# Supplementary material for: Methods for Estimating the Detection and Quantification Limits of Key Substances in Beer Maturation with Electronic Noses
Source: Sensors (Basel). 2024 May 30;24(11):3520. doi: 10.3390/s24113520 (PMC11175341; doi:10.3390/s24113520)
Supplement: Supplementary file 1 [file sensors-24-03520-s001.zip › Data/2-Phenylethanol/raw data/Day 3/50ppm1.txt]

Time Date R01 R02 R03 R04 R05 R06 R07 R08 R09 R10 R11 R12 R13 R14 R15 R16 R17 R18 R19 R20 R21 R22 R23 R24 R25 R26 R27 R28 R29 R30 R31 R32 R33 R34 R35 R36 R37 R38 R39 R40 R41 R42 R43 R44 R45 R46 R47 R48 R49 R50 R51 R52 R53 R54 R55 R56 R57 R58 R59 R60 R61 R62 T01 H01 Phase
10:26:00 2023-09-28 345743 345698 88763 86097 135987 139514 143255 142371 94764 96352 104686 107294 131910 131485 369618 397025 1054212 1041409 379461 395404 120105 106601 118909 120200 141974 135678 128137 128707 86689 85041 272379 239699 697996 694088 216061 214228 279856 280909 330911 321482 338724 342311 352315 360898 333839 371687 735125 766342 544365 445556 299564 291881 339862 341722 353277 359140 360645 367131 405327 404228 654546 682624 40.85 67.7 1
10:26:01 2023-09-28 347943 346457 88614 86161 135611 139806 143255 142639 94668 96553 104653 107845 128650 131774 369322 398716 1051509 1029609 378271 395656 123123 106667 118813 122056 141648 135498 128007 128878 86464 84978 271964 240107 699362 704215 215303 217874 279731 279761 331412 321613 337819 340761 356224 358871 333839 371397 736819 777277 541660 448802 299383 292157 341540 339483 356971 360381 364165 370220 403440 405404 648254 681620 40.85 67.7 1
10:26:02 2023-09-28 347907 346740 88610 86252 135573 139904 143020 139118 94442 94268 104993 108050 128649 132372 369402 396592 1059005 1038442 378501 395476 123089 107223 118677 122175 141417 135909 127585 129237 86801 85157 267974 238957 690613 702226 216671 214077 279498 279872 329983 320936 338365 339661 353409 360190 333839 372657 735419 766306 529733 448229 297523 292405 342431 338055 355477 360756 360609 368161 401071 405401 656417 681656 40.85 67.7 1
10:26:03 2023-09-28 350800 346162 88610 86224 135640 140004 143194 143208 94411 96353 107155 107919 131915 134219 369062 396382 1046554 1029609 384250 395404 122953 106667 118730 122158 141636 135985 127796 129057 86464 84920 271086 238957 692837 704215 216061 214759 278320 283740 329395 322077 341579 340163 354366 358688 335727 370252 736911 776800 537136 452094 297987 292772 342478 338601 355976 360889 363820 367592 402271 403931 653081 682403 40.85 67.7 1
10:26:04 2023-09-28 347603 347013 88634 86837 135745 140519 143115 139446 94540 94429 104686 108258 132163 132500 369438 396650 1057613 1035863 378610 395378 123157 107156 118696 122141 141451 135780 128041 129057 86722 84920 271964 238993 699267 702226 216518 214077 279928 279872 329983 322364 338401 339661 354437 360190 333839 369452 734990 766306 517829 446210 297771 292405 341960 338566 356547 360756 360609 365992 402307 404909 656417 682661 40.85 67.7 1
10:26:05 2023-09-28 351573 346183 88610 86287 135543 139904 143055 142838 94603 94172 104587 107952 128386 134175 369062 397529 1045416 1032542 384214 395064 122987 106667 118614 122006 141648 135720 127830 128878 86497 85215 271964 240026 695744 703959 216177 214228 279498 282938 328738 322710 340354 339996 357757 358543 333947 367198 736463 774971 537136 450629 296753 294229 341683 338601 356333 360181 363784 367045 403512 404567 653081 684116 40.85 67.7 1
10:26:06 2023-09-28 349672 348595 88881 86406 135881 139865 143550 142604 94732 96453 104718 107771 131944 131748 368255 400821 1054212 1032811 376268 394221 123106 106634 118813 122090 141880 135686 128007 128878 86464 84920 271964 238993 697143 704215 215606 217569 279928 281199 330947 321911 337345 341241 354507 356905 333568 371651 734341 775263 517829 446538 299528 292370 341683 340139 354410 358033 360645 367131 403512 406119 651123 681656 40.95 67.7 1
10:26:07 2023-09-28 350343 345738 89011 86039 136376 139673 143525 142173 94957 96219 104817 107261 128682 131119 369618 398716 1045253 1032848 380860 394508 123192 107123 118890 120299 139994 135738 127905 128741 86603 84983 271964 240538 704542 701009 215462 217839 279105 279872 329947 323871 338431 342408 357344 356940 333947 369416 735125 778966 537136 450542 297410 292851 338838 341758 354375 358068 362432 368161 406007 405404 648254 684602 40.95 67.7 1
10:26:08 2023-09-28 347943 345733 88642 86192 136078 139856 143385 142804 94764 96453 104718 107771 132557 131993 369098 399626 1051177 1029609 377969 395692 123072 107123 118696 122090 141537 135797 128007 128878 86464 84888 272379 239363 698794 702189 215606 213487 279105 281199 331717 320936 338092 340761 353940 356691 333947 369488 735941 775319 541660 449537 300023 291748 341960 339626 354410 358033 364923 367131 402307 406119 647301 680654 40.85 67.7 1
10:26:09 2023-09-28 347639 345733 88979 86074 136273 139514 143525 142371 94925 96286 104895 107261 128604 131393 369402 400327 1047372 1035486 380679 394920 123346 107116 119074 120367 139799 135772 127905 128844 86524 84857 275913 240026 710942 702503 215909 217910 279105 279872 329983 323092 338947 342830 356875 356940 333947 369380 736127 775283 544365 450321 297771 293333 339588 341758 353843 358033 363530 368794 406007 404833 648749 684602 40.85 67.7 1
10:26:10 2023-09-28 347451 345698 88642 86406 136429 139806 143055 142540 94442 96286 104686 107622 131818 131901 369618 398716 1051509 1029609 377401 394508 122987 107123 118450 121972 141550 135464 127796 128878 86464 84888 272379 239363 698388 702226 215606 213522 279105 281235 331951 320936 337855 341241 354188 356974 335836 369488 735941 775283 538971 450175 299528 291925 342478 340139 354410 358068 364960 367131 402909 402769 647301 680654 40.85 67.7 1
10:26:11 2023-09-28 348372 345420 88792 86093 136248 139500 139870 140223 94991 94268 104817 107195 129121 131415 369510 400117 1046813 1035486 380788 394436 122987 106667 118813 122006 139799 135485 127884 128844 86464 84825 271964 240709 704885 700171 215606 217910 279141 279872 329840 323379 338724 342588 354743 356974 333947 369416 738649 775319 537136 450223 297987 292157 339588 342239 354126 358569 364632 369092 406007 404833 647338 684602 40.85 67.7 1
10:26:12 2023-09-28 346960 346198 88796 86106 136140 139614 143337 142432 94764 96253 104751 107294 132190 131485 369655 397025 1054212 1040826 376834 395656 123192 106667 118929 121921 140092 135558 128007 128789 86464 84857 272379 239363 697357 700015 216374 214795 279892 279617 330804 322710 339377 342686 353232 358974 333658 372067 740473 766148 537136 445556 297518 292425 340927 341722 355926 360216 362758 367166 405039 404548 654546 682389 40.85 67.7 1
10:26:13 2023-09-28 350914 346269 88699 86370 136198 139969 143407 142912 94861 94236 104921 107786 128793 131485 369358 394687 1044772 1039382 383092 394472 122987 106667 118730 120284 141717 135583 128007 128983 86524 84888 271964 238622 703609 694088 216671 217946 278320 280726 329947 322399 338092 341758 355487 359184 336548 368305 738904 773075 541660 452057 296919 293333 340927 340414 353312 361296 364960 368124 404436 404264 655011 684116 40.95 67.7 1
10:26:14 2023-09-28 346589 346198 88703 86161 135577 139939 142955 142661 94442 96386 104627 107327 131818 131809 368543 396430 1054620 1038881 378610 395692 122953 106667 118450 122090 139542 135738 127646 128817 86675 85041 272379 240916 707196 701009 216823 214680 279695 282140 331305 320379 338401 341517 352315 359184 333622 369344 736033 766269 537136 446598 297518 292015 342961 339387 356718 360791 362758 365992 401071 404833 655454 681385 40.85 67.7 1
10:26:15 2023-09-28 350914 347879 88666 86161 136211 139704 143090 142371 94764 94172 104849 107589 132530 131485 369098 396034 1051177 1040517 378574 394472 123021 106667 118847 121803 141648 135243 128041 128983 86524 84857 275913 237516 710699 700134 216823 213927 279141 280726 328951 322925 339151 341241 356493 360260 333911 368269 729886 766233 544365 449244 297243 294193 340376 340175 354375 361331 360609 367082 405363 405404 656454 684116 40.95 67.7 1
10:26:16 2023-09-28 349314 345379 88610 86134 135551 139709 143055 142440 94442 96319 104764 107622 131823 131485 368248 396347 1051528 1037627 380271 395090 120057 106601 118711 120200 139963 135618 127837 128707 86655 84983 271964 238957 697966 704215 216213 213927 279892 281868 329983 321839 338102 339423 355824 360084 333839 369488 734990 770518 532728 445192 297843 293127 340963 338637 358491 359929 360609 366543 404116 404850 654492 682389 40.85 67.7 1
10:26:17 2023-09-28 351395 346887 88731 86157 135943 139514 143255 142371 94861 96352 104784 107261 132001 131393 369322 397025 1051509 1041100 375932 395391 123192 106601 119012 121938 141845 135209 128007 128653 86583 84794 271964 237516 701223 698051 216213 217611 279928 281741 328915 323607 339203 341722 353905 359079 333261 369488 737496 768493 532728 446666 297734 293745 339827 340690 354375 359643 360501 368124 405935 404833 656381 682661 40.85 67.7 1
10:26:18 2023-09-28 348190 346892 88674 86161 135543 139709 143020 142470 94571 96485 104784 107687 128649 131678 369070 399484 1051398 1029150 379192 394257 123328 106568 118677 122056 141632 135430 127973 128665 86490 85099 274166 238957 692225 702153 215606 213339 279892 281344 331951 321839 338138 340725 353905 356905 333911 371651 736033 775017 537136 446562 299564 291925 341407 339626 355926 357999 364078 367131 403156 405975 647265 682661 40.85 67.7 1
10:26:19 2023-09-28 346590 345147 88614 86129 136118 139514 143220 142371 94764 96386 104725 107294 128585 131485 368507 396709 1053018 1038881 377401 394472 122987 106634 118730 122006 141648 135464 127884 128878 86524 84888 272379 239735 694165 694052 216518 217569 279534 279872 331951 320865 338056 342794 355450 359114 333911 369488 735898 766342 537136 448889 299987 291481 342719 340654 353312 360720 363271 367647 402271 404833 656873 680617 40.85 67.7 1
10:26:20 2023-09-28 347943 346460 88788 86555 135749 139760 141090 142898 94732 94236 104718 107820 132197 132002 368882 396988 1051509 1029335 382550 394508 122953 107116 118595 122141 141382 135464 127762 128878 86794 85215 269956 239735 692710 703717 216213 217569 278320 280726 330911 320901 342072 340690 354472 359079 340735 368233 735941 775355 537136 450453 297698 292405 342961 339351 355477 359643 365771 368124 401953 403931 647338 683089 40.85 67.7 1
10:26:21 2023-09-28 350914 345420 88670 86161 135585 140072 143220 142840 94732 96519 104653 107294 132006 131485 368507 394016 1045416 1038881 383055 394159 122987 106634 118993 121972 141652 135430 128041 128665 86557 84883 268731 240026 697879 700512 216823 214680 279105 281477 329537 322710 340612 341578 354295 360729 336311 371269 736491 766306 532728 449170 297171 293745 340569 340139 354410 361084 363527 367603 405327 405689 656381 684602 40.85 67.7 1
10:26:22 2023-09-28 352144 345243 88913 86314 135851 139472 143415 142664 94732 96353 104686 107294 132001 131459 368255 398086 1042289 1032030 378610 394329 123363 106601 118813 121853 141683 135487 127884 128418 86524 84783 271964 238331 699029 703002 216061 217569 279141 279872 328649 323871 339444 340725 355290 358042 335836 369452 736418 774084 538637 449537 297734 294193 339588 340414 355976 360623 363784 368124 406007 404532 650165 684602 40.95 67.7 1
10:26:23 2023-09-28 349672 344624 88699 86093 135884 139514 143255 142371 94732 96285 104653 107261 131910 131119 368507 397025 1049981 1041100 375668 394159 123157 106469 119006 120097 139994 135260 127905 128494 86722 84794 271964 239584 711334 700512 216446 214228 279928 279872 329359 323835 339684 341470 354153 359114 333261 369452 734087 768245 536679 446186 297698 294514 339862 340654 354091 359678 360537 368124 405935 405404 656417 684116 40.85 67.7 1
10:26:24 2023-09-28 348573 344659 88763 86039 135884 139284 139180 142332 94796 96219 104745 107559 132190 130979 369358 398122 1042363 1031406 378646 393846 123260 106601 119012 121769 141717 134988 128041 128329 86490 84794 271964 238218 703229 702189 216213 217910 279141 280249 329413 323871 339444 342564 355254 357757 335836 369416 736491 775319 537136 449537 297987 293425 339827 341481 355477 360853 363857 369055 406043 403931 648713 684602 40.85 67.7 1
10:26:25 2023-09-28 349154 345641 88763 86004 135666 139504 143324 142234 95047 96352 104790 107261 132006 131119 368219 396808 1050642 1041409 377849 394329 123414 106568 118909 120033 139913 135328 127871 128494 86583 84909 271964 240266 701870 699978 216823 214228 279928 281344 329680 323607 339187 342275 354188 359114 333803 371687 740997 766233 536679 445871 297410 293745 339862 341722 354091 359929 360573 366837 406007 405404 656454 682661 40.85 67.7 1
10:26:26 2023-09-28 348930 345143 88763 86043 136371 139514 143355 142173 94571 96286 104659 107261 131967 131485 368543 397025 1045416 1032088 378646 394472 123021 106634 118730 122006 141451 135430 127884 128665 86464 84857 275913 238218 694775 698528 216213 213522 278908 279907 329947 322399 339684 342312 352315 357757 336548 369380 738968 776910 533966 450813 297374 293056 340927 341445 352253 359140 364996 368422 404721 404548 650165 682661 40.85 67.7 1
10:26:27 2023-09-28 346187 345143 88759 86161 135577 139709 141189 140517 94895 94300 104784 107638 132014 131634 368399 395064 1059005 1038904 378465 394436 123089 106634 118450 122111 142063 136411 127660 128878 86397 84951 274846 241394 698919 701009 216823 217533 279534 280039 331951 320379 338401 341794 352350 359686 333947 369452 734038 766306 544365 449329 297410 291481 342961 340102 353312 360756 362722 369391 401107 404833 655917 680617 40.85 67.7 1
10:26:28 2023-09-28 348684 344659 88759 86196 135543 139709 143055 142371 94668 96419 104764 107805 131853 131485 368507 394025 1044639 1037369 383092 393846 122987 106634 118614 121887 141648 135336 127762 128631 86464 84857 272379 238218 695709 694052 216823 217569 278712 281291 329911 322853 337855 341470 353409 361270 336311 368824 734015 770749 529601 450273 297313 293745 340927 340414 354943 361331 364629 367863 404721 403332 657659 684380 40.95 67.7 1
10:26:29 2023-09-28 348563 345414 88545 86528 135216 140295 143080 143167 94700 94236 104692 107786 131750 131761 367399 396430 1054212 1037702 378393 394436 122953 106634 118730 122006 139799 135704 127796 128665 86345 84941 271964 238587 697182 702226 216823 214228 279928 279872 329983 321553 338401 339661 355574 360764 333911 369524 734990 766342 517829 445229 297807 292815 341407 338601 356547 360756 360645 366837 403547 405169 655881 682140 40.95 67.7 1
10:26:30 2023-09-28 350235 345441 88488 86157 135313 139904 140831 142440 94411 96553 104587 107294 131602 131901 367435 396347 1045416 1031074 382441 393846 122987 106634 118614 122006 141451 135464 127768 128604 86768 85213 269956 239686 707427 703607 216518 214830 279498 282938 328773 323200 338330 340175 355574 358578 335546 368680 737508 775263 518311 449537 296789 294592 341156 338637 356547 359140 364371 367082 404721 404886 652120 684602 40.85 67.7 1
10:26:31 2023-09-28 348399 345294 88699 86251 135539 139514 142821 142336 94603 94288 104817 107261 131750 131393 367399 396347 1055998 1034430 377969 394472 122987 106634 118730 121972 141451 135336 127796 128452 86431 84878 271964 238253 696361 703717 216213 214228 279928 279642 329947 321911 337310 339661 355610 359149 333875 369524 734898 770749 545742 446538 297523 292405 340927 339387 357933 359929 360609 366837 404116 405169 655011 681656 40.95 67.7 1
10:26:32 2023-09-28 349384 343630 88646 86161 135657 139809 140893 142514 94603 96453 104698 107294 131823 131119 367435 396382 1041181 1029609 382714 393908 120025 107240 118711 120200 139913 135724 127871 128672 86655 85099 271086 239007 697143 703717 216213 217910 279731 281021 328170 323871 338056 340725 355574 358578 335437 369416 735379 774120 537136 449537 297987 293908 340376 340175 356583 359140 363857 367603 406007 404850 651123 684602 40.95 67.7 1
10:26:33 2023-09-28 346960 347536 88699 86315 135547 139700 142947 142406 94442 94236 104849 107294 132006 131774 368507 397529 1052786 1029335 377703 394508 122987 106667 118730 122006 141451 135272 127585 128789 86464 84888 271964 239363 694083 701161 216213 213853 279141 279872 331986 321649 339161 341517 354472 357009 340663 369524 730138 775089 537136 450813 299528 291374 342478 339661 356718 359105 366067 367166 402873 403649 646351 682661 40.95 67.7 1
10:26:34 2023-09-28 349562 344659 88610 86106 135539 139775 142821 142173 94411 96319 104587 107720 132163 131459 368255 395113 1046739 1035486 381865 394293 123243 106568 118711 120200 141455 135056 127796 128452 86431 84983 272379 239686 701044 694088 216213 213522 279426 282719 329947 322077 337345 342902 352350 358042 336311 369452 735644 774156 535801 450813 297201 292157 340927 341722 352289 359140 365808 366028 404757 404548 649705 682661 40.95 67.7 1
10:26:35 2023-09-28 348371 347728 88456 86283 135355 139709 142821 142440 94411 96353 107166 107878 131784 131704 367989 396034 1045416 1031533 383128 394159 122987 106634 118450 122006 141667 135464 127796 128576 86431 84878 269586 239346 699341 702226 216213 217604 279534 281189 328649 322626 339161 340211 355574 358863 335836 368305 734305 773854 537136 450813 296789 293987 341683 338637 357983 359140 363857 367082 404151 404850 652156 682718 40.85 67.7 1
10:26:36 2023-09-28 349179 344624 88634 86251 135859 139689 141178 142583 94732 94204 104784 107638 132465 131380 368363 394208 1048042 1041100 381937 394472 123021 106568 118711 121972 141619 135345 127673 128452 86464 84920 271086 237516 712232 694088 216823 217640 278320 282938 329680 322889 337819 341794 352386 360764 336311 368860 736454 770749 537136 451884 296955 293333 340927 340175 354943 361366 364665 368124 405327 402769 653532 682661 40.85 67.7 1
10:26:37 2023-09-28 350306 343630 88646 86097 135653 139614 143020 142225 94699 96253 104653 107261 132006 131119 367435 397564 1038932 1031533 378574 393846 123055 106601 119046 121803 139799 135153 127973 128063 86497 84752 273498 238331 704950 702226 216213 217640 279534 280726 328685 323871 338092 340211 356109 358327 333947 369416 734341 776910 537136 449647 296466 294265 340891 339626 358745 359140 363857 367867 405682 405903 652713 686277 40.95 67.7 1
10:26:38 2023-09-28 348930 346896 88699 86097 135876 139371 143550 139930 94861 96352 104653 107261 131636 131119 368255 396506 1054499 1038960 376233 394508 120025 107123 118779 121938 141613 135336 127762 128452 86517 84915 271964 238754 700858 699023 216671 217910 279928 281126 330911 322817 339684 342794 353621 359114 333839 372738 737496 766306 537136 445483 300447 292157 340305 341686 353843 360181 362686 368201 405971 405138 655011 681620 40.95 67.7 1
10:26:39 2023-09-28 348930 345405 88670 86192 135653 139610 142907 142238 94732 96485 104784 107261 132190 131485 367917 394616 1041994 1032848 381362 394436 123123 106568 118779 121938 141520 135434 127585 128418 86490 84794 271964 239346 694043 697762 216671 213487 278712 280726 331215 322328 340501 342794 352315 359079 334459 369380 738054 776910 543013 451453 297446 293389 341600 340367 355459 360615 365589 368573 404541 404333 650976 684477 40.95 67.7 1
10:26:40 2023-09-28 346696 345349 88610 86161 135602 139809 140981 140455 94442 94236 104666 107737 132006 131888 369188 394257 1056467 1037294 378501 394123 122884 106667 118760 122090 139134 135746 127551 128844 86397 84920 271086 239664 687726 699073 216823 214680 279534 279907 330911 320829 339389 340690 352350 360190 333947 373575 735941 766269 544365 448864 299461 291952 342672 339316 354375 361261 363784 369354 401071 406119 655417 680617 40.95 67.7 1
10:26:41 2023-09-28 348683 344629 88456 86196 135402 139809 142816 142622 94411 96453 104698 107737 131915 131822 367399 396808 1046257 1034981 383958 394016 123123 107042 118643 120200 139514 135738 127591 128672 85196 84888 273496 239686 696067 702226 216715 215284 279105 281618 329413 322328 339353 341529 355254 360632 336548 368788 735941 775263 517829 452094 297108 292977 342719 338601 356261 360181 363820 367603 403476 405134 652582 682661 40.85 67.7 1
10:26:42 2023-09-28 347943 343630 88610 86133 135594 139700 143007 142432 94571 96352 104666 107261 132006 131393 367364 396382 1053387 1032811 377365 393846 123038 106601 118662 121938 141636 135528 127551 128452 86457 84852 271964 238696 694208 703717 216518 214228 279928 281344 330625 322364 338330 340725 356610 359903 333839 371651 735945 772966 537136 446501 299491 292157 341407 340378 356547 359643 360609 367095 404400 405169 655011 682624 40.85 67.7 1
10:26:43 2023-09-28 349920 346406 88763 85975 135978 139271 143437 139763 94991 94204 104993 107030 132557 130944 368882 400400 1045327 1034675 378429 393980 123209 106601 118813 121769 141665 135022 127803 128452 86681 84857 271964 239686 697933 701009 216213 213157 279105 280299 330643 323871 339203 342239 355005 359269 335836 369452 736418 777460 537136 449537 297446 292977 339552 341722 355441 359070 364371 366801 406043 403931 648254 684602 40.85 67.7 1
10:26:44 2023-09-28 346960 345410 88488 86192 135539 139514 142985 142237 94603 96352 104587 107261 131659 131485 367364 398086 1051509 1029609 375668 393846 122953 106634 118696 121803 141451 135430 127762 128631 86550 84857 273500 238922 701189 704215 216518 217569 279928 279837 331363 322364 338330 341758 356359 358828 333875 372212 736046 775263 534045 445156 299528 292405 341647 340414 356512 359070 362686 367131 404685 405134 652083 683576 40.95 67.7 1
10:26:45 2023-09-28 349310 346647 88913 86314 136073 139612 143550 139930 94861 94172 104817 107638 132197 131538 368176 397025 1042386 1032811 380679 394401 123123 106634 118614 121972 141417 135328 127625 128631 86767 84852 275913 239856 694409 698528 216213 213522 279105 280726 329947 322853 337345 342902 352350 360282 334459 369452 739950 777460 535801 450813 297590 293297 341647 341722 353277 359678 366030 368683 404721 404548 648713 682661 40.95 67.7 1
10:26:46 2023-09-28 347751 344624 88610 86220 135543 139904 142950 142505 94411 94204 104692 107919 131750 131888 367364 397025 1051509 1028109 382784 394436 122884 106667 118416 120448 139313 135464 127462 128754 86431 84978 269956 238993 696174 702189 216671 217946 278320 281618 329911 322589 339389 340690 354969 359114 334494 368788 738382 775319 544365 452094 296883 293262 342961 339030 358491 360474 365479 367867 403049 405975 653103 684528 40.95 67.7 1
10:26:47 2023-09-28 350666 344412 88699 86374 135936 139584 143276 142432 94796 96352 104718 107162 128630 131358 370238 397025 1046554 1041766 378538 393257 123123 106601 118779 121769 141511 135153 127884 128418 86464 84982 271086 238669 700514 698051 216823 214228 279534 281019 329413 323344 337819 341758 354472 361305 335569 369380 736473 766233 517829 449647 296466 294622 340855 340654 354907 362380 362686 368124 405669 406119 656381 684602 40.95 67.7 1
10:26:48 2023-09-28 350555 343594 88666 86125 135535 139514 142985 142371 94732 96352 104627 107261 131784 131119 367399 398086 1043362 1031808 378538 393257 123157 106601 118847 121769 141648 134988 127796 128028 86524 84762 275913 238331 699763 702189 216518 217910 279731 280726 328915 324266 338330 340725 356074 359079 335836 369416 736242 776654 517829 448278 297410 294985 340712 339483 356405 359502 364189 367977 405790 408272 651086 684602 40.95 67.7 1
10:26:49 2023-09-28 349920 344886 88634 86251 135539 139514 143132 142371 94796 96352 104817 107261 131818 131119 368219 396988 1048456 1041841 376798 393846 123072 106601 118813 121769 141648 135022 127884 128329 86550 84982 271964 238669 700106 699037 216823 214228 279928 280726 329413 323607 340166 342275 354472 360764 335532 369488 737532 769516 532728 446854 297698 294865 340616 340690 354410 361261 360573 368124 405682 405975 657848 684116 40.95 67.7 1
10:26:50 2023-09-28 347943 344620 88614 86411 135543 139514 142851 142371 94442 96319 104698 107261 132186 131459 369188 400291 1054462 1035486 378164 393703 123243 106568 118677 120200 139644 135302 127517 128452 86397 84794 271964 240026 695670 702189 216490 217874 279928 282067 331664 322364 338330 340725 356382 359114 333875 372212 735941 773002 543100 446501 299528 293056 341924 340618 356583 359643 362712 367131 404685 405204 655011 682140 40.95 67.7 1
10:26:51 2023-09-28 348930 346151 88913 85980 135994 139320 143346 142237 94764 96352 104797 107228 131818 131084 367435 396709 1051509 1038844 375069 393846 123123 106878 118813 121769 141648 134988 127762 128329 86431 84762 269586 238218 697996 694052 216671 213487 279928 281762 330947 323871 339684 342830 354437 359651 333839 372811 738612 766233 529733 445556 300023 293745 340341 341722 354375 360216 362722 367942 406007 405689 656873 682661 40.85 67.7 1
10:26:52 2023-09-28 346741 343625 88488 86433 135770 139695 140701 140321 94700 94268 104686 107638 128518 131564 367773 400400 1054286 1029572 375668 393846 122953 106601 118677 121972 141382 135456 127585 128631 86431 85009 272379 238587 694366 701656 215606 213487 279928 281344 331951 321875 338330 341794 355811 356974 335836 372774 735941 774120 536679 448631 299987 291988 341960 340414 355192 358569 364080 367683 403512 403967 648254 681620 40.85 67.7 1
10:26:53 2023-09-28 346252 345143 88610 86224 135326 139970 142955 140455 94442 96288 104633 107294 131823 131485 367364 393739 1054583 1037331 378538 394159 122748 106634 118596 121972 139022 135464 127340 128844 86397 84888 273496 239699 687347 699110 216823 217874 279534 280299 330911 320865 339389 341481 353409 360764 335836 372666 735941 766233 544365 448901 297771 292511 342708 339626 354410 361331 363784 367059 402021 405867 658632 682602 40.95 67.6 1
10:26:54 2023-09-28 348930 345299 88545 86283 135365 139834 143145 142898 94540 94268 104594 107737 131625 134175 367364 396808 1044846 1031074 383092 395765 122884 107016 118575 122006 139022 135430 127164 128665 86431 84794 271964 239686 706762 702189 216518 217946 278908 281618 329911 322364 339389 340690 355539 359114 336786 368269 735941 777460 505387 451773 297207 293297 342719 339351 356547 360216 364887 365729 403228 405169 652582 682661 40.95 67.6 1
10:26:55 2023-09-28 347943 343621 88186 86283 134694 139904 142517 142639 94315 96587 107098 107952 131533 131796 366260 394616 1054547 1032963 377933 393293 122748 106601 118416 121972 139022 135243 127462 128452 86431 84820 271964 238326 692536 701161 216823 217839 279928 279907 330625 322626 339902 340175 355574 361305 335836 369560 735941 766306 536679 448229 297843 293460 342708 339340 357372 361190 363125 369170 402765 408272 658743 680433 40.85 67.6 1
10:26:56 2023-09-28 350905 343559 88577 86102 135322 142403 142786 142716 94411 94236 104659 107771 131823 131608 369188 399271 1045327 1031074 381180 393846 122987 106601 118696 121938 141455 135022 127796 128329 86801 84762 271964 238669 702197 702226 216518 217946 279928 280726 328915 323835 338365 340725 356109 360898 335836 369416 734341 776910 529733 449219 297410 295343 340891 339626 356583 359140 364371 367603 405898 405169 651123 684602 40.85 67.6 1
10:26:57 2023-09-28 347245 346651 88488 86129 135537 139514 142947 142371 94474 96353 104653 107771 131784 131393 367399 397564 1051509 1029609 376233 394159 122918 106601 118450 120247 141382 135209 127462 128452 86397 84825 272379 238622 698670 701693 215909 213556 279928 279642 331986 322589 338365 341758 354507 357757 335582 373047 737921 778378 517829 448047 300338 292709 342262 340259 355334 360889 364741 368201 404116 403967 649359 681472 40.95 67.6 1
10:26:58 2023-09-28 347760 343590 88614 86129 135568 139514 143020 142500 94764 96386 104653 107261 131693 131393 367954 393713 1043863 1032848 380860 393846 122953 106601 118696 121887 141417 135022 127585 128452 86431 85039 271964 238218 694653 697044 216823 213522 278712 281299 329983 322853 338330 342794 352386 359938 335748 369416 735607 775263 543013 450592 297771 294622 341924 340690 353843 361331 366067 366028 405324 404833 654082 684116 40.95 67.6 1
10:26:59 2023-09-28 350592 344368 88606 86189 135313 139709 142985 142406 94603 94031 104692 107294 131750 131302 367364 396312 1044511 1029609 378429 392981 123072 106601 118614 121853 141417 135022 127551 128418 86431 84789 275913 238500 698457 702189 216518 213339 279856 282938 329395 324075 341542 340618 356467 359797 336713 369344 738031 777937 544365 450285 297374 295128 340891 340175 357108 359970 364629 368124 406043 405204 652248 684380 40.95 67.6 1
10:27:00 2023-09-28 347943 346406 88670 86097 135568 139311 143020 142138 94796 96386 104725 107294 131818 131119 367399 395521 1053054 1038960 375668 394159 122987 106912 118813 122006 141451 135336 127796 128631 86524 84888 272379 238993 696196 697044 216823 213157 279928 282738 332994 320687 338092 342902 353905 360225 335836 372811 734087 771875 536679 449537 300447 292370 342719 341722 353843 361043 364665 368792 404721 405689 655011 681136 40.95 67.6 1
10:27:01 2023-09-28 346215 346647 88634 86406 135711 139764 143080 142734 94732 94300 104686 107820 130208 131691 367184 397025 1048456 1029609 383164 393882 123123 106568 118382 122141 139022 135336 127374 128638 86708 84920 272379 238957 691944 702226 216823 213339 278712 281618 329983 321911 339938 340725 355290 359686 334530 369119 736985 775247 537136 452020 297698 292808 342961 339626 356547 360181 365476 367863 403476 405204 651196 682661 40.95 67.6 1
10:27:02 2023-09-28 347773 343590 88182 86288 135067 139926 142552 142540 94411 94236 104600 107878 131823 131796 367364 394652 1055855 1035170 377969 393846 122953 106634 118648 121803 141438 135209 127585 128452 86431 84857 269912 239346 693048 701693 216823 217874 279928 282502 330983 322889 339902 340690 356109 361305 335836 371651 735941 766342 529733 448229 297843 294514 342961 338637 357658 361331 363273 370146 403828 408849 658743 682514 40.95 67.6 1
10:27:03 2023-09-28 349599 343484 88512 86287 135475 139947 143267 142635 94442 96387 104633 107804 130173 131713 367328 397025 1045031 1031808 382982 393703 122748 106634 118450 122006 141494 135153 127585 128665 86431 84852 271964 239346 692523 702226 216823 213487 279731 281654 329644 322626 341612 340725 356110 359149 336786 368824 734305 775263 517829 451983 297243 293425 342478 339626 356583 360216 364665 367863 404472 405204 652619 684602 40.95 67.6 1
10:27:04 2023-09-28 346741 343590 88488 86097 135567 139806 142786 142570 94668 96286 104731 107294 131784 131393 366847 396709 1051528 1032885 377401 393293 122987 107123 118450 121837 141451 135430 127585 128452 86431 84825 275913 238218 693721 702226 216823 217569 279928 282938 331448 322006 338401 340725 356681 361305 335836 372248 735419 770749 532728 446598 297266 293496 342334 339518 357515 361190 363125 370220 405469 406235 658743 682624 40.95 67.6 1
10:27:05 2023-09-28 349179 346627 88610 86102 135688 140127 143020 142371 94668 96319 104659 107613 130208 131119 366847 396347 1042289 1031074 378574 393257 123021 106601 118847 121769 141451 134988 127796 128329 86464 84789 275913 237994 711314 702226 216823 213191 279928 281496 329182 323643 338401 340725 356360 359149 336548 369416 729886 775263 537136 449244 297698 295093 341960 339661 356583 360216 364665 368161 405971 405204 651160 684116 40.95 67.6 1
10:27:06 2023-09-28 346960 344644 88610 86097 135539 139514 143020 140455 94474 96419 104659 107294 131602 131119 367105 400008 1051509 1032042 376233 393257 122953 106634 118789 121803 141417 135056 127585 128329 86464 84794 271042 239686 698917 702226 216671 217676 278584 279872 331717 322889 338365 342264 356396 360898 333658 373238 737068 773986 532728 445749 300054 293603 342010 340546 356547 359140 362722 367978 405075 408417 653045 681620 40.95 67.6 1
10:27:07 2023-09-28 347939 343590 88768 86129 136442 139126 143255 142138 94764 96219 104751 107228 131818 131262 367399 396382 1042289 1032542 378574 394645 123260 106422 119046 119803 141683 134581 127918 127817 86524 84668 269586 237315 700170 701197 216518 215400 279928 280530 329680 324592 339684 341794 356645 359114 336311 369524 736491 775247 537136 449537 297807 294229 339862 340725 356547 359140 364408 366866 406043 405204 649209 684602 40.85 67.6 1
10:27:08 2023-09-28 346960 345917 88488 86070 135351 139514 142786 142173 94474 96419 104633 107294 131567 131119 366296 397025 1050763 1028877 376870 393846 122953 106634 118575 121803 141186 135056 127462 128452 86464 84794 269586 238622 695794 701009 216563 216347 279892 282539 332297 321768 339281 342131 355397 358438 337262 372629 737091 775355 537136 448608 299842 292709 342961 340378 355441 359140 366104 368273 403440 404532 646844 681693 40.95 67.6 1
10:27:09 2023-09-28 347724 343625 88492 86129 135475 139514 142920 142173 94668 96386 104692 107294 131602 131419 367399 394616 1043899 1032848 378646 393293 122987 106634 118614 121803 141417 135056 127585 128452 86405 84820 271964 237516 705184 694088 216518 214001 279534 280761 330018 321517 343631 342902 354224 358890 334494 369524 737387 775319 538637 450813 297843 293745 340927 342794 353347 359175 366067 369573 406043 404545 650820 683409 40.85 67.6 1
10:27:10 2023-09-28 345763 346750 88637 86437 135339 139899 142846 142798 94604 94236 104698 107820 131625 131993 366296 393436 1055850 1035337 377933 393846 122714 106700 118219 120534 138918 135704 127130 128665 86312 84941 273500 238218 688590 700972 216823 217676 279928 280761 331448 321911 340177 341252 355290 361340 335836 371687 735964 766306 543013 448229 297482 293333 342961 338637 356297 362168 363820 367166 402307 405169 656417 680654 40.85 67.6 1
10:27:11 2023-09-28 347639 344921 88610 86102 135445 139430 142821 142272 94603 96386 104594 107294 131602 131119 367399 392297 1045452 1038881 381974 393882 122957 106634 118648 121803 141451 135022 127585 128028 86828 84852 269586 239177 697966 698528 218050 217910 279662 281720 329911 323379 338056 342275 354507 361340 336786 369416 734015 766342 543013 449918 296919 294229 341636 341434 357983 362676 364632 368871 405790 405975 657807 684454 40.85 67.7 1
10:27:12 2023-09-28 348623 343462 88512 86247 135033 139709 142617 142570 94347 94300 104620 107812 131682 131577 366260 394616 1057221 1032848 377401 393846 122953 106601 118614 121904 141382 134988 127551 128418 86397 84794 271964 239346 696290 701656 216823 217874 279928 280691 330911 322853 339902 340461 356074 361305 335836 371651 736033 766269 532728 446525 299528 293262 342719 338566 356583 361014 362722 367095 403192 405169 655917 680617 40.85 67.7 1
10:27:13 2023-09-28 348128 343590 88670 86161 135509 139514 142985 142272 94474 96519 104587 107294 131750 131384 366811 392261 1043863 1035919 381974 393257 123004 106634 118730 121853 141417 134988 127551 128295 86655 84825 269586 239007 694735 697044 216823 213487 279141 281618 329947 323379 338365 342794 353940 361093 334494 372401 739494 774329 529733 452094 299745 294051 341780 340510 355334 362238 365294 369133 405898 403931 656407 684602 40.85 67.6 1
10:27:14 2023-09-28 348574 346397 88577 86129 135535 139514 142950 142173 94861 96386 104653 107294 131750 131393 366811 397025 1054499 1032848 377365 393293 122953 106601 118614 121938 141417 135022 127340 128295 86431 84794 269586 239346 696284 702226 216823 217910 278645 281034 331448 322889 339115 341492 356681 361270 333911 372511 735941 770749 532728 446890 299528 293297 342442 339626 357658 360979 362722 367095 405898 406376 656873 682624 40.85 67.6 1
10:27:15 2023-09-28 350606 343555 88610 86129 135543 139438 143020 141940 94732 96352 104620 107261 132006 131119 367364 396709 1049794 1041925 377933 392945 123072 106601 119012 121972 141455 134988 127796 128028 86715 84820 269912 238500 700632 698051 216823 214228 279928 283740 329662 324039 341021 342505 355112 364481 336202 369380 740130 770497 532728 448010 297446 293872 341407 341445 355441 362097 363527 368646 405971 403931 656417 684344 40.85 67.6 1
10:27:16 2023-09-28 347943 343590 88630 86133 135624 139610 142808 142234 94603 96419 104620 107294 131823 131393 366260 397025 1053424 1032815 376268 392981 122953 106601 118450 121938 141511 134988 127340 128418 86397 84762 271964 239516 693478 703219 216823 217910 279928 280249 330911 322853 338365 341492 356645 360764 333947 372475 735419 770786 544365 446854 297807 292772 341924 339661 357371 360889 360645 367131 404721 405204 656873 682140 40.85 67.6 1
10:27:17 2023-09-28 346960 343555 88763 86039 135876 139320 143020 142039 94764 96352 104686 107261 131784 131084 368242 395800 1051509 1038960 374506 393846 123192 106601 118813 119837 141451 134894 127585 128028 86431 84794 269956 240026 696855 698949 216823 213898 281313 281940 330804 323691 340370 342686 354827 360155 333839 373374 737496 768135 532333 446150 300199 293425 340891 342239 357476 361049 362722 367978 408072 403931 656381 682661 40.95 67.6 1
10:27:18 2023-09-28 346960 345917 88610 87065 135501 139505 142786 142173 94379 96419 104620 107622 132006 131485 367069 397025 1051288 1029572 379188 393293 122953 106601 118416 121887 139052 135209 127483 128452 86431 84825 272379 238993 694773 700134 216485 214517 279731 279907 332490 321875 338401 342275 355539 358042 334494 372774 735941 775319 544365 450175 300235 293689 342961 340654 355976 359105 366022 371273 404433 405903 649470 681472 40.85 67.6 1
10:27:19 2023-09-28 346960 345917 88488 86129 135317 139514 142751 142371 94668 96419 104587 107261 131636 131393 366296 396430 1054499 1035822 377401 393293 122953 107059 118773 120097 139570 135294 127523 128316 86569 84915 272379 239686 701044 700447 218050 215435 279928 283270 331448 322925 340416 340582 356074 361340 336548 372248 736180 772136 532728 448901 299528 293951 342961 339351 356583 361366 363784 367131 403512 405204 656381 681620 40.95 67.6 1
10:27:20 2023-09-28 350592 343555 88214 86133 135096 139611 142751 142470 94474 96453 104698 107696 132150 131485 366847 397025 1045253 1031074 381289 393257 122953 106634 118450 121769 141417 135022 127462 128418 86431 84852 271964 238669 703164 702226 216823 213522 279928 281583 329413 323871 339353 340725 356396 359686 336786 369452 735379 775263 517829 451145 297446 295536 341672 339853 356476 360111 364814 368610 405790 406270 651936 684491 40.95 67.6 1
10:27:21 2023-09-28 348617 346138 88670 86129 135539 139410 143543 142138 94764 96386 104620 107261 132151 131240 367105 396709 1048456 1041567 377365 393222 122987 106634 118813 121853 141645 134988 127585 128028 86464 84815 271964 238500 706409 698051 216823 217874 279928 281583 329644 323835 338102 342830 355005 361375 335836 369488 738090 766076 537136 449537 297734 295758 341683 341205 357476 361366 363784 366285 406043 403967 657383 683415 40.95 67.6 1
10:27:22 2023-09-28 349920 343314 88610 86129 135791 139514 143020 142039 94925 96319 104751 107294 132248 131084 367105 396382 1042363 1031808 378501 392118 123106 106601 118847 119701 141451 134894 127796 128413 86583 84789 270698 237994 700642 702226 216823 213522 279928 280761 329680 324821 338365 341794 359536 359979 337355 372520 739605 778561 537136 449844 299673 294628 340712 341026 356440 360181 364960 366543 408340 408812 651160 685576 40.95 67.6 1
10:27:23 2023-09-28 348930 345876 88763 86097 135885 139126 143255 142039 94796 96253 104692 107261 131818 131084 367105 395836 1051509 1038686 374016 393257 123038 106601 118813 121735 141645 135022 127551 128028 86524 84878 269586 238218 695684 697044 216823 213522 279393 279872 331448 324363 338102 342902 354507 360225 333947 373976 738649 766076 517829 445556 300447 293425 340891 342516 357224 361043 363564 368792 408052 403931 654455 684330 40.95 67.6 1
10:27:24 2023-09-28 347697 346138 88711 86012 135508 139508 142829 142234 94668 96386 104627 107261 132150 131485 367399 394652 1042031 1032848 378610 393257 122953 106601 118450 121803 141542 135153 127551 128063 86464 84825 269586 239686 700434 697044 216787 216347 279856 283740 331162 323200 340874 342794 356962 360049 338457 369380 741182 775263 543013 451946 297807 293425 342154 342239 353843 361261 366918 367131 405935 405473 651196 682661 40.95 67.6 1
10:27:25 2023-09-28 345971 346887 88214 86315 135080 139904 142552 142523 94379 94268 107207 107985 131915 132063 366811 394061 1057295 1035942 377969 393846 122748 106634 118416 122006 139348 135353 127164 128418 86464 84857 269586 237551 699102 702226 216823 213339 278544 280726 331717 322925 340416 340725 356645 361375 336548 372774 736463 766342 529733 447912 299564 294514 342961 339626 357910 362415 364408 367683 404400 406411 658127 682131 40.95 67.6 1
10:27:26 2023-09-28 349007 343074 88674 86129 135551 139320 142920 141940 94764 96319 104764 107228 132162 131119 367399 395836 1050541 1041197 375104 392981 123157 106601 118847 121769 141451 135081 127734 127790 86861 84825 269912 238669 700987 700015 216823 214830 279928 282938 331450 324448 338330 342794 356382 361340 333947 372221 738649 768862 534045 446475 297987 294628 341156 341241 355477 361296 362468 366543 406043 403967 657885 684602 40.85 67.6 1
10:27:27 2023-09-28 346960 346133 88622 86102 135347 139417 142786 142299 94603 96319 104555 107294 131915 131119 366296 396382 1056504 1031074 375668 393882 122953 106601 118416 121635 139542 134988 127374 128329 86431 84794 269956 238218 694083 702189 216213 214001 278549 279872 331986 322364 339115 342311 355574 358578 336311 373939 734341 773575 536679 446927 300447 292851 342961 340128 357873 360889 364668 371273 404613 405975 649062 682205 40.95 67.6 1
10:27:28 2023-09-28 345492 343590 88488 86192 135441 139514 142751 142371 94442 96320 107166 107294 132024 131485 366847 393436 1054620 1038143 380541 393908 123226 107049 118575 120200 139022 135362 127028 128494 86503 84983 269956 241051 691360 694088 216823 213522 279928 281429 331700 320936 342307 342275 357181 361340 336604 372221 734305 766342 517990 448571 299528 292851 342961 340414 354445 361366 364665 367166 403476 403967 655954 680654 40.85 67.6 1
10:27:29 2023-09-28 346951 346397 88214 86161 135101 139514 142652 142173 94411 96553 104522 107294 131567 131119 366003 397025 1043124 1030800 381937 393017 122953 106601 118484 121803 139243 134894 127462 128063 86431 84825 271964 239007 699085 702226 216823 213522 279928 281751 329448 323871 339913 341241 356645 359938 340735 369452 737976 777594 537136 449024 297338 295436 342298 339996 359509 360615 364814 368871 405790 406341 652120 683451 40.85 67.6 1
10:27:30 2023-09-28 347603 345913 88755 86219 135539 139514 142920 142173 94764 94236 104849 107294 131602 131119 366811 395836 1048228 1041841 377933 393257 123123 106601 118813 121769 141417 134988 127585 128028 86464 84820 269586 238331 701396 698087 216823 217640 279928 283740 329911 323020 338365 342830 355574 362424 336311 369524 737134 766269 534045 448901 297771 294265 341683 341481 355477 362415 363527 366543 406043 404567 657885 684602 40.85 67.6 1
10:27:31 2023-09-28 349241 345644 88796 85940 135790 139056 143055 141906 94796 96185 104718 107048 131784 130649 366296 396312 1042289 1031310 378538 392118 123192 106495 118813 121685 139542 134767 127585 127994 86431 84794 269586 239177 699804 699110 216823 213556 279731 280761 330018 324568 340019 342541 356396 358974 337501 372103 739605 779076 517829 449427 297523 294707 339827 341758 357107 359175 365808 370146 408340 405134 648291 684602 40.95 67.6 1
10:27:32 2023-09-28 346960 345504 88610 85980 135539 139082 142821 141906 94732 96253 104731 107261 131750 131119 366847 394652 1051509 1038881 375140 393882 122987 106912 118450 121769 141284 134988 127462 128063 86431 84794 269956 238622 696250 697044 216823 213556 278688 282470 332490 323907 337819 342902 355040 360260 335836 374012 735644 766378 537136 446222 301085 293120 340927 342758 354410 361296 364114 369088 406043 405975 654546 682661 40.95 67.6 1
10:27:33 2023-09-28 347697 346138 88601 86070 135445 139417 142821 142173 94379 96253 104698 107294 131567 131119 366296 391950 1043899 1037132 381398 392981 122987 106634 118450 121803 139604 134988 127585 128063 86464 84852 269586 239346 697720 698454 218358 216043 279892 281689 330536 323727 339495 342686 354366 362247 337739 369452 734051 772734 537136 451011 297338 294193 341924 341205 357983 362994 365921 366543 406007 404567 653993 682968 40.85 67.6 1
10:27:34 2023-09-28 347674 343559 88182 86279 134694 139904 142517 142440 94379 96453 107166 107771 131351 131704 366296 394061 1054212 1035859 377401 392118 122782 106601 118416 121938 139022 134988 127130 127994 86517 84794 271964 239346 706011 702153 216823 213157 279928 282902 331412 322853 340380 340690 356610 361340 336548 372738 735506 766269 535527 446489 299491 293916 342961 338601 357622 361331 363784 367906 404433 410005 659569 681808 40.95 67.6 1
10:27:35 2023-09-28 348930 345908 88731 86066 135509 139056 143150 142104 94668 96352 104731 107228 131716 130831 366260 394616 1050689 1040086 376245 392083 123157 106568 118813 119931 139555 134818 127612 127756 86689 84883 269956 239346 699174 699023 216823 215739 282108 280691 330875 324592 337819 342830 355789 361023 333839 373903 736127 766233 536679 447414 299987 294229 340855 342203 357476 361261 362686 368201 406043 403931 656417 684330 40.95 67.7 1
10:27:36 2023-09-28 346225 343004 88610 86165 135288 139285 142751 142203 94442 96386 104666 107261 131682 131084 366260 396347 1051509 1031074 375069 392945 122884 106469 118416 121904 139022 134988 127130 127994 86457 84825 269956 239686 696694 702153 216518 214150 278544 282702 331951 321517 338401 342794 356574 358828 336311 373939 737614 776910 543013 445858 299624 293666 342672 341158 357983 358965 364226 369204 405147 405975 651321 680396 40.95 67.6 1
10:27:37 2023-09-28 342596 345596 88150 86223 134757 139809 142630 142436 94347 96453 107138 107663 131823 131577 365932 393124 1056996 1035062 379424 395205 122884 106568 118165 120200 138710 135516 126927 128460 86469 84946 269956 239686 690797 698051 216823 215435 279856 280726 331377 321613 341182 340725 355112 361340 336548 371651 735945 766040 517829 448193 297807 292977 342961 339351 357476 362380 364335 367131 402873 405134 655917 682624 40.95 67.6 1
10:27:38 2023-09-28 348436 345393 88460 86129 135092 139527 142751 142313 94347 96386 104633 107261 132006 131084 365967 396759 1042363 1029572 378393 392083 122918 106601 118416 119837 139052 135136 127340 128028 86397 84815 269586 238331 700243 701656 216823 213522 279928 281427 328915 324363 338365 341758 356645 359903 337080 371397 737921 778524 529733 449427 297590 296175 341468 340510 357443 360580 364777 368646 406043 406720 650662 684491 40.95 67.6 1
10:27:39 2023-09-28 348637 342489 88577 86097 135770 139285 140696 139895 94732 96318 104653 107228 129739 131084 366225 394616 1047677 1041920 376197 392118 123038 106568 118813 119701 141417 134767 127428 128378 86431 84762 269956 238669 698370 698033 216823 213191 279393 280726 329947 323907 340407 342830 355254 360190 333911 373074 738090 766269 536233 447621 299528 293837 340891 342239 355192 361261 362722 367131 406043 404249 656417 682661 40.95 67.6 1
10:27:40 2023-09-28 346705 343279 88456 86042 135377 139514 142751 140259 94668 96386 104633 107261 131533 131084 366260 394293 1044511 1032212 378574 392945 122884 106601 118416 120004 139022 134988 127164 127994 86431 84846 267974 239346 695753 697044 216823 214482 279820 283339 330661 322602 341579 344733 354047 359511 338217 374215 741182 777350 537136 450813 297523 293709 342118 342480 356718 360216 366845 367059 405613 404510 651283 684602 40.95 67.6 1
10:27:41 2023-09-28 346470 345917 88190 86255 134685 139696 142384 142570 94283 94139 107166 107663 131465 131568 365161 393436 1054499 1033078 377365 392945 122918 106568 118382 119837 139022 134894 127130 128028 86397 84852 275913 239346 698968 700098 216823 213157 279928 280726 330947 322853 340416 340725 356074 362671 336311 372212 735419 766306 517829 448193 297216 293709 342961 338601 356583 361366 363784 370109 403476 406376 657807 680617 40.95 67.6 1
10:27:42 2023-09-28 348930 345613 88610 85948 135508 139165 142609 141988 94915 96318 104653 107228 132006 131084 366260 395207 1046517 1041841 376779 392047 122953 106462 118696 119701 141473 134547 127551 127783 86431 84941 269586 238891 700869 699023 216823 214830 279928 282938 331450 324640 341132 342614 355503 361305 335836 369560 738904 769938 512426 446817 297374 294850 341407 341926 357983 361331 362686 366507 406043 403967 656185 684116 40.85 67.6 1
10:27:43 2023-09-28 346436 343043 88577 86129 135288 139438 142751 142138 94603 96352 104561 107228 131716 131084 365197 397025 1051509 1032811 375932 392118 122884 106601 118416 119837 139022 134988 127340 127994 86648 84762 269956 239346 695508 702226 216823 213522 279170 279907 331681 322853 338401 341758 357720 360898 333947 373038 735941 773002 534045 447109 297482 293297 342442 340654 357622 360889 363530 371273 405324 409426 654863 682440 40.85 67.6 1
10:27:44 2023-09-28 349039 343039 88731 86039 135322 139091 142786 142005 94669 96285 104620 107228 131567 130992 366225 394652 1049981 1040573 377581 392118 120025 106469 118773 120080 139570 134886 127415 127858 86655 84825 269586 238111 714330 699023 216823 217839 279928 281154 329680 323871 341021 342830 355503 361340 335836 369524 740403 766233 532728 446283 297698 293944 340891 342492 355477 362126 362686 369317 406043 404532 658081 684116 40.85 67.6 1
10:27:45 2023-09-28 346470 343004 88456 86129 135279 139430 142552 142104 94411 96352 104633 107261 131533 131084 365126 397025 1051509 1032774 376233 392981 122974 106568 118416 121685 141151 134767 127164 127994 86675 84762 269586 239007 697228 702189 216823 213487 279878 280495 331448 322853 338401 341241 357433 360729 335836 373074 735945 772966 534045 446562 299020 293872 342575 340510 358018 360867 363125 370220 405433 406840 654863 681583 40.95 67.6 1
10:27:46 2023-09-28 347418 343039 88614 85952 135539 139320 142851 141906 94819 96318 104692 107228 131784 130649 369188 394401 1052711 1038733 376172 392838 123397 106535 118677 119633 139410 134886 127503 127960 86490 84699 271964 237256 703474 699023 216823 213522 280033 280726 330625 324448 338056 342866 355539 360225 333911 373338 738649 766233 536233 446186 299564 294755 340891 342516 355441 361296 362722 368201 408340 404532 656454 683631 40.85 67.7 1
10:27:47 2023-09-28 345981 343405 88456 86161 135449 139430 142751 142138 94442 96352 104698 107261 131533 131119 365197 396312 1051509 1031074 374805 392118 122889 106601 118416 119837 139022 134988 127340 127994 86675 84820 269956 239686 704112 701693 216823 213487 279174 279907 331681 322853 339150 341987 357470 360681 335582 373793 736911 772857 534045 446671 299206 292977 342298 341026 357586 360181 363527 368237 405935 406305 654974 682103 40.85 67.6 1
10:27:48 2023-09-28 348183 342489 88577 86007 135407 139007 140696 139895 94830 94172 104784 107129 131888 130944 366668 395342 1051214 1041692 376779 392083 123072 106495 118813 119837 139410 134903 127517 127872 86550 84846 273500 239075 699934 694088 216823 217946 279412 281291 329697 324592 338365 342866 355574 361340 335836 372774 736127 765658 534045 445229 297807 294885 340927 341722 355477 361296 362686 367095 406043 405134 656454 682661 40.95 67.6 1
10:27:49 2023-09-28 346470 345637 88456 86129 135279 139438 142751 142138 94603 96386 104594 107294 131659 131119 365161 396312 1051509 1029609 375104 392669 122953 106601 118416 119837 139022 134954 127130 127994 86588 84789 269956 239346 693803 701009 216715 216347 281208 282738 332310 322483 341616 342650 355397 360138 336713 373757 738031 777460 537136 448376 299201 293049 342672 340654 355976 359105 364923 368792 405469 405134 647301 680617 40.95 67.6 1
10:27:50 2023-09-28 346778 342529 88484 85944 135535 138635 142950 141674 94571 96219 107201 107261 131567 130866 366225 396394 1042289 1032542 377401 392083 122953 106601 118416 119837 139022 134767 127130 127994 86431 84783 269956 239177 693800 697044 216823 214219 279534 281418 330947 322889 339684 345061 354472 359114 334530 369524 740473 774665 537136 450175 297446 293297 341407 342758 353843 360889 366067 367131 406043 405689 651283 682329 40.95 67.6 1
10:27:51 2023-09-28 348536 342524 88182 86097 134656 139417 142418 142138 94283 96419 107132 107261 131499 131119 365997 395836 1043863 1029609 381937 392083 122714 106601 118416 121769 138828 134988 127103 128179 86675 84972 269956 238669 690688 701015 216823 215891 279892 282373 329235 323164 339866 341241 356645 359938 340735 372401 736985 775263 529733 450813 297698 294599 342672 339626 356619 360216 364960 368124 405669 405240 651196 682661 40.85 67.6 1
10:27:52 2023-09-28 348683 344602 88456 86225 135317 139541 142751 142122 94411 96185 104600 107195 131567 130866 365710 395243 1047714 1041100 378845 392047 122987 106389 118450 119803 139022 134547 127483 127783 86464 84731 269586 237994 699922 694088 218090 217604 279928 281618 329947 324363 338365 342866 355574 362424 336311 371651 737569 766269 536679 447559 297734 295758 340927 340439 357983 362132 363298 369059 405935 405975 658743 684006 40.85 67.6 1
10:27:53 2023-09-28 348930 342274 88610 85948 135551 139320 142881 142005 94668 96252 104627 107228 131823 130866 368665 397025 1042363 1031074 380541 394645 120122 106469 118972 119667 139410 134894 127449 127647 86689 84693 271964 238331 701578 701124 216823 214001 279928 281814 329662 324821 338365 342275 357433 360225 337397 372257 735934 774701 504918 449537 297987 295444 341407 340725 357371 360216 364960 366507 408122 406376 650662 684602 40.85 67.6 1
10:27:54 2023-09-28 348436 342559 88610 86170 135521 139204 142600 142049 94442 96318 104594 107228 131823 130866 365197 394652 1046554 1040615 377129 392083 122953 106601 118416 119837 141310 134767 127374 127906 86431 84725 269586 237994 701278 694088 218050 217676 278780 281189 329947 324363 338365 342830 356109 362424 336548 372248 741145 769260 532728 446598 297302 294985 340784 341578 355869 361190 363921 369133 405862 404532 656417 682661 40.95 67.6 1
10:27:55 2023-09-28 348683 344869 88670 85948 135636 139156 142925 139433 94925 96185 104659 106997 132163 130371 368927 396808 1038821 1033240 378127 392802 123431 106779 118875 119633 141494 134513 127551 127817 86431 84757 269956 239516 702318 698051 216823 214185 279928 283926 330804 324857 337310 342866 356681 359686 334494 372212 738904 775283 537136 449537 297482 295093 340376 342239 356547 359643 364996 367942 408340 405204 648254 684116 40.95 67.6 1
10:27:56 2023-09-28 346705 342489 88610 86007 135411 139334 142786 141906 94636 96252 104653 107228 132024 130649 365197 394652 1048493 1038881 375713 392083 122953 106389 118614 121567 141382 134175 127462 127906 86431 84662 273500 238500 699869 697044 216823 213191 279393 280726 329983 324304 341058 342577 358174 361164 333767 372929 740236 769370 535362 446111 297410 294699 340891 341758 355192 361043 364128 370183 408340 404497 656417 682661 40.85 67.6 1
10:27:57 2023-09-28 346696 342524 88763 86093 135971 138779 140893 139436 94861 94204 104718 107129 131888 130692 366117 396529 1040406 1032542 378235 392083 122918 106469 118609 120033 139022 134547 127164 127994 86431 84946 269956 239007 696299 698051 216823 214185 279928 283339 330947 323511 339684 342902 356610 359114 334530 371687 735088 775283 537136 447900 299564 294193 340137 342275 356011 359175 365771 367131 408340 405134 647301 684602 40.95 67.6 1
10:27:58 2023-09-28 345981 342489 88488 85948 135445 138960 142751 141906 94442 96185 104594 107121 132059 130684 365967 394025 1051509 1038106 375713 392047 122987 106422 118730 119701 139022 134547 127164 127906 86431 84668 269586 239346 697492 697923 216823 213453 281512 282539 329840 324219 340648 342722 358247 360588 333911 373338 737496 765694 536679 447314 297518 294850 340616 341722 355477 360791 364165 367131 406043 404002 656417 682661 40.85 67.7 1
10:27:59 2023-09-28 345981 345405 88214 86039 135096 139315 142552 142005 94411 96285 107132 107261 131533 131084 365197 397025 1050763 1029335 375104 392154 122918 106601 118416 121685 138925 134801 127130 128028 86279 84699 272379 239346 691218 700134 216518 214219 279928 279907 332724 322626 340152 342830 355574 358077 336548 373939 729886 774981 517829 446562 300447 293056 342719 341205 357476 359140 364996 368828 405075 408236 650783 682378 40.95 67.7 1
10:28:00 2023-09-28 346465 343074 88150 86161 134761 139813 142432 142337 94251 96420 107098 107327 131641 133962 365161 392261 1055715 1032848 377401 394645 122510 106634 118021 120299 138776 135294 126893 128391 86536 84951 271086 239686 691973 701009 218050 215435 279892 280726 331681 322364 340452 341758 355967 361093 336786 372774 735941 766306 532728 447681 300096 292977 342961 339387 356547 362451 364665 368822 403512 405204 656417 680654 40.85 67.6 1
10:28:01 2023-09-28 347833 342529 88178 86102 135194 139610 142419 142234 94251 96419 104432 107294 131823 131119 365197 395836 1042031 1031808 381326 392083 122748 106601 118416 121769 138941 134988 126920 128028 86279 84731 271964 238669 695032 701424 216823 214185 279928 281724 329911 323643 343075 341517 357469 360764 334494 369452 735941 775263 517829 451453 297446 293801 342708 340163 357407 361190 364850 369170 405826 406235 651973 685040 40.85 67.6 1
10:28:02 2023-09-28 345653 343039 88456 86070 135096 139320 142552 142104 94379 96386 104653 107294 131533 131643 365197 396347 1054212 1033504 377775 394535 123157 106568 118348 120033 139022 134886 127170 127892 86536 84820 269956 239346 692103 702226 216787 216043 279163 280299 332022 322889 339115 342541 357183 359114 335836 373976 734341 775263 529733 446890 300447 293297 342719 340725 356011 359140 364408 369190 405649 405169 650201 680654 40.95 67.6 1
10:28:03 2023-09-28 346470 344602 88456 86102 135096 139121 142751 142039 94442 96253 104621 107294 131533 131084 366003 394025 1044511 1032848 378574 392083 122782 106568 118416 121685 141186 134801 127164 128028 86338 84762 272379 238669 692589 696774 216823 214850 279534 281421 330983 322925 341542 344842 354472 359979 339176 372520 742237 776971 543013 450634 299419 294086 342539 342577 356466 361155 366995 367095 406007 403332 649741 684026 40.95 67.6 1
10:28:04 2023-09-28 345981 343334 88214 86157 135092 139417 142453 142138 94637 94204 104627 107613 129877 131314 365055 395378 1050466 1029090 381792 393114 122969 106601 118185 121803 138828 135022 126927 128391 86279 84857 272379 240026 690770 701088 216823 214185 279105 281618 331646 321839 340380 342239 356074 361045 336480 369452 736463 775319 517829 449783 299260 293297 342961 340378 356512 361008 367178 369809 404080 405204 648254 682103 40.95 67.6 1
10:28:05 2023-09-28 348664 343004 88637 86039 135067 139514 142716 141906 94411 96352 104666 107228 131499 131084 365126 391055 1043826 1036813 381326 392083 122918 106568 118382 119701 139022 135197 127130 127994 86457 84820 271964 238669 695753 696824 218358 213967 279856 284545 330625 323583 341616 342650 355432 362283 338696 371469 740130 772684 518792 451453 297734 294229 342442 341686 356369 362958 365994 369207 405971 405169 658127 685576 40.95 67.6 1
10:28:06 2023-09-28 349838 344864 88601 86219 136211 139263 143080 139832 94700 94140 104653 107129 131945 130909 365126 397025 1042289 1029609 380271 391940 123363 106568 118580 119701 141382 135478 127523 127756 86741 84731 269586 237322 710850 701088 216823 214185 279928 281618 329876 324821 339353 341758 357720 362939 334494 371651 736418 777460 511451 449537 297446 295543 341924 340378 357622 360720 365476 366543 406043 406376 650625 684602 40.95 67.6 1
10:28:07 2023-09-28 348683 342489 88577 86097 135411 139056 142751 142104 94668 96352 104698 107708 131716 131084 365161 394616 1047677 1041841 376197 392047 123004 106495 118450 119701 139022 134547 127462 127783 86828 84857 271964 238669 700106 700015 218358 215435 279892 281821 329769 324640 341616 342492 356038 362897 336786 371651 741789 770497 536679 448156 297734 295758 341924 341542 355976 362640 363784 367095 406043 405134 656417 684602 40.95 67.6 1
10:28:08 2023-09-28 346691 344869 88456 86097 135284 139382 142751 142104 94756 96519 104600 107228 131499 131049 365161 397025 1053478 1032542 377313 392083 122918 106601 118416 121904 139022 134860 127164 127994 86397 84794 269956 240026 692749 702153 216823 214185 279463 280726 331951 322853 339866 342830 357685 359114 336786 374505 736150 775263 532728 445967 299405 293297 342719 342215 356512 360889 364632 371802 405646 406235 651702 681436 40.95 67.6 1
10:28:09 2023-09-28 342920 344602 88456 86007 135194 139281 142751 142005 94411 96519 104528 107590 131499 131084 365126 392225 1054499 1038844 377365 392118 121579 106502 118575 120063 139719 134920 127028 128282 86536 84920 269956 241051 692582 699023 218050 214150 279928 281291 332958 323610 340967 342541 354437 361340 334494 372774 737953 766269 529601 447547 299987 292370 342961 340654 354410 362380 364923 368237 403476 403967 656873 680617 40.95 67.6 1
10:28:10 2023-09-28 345726 342524 88456 86129 135080 139514 142617 142336 94379 94139 104534 107261 131823 131119 365126 394652 1049608 1027342 381398 392083 122680 106601 118021 121938 138732 134954 126920 128295 86305 84825 272379 239686 688441 700098 216823 214185 279105 281773 331681 322530 340416 342275 356610 361017 336551 369488 736099 778966 533058 451651 299201 294158 342888 340474 357192 361155 367032 370220 404220 408849 649209 682587 40.95 67.7 1
10:28:11 2023-09-28 346470 342524 88182 86192 134660 139709 142617 142371 94347 94204 107138 107845 131465 131678 368106 392011 1057352 1035486 379192 393114 122850 106568 118165 120367 138566 135328 126853 128261 86397 84878 269586 239310 692465 700061 218050 214150 279928 281189 331664 322710 341207 341481 356382 362424 337262 373074 735941 766269 517829 448864 299987 294158 342961 339626 357335 362959 364399 368237 403547 406376 656417 681620 40.95 67.6 1
10:28:12 2023-09-28 348930 343264 88456 86149 135096 139514 142552 142039 94411 94160 107098 107261 131499 131119 365126 396394 1045253 1031074 380751 392083 122918 106568 118416 121904 138925 134767 127130 127994 86397 84762 269586 238500 698007 701656 216823 214185 279928 281654 329911 324363 342588 341987 357973 361023 337630 369380 738031 777387 511451 449390 297338 295400 342780 340103 358472 361008 365771 368945 405826 407160 651086 684602 40.95 67.6 1
10:28:13 2023-09-28 345129 342494 88606 86165 135872 139465 140696 139895 94830 94268 104731 107162 130026 130944 368142 399234 1051361 1032393 376779 392083 122748 106568 118416 119999 139598 134733 127096 127994 86397 84825 269956 239686 698753 702153 216823 214185 279450 280299 331951 323344 339389 342830 357673 359149 336548 374806 735379 775263 532728 448631 300447 293297 342478 341169 356547 359894 363493 369348 405971 406341 651123 681620 40.85 67.6 1
10:28:14 2023-09-28 346470 344493 88456 86097 135509 139056 142751 141906 94411 96352 104600 107228 131533 131084 365161 394616 1043863 1032576 378501 392083 122918 106568 118416 119701 139022 134767 127130 127994 86397 84789 269586 239007 693678 696861 217896 214746 279856 283941 331305 323200 341924 344733 354330 360049 338696 372293 736127 775319 544365 450556 299528 294051 341636 342686 354339 361296 367178 369846 405718 405975 650165 682292 40.95 67.6 1
10:28:15 2023-09-28 346252 345431 88520 86342 134957 139591 139913 139930 94669 94268 104659 107261 131465 131419 365126 395800 1046739 1031074 381901 391772 122748 106601 118575 119897 138828 134767 127130 127994 86397 84794 269956 238669 698967 701124 216823 214185 279928 281689 329644 323871 340416 341758 356681 361080 334494 369488 729814 775263 517829 450813 297108 294885 342961 340139 357658 361296 366067 368949 405971 407302 652120 684116 40.95 67.6 1
10:28:16 2023-09-28 348820 342524 88577 86097 135420 139285 142755 142104 94571 96352 104633 107228 131823 130958 365161 394302 1047714 1040573 377933 392083 122953 106495 118614 119701 139022 135284 127313 127756 86708 84941 273500 238500 696978 699023 218050 215435 281512 281477 329769 324821 338365 342636 356074 362932 336330 372774 738054 766269 534045 448376 297338 294985 341407 342239 356011 361084 363564 367131 408340 405169 657383 684602 40.95 67.6 1
10:28:17 2023-09-28 347422 344942 88699 85948 135624 139046 143024 141769 94959 94204 104653 107195 131823 130649 365967 395548 1042031 1032542 377969 392083 119685 106601 118450 121735 139134 134954 127164 127994 86397 84815 268716 239007 693559 694088 216823 214666 279135 281583 331681 324592 340166 342902 356610 359149 334530 372774 738090 775283 522482 450285 297482 294193 340855 342794 356261 360181 366067 367942 406266 405134 647338 684602 40.95 67.6 1
10:28:18 2023-09-28 344860 342250 88488 85948 135539 139091 142950 141773 94474 96185 104698 107442 131625 130649 365161 393713 1051509 1039886 376324 394645 119959 106535 118677 119916 139216 134666 127293 127858 86596 84878 273500 239177 698677 697044 216823 214185 282271 282539 331412 323439 338330 342614 356074 361199 335836 374770 736164 766269 529601 443864 300872 294229 340891 342758 355441 361331 363820 368792 408340 404850 655417 682661 40.95 67.6 1
10:28:19 2023-09-28 345161 342524 88456 86070 135304 139285 142942 142005 94442 96352 107247 107261 131499 131119 365161 397025 1051509 1029609 375069 392083 122884 106568 118382 120011 138925 134767 127042 127994 86397 84762 272379 239346 698950 702226 216823 214185 279476 280761 331986 322889 339389 342866 358224 360225 336786 374816 737649 774971 532728 446708 300727 293425 342575 341254 357443 360005 363675 369312 405935 406411 653178 681136 40.95 67.6 1
10:28:20 2023-09-28 342884 344905 88182 86257 134681 139519 142517 142260 94379 96419 104620 107687 129842 131459 365860 391807 1057500 1038442 380119 393079 122884 106568 118281 120170 138250 134894 127062 128028 86581 85041 269956 238957 686418 698033 218398 216043 279892 281189 332454 321875 340967 342830 355290 362424 334494 372811 734305 766306 537136 449647 299201 293056 342961 340654 355477 362959 365797 368237 403512 404850 655417 680617 40.95 67.6 1
10:28:21 2023-09-28 346215 342454 88214 86129 134969 139514 142517 142272 94442 96420 107098 107294 131465 131119 365126 395207 1047335 1028877 381398 392083 122714 106634 118219 121972 138635 134894 126920 128063 86364 84762 269956 239346 702148 701124 216823 214185 279731 283130 330661 322387 343563 341987 357326 361164 336445 369380 736911 779039 517829 452094 297374 294193 342961 340139 357371 361084 367178 369207 404649 406376 651160 681845 40.85 67.6 1
10:28:22 2023-09-28 346436 344905 88605 86219 135710 139379 142760 140017 94636 94204 104620 107129 132304 130944 367621 396916 1052637 1032542 376779 392083 123226 106601 118382 119950 139134 134767 127008 127994 86536 84757 269956 239177 700896 702189 218050 213487 279393 281154 331915 323607 339389 341517 358571 361340 336548 373939 735941 770749 534045 446890 299201 294229 342719 340654 358449 361331 364363 368792 405971 407587 654455 682661 40.85 67.6 1
10:28:23 2023-09-28 348930 344602 88597 85948 135619 139186 142825 141782 94764 96185 104620 107121 131823 130523 365161 397025 1038196 1032542 377969 391461 123055 106389 119012 119535 139542 134142 127462 127572 86490 84636 268716 239007 705239 701009 216823 214448 279892 281513 329840 324712 341132 342650 357542 360190 334494 372774 736454 777240 532333 450285 297482 295579 340891 341758 357372 359970 366067 367166 405094 406411 649209 682449 40.85 67.6 1
10:28:24 2023-09-28 345835 344932 88614 86129 135365 139340 140500 139930 94379 96352 107207 107228 131956 130840 367845 397025 1051509 1029609 376245 395205 123226 106568 118382 119837 138828 134581 126920 127994 86397 84820 265236 239346 690975 700134 216823 214666 278544 280039 332958 322889 339902 342866 356396 359149 334494 374806 734341 775247 532728 447937 300120 293297 342961 341205 356011 359140 366067 369384 405971 405204 647338 680617 40.85 67.6 1
10:28:25 2023-09-28 346706 344571 88456 86042 135385 139398 142816 142018 94411 96386 107281 107261 131823 130992 365197 392225 1041957 1032788 378610 392083 122918 106502 118609 119897 139326 134852 127028 127892 86536 84825 269956 239007 697228 696478 218050 214746 279928 281654 331448 323835 339638 344624 354366 360764 336551 371687 738649 777117 543013 451453 299528 293631 342478 341722 356718 361331 367699 367131 406007 403649 651196 684330 40.85 67.6 1
10:28:26 2023-09-28 346470 342929 88214 86097 135327 139461 140696 142138 94571 96386 104666 107261 129739 130979 364578 395836 1044511 1029609 380788 392047 122748 106568 118416 121769 138828 134767 127096 128200 86371 84878 271964 238500 696203 700629 216823 214185 279928 282479 329947 324135 340416 341794 356897 360764 334565 369524 734341 776360 529733 450273 297734 294878 342961 340690 358161 361296 365549 366543 406007 406981 651196 682661 40.95 67.6 1
10:28:27 2023-09-28 347687 342852 88456 85948 135322 139091 142751 141708 94571 96352 104627 107228 131533 130958 365161 394365 1050429 1042619 376705 391940 123226 106535 118711 119633 139395 134666 127381 127824 86457 84731 269586 237994 699751 698949 218358 213487 279783 281618 329947 324857 341542 342577 356145 362424 336548 372811 738685 766233 536679 446854 297843 295966 341960 341758 357983 361366 363820 367131 408340 405169 657848 684330 40.85 67.6 1
10:28:28 2023-09-28 345981 344905 88214 86007 135317 139315 142552 142005 94668 96319 107207 107261 131499 131119 365161 395999 1052711 1029609 374016 392118 122918 106495 118300 119871 139022 134767 127042 128028 86312 84815 269956 239177 694244 701161 216823 214517 279268 282502 332724 322889 339389 342866 356431 360898 337117 375347 739605 777423 532728 447413 301261 294051 342852 341542 356405 359894 365476 369384 405971 405240 651283 681620 40.85 67.6 1
10:28:29 2023-09-28 342956 344905 88182 86134 134652 139510 142384 140321 94540 94332 104935 107753 131602 131599 367100 391533 1055961 1037702 378385 391940 122527 106601 117987 121887 138250 134988 126893 128179 86338 84852 269956 239007 693112 701009 216632 214185 278544 281207 331717 322399 341483 341794 356109 362968 334494 373374 735941 766378 517829 449011 297518 294193 342961 339626 356583 362994 364960 368273 403547 406092 655454 682602 40.85 67.6 1
10:28:30 2023-09-28 348363 342764 88210 86161 134652 139514 142552 140063 94442 96419 107166 107327 131499 131393 364578 395440 1043863 1029609 381362 391461 122714 106601 118219 121769 138828 134894 126920 127994 86397 84757 273500 238669 691124 700629 216823 216499 279892 283130 329697 324075 340824 342131 357577 361199 337739 373150 737471 776251 517829 451453 297378 295128 342708 340403 358593 361261 366030 366801 405935 409426 653178 684602 40.95 67.6 1
10:28:31 2023-09-28 346343 344932 88601 86239 135309 139375 142945 139930 94636 94301 104698 107129 131785 130944 365126 397025 1051509 1028840 377738 392669 122884 106601 118416 121685 138925 134852 127028 128028 86312 84878 269956 239346 692262 699604 216823 214884 278544 280726 333499 322889 339902 342312 356681 359651 335503 375072 729958 775319 530918 448901 300872 293297 342961 340725 356297 359678 366659 369420 405971 405204 647301 681620 40.85 67.6 1
10:28:32 2023-09-28 346472 344602 88488 86039 135329 139121 142735 141906 94603 96319 107166 107228 131499 131084 365161 391055 1044639 1032811 378610 392083 122918 106601 118416 120046 138828 134175 127042 127817 86675 84888 269956 239346 694694 696514 218050 214781 279892 282373 331771 324182 341616 342758 354472 361340 336551 371687 742237 775263 534467 452094 299564 294265 342719 341976 355050 362959 367178 367166 406043 403967 652325 682661 40.95 67.7 1
10:28:33 2023-09-28 347697 344191 88512 86614 135399 139702 142483 142173 94379 96321 107166 107720 131636 131494 365090 395243 1045379 1029609 382639 392118 122748 106634 118219 121769 138965 134894 126954 128028 86312 84878 269586 238669 706762 702189 216823 214517 278433 282550 330947 323643 340967 342830 358283 361305 336009 369560 734341 775263 517829 449855 297771 295128 342961 340690 358197 361331 366059 367095 405971 407017 652582 684602 40.85 67.6 1
10:28:34 2023-09-28 348664 342011 88642 85948 135322 139091 142552 141906 94411 93967 107241 107228 131567 130866 365197 393160 1048228 1040360 378538 394645 119927 106469 118609 119897 139022 134886 127062 127892 86569 84909 269586 238669 696974 699023 218050 213522 278684 281654 330714 324712 339424 342902 356645 363548 334459 372548 740619 766269 543923 448229 297523 295615 341960 341758 357107 362959 363857 367131 408340 405204 657885 684116 40.95 67.6 1
10:28:35 2023-09-28 348427 341498 88488 86278 135441 139056 142751 141906 94699 96253 104672 107129 130117 130649 364870 397025 1041550 1029609 377401 391497 122987 106495 118813 119837 141220 134547 127551 127606 86464 84668 271964 237322 715630 700665 216823 214551 278544 281618 329947 324857 339389 342588 358284 360764 335539 372847 736491 775283 536679 450542 297807 296067 341960 341241 358197 361296 364668 366579 408340 407017 651160 684602 40.95 67.7 1
10:28:36 2023-09-28 346668 342591 88456 85952 135543 139056 142851 141871 94732 96318 104686 107195 131533 130770 368069 393462 1052711 1038733 376135 391940 123328 106502 118841 119599 139403 134759 127306 127749 86431 84783 269586 239177 709121 698033 218050 214001 280014 281154 331162 324604 338365 342902 356645 361305 336548 374505 738612 766269 536679 446501 300199 295966 341924 342758 357983 361331 363784 368237 408917 405169 656417 684330 40.95 67.6 1
10:28:37 2023-09-28 346668 341498 88605 86133 135770 139056 142950 141773 94764 96386 104666 107261 129739 131049 365161 394580 1045253 1034013 378501 392083 122918 106601 118416 119701 138925 134767 127096 128200 86397 84825 269956 239007 693030 697044 216823 214884 279928 281618 331717 323871 338330 345329 356998 359149 336516 372774 738649 775247 537136 451342 299528 293425 342719 342866 354375 360756 367178 367942 406043 403931 647301 682661 40.95 67.6 1
10:28:38 2023-09-28 342848 344881 88214 85980 135297 139266 140500 139895 94637 94204 104627 107638 131602 130979 367621 391461 1057463 1040389 377329 392118 122680 106601 118021 120097 139330 134954 126853 128028 86305 84857 271727 240709 698845 698033 218050 214185 279928 281291 332958 321875 343289 342830 355503 361340 334494 373338 729886 770713 517829 447547 300199 293021 342961 340654 355441 362923 364960 368237 403512 404532 656873 681145 40.95 67.6 1
10:28:39 2023-09-28 345653 342485 88182 86129 135075 139656 142401 140063 94379 94172 104489 107737 131823 131393 364870 394293 1047677 1026613 380824 392083 122714 106601 118398 121938 138828 134954 126920 128028 86397 84852 271063 239346 690604 703002 218050 216347 279820 282910 331807 322483 341100 342408 356467 361129 337390 372857 737077 775355 517829 451589 297518 294778 342600 340618 357622 361331 367699 369059 404577 406376 649209 682661 40.85 67.6 1
10:28:40 2023-09-28 346477 344969 88608 86278 134965 139702 139913 140223 94732 94333 104653 107228 131465 131084 364614 393436 1054212 1036461 377063 392945 122748 106601 118609 120033 138925 134852 127130 127994 86397 84846 269956 239177 694046 700972 216748 214150 279198 281685 331986 323835 340967 342251 358259 362968 334494 373976 736033 770713 532728 446562 300447 294229 342961 340139 358737 362640 364629 368792 405935 407302 656381 682624 40.85 67.6 1
10:28:41 2023-09-28 348930 343001 88610 86065 135317 139091 142751 141871 94756 96285 104587 107195 131823 130649 365161 397025 1038697 1031808 377933 391772 122987 106568 118696 119701 139650 134818 127523 127633 86861 84852 273500 238325 706262 700942 218050 214712 279928 281693 331920 324857 339389 342794 358259 361017 338457 373192 734015 775247 544365 449244 297338 295673 341924 341445 358449 361008 366326 367131 408917 407266 651123 685576 40.95 67.6 1
10:28:42 2023-09-28 345238 344932 88569 86129 135092 139320 142652 142533 94700 94236 104600 107698 131499 131084 364834 396736 1051509 1028840 374016 392083 122918 106601 118382 121769 138925 134894 127008 127994 86397 84846 269956 238218 692749 698087 216823 214919 279928 281189 333969 322006 340416 342541 356645 359149 336009 375072 736985 775355 529601 450285 300157 293297 342961 341722 356583 360181 367178 369384 405971 406376 647301 681620 40.95 67.6 1
10:28:43 2023-09-28 346133 342480 88492 86092 135101 139091 142751 142104 94442 96386 104594 107261 131499 131084 365126 392261 1045416 1034563 381625 395205 119944 106535 118512 119943 139022 134886 127293 127858 86596 84825 269956 238669 693800 696551 216823 214919 279892 282904 331915 324555 339424 344842 354472 361164 336587 372774 743099 776910 543013 449819 297482 294229 342961 341398 354375 361366 367699 367942 406007 403931 652211 684602 40.95 67.6 1
10:28:44 2023-09-28 348930 342821 88456 86097 135322 139087 142453 141906 94700 96285 104600 107228 130018 130866 364578 396988 1042289 1029609 377933 392083 122953 106568 118450 119701 139022 134142 127130 127783 86431 84783 269586 237322 697020 701161 216823 214815 278544 281618 330446 324857 339353 342830 358284 360764 335503 373338 736454 775319 529733 451181 300023 295579 340891 341758 357658 360756 365148 367683 406266 407017 648713 684602 40.85 67.6 1
10:28:45 2023-09-28 345617 342586 88610 85952 135322 138828 142950 141871 94732 96219 104751 107030 129739 130588 368106 392981 1050616 1037183 375832 391940 123243 106469 118677 119701 139313 134142 127130 127749 86431 84883 271727 239007 695188 697044 216823 216347 282707 280761 331951 324821 338365 344842 356359 361340 336311 375942 738685 766306 536679 446538 300872 295758 341924 342794 358491 361366 364371 369384 408917 405169 655881 683844 40.95 67.6 1
10:28:46 2023-09-28 346033 341498 88182 85952 135096 139126 142517 141906 94411 96352 104666 107261 129622 130958 365161 392261 1045253 1032811 378538 392083 122918 106568 118450 119701 138925 134547 127008 127783 86397 84815 272379 238669 696571 696058 216823 214884 279928 281654 331448 323871 341542 344842 355005 360764 336551 372811 738649 776910 543013 452020 299987 294678 342961 342758 354410 361366 367699 368237 406007 403931 650165 682661 40.85 67.6 1
10:28:47 2023-09-28 342920 344638 88480 86314 135174 139593 140269 139930 94347 94204 104633 107820 131568 131691 367100 391497 1054547 1035586 376798 392083 122476 107016 118083 121904 138250 134988 126711 128028 86555 85009 269956 239007 686709 698087 216597 214185 278579 281733 331986 322853 342253 342275 356074 363222 334494 373638 736046 766112 517829 446598 300235 294229 342961 339661 358999 363539 365513 368792 404116 406411 656417 682661 40.85 67.6 1
10:28:48 2023-09-28 348436 342305 88488 85980 135723 139091 142751 141906 94764 96352 104692 107261 129877 130992 365161 394025 1045416 1040360 379192 392047 122953 106601 118450 119837 139022 134547 127130 128235 86431 84820 272379 237994 696243 698033 218050 213522 279393 281724 330911 324857 339389 342902 356360 363222 336786 373338 736164 766269 534045 447340 299528 294878 341924 342239 356261 362415 363820 370183 408735 408812 660582 684528 40.85 67.6 1
10:28:49 2023-09-28 345531 342744 88699 86165 135373 139340 140304 139930 94636 96353 104600 107261 131533 131084 367027 397025 1051509 1031533 376245 394645 123157 106601 118450 121685 138918 134581 127008 127994 86312 84820 265236 239177 709471 701161 216823 214185 279818 280897 331986 323871 340188 342830 358799 361305 340699 375108 736046 774994 534045 446168 300660 294229 342961 342239 358162 361008 364960 369348 406043 407623 655011 682389 40.85 67.6 1
10:28:50 2023-09-28 346887 341976 88488 85948 135313 139091 142751 141807 94764 96219 104620 107228 131567 130649 365161 396759 1042289 1031808 377401 392083 123140 106469 119006 119530 139570 134598 127449 127470 86722 84725 272379 238331 709608 701009 218050 214781 279928 283740 330446 324748 338401 342614 358656 360729 335503 373374 734087 779664 518792 449537 300023 296031 341443 342516 358484 361296 366622 368237 406266 407658 650201 682718 40.95 67.6 1
10:28:51 2023-09-28 345373 342784 88456 86102 135885 139875 143447 142104 94764 94192 107235 107294 131533 130979 365161 397025 1051509 1032542 374805 392118 122953 106601 118416 121769 138828 134547 127130 127994 86397 84757 272379 239177 695625 702189 216823 214850 279818 280796 332994 323643 340141 342902 358295 360260 334494 375676 736491 775263 529733 446927 300234 294193 342961 342239 358472 360216 364996 369384 406007 406981 650662 681656 40.95 67.6 1
10:28:52 2023-09-28 345981 342627 88214 85948 135317 139087 142751 141906 94668 96386 104561 107261 131499 130992 364870 394052 1046376 1033826 378393 391976 122952 106812 118314 119667 139022 134886 126961 127858 86397 84846 269586 238669 692992 696898 218050 214919 279928 283872 331951 323907 339281 345329 354507 360225 336551 372811 737908 775283 543013 451453 300235 294265 342961 342830 354410 361331 367699 368237 406043 403967 648749 682661 40.85 67.6 1
10:28:53 2023-09-28 342956 342627 88182 86102 135916 140113 142319 142138 94347 96453 107098 107294 131283 131302 364614 394616 1045416 1029335 381937 392118 122714 106601 118021 121769 138483 134767 126920 128028 86338 84846 272379 239177 692228 700134 218050 214517 279928 282656 331681 323415 342289 342311 357720 361305 336551 371651 736046 775053 517829 451269 297626 294714 342961 340414 357085 361331 367178 367095 405363 407017 651196 684602 40.95 67.6 1
10:28:54 2023-09-28 348417 343001 88488 85948 135322 139091 143234 140063 94830 94236 104653 107539 131762 130944 365055 394244 1049720 1041729 379387 391594 122918 106495 118450 119837 141793 134810 127313 127749 86457 84783 272379 237994 704708 698949 217120 214150 278592 284545 330947 324821 339389 342902 356681 363583 336009 372212 736164 766378 517829 449244 297807 295128 342478 342239 356547 363539 365771 367683 406043 405204 656454 684602 40.85 67.6 1
10:28:55 2023-09-28 348674 344633 88488 86070 135101 139320 142751 142039 94764 96319 104698 107261 131385 130901 364905 397025 1042289 1031074 377969 391497 122953 106601 118416 119701 139119 134547 127164 127783 86464 84762 271964 237322 696403 700629 216823 214884 278575 281733 329983 324857 339115 342866 358295 360764 335539 373939 734051 775283 517829 448571 300023 296067 341443 342275 358221 361043 366622 367978 406266 407302 650662 686129 40.95 67.6 1
10:28:56 2023-09-28 347441 342929 88666 86093 135654 138952 143115 139638 95023 94140 104784 107129 131911 130649 365161 393797 1051509 1038733 376245 392083 122953 106422 118484 119837 139375 134513 127164 127783 86464 84762 275913 239007 696755 697044 218050 214701 280049 282938 331986 324857 338365 344842 356645 361340 336311 375676 737277 766342 517829 444564 300872 295128 341924 342830 356047 361366 364408 369420 406301 404980 655917 682661 40.95 67.6 1
10:28:57 2023-09-28 345690 342852 88492 86101 135322 139417 142751 142138 94764 96353 107201 107294 131442 130992 365161 391365 1043899 1032576 378646 392083 122953 106601 118450 121685 139146 134547 127042 127906 86464 84794 269956 238669 697228 696058 216446 214919 279928 281724 331951 323907 340188 344842 355254 361375 337331 372511 739155 776091 543013 449855 297518 295128 342961 342275 357836 363220 368522 371236 405862 405975 652934 685753 40.95 67.6 1
10:28:58 2023-09-28 344751 342677 88363 86374 135020 139902 142457 142432 94315 94236 104627 107786 131397 131669 364578 391962 1054212 1035486 376268 391736 122884 106568 118382 120053 138937 134954 127008 127960 86431 84820 271086 239007 690898 699567 218667 214185 279393 281812 331951 323835 341965 342480 357972 363477 334530 373939 737508 766306 541660 448229 300520 293801 342961 340618 358737 363468 364960 369348 405935 408255 656417 682624 40.95 67.6 1
10:28:59 2023-09-28 348783 342219 88460 86192 135599 139605 142622 142216 94764 96419 104686 107228 129739 131084 364542 396358 1040443 1029572 381551 394645 119927 106469 118575 119999 139223 134920 127204 128118 86682 84920 269586 238500 696323 701088 218050 214850 278544 281654 329804 324784 340105 342722 358477 361270 338108 373192 736418 775247 517829 449244 297807 295429 342442 341686 358701 361296 366586 367131 409640 407623 651123 684602 40.95 67.6 1
10:29:00 2023-09-28 345093 341976 88573 86278 135360 139452 142816 142216 94668 94300 104725 107261 131823 131049 365126 396759 1052674 1032542 375069 392083 122884 106601 118416 119701 139033 134860 127008 127960 86397 84930 269956 239346 695140 701656 216823 214850 280014 282938 333229 323835 340416 342902 358511 360190 334494 375640 736454 776910 544365 448193 301298 293631 342961 341722 357335 360181 365771 369420 406043 406946 650625 681100 40.95 67.6 1
10:29:01 2023-09-28 346715 342749 88759 85885 135632 138898 142998 139433 94925 96218 104764 107195 130138 130553 368106 395548 1040296 1034712 378429 391940 123328 106502 118643 119633 139497 134513 127096 127783 86431 84762 268716 239346 696075 699023 216823 214850 279141 281610 331951 324857 338330 344599 357937 360729 336245 373903 738649 775319 537136 453538 299201 295543 340891 342794 357084 360720 367178 368792 407156 406376 648713 685576 40.95 67.6 1
10:29:02 2023-09-28 342956 344869 88516 86192 135250 139527 142517 142383 94442 94172 104561 107771 131823 131485 365126 395220 1049794 1028840 381362 392083 122680 106601 118185 121938 138657 134988 126711 128028 86397 84883 269956 239516 688737 701124 218050 214815 279928 283392 331915 322889 341448 342830 357433 361340 337532 371651 735342 775319 525833 450489 299528 295343 342961 340690 358161 362126 367960 367942 405935 407361 651160 682661 40.95 67.6 1
10:29:03 2023-09-28 347688 343001 88492 86278 135772 139510 140696 139895 94732 94236 104692 107162 131911 130909 367100 394401 1049720 1041100 378465 391820 122918 106568 118711 119837 139022 134547 127130 127893 86431 84946 271652 237994 707209 698528 217120 214185 278544 282514 330947 324821 339866 342902 356289 364058 336480 372475 738612 770277 536679 449881 297554 295787 342961 342239 356547 363503 366067 367647 408340 405240 656417 684602 40.95 67.6 1
10:29:04 2023-09-28 347369 342997 88703 85916 135543 138925 142985 141883 94893 96219 104666 107228 131625 130649 365161 396723 1042289 1032542 377365 392047 122884 106568 118382 119701 139022 134767 127096 127872 86397 84794 267974 238669 696299 694088 216823 214850 278645 281654 331986 324857 338330 344842 357720 360764 336245 373903 739731 775319 518792 450494 300447 293944 340891 342830 356547 361008 367178 368792 410218 409158 651246 682366 40.95 67.6 1
10:29:05 2023-09-28 342740 342992 88573 86161 135610 139570 140500 139930 94700 94204 104600 107261 131465 131084 365126 393529 1057221 1037531 377365 395494 122850 106502 118281 120087 138635 135284 126677 127994 86338 84888 269956 238957 700153 698033 216597 216652 279163 281874 333969 322590 341483 342902 356359 362932 335974 373939 738904 766342 517829 449537 299201 293709 344937 341686 356261 363503 366882 369118 404721 405169 655881 680617 40.95 67.6 1
10:29:06 2023-09-28 347943 342997 88488 86097 135394 139372 142617 141984 94764 96485 104627 107261 131549 130958 364834 394025 1046517 1041841 379461 391772 122953 106601 118755 119837 139134 134733 127130 127749 86431 84731 269586 237994 698213 698033 218050 213818 280210 281618 330862 324857 339389 342902 356645 363477 336786 373939 738649 766306 532728 446854 299987 295458 342431 342505 356333 362930 364483 368648 409495 406235 660619 685502 40.95 67.6 1
10:29:07 2023-09-28 345514 343001 88456 86097 135288 139668 142652 139926 94798 94204 104627 107294 131823 131114 364578 396916 1052786 1031808 373981 392083 122918 106601 118416 119871 138951 134954 127008 127994 86681 84794 272379 239007 695426 701124 216823 214884 279783 280761 333463 323835 340416 342902 357720 360898 334530 375676 736418 775283 529733 448193 301079 294514 342961 341722 356583 360216 366067 369456 406007 406411 649209 681620 40.95 67.6 1
10:29:08 2023-09-28 346470 341467 88768 85948 135568 138828 143085 139346 94764 96285 104731 107475 131716 130649 365126 395764 1044886 1036461 380541 394645 123157 106535 118314 119916 139022 134852 126994 127824 86536 84909 272379 238669 699402 694088 216823 214746 281512 281654 331915 324857 338365 345087 358404 361017 336280 373903 738430 775319 536635 452887 300447 293837 341683 342866 356583 361008 367178 368792 407191 405204 649245 684602 40.95 67.6 1
10:29:09 2023-09-28 345603 342997 88424 86130 135063 139514 142517 139930 94411 94236 107166 107294 131499 131485 367240 394616 1048456 1028146 381398 392083 122680 106601 118219 121853 138635 134954 126711 128028 86397 84909 269956 239856 689674 701656 216110 214850 279928 283378 331951 323379 342001 342830 357720 361340 337568 371651 737508 775319 532728 450489 299528 294885 342961 340690 357658 361366 368221 367647 405741 407302 651123 682661 40.95 67.6 1
10:29:10 2023-09-28 347697 342821 88456 86257 135288 139299 142751 142131 94603 94204 104790 107506 129877 130805 367100 393293 1048228 1040174 379971 391904 123294 106502 118416 119701 139022 134547 127238 127756 86768 84915 272379 237994 696365 698528 218707 214116 279853 281764 331412 324857 339389 342902 356645 363512 334494 373903 736127 766233 534045 445858 299528 295995 342442 342758 356547 363213 364654 367942 406266 406376 658350 684602 40.85 67.6 1
10:29:11 2023-09-28 346887 342555 88731 85916 135564 138951 141028 139346 94925 96318 104692 107228 131716 130523 365126 395764 1042289 1032042 378235 392083 122918 106601 118416 121853 138925 134581 127130 127906 86431 84982 272379 239007 696637 694088 216823 214884 278544 281759 332454 324857 338365 344842 357720 360764 339386 373903 737241 775319 537136 449244 300447 294807 341443 342866 356547 360756 367178 368792 406871 406376 647338 684602 40.85 67.6 1
10:29:12 2023-09-28 344862 342893 88634 86219 135583 139139 143045 139735 94732 94204 104764 107129 131636 130909 367621 392190 1054499 1038106 375104 395205 123260 106568 118382 121769 138925 134547 127008 127756 86596 84820 269956 239686 692225 696551 218050 214850 279163 281404 333969 322889 339902 345329 356347 362424 335503 375906 738054 773002 517829 449647 301079 293333 342961 342830 355441 362923 366615 369492 405971 404850 655011 681620 40.85 67.6 1
10:29:13 2023-09-28 348413 341976 88577 86070 135423 139610 142617 142010 94732 96419 104666 107261 131823 131084 364870 390471 1045031 1038881 380788 392083 122953 106568 118416 119701 139134 134767 127130 127906 86431 84852 271086 238669 705807 696551 216783 214884 279928 283130 331951 323475 340416 342902 355574 363257 337568 372811 736164 775263 543013 452689 297518 295128 342961 342239 356011 364596 368298 371273 408086 408272 656799 685015 40.95 67.6 1
10:29:14 2023-09-28 346324 342992 88605 86251 135254 139789 140391 142414 94732 96352 104666 107294 129984 130840 367100 393400 1054212 1032852 376268 395205 123157 106601 118416 121769 138937 134860 126920 127994 86431 84794 269956 239007 695630 701161 216783 214219 279783 281654 332958 324363 341448 342311 358548 363512 334530 374012 734305 773002 541289 447937 300872 293908 342961 340690 359278 363213 364960 369384 406043 408230 656417 682661 40.95 67.6 1
10:29:15 2023-09-28 346924 343001 88614 85980 135577 139091 142950 141906 94764 96319 104653 107228 131625 130649 364578 393137 1051509 1038199 375979 391772 122953 106568 118450 119701 139022 134547 127130 127749 86431 84820 269586 238669 697357 697044 218358 214850 280245 283539 331986 324532 339389 344842 356681 361375 334459 376245 738699 766306 517829 446246 301079 294628 342154 342686 356440 362782 364226 369276 410074 408272 658743 684116 40.95 67.6 1
10:29:16 2023-09-28 342920 342821 88610 86070 135519 139461 140504 142104 94764 96320 104653 107261 129532 131022 364578 395764 1051288 1028840 375104 392118 122953 106601 118382 121769 138925 134894 127008 128413 86431 84857 272379 240026 691654 699073 216823 216038 278579 281618 333969 323379 340452 342902 357399 360225 336551 375108 735379 775391 529733 450666 301298 294572 342961 342239 357371 361296 366086 369420 405971 406981 647265 681620 40.95 67.6 1
10:29:17 2023-09-28 345944 342929 88186 86097 134723 139700 142418 142284 94603 96419 107132 107261 131465 131084 364578 394351 1054499 1032848 376268 392083 122918 106495 118219 119837 138828 134547 126920 127783 86431 84794 265744 239007 710022 699073 217120 214701 279515 281654 332022 323379 342001 342794 357183 364065 338660 374546 737471 772831 532728 449072 300727 294950 345608 340474 357766 363503 366067 369348 404757 407756 659680 681583 40.95 67.6 1
10:29:18 2023-09-28 347478 342215 88218 86196 134961 140014 142319 142173 94442 96419 107281 107294 131499 131119 364067 394652 1044639 1029609 381631 394645 122884 106601 118334 119837 138828 134733 127042 127783 86312 84820 269956 238669 697100 701161 218050 216499 278671 283378 330679 324363 341483 342830 358547 361340 336516 371687 735898 776360 529733 451773 297807 295579 342961 340690 358737 361366 366918 367972 406007 407658 653081 682661 40.95 67.6 1
10:29:20 2023-09-28 347943 342627 88614 86039 135351 139404 140696 139798 94959 94268 105027 107129 131853 130944 367621 393846 1051214 1044774 378385 392047 123123 106601 118450 119701 141186 134666 127164 127872 86583 84789 271964 237994 699869 700737 217085 214185 279954 282514 331448 324857 342588 342902 357720 364384 335503 373675 740291 770749 532728 448229 300023 296067 342478 342794 356583 363503 364665 368237 406266 406376 657848 682366 40.95 67.6 1
10:29:21 2023-09-28 347661 341760 88610 85948 135449 139320 142786 141906 94796 96352 104666 107228 131625 131227 364578 397025 1042289 1031074 377401 394050 123021 106389 118614 119618 139022 134108 127462 127572 86464 84689 269586 237322 705784 701161 218050 216652 278579 281689 330679 324857 339902 342866 358835 361340 336551 373675 738649 775319 532728 450175 300023 296592 342478 341722 358737 361331 367178 368563 406266 407658 653178 685391 40.95 67.6 1
10:29:22 2023-09-28 345910 342884 88884 86097 135441 139195 143080 139735 94861 94172 104758 107129 131911 130831 364870 392225 1051509 1040917 377313 392047 122953 106528 118416 119837 138925 134941 127008 127783 86397 84757 272379 239346 692694 696824 218358 214884 280380 280726 332994 324821 338365 345329 356645 362424 334459 376282 740815 770749 517829 446538 302901 294265 341960 342866 356261 362414 364960 369492 406266 405204 656873 682661 40.95 67.6 1
10:29:23 2023-09-28 346361 342821 88642 85916 135577 139068 142851 141708 94764 96253 104666 107228 131533 130371 364578 395521 1042289 1031310 378538 392083 122918 106568 118300 119701 138828 134547 126920 127817 86648 84789 272379 238669 695963 694124 218050 214884 278579 281654 331986 324857 338365 344842 358295 361058 336516 373976 738685 775355 529733 450175 300617 295128 341407 342577 357372 361084 366922 369240 410364 406875 650857 683969 40.95 67.6 1
10:29:24 2023-09-28 343604 343001 88549 86219 135067 139285 142552 141940 94379 96419 104627 107631 131465 131049 364578 391675 1054547 1039354 377401 392981 122748 106601 118219 121769 138635 134767 126711 127906 86338 84930 279303 238993 692336 697044 216783 214884 278614 281777 333969 321958 340452 344624 356109 362968 335539 373976 734051 770749 536635 447900 301085 293297 342961 342758 355477 362959 366104 369456 405327 404886 655011 680654 40.95 67.6 1
10:29:25 2023-09-28 347943 343001 88488 86039 135317 139091 142798 141708 94764 96285 104627 107228 131351 130684 367027 393436 1048493 1041925 375104 392118 122987 106528 118416 119618 139022 134175 127042 127572 86464 84808 271964 237826 698114 694052 216783 214185 279428 282514 331215 324857 339424 342902 357720 364349 336254 373374 742241 772063 534045 448608 299419 296032 342852 342372 356476 363326 364777 370783 409167 406341 657885 684602 40.95 67.6 1
10:29:26 2023-09-28 345492 342857 88605 86012 135284 139276 142552 141906 94411 96286 104587 107261 131572 130901 364578 397025 1054286 1030648 374016 392083 122918 106601 118416 119837 138828 134708 126920 127994 86431 84820 269956 238669 708250 701693 216145 214517 280245 281618 332994 324363 340452 342311 359653 362713 334530 375072 734341 774168 524533 446927 301371 293908 342961 341481 359314 362415 365210 369384 406043 408552 654492 682661 40.95 67.6 1
10:29:27 2023-09-28 346960 342627 88610 85952 135441 139095 142751 141678 94732 96219 104627 107048 131641 130649 364067 392297 1051288 1038960 376245 392083 122953 106731 118614 119701 139052 134175 127164 127606 86464 84757 269586 238500 698939 694052 216597 214701 280280 282254 331681 324640 341616 345147 357470 362283 336422 375530 740668 770497 536679 446708 301371 295565 342478 342866 356583 362959 364408 371273 407156 406376 658350 684602 40.95 67.6 1
10:29:28 2023-09-28 344898 342992 88634 86007 135109 139320 142557 141940 94603 96386 107235 107261 129622 130866 364578 397025 1051509 1029609 375069 392118 122918 106601 118416 121601 138828 134547 126920 127783 86431 84820 271964 239346 692019 701161 216823 214953 279818 281189 333499 323871 340452 342902 357206 360225 335539 376245 737011 775355 536679 449267 301298 294158 342961 342239 356619 360251 365738 369456 406043 406411 649209 682140 40.95 67.6 1
10:29:29 2023-09-28 345981 342668 88456 86251 135327 139236 140500 139895 94700 94172 104633 107162 131545 130909 367100 391461 1046702 1032539 378610 392083 122953 106568 118314 120033 138965 134547 126920 127694 86397 84951 272379 238669 693921 696058 216145 214919 278424 281689 331986 324363 341218 345329 355290 361340 337295 373374 740815 774981 535801 449819 299310 295128 342961 342830 356971 362197 368221 368792 406043 404532 650201 684602 40.95 67.6 1
10:29:30 2023-09-28 342992 341502 88214 86106 135331 139514 142552 142138 94474 96286 104594 107294 129739 131084 364031 394025 1049981 1026613 378610 392118 122748 106601 118334 121769 138635 134801 126745 128447 86431 84915 270721 240026 689421 700171 216145 215587 279928 282550 333499 322925 341483 342902 356360 361375 338386 373976 736454 781504 535801 451983 300872 293781 342997 341758 357658 362415 366122 369384 405682 409426 650320 682366 40.95 67.6 1
10:29:31 2023-09-28 347897 342997 88670 86219 135373 139208 140500 139798 94830 94204 104659 107228 131465 130831 364578 392118 1048383 1041567 378501 392047 122884 106535 118382 119701 139062 134547 127008 127660 86397 84731 273500 238331 698688 696551 217458 214815 279928 283228 331681 324821 340152 342902 356681 364313 337023 372738 736127 773827 517829 450556 299528 295543 342961 342722 358999 364049 367178 367942 408340 406376 656873 685790 40.95 67.6 1
10:29:32 2023-09-28 348678 343001 88670 85984 135498 139134 142816 141769 94732 96318 104666 107195 132006 130614 364578 396988 1038895 1032542 377933 391820 123123 106389 118696 119701 139134 134108 127130 127470 86464 84804 271086 237322 702226 700629 218050 214919 279358 281685 330875 324857 339902 342830 358189 361305 336516 373939 738576 779368 517829 452573 297482 296650 342672 342192 358450 361190 366735 370220 409495 408339 650976 685465 40.95 67.6 1
10:29:33 2023-09-28 347797 342390 88735 86007 135619 139152 142916 139739 94732 96452 104653 107195 132006 130649 367511 392981 1049571 1041567 376245 392083 123123 106495 118696 119701 139134 134142 127130 127572 86550 84783 269586 238331 697257 697044 218512 214482 280245 281654 331448 324857 339638 344842 357685 363187 337262 375072 739155 766076 534045 446854 299201 296031 342442 342794 357336 362415 364887 369088 407156 406376 658350 683451 40.95 67.6 1
10:29:34 2023-09-28 345409 342992 88456 86074 135498 139285 142716 142005 94668 96386 104666 107228 131465 130866 364542 392190 1045379 1032912 378610 392994 122918 106601 118416 121853 138925 134733 127130 127927 86431 84878 269586 239007 692992 697044 218358 216396 279928 282910 332454 324821 340416 345817 355539 361375 340379 373647 743298 778378 530094 452094 300302 295400 342816 342577 355798 363036 368670 369052 408052 405099 651160 682514 40.85 67.6 1
10:29:35 2023-09-28 342740 342857 88456 86106 135067 139514 140136 140223 94411 94204 104653 107919 131465 131485 364542 391019 1054583 1038106 377063 392083 122680 106634 117987 121938 138250 134988 126677 128295 86364 84915 269956 239346 689186 699336 217120 214850 279489 281654 332958 323607 342267 342794 356681 364058 335974 375035 736418 772610 532728 447864 301085 295543 344901 340654 358161 364049 366067 369384 405613 407587 656417 681145 40.85 67.6 1
10:29:36 2023-09-28 347943 342749 88577 86042 135411 139056 142751 141871 94603 96285 104666 107228 131499 130821 364542 393436 1048456 1041841 378385 392083 123089 106495 118416 119701 139022 134513 127096 127749 86648 84757 269586 237826 696117 698033 216748 214517 282707 284343 331664 324640 341579 344733 357542 363632 337739 374852 738175 771589 536679 445858 300120 296484 342719 342758 357372 362676 364887 368756 406871 406376 659606 686026 40.95 67.6 1
10:29:37 2023-09-28 344606 343028 88488 86070 135284 139091 142716 142005 94699 96419 104567 107261 131499 131049 364031 397025 1053003 1031074 375069 392083 122918 106601 118300 119701 138925 134547 126920 127783 86397 84820 269956 239346 698144 701124 216823 214884 280014 281351 333463 323871 340416 344574 358835 360729 335503 376245 737532 775211 532728 449011 300830 294229 342961 342203 357622 363075 365771 369420 406043 407587 651123 682103 40.95 67.6 1
10:29:38 2023-09-28 342246 341498 88581 85984 135504 139402 142617 141971 94668 96352 104633 107261 131823 130831 363996 391604 1054212 1038844 375968 392118 119801 106601 118382 120087 138937 134142 126920 127783 86397 84983 268716 240026 701189 696824 218667 214815 281163 281477 333789 324640 341616 345781 356467 362897 335503 377083 740254 774879 532333 448376 301079 294985 342719 342866 356405 362923 366067 369492 406835 405204 655011 682661 40.85 67.6 1
10:29:39 2023-09-28 342884 342753 88456 86161 135063 139285 142652 141906 94732 96419 107241 107228 131499 131084 364031 396673 1051509 1029572 375104 392118 122884 106601 118416 121769 138828 134767 127008 127872 86457 84878 269956 239346 692384 699037 216823 215552 279358 281386 333969 323871 340416 344078 357433 360764 336009 376209 738968 775319 537970 449537 301043 294193 342961 341722 357622 360720 366922 371329 405754 410005 650857 680470 40.85 67.6 1
10:29:40 2023-09-28 346290 342997 88666 86219 135373 139345 140304 139545 94571 96485 104522 107228 131823 130909 366398 389817 1048302 1035928 380788 391976 122918 106634 118300 119862 138951 134733 126920 127783 86397 84878 269956 238500 695385 696058 217120 214884 279928 282946 331951 324591 340416 342902 356074 363477 337568 372811 741901 775263 529733 451910 300235 296175 342961 341398 356011 364340 367960 368237 408340 405169 653751 684602 40.85 67.6 1
10:29:41 2023-09-28 345972 341980 88186 86192 135033 139527 142483 142164 94379 94172 104600 107805 131641 131393 364542 394580 1048302 1029609 381706 392083 122884 106634 118300 121938 138276 134767 126711 127994 86397 84888 272379 239346 699871 700629 216783 214919 279928 283414 331951 323907 342001 342469 358259 362932 338077 372774 736454 779778 530546 453702 299020 296592 345279 341542 358557 362817 368706 370483 405790 408053 651013 682624 40.95 67.6 1
10:29:42 2023-09-28 346668 343001 88670 86012 136327 139857 142716 141970 94764 94095 104666 107261 131728 130866 364031 393436 1048493 1041841 378465 392083 122953 106601 118450 119701 139022 134142 127130 127783 86490 84757 271964 237994 706119 697044 217493 214850 278579 283180 331951 324268 340416 342902 357720 364640 336551 373338 738649 772966 536679 451773 299987 296031 342961 342830 357645 364596 367178 368201 408340 406981 655917 684602 40.95 67.6 1
10:29:43 2023-09-28 348190 342997 88763 86039 135415 138925 142851 141674 94957 96285 104731 107048 132139 130432 364614 396988 1042289 1034013 378501 392047 123192 106495 118929 119535 139022 134108 127551 127151 86464 84699 272379 236546 701633 699567 218050 214884 279463 282479 331412 324857 339902 342614 359150 361093 339657 374779 738539 782025 511610 451822 300727 296758 341744 342614 358701 361331 366293 368792 407512 408088 651123 686063 40.85 67.6 1
10:29:44 2023-09-28 346397 342596 88674 86188 135654 139087 142851 141906 94764 96219 104627 107228 131625 130649 364578 392297 1051509 1040086 375979 392083 123123 106568 118614 119701 139022 134142 127130 127783 86431 84762 269956 239007 696485 697044 216783 214884 281017 281618 332490 324857 340152 345329 357720 362968 334530 376245 740815 770446 517829 446890 301298 296031 342478 342866 358491 362959 364960 369456 407477 406411 656417 685576 40.85 67.6 1
10:29:45 2023-09-28 345981 342893 88614 86102 135720 139510 142751 142039 94764 96419 104561 107261 131465 130866 364578 389853 1043863 1035822 380788 392994 122953 106601 118416 121769 138828 134142 127042 127893 86431 84789 275913 238669 692870 696058 219286 217610 279892 283165 331807 324712 340344 344769 355931 362791 338172 373456 743099 776360 537136 450489 299201 294878 342925 342794 355441 363503 366086 368792 405790 408272 654546 684602 40.95 67.6 1
10:29:46 2023-09-28 342668 341463 88460 86070 135063 139514 142517 142237 94442 94236 107207 107261 131465 131119 364031 389924 1054583 1037058 377365 392118 122714 106601 118185 121972 138428 134767 126590 128028 86364 84920 269956 240026 687473 694088 217120 214884 279393 281689 333463 322853 342289 342902 356645 363512 336009 374505 736454 770482 532728 449647 299908 294193 344937 341722 358745 363539 366918 369384 404721 405204 658632 682057 40.95 67.6 1
10:29:47 2023-09-28 347760 342992 88484 85944 135501 139243 142751 141923 94764 96386 104627 107261 131823 130649 364542 393436 1050541 1041925 377365 394087 122987 106601 118450 119701 138955 134513 127191 127756 86742 84883 269956 237994 698828 699023 218667 216499 280763 282373 331771 324784 339902 344842 357720 363512 334530 374816 742881 766269 536679 446890 300447 296886 342852 342866 357622 363213 364923 369154 407156 406411 659320 683200 40.95 67.6 1
10:29:48 2023-09-28 344932 344602 88610 86192 135317 139408 142652 142138 94732 96419 104653 107261 131499 131084 364578 397025 1051509 1033277 376779 392118 122953 106634 118416 121769 138925 134547 127008 127994 86431 84794 272379 239177 693925 701920 216823 214953 280319 281618 333969 324363 343075 344842 358799 361017 336044 376816 738090 778341 532728 446598 301298 294229 342961 342469 357910 361049 366885 371365 405898 407481 650976 682977 40.95 67.6 1
10:29:49 2023-09-28 346351 342997 88666 86251 135369 139056 142751 141906 94764 96419 104718 107687 131499 131049 364870 392225 1044639 1035486 378574 392047 122918 106601 118721 119871 138828 134175 127008 127783 86431 84794 269956 238669 696039 696058 216481 215887 278579 283034 333704 324857 340452 343286 356681 361305 337568 374743 741937 775391 544365 451453 300872 294985 341636 344806 356011 361331 368221 369384 407441 405169 648713 684602 40.95 67.6 1
10:29:50 2023-09-28 342690 341493 88970 86102 135322 139430 142552 141923 94668 96553 107166 107228 131823 130866 364031 397025 1052786 1031256 375104 392118 122953 106634 118416 120121 138635 135099 127042 127783 86431 84857 269956 239346 693960 701009 216823 215853 280285 281618 333969 324363 340967 342902 357756 360764 336280 376816 740619 781250 536679 449280 302152 295758 342961 342372 357515 363920 367032 371474 405898 407302 649209 682624 40.95 67.6 1
10:29:51 2023-09-28 345742 342812 88666 86219 135407 139382 142552 142005 94756 94236 104692 107261 131823 130992 365126 391090 1045145 1032848 380788 392981 122953 106601 118450 120121 138925 134581 127130 127783 86431 84794 272379 238906 697063 697044 216783 215552 278640 282946 332724 324857 340452 345817 356074 362424 338113 373976 741901 778335 546225 450489 300660 295579 342961 342600 355976 363503 366122 369348 406266 405204 652810 684602 40.95 67.6 1
10:29:52 2023-09-28 345492 341498 88488 86192 135096 139514 142552 142173 94668 94204 107166 107772 131499 131393 364031 394302 1050763 1029609 381668 392118 122884 106634 118219 121803 138635 134733 126711 127994 86431 84825 269956 239346 687300 701161 216783 214919 279928 283449 332724 323583 342303 342131 358548 362283 338481 372665 738036 781877 537970 453379 300266 294950 344901 341722 358449 362959 368857 368944 405935 408195 650699 682661 40.95 67.6 1
10:29:53 2023-09-28 347491 342713 88610 86007 135525 139087 142934 142005 94732 96353 104561 107228 131533 130866 364031 392261 1050763 1041841 378501 392083 122953 106528 118450 120011 138828 134175 127042 127783 86464 84794 269586 238331 705807 697044 217528 214884 278697 283414 331951 324857 340452 344842 357756 364675 337532 373374 741667 773002 532728 449819 300023 295085 342961 342505 357658 365214 367178 368273 406266 407017 658632 685576 40.95 67.6 1
10:29:54 2023-09-28 348436 342821 88703 86683 135539 139316 142786 141916 94925 96185 104758 107228 131567 130558 364834 397025 1042289 1032811 380268 392118 123226 106568 119094 119618 141417 134108 127551 127450 86617 84762 273500 236747 706067 702503 218944 216015 281909 283126 331843 326694 340237 344733 359739 362247 337425 375072 738357 779814 517829 449660 301261 296901 342442 342866 359278 362415 368324 369276 408119 408230 651160 683720 40.85 67.6 1
10:29:55 2023-09-28 346668 341463 88763 86097 135539 139126 142790 141871 94764 96285 104620 107228 131823 130649 364578 392261 1050466 1041841 376245 392083 123072 106422 118450 119701 139022 134142 127130 127572 86464 84694 269586 238331 697660 697044 216632 214850 280825 281689 331951 324472 339938 344842 357720 363548 334530 375676 743025 766342 536679 446927 300872 296484 342719 342433 357658 362959 364996 369384 410544 409426 660285 685391 40.95 67.6 1
10:29:56 2023-09-28 346691 342254 88796 86320 135799 138960 143020 141674 94957 96319 104692 107228 131567 130649 365161 395485 1045253 1032811 380541 392083 122987 106634 118614 119931 139146 134852 127285 127790 86629 84857 269956 239007 694342 699023 219017 215934 281909 283410 332922 324857 339150 345329 358835 361093 337260 375035 740851 779814 532728 451453 301085 295823 341960 342866 358161 361331 367949 369384 407512 407337 649245 683200 40.95 67.6 1
10:29:57 2023-09-28 342956 341244 88642 85980 135539 139091 142751 141906 94764 93999 104620 107228 131533 130432 364870 393436 1051509 1038881 375979 392981 122987 106568 118450 119837 139022 134175 127130 127606 86464 84815 269586 238500 696878 697044 216783 214884 280938 281618 331986 324857 339424 344842 357720 363222 334530 376282 738539 766378 543264 446890 301298 297428 342431 342541 357144 362817 364814 369276 410364 406840 660150 684491 40.95 67.6 1
10:29:58 2023-09-28 345129 343001 88492 86074 135553 139320 142751 141906 94699 96419 104522 107228 129739 130866 364578 392225 1045810 1035337 381083 393007 123038 106535 118314 119950 138925 134479 126994 128241 86655 85009 269956 238669 701311 697044 218050 216049 281512 282479 332958 324821 341337 343321 359150 361375 336551 374012 740815 779814 536679 448921 301085 296592 341960 342866 358449 361331 366848 369384 408406 407658 650201 683720 40.85 67.6 1
10:29:59 2023-09-28 345872 342627 88731 85948 135441 139082 142786 141674 94764 96219 104659 107228 131533 130649 364578 392261 1051509 1038608 376245 392154 122987 106601 118450 119837 138828 134175 126920 127572 86464 84762 269586 238669 695567 697044 216818 214953 281394 281421 333499 324857 340188 345329 357720 362968 337630 376825 742237 771462 536679 446708 301261 295185 342816 342722 358999 362782 366030 369420 407477 406411 656454 686551 40.85 67.6 1
10:30:00 2023-09-28 345820 342992 88456 85980 135101 139126 142755 142378 94732 96487 104600 107294 131641 131119 364067 396759 1051509 1029609 375104 392118 122748 106601 118219 119701 138635 134175 126920 127817 86312 84852 269956 237516 691654 699110 216823 216257 279945 281883 333969 324363 341483 344842 358295 361052 336551 376282 737569 779814 525833 449537 302152 294158 342961 342794 358232 361331 365023 371619 406043 407397 649245 682661 40.85 67.6 1
10:30:01 2023-09-28 345908 342812 88759 86008 135547 139091 142821 141807 94925 96419 104653 107261 131823 130684 365161 392297 1054286 1040169 374016 393257 123021 106634 118614 121601 139146 134894 127130 128028 86464 84825 269586 239516 708310 697044 216818 214953 283107 283740 333717 324640 340069 346306 357326 363370 338879 377240 740668 771729 532728 446890 302225 294771 342961 342866 360019 363397 366586 371619 407512 406447 654752 684293 40.95 67.6 1
10:30:02 2023-09-28 342992 341498 88610 86161 135389 139512 142808 142018 94764 96353 104731 107327 131823 131084 364067 397025 1051177 1031074 375968 393293 122987 106601 118450 121803 139038 134767 127042 128028 86464 84857 269956 238218 696736 699604 218050 216292 279853 283740 333969 324363 341519 344842 358295 361340 337603 376816 737496 780952 537136 450813 302152 293944 344694 342794 358197 361366 365059 371691 406043 407623 649209 682661 40.95 67.6 1
10:30:03 2023-09-28 344606 342780 88488 86283 135067 139709 142483 142336 94764 94236 104653 107261 131431 131084 363996 393088 1055998 1035549 377063 392669 123004 106601 118382 120033 139159 134547 126974 127872 86828 85099 269956 239686 708187 701009 219286 215449 280175 283165 333283 323655 342145 342686 357685 364604 336516 375640 737847 772516 536679 450175 301298 295995 345913 341398 360531 364596 367178 369384 405935 408517 658314 684330 40.95 67.6 1
10:30:04 2023-09-28 347697 342893 88610 86129 135381 139382 142751 142104 94668 96519 104555 107261 131465 131049 364542 396128 1045253 1031808 378393 392047 123004 106568 118416 119701 138925 134547 127096 127749 86550 84820 271964 237826 695998 701656 216748 215552 280110 283149 331448 326464 340416 342866 359883 362389 336551 374770 738649 775283 517829 450813 300447 297320 342961 342758 359784 362640 367702 371802 410544 409690 651936 686514 40.95 67.6 1
10:30:05 2023-09-28 344932 342591 88670 86192 135284 139378 142851 142005 94732 96420 104633 107261 131499 131049 364542 396952 1051509 1030800 375104 393257 119894 107016 118541 120097 138883 134852 126994 127858 86629 84920 269956 240026 693190 701009 218050 216188 279818 281742 333969 323284 344267 344733 358188 361270 337059 376779 740679 783235 532728 448852 302152 295093 342961 342758 358125 361296 368221 371619 406043 407587 649172 684552 40.85 67.6 1
10:30:06 2023-09-28 346705 342489 88610 86192 135509 139285 142755 140063 94764 96553 104620 107294 131823 131084 365090 393114 1045379 1035049 378574 393222 122918 106601 118416 120087 139022 134767 127096 127960 86524 84941 267974 239007 704288 698528 218050 216223 279485 282910 333463 324821 339389 344319 358799 361340 337532 375406 740815 779554 530058 451195 301116 295744 342550 344697 358305 362238 368147 369276 411526 408399 651784 685576 40.95 67.6 1
10:30:07 2023-09-28 342956 342454 88577 86251 135288 139514 142716 142302 94668 96553 104666 107294 131499 130840 367027 394329 1054212 1029187 378465 393114 123123 106568 118445 120166 138987 134886 126961 127960 86431 84983 272379 238957 691350 701009 217237 216223 279928 283378 333969 324183 342361 342902 358764 362968 339338 374505 737496 782930 541660 450597 301298 294885 345424 342480 357874 363468 367189 369420 406007 408230 648713 684602 40.95 67.6 1
10:30:08 2023-09-28 346960 341463 88731 86161 135284 139514 142751 142039 94764 96386 104698 107261 131499 131049 365090 390447 1045416 1038881 381362 392118 122953 106601 118416 120087 138925 134733 127008 127783 86550 84878 269956 238669 694165 697044 217458 214884 279476 283631 332724 324857 340931 345355 357148 364867 340621 373793 739548 775117 537136 453379 300514 295852 342888 342650 358161 365143 368221 369348 408988 407827 655881 685576 40.95 67.6 1
10:30:09 2023-09-28 346470 341498 88456 86528 135742 139904 142483 142371 94442 94268 104633 107845 129649 131393 364542 391639 1056079 1035826 377365 392083 122884 106601 118300 121938 138635 134767 126920 128378 86524 84920 272379 239177 692290 701161 217493 214884 280372 282514 333463 324821 342555 342794 358513 364640 336551 375942 736454 773002 535362 449244 301298 294878 344901 341445 359820 364596 366882 369420 406043 409449 656417 682661 40.95 67.6 1
10:30:10 2023-09-28 347943 342713 88763 86129 135761 139091 142985 141906 94796 96386 104797 107228 131625 130614 364578 393400 1051214 1041841 376779 392945 123157 106601 118779 119701 139216 134142 127164 127783 86617 84852 269956 238669 698964 699941 219286 215679 283708 284875 332580 324460 340309 346306 358080 363299 337739 377203 740522 770713 537996 447839 301298 296362 342852 344806 357622 363539 366067 369492 410654 407302 659283 684602 40.95 67.6 1
10:30:11 2023-09-28 344606 341498 88610 86161 135300 139660 142755 142005 94764 96553 104666 107261 130018 131049 365090 397025 1054499 1032542 377313 392118 122918 106634 118416 119837 138828 134547 127096 127994 86431 84857 272379 239177 699240 702226 216783 214884 281100 281689 333969 324821 341483 344842 360740 362932 336009 377350 737532 777460 529733 448631 303330 296175 342961 342794 359820 361366 365774 369492 408340 409200 654716 682366 40.95 67.6 1
10:30:12 2023-09-28 346715 342997 88763 86070 135543 139302 142751 141884 94764 96352 104698 107261 131823 130649 365126 392261 1054286 1038960 376245 392118 122987 107016 118450 120121 139052 134818 127191 127756 86828 84983 269956 239516 705864 698033 218976 216049 280994 284032 333554 324568 340177 343321 358259 363229 338108 377046 742426 770749 536679 448444 300472 298275 342961 342866 357658 363503 364960 369420 408084 406981 659283 682681 40.95 67.6 1
10:30:13 2023-09-28 345111 343001 88731 86161 135389 139402 142821 142208 94571 96319 104627 107261 132024 131084 364578 396988 1052674 1031074 374805 392118 122884 106601 118382 121735 138937 134733 126920 127783 86431 84941 269956 237516 692141 700098 216823 216072 280245 281618 333969 324821 341483 344842 358513 361305 336551 377083 738539 779778 532728 449280 302152 293908 344792 342505 358450 361084 368147 371474 408267 407517 652248 682440 40.95 67.6 1
10:30:14 2023-09-28 342668 342489 88666 86189 135092 139514 142751 142237 94668 94268 104633 107737 131499 131302 364031 391019 1057650 1041409 380271 395485 123226 107237 118281 120367 138531 135141 126751 128247 86622 85215 269956 240026 688685 698087 217458 214919 282707 285352 333427 322495 342555 342902 357720 364867 337532 375942 735644 772420 536679 450494 301298 295128 345668 341686 357658 364631 367178 369420 405935 407623 656454 682624 40.95 67.6 1
10:30:15 2023-09-28 346960 342857 88610 86283 135288 139514 142716 142138 94764 96420 104620 107294 129984 131084 363996 394652 1043863 1032542 378538 392669 122953 106601 118614 121820 138828 134547 127130 127872 86464 84825 269586 238331 696120 702189 216783 215552 279923 283378 331448 324857 343319 342902 360138 362932 337568 373720 742237 781804 532728 451158 300302 297703 342925 342336 360183 362782 367813 371047 406835 409772 653081 683684 40.95 67.6 1
10:30:16 2023-09-28 344896 342555 88610 86192 135284 139315 142652 142005 94764 96587 104751 107613 129739 130840 367027 396880 1054212 1030963 377276 393114 123209 106568 118561 120204 138828 134767 127130 127994 86768 85041 271727 239686 694122 700098 218050 216223 280175 283740 333969 324363 341448 344842 358547 361305 336551 377083 736127 775427 517829 448535 302580 295093 344901 342794 358197 361331 368221 371619 408052 407623 648749 682661 40.95 67.6 1
10:30:17 2023-09-28 346179 341498 88763 86129 135543 139571 142755 141906 94732 96419 104627 107261 129984 130866 365126 394302 1045416 1032848 378538 392083 122953 106601 118416 119871 138925 134547 127130 127906 86431 84883 272379 239007 694287 697044 216783 216223 279393 283255 333211 324604 343563 346760 357291 361234 338481 374925 740900 781323 535801 453158 300684 295400 342961 344806 355976 362676 369267 369420 408917 405204 650662 684602 40.95 67.6 1
10:30:18 2023-09-28 347678 342992 88751 86460 135424 139782 140685 142677 94732 94236 104718 107745 131911 131127 367100 396578 1041957 1032542 380715 392118 119959 107049 118677 120170 139130 134547 127130 127749 86801 84920 271086 237994 699950 702189 217120 215853 280049 283144 331412 324857 341207 342902 360208 362932 337295 373976 738649 775355 532728 449918 300520 296125 342961 342794 359856 362923 368221 369052 407512 409832 653118 683720 40.95 67.6 1
10:30:19 2023-09-28 347943 341463 88735 86165 135893 139199 142925 142010 95087 96419 104653 107261 129739 130831 364578 392297 1048446 1043330 376233 392083 122987 106601 118696 119837 139134 134142 127164 128166 86617 84909 269586 238669 705975 700475 219907 214781 280602 283272 331807 326658 341304 345744 358405 365665 336480 375108 743099 770749 535362 449134 299872 297320 342961 342866 358161 365293 366622 369348 407512 407623 660327 683684 40.95 67.6 1
10:30:20 2023-09-28 345944 342852 88707 86260 135624 139610 142708 142036 94764 96454 104620 107294 131823 131084 364578 397025 1054212 1032502 375104 393257 122987 106634 118484 121769 138883 134860 127130 127994 86524 84857 271086 239346 692589 702226 218050 216223 280903 281654 333969 324821 342012 344842 359376 361340 336551 377350 738649 779547 532728 449537 302653 294807 344937 342830 358198 361331 367699 372488 408699 408590 653178 684491 40.95 67.6 1
10:30:21 2023-09-28 345727 341498 88444 86406 135056 139904 142418 142570 94411 94236 107201 107878 131317 131485 364542 392225 1056079 1037331 377365 393582 122918 106601 118609 120215 138883 134852 127191 128091 86662 84920 269956 239346 696429 702005 219751 217610 280759 282910 333499 324857 342519 342577 358728 365116 336516 376245 736454 773002 534045 449537 301298 296031 344937 341722 359856 364596 366622 369456 406043 409484 657848 682661 40.95 67.6 1
10:30:22 2023-09-28 348436 343001 88670 86070 135322 139320 142851 141906 94925 96386 104627 107261 131567 130958 364870 397025 1045253 1031770 377969 392118 123106 106568 118813 119701 139022 134142 127428 127572 86617 84820 269586 237322 701633 702226 217120 215887 280385 283180 331915 324857 341735 342902 361006 362968 337568 375676 740291 779547 519113 450310 300654 297559 342744 342505 359967 363071 368445 369240 410654 409881 652398 687743 40.95 67.6 1
10:30:23 2023-09-28 342668 341463 88610 86161 135445 139417 142552 141906 94668 96419 104594 107261 129984 131084 364031 396772 1055850 1037590 378117 392838 123192 106568 118711 120033 138987 134666 126961 127858 86490 84857 272379 239346 694449 703002 218976 215449 281100 282479 333969 324821 343319 344842 360681 363477 336009 377083 736975 774156 536679 448571 301298 295579 342961 342830 360363 362415 366363 369492 405129 410095 655011 682661 40.95 67.6 1
10:30:24 2023-09-28 346324 342591 88796 85952 135889 139052 143055 139152 94990 96285 104725 107228 131567 130558 365126 395836 1042386 1035586 378574 392118 123038 106634 118416 121735 138925 134547 127008 127906 86464 84888 269586 239007 696637 698051 216783 216223 280272 282981 333499 324857 340152 343286 360174 362684 338338 375952 740668 780539 532728 451773 301173 296888 342816 342686 359388 362380 368221 369420 408406 408875 651013 686468 40.95 67.6 1
10:30:25 2023-09-28 344932 342997 88763 86161 135731 139610 142821 140008 94991 94268 104817 107720 129670 130979 367100 396916 1054062 1032430 377849 393703 123123 106601 118450 121685 138937 134818 126994 128276 86550 84920 271086 237516 693960 701015 218050 215922 280280 281654 333969 324821 341483 344842 357399 361305 336551 377350 738649 775391 541124 448571 302225 293908 344937 342866 358737 361366 367699 371655 408340 408230 650662 682661 40.95 67.6 1
10:30:26 2023-09-28 345944 342740 88610 86125 135322 139417 142751 142005 94764 96553 104659 107294 131533 131084 365126 391090 1045416 1037169 378610 392118 122953 106601 118416 121769 138828 134547 127042 127906 86464 84888 272379 238669 697536 696551 217155 216687 281475 283797 333211 324784 342109 346551 356503 363080 339231 374624 741718 775053 537136 450525 301085 296067 342961 342541 357946 364049 367225 369420 406266 408849 654399 683720 40.95 67.6 1
10:30:27 2023-09-28 345753 342929 88634 86346 135634 139737 142945 142465 94893 94268 104686 107712 129670 131084 363996 395243 1045416 1032030 382714 393222 123038 106634 118416 121769 138828 134793 127042 128324 86464 84920 269586 238669 697683 701693 217120 215922 280372 284245 331951 324857 342037 342902 359631 362968 337568 373976 738685 775391 532728 451269 300235 296722 342961 342516 360363 362994 368221 368828 406586 409520 653118 683720 40.95 67.6 1
10:30:28 2023-09-28 347943 342848 88796 86129 135535 139320 142786 141906 94764 96386 104718 107228 131625 130866 364578 393400 1051509 1041759 376779 392154 123192 106601 118730 119871 139146 134142 127164 127756 86895 84978 271964 239007 703827 699023 219286 214850 281962 283201 332778 326658 340799 345817 358547 364604 335503 375952 741681 770482 536679 448229 301298 296937 342708 344454 357910 363539 365771 369456 408119 407337 659356 683451 40.95 67.6 1
10:30:29 2023-09-28 344932 342821 88703 86192 135317 139417 142652 142005 94764 96419 104627 107294 131533 131084 364578 396759 1051509 1031074 375668 393257 122953 106634 118450 121803 138828 134767 126954 127906 86524 84920 272379 239346 695018 700134 216145 216257 280306 281795 333969 324821 342001 345329 358871 361305 337059 377350 736164 779850 517829 449244 302152 295128 342961 342830 358486 362168 368596 372488 408303 408470 649062 682551 40.95 67.6 1
10:30:30 2023-09-28 342884 342627 88670 86192 135355 139510 142652 142138 94668 96553 104698 107327 131499 131119 364578 390780 1057650 1041567 377969 393632 123260 107123 118575 120200 138828 134920 126785 127926 86629 85041 269956 240709 693670 698528 217493 214953 280280 283061 333969 324363 342073 345329 357756 364675 337568 376099 736200 774715 532728 449280 301298 294921 345913 342794 357371 364631 367699 369456 406007 407623 657848 681325 40.95 67.6 1
10:30:31 2023-09-28 345238 341533 88488 86283 135096 139514 142431 140063 94442 96620 107201 107327 131549 131393 364067 394052 1050018 1029609 382010 392118 122612 106634 118596 121972 138635 134894 126920 128028 86497 84920 271063 239346 690196 702189 217493 215922 279003 284401 333499 324857 342591 342902 359376 363257 338624 373647 735088 782987 532728 453765 300617 295816 345694 342095 359676 363326 369267 369204 405898 409306 653081 684602 40.95 67.6 1
10:30:32 2023-09-28 346201 341472 88950 86138 135355 139514 142751 141940 94796 96453 104659 107294 129877 130840 367027 394365 1055998 1037944 376690 393150 123157 106535 118561 120200 139022 134818 126920 127906 86464 84825 271652 239346 703929 701009 218018 214953 280402 283165 333861 324857 342591 342902 359954 365480 336587 376282 737569 773038 534045 449537 301298 296067 345424 341758 360399 365442 367178 369528 406043 409808 658350 684116 40.95 67.6 1
10:30:33 2023-09-28 348436 348011 88763 86161 135449 139417 142851 141906 95079 96519 104627 107294 131823 131119 364578 396430 1042116 1032542 378235 392118 123021 106601 118730 121685 139022 134175 127164 127783 86590 84794 271964 238230 698738 700134 217155 216072 280280 283480 332490 327083 342588 345147 360174 362684 337971 375796 738247 780807 532728 450445 302152 297248 342961 342866 359820 362415 368221 369384 408728 408839 651196 683756 40.95 67.6 1
10:30:34 2023-09-28 342668 341454 88614 86406 135901 139500 140598 139895 94958 94268 104718 107854 131876 130909 367100 396844 1057463 1035486 377313 393257 122953 106634 118478 121938 138925 134733 127062 127960 86550 85215 271727 239177 693921 702189 216748 215887 281214 281654 333969 323967 341448 345599 360426 362353 336516 377886 738649 775283 539304 448864 302152 295543 344901 342794 358737 361331 367178 371619 408340 408804 653045 682661 40.95 67.6 1
10:30:35 2023-09-28 346179 342713 88610 86134 135475 139091 142751 141906 94732 96419 104627 107261 131499 131049 364834 393990 1047640 1032848 378574 393222 123004 106601 118580 120213 139022 134733 127008 127960 86550 84915 269956 239007 695019 698381 219286 216989 282108 283776 333319 326391 341064 346796 356503 362755 339195 375035 742659 775391 537136 451910 301261 295529 342961 342541 356512 363468 368821 369276 409495 406376 653178 685576 40.95 67.6 1
10:30:36 2023-09-28 347907 342749 88670 86378 135484 139674 140587 140017 95023 94236 104659 107228 131937 130958 364542 395800 1041883 1032542 378393 392083 123038 106601 118677 121904 139033 134767 127164 127749 86583 84888 269586 237994 696079 701656 217120 216188 280245 283343 331951 324696 341448 342902 360740 363477 337532 375108 740217 779778 532728 451501 300447 296614 342961 342794 360363 363178 368485 369348 408692 410060 653081 684724 40.95 67.6 1
10:30:37 2023-09-28 346668 342731 88763 86161 135756 139298 143050 141906 95087 94192 104686 107228 131823 130649 365090 392261 1053536 1041179 376245 392083 123157 106568 118779 119837 139336 134818 127313 127722 87015 84888 269956 239177 700061 699023 219286 216084 281852 282769 333427 326694 340416 343286 358835 365558 336516 375869 739998 770749 532333 450285 300120 296650 342961 342866 358449 364560 366030 369384 408084 407623 660291 683720 40.95 67.6 1
10:30:38 2023-09-28 348600 342997 88735 86097 135543 139056 143525 140368 94991 96386 104686 107195 131750 130614 366434 396844 1044511 1032774 378199 392118 123397 106568 118813 119701 139313 134108 127551 127450 86736 84762 269956 238331 706298 700098 219286 216038 280245 283449 331986 326694 340452 344842 360462 363222 338042 376209 738320 780952 532728 450556 301298 297356 342961 342866 359820 362415 366373 369420 408692 409413 651123 683720 40.95 67.6 1
10:30:39 2023-09-28 346642 342740 88763 86165 135539 139056 142851 141837 94925 94031 104653 107228 131590 130614 364542 392225 1055715 1041409 376899 395485 123328 106535 118677 119916 139348 134446 127170 127613 86808 84946 273500 239346 697039 697044 217458 216084 282601 281737 333698 324857 340416 346062 358656 363548 335503 377886 739925 770749 532728 446489 301084 296693 342961 344806 358472 363503 366030 369492 408119 407587 657848 685576 40.95 67.6 1
10:30:40 2023-09-28 342920 343001 88670 86255 135415 139514 142751 141906 94668 94204 104627 107737 131499 131084 364542 395171 1051509 1029572 375932 393257 122918 106912 118416 121938 138828 134547 127008 127994 86550 84894 269956 239856 696859 699567 216783 216931 280210 282868 333969 323583 342001 344842 358799 361340 338374 376789 741108 784099 517829 452205 301823 294950 345632 342650 358557 362746 369267 371583 406043 408230 648713 682514 40.95 67.6 1
10:30:41 2023-09-28 345700 344602 88670 86283 135428 139514 142751 142005 94764 94268 104823 107687 129842 130840 366581 394508 1057295 1038442 378385 393703 123243 106568 118382 121853 138996 134894 126886 128056 86722 84920 272379 239177 695753 702189 219751 215749 281135 283176 333969 324857 341448 342902 361006 364313 336516 377350 736975 775263 536679 448901 302152 296175 344901 342794 360618 363503 366622 369492 408917 410095 655881 684330 40.95 67.6 1
10:30:42 2023-09-28 347943 343001 88763 86042 135543 139056 142885 139443 94925 96318 104790 107195 131567 130216 364031 396759 1042289 1032811 378501 392118 123226 106422 118813 119701 141382 134108 127340 127538 86583 84825 272379 239007 714873 700098 217085 216188 280863 285923 332706 326223 343075 345781 360318 362791 337971 376025 741699 780734 536679 451773 301298 296901 342961 342866 358990 362676 368221 369420 408728 408875 651123 686551 40.95 67.6 1
10:30:43 2023-09-28 345373 344312 88816 86453 135613 139660 143045 139930 94732 94204 104725 107679 131876 131219 367100 396952 1053750 1031808 375632 393560 123243 106601 118416 119871 139084 134547 127008 127858 86490 84915 272379 238218 692262 700061 216748 216896 280245 282514 333969 324821 342001 345573 358835 361340 337568 377350 738612 780952 536679 450813 302580 295128 344937 342830 358690 362126 366122 371655 408340 408230 649172 682389 40.95 67.6 1
10:30:44 2023-09-28 345700 342555 88763 86224 135445 139315 142751 142104 94764 94236 104587 107294 131682 131084 364578 389853 1045416 1037369 380788 393846 122987 107090 118416 121803 138828 134547 127096 127783 86431 85041 269956 239346 695141 698033 218031 216455 281512 286163 333283 324388 341340 345781 357685 364604 338624 373976 738430 777387 532333 450525 301085 296693 342961 342866 357479 365727 366673 369384 406871 407017 654455 683684 40.95 67.6 1
10:30:45 2023-09-28 348399 342447 88820 86374 135280 139340 140696 142069 94893 96519 104587 107294 129739 130944 364834 396358 1045253 1031770 380541 391940 122953 106601 118614 120038 139163 134142 127130 127572 86583 84852 269586 237322 696525 700098 217120 216223 280499 283489 331986 324504 341735 344842 361006 363222 338042 376209 738320 781824 532728 449881 300617 297356 342961 342866 358414 362415 368221 369420 408692 409449 652083 686738 40.95 67.6 1
10:30:46 2023-09-28 347428 343001 88763 86070 135793 139091 142950 142081 94957 94139 104653 107261 131750 130866 364834 393172 1054389 1040360 376245 393257 122987 106469 118773 119897 139112 134903 127028 127647 86689 84951 269956 239346 699279 698528 219286 216003 281581 283740 333969 324857 340309 346160 358511 363477 336009 378191 743915 773002 517829 446562 302152 296067 342961 344806 357658 363539 366622 371655 408406 407302 656417 684602 40.95 67.6 1
10:30:47 2023-09-28 346696 343001 88731 86192 135766 139465 142738 141970 94764 96419 104633 107261 131762 130958 364578 391055 1049794 1043148 380751 392083 122987 106634 118614 121769 138925 134708 127096 127572 86524 84857 271964 238500 699534 694088 218171 214919 280508 283811 332490 324857 341976 345573 358835 365736 337568 375072 741901 772697 536679 450813 300447 297428 342961 342866 357336 365727 367699 369088 407477 407623 659320 686738 40.95 67.6 1
10:30:48 2023-09-28 345456 343001 88735 86251 135509 139514 142652 140063 94764 96453 104594 107294 131499 131084 366990 396556 1057352 1035337 377849 393150 123243 106568 118643 119999 138987 134886 126994 127837 86550 84888 267974 239346 694855 702043 217423 215853 281651 282479 333969 324604 341616 344842 361006 363222 336516 377661 738090 775247 541947 448901 301084 295787 344792 342830 360363 362126 366882 371619 408340 411531 654509 682661 40.95 67.6 1
10:30:49 2023-09-28 342848 342992 88488 86161 135403 139514 142552 142277 94764 94204 104653 107771 131641 131119 364578 390471 1057389 1041845 377401 393257 122884 106634 118219 121803 138250 134894 126677 128028 86397 85041 269956 240026 695904 698806 217984 215887 280280 283387 333969 323907 342339 344842 357720 365188 337532 376245 738612 774292 540960 450965 300830 295164 345913 342516 358161 365471 367960 369456 405971 407623 656454 682602 40.85 67.6 1
10:30:50 2023-09-28 345972 343001 88488 86251 135189 139610 140583 140008 94830 94300 104790 107712 131728 130979 366841 395378 1044846 1033901 381683 392945 123055 106634 118721 121769 138743 134759 126920 127749 86517 84825 271964 238331 697597 701511 217120 215887 280245 283847 332729 324857 342278 342902 360498 363512 337603 373310 738685 775355 536350 451773 300447 296614 342961 342239 360363 363503 368221 368792 406266 409772 654045 683720 40.95 67.6 1
10:30:51 2023-09-28 347697 342997 88674 86134 135539 139474 142751 142026 94764 96453 104659 107261 131823 130770 364031 393400 1051288 1041938 376779 392981 123072 106568 118813 119701 139052 134142 127130 127450 86748 84815 269586 237994 713346 694088 219751 214746 281746 283165 332436 326658 341340 346306 358692 365273 338696 376062 741718 770713 536679 448547 303056 296161 342925 342866 358161 364013 366067 369384 408119 407481 659787 683720 40.95 67.6 1
10:30:52 2023-09-28 348574 342857 88942 86219 135850 139352 143167 139623 95275 94172 104849 107129 132128 130614 364578 397025 1041218 1035486 378501 392047 123226 106495 118847 119701 139518 134108 127462 127450 86736 84762 271086 238906 699422 701161 217120 216223 280280 283180 331162 324731 340488 344842 360716 362968 337568 376209 740815 779814 532728 451563 300617 297356 342961 342866 359820 362959 368221 369420 408728 409449 652120 683756 40.95 67.6 1
10:30:53 2023-09-28 346679 342821 88763 86129 135640 139169 142808 141765 94925 96386 104659 107261 131823 130649 364899 392297 1054212 1040360 376245 392083 120139 106568 118416 119701 138937 134175 127103 127722 86828 84951 272379 239346 696812 697044 219286 216119 283070 281548 333933 324748 340416 344284 358547 363548 335774 378117 744152 770713 532728 447876 301079 296650 342852 342866 358161 364084 366067 371655 408728 407623 658350 682718 40.95 67.6 1
10:30:54 2023-09-28 346590 342447 88666 86283 135279 139373 142652 141940 94732 96353 104817 107294 131556 130831 364031 389580 1048117 1038213 380788 392945 122953 106601 118416 120080 138828 134142 126920 127783 86464 84857 269586 238669 699119 696551 217458 216594 279818 283449 332994 324857 341483 344319 357756 361375 338350 375640 744937 780952 524533 449855 300617 296067 342961 345331 356547 362415 366122 369420 407512 406411 652156 685089 40.95 67.6 1
10:30:55 2023-09-28 342659 342992 88666 86224 135406 139512 142622 142049 94732 96587 107201 107294 131823 131119 364031 389924 1056901 1040360 380541 393596 121828 107123 118247 120200 138792 134920 126697 127858 86655 85099 268716 241051 694690 699023 217528 215887 283107 284001 333681 323835 342591 345573 357720 365188 337971 376816 738685 774168 532728 449280 301371 293908 345913 342830 357658 365727 367699 369492 406007 407623 656454 682661 40.95 67.6 1
10:30:56 2023-09-28 346960 342992 88731 86464 135381 139285 142652 141927 94764 94268 104758 107261 131823 130649 364578 392297 1054697 1041938 378538 392118 122953 106601 118450 119837 138854 134175 127042 127749 86464 84857 271964 238331 701095 694052 218511 215552 280245 284281 332958 326282 341483 345817 358835 365772 338113 374806 743293 774132 532728 451773 300945 296161 342961 342866 358197 365763 367699 369348 407191 407658 657885 683756 40.85 67.6 1
10:30:57 2023-09-28 345736 343001 88642 86256 135411 139417 140438 142005 94764 96419 104594 107261 129877 130875 366141 396421 1056749 1036963 378385 393114 123328 106535 118561 119999 138890 134547 126745 127572 86431 84982 269956 239686 710819 701656 217984 214953 281562 283165 333825 324857 342555 342866 360752 365444 339386 376282 736454 774132 541139 448722 301298 295780 342961 341722 360399 364631 367178 369492 406043 409808 656454 682661 40.95 67.6 1
10:30:58 2023-09-28 347724 342659 88849 86070 135568 139091 142851 141807 94796 94095 104653 107261 131533 130649 364067 392297 1051509 1041938 376245 392083 123021 106601 118813 119803 139022 134142 127130 127572 86583 84794 269586 237994 701644 694052 217458 214884 281170 282946 332490 326694 340452 345817 358799 365480 336009 376245 743025 770749 536679 448901 301085 295708 342961 342866 358472 364049 366067 369384 407512 407587 659823 685089 40.95 67.6 1
10:30:59 2023-09-28 342992 342591 88610 86374 135331 139275 140598 139926 94700 94204 104659 107162 131636 130944 367100 396844 1056542 1032542 374016 392118 122987 106912 118314 121769 138854 134513 126920 127783 86464 85041 269956 239007 710511 702226 217306 214988 281170 283152 333969 324821 341519 342902 361006 364604 338623 377350 737011 776910 535362 448901 302011 294842 342961 342866 360943 363539 366622 369528 406266 410095 655454 684116 40.95 67.6 1
10:31:00 2023-09-28 347910 342992 88796 85980 135577 139056 142821 141837 94957 96252 104653 107048 132093 130216 364578 395800 1042289 1032931 378538 392118 123192 106422 118813 119701 139022 134108 127374 127572 86497 84794 269586 238669 703635 701009 219286 216687 280175 283272 333319 327156 340309 345537 360632 363335 337971 375942 741937 779850 532728 451711 301298 296614 342961 342866 359566 362959 368338 369348 408728 409449 651160 683720 40.95 67.6 1
10:31:01 2023-09-28 344815 343001 88699 86251 135484 139449 140587 139919 94830 94268 104555 107261 131823 130684 364067 396880 1054212 1032542 375104 392118 122782 107024 118416 121769 138840 134547 126920 127906 86464 84825 272379 239346 696982 702226 216783 216223 281170 284545 333969 324857 341519 345329 360462 361375 336551 377922 740254 775391 539805 448901 302152 294842 342997 342866 358737 361366 367178 372479 406266 409484 653081 682661 40.95 67.6 1
10:31:02 2023-09-28 345981 343001 88763 86192 135774 139320 142552 141906 94764 96453 104653 107294 129773 130992 364578 393124 1048302 1035923 378574 392981 122987 106634 118416 119931 138918 135081 127313 128351 86603 84983 272379 239346 699164 698033 219286 216791 281909 283378 333734 324857 341207 344837 359126 362826 338350 375942 743025 780952 539313 451873 301371 295257 342961 344806 357622 362415 366122 369456 409338 407623 650201 683756 40.85 67.6 1
10:31:03 2023-09-28 344620 343001 88610 86315 135419 139614 142609 140013 94796 94172 104698 107294 131823 131084 367027 394159 1051177 1029609 376870 392118 122918 106667 118416 121803 138743 134175 126920 127994 86464 84862 271086 239856 695303 699110 217155 216931 279853 283130 333969 324592 342555 344842 359376 362424 338624 377083 737496 782129 544365 449855 302225 293908 345424 342830 358772 362415 367261 372216 406043 408552 649245 682661 40.95 67.6 1
10:31:04 2023-09-28 345700 342785 88610 86129 135770 139126 142751 142005 94796 96386 104686 107294 129739 130901 364031 389580 1048154 1041409 382714 394645 123157 106535 118512 120033 139022 134666 126994 128241 86722 84983 269586 238669 696694 696058 217563 216119 281512 284046 332994 324857 341483 345329 356289 364640 338659 373976 740851 777460 536679 453702 300872 295501 342961 342866 356619 365214 366673 369420 406871 407017 655011 684602 40.95 67.6 1
10:31:05 2023-09-28 348930 342749 88699 86192 135292 139378 140696 139700 94764 96352 104627 107261 131590 130649 363996 396723 1045253 1033277 378501 392047 123123 106601 118614 119701 139022 134108 127096 127660 86703 84762 269586 237322 710822 701124 217458 216223 280363 283961 331915 324857 341965 342902 360462 363477 338077 374770 738649 775319 525833 451133 300447 297775 342961 342722 360617 363468 368221 369312 406835 410060 653081 683164 40.85 67.6 1
10:31:06 2023-09-28 346596 342751 88731 86161 135766 139285 142816 139540 94991 94172 104849 107580 130074 130510 367100 392945 1050579 1043956 376669 391940 119959 106568 118745 119701 139022 134108 127130 128029 86808 84857 271964 238331 702456 699023 219286 215645 281656 283378 332688 326694 341448 345817 358513 365408 336516 376245 742989 771838 535362 448535 301298 297565 342961 342866 358701 364596 366586 369384 408692 408230 660254 683684 40.95 67.6 1
10:31:07 2023-09-28 346290 343001 88763 86012 135995 139056 142985 141883 94990 96386 104718 107261 132006 130649 365090 396092 1044602 1032848 378538 392945 122953 106601 118382 120087 138828 134513 127096 127749 86490 84852 267974 239007 697927 698051 217120 216257 280350 283378 333969 326694 340141 344284 360716 363477 338042 376245 741901 779814 529733 450556 301298 297847 342961 342866 360363 363213 368743 369456 409302 409868 652083 685694 40.95 67.5 1
10:31:08 2023-09-28 346668 342848 88909 86401 136179 139243 143180 139784 95023 94268 104849 107129 132002 130475 367621 392190 1059521 1040360 376062 393332 123123 106568 118696 119701 139022 134142 126994 128077 86583 84831 269956 239346 698350 698033 217493 216188 281993 281654 333969 326694 340416 344284 358477 365408 336516 376245 742989 770749 536679 448535 301298 296542 342961 344806 358161 364304 366067 369456 408728 408195 660291 683720 40.95 67.5 1
10:31:09 2023-09-28 345944 343001 88763 86224 135317 139514 142751 142104 94764 94268 104666 107261 131499 130958 364578 390792 1045416 1035785 378574 392083 122953 106601 118416 121853 138828 134513 127130 127749 86550 84888 269956 239007 695100 697044 217493 216559 279915 283961 333499 324857 342001 344802 357720 362932 338624 376245 741571 780916 536679 450525 301298 296901 344901 345537 356583 363765 369980 369240 410508 406840 650976 686514 40.95 67.5 1
10:31:10 2023-09-28 342695 343001 88703 86409 135600 139799 142816 142237 94732 94268 104587 107737 129635 131393 364542 390400 1057650 1040360 379731 393222 122884 106634 118185 121972 138250 134988 126327 128591 86397 85157 269956 240026 693211 698051 218171 215887 281187 283378 333969 324363 342627 344842 357937 365152 337568 376816 738649 773002 534045 450592 301724 295293 346402 342480 358737 365727 367960 369492 406007 408839 658350 682661 40.95 67.5 1
10:31:11 2023-09-28 346470 342708 88763 86315 135284 139709 142652 142138 94764 94236 104659 107294 131499 131049 364031 395485 1045379 1032268 378393 392118 120057 106502 118575 119897 139113 134479 127028 127735 86749 84951 269956 238331 697020 701970 217458 216188 280280 283904 332454 326586 342181 344842 360970 363512 338315 375640 738211 780648 517829 450236 300872 297775 342961 342830 359496 363468 368221 369348 407512 410095 654045 686738 40.95 67.6 1
10:31:12 2023-09-28 344606 342997 88755 86500 135954 140192 142851 142104 94925 94172 104718 107687 129928 131084 364542 397025 1053763 1032811 375104 392118 122918 106601 118580 121769 138828 134547 126886 128200 86524 84951 272379 238218 696039 702226 217120 216223 281170 282598 333969 324857 342001 345329 360138 362353 336551 378154 737205 775283 534045 448926 302152 294878 342961 342830 359242 362380 367178 372479 409206 410060 654045 684116 40.95 67.6 1
10:31:13 2023-09-28 345664 342821 88763 86224 135505 139320 142851 142104 94925 94236 104752 107261 131533 130805 367548 393150 1049645 1039924 378465 393114 123328 106568 118677 119916 138952 134759 126961 127837 86583 84857 269956 238669 710697 700512 217120 216710 280245 283476 333969 326658 342786 344837 360498 362968 338077 376245 742989 782930 524533 451453 301298 298532 342961 344806 359820 363213 368743 369492 409302 409484 651123 686738 40.95 67.5 1
10:31:14 2023-09-28 342920 342239 88731 86406 136212 139514 142751 142394 94861 94204 104653 107294 129739 131084 364031 395485 1058011 1031074 376233 393293 122953 106634 118450 121769 138635 134547 126920 128413 86464 84983 272379 238552 695303 700098 217120 216931 280359 282910 333969 324821 342555 345573 358477 362389 338624 377350 738649 783198 517829 451983 302580 295543 345668 342830 358737 362994 367261 372743 408340 409449 649172 682661 40.85 67.5 1
10:31:15 2023-09-28 346206 342740 88763 86251 135415 139465 140696 139895 94991 94268 104725 107162 131636 130909 367100 391863 1049720 1039900 381217 392945 122953 106601 118416 121769 139120 134674 127096 127926 86524 84915 269586 238669 697843 697044 218171 216223 279818 284392 332994 324857 342289 345817 358008 365736 339374 375072 738320 777190 522642 451983 301298 296693 342961 342866 357372 365727 366931 369420 407477 407623 655417 685730 40.95 67.5 1
10:31:16 2023-09-28 347934 342997 88763 86192 135464 139320 142617 142005 94764 96419 104633 107261 131499 130866 364031 395800 1045253 1032542 378235 391855 122953 106634 118614 119701 139022 134142 127130 127893 86617 84825 273500 237322 698996 700134 217458 216488 280538 283383 332454 324731 341207 344842 360752 363512 338588 376245 740851 779814 532728 453860 300157 297775 342961 342866 360653 363503 368743 369384 408692 410095 654109 686403 40.95 67.5 1
10:31:17 2023-09-28 344642 342852 88699 86283 135441 139375 143080 139700 95023 94268 104790 107605 131648 130831 364578 391090 1055715 1041567 374805 393222 122953 106601 118450 120097 138890 134547 127130 127994 86490 84857 269956 238218 692832 697044 217984 216223 280707 282946 335859 324821 342001 344560 358799 364604 336587 376089 742989 773854 532728 448901 303008 295221 342961 345293 357622 364596 366122 373342 408692 407587 658497 683720 40.95 67.5 1
10:31:18 2023-09-28 346715 342997 88763 86102 135716 139417 142652 142005 94764 96419 104620 107261 131499 130866 364031 389888 1048456 1041850 381326 393270 122953 106601 118416 121735 138828 134142 126920 127858 86490 84825 269956 238500 698976 697044 218171 216223 279428 284281 333499 324857 341483 343286 356396 363548 339648 375374 741699 775355 544365 454024 301298 295429 342961 344552 356333 364347 370280 369312 409495 406840 653898 685989 40.95 67.6 1
10:31:19 2023-09-28 342740 342713 88670 86528 135160 139700 142418 142371 94442 94493 104752 107952 131431 131669 364031 391055 1060316 1040439 377933 392945 122918 106667 118219 121938 138250 135081 126677 127872 86550 84972 269956 239346 690064 700856 218323 216038 281135 283378 333969 324857 342375 342902 359919 365736 337568 376816 738054 774879 536679 449358 301938 297009 345913 341758 360399 365727 367699 369492 406043 410095 659320 684064 40.95 67.6 1
10:31:20 2023-09-28 347478 343001 88763 86282 135543 139417 142751 142039 94990 96419 104653 107294 131567 130866 364031 396394 1044602 1034013 380541 393596 120023 106502 119016 119916 139022 134479 127028 127613 86782 84951 270721 237994 714822 702226 217493 216223 280672 284174 332729 326694 342483 344842 361006 363512 338208 374743 740815 775391 536679 450813 300447 297775 342708 342794 360399 363503 368221 369348 407477 410095 654082 683720 40.95 67.5 1
10:31:21 2023-09-28 345422 342812 88763 86279 135471 139417 142656 142005 94991 94268 104752 107294 131823 131084 364578 397025 1054547 1037401 375104 393257 122953 106634 118450 121803 138250 134547 126920 127906 86524 84946 269956 239346 695385 703945 217272 216257 281993 282514 333969 324857 342267 345573 361006 363512 336551 378191 740254 779518 536679 447864 302580 295608 344937 342866 359856 362451 367178 372479 406871 409772 654546 682329 40.95 67.6 1
10:31:22 2023-09-28 345944 342269 88796 86129 135790 139056 143020 141871 95022 96352 104784 107030 132094 130336 367027 395692 1047557 1035486 380541 393114 120088 106535 119182 120033 139022 134335 127340 127606 86583 85099 269956 239346 702432 700098 217493 216594 283107 284032 333704 325221 340416 343286 361006 363548 338350 375952 740815 780952 541454 451884 300617 297775 342744 342866 360653 363503 366122 369420 409338 410095 653081 685730 40.95 67.6 1
10:31:23 2023-09-28 342668 343001 88921 86283 135525 139610 142717 142135 94796 96387 104620 107771 131823 131084 364578 394302 1053461 1032030 377401 394159 122953 106667 118416 121803 138937 135009 127008 127994 86464 84983 271086 240026 691604 700972 217493 217420 280049 283414 333969 324821 342555 345573 359919 362424 339648 377350 738649 784379 517829 450597 302653 294771 345913 342830 359566 363765 367296 372180 406043 408875 649209 682661 40.95 67.5 1
10:31:24 2023-09-28 346696 341428 88909 86532 135834 139578 140784 139919 95177 94300 104718 107712 131911 130909 367100 389746 1047732 1038881 381668 393257 122987 106568 118595 121904 139130 134547 127130 127906 86861 85099 269586 239346 699040 697044 218171 216896 279818 284281 333734 324857 342001 343321 357433 363548 339648 375942 744937 775391 537136 453379 301043 296901 342997 343026 357622 362959 366673 369492 408692 407017 650889 683720 40.95 67.5 1
10:31:25 2023-09-28 342884 342627 88606 86283 135092 139700 142517 142336 94668 94236 104600 107294 131465 131119 363740 394025 1050763 1031074 381974 392945 122884 106634 118219 121853 138250 134767 126711 127994 86431 84894 267575 239516 694011 700629 217493 216257 279428 284751 333969 324857 342591 345087 359919 364349 339648 373976 740537 782645 537970 450597 300369 296067 345913 342794 359820 364084 367261 372899 405790 409810 650903 684528 40.95 67.5 1
10:31:26 2023-09-28 346363 342965 88699 86283 135522 139440 140587 139915 94861 94204 104666 107261 131641 130831 366581 390841 1050355 1041841 378574 392083 123192 106601 118416 121769 138937 134142 127042 127572 86464 84794 271086 238331 695548 694124 218171 214919 281135 283847 332958 326282 341243 343321 358835 365772 338659 375072 743293 775263 539805 453169 300157 296233 342961 342866 358772 365763 366122 369384 407191 408230 658089 683720 40.95 67.5 1
10:31:27 2023-09-28 348664 343001 88763 86365 135662 139208 142808 142010 94925 96319 104653 107261 131823 130649 364031 396430 1041957 1032542 380541 392118 123055 106601 118847 119701 139134 134108 127164 127538 86617 84757 271086 237322 700696 701693 219596 216257 280926 283378 332454 324767 342001 344842 361006 363548 338350 375979 741937 779850 536350 451563 300363 297631 344792 342577 360763 363397 368995 369276 408586 409917 652898 686551 40.95 67.5 1
10:31:28 2023-09-28 346924 342731 88763 86161 135636 139204 140784 139822 94925 94268 104698 107228 131823 130805 367100 392261 1052674 1041845 376245 393257 122987 106495 118614 119701 141287 134108 127164 127572 86557 84762 271063 238331 696571 697044 217528 215922 282028 282946 332994 324696 340967 343321 359665 365772 337059 376245 740522 772456 534045 448571 301085 297356 342961 342866 359013 365179 366622 369384 407512 408552 659356 683720 40.95 67.5 1
10:31:29 2023-09-28 344928 343001 88642 86224 135640 139417 142934 142138 94796 96419 104698 107294 131499 130992 364067 396772 1056601 1035337 378043 393150 123157 107100 118512 119999 138890 134666 126994 127824 86490 84852 269956 239346 691945 702226 219286 216559 281761 282868 333969 324857 342025 346197 361006 363257 336551 378570 740815 775355 535362 449647 302005 296067 344937 342866 359820 362923 367178 372479 406301 410095 654045 684116 40.95 67.6 1
10:31:30 2023-09-28 342848 342591 88763 86161 135521 139518 142419 142117 94796 94127 104666 107771 131823 131119 364578 390745 1057613 1041100 378235 392981 122953 106634 118450 121803 140941 134547 126920 127994 86464 84888 271086 238993 693556 694052 217528 216223 280938 283378 333969 323871 342555 343356 358259 364640 338113 376053 741937 776360 532728 450285 302684 295164 342997 344806 357933 364631 368221 373306 407477 407017 654455 682661 40.85 67.5 1
10:31:31 2023-09-28 342523 342992 88703 86256 135410 139809 142617 140008 94991 94364 104718 107753 131636 130979 366581 393293 1050991 1029423 381253 393114 122884 107057 118334 121972 138743 134767 126819 127790 86457 84983 269956 239686 690208 701511 217493 216257 279393 284395 333969 323811 342627 344842 359919 364349 339684 375072 737387 783825 540308 450633 301298 294842 345913 342758 359856 364596 367296 369456 406043 409484 649282 684116 40.95 67.5 1
10:31:32 2023-09-28 344606 342740 88703 86161 135284 139417 142652 142039 94668 96386 104627 107294 131499 131084 364031 396430 1053054 1034814 375668 392154 122953 106601 118416 121685 138883 134547 127042 127783 86464 84825 269956 238669 692262 702189 217458 215887 281893 282514 333969 324857 342289 344842 361006 363548 336551 377350 738090 774435 543429 448901 301938 296067 344937 342866 360364 363503 367178 371655 406871 410131 656873 684108 40.95 67.6 1
10:31:33 2023-09-28 346668 342568 88942 86161 135915 138952 143350 139311 95055 94236 104849 107096 131853 130384 364031 395571 1042386 1032848 378429 392838 123157 106601 118696 119871 139022 134632 126994 127606 86464 84857 271964 238669 709007 699110 217306 216594 280420 283165 333734 324731 340452 343356 361006 363548 338624 376282 738430 780952 536679 450813 301298 297847 342961 342866 360653 363249 366122 369456 409338 410095 652120 683756 40.95 67.6 1
10:31:34 2023-09-28 344932 342550 88703 86165 135432 139514 142552 141940 94796 96453 104627 107294 131823 131084 364031 397025 1054286 1032912 375104 393293 122987 106634 118450 121837 138890 134708 127042 127817 86497 84920 269956 239346 692992 702189 217120 216594 282002 282550 333969 324857 342519 343321 361006 364349 336551 375789 738649 775283 549146 449219 302653 295465 344937 342866 360425 363220 366958 372488 409964 409988 656836 684256 40.95 67.6 1
10:31:35 2023-09-28 346460 342992 88962 86157 135885 139546 143020 141674 94925 96253 104718 107063 132025 130432 364834 394652 1043899 1035374 378574 393293 123157 107090 118450 121803 138828 134547 127130 127906 86464 84888 269956 238669 698784 698087 217458 216594 280707 283996 333969 324676 340177 344319 361006 363548 338113 376282 742047 780952 532728 451453 301079 297775 342961 342866 360399 363539 365829 369456 409373 410095 652156 685245 40.95 67.6 1
10:31:36 2023-09-28 344932 342627 88768 86192 135126 139408 142552 141906 94668 96353 104666 107294 131351 131084 364031 397025 1052272 1031807 375104 392981 122918 106601 118450 121803 138635 134581 127042 127783 86464 84920 269956 239346 698464 702226 217493 215922 281850 283048 333969 324857 342325 345329 361006 363583 336587 377922 735644 779284 532728 447644 302543 295924 344901 342722 359931 363071 367032 372035 409458 411249 656407 685576 40.95 67.6 1
10:31:37 2023-09-28 346400 342997 89064 86188 135825 139124 142985 141848 94990 96386 104921 107228 131915 130398 364834 396687 1045253 1035049 378538 393222 123157 106568 118580 119701 139022 134142 127096 127538 86550 84888 269956 238669 699691 698015 217458 216223 280890 283925 333734 325186 340141 343321 361006 363477 338077 376245 738430 779778 532728 450556 301085 297775 342961 342830 360907 363503 368743 369384 408692 410095 653045 683720 40.95 67.6 1
10:31:38 2023-09-28 342947 342780 88731 86192 135415 139514 142716 141970 94764 94268 104659 107261 131465 131049 363996 396952 1054499 1032268 377046 392945 123157 106601 118416 120121 138848 134547 126886 127837 86550 84888 269956 239346 699436 702226 217458 216223 281875 282910 333969 324604 342303 345635 360754 363774 337425 378348 738503 779628 542935 449354 303008 295852 344901 342794 360618 362959 367699 372597 410074 410060 654974 684330 40.85 67.5 1
10:31:39 2023-09-28 345872 343001 88909 86102 135765 139056 142985 139346 94958 96386 104731 107228 131625 130649 364578 394351 1045379 1035822 378610 393222 123038 106634 118416 120087 138925 134547 126886 127749 86550 84857 269956 238669 696073 698051 217458 216594 280385 283961 333969 326694 340380 344837 361006 363512 338588 376816 740108 781504 536679 451453 301298 297847 342961 344562 360363 363503 368743 369456 409625 409868 652582 685172 40.95 67.5 1
10:31:40 2023-09-28 346324 342749 88763 86342 136184 139104 140696 139665 95023 94268 104725 107129 131819 130475 367100 392083 1053640 1041100 376245 393582 123123 106601 118677 119701 139022 134108 127130 127504 86703 85099 272379 239007 702476 698528 218136 216674 282028 282946 333969 326694 340931 344802 358477 365736 337023 376779 743025 771989 535362 448535 301298 296614 342961 344806 358737 365143 366882 369420 408370 408839 660327 683684 40.95 67.5 1
10:31:41 2023-09-28 344896 342555 88731 86255 135539 139052 142751 142115 94764 94268 104731 107737 131499 131084 364031 394315 1045416 1035822 378574 393257 122953 106601 118416 121904 138828 134547 127008 127783 86550 84915 272379 239007 696284 697044 217458 216931 280341 284038 333969 324857 340967 345356 359883 363187 338588 376816 744079 782056 536679 452094 301724 296693 342961 345781 358737 362923 366122 369492 412693 408555 653178 685354 40.95 67.6 1
10:31:42 2023-09-28 344375 343001 88666 86374 135369 139570 140304 139930 94830 94236 104666 107261 131465 131084 364031 392973 1059485 1040360 378199 395765 122918 107123 118314 121972 138635 134860 126677 127994 86457 84983 269956 239363 689421 698528 218171 216038 281167 283489 333969 324363 342591 345817 358259 365701 338315 377350 737762 774132 532728 450236 302152 295128 346402 342830 358161 365727 368221 373038 406043 407623 658350 682661 40.95 67.6 1
10:31:43 2023-09-28 347724 343001 88763 86283 135619 139508 142821 142010 94764 96419 104659 107261 131823 130614 363996 393400 1050355 1042031 376233 393257 123157 106634 118755 119701 139033 134108 127008 127538 86583 84794 269586 237994 697223 694052 217984 216038 282028 283343 333704 324731 340967 343321 359340 366801 337568 375347 744152 773002 534045 450813 300369 297487 342528 344552 358486 366134 367589 369312 410654 408697 660107 688017 40.95 67.6 1
10:31:44 2023-09-28 345238 342718 88731 86224 135411 139514 142751 139930 95023 94204 104731 107294 131499 131227 365880 393882 1054547 1037331 377365 395205 122953 106634 118416 119837 138635 134547 126886 127749 86490 84857 267575 239177 694611 702226 218136 215853 281563 283343 333969 324857 342519 342902 361006 365444 337059 377350 737532 775263 535362 450285 301505 296901 344937 342830 360979 365435 367699 372474 407156 410131 658350 684602 40.95 67.6 1
10:31:45 2023-09-28 346960 342992 88763 86070 135624 139165 142816 141992 95047 96485 104718 107228 131915 130614 364031 392225 1051140 1043330 376245 392083 123192 106634 118696 119701 139134 134142 127130 127538 86617 84852 271086 238737 700106 694088 217528 215887 282275 283378 333175 325221 341448 343286 359629 366801 340621 375915 740266 780748 532728 450089 301225 297703 342925 344661 358557 365549 368110 369384 407512 408804 659320 686551 40.95 67.6 1
10:31:46 2023-09-28 344747 343001 88731 86192 135322 140172 141305 140523 94764 96453 104698 107294 131499 130805 364031 396988 1054583 1035086 375104 393257 122918 106601 118382 120121 138635 134513 126920 127749 85131 84888 269956 239177 695630 702226 217528 216223 281993 283378 333969 324857 342001 344842 361006 364284 337023 378154 740473 775247 535362 449219 302684 296484 344937 342866 360943 363503 367178 372407 407156 410131 656873 684602 40.95 67.6 1
10:31:47 2023-09-28 345581 342713 88763 86161 135636 139173 143024 141975 94925 96519 104698 107228 131823 130866 364578 392225 1057221 1041100 376779 393257 122953 106601 118614 120063 139033 134142 127130 127783 86557 84920 269956 239346 697761 697044 218136 216257 281781 283130 333753 327777 343563 346796 359197 364462 336917 378385 747325 772820 534045 448193 301969 296901 342961 344515 358450 364489 367142 372706 409302 407623 658594 685539 40.95 67.5 1
10:31:48 2023-09-28 342600 342992 88610 86256 135500 139508 142668 142238 94764 94236 104620 107294 131823 130958 366434 394616 1052674 1029609 376233 392669 122953 106634 118450 121853 138743 134547 126920 127817 86464 85097 271086 238218 695794 699073 217120 217268 280280 282946 333969 324857 342519 345573 359883 362135 339420 377886 738612 782092 532728 451453 303082 295408 345668 342866 359278 362959 366966 372743 409313 408875 650662 682661 40.95 67.5 1
10:31:49 2023-09-28 345166 342568 88909 86500 135740 139371 140500 139930 94861 94172 104758 107605 131944 130909 367100 389853 1046935 1037456 381362 395485 119959 106634 118416 120087 138828 134547 126920 127756 86861 84857 269956 239007 710022 697044 219286 217268 280245 284046 333969 324857 341483 345356 359919 363257 338659 376245 745208 783235 543013 450453 301079 296901 342961 345781 358701 363213 367549 369492 409913 407623 651123 683720 40.95 67.5 1
10:31:50 2023-09-28 344105 342749 88610 86224 135377 139610 140438 142234 94668 94204 104698 107294 131823 131119 363996 393436 1052637 1029609 378610 393257 122918 106634 118382 121972 138937 134547 126711 127994 86464 85155 269956 240026 698293 700134 218136 217233 279818 283847 333969 324821 342627 345573 359919 363548 340425 377083 738649 784379 540308 450597 302580 295572 345913 342866 359566 365143 371107 372488 408122 409810 651321 685539 40.95 67.5 1
10:31:51 2023-09-28 347642 342992 88731 86338 135407 139375 140500 140331 94764 96419 104698 107261 129984 130805 367100 391604 1051509 1042031 378574 393114 123363 106601 118614 119871 138828 134142 127130 127749 86583 84825 269586 238500 695995 698051 218511 214953 281223 284285 332994 324696 341483 343286 360196 366801 339648 375108 742463 776910 536679 450295 301298 297009 342961 344806 359566 365763 369119 369420 407512 408839 656417 683720 40.95 67.5 1
10:31:52 2023-09-28 347934 342760 88763 86161 135322 139285 142851 141906 94764 96320 104659 107228 131499 130614 364031 396394 1042068 1031310 378574 392083 123192 106601 118813 119701 139022 134108 127130 127361 86557 84789 271964 237322 698448 699567 217458 216292 280315 283762 332958 325221 340452 345817 361006 363477 338588 376245 738357 781504 536350 451011 302042 297631 342744 342614 360472 363362 369267 369312 409806 409953 652435 687528 40.85 67.5 1
10:31:53 2023-09-28 346606 342746 88763 86070 135988 139236 140696 141837 94925 96386 104692 107228 129739 130510 364031 392225 1053750 1041845 376245 392118 123226 106601 118730 119837 139022 134142 127130 127811 86617 84857 272379 237446 699751 698528 217528 216257 282064 283255 333969 326694 343075 344284 359330 365772 337295 376245 743025 772420 543429 451181 301298 297565 342961 342866 359278 365727 365997 369420 408692 408839 660291 683720 40.85 67.5 1
10:31:54 2023-09-28 346887 342992 88763 86070 135884 139091 142950 139152 94925 96252 104686 107048 131533 130182 364031 395571 1042350 1032848 378235 392945 123192 106568 119012 119701 139022 134074 127374 127450 86736 84825 269956 237114 704970 700098 217493 216257 280707 283961 332994 326513 341207 345573 360717 363809 338374 377056 740376 781910 544365 451121 302152 297739 342852 342722 360183 363468 366122 369456 409338 410095 654575 683720 40.95 67.5 1
10:31:55 2023-09-28 344851 342997 88763 86138 135814 139349 142808 141778 94764 96253 104653 107228 129739 130866 364031 391604 1056467 1041841 375104 392981 123089 106601 118416 121769 138743 134142 127008 128166 86583 84951 269956 238218 696132 697044 217984 216257 281993 282479 333969 324857 340967 344873 359366 364640 336551 377922 741046 771838 539313 448265 301938 297775 342961 345293 358737 364596 365738 371619 409625 408839 659823 683720 40.95 67.5 1
10:31:56 2023-09-28 346397 342555 88804 86098 135790 139087 142920 141674 94925 96386 104758 107261 131567 130558 364067 394616 1045416 1035822 378610 393293 122987 106912 118450 121769 138828 134547 126920 127783 86583 84888 269956 239007 705536 698087 217493 217362 283107 286500 333753 327618 340344 346796 360826 363335 339231 377166 741425 783788 532728 451626 302152 298532 342672 346160 359784 363468 366158 371619 409984 409487 651160 685730 40.95 67.5 1
10:31:57 2023-09-28 344375 343001 88800 86192 135581 139091 142160 141906 94764 96420 104587 107261 130018 130866 364578 391055 1054620 1041841 375104 393257 123038 106634 118450 121769 138828 134547 127130 127783 86464 84804 269956 238253 699738 697044 217528 216257 282028 282598 333969 326694 341243 344873 359366 365188 336551 375789 744079 773002 529380 448692 302152 297565 342961 344806 358772 364631 365738 371655 409661 408875 660291 687417 40.95 67.5 1
10:31:58 2023-09-28 344642 342334 88909 86319 135441 139375 140402 140178 94926 94268 104718 107605 131911 131049 363996 396988 1058011 1033965 378385 393257 123123 106667 118450 121803 138918 134793 126886 127906 86464 84983 272379 238253 692505 702153 217120 216965 281152 282616 333969 324857 342325 343286 361006 363548 337331 376089 738685 775319 549146 449537 302794 296484 345424 342866 360364 362959 367699 372743 406835 410131 655011 684330 40.95 67.5 1
10:31:59 2023-09-28 346397 343001 88796 86165 135577 139091 142751 141807 94925 96319 104686 107228 132024 130523 364031 392225 1051491 1040360 376245 392118 122987 106601 118614 119837 138828 134142 127130 127450 86524 84857 269956 237315 698092 698033 217984 216257 282064 283180 333499 324696 341483 344355 360740 366544 337568 376282 743025 773038 535362 450223 301371 297068 342961 344806 359279 365442 367148 369240 408621 408732 660181 686551 40.95 67.5 1
10:32:00 2023-09-28 344751 342411 88699 86441 135399 139510 142751 142138 94764 96419 104751 107720 131499 131049 363996 397025 1054583 1035211 375104 393257 122987 106634 118614 121769 138883 134142 126745 127783 86464 84857 269956 237516 692992 702226 217493 216257 281993 283180 333969 324857 342361 343321 361006 365444 337331 377886 738649 775247 542474 449537 302152 295708 345424 342830 360726 364631 367178 372180 407477 411357 657885 683415 40.95 67.5 1
10:32:01 2023-09-28 346924 341995 88796 86102 135632 139398 142808 142018 94764 96453 104686 107261 130018 130866 364578 392261 1051140 1042031 375104 393257 123106 106601 118813 121769 141289 134142 127130 127572 86617 84857 271964 237994 699344 698051 218511 215887 282033 284281 333499 324767 342278 344319 360740 366801 338659 375676 742329 774971 541289 451490 301792 297739 344901 344697 359134 366649 368972 369312 410654 409449 658350 685245 40.95 67.6 1
10:32:02 2023-09-28 345976 341721 88731 86347 135067 139709 142552 142371 94764 94288 104653 107622 131465 131084 362976 392261 1056115 1038106 377401 392981 122953 106634 118450 121803 138732 134175 126920 127606 86464 84831 272379 239177 698835 701693 218698 216223 281603 283940 333969 324857 342663 342902 361006 366544 338077 377350 736164 775263 534045 449244 302152 296693 345913 342239 360943 365763 367960 371655 408340 411321 658853 684116 40.95 67.6 1
10:32:03 2023-09-28 347693 343001 88763 86192 135509 139320 142969 142005 94796 96386 104692 107261 129984 130684 364031 392261 1051509 1042068 375632 392118 123106 106634 118813 121769 139101 134142 127042 127572 86650 84888 273500 238331 700224 698051 218511 215887 281831 284374 333734 326586 342303 346723 360235 366551 337971 376669 741461 772857 535362 450174 301261 297739 342961 344806 359278 365763 366293 369240 409518 408839 660291 683756 40.95 67.5 1
10:32:04 2023-09-28 342668 342623 88735 86287 135449 139514 142552 142039 94764 96420 104666 107261 131499 130866 363740 397025 1054547 1032885 375668 392118 122987 106634 118416 121769 138662 134547 126920 127606 86464 84888 269956 239177 692627 702226 217493 216257 282028 282946 333969 324857 342325 343286 361006 365736 337295 377922 736164 775263 532728 447900 302152 296693 345424 342794 360690 365179 367178 371655 406906 411357 658387 682968 40.95 67.5 1
10:32:05 2023-09-28 347724 342997 88796 86219 135790 139126 142786 141807 94957 96319 104653 107261 131990 130649 363996 392225 1051509 1041255 376245 392118 123106 106528 118614 119803 138925 134108 127164 127783 86590 84794 273500 238669 698717 699978 220374 216049 281817 284019 333355 327618 341893 346796 360054 365594 337153 377350 741571 773038 536679 449010 302152 297225 342961 344806 359278 364631 365774 369384 409338 408875 660364 683756 40.85 67.6 1
10:32:06 2023-09-28 342956 342596 88763 86288 135317 139514 142652 141906 94764 94204 107155 107294 131499 131084 364031 397025 1053800 1032576 375404 393293 122987 106634 118450 121887 138869 134175 126920 127783 86464 84920 269956 237551 695508 702226 217493 216292 282249 282946 333969 324857 342433 343321 361006 365188 337568 378570 736200 775017 535362 447900 302366 296693 344937 342866 360654 364049 367178 372743 407477 411071 658632 686129 40.95 67.5 1
10:32:07 2023-09-28 346679 343001 88763 86102 135955 139091 142950 141708 94925 96386 104725 107261 131567 130558 364067 391675 1051528 1040364 376245 393618 123106 106601 118847 121685 139146 134412 127313 127899 86895 84920 269956 239346 703591 699023 218371 216791 282748 283351 333969 324731 341519 344355 359342 366587 338077 377350 744079 773038 536679 449354 301938 297349 342961 344806 359602 365763 367178 369492 409338 408875 660327 684761 40.95 67.5 1
10:32:08 2023-09-28 344896 342744 88763 86378 135415 139514 142751 142104 94764 94204 104731 107294 131465 130958 364031 396988 1054547 1032576 375104 393257 122953 106601 118416 121769 138869 134142 126920 127872 86583 84888 269956 239346 699606 702189 218136 216223 282103 283378 333969 324857 342325 344842 361006 365444 337532 378459 738612 775017 534045 449537 302366 296901 345803 342577 360438 364311 367849 372597 410074 411178 658743 686240 40.95 67.6 1
10:32:09 2023-09-28 348076 342915 89011 86165 135859 139056 142985 141871 95023 94268 104817 107195 131625 130216 364031 396434 1043863 1035049 378538 392945 123226 106495 118813 119618 139022 134108 127130 127151 86617 84825 269956 236782 701460 701124 217528 216745 281196 284431 332958 326974 340967 345817 361006 363548 339135 377350 740522 782092 532728 452094 302152 297775 342961 344806 360907 364049 366637 369492 409948 410996 653045 684724 40.95 67.6 1
10:32:10 2023-09-28 344898 341244 88763 86283 135449 139514 142751 142104 94764 94288 104731 107261 131499 130958 363740 395836 1054583 1036683 376268 393257 122953 106634 118450 121853 138828 134547 127008 127872 86583 84941 269912 239346 703319 702189 218851 216257 281761 283418 333969 324532 342627 344842 361006 366544 340379 377933 741145 775008 556599 449280 303008 296053 345876 342577 360569 365549 368110 371619 409495 411321 659320 683335 40.95 67.6 1
10:32:11 2023-09-28 348820 342961 88759 86283 135535 139315 142751 139913 94991 96419 104653 107261 131823 130614 364031 396394 1046929 1032138 378538 393257 123106 106912 118696 119701 138955 134116 127130 127572 86650 84909 269586 237322 702931 702189 218171 216896 281100 284888 332958 325221 342555 344842 361006 364604 340379 375942 741901 779814 540960 451773 301158 297487 344901 342830 360979 364596 366122 369384 407477 411321 655011 683720 40.95 67.6 1
10:32:12 2023-09-28 344642 342663 88763 86347 135530 139610 142808 142117 94796 94236 104725 107294 131823 131084 364031 396745 1057221 1035822 376233 393846 122953 106634 118416 119871 139084 134547 127008 127872 86583 84915 271086 239346 694816 702226 217831 216223 281993 283996 333789 324676 342339 345391 360970 365010 337425 378385 741196 779664 536679 449427 303082 295673 345424 342866 360425 364453 367178 372706 407477 411321 655417 685117 40.95 67.5 1
10:32:13 2023-09-28 347907 342749 88979 86070 135573 139087 142920 139152 94925 96352 104751 107195 131716 130216 364578 395800 1042350 1032949 378538 393257 123226 106469 118813 119535 141186 134108 127340 127450 86736 84825 272379 237114 699357 700134 217528 216931 281135 284431 333463 327473 341483 343321 361006 364640 338624 375942 742573 779814 532728 449150 300120 297775 344901 342830 360943 364304 366158 369384 407512 410708 655011 684724 40.95 67.6 1
10:32:14 2023-09-28 345420 342591 88763 86256 135415 139320 142751 142138 94764 96420 104659 107294 131465 130831 363485 394652 1056079 1038571 376233 393222 122918 106601 118416 121769 139062 134142 127130 127783 86464 84920 269956 239686 697063 704502 218406 216119 282130 283705 333897 326658 342217 344769 360934 366508 337532 377886 740997 774981 536679 449170 301932 296901 345424 342830 360582 365036 367699 372479 407477 411321 657848 683720 40.95 67.6 1
10:32:15 2023-09-28 348664 343001 88763 86192 135645 139402 143024 141982 94990 96353 104784 107261 131823 130614 364031 396759 1041957 1032848 378538 393257 123226 106568 119046 119701 141494 134074 127428 127361 86650 84783 271086 237994 706621 701161 217493 216745 281135 283961 332958 325449 342519 345573 361006 364349 338624 377350 742463 782092 532728 452205 301079 297775 342961 342866 360943 364340 366673 371365 412693 411071 652824 687528 40.95 67.6 1
10:32:16 2023-09-28 345700 342591 88731 86192 135415 139514 142769 142138 94764 96453 104692 107294 131533 130958 364031 396709 1054583 1035822 375932 393293 122987 107123 118773 120097 139298 134818 127028 127858 86722 85041 269956 239686 699484 702043 218711 216119 282033 283515 333969 324857 342555 344769 360934 365736 337568 378570 736164 778561 545240 447900 302580 296901 345424 342830 360690 365435 367699 371655 407477 411321 658350 682449 40.95 67.6 1
10:32:17 2023-09-28 347760 343001 88800 86165 135577 139320 142851 141906 94925 96386 104692 107261 131567 130649 363740 396394 1042068 1032848 378574 392118 123226 106601 118813 119701 141186 134108 127340 127450 86650 84820 275913 237994 707721 702226 218171 216779 281135 284431 332994 326974 342519 345573 361006 364349 338624 376282 738393 781504 532728 451331 301792 297667 344756 342614 360799 363907 369267 369312 409195 411142 653861 688017 40.95 67.5 1
10:32:18 2023-09-28 347697 342857 88792 86228 136709 139964 141701 142238 95055 96485 104725 107228 129842 130692 364031 392261 1058011 1042031 376779 392118 123021 106601 118813 121769 139022 134142 127130 127811 86617 84883 273500 238669 704003 694088 218171 216072 282028 283515 333463 325221 341483 344319 359631 366801 338077 376245 743025 774132 544252 451946 301298 297775 344937 344806 359820 366535 368221 369420 408728 409197 659823 683756 40.95 67.5 1
10:32:19 2023-09-28 347943 341756 88768 86166 135543 139417 142751 142005 94764 96419 104758 107261 131533 130831 363740 395836 1042068 1032811 378501 392118 123106 106634 118813 119837 139022 134142 127130 127749 86770 84794 269586 237658 701752 702226 218171 216779 281249 284866 332994 326549 342555 345329 360826 364320 339362 375952 739816 779669 532728 452094 301261 297739 344901 342650 360799 364304 366673 369420 408119 410743 654716 685209 40.85 67.5 1
10:32:20 2023-09-28 347678 342992 88796 86224 135848 139410 142821 141807 94925 96386 104725 107261 131533 130649 364031 392261 1051509 1042068 377046 393618 123157 106601 118730 121735 139022 134142 127164 127538 86557 84883 271964 238331 698585 698051 218171 216002 282147 284245 333734 325221 341519 344319 359053 366801 338659 376282 744079 774842 536679 451983 301298 297847 344937 344806 359820 366792 366086 369456 408692 409484 660327 685245 40.85 67.5 1
10:32:21 2023-09-28 347697 343001 88796 86161 135577 139091 142821 139436 95087 96219 104725 107195 131567 130216 364031 395476 1043899 1035859 378538 392669 123226 106568 119119 119701 139022 134074 127340 127450 86736 84794 272379 236782 708180 700134 217528 217245 283107 284466 333451 328082 341376 346306 360934 363916 339231 376909 742243 781910 517829 449819 301938 297775 342672 344733 359568 363503 366673 369492 409625 411035 652934 685730 40.95 67.5 1
10:32:22 2023-09-28 346106 342992 88796 86138 135577 139126 142786 141871 94796 96320 104692 107261 131533 130583 364067 392225 1053750 1041841 376779 393293 123157 106601 118730 121685 139022 134142 127130 127572 86557 84883 269586 238669 698298 694088 218171 216257 282196 283378 333969 325221 341519 344596 359954 366801 338077 376282 744606 774168 536679 450494 301298 297775 342961 344806 359566 366535 367699 371351 409338 409772 660327 687943 40.95 67.5 1
10:32:23 2023-09-28 348476 342997 88796 86161 135761 139417 142790 142016 94796 96519 104686 107294 131823 130649 364067 396759 1045416 1035822 378538 393293 123260 106568 118847 119618 141382 134108 127585 127511 87082 85004 269956 238669 703644 701511 218066 217129 281423 286163 332814 328082 341857 345817 361006 364349 338624 377350 744351 782056 536679 449855 301724 297775 342816 344733 360943 363539 366673 369492 409948 411057 654082 685730 40.95 67.6 1
10:32:24 2023-09-28 346960 341213 88768 86192 135800 139417 142821 141940 95087 96419 104620 107261 129842 130775 364067 392261 1052902 1040185 376268 392118 123192 106601 118813 121735 139022 134335 127164 127811 86557 84951 271964 238331 699987 698087 218511 215922 282064 284316 333463 325221 342555 344355 360138 366801 339648 375942 743025 775263 534045 456124 300866 297775 344937 344806 359568 366578 369156 369240 408586 409342 658241 687528 40.95 67.5 1
10:32:25 2023-09-28 347943 343001 88763 86012 135573 139108 142786 141708 94925 96319 104653 107228 131823 130523 364067 396759 1046813 1035919 378538 393007 120268 106469 119006 119813 139436 134074 127360 127436 86756 84883 272379 238669 701933 701124 218136 216896 281170 284466 333211 327468 341965 343286 361006 364640 338659 376062 740108 779850 532728 452205 300157 302091 345424 342866 360979 364631 366966 369456 407512 411357 655011 683756 40.95 67.6 1
10:32:26 2023-09-28 347451 342821 88763 86165 135674 139610 142825 142010 94957 96453 104692 107261 132024 130649 364031 392297 1053461 1045068 375104 393293 123140 106601 118847 121601 141289 134142 127164 127606 86590 84888 271964 238500 700224 698087 218206 216072 282064 284046 333734 325221 342001 344355 360740 366801 338624 376245 741046 774424 517829 451416 301152 297739 344901 344733 359676 366685 368375 369312 408586 409306 659320 685245 40.95 67.5 1
10:32:27 2023-09-28 345690 341244 88699 86437 135509 139709 142557 142039 94796 94095 104692 107294 131641 130992 370127 392297 1054583 1038881 377401 393293 123038 106634 118450 121769 138635 134547 127042 127783 86497 84951 269956 239177 697674 702226 218546 216072 281585 283524 333969 324857 342627 342902 361006 366544 338077 377922 736720 775263 535362 449244 302580 296441 344937 342830 360979 365763 367960 372479 406906 411357 658387 682718 40.95 67.5 1
10:32:28 2023-09-28 347920 343001 88796 86165 135611 139417 142786 141906 94796 96386 104692 107261 131567 130684 364067 392261 1054499 1042068 376779 393257 123021 106634 118730 121735 141151 134142 127164 127606 86617 84825 273500 238500 704354 694088 219907 216257 282925 284148 333969 327582 342267 347779 360488 365487 337461 378422 742585 772857 539313 448388 302580 297739 342961 345293 359820 365179 367171 372071 409984 409449 660327 683756 40.95 67.5 1
10:32:29 2023-09-28 342992 342659 88853 86315 135347 139740 142751 142144 94796 96387 104633 107327 131533 130992 363776 397025 1053837 1031314 376233 393293 122953 106634 118450 121803 138890 134547 126920 127872 86464 84946 269956 237551 693152 702189 217458 216965 281796 282981 333969 324857 342555 343356 361006 364604 337331 376089 737799 775319 542474 447900 302580 296693 345424 342866 360461 363574 367960 372779 407191 411357 655011 682449 40.95 67.5 1
10:32:30 2023-09-28 346142 342755 88800 86101 135543 139126 142786 141674 94957 96386 104731 107261 132024 130649 364031 392261 1050748 1042031 374016 392118 123021 106601 118648 119837 138925 134142 127164 127484 86617 84825 271964 238669 698717 699978 220218 216687 283171 283740 333861 327618 341893 346796 360271 365558 337189 378459 744606 773002 539313 450223 302152 297176 342961 344806 359314 364667 365738 371510 409661 408910 660327 683756 40.95 67.6 1
10:32:31 2023-09-28 344932 342555 88763 86192 135445 139510 142751 142196 94699 96487 104698 107327 131823 130992 364031 396709 1059521 1032576 375668 392154 122987 106667 118450 121803 138732 134547 126954 127817 86617 84978 272379 239686 695385 702226 217458 217000 281599 283286 335859 324857 342433 343321 358974 365188 337603 376125 740851 775089 542935 449537 302794 296484 345424 344806 360654 363539 367960 372779 407477 411685 654789 686129 40.95 67.5 1
10:32:32 2023-09-28 346924 342740 88796 86256 135748 139285 142950 141871 95087 96453 104751 107228 129588 130649 364031 392190 1054499 1041841 377313 393222 123328 106601 118779 119837 139340 134784 127313 127722 86988 84983 272379 239686 701752 699023 218711 217094 283127 283833 333969 327387 341483 345079 360740 366694 339657 377350 745134 774095 548146 450321 302152 297451 344901 344806 359531 365727 367368 369456 409913 409736 660327 685694 40.95 67.6 1
10:32:33 2023-09-28 344896 342731 88731 86311 135509 139527 142851 142156 94925 94191 104692 107261 132006 131049 364031 397025 1056542 1032912 376197 393846 123038 106601 118614 121938 139006 134733 127008 127960 86583 84920 272379 239516 707541 704215 218476 216559 282028 283378 333969 326694 342591 345573 361006 365665 337568 378570 739694 775283 535362 449537 303082 295873 346329 344552 360690 364823 368147 373160 410654 411792 658743 686477 40.95 67.5 1
10:32:34 2023-09-28 347943 342785 88979 86192 135636 139389 142899 141984 94990 96419 104718 107261 130970 130705 364614 392225 1050058 1044625 377166 395485 120057 106535 118875 119999 139320 134446 127381 127613 86868 84983 271086 238669 701633 694088 218476 216687 282748 284219 333933 325677 341965 344802 360174 367210 338588 376245 740485 775263 541139 450912 301298 297775 344937 344806 359820 366792 366373 369456 409302 409736 660327 685209 40.95 67.6 1
10:32:35 2023-09-28 345947 342997 88735 86288 135509 139762 142755 142104 94990 94288 104692 107737 131823 131049 364031 396988 1057975 1035822 376233 393534 123123 106634 118696 121853 138828 134513 127008 127872 86583 84888 267575 239516 700073 703717 218136 216896 282064 283378 333969 324604 342555 343321 363229 366544 338374 378238 742954 778378 537996 448743 304622 297212 345876 342614 360835 365514 368110 372706 407477 411935 658314 684867 40.95 67.5 1
10:32:36 2023-09-28 346924 342997 88979 86219 135543 139285 143150 142005 94925 94300 104993 107580 128330 130679 367100 392083 1055961 1042389 377276 393667 120023 106535 118779 119701 139022 134175 127340 127872 86875 85099 273500 239346 697675 698015 218511 217280 283322 283484 333969 325449 341483 345321 360426 366801 338042 377618 744606 773002 535362 450175 301938 297775 342961 345537 359784 365727 367949 369456 409625 409449 660291 685694 40.95 67.6 1
10:32:37 2023-09-28 345420 342997 88763 86347 135415 139514 142851 142104 94925 94256 104764 107294 131499 131049 364031 397025 1054583 1032811 376233 393846 123038 106634 118696 121853 138828 134547 127096 127994 86557 84951 269956 239516 696238 703219 217493 217268 282081 284076 335750 324676 342339 346796 360898 363370 338445 379498 739816 782987 534045 449097 303653 296901 345913 344806 360677 363362 369267 373871 407477 411285 654509 686026 40.95 67.5 1
10:32:38 2023-09-28 345835 343001 88763 86409 135509 139514 142950 142104 94925 94236 104620 107294 131590 131084 364578 393088 1048456 1038106 378610 393293 123038 107207 118696 121938 139022 134547 127096 127960 86583 84978 269956 239346 699849 698015 217493 217606 281135 284603 333969 326694 341207 346155 361006 364058 339374 377886 744079 783788 532728 450453 302366 297775 342961 345781 360907 364049 367189 372180 409984 410996 652083 685730 40.95 67.6 1
10:32:39 2023-09-28 344896 342605 88768 86315 135535 139514 142751 142104 94764 94204 104666 107737 131499 131049 364031 397025 1054547 1032539 376233 393846 122987 106634 118696 121972 138883 134547 127096 127994 86583 84983 269956 240026 694043 704502 219286 217467 282011 283272 335859 324784 342217 346796 360862 363477 338315 377185 741901 781824 532728 449170 302898 296901 345913 344806 359532 363362 366673 373871 407477 410095 654008 683415 40.95 67.6 1
10:32:40 2023-09-28 346451 342997 88763 86378 135509 139514 142751 142104 94925 96419 104620 107294 131499 130958 364870 391962 1048456 1038844 378574 393257 123038 106634 118450 121820 138828 134733 127130 127749 86583 84983 272379 239346 700849 698528 218171 217606 280925 284866 333969 326464 342519 346155 359919 363512 339648 377350 741571 783788 541139 450525 302580 297356 342961 344248 360871 364049 369156 372488 413571 410710 652898 688507 40.95 67.5 1
10:32:41 2023-09-28 344928 343001 88763 86315 135509 139709 142751 142104 94925 94192 104659 107737 131499 130992 364578 397025 1054547 1032898 375932 393257 122953 107123 118773 120097 138883 134784 126994 127858 86722 85041 272379 239856 698501 702007 219751 217432 281993 283378 333969 324857 342555 346796 361006 363477 338588 377221 739998 779669 536679 450175 303008 296901 345913 344806 360677 363213 368221 373342 407156 410060 654045 684602 40.95 67.6 1
10:32:42 2023-09-28 345383 343001 88731 86346 135543 139514 142950 141906 94764 96419 104731 107294 131533 130866 364542 393400 1048228 1036595 378574 393257 123038 106634 118416 121769 138828 134513 127008 127783 86736 84951 271964 239346 696407 698033 217984 217641 281223 284866 333969 326694 342001 346398 361006 364058 339648 377350 742750 784343 536679 453379 302972 297847 342780 346650 359387 363397 370054 372334 410706 409881 651013 688507 40.95 67.5 1
10:32:43 2023-09-28 344642 342623 88759 86323 135530 139514 142851 142104 94764 96553 104587 107737 131823 131084 363740 396700 1058050 1034981 378385 393150 123157 106568 118561 120200 139147 135081 126961 127858 86550 84983 272379 239346 692992 703002 219751 217571 281958 283378 333969 324857 342339 346796 360462 363477 338350 376884 740815 782056 536679 450175 303008 297009 345913 344806 360063 362959 366637 373606 407477 409484 652582 683844 40.95 67.5 1
10:32:44 2023-09-28 345700 342591 88763 86196 135411 139704 142751 142138 94764 96487 104692 107589 131499 130958 364578 392225 1049981 1037331 380519 393293 122987 107090 118696 121853 138925 134547 126920 127872 86617 84983 271964 239346 694938 698033 218171 217606 281205 284902 333969 324568 342519 346398 360174 364320 340425 377665 746155 784233 536679 453379 302580 297457 342925 346760 359098 364269 367261 372180 411138 408839 651013 685694 40.95 67.5 1
10:32:45 2023-09-28 342920 342623 88792 86224 135403 139514 142751 139895 94959 94332 104856 107687 131728 130944 366841 396214 1054388 1032430 378385 393667 123004 106634 118416 121904 138855 134818 126994 127926 86550 84951 272379 239346 696982 702007 217458 217454 282002 283378 335859 324857 342591 344284 359476 364313 338077 376619 741901 775355 541947 449537 303008 295708 345668 344806 360388 363213 367960 373006 407477 411357 655011 685303 40.95 67.5 1
10:32:46 2023-09-28 345763 342509 88979 86066 135577 139217 143012 139156 94764 96386 104718 107228 131823 130216 364031 394652 1048302 1035960 378610 393222 123072 106943 118580 121735 138951 134142 127008 127606 86557 84920 269956 239177 696974 700098 217528 217397 283107 286908 333753 328082 341340 346796 360862 363916 339505 378043 742096 784379 532728 449819 302653 297487 342708 345744 360907 363468 366931 371655 409984 411035 653081 685730 40.95 67.5 1
10:32:47 2023-09-28 345627 342755 88763 86134 135568 139091 142851 141906 94925 96319 104751 107261 132059 130649 364542 391950 1054547 1041938 373981 393257 123106 106601 118813 121735 138925 134142 127130 127572 86617 84888 272379 237516 705306 694088 218476 216931 282890 283414 333969 325186 341448 344837 360740 366801 337568 377083 745208 774168 536679 450223 301079 297775 342997 344806 359531 365763 367405 369456 409338 409772 660327 687454 40.95 67.6 1
10:32:48 2023-09-28 348216 342997 88763 86220 135636 139407 142829 141785 94764 96419 104647 107261 131823 130614 364031 396759 1041994 1032848 378574 393257 123192 106601 118813 119701 139134 134142 127340 127511 87048 85041 267974 238331 702463 703037 218558 217315 281655 284737 333283 328082 342555 345573 361006 365152 338659 376821 743190 780916 534045 450489 300581 297595 345608 342866 360979 365179 367225 369456 408728 412939 655011 685245 40.95 67.6 1
10:32:49 2023-09-28 347943 341999 88763 86315 135716 139514 142985 142005 94796 96453 104692 107294 131533 130866 364031 392261 1051509 1042068 378465 392994 123192 106634 118614 121769 138828 134142 127130 127893 86617 84888 275913 238500 712297 694088 219381 216257 280921 285254 333734 324469 342278 344284 358225 365772 340676 376245 743025 775319 527294 454670 301724 296722 345424 344806 358450 366542 371371 371365 408550 408088 656873 686551 40.95 67.5 1
10:32:50 2023-09-28 344969 343001 88763 86347 135101 139709 142617 142138 94764 96620 104561 107771 131317 131119 363740 394351 1049981 1032774 383806 393596 123260 107123 118575 120117 138794 134793 126785 127858 86808 85157 269956 239346 690942 702080 218358 216931 281161 285303 333825 324640 342627 345573 361006 365188 340197 376062 738357 782056 534045 454310 301298 297565 346402 342830 360979 364631 367225 369456 406266 411671 655011 683756 40.95 67.5 1
10:32:51 2023-09-28 346951 342997 88763 86224 135686 139417 142851 141906 94764 96553 104653 107261 131533 130649 364031 392261 1051509 1042068 378538 393895 122987 106634 118614 119837 138828 134142 127164 127770 86617 84920 273500 238331 699922 694088 219569 217011 281135 285276 333969 324731 342555 344319 357973 366544 340676 376816 743785 779220 517829 454447 302152 297739 345876 345220 358593 366649 370843 371474 410654 408195 654455 683720 40.85 67.6 1
10:32:52 2023-09-28 344969 342785 88610 86410 135284 139709 142418 142336 94668 94268 104600 107976 129739 131240 366175 394029 1049797 1035486 382368 393114 123123 106568 118478 120200 138250 134513 126677 127960 86524 84920 274166 239346 708012 702153 218206 216931 280903 285174 333969 324857 342663 345329 361006 365480 340676 375676 738357 782092 532728 454670 301298 297356 343555 342866 360907 365471 368923 372180 408917 410131 651160 684602 40.95 67.5 1
10:32:53 2023-09-28 346741 342997 88796 86283 135993 139514 142920 141906 94957 94236 104686 107294 129739 130866 364031 389580 1051509 1042068 380824 393293 122987 106634 118614 121769 138828 134142 126920 127770 86617 85041 271964 238669 701624 697044 218886 216931 280795 285116 333969 327047 342339 346723 359126 365629 340569 376099 744496 779664 532728 455206 302152 297277 345668 344806 358772 366792 368368 371510 408370 408517 655417 683756 40.95 67.6 1
10:32:54 2023-09-28 346691 343028 88670 86678 135340 139729 140598 139895 94893 94300 104797 107820 131728 131127 366841 394763 1051214 1032774 381828 393293 122987 107156 118711 120200 138828 134547 127042 127872 86590 85215 272379 238669 696982 702226 218511 217303 281612 285503 333734 324696 342627 345573 361006 365188 339409 376245 738357 779814 539805 453306 301298 297775 345913 342866 360979 365179 366931 369492 407512 411935 655011 685767 40.95 67.5 1
10:32:55 2023-09-28 347943 342992 88914 86224 135988 139514 142885 142039 95022 96420 104718 107294 129842 130866 364031 392297 1051509 1042105 376233 392981 123140 106601 118730 121803 138828 134142 127164 128200 86650 84951 273500 237994 704889 701009 219323 216687 281887 284898 333861 327618 342375 346796 360573 367246 338481 377350 741571 775263 541947 451799 301116 297775 344901 344806 359856 366792 368147 369492 409302 409772 660327 685730 40.95 67.6 1
10:32:56 2023-09-28 345415 342852 88792 86292 135415 139514 142751 141940 94925 96353 104692 107294 131499 130992 364067 396430 1056901 1037369 376268 393882 122953 106634 118416 121803 139049 134175 126920 127783 86617 84920 269956 239346 696775 703717 218171 216931 282064 283414 333969 324857 342591 343321 359441 366544 338077 376053 736164 776360 535362 449244 302794 296937 345668 342830 360497 365763 368221 372779 410291 412010 662032 686129 40.95 67.5 1
10:32:57 2023-09-28 346960 342857 88763 86283 135774 139514 142751 142178 94957 96587 104653 107294 129808 130866 364067 391090 1056504 1046033 380788 393257 123021 106634 118614 120097 138918 134598 127225 128262 86756 85099 271964 239007 712911 698528 219429 217280 280994 285187 333969 324731 342555 344319 358333 365629 340712 376245 745134 775391 532333 455604 302152 296578 345424 344806 357658 365763 368368 371619 407548 407658 655011 683720 40.95 67.6 1
10:32:58 2023-09-28 342402 342852 88642 86489 135101 139709 142336 142307 94668 94300 107201 107985 131549 131485 364031 389924 1060729 1038960 378538 393846 122748 106667 118334 122040 138731 134988 126711 128028 86557 85009 272379 237516 691124 701161 219227 216931 282028 284281 333969 324857 345161 345329 360498 366801 338624 378570 740815 775263 536679 451453 303008 297671 347838 342541 362070 366721 369267 372597 408303 409953 659640 685229 40.95 67.5 1
10:32:59 2023-09-28 347182 342997 88796 86228 135754 139417 142751 141708 94796 96353 104555 107294 131533 130866 363776 392261 1053461 1044700 381588 394065 123226 106568 118711 120033 138987 134074 126994 127790 86842 84951 269586 238669 697869 698087 219323 216663 281984 285116 333969 325221 342519 346723 360427 367317 338588 377083 744606 775263 534045 451453 301298 297775 344937 344806 359856 366792 368221 371351 409338 410095 660327 685245 40.95 67.5 1
10:33:00 2023-09-28 344969 342992 88703 86351 135573 139514 142552 141906 94668 96320 104752 107294 131533 130866 364031 396430 1056115 1038881 376233 393293 122987 106634 118450 121719 138635 134142 126833 127783 86524 84888 272379 239346 693921 702226 218206 216594 282081 283533 333969 324857 342109 345573 360014 365416 338374 379387 742329 779669 536679 449097 303008 297284 345876 345220 360835 364965 368221 373306 408119 412261 656417 686999 40.85 67.5 1
10:33:01 2023-09-28 347451 342755 88796 86161 135573 139320 142786 141807 94991 94204 104889 107539 129877 130878 366581 392154 1054462 1047047 377849 393114 123346 106601 118813 121769 138828 134108 127313 127633 86650 84946 269586 238331 699698 698087 218746 216257 282178 284716 333734 325484 342278 344355 360752 367317 339684 376282 744606 775263 536679 450561 301298 297775 344937 345293 359856 366792 366931 369262 408764 410131 659356 685730 40.95 67.5 1
10:33:02 2023-09-28 345456 342857 88796 86224 135449 139514 142552 142039 94796 96353 104752 107294 131567 130992 363776 395243 1056901 1040360 377099 393293 122987 106634 118450 121719 138828 134175 127042 127783 86557 84951 272379 239346 705482 702226 218921 216745 281817 284466 333825 327047 345054 345293 361006 367246 338481 378422 740071 777387 536679 451453 302794 297428 344553 342577 359712 366792 366673 372779 408340 410095 659210 683720 40.95 67.6 1
10:33:03 2023-09-28 346741 342884 88938 86619 136224 139726 143167 139919 95055 94204 104849 107745 130066 130909 363996 389271 1048464 1040517 383259 393150 122953 106601 118484 121685 138743 134142 127028 128276 86617 84983 271086 238669 700093 697044 218886 217303 280315 285214 333969 324731 342627 344873 358584 364384 340748 377350 742695 782129 517829 454670 302152 297356 345424 343286 358808 363574 367296 372779 409984 408875 651196 685767 40.95 67.6 1
10:33:04 2023-09-28 342879 342591 88763 86374 135543 139709 142816 142005 94796 94236 104731 107261 131499 131049 363996 390435 1057650 1042582 377401 393257 123004 106634 118416 120170 138952 134547 126886 127756 86955 85215 269956 241051 695100 700015 218746 217280 281852 284631 336809 324712 342181 345321 359847 365444 338588 377753 742439 779848 534045 450175 303869 296901 344901 346760 358450 365692 366637 373944 409913 408804 657807 686277 40.95 67.5 1
10:33:05 2023-09-28 345482 342641 88666 86464 135591 139709 142915 142104 95055 94268 104758 107786 130013 131049 366581 389853 1048420 1039849 382714 393257 122987 106634 118696 121769 138828 134547 126974 127872 86550 84951 272379 239346 694775 698033 218511 217606 281100 285027 333969 326694 342591 345392 359330 363548 340162 377350 745134 784343 532728 452951 302580 297356 344901 346270 358161 363503 369119 371619 409948 408517 651160 685172 40.95 67.5 1
10:33:06 2023-09-28 342596 342519 88763 86315 135505 139709 142716 142104 94764 94172 104698 107737 131556 131084 363996 389853 1059151 1043325 378501 394150 119977 107090 118575 120181 138813 134886 126785 127858 86689 85215 269956 241223 691739 700015 218851 216931 281993 284370 335714 324748 342519 345321 359629 365736 339648 379927 742585 775211 543429 451133 303653 295608 345668 343286 360387 365692 368221 373907 409913 408839 656417 686063 40.85 67.6 1
10:33:07 2023-09-28 342884 342740 88763 86378 135505 139514 142652 142302 94764 94139 104633 107261 131465 131049 366062 393400 1054499 1032542 377365 393846 122918 107207 118416 121972 138732 134547 126886 127872 86583 85041 272379 240026 695263 700629 218171 218284 281231 284368 335859 324857 342591 346306 360716 363512 340162 376053 738430 784124 539805 454024 304300 296758 346855 344697 360219 363907 369038 373725 410037 409917 650589 684602 40.95 67.5 1
10:33:08 2023-09-28 341812 343001 88763 86469 135288 139806 142751 142336 94571 94204 104627 107737 129739 131424 366434 392417 1060581 1042980 378429 393703 123089 107189 118281 120367 138112 134954 126294 128028 86431 85099 271727 241051 691866 699037 218851 216931 281761 284374 335859 324821 344846 346306 359629 366544 338624 378154 738320 777460 541454 451232 302794 296484 345278 345781 358737 366792 367225 373907 407441 408839 656417 686551 40.95 67.5 1
10:33:09 2023-09-28 342956 342997 88763 86437 135288 139709 142716 142383 94668 94268 104627 107845 131465 131485 363740 394351 1051509 1032542 383092 393293 122918 106667 118334 121972 138635 134767 126799 127994 86550 85041 267974 239686 694206 702189 218511 217420 280306 286123 333969 324857 344907 346160 360717 365416 341048 375828 738175 784233 534210 455529 302580 297212 347605 342830 360943 365143 368887 373579 409313 412251 652545 683684 40.95 67.5 1
10:33:10 2023-09-28 344892 343001 88763 86283 135621 139660 140598 139895 94959 94268 104850 107712 131728 130909 366544 393257 1057500 1041841 377365 393222 123123 106601 118450 120033 139590 134513 126974 127960 86524 84888 269956 239516 694409 701957 218851 216594 282028 284263 333969 326694 342375 344842 361006 367317 338552 378570 740217 778261 535362 450965 302433 297356 345913 342830 360979 366535 368221 372743 407156 411357 659320 684307 40.95 67.6 1
10:33:11 2023-09-28 348436 342997 88763 86251 135602 139610 142821 142005 94925 96553 104692 107228 131823 130831 364031 395800 1044252 1035049 378574 393257 123192 106601 119002 119871 139130 134142 127130 127538 86650 84915 271964 237994 704593 704002 220531 217397 281781 285009 333595 328082 342483 345781 360898 364974 339469 375732 742299 782092 534045 450100 300824 297775 345668 342830 360979 365143 367225 369312 408084 411935 655011 685730 40.95 67.5 1
10:33:12 2023-09-28 347084 342997 88918 86533 135437 139604 140598 139930 95023 94236 104784 107737 131499 131049 363705 394616 1058931 1038807 376762 393534 123038 106601 118595 121769 138635 134513 127008 127994 86557 85009 269956 239346 695875 702226 218851 216257 282288 284060 333969 326694 342555 345549 359944 366801 338350 376053 742047 774665 541139 450175 302433 297565 345913 342830 360979 364787 368221 372743 407512 412261 658350 685576 40.95 67.6 1
10:33:13 2023-09-28 348659 342555 88796 86224 135640 139439 142925 142096 95209 96419 104725 107228 131823 130649 363740 395800 1044758 1032811 378574 393257 123226 106601 118813 120121 139326 134378 127347 127300 86962 84915 268716 238353 706382 702043 218558 217467 281852 284560 333427 325712 342555 345817 361006 365558 339648 377046 743025 782092 541139 453813 300860 296558 345424 344538 360979 364631 367225 369456 409338 411971 654739 685730 40.95 67.5 1
10:33:14 2023-09-28 344751 342965 88763 86224 135505 139514 142751 142723 94926 94204 104698 107261 131533 131049 362941 395064 1054583 1038106 376268 393257 122918 106601 118416 121769 138635 134142 126920 127783 86583 84951 272379 239346 698090 702226 218663 216745 282077 284046 333969 326694 342591 345367 361006 366544 338113 376089 738430 775283 534869 450604 302898 297356 345668 342866 360979 365692 368221 372743 408406 412261 658817 685576 40.95 67.5 1
10:33:15 2023-09-28 348180 342997 88796 86161 135662 139204 143020 141997 94796 96352 104692 107228 131823 130523 363996 395800 1044994 1038330 381083 393596 120088 106535 118909 119909 139320 134040 127381 127402 86842 84857 269586 237994 701405 702226 218476 217362 281887 284680 333427 325747 342555 345817 360826 365010 339612 377350 744409 783235 539805 450489 300830 297559 344937 344552 360979 364631 367225 369456 409338 411935 654214 685730 40.95 67.5 1
10:33:16 2023-09-28 346960 343001 88800 86347 135657 139411 142410 141979 94925 96353 104686 107228 131823 130614 364863 392261 1054212 1044289 375668 393570 123192 106634 118813 121769 139134 134142 127130 127572 86770 84920 271086 238669 700578 698087 218886 216594 283039 284720 333969 325712 342519 345079 360716 367317 339875 377093 742439 774971 535362 451799 302152 297739 345632 345744 360183 367495 369230 369492 409625 410095 660327 688395 40.95 67.5 1
10:33:17 2023-09-28 347441 342518 89072 86157 135982 139182 143020 141958 95119 94139 105065 107030 132312 130371 367100 395656 1047831 1038442 381354 394257 120088 106535 118977 119701 139134 134142 127130 127572 86875 84983 271086 239346 701578 700134 218171 217502 281993 284969 333969 328277 341483 344837 361006 365223 339887 377350 744351 782129 542974 451946 301298 296558 344937 342866 360979 365143 367225 369492 408728 411971 655042 685767 40.95 67.6 1
10:33:18 2023-09-28 346397 342821 88796 86165 135965 139411 140831 141863 94990 96419 104758 107261 131823 130649 364578 391950 1054212 1042582 375069 393257 123157 106601 118779 119837 139134 134142 127130 127572 86617 85097 272379 239346 697140 694052 218851 217268 283322 284032 333789 328277 342267 346013 360572 367246 341074 377812 742549 773986 535362 449097 302152 297667 344937 345781 360363 366392 367960 371619 409948 410095 660327 687906 40.95 67.5 1
10:33:19 2023-09-28 347943 342636 89219 86528 135963 140066 143115 139540 95055 94300 104849 107096 131945 130441 366804 396358 1045416 1037331 378574 395765 120088 106568 119012 119701 141428 134108 127585 127402 86803 84831 269956 238669 715755 702189 218206 217420 281800 284396 333499 325747 342278 345817 361006 364604 339612 377886 740485 783235 534045 451946 302152 296593 342961 344806 362754 364596 367225 369492 409984 411935 654045 686252 40.95 67.6 1
10:33:20 2023-09-28 346915 342755 88796 86192 135765 139285 142786 139346 95087 96519 104764 107228 131533 130614 364031 392225 1054499 1043325 375104 393222 123192 106912 118696 119701 138925 134108 127164 127450 86617 85099 273500 239346 698012 699978 218746 216791 282784 284902 333825 328082 342098 347533 360572 366508 339620 378606 742695 774533 539313 448535 302580 297775 342961 345293 359676 365727 367178 371655 409948 410060 661264 685730 40.95 67.5 1
10:33:21 2023-09-28 347829 342740 89007 86251 136073 138918 143407 139443 95055 94063 104817 107195 131823 130475 365090 395800 1045416 1035859 381354 393560 123226 106568 119012 119701 139295 134108 127462 127538 86650 84857 272379 236782 701015 701656 218171 217117 281599 284800 333969 325712 342037 343321 361006 365444 339648 376245 738430 781504 532728 450561 301298 296351 345913 342866 360979 365179 367261 369456 408406 411971 655011 685209 40.95 67.5 1
10:33:22 2023-09-28 347687 342992 88796 86196 135568 139417 142885 141906 94925 96419 104764 107261 131533 130866 364031 392261 1053750 1045068 375668 393257 120055 107138 118972 120097 139112 134446 127238 127647 86875 84920 266981 238669 699689 700015 218746 216931 283556 284431 333969 327437 342411 347496 360716 365736 337568 376655 742439 775263 539313 448535 302580 297775 342961 343251 360399 366792 367960 371619 409913 410131 661769 685730 40.95 67.5 1
10:33:23 2023-09-28 348476 342776 88918 86224 135881 140179 143154 141871 95087 96386 104718 107228 131979 130432 364031 396115 1045379 1036322 378574 393293 123380 106601 119128 119701 139384 134074 127374 127151 86650 84794 272379 238331 706485 701161 218171 216965 281897 284480 333734 325747 342278 343286 361006 365444 339409 376245 742463 779814 536679 453306 301298 297847 346402 342866 360461 365179 367261 369456 407191 411646 655011 684939 40.95 67.5 1
10:33:24 2023-09-28 346960 342992 88768 86315 135568 139126 142751 141906 94764 96419 104764 107261 131499 130649 366471 392011 1054212 1047047 379424 393114 123311 107057 118875 120033 139022 134479 127204 127538 86736 84888 269586 238331 700891 700015 218851 216257 283022 284902 333969 327364 342519 345356 361006 367576 339374 377083 745134 775263 534513 450489 301724 297775 345424 345293 360109 367308 366086 369528 409338 410095 660327 685730 40.95 67.5 1
10:33:25 2023-09-28 345411 343001 88768 86196 135770 139514 142751 142104 94925 94204 104725 107771 129739 131084 363996 396430 1057650 1038881 376268 393846 122987 106634 118614 121769 138828 134547 126920 128166 86617 85041 269956 239346 700434 704215 218511 216931 282983 284245 333969 324857 342591 346723 362649 365451 338374 379498 740668 780770 536679 449807 303438 296542 346365 345464 360979 365143 368221 373606 408692 412443 658277 685576 40.95 67.5 1
10:33:26 2023-09-28 347442 343001 88800 86196 135577 139465 140696 139895 95283 94236 104751 107162 131762 130727 366841 392994 1054425 1047047 378117 393222 123192 106634 118847 121769 139146 134818 127340 127538 86617 84888 269586 238669 705121 698051 218698 216257 282890 284866 333969 325712 342519 345356 361006 365620 339684 376816 742805 775263 534045 450561 302011 297559 345668 345293 360943 367308 366122 371619 409373 410131 660327 685767 40.95 67.5 1
10:33:27 2023-09-28 344606 342992 88792 86433 135539 139514 142751 142138 94925 96520 104692 107294 131933 131084 363996 396466 1056864 1037461 376233 393293 123157 106667 118450 121769 138925 134175 126920 128200 86590 84951 272379 239346 694775 704002 220531 217211 283074 284466 335859 326694 342447 346306 360681 365558 338445 379498 741718 775319 536233 449317 303008 296722 346365 345537 360979 365143 368221 373342 410617 412623 656381 683200 40.95 67.5 1
10:33:28 2023-09-28 347763 342848 89007 86406 135847 139410 143119 142408 95055 94236 104889 107605 131915 130649 363740 393208 1054212 1044746 377046 393293 123277 106634 118847 120033 141198 134142 127164 127694 86736 84857 269586 237078 700696 699110 218886 216594 282925 284395 333969 325712 342555 345115 361006 367317 339648 376816 744744 775263 536679 451626 301079 297775 345424 345293 360363 366792 366122 369456 409338 410060 660327 685730 40.95 67.5 1
10:33:29 2023-09-28 344932 342992 88763 86347 136000 139711 142821 142117 94957 96387 104764 107294 129739 130992 364031 396745 1063265 1038106 376268 393846 122987 106634 118614 121769 138937 134818 127313 128317 86895 85215 268716 239686 696817 703607 218746 216791 282753 284103 335859 326694 342591 343321 360826 366801 338517 378238 740778 774120 540630 453860 302678 297169 346402 342866 360979 366792 365059 373306 407512 412587 660327 683720 40.95 67.5 1
10:33:30 2023-09-28 347587 342925 89007 86283 135858 139415 142825 142010 95087 94204 104993 107261 132006 130649 364031 392861 1053951 1044326 375104 393846 123226 106601 118813 121769 139134 134142 127164 127572 86650 84888 271086 237114 704063 698051 218886 216292 283357 284830 333969 327473 342314 344873 361006 367317 338659 377350 742133 775263 542474 451589 301938 295731 345424 345537 359856 366792 366122 371619 409338 410095 660327 685767 40.95 67.5 1
10:33:31 2023-09-28 344896 342713 88800 86351 135475 139514 142751 142039 94828 96420 104731 107294 129622 131084 364067 397025 1056152 1039886 378385 393596 119992 107123 118677 120033 138925 134699 126994 127824 86722 85099 269956 239856 696162 703717 218511 216965 283308 284139 333969 326694 342663 343321 362672 367246 338659 376089 737799 775247 535362 450997 303008 297565 345913 342866 360979 365763 367405 372779 408119 412297 659860 683720 40.95 67.5 1
10:33:32 2023-09-28 348436 342305 88763 86275 135759 139514 142735 139895 94991 96419 104659 107294 131317 130649 363740 391090 1051509 1042105 380788 393329 122987 106912 118484 121803 138828 134142 126954 127572 86590 84920 272379 238669 700567 694088 219605 217303 281183 286674 333969 324767 342591 345115 358835 366286 341457 377083 745134 775391 540960 453255 302653 296650 345913 344806 358772 366792 368959 372479 408728 408875 654492 685245 40.95 67.5 1
10:33:33 2023-09-28 343028 341463 88638 86473 135339 140008 142617 142225 94732 96487 104790 107753 129776 131459 367100 389782 1062514 1041766 378393 393703 123089 107223 118281 122090 138353 134988 126327 128363 86742 85215 269586 240026 690924 700171 219381 217397 282442 284716 333969 324857 345722 343321 359366 365772 339648 378606 743099 776910 534045 450331 302935 296067 344589 343286 359856 365763 368857 373980 410020 409484 656454 683720 40.95 67.5 1
10:33:34 2023-09-28 342632 341248 88763 86315 135547 139974 142656 141940 94732 94127 104627 107294 131823 131084 364067 396430 1054583 1032811 376268 393570 122987 106634 118450 122006 138828 134581 127130 127906 86497 84983 269956 239856 698501 702226 217563 217676 282160 284032 336772 326586 342447 347533 360898 364462 339541 380186 742805 784197 543429 452094 303869 295816 343519 344806 360979 364453 369267 373907 408406 411935 655011 686026 40.95 67.5 1
10:33:35 2023-09-28 346951 342857 88942 86665 136090 139375 143220 139627 95055 94268 104849 107162 131853 130818 366841 392261 1054212 1042068 376025 393596 123294 106601 118813 121769 139134 134108 127198 127756 86962 84920 269586 238669 699816 698087 219323 216965 283596 284316 333969 325747 342555 345392 361006 365620 338659 377350 742695 775263 542474 451269 302152 296558 344937 345293 360653 366792 365894 371655 409984 410167 661806 686775 40.95 67.5 1
10:33:36 2023-09-28 342668 341454 88796 86378 135568 139514 142751 141940 94796 94127 104587 107294 131533 131119 363485 394687 1055776 1038881 376834 393882 122987 106667 118450 121719 138635 134175 126920 127783 86650 85215 272379 239856 698871 705003 218816 216826 282784 284680 335859 327387 342483 345781 363048 366801 338624 376655 738357 778415 536679 449207 303008 297356 343519 342866 362609 367093 366122 373342 406301 411971 660291 682718 40.95 67.6 1
10:33:37 2023-09-28 347800 342929 88979 86437 136039 139570 143284 139930 94990 96419 104784 107228 130165 130770 367100 392190 1053018 1045031 375632 394329 119990 106634 118977 120087 139022 134108 127130 127538 86736 84951 272379 238669 700578 699073 218851 216710 283433 284880 333969 325747 342519 345356 360740 367834 339612 377350 745134 775263 536679 451638 302152 297775 345668 345537 360363 367308 369082 371583 409913 410131 661769 687225 40.95 67.5 1
10:33:38 2023-09-28 344896 342550 88763 86437 135501 139709 142851 142302 94893 94172 104725 107737 131648 131049 363996 397025 1056864 1035873 376233 394123 122953 107123 118773 120063 139034 134818 126994 127858 86722 85099 269956 239686 694409 704032 218711 217432 282956 284010 335859 326694 342591 347287 363012 365116 338350 377185 741864 781877 545240 450494 303008 297356 345913 344806 360654 364049 368743 373871 408370 412225 656873 683415 40.95 67.5 1
10:33:39 2023-09-28 346361 343001 88796 86315 135543 139243 143765 139540 95055 94236 104823 107261 129622 130692 364542 392190 1054583 1043325 375104 393846 123328 106634 118813 121769 139022 134142 127096 127783 86736 84983 269956 239346 703239 694088 218851 217606 283990 283811 333969 325712 342519 345392 360740 366801 338077 378606 745134 775227 536679 450542 302653 297523 345424 345781 360363 365727 368000 372144 410849 410060 661769 685730 40.95 67.5 1
10:33:40 2023-09-28 344896 342555 88763 86347 135496 139704 142851 142104 94925 94268 104725 107556 131465 130958 363996 396736 1057352 1035025 378385 393703 123363 107116 118711 120200 138938 134852 126994 127824 86669 85041 272379 239856 693478 704002 218371 217606 282819 283811 335859 324857 344080 347742 361006 364022 338624 377221 742989 781860 536679 450813 303653 296901 346402 345293 360328 364049 367225 374738 408692 410996 654008 683451 40.95 67.5 1
10:33:41 2023-09-28 342570 342821 88674 86410 135464 139825 142517 142371 94732 94268 104666 107919 131465 131485 363740 389853 1060729 1041841 378501 394208 122680 106667 118185 122090 138250 134988 126294 128317 86490 85099 272379 240026 692512 700098 219381 217384 282028 284991 333969 324857 345685 343321 358513 366801 339648 378459 743025 778335 541139 451910 303008 296484 345278 346270 358737 365727 367189 375040 408657 408875 656417 684602 40.95 67.6 1
10:33:42 2023-09-28 342406 342776 88755 86433 135415 139806 142734 140286 94959 94396 104823 108050 131728 131345 366544 393293 1054388 1033664 382946 394293 123055 106667 118416 121938 138686 134852 126893 127960 86636 85099 272379 238957 691251 702080 218851 217420 280394 285824 333969 324857 345417 343321 361006 364604 341744 378422 741864 783672 534045 451269 304158 296125 344518 345293 360713 363539 366122 373907 407477 411321 655011 684602 40.95 67.5 1
10:33:43 2023-09-28 342525 343001 88796 86319 135859 139610 142816 142216 94764 94139 104718 107294 129739 131084 364031 389888 1059940 1043325 378574 393846 123038 106634 118382 121938 138739 134733 126920 128289 86583 85157 271086 239735 694611 698528 218886 217268 281993 284716 334388 324821 342663 345356 360138 366801 339648 377753 745134 775283 534045 454506 303832 296901 345668 344248 359820 365727 368221 373907 409984 409449 658314 686365 40.95 67.6 1
10:33:44 2023-09-28 342632 342370 88897 86532 135433 139604 140304 139930 94926 94300 104718 107679 131659 131014 366062 394267 1054499 1033504 379731 393811 123004 106667 118416 121938 138662 134886 127008 127960 86524 84983 267575 240026 693838 700134 218171 218167 281993 284245 336333 324857 344334 344319 361006 363512 338624 377221 740485 782056 534045 449280 303438 296901 345913 344806 360618 363503 366673 373907 407512 410095 653545 685303 40.95 67.6 1
10:33:45 2023-09-28 345908 342749 88763 86351 135509 139709 142652 142104 94796 94204 104653 107589 131499 130866 363996 391604 1048228 1038844 378610 393257 123038 106601 118450 121938 138635 134142 126886 127722 86981 85215 269956 239856 697800 699023 218711 218145 281387 285596 335822 327618 342447 346920 361006 364604 340676 378154 743528 784379 532728 452947 302580 297176 344792 346760 359531 364049 368332 372779 411173 409736 652120 685730 40.95 67.5 1
10:33:46 2023-09-28 342740 342411 88942 86560 135595 139904 142716 142138 94764 94268 104627 107820 131823 131084 363996 393954 1054547 1035211 377933 394436 123038 106634 118382 121972 138869 134547 126711 127872 86617 85041 269956 238957 697228 701161 218698 218659 281563 284805 334423 324857 345417 344802 361006 364058 339648 377221 742989 784110 543429 450813 303869 296901 346402 344806 360328 363503 367225 373944 407477 410131 652083 683415 40.95 67.5 1
10:33:47 2023-09-28 345961 342992 88796 86311 135543 139514 142751 142138 94764 96387 104731 107294 131533 131084 364031 390792 1049981 1038881 380788 394221 120057 107123 118773 120181 138987 134699 127028 127735 86875 85099 269956 239686 700212 699023 218476 217676 281660 284902 333825 327546 341965 346920 361006 364604 340437 378422 744914 784379 536679 450561 303008 297847 342961 344284 360979 364596 367261 372407 411209 412225 654045 686738 40.95 67.5 1
10:33:48 2023-09-28 342920 342591 89060 86560 135619 140013 142821 142247 94764 94236 104889 107720 131823 130992 362941 396709 1056467 1032539 375668 393846 123072 106634 118614 121803 138655 134547 127008 127783 86736 85009 271086 239686 699362 703717 218816 217268 283322 284281 335859 324696 342627 343321 359979 366801 338659 376089 737241 777460 524533 449280 303008 296578 345913 342866 360726 366535 366122 373606 407512 412587 660291 683488 40.95 67.5 1
10:33:49 2023-09-28 348549 343001 89011 86347 135765 139514 142755 141906 94990 96386 104758 107261 129911 130770 366990 396106 1045031 1038442 378465 393739 120055 106502 119074 119965 139427 134108 127340 127450 86770 84857 275913 238669 702114 702189 218851 217606 282028 287385 333717 328045 342591 344319 361006 365772 340126 376816 740522 782092 534045 453342 301938 297775 346402 342866 360979 365435 367778 369492 408119 412551 656407 685730 40.95 67.6 1
10:33:50 2023-09-28 342983 342564 89064 86315 135543 139611 142751 142138 94925 94268 104731 107294 131499 131084 363996 397025 1057650 1037095 376233 393846 123157 106634 118648 121769 138883 134547 127008 127872 86650 85041 272379 238253 697020 704215 218171 217606 282890 284152 335859 326694 344370 345115 360553 366544 338588 377185 740815 775355 536679 450175 303438 297775 346402 345537 362803 365727 366122 373907 408692 413203 656417 683488 40.95 67.5 1
10:33:51 2023-09-28 346887 343001 89072 86464 136091 139236 141090 139630 95087 94236 104817 107096 131979 130350 367100 395948 1048228 1037294 378574 393257 123226 106601 118972 119667 139022 134108 127130 127572 86617 84894 272379 239346 703064 700629 218663 217606 281879 284902 333969 328241 342001 345079 360014 365736 340162 377350 742732 783825 536679 450525 302152 297007 345424 344806 360979 365692 367261 369528 409948 412587 655011 685730 40.95 67.5 1
10:33:52 2023-09-28 345129 341756 88796 86315 135619 139614 142617 142005 94764 94127 104698 107294 131732 130958 363740 394652 1057221 1038881 376834 393293 123072 106634 118416 121938 138879 134175 127042 127783 86650 84983 271063 239346 694653 703717 219227 216931 282354 284281 333969 324696 342591 345573 359979 366801 338624 376920 740254 775247 536679 450813 303008 296614 345913 342866 362754 365727 368221 373342 411526 412300 661560 686403 40.95 67.5 1
10:33:53 2023-09-28 348399 342740 88974 86315 135847 139371 143010 139536 94991 94172 104692 107228 131823 130432 364031 395971 1048302 1035882 378574 393222 123192 107074 119006 119837 138955 134116 127164 127151 86803 84794 271964 237994 702700 702189 218698 217454 281993 284924 333969 325712 342555 343321 361006 365736 340150 376209 742463 780952 532728 454458 300866 297631 346402 342866 360979 365727 367261 369456 407477 411971 655011 683756 40.95 67.5 1
10:33:54 2023-09-28 346956 342518 88796 86283 135867 139610 142925 142040 94925 96553 104653 107261 131754 130649 363740 392261 1052674 1044289 377365 393257 123106 106601 118730 119897 139330 134818 127279 127722 86875 84983 271964 238669 703582 701009 219771 216791 282713 285151 333969 325712 342519 344837 360174 367798 340676 376779 741571 775283 539313 453876 302152 297775 345913 345293 360653 365356 368657 371619 408728 410095 657420 685694 40.95 67.5 1
10:33:55 2023-09-28 348354 343001 88763 86196 135645 139512 140784 139995 95023 96419 104725 107261 131823 130649 367100 395692 1045031 1032848 378538 393293 123106 106878 118847 119701 138941 134142 127164 127538 86683 84825 269586 237994 710906 703717 218851 217641 282028 285475 333969 325747 342627 343321 359441 365736 340676 376245 740485 782056 534045 454670 301724 297775 344518 342866 360979 365763 369479 372180 406835 411357 652619 683684 40.95 67.5 1
10:33:56 2023-09-28 346741 342997 88763 86252 135573 139514 142552 141906 94764 96453 104627 107261 131566 130831 363996 389888 1054212 1044700 382441 393739 123277 106568 118711 120033 138987 134666 126994 127613 86842 84925 269586 238669 699657 698087 220044 217024 281993 285267 333969 325221 342627 347287 360343 365620 340162 377083 742659 776910 535362 453714 301938 296558 345913 345293 360363 367308 369082 369528 409661 410095 660327 685767 40.95 67.5 1
10:33:57 2023-09-28 348439 342997 88763 86315 135577 139514 140701 142437 94957 96420 104790 107294 131823 130866 364031 396759 1045379 1032885 378610 392118 123140 106601 118813 119837 139022 134074 127198 127572 86770 84888 275913 237994 709222 702189 218851 217641 282033 284866 333969 325782 342627 343321 359476 365736 340437 376816 739998 781504 534045 454670 301298 297775 343519 342866 360943 365727 368923 371655 406871 411321 653118 683684 40.95 67.6 1
10:33:58 2023-09-28 346715 343001 88824 86228 135543 139709 142652 141906 94959 94236 104784 107613 130013 130818 366841 390948 1051435 1044816 381897 393114 123277 106601 118614 121769 138828 134142 127225 127769 86736 84983 271964 238669 696855 698123 219819 216292 282152 285187 333969 325484 342591 344873 360740 365365 340712 376816 745134 775283 552807 452951 302152 297847 345913 345537 360653 367567 370843 371655 409625 410131 659320 686775 40.95 67.5 1
10:33:59 2023-09-28 345409 343001 88768 86315 135411 139731 142751 142173 94732 96421 104692 107737 131823 131084 363740 394616 1049859 1032912 381595 393293 122987 106634 118450 121769 138854 134547 126920 127783 86617 84983 271964 238500 701466 702226 218698 217641 282028 285538 333734 325221 342663 343286 361006 365736 341228 376245 738430 783825 541139 454573 302225 297068 345072 342866 360943 365727 369479 372779 406266 411032 651160 685354 40.95 67.5 1
10:34:00 2023-09-28 346496 342339 89031 86528 135547 139603 142950 139919 95023 94236 104718 107605 129992 130909 363996 389853 1051177 1042031 381522 393703 123038 106634 118450 120087 138743 134142 126994 127783 86650 84920 269586 238669 701827 694124 219947 216931 281796 286061 333969 325221 342627 345356 360740 367576 341744 377083 745208 775391 532728 453985 301792 297775 345913 345293 359856 367825 371371 371655 409338 409484 656454 685730 40.95 67.5 1
10:34:01 2023-09-28 345736 343001 88763 86437 135317 139806 140438 142371 94764 94268 104620 107771 131351 131119 363996 394025 1051509 1032811 382748 393882 122953 106634 118450 121972 138635 134547 126920 127906 86650 85155 278368 237516 696000 702226 218886 217641 282068 286025 333969 325712 344674 343321 361006 365772 342226 376816 738357 784379 541454 454670 302152 297595 345072 344806 360690 365478 369298 373615 409058 411214 651013 686063 40.95 67.5 1
10:34:02 2023-09-28 346388 342961 88974 86528 135851 139604 142816 142138 94925 94139 104653 107613 129845 130958 364031 389615 1051509 1044662 381792 393257 123021 106634 118450 121803 138828 134175 127130 127606 86617 84946 269586 237481 702612 698087 219912 216931 282028 285958 333969 325256 342627 344837 359908 367317 341468 377083 744606 775319 539805 455021 302152 297775 345913 345293 359856 367308 370243 371619 409338 409484 656417 685730 40.95 67.5 1
10:34:03 2023-09-28 344969 342586 88703 86283 135317 139709 142418 142138 94764 96419 104627 107294 131499 130992 362941 392261 1056115 1038881 377401 393873 119959 107123 118609 120132 138945 134666 126994 127769 86756 85215 269956 239686 702998 702153 219569 216965 282187 284951 335750 326694 346211 345817 361006 367576 339612 378275 740632 776360 541139 449855 303008 297356 345591 344806 359809 366792 366966 373342 406266 410095 659356 684330 40.95 67.6 1
10:34:04 2023-09-28 347478 342509 88946 86555 136343 139514 142751 141906 94957 96453 104817 107539 131933 130649 364031 392261 1053750 1045105 376798 393257 122987 106634 118648 121769 138925 134108 127130 127572 86650 84920 271964 238500 697913 698123 218886 216965 283790 284840 333969 325747 342555 345392 360488 365620 338659 377922 745134 775263 535362 450295 302152 296593 344937 345781 360653 366792 368000 371619 409984 410095 660364 685767 40.95 67.6 1
10:34:05 2023-09-28 344932 342627 88763 86288 135449 139510 142552 142005 94732 96386 104666 107294 129739 130840 365916 395548 1058252 1038422 378385 393739 123157 106535 118595 120033 138566 134142 126886 127783 86617 84951 272379 240026 696407 703717 218546 217303 283322 283962 335750 324243 344407 344355 360049 366544 338624 376125 740851 775017 537208 450494 303008 297565 345913 342866 360763 365763 366122 373342 408406 412587 658387 683488 40.95 67.5 1
10:34:06 2023-09-28 346960 340940 88974 86134 135611 139514 142751 141906 94796 96286 104620 107261 131841 130866 364031 392225 1051509 1046776 376268 392981 123021 106634 118813 121769 138828 134142 127042 127484 86770 84888 269586 238331 699344 698123 219569 216292 282064 285187 333969 325747 342627 345356 358715 365620 340712 377083 744079 775247 532728 452951 301938 297559 345668 345537 360943 365356 371107 371655 409338 410131 659356 685767 40.85 67.5 1
10:34:07 2023-09-28 344969 342735 88759 86252 135715 139522 140598 139926 94991 94095 104764 107195 131511 130944 366026 394159 1059560 1038960 377401 393293 122987 106634 118609 120048 138661 134142 126920 127783 86524 84920 271727 239686 697182 702226 218886 216931 282890 284716 333969 324278 342627 345329 360049 367317 338659 376125 740815 775283 536679 450494 303008 297637 345913 342866 362754 365763 366122 373342 408728 412623 659320 683720 40.85 67.5 1
10:34:08 2023-09-28 346633 343001 88918 86228 135859 139479 142950 141970 94925 96453 104686 107228 130255 130489 363996 392190 1055998 1044068 377313 393222 123157 106601 118696 119701 138828 134108 127130 127538 86736 84983 271964 237481 709394 699023 218886 217606 283719 284245 333969 325712 342519 345392 359433 367834 338588 378459 745134 775227 536679 450542 302653 297523 345424 345781 360363 366792 368261 372443 410923 410710 664394 689413 40.95 67.5 1
10:34:09 2023-09-28 345603 342735 88970 86596 135714 139667 140500 139930 94861 94288 104764 107261 131465 130958 366062 396736 1058729 1035086 375632 393257 123004 107123 118677 121769 138635 134513 126886 127749 86617 85041 272379 239686 700876 703717 218851 217571 282890 284245 335859 327156 342627 343321 359979 367834 338624 376619 742573 777460 535362 450813 302898 296650 346402 342866 360979 366792 366086 373306 407477 412551 659787 683684 40.95 67.5 1
10:34:10 2023-09-28 347678 342760 88796 86161 135833 139495 142816 141966 94925 96352 104653 107195 131754 130614 363996 392190 1054174 1045031 377313 392118 123123 106601 118696 119701 138937 134108 127130 127538 86770 84983 269586 238669 698078 698015 218886 216745 282890 284716 333969 325747 342519 345356 361006 365620 340126 377350 742622 775263 542474 451910 302152 297667 346365 346124 360618 367789 370044 372035 409841 409953 660144 688507 40.95 67.6 1
10:34:11 2023-09-28 345518 342740 88763 86433 135543 139709 142751 139930 94925 94191 104731 107294 131499 130958 366434 396844 1057613 1038069 376798 393846 123123 106667 118779 121972 138828 134513 126920 127783 86736 84983 269956 239686 696238 704215 218851 217420 283322 284281 335859 324696 342627 344319 360483 367317 338659 376884 738284 775283 535362 450236 303008 297775 345913 342866 362754 366535 368743 373606 408728 412587 659320 683720 40.95 67.6 1
10:34:12 2023-09-28 347934 343001 89011 86315 135543 139382 142851 141871 94925 96519 104751 107228 131625 130614 363996 395800 1049645 1038367 381625 393873 120023 107066 119074 119633 139313 134040 127381 127402 86935 84925 273500 238500 704357 702189 218851 218179 282636 285404 333969 325782 342591 344319 363048 365772 340162 377083 742989 782056 534045 450597 302152 296558 346402 342866 360979 365692 367261 369492 408370 412551 655011 685730 40.95 67.6 1
10:34:14 2023-09-28 345275 342519 88768 86315 135501 139514 140598 139832 94732 94204 104555 107261 131556 131049 365803 394616 1057613 1040826 376798 393811 123157 106634 118696 121853 138814 134142 126920 127749 86617 84983 272379 239346 711554 702153 219569 216931 282064 284680 333969 326694 345405 345329 361006 367576 338624 376619 740778 776910 536679 451453 303008 297847 345001 342866 360388 367308 366931 373306 409206 410996 660291 684330 40.95 67.6 1
10:34:15 2023-09-28 345976 343001 88763 86315 135288 139709 142517 142104 94959 94300 104790 107687 129739 130909 366026 394472 1049720 1035449 382714 393114 123260 107090 118580 121769 138635 134142 126711 127735 86722 85041 269586 238669 694367 703219 218781 217606 281993 285703 333969 325221 342627 345817 359944 365736 340401 377083 742989 782092 536679 450561 301298 297775 345913 342866 360979 365435 367778 369492 408406 412261 655011 685730 40.95 67.6 1
10:34:16 2023-09-28 342920 342462 88759 86311 135543 139709 142751 142104 94764 96353 104731 107294 131465 130958 363740 396709 1056864 1037095 375932 393257 122987 106634 118416 120087 138869 134547 126886 127749 86703 84978 272379 239516 696571 703717 218698 217606 283402 284245 335859 326694 344080 345079 360518 366801 338624 376920 740778 775089 536679 450813 303008 297775 345913 342866 360979 365763 368743 373871 408728 412587 658350 685694 40.95 67.6 1
10:34:17 2023-09-28 347724 342785 89129 86468 135971 139243 143080 139673 95023 94172 104751 107129 131876 130441 363996 396687 1045379 1035822 381083 393007 123397 106568 119012 119701 139022 134074 127415 127151 86770 84820 272379 237994 704950 702153 218511 217606 281993 284795 333499 325747 342591 344319 359727 365701 340162 376816 740522 782056 539805 450597 302011 297523 343555 342866 360979 365727 369443 371619 406871 412261 655011 683720 40.95 67.6 1
10:34:18 2023-09-28 344570 342478 88763 86335 135424 139514 142552 142104 94764 96419 104698 107261 131823 130831 363740 395836 1058804 1037438 376197 393846 122918 106634 118696 121820 138684 134708 126920 127783 86524 84920 269956 239346 700189 702226 218886 217117 283322 284281 333969 326694 342591 343321 360014 367576 338624 376089 740815 776910 542474 450813 303238 296578 345913 342830 362536 366506 369119 373579 410581 412407 660144 686277 40.95 67.5 1
10:34:19 2023-09-28 347870 342740 88942 86441 135719 139340 142751 142034 94764 96485 104653 107261 131728 130692 366062 395800 1044639 1032903 378429 392669 123192 106502 118730 119701 138828 134108 127008 127538 86617 84857 271964 237994 703169 702226 218851 217641 282028 285913 333734 325712 342663 345817 359979 365736 340162 377083 743025 782092 541139 450489 301298 297559 345913 342866 360979 365692 367261 369492 408692 412515 655011 685694 40.95 67.5 1
10:34:20 2023-09-28 342992 342154 88735 86283 135624 139805 142717 141997 94764 94204 104698 107294 131823 130866 362941 394652 1057221 1040086 377099 393257 123123 106667 118450 121938 138353 134547 127130 127749 86557 84951 272379 239516 693843 703717 218886 216931 283548 284716 335859 324731 344893 345817 360553 366801 338624 377221 740851 780979 543808 450629 303869 297306 346365 344733 360546 365621 368670 373725 411526 412407 658314 686216 40.95 67.6 1
10:34:21 2023-09-28 347697 342751 89072 86651 136194 139378 142950 141995 95022 96386 104751 107129 131823 130398 364031 396723 1048302 1037415 378574 393222 123431 106601 119012 119837 139052 134074 127428 127572 86736 84983 271964 237149 714119 702189 218851 217641 281993 284830 333969 325782 342519 344837 360014 365736 340437 377350 740522 782092 534045 452205 301079 297250 345913 344806 360979 365727 367225 369492 409338 412551 655011 685730 40.95 67.6 1
10:34:22 2023-09-28 344896 342591 88792 86374 135535 139696 142751 142138 94764 94236 104659 107294 131465 131049 363740 395836 1057650 1038608 376233 393257 122987 106634 118614 121938 138635 134142 126920 127783 86617 84983 269956 239686 710819 703717 219381 216965 282894 284796 335622 324731 344846 345672 363452 367655 339398 379498 738211 779394 536679 450089 303653 297703 346610 342866 362767 366535 366122 373907 408586 413060 659787 684455 40.95 67.5 1
10:34:23 2023-09-28 348513 342997 89068 86496 135539 139563 142786 141906 94925 96419 104718 107228 131823 130649 364031 396128 1045416 1035859 378538 392083 123226 106601 119012 119701 141190 134108 127374 127450 86770 84820 273500 238163 705546 702226 218851 217641 282028 284866 333969 325782 342555 343356 359727 365772 340401 376816 740522 782056 541139 453950 301938 296558 344518 342866 360979 365727 369183 371619 406871 411935 654082 683684 40.95 67.6 1
10:34:24 2023-09-28 346715 343001 88918 86315 135749 139465 140696 139895 94991 94172 104751 107162 129845 130944 366026 390912 1051361 1044816 378574 393257 123038 106601 118416 120033 139451 134142 127008 127606 86617 84925 274166 239007 701142 698087 219569 216594 282169 285223 333969 325747 342555 345356 360488 365620 340712 377350 745134 775247 536679 454305 302152 297775 345913 345781 360907 367825 369906 371619 409625 410131 659320 685730 40.95 67.6 1
10:34:25 2023-09-28 347943 342518 88796 86251 135577 139091 142786 141773 94925 96386 104692 107228 131533 130523 363740 396128 1045416 1035822 378538 392981 123226 106568 118813 119701 139022 134074 127164 127151 86803 84825 272379 238500 705725 702189 218886 217641 282130 284937 333969 328436 342591 344319 359476 365736 340162 376816 741681 783235 536679 450597 301938 296593 346402 342866 360979 365727 367296 369492 408692 412300 656222 688432 40.95 67.6 1
10:34:26 2023-09-28 347724 342677 89007 86528 135757 139410 143145 139832 95023 94204 104817 107261 132024 130684 364031 392261 1054462 1045068 377849 393257 123192 106634 118909 120038 138925 134142 127164 127572 86650 84888 269586 238669 701015 698051 218921 217606 283892 284245 333969 325747 342519 345912 360488 367317 338624 377922 746192 775263 543808 451501 302366 297847 345668 345781 360653 366792 366885 372479 409984 410131 661769 685730 40.95 67.6 1
10:34:27 2023-09-28 346887 342555 89011 86251 135983 139087 143055 141674 95087 96452 104849 107195 131716 130216 363996 395800 1046935 1038143 378610 394159 123192 107090 118813 119837 138828 134108 127164 127606 86617 85041 272379 239346 698668 700134 218698 218284 282064 285475 333969 325782 342037 345392 360014 365736 340437 375525 744606 784379 539805 450525 302444 297342 345840 345635 362840 365442 368224 372334 411030 412407 654826 689488 40.95 67.6 1
10:34:28 2023-09-28 347573 342961 88979 86347 135543 139320 142751 142421 95023 94139 104725 107195 130165 130614 363740 391807 1053054 1039028 374805 393257 123106 106601 118813 121769 138828 134142 127130 127572 86617 84888 269586 237516 710415 698051 218886 217606 283790 284281 333969 325747 342555 345392 359720 365620 338624 378191 746266 775263 535362 451501 301969 296593 345424 343286 360943 365356 370533 371619 409948 410996 660291 686738 40.95 67.6 1
10:34:29 2023-09-28 346960 342821 88796 86469 135776 139704 142743 142138 94764 96420 104698 107294 131317 130866 362976 394652 1046935 1032848 378610 393293 123055 106912 118730 121887 138925 134142 127164 127572 86770 84925 271964 237994 699197 702226 218886 217676 282064 285511 333969 326731 342627 344837 360014 365772 340461 377093 744349 784099 534045 454347 302366 299460 346855 345464 362948 365549 370317 371583 409338 412623 655011 687602 40.95 67.5 1
10:34:30 2023-09-28 347578 342992 88979 86406 135602 139514 142821 139930 95087 96421 104751 107294 131967 130649 364578 392297 1053800 1046591 375668 394472 123397 106667 118847 121803 139022 134175 127164 127660 86803 84920 271964 237481 700578 698087 219227 216965 283883 285151 333969 325782 342591 345427 359755 365655 339684 377922 745663 776360 536679 450259 302152 297595 345668 343251 360943 365646 371097 372180 409913 411357 660327 687261 40.95 67.5 1
10:34:31 2023-09-28 348427 343001 88796 86347 135640 139614 142825 142139 94796 96453 104731 107294 131823 130958 363740 395521 1045068 1032848 378574 393257 123021 107123 118730 121735 139134 134175 127130 127783 86770 84925 271964 237994 698448 702226 218886 217676 282642 287385 333789 329244 342339 347533 363048 365594 340604 379498 745024 784270 541139 450561 303008 297595 344937 343251 362985 365763 368072 371583 409948 412623 654789 687785 40.95 67.6 1
10:34:32 2023-09-28 347697 342997 88800 86347 135879 139610 142821 142010 95087 96419 104686 107261 132024 130649 364067 392261 1054212 1046591 375932 393293 123226 106634 118847 121769 139033 134175 127374 127572 86770 84920 271086 237481 701301 698087 219227 217303 283826 284751 333969 325782 342591 345427 360524 365620 339648 378191 742732 775263 542474 451711 302366 297042 345668 345781 360943 367308 368000 371655 409984 410131 662275 686738 40.95 67.5 1
10:34:33 2023-09-28 344642 342343 89064 86742 135749 139639 143080 142431 94893 94333 104751 107712 131694 130909 366285 396988 1059188 1038608 376233 394329 122987 106634 118779 121803 138635 134581 127028 127858 86590 85041 272379 239856 701583 704215 218663 217676 283322 284281 333687 324731 344117 345115 360841 366801 338624 377257 738393 780684 542474 449280 303438 297775 343519 342866 360726 366792 366673 373907 408406 413239 660364 685767 40.95 67.5 1
10:34:34 2023-09-28 346924 341244 89011 86366 135568 139514 142821 141906 95087 96453 104718 107294 131990 130684 364031 392297 1054499 1045105 375104 393293 123260 106634 118813 121769 139022 134142 127164 127572 86683 84951 271964 237280 702637 699604 219381 216931 283322 285187 333969 325747 342627 345392 360524 365655 340676 377350 745134 774701 541618 452988 302594 297595 345913 343286 360943 368199 371148 372488 412693 410024 658241 688507 40.95 67.5 1
10:34:35 2023-09-28 345555 344679 88918 86659 135735 139789 142821 142238 94764 94300 104659 107720 129877 130944 363740 393472 1057650 1040666 380271 393882 122953 106667 118614 121803 138855 134142 127042 127783 86650 85041 272379 239346 699411 703219 219569 216931 282925 284716 335859 324731 342663 345573 360553 367317 338659 377221 741376 775319 542474 450813 303008 296650 343519 342866 362754 367308 366673 373907 406871 412623 660364 682681 40.95 67.5 1
10:34:36 2023-09-28 346960 342749 88796 86347 135674 139605 142929 142010 95022 96453 104692 107261 132024 130649 364031 392225 1054212 1045142 375668 393293 123192 106634 118813 121685 139038 134108 127130 127606 86683 84951 272379 237114 705060 698087 219381 216965 283755 285151 333969 325782 342627 345427 359503 365655 340233 377350 742732 776691 536679 452774 302972 299423 345876 346270 360835 367825 369795 371510 409841 411178 661769 686775 40.95 67.5 1
10:34:37 2023-09-28 345409 341213 88796 86592 135551 139514 142734 141975 94990 94191 104849 107671 131823 130958 362976 394025 1059188 1040360 377401 393882 122953 106634 118450 121803 138635 134175 126954 127817 86590 85041 272379 238253 696852 704215 219569 216965 282952 285045 333969 324731 342663 345329 360588 366801 338659 377257 738357 775283 536679 449918 303438 297068 343555 342866 360979 367308 366709 373643 406906 412587 660364 683720 40.95 67.5 1
10:34:38 2023-09-28 346960 342992 88942 86311 135577 139514 142786 141940 94764 96453 104725 107294 132174 130992 363776 391090 1051509 1041736 381362 393293 123021 106667 118813 121803 138828 134175 127130 128200 86683 85041 271964 239007 700568 700134 220066 217268 283322 285860 333969 325747 342411 348271 360537 368763 339541 378385 742659 775190 536679 451873 303008 297559 345876 346025 360979 367308 366122 372180 409877 410708 661769 686775 40.95 67.6 1
10:34:39 2023-09-28 344932 342776 88974 86437 135568 139514 142751 141940 94796 96387 104627 107294 131533 131084 364031 397025 1056152 1035586 376233 393293 123106 106667 118484 121719 138752 134175 127164 127817 86557 85041 272379 238288 697966 704215 218546 217676 283446 284316 333687 324767 344893 345115 360841 366801 338659 377221 741937 775391 536233 450494 303438 297847 344518 342866 363121 366792 366158 373907 407548 412658 660364 683488 40.95 67.5 1
10:34:40 2023-09-28 347208 343001 88796 86433 135761 139514 142557 141940 94796 96420 104686 107327 131994 130866 364031 392261 1053750 1045105 378610 394472 123021 106667 118730 121803 138828 134142 127164 127606 86650 84951 275913 238669 701186 701009 220008 217362 283542 285913 333933 325677 342519 346013 360416 368871 340533 377886 742622 777460 534045 454396 302580 297595 345913 345781 360943 365356 369119 372071 409984 411321 660327 686775 40.95 67.5 1
10:34:41 2023-09-28 344969 342596 88796 86410 135568 139514 142751 142039 94957 94204 104731 107327 131533 130992 363485 395872 1057687 1038608 377099 394159 123055 106667 118648 121803 138883 134547 127130 127960 86736 85041 269956 238218 695222 705213 218851 217571 283755 284680 335859 324731 344370 344802 360553 367576 339612 377185 738284 775211 536679 450236 303438 297775 346402 342866 362803 366792 368743 373871 408692 413171 662032 686129 40.95 67.5 1
10:34:42 2023-09-28 348491 342929 88979 86406 135851 139375 140696 139700 95023 94236 104849 107228 131499 130489 363960 395800 1046517 1036521 378538 393222 123226 106601 119074 119999 139022 134108 127428 127538 86770 84888 273500 238669 706501 702189 218886 218097 282064 285739 333969 328436 342591 344837 360014 366544 340401 377350 744079 783198 535362 453183 302152 297007 344483 344806 360979 366535 369443 371583 407441 412551 655011 683720 40.95 67.5 1
10:34:43 2023-09-28 342920 342555 88731 86837 135160 140008 142475 142423 94700 94332 104698 107952 131823 131485 366062 390471 1060692 1040826 378501 393811 122987 106634 118450 122022 138621 134547 126920 127960 86617 85099 272379 239686 701368 702189 220031 217268 282890 285151 335859 324731 346504 345817 359727 367834 340162 376920 741901 774945 542474 452094 303365 297342 347838 344552 362586 367610 369267 373725 410364 413024 661080 688233 40.95 67.6 1
10:34:44 2023-09-28 349654 342925 89040 86711 135543 139527 142851 139921 95055 94236 104751 107228 131823 130831 364031 396299 1048302 1032926 378538 393222 123226 106634 118977 121853 139052 134142 127130 127538 86770 84951 271964 237994 705367 702226 218886 217641 282319 286177 333969 328009 342663 344284 359762 366801 341708 377350 742989 783198 541139 455752 301043 297775 345036 344806 360979 365763 369515 372706 406871 411935 653081 683720 40.95 67.6 1
10:34:45 2023-09-28 342992 342785 88610 86687 135096 139899 142384 142371 94732 94352 104555 107737 131431 131393 366062 391019 1057278 1040360 378501 393846 122953 106634 118450 121803 138635 134547 126920 127783 86617 84983 269956 239346 701526 702153 219569 217268 282894 284822 335859 325186 345685 345817 361006 365620 340150 379927 743386 777167 536679 450445 303869 297739 346892 342686 362912 367753 369267 373570 406835 412587 660291 685354 40.95 67.5 1
10:34:46 2023-09-28 348574 343001 89011 86315 135577 139514 143425 139895 94991 94236 104718 107261 131465 130740 366062 395764 1045031 1032848 378574 393222 123192 106634 118813 119701 138828 134108 127008 127572 86770 84983 275913 237994 699151 702189 218886 217676 282028 284902 333969 326696 342555 345321 360014 366801 340676 377350 741571 783788 541139 451946 302152 297493 345913 344806 363021 365727 367778 371619 409338 412587 655011 685730 40.95 67.5 1
10:34:47 2023-09-28 345422 342555 88922 86437 135543 139709 142557 142138 94764 94268 104692 107663 131641 130831 363740 396988 1057613 1038844 376233 394472 123072 106634 118416 121938 139009 134547 126920 127783 86736 85041 272379 239686 694531 704215 218851 217606 283719 285004 336772 327546 344117 347779 363561 365558 339266 380038 739779 780503 539313 449734 303869 297068 343519 344806 363352 367201 366637 373834 409266 412623 658350 687105 40.95 67.5 1
10:34:48 2023-09-28 348646 342735 88950 86366 135761 139417 142950 141906 94925 96419 104751 107195 131533 130614 364031 396394 1045031 1037331 378538 393846 123345 106601 119012 119701 141382 134108 127428 127361 86803 84857 269956 237280 704535 702189 218886 217641 282165 285739 333969 328209 342591 345044 360518 366544 340712 377350 744079 784379 534045 450525 302152 297250 346402 344806 360979 365727 368072 369492 408728 412587 655011 685730 40.95 67.5 1
10:34:49 2023-09-28 344932 342514 88763 86378 135505 139514 142552 142104 94925 96453 104620 107261 131374 130831 366062 395800 1056864 1037433 376268 393257 123038 106667 118450 121938 138627 134547 126920 127783 86583 84920 269956 240026 696898 705003 219429 217467 283613 284809 335859 327387 342483 346796 363818 366801 338624 377753 742426 780696 538020 451453 303653 297775 346647 345537 362840 365407 366637 373907 409266 413203 656381 684939 40.95 67.5 1
10:34:50 2023-09-28 346878 343001 89105 86169 136021 139091 143020 139346 95087 96352 104817 107228 131716 130432 363996 394616 1045031 1037331 378610 393257 123192 106601 118779 119871 139022 134142 127130 127783 86650 84983 269956 239346 702660 701124 218851 218132 282028 285775 333969 328436 342519 346155 360553 365736 340712 376089 742805 784379 534045 450525 302653 297559 345424 345293 360979 365435 370280 372452 411537 412300 654900 689488 40.95 67.5 1
10:34:51 2023-09-28 346523 342956 88970 86283 135842 139340 143145 139735 94990 96353 104653 107261 130109 130679 367100 391879 1053763 1041662 375104 393596 120088 106601 118813 119701 139022 134108 127164 127538 86770 84920 269956 237481 701184 698051 219534 217606 283790 284716 333969 325747 342591 345912 359720 365655 339648 376053 746795 775263 536679 451822 302219 297631 345668 344248 360943 365611 370533 372180 409948 411321 660327 686738 40.95 67.5 1
10:34:52 2023-09-28 348190 342997 89011 86378 135987 139514 142950 141906 94925 96419 104751 107294 131625 130831 364031 396394 1045031 1036595 378574 393846 123397 106601 118895 119701 139022 134074 127164 127327 86803 84857 275913 238331 704357 702226 218851 217676 282028 285503 333969 328473 342627 344837 360014 366544 340676 377350 740522 783235 534045 455641 302470 299423 346855 344552 362985 365585 370317 371510 411526 412988 656762 688507 40.95 67.5 1
10:34:53 2023-09-28 347697 343001 88918 86283 135761 139375 143765 142069 95055 96387 104725 107261 130018 130909 364031 392225 1053018 1046591 378385 394436 123192 106667 118813 120204 139022 134142 127164 128166 86770 85041 271964 238669 705128 700098 219569 217268 283897 285223 333969 326731 342627 345392 360524 365655 340676 377886 743370 777460 536679 452988 302580 297007 345913 346270 360943 365611 369082 372180 409984 411321 661769 686738 40.95 67.5 1
10:34:54 2023-09-28 348266 342751 88784 86469 135543 139514 142755 142185 94764 94172 104659 107294 131823 130958 364031 396164 1047677 1035146 378501 393257 123106 106634 118813 121769 138828 134142 127130 127572 86736 84983 271964 237994 703943 702226 218886 217641 282064 285419 333969 325782 342555 344837 362903 366222 340425 377093 743932 783089 541139 450489 302152 297451 346855 344697 362948 365727 367778 372180 409338 412942 654455 685730 40.95 67.5 1
10:34:55 2023-09-28 347451 342740 88796 86347 136184 139288 142786 141902 94925 96387 104686 107261 131823 130649 364067 392297 1054286 1041699 376268 393895 123192 106601 118813 121769 138925 134335 127130 127804 86770 84983 271964 238500 708365 699567 219534 217349 283322 285187 333969 325782 342591 345392 360681 365690 340712 377886 745134 778298 541289 456449 301755 296593 345913 343286 360399 367825 369219 372743 409913 410095 658350 686702 40.95 67.5 1
10:34:56 2023-09-28 347943 342997 88914 86469 135568 139709 142751 142039 94925 96487 104731 107589 131533 131084 363740 395535 1048456 1035086 378574 393257 122987 106634 118450 119837 138732 134108 127042 127538 86617 84920 273500 237994 700028 702189 219323 218110 281817 286977 333717 326625 342519 346796 363561 365594 340533 379229 745024 784379 541139 453490 302433 299460 345840 345781 363021 365692 368368 372479 411173 412443 655011 687261 40.95 67.5 1
10:34:57 2023-09-28 346915 342760 89015 86319 136082 139217 142998 141889 95022 96386 104784 107228 129739 130649 364031 391639 1054212 1042068 375104 393293 123192 106634 118813 121769 139134 134142 127164 127777 86650 84983 272379 237551 702886 698051 219534 217641 283826 284716 333969 325782 342591 345912 360560 365655 339374 378643 743785 775263 543808 451638 302794 297007 345668 343286 360979 365611 370243 372180 409984 411321 661981 689941 40.95 67.5 1
10:34:58 2023-09-28 347697 342740 88796 86378 135772 139709 142934 142138 94925 94300 104686 107294 131625 130958 363776 395836 1047677 1035859 378574 393257 123192 107166 118813 119837 138925 134142 127313 127722 87082 85215 269586 238500 700796 702080 219275 218484 282828 286243 333897 327313 342555 345392 360553 366544 340425 378385 745134 784343 536679 450597 302152 300167 345036 344806 360979 366792 368923 371619 408406 412623 654455 685767 40.95 67.5 1
10:34:59 2023-09-28 347943 342992 88828 86406 135804 139514 142821 142104 95119 96453 104718 107294 129842 130649 363996 392261 1051528 1041736 377365 393257 123226 106634 118813 121938 139022 134142 127164 128200 86803 85099 271964 238669 703639 700134 220255 217268 282925 285860 333969 325747 342663 345427 362380 366456 341744 377922 746795 775319 532728 454984 302005 297007 345913 346687 360690 368495 369947 372597 410742 411792 660217 689488 40.95 67.5 1
10:35:00 2023-09-28 348436 342591 89015 86469 135793 139700 143025 142138 95022 96620 104718 107294 131499 130866 364031 396394 1048456 1035337 381354 393596 120155 107254 118909 120033 139022 134074 127326 127647 86969 85099 275913 238500 700994 702189 218886 218319 282064 286172 333969 326731 342519 345115 360553 365772 340569 376053 742133 783271 541139 451946 302580 301070 345913 345293 360979 365763 368368 372479 411173 413494 655011 686738 40.95 67.5 1
10:35:01 2023-09-28 347454 343001 89011 86347 135987 139514 143020 142005 95087 96453 104849 107261 132059 130614 364031 391950 1054583 1044326 376245 393882 123260 106634 119012 121803 139022 134175 127164 127572 86803 85041 272379 237551 699174 699110 219605 218167 283790 284827 333969 325782 342591 346433 360006 365655 339648 378238 747067 775008 543594 451730 303008 299460 345876 346760 360763 367201 368935 373160 411209 411285 663252 687261 40.95 67.6 1
10:35:02 2023-09-28 342668 342375 89007 86537 135543 139709 142751 142398 94925 94332 104849 107622 131823 131084 364031 396394 1061034 1035549 375968 394436 123072 106634 118648 121803 138883 134175 126920 127906 86590 85099 272379 240026 695952 704215 218511 218167 283322 284401 334423 326694 345173 345392 361093 365772 339409 378393 743025 779814 540630 450813 303869 297775 344518 344806 363670 366792 366122 373944 409338 413530 659823 683451 40.95 67.6 1
10:35:03 2023-09-28 346423 342997 89076 86315 135751 139514 142786 141807 95087 96419 104758 107261 131749 130649 363996 392261 1054286 1040923 375104 394195 123226 106634 119012 121803 139022 134335 127164 127606 86803 84951 269586 237516 705765 698087 219569 217641 284224 285151 335750 329011 342375 348765 360537 366730 338517 380764 747251 775154 540630 450409 303942 297595 345668 344284 360979 367308 369267 372189 411173 411032 662312 687748 40.95 67.5 1
10:35:04 2023-09-28 344787 342339 88796 86347 135645 139805 142622 142238 95087 94236 104653 107327 131641 130992 364031 397025 1057650 1037833 376233 394472 123072 106634 118450 121972 138743 134581 127130 127906 86590 85041 272379 238622 695875 704215 218511 218167 283561 284316 334189 324731 345454 345356 360841 366544 338695 377789 743099 780684 537996 450813 303616 297775 344518 344806 363389 366792 366673 373944 409338 413821 660327 685461 40.95 67.5 1
10:35:05 2023-09-28 346960 343001 89072 86256 136053 139514 142885 141906 94925 96386 104686 107261 129691 130432 364031 392225 1053054 1044178 375104 393570 123226 106634 118847 121769 139022 134108 127164 127572 86770 84946 272379 239346 716131 701009 219806 217502 283777 285009 335859 328546 342447 346291 360668 367834 339612 378606 743370 777230 543808 450765 302580 299532 345913 343286 360979 368199 368953 372443 409984 411321 660364 686775 40.95 67.5 1
10:35:06 2023-09-28 345456 342821 88796 86501 135539 139709 142751 142138 94957 94159 104686 107878 131533 131084 363485 395836 1057389 1038960 376834 393882 122987 106634 118450 121887 138828 134547 127008 127783 86650 84983 272379 237587 694851 704215 219263 217606 283755 284751 335859 325221 344638 344390 360553 365655 339648 377257 738430 775247 542474 450813 303438 297559 343555 342866 360979 365611 370280 373652 409964 412300 660217 685539 40.95 67.5 1
10:35:07 2023-09-28 346715 342992 88800 86319 135577 139709 142751 142039 94925 96420 104692 107294 131658 130866 364031 391055 1053750 1045105 380824 393293 123140 107123 118972 120097 138918 134818 127028 127769 86789 85041 271964 239346 705185 700015 220185 217606 282103 286499 333969 325747 344384 348271 360740 365655 341468 377922 745134 777240 541289 453255 302580 296593 345913 343251 359820 365611 369321 372743 409338 409484 655454 685245 40.95 67.5 1
10:35:08 2023-09-28 345005 342992 88630 86624 135101 139806 142319 142336 94699 94288 104555 107327 131317 131084 370091 391090 1056527 1040360 378538 393293 122987 106667 118450 121853 138635 134547 126920 127783 86590 85041 272379 239346 695543 702226 219947 217454 283415 285187 335859 325221 345722 343321 365455 365655 340640 376690 742989 776910 543808 453379 303869 297414 348331 342758 362717 367825 370317 373761 410074 412117 660181 685576 40.95 67.5 1
10:35:09 2023-09-28 346960 342857 88946 86347 136022 139510 142751 142394 95022 94172 104751 107294 129808 130684 366434 392910 1061034 1047817 381083 393703 123431 106601 118841 120033 139022 134852 126994 128166 86736 85041 271964 237114 700040 699458 219429 217268 283790 285223 333969 328546 342375 346190 360790 366456 340712 378606 743370 774120 536679 454024 302580 297595 345913 343286 360979 365646 368923 372779 409984 411357 659356 686775 40.95 67.5 1
10:35:10 2023-09-28 345141 342852 88800 86560 135624 139813 142821 142234 95022 94172 104587 107622 131641 131119 363485 394025 1057650 1040360 377099 393846 123072 106667 118450 121921 138987 134547 127042 127817 86650 85041 271086 237551 701605 702226 220255 217303 282925 285187 335859 325221 346247 346478 362939 368763 339911 379424 741754 777423 542474 452205 303255 297739 347875 342758 363232 367567 366966 373944 407512 412952 662503 684455 40.95 67.5 1
10:35:11 2023-09-28 347943 341213 88796 86410 136257 139709 142751 142173 94764 96387 104686 107294 131533 130992 363485 394652 1048456 1035859 380679 393846 123021 107123 118648 121803 138828 134547 127164 127783 86683 84983 275913 238331 700444 702226 219569 217711 282112 285775 333969 328546 342663 344873 360014 366544 340748 377350 740522 783271 541618 454347 302152 297042 344553 344806 360979 366792 369479 372743 407477 413530 655011 685767 40.95 67.5 1
10:35:12 2023-09-28 344606 341960 88670 86802 135467 139926 142552 142570 94764 94352 104698 107952 131823 131485 366062 391639 1060692 1041179 378235 393846 123157 106634 118813 122022 138951 134733 127096 127994 86736 85099 271964 239686 701157 704502 220044 218040 283471 285739 336571 328082 346028 346796 363561 368835 339983 380038 742952 778561 536679 452094 303869 297847 347383 344806 363780 367567 367225 373907 408586 413785 660327 683720 40.95 67.5 1
10:35:13 2023-09-28 348436 342749 89072 86465 135968 139709 143146 142104 95087 94268 104784 107261 131716 130614 364542 396673 1047640 1037331 378538 393846 123397 106878 119177 119701 139022 134074 127517 127504 86863 84920 272379 238669 703882 702226 219381 218284 282855 286638 333969 327189 342591 345356 360518 366801 340425 377350 744079 783788 539805 450561 302152 297595 346647 345293 363021 366277 368332 372144 409948 413168 656148 690433 40.95 67.5 1
10:35:14 2023-09-28 345420 342204 88768 86564 135288 139904 142517 142470 94925 94384 104627 107812 131465 131084 366062 392225 1059940 1041845 378199 393846 123123 106667 118580 121938 141128 134818 127279 127722 85465 85273 271063 239686 704188 704105 220114 217502 283578 285726 336809 325449 345685 346306 361058 365655 340018 380038 739889 775247 541454 450592 303653 297378 344518 344806 362754 367825 367261 373944 407156 412587 661264 686063 40.95 67.5 1
10:35:15 2023-09-28 347688 343001 88918 86560 135751 139514 143033 142203 94925 94236 104817 107589 131499 130923 363740 395800 1048420 1032848 378574 393534 123157 107133 118813 120170 138925 134547 127130 127749 86770 85041 271964 238331 699443 703717 219346 218624 282890 286772 333969 327189 342627 345079 360518 366544 340904 377886 745134 784379 534045 450561 302580 299460 346855 345599 363352 366506 371371 372597 409841 413642 656799 689979 40.95 67.5 1
10:35:16 2023-09-28 344932 342555 88922 86473 135756 139700 142851 142138 94925 94236 104758 107737 131465 131014 363996 396394 1059188 1041409 379461 394221 120055 107042 118711 120033 138945 134886 126994 127824 86902 85215 272379 240026 701755 705213 219569 217641 284374 285673 336333 325677 345161 345356 361129 368871 340162 377789 742463 775319 537996 451453 303869 297372 345036 342866 362572 367825 367225 374436 407477 413494 662202 683451 40.95 67.5 1
10:35:17 2023-09-28 348664 342751 88918 86556 135645 139610 142925 142247 95087 94268 104790 107294 131915 131049 363996 395800 1046517 1035785 378538 392118 123192 106634 118813 120087 139033 134733 127428 127872 86863 85041 271086 238331 702249 702189 219227 218319 282890 285806 333969 327189 342555 345392 361058 366801 341432 378275 742439 787595 541139 454781 302287 300307 346365 346270 362948 366613 368743 372597 411173 413785 655011 687748 40.95 67.5 1
10:35:18 2023-09-28 344928 342234 88979 86529 135577 139709 142751 142104 94990 94288 104961 107720 129739 130805 365880 394472 1060513 1038733 379461 394257 119958 107083 118841 121972 141162 134547 127130 127960 85433 85215 271063 238552 696855 704215 219569 218040 284029 285151 335859 325186 344638 344319 360518 365655 340162 377221 742426 775247 536679 452094 303653 297775 345036 344806 360713 367825 367261 373907 407156 412551 661264 685576 40.95 67.5 1
10:35:19 2023-09-28 346741 342992 88979 86501 135535 139722 142552 142164 94796 94172 104692 107294 131823 131049 363740 394616 1049794 1032945 378393 393846 123157 107240 118813 121887 138951 134733 127130 127749 86650 85041 271964 238331 699197 704215 219381 218319 282064 286136 333753 329943 344384 345770 363048 366658 341084 377812 743895 783053 534045 454670 302225 297559 345001 344806 360979 365442 369479 372407 407512 412587 655011 687417 40.95 67.5 1
10:35:20 2023-09-28 346960 342735 88796 86347 135845 139610 142907 142203 94796 96553 104692 107261 131754 130831 363740 392225 1052674 1046591 378574 393811 123157 106601 118813 121853 138937 134142 127130 127872 86770 85009 272379 238669 701159 698051 220290 217454 282068 286262 333969 325747 344602 345392 360716 367834 341744 377886 742659 775319 541618 454670 303008 297775 346402 345781 360907 367825 369321 372743 409948 410095 658350 687748 40.95 67.5 1
10:35:21 2023-09-28 345981 343001 88763 86469 135505 139904 140438 142336 94764 94268 104587 107294 131499 131049 365803 394580 1050763 1035785 381756 393846 122987 106634 118614 121938 138635 134547 126886 127872 86617 85467 269586 239346 699781 705003 219464 218214 282748 286436 333861 328546 344493 346796 363561 366801 340976 377886 742133 783643 539313 451946 302366 299351 346402 344806 363498 365727 368332 371619 409913 413203 655011 686738 40.95 67.5 1
10:35:22 2023-09-28 347943 343001 89072 86347 135765 139514 143050 142005 95055 96420 104686 107261 130165 130649 364031 392225 1054499 1045847 375069 393257 123192 106634 119012 120087 138925 134108 127130 127572 86770 84983 275913 238669 703288 699073 219569 217420 283790 285280 333969 326731 342627 346155 360560 366456 340437 376089 743370 776910 543100 450367 302794 297458 345913 343251 360979 365611 371111 372488 413718 411938 660181 689488 40.95 67.5 1
10:35:23 2023-09-28 345005 342997 88759 86592 135607 140008 140438 142522 94764 94300 104692 107845 131823 131302 363740 394302 1051103 1035785 382441 393846 120025 107156 118890 120299 138996 134920 127028 127892 86909 85409 271964 239346 700862 704105 219736 218284 282903 286902 333969 325747 345540 345079 361006 366801 342226 377350 745208 785489 541947 455641 301969 297631 345591 345537 360979 366792 369587 373871 410508 412587 653081 683756 40.95 67.5 1
10:35:24 2023-09-28 346946 342997 89011 86592 135765 139806 142786 142138 95055 94204 104829 107737 129984 130831 363996 390471 1054499 1046591 381631 394159 123192 106667 118813 121803 139022 134547 127130 127783 86770 85041 275913 237481 700274 700134 220255 217454 283556 286074 333969 326731 344602 346155 360560 366747 341708 377886 743748 775283 542474 456154 303438 297414 346892 346515 360835 368862 370058 372597 411030 411756 662055 687748 40.95 67.5 1
10:35:25 2023-09-28 348190 342713 89044 86592 135577 139709 142851 142376 95087 94204 104653 107294 131641 130805 366990 395476 1047857 1038442 378429 394016 120120 107057 119074 120200 138987 134446 127293 127715 86863 85041 271964 237994 707990 705213 219534 218624 282987 286387 333969 327577 344638 344802 360553 366801 341708 377350 744079 783235 536679 454573 302152 297007 345314 344806 360979 366792 369551 372743 407512 412587 655011 686738 40.95 67.5 1
10:35:26 2023-09-28 347678 342997 89072 86592 135790 139514 142950 142402 95022 94365 104751 107663 131937 130958 364031 393124 1054286 1041773 378574 393293 123192 106634 118813 121972 139022 134708 127130 127783 86803 85041 271964 237280 699029 700098 219723 217454 284224 285829 333969 326767 342663 348765 363184 368208 339398 379768 747251 775154 543264 450924 303869 299955 346365 346760 360943 366792 369156 373907 412152 411792 663215 687712 40.95 67.5 1
10:35:27 2023-09-28 347929 343001 89015 86532 136085 139684 141079 140008 94991 94332 104849 107638 131853 130727 366841 395656 1044883 1039924 378429 393222 123260 106912 119012 119701 139320 134108 127130 127416 86836 84857 271086 238669 706679 703219 219381 218319 282890 285837 333969 327225 342627 345356 360553 366801 341421 377886 741571 783235 541139 453950 302580 299810 344518 344806 360979 366535 369479 372443 407512 412623 656873 685730 40.95 67.5 1
10:35:28 2023-09-28 347478 342997 88796 86315 135560 139709 142920 142039 94990 94172 104758 107294 131566 130866 364031 392261 1054499 1048154 378501 393846 123226 106667 118813 121803 139022 134175 127164 127783 86803 85041 269586 238669 705306 702503 220731 217397 283595 286356 333933 326590 342519 346291 360632 368871 342082 378348 745134 775319 543808 454573 302794 299790 344759 345781 359856 365356 369321 373351 409984 410095 656417 685767 40.95 67.5 1
10:35:29 2023-09-28 343028 342269 88796 86537 135619 140008 142622 142436 94796 94255 104659 107952 131732 131485 364031 390471 1060729 1041845 378574 394472 122833 107174 118416 122175 138686 135162 126799 128329 86650 85157 271063 240026 690613 702189 220290 217641 283168 285223 333687 324731 346773 344319 361006 365620 340712 377221 745208 775247 542474 450561 303401 297565 347156 344284 360363 367308 368332 376213 411138 410710 660545 686403 40.95 67.5 1
10:35:30 2023-09-28 348171 342992 89223 86319 136308 139173 143385 141791 95119 96419 104856 107261 131915 130432 364578 394652 1048079 1038881 378646 394159 123226 106700 118813 121921 138983 134818 127313 127790 87082 85215 271086 239856 712074 702503 221156 218672 282713 285900 335859 326767 342555 346991 361129 366401 341564 377185 742695 786045 534045 453774 303832 297528 344937 343321 363021 365763 369213 372479 409984 413530 656407 687298 40.95 67.5 1
10:35:31 2023-09-28 347697 341209 88918 86548 135573 139611 142821 142138 95087 94127 104725 107294 131567 130866 363996 392261 1053018 1046628 377933 393293 123106 106634 118813 121853 138828 134142 127164 127783 86803 85041 271964 238669 699351 699604 219877 217641 284539 285187 333969 326731 342627 346433 359441 366747 340437 376089 744877 777460 536679 449819 303008 300379 346855 346723 360690 367682 369267 373160 411066 411503 663068 689979 40.95 67.5 1
10:35:32 2023-09-28 348513 342997 88796 86528 135657 139614 142808 142234 94925 96487 104718 107294 129984 131049 363521 395836 1044772 1039108 381354 394186 123431 106568 118909 120200 139320 134446 127293 127735 86969 85215 271086 237994 711213 704215 219569 218567 283180 286481 333969 325782 345161 344355 363452 367246 341744 377886 740485 783788 534045 455317 302152 296558 345591 345293 360979 366535 369357 373606 407512 412623 655011 685730 40.95 67.5 1
10:35:33 2023-09-28 346960 341244 89011 86473 135577 139709 142751 142138 94925 94159 104725 107771 131533 130866 364031 389307 1051509 1041957 383092 394472 123192 106667 118813 122006 138925 134547 127130 127872 86770 85041 271964 239177 701817 694088 220290 218319 281993 286938 333969 325747 344638 345841 359919 366801 342564 378311 745787 784099 539805 454786 303942 297451 346892 346760 359676 367753 369407 373834 409984 410095 655011 688432 40.95 67.5 1
10:35:34 2023-09-28 342402 341498 88950 86856 135577 139806 142751 142371 94957 94300 104921 107720 129877 131114 367100 395656 1057500 1035486 379313 393980 123363 107116 118696 122006 138869 134581 127130 128056 86909 85273 271709 238993 694855 701693 220531 219236 282191 285151 334763 324767 345441 345392 360518 365701 340712 378429 745134 784379 536679 450629 302640 298532 345036 344284 363534 366792 366673 374473 409948 413821 660291 683756 40.95 67.5 1
10:35:35 2023-09-28 347943 342992 89101 86351 136106 139512 142925 142117 95119 94063 104856 107294 132006 130523 364067 396394 1047335 1038886 378610 393293 123414 106634 119162 121769 141494 134175 127551 127606 86836 85041 271086 238587 702959 702226 219569 218847 283471 286248 336261 329221 342375 346570 364075 367246 341600 380038 744730 786528 541139 453628 303008 297528 345913 343321 363939 366792 369183 372743 409984 413821 657622 690470 40.95 67.5 1
10:35:36 2023-09-28 346808 342884 89060 87077 135967 139869 142885 140178 94958 94333 104823 107820 131819 130909 366544 395800 1058894 1040439 379728 394329 123209 106667 118696 122006 138828 134547 127278 128056 86650 85099 272379 238253 703365 704215 220435 217641 283556 285223 333687 325484 345405 343321 359476 365690 340676 377257 743099 775283 524533 451589 303438 295731 346355 345293 360943 365646 368072 373980 407477 411357 660327 682718 40.95 67.5 1
10:35:37 2023-09-28 345726 341463 88796 86687 135449 139806 142652 142173 94764 94333 104698 107878 131499 131393 364031 394025 1054547 1035128 383092 394472 122953 106667 118416 120448 138250 134767 126745 128028 87015 85331 272379 240026 695231 704105 219464 218519 281923 286920 335859 327618 346065 346796 360014 366801 342539 377886 742168 784379 541947 455641 302152 297775 345556 345601 362985 366792 369587 373342 407512 412658 655011 685245 40.95 67.5 1
10:35:38 2023-09-28 346669 343001 88979 86469 135765 139709 142786 142039 94925 96421 104758 107294 131533 130866 366757 391675 1053018 1046628 380824 394472 123140 106667 118813 121972 139022 134175 127164 127906 86683 85213 271964 238669 701981 698087 220361 217676 282182 286736 333969 325782 344638 345912 361006 365655 342586 375789 743370 779814 536679 455289 303008 299265 344518 344284 359856 365478 369335 373615 411888 409953 654399 688507 40.95 67.5 1
10:35:39 2023-09-28 342402 341279 88950 86556 135607 139806 142751 142173 94991 94268 104692 107771 131499 131084 364031 393400 1057650 1032304 378610 394221 120090 107304 118773 120991 139022 134920 126994 128193 86815 85331 272379 241394 696694 702043 219877 219070 281603 286199 336772 327387 346065 345356 359727 365736 342298 380578 742168 784261 536679 450489 302888 297775 345556 343286 363791 367567 367002 375040 409984 413821 660364 685730 40.95 67.5 1
10:35:40 2023-09-28 348436 342785 89137 86410 136342 139468 143194 142018 95119 96353 104921 107261 131823 130558 364067 396394 1048079 1038881 380788 394159 123465 106667 119245 121803 141289 134142 127340 127572 86935 85041 271086 238253 701111 702189 219227 218659 282890 286061 335859 327260 342591 346469 361129 366515 341504 376690 742695 784124 542474 453765 303648 297839 346365 346270 363534 366392 368779 373160 411970 413315 655011 687822 40.95 67.5 1
10:35:41 2023-09-28 345492 342992 89044 86505 135568 139709 142751 142173 94957 94204 104692 107771 132025 131240 366731 396736 1059041 1038733 378385 394365 123397 107116 118677 120200 138890 134547 127130 127994 86650 85157 272379 240436 700922 704714 219947 217676 284021 286427 337030 325747 344674 344837 360301 365690 340712 377789 743025 775319 539805 450172 303869 297559 345556 344806 360979 365681 367813 373944 407477 412623 662312 683756 40.95 67.5 1
10:35:42 2023-09-28 347688 343001 88828 86537 135691 140008 142821 142126 94796 94300 104725 107878 131823 131018 363776 395836 1048079 1035859 378574 393882 123226 106634 118847 121769 138937 134108 127164 127749 85220 84951 271086 238163 697913 702226 219569 218319 282890 286061 333969 329710 344384 348025 364039 366816 341360 380186 746685 785936 542474 454347 305211 299206 345913 344284 363021 366792 368923 372634 412401 413821 656873 687785 40.95 67.5 1
10:35:43 2023-09-28 345713 342627 88800 86678 135808 139721 140696 139930 95307 94236 104817 107820 131728 130944 367100 396880 1060309 1038844 376268 393918 123140 106700 118711 122006 138828 134547 127042 128028 86650 85215 272379 240026 698336 704215 219227 218354 283826 285196 334693 325256 344674 345427 361129 365365 340197 378393 739962 781323 543808 450629 303869 300009 345072 344806 363791 365646 367296 374774 408764 413821 661300 685245 40.95 67.5 1
10:35:44 2023-09-28 349158 342992 89096 86469 135799 139507 142920 141906 95087 96419 104751 107261 131499 130649 364031 396394 1046935 1037369 378610 393293 120108 106667 119080 121685 141220 134108 127496 127484 87062 84941 271964 238669 706560 703461 219854 218755 283471 286356 333969 327119 342483 347533 364075 365309 341564 377185 743370 785489 534045 454162 303438 297493 345913 343286 363021 366535 369371 372779 409948 413821 654455 687785 40.95 67.5 1
10:35:45 2023-09-28 345518 342641 89007 86592 135932 139913 140784 140017 95023 94236 104751 107771 131823 131084 365584 394159 1059151 1041100 377969 393846 123192 107116 118450 121853 139033 134547 127008 127960 86770 85099 273498 239686 699781 704215 219912 217641 283998 285187 336772 325712 345405 344319 360553 365690 340162 377221 742463 775211 542474 452205 303832 297775 345591 344806 360979 365646 368332 373907 407156 411935 661769 683720 40.95 67.5 1
10:35:46 2023-09-28 346668 342997 88979 86624 135539 140037 142652 142336 94764 94268 104686 107845 131499 131022 366062 394616 1049981 1035049 380643 393846 123192 106667 118813 120264 138883 134818 127191 127756 85136 85215 273500 238669 702817 704069 219771 218519 282911 285989 333969 326767 344638 344837 363048 366803 341672 377886 740485 783198 535362 455418 302665 297559 345556 344806 360979 366277 369551 372379 407512 413168 654546 685694 40.95 67.5 1
10:35:47 2023-09-28 346142 342735 89219 86437 135568 139709 142985 142039 94925 94139 104712 107294 131499 130740 363996 391639 1054499 1041810 378610 393846 123192 106634 118648 121938 138828 134538 127008 127783 86770 84951 272379 239007 700398 699604 220255 217268 283353 286155 333969 326731 342663 346728 359476 366201 341708 378191 745134 775247 535362 453183 302972 299423 346855 346650 360871 368610 368779 372634 409841 412082 661117 689488 40.95 67.5 1
10:35:48 2023-09-28 342632 343001 88763 86687 135317 139904 142517 142336 94732 94236 104587 107919 131465 131084 363450 393775 1054212 1038330 382800 394293 119945 107116 118677 120200 138759 134886 126994 127824 86875 85099 272379 239346 700574 704215 220008 218519 283039 286938 333969 325747 346174 347287 361093 366801 340712 377886 742206 783271 536679 457090 302366 297528 345278 345293 360979 366792 369515 372743 407512 412623 655011 685730 40.95 67.5 1
10:35:49 2023-09-28 346960 342749 88983 86592 135727 139532 142751 142151 94925 94172 104758 107838 131641 130958 364031 393124 1054286 1041773 378501 394436 123226 106667 118847 121887 139048 134547 127130 127783 86803 85041 271964 237446 699795 701161 220101 217641 284658 286025 333969 328473 342663 349259 361006 368727 339433 380541 747104 777387 537503 452094 303653 300167 346365 346760 360835 367201 366637 373871 412113 411971 663575 689488 40.95 67.5 1
10:35:50 2023-09-28 346632 341244 88974 86469 135674 139610 140831 140000 94991 94333 104993 107720 131762 130818 366581 396250 1046406 1038442 381083 393980 123363 106634 119012 121820 141289 134142 127326 127722 86803 85155 271086 238331 704001 704105 219569 218319 282894 285851 333969 327225 344638 344837 360518 366801 342514 377886 740485 783198 541289 455317 302580 297720 345556 344806 360979 366792 369551 372779 409075 412587 654546 685730 40.95 67.5 1
10:35:51 2023-09-28 346710 343001 88918 86990 135577 139709 142786 142005 94796 96453 104692 107294 131465 130866 364031 392261 1053018 1047372 382714 393570 123192 106667 118813 121972 139022 134175 127279 127872 86683 85041 276133 237481 698036 700098 220044 218040 283768 286316 333825 326625 342555 346327 360970 368871 341564 378348 746648 777937 534045 450633 303008 300645 346402 346760 360835 366668 368102 372779 411173 412264 663252 687785 40.95 67.5 1
10:35:52 2023-09-28 347136 342375 89260 86837 135910 139860 140626 142465 95023 94332 104823 107786 131911 131014 363996 395243 1050541 1035374 381377 394123 123157 107144 118813 122006 138828 135081 127130 127960 86803 85215 273069 238500 700444 704215 219877 218319 283322 286710 333969 327490 344638 344837 360553 366801 341457 377618 744606 783825 541139 454573 302653 299387 345556 345293 360979 366792 369551 373306 407548 412623 655011 685767 40.95 67.5 1
10:35:53 2023-09-28 347678 342992 89072 86437 135875 139809 142825 142147 94925 96553 104686 107327 131754 130831 364031 392297 1054212 1047372 378574 393846 123192 106667 118813 121803 139038 134142 127130 127756 87082 85215 271964 239177 700645 701009 219960 217502 284046 285891 333933 327083 344638 346398 360293 366782 341228 378275 747417 778010 536679 450633 302684 297250 346855 344284 360979 365716 369285 372779 409984 411357 659356 687261 40.95 67.5 1
10:35:54 2023-09-28 342812 342605 88974 86806 135288 139904 142517 142371 94764 94300 104698 107952 131465 131393 363740 394025 1053461 1038106 382478 393846 123021 107240 118614 121972 138635 134513 127130 127994 86683 85099 272379 239346 697387 704215 219912 218319 283419 287293 333969 327972 345685 344837 360049 366801 342816 377886 740522 786045 536679 455611 302794 297847 346355 345537 360979 366792 369587 374473 407512 412623 652582 683793 40.95 67.5 1
10:35:55 2023-09-28 346705 342988 89035 86624 135602 139709 142821 142173 94925 94300 104718 107294 130018 130866 364031 389924 1053018 1041736 383806 394186 120072 107123 119006 120200 138925 134479 127028 127769 86909 85215 271964 239686 704940 694088 220326 218284 282064 287127 335859 325712 344638 345912 360740 367317 342672 376089 747325 782092 532728 455701 302935 297007 344553 345356 360907 365727 369321 373907 412439 410131 653118 687261 40.95 67.5 1
10:35:56 2023-09-28 342807 343001 89105 86592 135778 139806 140705 142173 94991 94429 104731 107771 131458 131049 364031 394616 1057295 1032894 377401 394472 122987 107144 118696 122006 138635 134988 126745 128028 86770 85331 272379 238993 699456 702226 219569 219565 282890 285833 334728 324767 345685 345427 360014 365736 341180 378393 745134 784379 541139 455144 304806 297523 345591 344284 363791 366792 367225 375076 412401 414405 659823 685245 40.95 67.6 1
10:35:57 2023-09-28 347724 342755 89137 86315 136132 139465 143055 141674 95119 96285 104849 107063 132151 130406 366990 395620 1048309 1038770 378501 394293 120055 106568 119074 120033 139022 134142 127096 127640 86770 85331 272379 239856 701399 701161 219288 218354 283698 286025 335859 327189 342591 346469 361093 366801 341468 377221 745134 784379 524533 450597 303008 297528 345668 343286 363534 366792 368917 372479 409948 413530 654492 687785 40.95 67.5 1
10:35:58 2023-09-28 347697 341244 89072 86378 135611 139514 142751 141940 94925 94191 104758 107327 131590 130866 364031 393124 1051528 1041773 378538 393605 123192 106634 118847 121803 138828 134142 127164 127817 86803 85099 271964 238669 703714 701161 220326 217606 283322 286736 333825 329011 344384 348765 360970 369391 340569 378422 747251 777387 536679 453379 303438 297595 346157 344319 360979 368199 369371 373306 409948 411971 660327 688432 40.95 67.5 1
10:35:59 2023-09-28 347833 342812 89064 86952 135774 139729 141305 139930 95055 94300 104849 107820 131978 130909 366285 395656 1048420 1036632 378574 393846 120088 107042 118813 121853 138925 134175 127164 127783 86909 85041 275913 237994 701755 702226 219416 218354 282890 286061 333969 327225 342663 345392 360869 366544 341504 378643 741608 784379 541139 452984 302580 297493 343519 344806 363021 366535 369249 372180 408728 413239 657992 686738 40.95 67.5 1
10:36:00 2023-09-28 347451 341995 88788 86529 135790 139709 142851 142138 94764 94268 104725 107771 131317 130901 363776 390780 1053750 1047520 381631 393846 123226 106667 118813 122006 141197 134175 127164 127783 86803 85041 271063 239346 699106 703002 220220 217536 283728 286356 333969 326590 342519 346813 360970 367003 341708 378606 743370 777240 536679 456002 303008 297042 344518 343321 359568 367129 369551 373871 409984 410095 655011 686775 40.95 67.5 1
10:36:01 2023-09-28 344620 342997 89003 86865 135654 139834 140500 140830 94796 94236 104587 107804 131572 131149 364031 393400 1054583 1032811 383164 394365 122953 106700 118450 121955 138250 134581 126711 128028 86650 85215 272379 238993 692710 703717 219947 218659 281796 287082 333687 324731 346773 345115 359790 366544 342852 376655 744079 784333 536679 450669 302675 297671 345556 343286 363021 365763 366966 375644 409948 413821 655454 683756 40.95 67.5 1
10:36:02 2023-09-28 345482 342514 89105 86315 136106 139217 143020 141876 94925 93935 104718 107294 131823 130684 364322 394302 1049608 1038881 378646 394472 123140 107156 118807 120181 139000 134818 127028 127892 86909 85215 272379 239856 700816 700015 219429 219000 282081 286061 335859 325712 342375 347407 359979 365736 341780 376920 747390 786382 541618 450669 303401 296558 344937 345392 360979 365727 368923 374509 412475 412623 654546 687822 40.95 67.5 1
10:36:03 2023-09-28 342596 341467 88796 86721 135774 139737 142751 142237 94796 96487 104620 107327 129842 130840 364031 396430 1057687 1035859 378311 394195 123021 106700 118484 121972 138828 134175 126893 127817 86650 85099 269956 238622 700922 705213 219784 217711 284224 285187 334189 325484 345161 345427 361129 365620 339719 378091 743025 775355 536679 449186 304158 297559 345072 342866 363021 365646 367261 373944 407512 413239 661300 683720 40.95 67.5 1
10:36:04 2023-09-28 347943 342735 88820 86465 135674 139711 142808 142036 94957 96420 104659 107261 131823 130649 366471 395548 1049252 1038404 378501 393186 123380 106568 118909 120200 139126 134479 127293 127749 86803 84983 271964 238331 704950 704641 219569 218659 283362 286535 333969 329673 345431 344355 360553 366801 342298 377922 742695 784379 549146 455965 302580 296593 345591 345635 360979 366792 369551 372815 407548 412623 653751 685767 40.95 67.5 1
10:36:05 2023-09-28 342956 343001 88950 86721 136467 139939 142751 142161 94764 96421 104692 107327 131317 130866 364031 397025 1057650 1035086 378076 393882 123021 106667 118648 121803 138635 134547 127096 127906 86770 85041 272379 240026 694897 704215 219099 218694 283790 284751 334728 325256 345478 345427 361129 365772 339719 378429 740522 781540 536679 450592 302392 297775 345072 345537 363021 366792 367002 375040 409948 413821 659823 683793 40.95 67.5 1
10:36:06 2023-09-28 346668 342266 89011 86224 136012 139315 140696 139665 95218 94268 104993 107162 131796 130384 367100 395620 1051214 1038733 378429 394088 123431 106634 119211 120029 139340 134446 127360 127538 86856 85099 272379 240026 705297 702189 219534 218812 282974 286025 333969 327493 342519 346398 361093 366801 341708 376053 746450 784379 543808 454421 303008 299248 346157 346124 363021 366499 368887 372743 411752 413785 654716 687225 40.95 67.5 1
10:36:07 2023-09-28 346596 342751 89060 86437 135974 139514 142950 141970 95055 96386 104686 107228 131465 130614 364863 392225 1054510 1045031 377313 393846 123277 106601 118977 120087 139022 134142 127130 127749 86770 84983 272379 239346 697909 698015 220044 218414 286333 284937 335859 327313 342483 347092 360934 368871 339983 379192 747178 776910 537996 451453 303512 299278 346610 345250 360943 365646 368332 372743 413864 412551 661769 687748 40.95 67.5 2
10:36:08 2023-09-28 348709 342785 89129 86624 136287 139704 143272 139813 95315 94268 104921 107605 132006 130580 364031 396079 1048079 1040666 378574 393811 123431 106601 119211 119928 139417 134074 127551 127450 86923 84983 271086 237481 706202 703717 219569 218624 282890 286061 333969 327454 342627 345392 361058 366801 341468 378459 743478 784379 541139 453628 304145 298396 345001 345513 363534 366792 368887 372743 408764 413785 655612 687225 40.95 67.5 2
10:36:09 2023-09-28 346632 342997 89076 86624 135987 139660 142950 142104 95022 94172 104718 107294 131590 130958 363996 393400 1053763 1048117 378501 393846 120271 106634 119211 121972 139216 134818 127734 128022 86023 85331 274048 239346 700427 700979 220149 218145 285963 286396 336809 328215 345088 347199 360805 369283 341457 379964 752028 775355 536679 453219 303653 299197 346076 346119 360979 367542 372874 375874 413055 412587 660327 691881 40.95 67.5 2
10:36:10 2023-09-28 351753 351316 90600 88914 142358 142597 144594 144844 96589 95914 107815 112869 131314 133448 374939 399836 1089147 1068217 389852 405930 123084 110584 121934 123683 143706 143811 131025 133177 86559 88230 277926 246090 712717 720421 226954 226936 290771 293026 346322 334561 357766 358004 369284 376012 349675 390614 770492 801971 557153 462937 311765 308081 357942 357968 372884 380021 382505 386238 424034 424017 682670 713354 40.95 67.5 2
10:36:11 2023-09-28 358669 357421 92358 90222 142632 146382 148349 148436 97114 96503 109898 111079 134399 136079 382069 406902 1106792 1091414 399086 413892 126046 114294 125340 127109 149690 144270 135745 137115 88877 90302 283410 250095 723191 725209 227545 226551 296980 296901 354989 344824 357731 363998 375981 383491 354716 392098 781356 811338 566005 472718 317584 312897 364866 364992 376627 383517 386272 390299 430333 428824 685585 721587 40.95 67.5 2
10:36:12 2023-09-28 369817 366419 95829 92064 146852 151488 153453 152444 97843 97031 114919 114068 140315 139166 391749 415752 1118427 1106933 405615 423583 128968 112516 129368 132505 152664 149943 142661 140555 90792 92241 285129 252540 739101 742467 231180 231105 298607 301950 358192 351258 366631 366403 383032 384764 360481 396312 791103 837817 566005 477785 322629 317365 370002 369134 385518 387701 390714 395130 435313 436762 700539 730833 40.95 67.5 2
10:36:13 2023-09-28 373070 369781 96067 92446 148767 150479 154979 154394 98284 97459 116044 115032 141229 139945 395724 427671 1122370 1108398 412696 423921 129237 113135 131062 130043 153799 151883 140880 142274 91330 94136 285791 254760 740683 747769 233060 231728 300353 304578 360938 350993 368230 369206 382435 386486 357452 396457 790692 829336 563826 479073 323347 316381 374240 372000 383250 391223 392235 396389 435320 434034 701961 733031 40.95 67.5 2
10:36:14 2023-09-28 371800 369955 96291 92638 151527 152004 156226 155341 98313 97263 115987 115309 141465 140899 395436 428743 1134488 1117026 409172 427343 131676 113290 134001 131136 155212 150231 142227 142660 91779 94496 286006 255554 744472 752435 234634 231554 302079 304185 360866 351114 369276 371891 383338 386921 358135 399508 800297 831722 570062 481765 325013 321165 372884 373052 383250 391808 395205 398241 433924 434141 704104 737605 40.95 67.5 2
10:36:15 2023-09-28 378722 378157 96561 92702 148210 152875 157643 157186 98282 97164 116530 116398 141998 143969 400292 427671 1137714 1125531 414484 427663 130380 114170 134586 132639 157230 152226 143313 144500 92260 94890 287666 256278 745089 751477 234520 231950 302101 304864 361010 353888 367708 368946 382131 387601 358602 396899 797357 843230 572354 477602 326649 318335 374240 373052 387912 390914 391608 396159 434030 438751 707168 737907 40.95 67.5 2
10:36:16 2023-09-28 378758 376174 96388 94467 150343 153020 158225 157361 98345 97131 113771 116625 141990 144118 401456 433043 1133647 1118727 416974 428937 131768 114517 131238 133432 157537 153286 143676 145103 92320 95052 288551 257005 760747 756328 234779 233361 302193 306478 363053 351862 369165 369835 382668 386180 356378 396349 799007 836967 565489 477566 324667 318887 373226 372525 384364 392430 392235 396425 436457 434034 711154 737944 40.95 67.5 2
10:36:17 2023-09-28 380792 379047 94831 93087 149055 154009 161563 161017 98345 97662 114126 117432 138973 144843 401622 430405 1151257 1131850 412587 432181 132214 114537 131891 133725 160654 153989 144782 145712 92970 95154 291141 257734 759524 756255 234851 231984 304245 304328 363053 353140 368230 369835 378685 386216 359396 395162 802424 848155 570062 481808 324739 320860 373183 373052 387623 392119 393419 396830 436770 438751 710293 745194 40.95 67.5 2
10:36:18 2023-09-28 385046 379051 96669 94831 149767 154077 161929 161199 98782 97662 114291 117791 140230 143144 406068 431578 1143561 1133577 418153 432836 128953 115321 132612 134555 160948 154235 145214 145945 93034 93399 291141 256577 755470 758479 234851 233093 303142 305996 363822 354237 368752 369799 381863 385372 359361 396899 802571 848191 571414 481808 328646 320597 374382 372728 388020 392430 392198 396425 437831 440894 713165 742718 40.95 67.5 2
10:36:19 2023-09-28 383424 382220 94769 95260 151161 155039 159435 158663 99221 98062 115249 118782 141268 142115 408690 441732 1155356 1137529 417931 437997 129537 115799 133990 135330 158953 155662 146744 147963 93745 93495 293229 259033 758213 763730 237350 232088 304472 306802 363268 352117 369192 371910 381025 387368 356449 396529 809491 838343 575472 487588 328145 323794 375471 374181 387294 394714 396926 396425 436366 436477 711114 750169 40.95 67.5 2
10:36:20 2023-09-28 385095 384842 95022 95651 152119 156044 160455 158978 99736 98603 116306 119077 142054 142432 411444 438706 1162148 1148877 419418 436290 131364 116219 135089 135773 160090 156215 149395 148481 95569 93559 289124 258235 775205 763694 237585 232734 306933 308538 363268 356445 369228 371910 381560 387062 360808 396457 809177 853536 572767 487243 328646 324816 375507 374110 391319 396241 395225 396425 436615 442030 712661 749156 40.95 67.5 2
10:36:21 2023-09-28 391397 386557 95122 95721 152715 157051 161260 160063 100046 98735 116600 121438 142586 144100 410518 440957 1157888 1145758 422234 438835 131132 116640 135030 136509 160293 157369 148388 149311 94463 94198 308626 262267 781843 769187 237350 234793 306645 310286 365349 358562 369560 373088 384462 388903 360736 400967 811215 856060 567829 486208 332392 324672 378619 376470 391541 396166 395802 400899 441547 441850 724465 753711 40.95 67.5 2
10:36:22 2023-09-28 390865 388997 95697 96316 154013 158437 162475 161569 102306 99242 117496 122062 143676 144996 416765 452135 1174699 1153427 423534 441985 132022 117454 135951 137815 161646 158820 151382 148395 96269 94488 294715 263106 776652 772820 237776 234932 308706 309391 368839 357232 372620 375306 385382 391232 359685 400611 818685 852259 581950 492361 331685 325182 379015 378812 391872 395889 396592 401823 441665 441394 721596 757905 40.95 67.6 2
10:36:23 2023-09-28 390771 389910 96059 96358 155043 158881 163439 162189 102550 99478 117645 122383 145052 145331 417142 449015 1178797 1168327 426297 445415 132818 117746 137191 138172 162919 159307 148374 149138 96638 95194 295794 261554 778520 774971 237670 235156 309579 310366 367731 360839 373602 376470 384141 390030 363543 400611 819847 861323 582234 493559 331685 327185 381698 378740 392163 397662 399854 402429 441917 444349 721596 759650 40.95 67.6 2
10:36:24 2023-09-28 399340 394629 96810 94519 155367 162672 163770 164348 102650 100162 118351 119696 144773 147498 421212 450746 1180805 1155070 429959 448906 133536 118869 137780 141477 163762 162885 149629 150889 94644 96039 298285 266928 769328 781874 237077 237644 308363 310584 373170 360875 375786 374181 388011 394723 363800 403067 820620 860345 586063 492810 335677 328468 382814 381575 393891 400111 396484 404899 447432 444355 738068 765045 40.95 67.7 2
10:36:25 2023-09-28 396506 396421 97147 94845 156601 159190 165340 164897 103150 100269 118960 119957 145956 147481 423305 454401 1190697 1166614 431863 449578 133654 119627 137802 141855 164018 163591 150007 151896 94643 96599 297395 267307 773552 781213 239325 237191 309515 311890 371800 360875 375181 378776 388047 393481 360880 401251 825615 865090 580579 498194 333645 328706 382650 383058 394481 399760 400994 405762 446889 446843 729338 767818 40.95 67.7 2
10:36:26 2023-09-28 400688 399325 98207 94973 160857 159393 167456 165440 103593 100539 120483 120233 146804 147134 423700 460048 1179714 1171751 436176 450926 135461 120219 139956 142212 166235 160590 151908 152524 95290 96994 296586 266550 788418 789841 240068 238699 311251 315191 372906 362013 376233 378776 387498 393579 362490 406119 826706 868878 583587 495376 336974 329773 385599 381272 395737 404671 401059 407962 446304 446544 742911 767707 40.95 67.7 2
10:36:27 2023-09-28 403380 401583 98209 95811 158233 160926 167220 166773 103379 101160 120131 121650 146804 148963 426445 460012 1194962 1171039 431223 453296 135461 120554 140242 139009 166875 161654 152153 153190 95355 97619 300410 267935 782537 792119 240815 237997 312891 313756 373808 363136 377897 378885 388047 393826 363034 404756 829772 863869 591701 496430 336135 332513 384409 384784 396997 402856 403776 407063 446925 448052 741141 772518 40.95 67.7 2
10:36:28 2023-09-28 403937 403587 98277 95940 160810 161501 167691 170113 103450 101367 120166 122082 149767 149590 428767 457250 1203418 1184623 434864 455938 135821 120905 140490 140106 167576 162684 152930 153902 96136 97894 300989 269447 790352 790961 240850 239440 313147 313612 376351 365358 377738 381100 388047 396952 367941 403712 833375 877750 587434 498470 337762 333559 384103 383094 399959 403677 403813 406086 445528 450726 736348 772518 40.95 67.7 2
10:36:29 2023-09-28 409675 403592 98685 96633 161404 162545 168869 168887 103693 101578 120973 122516 148210 149657 429357 463060 1199028 1171147 440511 457987 136282 123371 143345 141168 170157 163111 153663 155246 96628 98394 299158 270531 783097 797161 240886 241474 313147 315744 376694 365322 377897 378848 390435 396523 363579 406119 833412 872306 590175 495630 340402 332783 386485 387718 398990 404974 402525 405367 450577 450408 746952 779276 40.95 67.7 2
10:36:30 2023-09-28 405646 406061 98784 96765 161591 163066 171465 167448 101571 101690 121391 122755 150811 150078 433728 465017 1213762 1188921 440861 458108 136505 123908 143445 141549 170465 164264 154090 155713 96858 98763 306511 273133 784755 796029 242387 240592 314137 317081 378663 366457 376762 382719 389853 397706 367123 404931 837072 878020 590175 504507 339680 333564 387375 387826 400371 402891 404996 405403 450449 450496 738170 777112 40.95 67.7 2
10:36:31 2023-09-28 412447 408385 99425 97132 159290 163624 168898 167915 103970 101578 122232 123121 147344 150676 432750 472187 1199996 1183848 446515 459904 137436 124370 143987 142468 167856 164931 155117 156757 97555 98829 302792 272519 793807 802429 242935 242154 314101 318683 379002 366973 378574 381908 392261 398299 364480 405041 837072 875608 599086 503007 341612 333794 388029 390680 401542 405292 403776 407805 450823 453182 755757 783166 40.95 67.7 2
10:36:32 2023-09-28 411760 410409 99803 97399 159511 164388 169367 168730 101619 102000 124405 123357 148284 153715 435903 468990 1217468 1194022 441597 462651 137299 124179 144324 142997 167890 165981 155259 157635 97622 99474 304595 273640 786732 800008 243521 241644 315502 317603 379038 368705 377933 381913 391019 398893 365255 405794 838888 879163 578505 506694 341127 335718 388029 390956 404395 405257 406146 405475 451111 451867 746643 783179 40.95 67.7 2
10:36:33 2023-09-28 414189 408848 100001 97460 160088 164183 169704 168983 104214 103987 124648 123390 148555 153966 437883 467670 1211683 1192673 447816 462614 138114 121177 141113 143224 169525 165784 156487 157635 97991 99757 304595 273217 800808 801859 242963 242325 315058 318501 378966 369889 378393 382646 391879 396488 366426 405794 839451 884364 590175 503757 341612 333830 391328 387826 402240 407712 404996 409682 449590 451867 753035 779389 40.95 67.8 2
10:36:34 2023-09-28 413800 411913 100244 97925 160561 165771 170041 170092 104247 102567 123119 124203 149270 154323 440443 472454 1225781 1200052 445533 462882 138306 121343 144940 143926 169494 167136 156736 160395 98257 100234 304437 276514 791045 804776 243864 241984 315983 318276 381721 372018 378574 382485 391019 399804 366426 406082 846266 888529 599724 507413 340519 335494 390224 390956 403480 407105 404249 408417 451003 454484 750400 785752 40.95 67.7 2
10:36:35 2023-09-28 417373 413212 100728 97997 161147 165806 171091 170127 101740 104126 123605 124790 150062 150497 442209 468954 1218594 1203318 450717 466627 138981 121335 142377 143926 170101 166945 157503 160360 98733 100057 316939 275340 803643 808202 243142 242972 315947 317725 379038 372806 381413 380773 392297 396558 367529 405362 841338 890779 601114 504544 341551 334521 392472 390129 403819 409897 403644 410335 449626 452889 758042 782858 40.95 67.7 2
10:36:36 2023-09-28 417821 415110 100796 98458 161620 166758 171516 171245 101836 104516 125169 125023 150022 151354 441656 472298 1230176 1209494 444204 467179 141276 121586 142907 144526 171185 167428 160227 160724 98932 100707 304437 276710 803895 808149 243864 241984 316406 317725 379038 372806 381974 383094 390435 396523 367271 404756 848671 894849 601114 504643 341612 336613 391550 391232 404968 408963 407936 410335 450613 451902 746952 788089 40.95 67.8 2
10:36:37 2023-09-28 419592 417237 100971 98431 162112 166770 172148 171618 101920 104598 125765 125301 150504 151043 441764 472333 1217616 1206077 450864 467090 141576 121594 144109 144522 172208 167639 160891 160948 99068 100673 309197 276710 827812 811508 243864 242666 317770 319133 378966 372018 383978 383023 393365 395863 366935 405470 845031 888529 598401 507054 342309 336000 393347 391785 401004 409825 405140 412774 450931 450461 758581 787428 40.95 67.8 2
10:36:38 2023-09-28 416635 416388 101489 98661 163099 166875 173317 171756 102059 104448 125921 125368 151196 151560 446259 477967 1226687 1217753 450963 468845 141773 122096 144070 145368 172312 168960 156795 158380 99474 101029 307146 276122 810642 810326 245764 242837 315983 320174 381990 373070 381974 385976 394580 397635 366390 404756 848671 894853 602504 512545 345028 337584 396382 394288 403301 407534 408170 413872 450859 453982 755757 790158 40.95 67.7 2
10:36:39 2023-09-28 422263 417629 101701 98665 163290 167272 174061 172234 102154 104448 126149 125435 151271 153345 446963 482297 1220930 1207728 456341 468918 141739 122256 144070 145705 172312 169303 157254 158919 99612 101265 309103 276906 822768 818235 245244 240603 315947 320399 383342 369889 382873 384208 395764 398893 364160 405398 847467 887002 603894 508647 345229 334521 393347 393110 403783 410149 406146 412811 454086 451831 763297 790832 40.95 67.7 2
10:36:40 2023-09-28 421078 418687 101519 98862 163285 167917 173662 173162 102059 104661 126079 125849 151507 152576 447973 486323 1237080 1216404 452071 471498 142065 122509 144236 146143 172688 170150 156904 159173 99816 101543 307300 279277 823844 816226 245244 240603 318669 319654 384701 372806 381937 385361 393365 400646 364963 406082 847968 889788 599724 513275 344537 336578 393584 393110 405867 408928 405497 410298 453732 455770 754103 793190 40.95 67.8 2
10:36:41 2023-09-28 426224 421456 101557 98900 163290 171400 173940 174027 102154 104873 126184 126298 151507 153171 449292 482672 1230176 1205171 455266 473086 141808 123536 144372 146689 173378 172453 158250 159494 99816 101719 308288 279437 807081 819392 243864 241679 317141 318462 382672 373597 383164 382450 392225 400085 365028 405362 849806 889788 595659 508495 342695 338579 392100 393110 404617 412640 405497 411170 453060 453171 761100 795519 40.95 67.8 2
10:36:42 2023-09-28 425881 423498 101742 99653 163602 169216 174078 174478 102123 105276 122895 126965 152069 154308 450813 482212 1243251 1223092 451246 473980 142570 123271 145245 146587 174521 170365 159304 160123 100192 101719 311017 278971 817025 819704 245244 240568 318136 319654 382260 372746 382873 385397 391604 396488 367494 405005 852929 898923 606326 512076 342032 338615 394526 391314 405637 410220 409163 412774 450967 454198 751932 791467 40.95 67.8 2
10:36:43 2023-09-28 422189 424111 102163 99541 164374 171796 175368 174617 102421 104980 123282 126749 152483 153700 450597 490609 1239422 1215980 450611 473519 142540 123507 145515 147304 175079 169710 159439 160515 100433 103625 311017 279473 827347 827308 246285 240637 318066 320174 382100 373070 385486 387172 392777 398893 364160 405506 855423 888521 614647 513638 342695 338650 396945 396811 405699 409899 409017 412591 457203 454557 756209 797105 40.95 67.8 2
10:36:44 2023-09-28 424674 426111 102192 99512 164895 171555 175736 174704 102619 105208 123349 126715 152517 153666 450669 485395 1239422 1226593 454721 475806 138777 123906 145786 147304 175639 172995 159982 160515 100708 102180 310004 278543 834931 820588 246634 240637 316627 321669 380959 373043 384015 387754 394580 396523 366097 405326 852325 899197 606847 516633 345273 337559 396934 393110 405867 409573 405569 414975 454625 454198 759659 794991 40.95 67.8 2
10:36:45 2023-09-28 428310 424120 102471 99545 165457 171796 176615 174617 102887 104873 123685 126681 153255 153452 453968 491048 1231394 1216972 461247 475404 138968 124051 146123 147231 175499 171593 160247 161115 100747 103734 309903 278311 820812 827897 245590 241981 318219 322384 382637 373597 384575 385290 395764 398858 364160 405398 849806 890719 610843 513602 346560 336542 396898 395508 406119 412061 405140 414681 454477 452536 768919 796523 40.95 67.8 2
10:36:46 2023-09-28 432052 427725 102411 99957 165462 172249 176492 175736 102587 105086 123956 127554 153395 154196 455362 484103 1239422 1224841 461037 476036 139180 124185 146261 150276 176131 170504 160527 161543 100881 104012 313746 281560 816204 826132 245244 242085 317141 320696 382977 375359 385486 384208 393990 398893 367494 405362 852929 899522 609538 510593 345790 338615 395710 391900 405615 413803 405497 412811 451003 453915 769458 796414 40.95 67.8 2
10:36:47 2023-09-28 431220 427192 102405 100032 165414 168686 176492 176580 102587 105310 123804 127874 153399 154660 455860 491194 1244681 1217160 456666 476407 138984 124797 146123 150451 176377 170675 160494 161611 101054 102819 313632 282902 820456 829741 245244 241343 319100 319690 383317 373043 386617 384784 392190 399488 364963 405470 856067 888481 602514 510556 345028 340428 394526 394289 404369 413221 409126 411534 455589 451867 764454 797688 40.95 67.8 2
10:36:48 2023-09-28 431440 427527 104712 99919 166407 167968 177626 175981 103092 105086 124599 127466 154030 154196 458129 493760 1239422 1225331 463641 477823 139127 124423 146020 148611 176131 171491 160895 162580 101158 104450 312836 283430 816556 829777 245244 242830 317141 320660 385279 373043 385486 383130 394616 400682 364160 404756 854817 892019 605283 513675 347568 338650 394526 395472 405615 413588 407153 412931 457203 453737 772756 801804 40.95 67.8 2
10:36:49 2023-09-28 432605 428955 102765 100128 165963 169173 176739 179623 102887 105154 124738 127874 153996 154764 457481 489021 1255402 1232752 458033 477931 140015 124423 146873 148471 179024 171372 161298 162388 101261 104257 310475 284911 819701 828911 245590 241679 319808 319690 383317 375359 383723 385433 391604 399488 366390 406082 858334 903896 608063 516267 345229 341735 395117 393422 408942 412350 409163 411534 451075 454624 758838 797725 40.95 67.8 2
10:36:50 2023-09-28 431135 430522 102936 100266 166799 169324 180431 179623 103124 105300 124910 130478 154278 155480 457530 496067 1249760 1231740 461365 478003 139814 125006 147014 150938 176624 172347 161264 163169 101261 104502 313746 284911 819698 827289 245764 241847 318582 320174 386744 374270 383707 386283 393400 401031 368202 405499 861442 902400 608129 518102 346414 340249 394347 395364 408199 412025 405569 411206 453060 455974 764896 802410 40.95 67.8 2
10:36:51 2023-09-28 436784 431087 104678 100295 166519 169290 180502 179819 102989 105334 125044 128467 154527 155264 458986 491303 1245090 1227818 461111 480707 141326 124766 147973 150659 176185 171730 162220 162648 101610 104324 318067 283703 831441 832201 245590 241882 320660 321634 382136 374235 386617 385397 393400 398916 365255 405398 856674 897582 602514 513638 346573 339675 397043 393699 404653 413221 405533 414998 451003 451867 769458 797688 40.95 67.8 2
10:36:52 2023-09-28 431440 432456 104678 100291 166791 169760 178482 177714 103438 103065 124977 128297 154424 155662 461388 498764 1255789 1233038 462676 481423 139623 125212 147099 149757 175902 172742 161556 163727 101610 104613 316638 285205 817412 829777 245590 241679 318136 320660 386744 376783 383128 386627 393088 401281 364707 404895 860840 901503 609538 513657 346560 340188 394562 396182 408921 412061 405569 410916 453414 454624 765341 802446 40.95 67.8 2
10:36:53 2023-09-28 431479 434657 104891 100635 167028 169862 180953 180338 103393 105401 125424 130809 155060 156018 459611 498650 1254347 1233566 459661 482894 141133 125245 147283 147411 179667 172931 162073 164253 101610 104714 316638 286126 816196 832165 245244 241679 318582 320210 386780 376259 383164 386283 392225 400718 364707 404284 860570 902851 608063 513657 346560 341219 394526 394916 408921 412064 409624 410043 455836 454481 767679 802262 40.95 67.8 2
10:36:54 2023-09-28 438946 432953 103041 100644 167430 169828 176681 180338 103431 105222 125424 128798 155173 156166 459683 491574 1244207 1234260 463641 483309 141122 125212 148319 151183 176740 171833 163182 163232 102168 104324 315413 282902 834075 836380 245244 241713 317176 323400 382941 373079 386070 385433 395499 396175 362779 404150 855460 892425 601143 515901 346842 338615 399853 396732 405296 412640 405569 415270 453732 451902 770231 801840 40.95 67.8 2
10:36:55 2023-09-28 439097 435670 105147 100816 170188 170437 177307 180535 103502 105401 125491 130786 155595 156524 463409 493796 1241490 1229954 468059 483578 141122 125245 148319 151252 176740 172931 163245 163762 102239 104680 316475 283703 829404 838227 245244 241679 316884 323173 384972 373638 385523 386039 394616 397670 364905 405861 857024 898447 602514 517735 348280 338472 399144 396623 405723 413405 404855 414681 455371 452854 777727 804628 40.95 67.8 2
10:36:56 2023-09-28 435484 436552 105001 100816 170377 170537 177765 176278 103534 105401 125664 130877 155595 156524 463409 501627 1261665 1237117 463677 483172 141089 125625 148284 147715 176774 173760 163035 165044 101993 104782 319583 287756 822344 834561 245590 242050 319583 320210 387361 376524 384287 386283 391604 400120 364707 404321 862133 906728 603894 516599 346878 341965 395153 395508 409499 412640 405569 410335 453337 454588 767827 802483 40.95 67.8 2
10:36:57 2023-09-28 438571 434759 104997 100987 170412 170826 178135 177256 103817 103086 126119 131320 155457 156528 464648 495778 1246490 1236596 465063 484948 141906 125092 149289 151252 178194 172897 164231 163762 102452 104714 314656 284911 839784 838857 245244 241882 318618 322062 382672 374270 386617 385397 393088 395863 363104 404720 857890 901250 612357 516267 346878 340739 400135 395544 405581 413803 405569 414681 453663 451198 772527 804802 40.95 67.8 2
10:36:58 2023-09-28 441638 435365 103328 100881 170531 170979 178147 177358 103566 105435 125906 131002 155595 156777 465195 495995 1248668 1237117 466417 483583 142004 125245 149289 147512 178173 173328 164529 164665 102594 104714 312919 284508 838014 842265 245244 241679 318136 323436 383281 374235 386894 385433 394267 395863 364572 404114 857890 898887 619877 516633 347615 339400 400135 396732 405296 413803 409624 414680 455729 454484 771796 804654 40.95 67.7 2
10:36:59 2023-09-28 437902 438191 105405 101158 167965 171416 178326 177884 103566 105508 125872 131302 156073 157180 467676 503480 1263530 1238320 468792 485395 141589 125693 148768 148752 177332 174073 163706 165760 102310 104922 317729 287531 823740 836930 245590 241679 320326 320174 386816 377090 384323 386283 391019 401053 364160 403639 863392 901511 612357 518133 346878 342771 395746 395508 409210 412640 405569 410298 453663 454588 765737 805946 40.95 67.7 2
10:37:00 2023-09-28 439362 440544 105283 101018 170712 171846 178463 177952 103811 105542 125906 131575 158519 157515 467284 505080 1268962 1242801 464734 488395 141545 125900 149150 149230 177892 174107 164266 165876 102523 102432 318656 288175 834489 838118 245244 243693 320103 321899 386780 377090 384360 386283 389888 398893 366567 403382 866469 909835 603894 520909 346696 342663 396196 395328 409101 412533 410388 410262 451075 454198 767827 807056 40.95 67.8 2
10:37:01 2023-09-28 443137 438679 105250 101187 170751 171524 178463 178130 103598 102896 126322 131286 158740 157320 467946 500040 1250045 1238879 467886 485395 142305 125625 149461 147919 178522 173916 165322 165344 102879 104782 313477 285720 839817 843729 245244 241679 318618 323664 383317 374235 386343 385433 392225 395275 364314 406082 857121 902851 609453 516633 347369 340188 400418 396732 405903 411298 405569 414681 454946 451515 773661 805946 40.95 67.8 2
10:37:02 2023-09-28 443941 439418 105317 101261 170822 171558 179275 178232 103928 105542 126619 131377 158809 157355 467199 500393 1253149 1239237 469251 486494 142371 125693 149785 149127 179052 174107 165392 165610 102879 104883 319019 286126 842529 845977 245518 243693 321158 323556 384907 374128 386507 385832 393222 396952 363948 405810 857084 901539 615176 513657 347751 340284 400418 396768 405903 411585 409042 414533 454946 451163 774879 805946 40.95 67.7 2
10:37:03 2023-09-28 441274 440094 105347 101360 171065 171831 179310 178514 103914 105649 126531 131666 158878 157610 467199 509483 1267160 1244644 468980 486909 141579 126142 149638 149776 178173 175661 165101 166723 102594 102651 319583 288450 830544 838929 245244 241343 318618 320210 387943 377126 383164 386362 391055 399488 362779 402139 864654 907817 611190 519745 346878 341771 395746 396732 409210 412350 405533 410007 454050 454339 772132 809271 40.95 67.7 2
10:37:04 2023-09-28 444064 441241 105508 101196 166571 171967 179740 179083 103914 105615 126652 131411 158843 157620 470608 501627 1257914 1239237 470584 486801 142492 125867 152588 149263 179653 174629 165623 165911 102594 102464 320425 286651 845426 843729 243864 240637 318136 321348 383281 375923 386343 384549 391914 394136 362525 405506 858978 904165 609453 516633 347369 341182 400135 395508 405296 411585 405461 413433 450678 450531 777073 804802 40.95 67.7 2
10:37:05 2023-09-28 445150 441836 105351 101055 170985 171831 179593 179186 103914 105503 126531 131411 159064 157720 468589 501664 1257914 1240999 470584 486981 142728 125693 152658 149263 179653 174507 165889 165876 103093 104883 319392 284902 844405 845470 243864 240672 318618 323111 383281 374306 386070 384820 391604 394136 363766 404600 862742 906528 616585 518839 347505 340846 400418 396551 405401 413732 408461 413872 453323 449236 774870 805946 40.95 67.8 2
10:37:06 2023-09-28 442842 441566 105390 101331 171100 171951 179593 179439 104063 105649 126740 131627 159099 157865 468625 507913 1267160 1244074 470584 490500 141913 126142 149182 150223 178454 175875 164793 166840 102594 102619 320509 288527 824245 842891 243864 245773 318136 319725 387670 376524 383128 385433 391019 398299 364314 400931 864654 907696 608063 519745 346878 341771 395782 396137 409049 412061 405497 409067 450967 453879 770267 806893 40.95 67.8 2
10:37:07 2023-09-28 441336 442142 105773 101299 171135 172139 179877 179112 103946 105683 126740 131695 159099 157900 468697 509056 1269071 1246416 470584 491266 142004 126176 149952 150257 179018 176065 165357 169472 102808 102684 319119 290843 828039 843816 243720 242972 321158 322127 387799 376946 383907 385290 389711 398157 363911 401032 865881 906683 612357 519745 347615 342109 396340 396101 408921 412061 405497 409826 451075 453243 772169 806285 40.95 67.7 2
10:37:08 2023-09-28 448186 441710 105385 101364 167338 172139 180162 179520 103946 105649 126774 131666 159355 158378 472929 502029 1254347 1244644 468638 490537 143004 126108 152800 149776 179937 175503 166353 166374 103093 102464 319205 285775 844973 848009 243864 245809 318615 322719 384125 374235 385523 384820 392190 396578 360916 403675 858407 902851 628920 516599 346878 339675 400418 396804 404689 412640 405176 413763 454050 450899 776226 809392 40.95 67.7 2
10:37:09 2023-09-28 441561 445264 105615 101503 167806 172036 180594 179576 104095 105723 126950 131695 159390 157900 471869 510597 1272713 1246416 468530 486729 142171 126525 150162 150290 179335 176347 165738 169271 102808 102748 321647 291496 838190 843729 243864 245737 319100 319950 387397 377068 383164 385433 389544 397706 364057 400009 864940 907964 619629 519745 346878 342289 395746 396502 408921 412350 405461 408742 451075 453207 772293 806929 40.95 67.7 2
10:37:10 2023-09-28 444863 446641 105497 101500 167873 172174 180572 179645 103946 103077 127038 131940 159355 158272 472123 510956 1272317 1248192 468602 492694 142037 126856 150162 150780 179619 176382 165854 169744 102879 102748 322582 291012 832226 844925 243864 242325 318547 319430 387361 377054 382821 385090 389509 396523 362994 399654 867086 910444 612357 522543 346659 341591 395566 395364 408163 412461 407880 408849 450967 454091 771396 806893 40.95 67.8 2
10:37:11 2023-09-28 448101 446536 105806 101471 167570 172139 180162 179520 104166 103248 127038 131695 159390 158378 473532 505008 1257914 1246416 473939 492077 142762 126108 151773 150016 180472 176030 166585 167445 103165 102625 322161 286615 848413 851690 243864 242325 317106 322683 384395 374163 385486 384243 391927 393481 360772 402424 859586 901503 613766 518096 346842 338650 400418 396732 404653 412640 404249 412811 454304 451043 778178 806856 40.95 67.8 2
10:37:12 2023-09-28 458289 444952 105458 101509 168254 172174 180732 179963 104192 105796 127160 131787 159535 158634 474275 505080 1257914 1246416 474614 492694 142827 126108 153121 150257 180472 175784 166818 166840 103165 102689 320114 286651 864728 851690 243648 242594 319535 322432 386613 374056 384177 384100 391461 395764 360301 401068 861553 902140 606152 518060 346842 338365 400418 396732 404617 412640 403929 412482 453482 451043 778731 806856 40.95 67.8 2
10:37:13 2023-09-28 446634 444957 105605 101645 167907 172688 180732 179963 104088 105796 127160 131821 159535 158781 473903 512468 1278221 1248446 469917 492694 142497 126491 152978 150605 180187 176347 166353 169626 103165 102818 323984 291712 840097 846124 243864 241984 320930 320174 387161 377054 383128 384243 390242 394101 362994 401439 865881 910606 616770 519709 345229 342289 396777 394324 406011 412061 405533 409031 450749 454895 768696 809243 40.95 67.8 2
10:37:14 2023-09-28 449666 446917 105761 101573 167869 172945 180629 180395 104199 103204 127370 131940 157631 158634 475728 511649 1257914 1244644 478690 492694 142769 126633 150901 150535 180187 176382 166585 169661 103165 102818 323289 288450 846876 852897 243648 242325 318335 321705 386744 373901 383164 384243 391604 394963 359396 400009 859586 902548 603372 518902 348354 338341 397043 396804 405296 411124 404996 411534 453663 451043 781094 808074 40.95 67.8 2
10:37:15 2023-09-28 448175 445649 105819 101327 168853 172036 181627 179645 104263 105469 127615 131695 159856 158121 475728 513226 1259703 1239200 478866 494090 142365 126734 152765 151016 180222 177231 166643 170086 103165 102888 320425 291254 836326 852293 243346 240603 316627 320435 387361 374199 383164 384200 389853 396140 359649 399690 862091 903921 610948 520687 348134 339496 396196 396623 405759 413466 404202 408849 453482 451043 781131 809257 40.95 67.8 2
10:37:16 2023-09-28 450142 448419 105581 101649 167309 173274 180162 180853 103914 103333 126950 128744 159390 159702 475692 509483 1275500 1258399 472594 493740 143094 126491 150935 150602 180827 176382 167203 169779 103452 102645 321294 288509 854035 847936 243864 240966 316884 321669 384090 375359 382821 386283 389544 394723 360808 398772 864004 907964 616585 524364 345753 339089 399289 395508 405939 409573 404855 411534 449619 449201 770194 805714 40.95 67.8 2
10:37:17 2023-09-28 449959 448304 105424 101649 167907 173274 180767 180853 104088 103172 127160 128744 159535 159444 477114 509483 1272787 1261346 476944 491431 142728 126525 153298 150773 180793 176417 166818 169933 103165 103003 323289 290196 848599 847325 243693 242217 318190 321383 386613 374917 380679 385436 389746 395800 360048 398840 864006 915883 619859 522806 347827 338650 398898 395921 408344 410220 404996 410007 452214 451867 778178 806893 40.95 67.7 2
10:37:18 2023-09-28 454191 448345 105458 101645 167898 173274 180767 180853 103946 105791 127546 128503 159459 158962 475177 513624 1268962 1244607 468602 492922 142762 126734 151077 150773 180517 177355 166818 169849 103165 102748 326324 291569 841990 855318 243864 240966 317211 319725 385008 373079 384015 385126 387463 393791 358314 400009 865237 899522 606673 520849 345229 340428 396934 396101 402842 410220 404891 408417 450089 449099 772724 811663 40.95 67.8 2
10:37:19 2023-09-28 448504 450827 105458 101637 167936 172998 180801 180853 104121 103301 127404 128623 159716 158751 478129 517039 1270909 1250258 474106 494348 142497 126950 151006 150955 180586 177551 166818 166246 103165 103241 322582 293602 836661 850941 243341 241644 317141 318688 386472 376488 381253 385436 388047 394998 359938 395755 867086 910606 616770 521218 345790 340703 394526 394324 405975 410185 405858 405403 448255 450647 771980 806893 40.95 67.8 2
10:37:20 2023-09-28 453726 449676 105531 101505 168440 172963 181627 180567 104192 105683 127404 128461 159716 158927 478468 511071 1258019 1249970 475340 492851 142531 126734 153191 150773 180827 177231 166853 169933 103308 102818 328386 290191 848311 855318 243106 240966 315983 320696 385279 373079 382550 382754 389853 393516 356449 396457 860219 903280 602504 521057 347605 337926 396862 396623 403941 410943 403593 409500 453500 449703 781721 808074 40.95 67.8 2
10:37:21 2023-09-28 459173 450832 105761 101509 168673 172998 181374 180853 104421 103192 127676 131866 159716 158927 478468 514022 1281698 1255715 468602 493616 142860 126176 151593 150636 180861 176947 167320 169814 105016 102645 321706 288486 848340 849847 243864 240255 316184 320696 382977 374270 381974 385126 387533 393615 358566 396385 862133 907964 619629 523621 345229 338377 397043 394324 404689 408355 405858 409646 449338 450726 769686 804501 40.95 67.8 2
10:37:22 2023-09-28 447577 450381 105450 101364 167962 172843 181788 180633 103946 105717 127404 128461 159750 158962 476187 510692 1268098 1254089 479804 494348 142699 126761 150935 151016 180861 177515 167320 170038 103308 103100 321724 291637 843021 851690 241313 241841 318633 322127 386613 376345 380679 383260 390206 394302 359541 397953 862779 909284 606673 516599 345426 338615 396790 393699 405939 412640 403205 407805 446432 449379 779399 807093 40.95 67.7 2
10:37:23 2023-09-28 450868 450791 105760 101641 167936 173304 181374 180922 103946 105859 127404 128832 159938 159632 476187 514058 1270946 1252074 474850 494384 142600 126822 150442 151224 180507 177960 166701 170262 103165 102818 323289 292082 836748 852897 242764 240797 316184 318759 385621 373638 378574 382521 388047 394101 357201 396899 864654 901474 624619 522843 344742 338650 394249 396732 405975 408963 404996 405367 453252 450827 773867 811700 40.95 67.8 2
10:37:24 2023-09-28 452013 450832 105458 101509 168440 173274 181627 180887 104192 103345 127527 128503 159973 158962 476187 517111 1281061 1255715 471326 494384 143094 126706 151571 150891 181733 176948 167789 170338 103596 102818 324216 290150 867107 852750 243341 239812 317770 320174 382136 374235 380679 384784 388047 392439 357488 395719 863857 909320 608063 523992 342695 338615 397043 393734 404369 407747 406146 409031 449093 450408 771183 806285 40.95 67.8 2
10:37:25 2023-09-28 450899 451125 105639 101369 168857 172723 181949 180533 104263 105542 127649 131821 160042 158413 477638 516826 1263567 1239237 477544 495080 142333 126768 151112 151019 180827 177550 167320 170192 103165 103029 322363 293676 841287 857125 240850 240628 317141 317761 385008 373114 382550 382719 388011 394723 356414 396385 865237 901646 610948 518029 344597 340524 394419 395050 403373 412207 404812 408073 448112 449034 777073 809293 40.95 67.7 2
10:37:26 2023-09-28 451741 453604 105761 101579 168440 173153 181915 180887 104421 103301 127527 128535 159973 158998 477638 510992 1272478 1259554 477616 494384 142762 126734 151593 151016 181400 177550 169555 170192 104943 102818 324216 291981 847842 852293 241975 240966 315983 318759 383281 375359 378538 382719 387463 393615 357201 395738 859622 911931 619051 519672 346597 337594 396655 394324 405939 410256 402240 405439 449020 451043 778847 806893 40.95 67.7 2
10:37:27 2023-09-28 454080 451165 105492 101500 168966 173118 181984 180887 104192 105610 127615 128373 159820 158927 477674 514130 1268135 1251184 479124 495116 143060 126142 153689 150669 182264 177231 169981 169849 105049 102684 328502 290879 860369 855841 241394 240308 318408 321980 384428 372972 381865 383260 387903 390745 358644 398840 862166 903884 612357 516599 344742 339411 396898 394181 401886 410220 403490 407841 449386 449061 778178 806285 40.95 67.8 2
10:37:28 2023-09-28 450832 451165 105570 101500 168440 173274 181661 180922 103946 105683 127581 129159 159973 159444 477710 519117 1275500 1253994 477018 495886 142531 126768 153333 151154 180861 177948 167320 170262 103165 103029 324453 294927 841622 853362 241599 240051 316662 316766 384431 375359 380652 381610 386812 394169 357488 395738 865881 910374 616770 520849 342731 339949 393382 391971 405320 408641 404709 407063 444903 449415 772169 810471 40.95 67.8 2
10:37:29 2023-09-28 453523 453713 105730 101575 167907 173862 181374 182071 103946 105717 127527 128744 159750 159667 477710 514058 1280116 1259517 473771 495501 142959 126706 151749 151090 181767 177836 167789 166280 103596 102959 325245 291387 854739 851543 242208 239476 315947 319690 382100 373079 380652 382916 388047 391197 355308 395177 862742 914559 609538 523621 344706 336542 396655 393422 403444 405363 401387 405475 446972 448951 774408 805714 40.95 67.8 2
10:37:30 2023-09-28 458814 453713 105458 101571 168431 173308 181949 181461 104088 105683 127615 128679 160008 158998 477481 517988 1268135 1242838 476343 495850 142699 126646 151324 151154 181400 177960 167320 166696 103486 102818 324203 293532 844381 859627 240886 238735 316184 317725 383281 373079 381974 381343 385689 392475 355308 395791 864041 898699 609453 519111 344537 339222 394419 394145 403251 408786 404812 408073 448165 445640 772491 809220 40.95 67.8 2
10:37:31 2023-09-28 450760 454836 105761 101458 169326 173040 182492 180818 104263 103313 127901 128591 160154 158962 480449 514094 1270767 1257504 477580 495886 142995 126613 151253 151224 181618 177924 167789 166596 103452 102959 323289 292909 849472 856531 240405 239440 315983 318429 381797 375923 380751 382178 387975 391817 357165 396862 859316 908013 608063 518102 342695 337523 395117 391314 402770 410185 402203 405295 446559 447665 779362 807093 40.95 67.8 2
10:37:32 2023-09-28 459975 453563 105497 101496 168823 173235 181949 181426 104246 105791 127615 128711 159973 158962 480413 512072 1267788 1251147 479620 495850 142694 126734 151593 151258 181365 177924 169911 167042 103452 102959 330869 292186 849515 859554 240815 239528 315766 321216 386342 374089 378393 382646 387903 392190 355898 395517 861553 899836 619227 518865 345717 336000 395602 395472 401004 408892 399790 405295 450933 446904 781094 808037 40.95 67.8 2
10:37:33 2023-09-28 464384 454063 105463 101318 167941 173515 181661 182001 104088 105689 127581 128591 159973 159408 477710 514130 1281896 1258399 475253 495850 142967 126525 151537 150988 181975 177924 170100 170430 105088 102818 323065 291739 866647 852897 241939 238664 315947 318723 381493 373043 378199 382760 387975 389995 354206 394508 861450 911884 616770 524364 342695 336542 396583 393074 402240 405292 401314 405367 446304 448133 774333 807966 40.95 67.7 2
10:37:34 2023-09-28 453463 455962 105575 101364 168974 173239 182365 181713 104263 105830 127615 129337 160119 159702 481540 514022 1272750 1262517 481853 495959 142925 126706 152373 151576 182021 177895 167789 167124 103596 102959 328270 292290 855951 855719 240263 239776 315947 318206 382065 373043 378896 381763 387975 390577 353923 392135 859534 911516 622759 521255 345193 336507 395117 392762 405962 407712 400073 404973 446268 448367 778731 806856 40.95 67.8 2
10:37:35 2023-09-28 459594 453821 105424 101575 168435 173792 182214 182036 103946 105830 127581 129193 159973 159926 480485 520042 1272713 1249970 475186 495923 142896 126525 151253 151258 181906 178335 170065 167076 103452 102888 327165 293740 846256 857089 240850 237926 315802 316802 382100 372806 378465 383260 385617 390922 354716 395104 863356 907414 618200 522513 345244 337417 394070 394181 403251 405151 402057 405607 447689 444943 769533 808646 40.95 67.8 2
10:37:36 2023-09-28 458216 455924 105727 101411 168974 173204 182781 181426 104088 103107 128168 128503 160008 158857 482561 518574 1270767 1252036 479804 495850 143094 126108 151856 150740 182564 177515 170408 170394 105161 102716 325143 291610 856972 860808 240033 237997 315947 318688 382801 373597 378574 382178 386196 387745 355468 395738 857632 902851 616585 517329 342623 336271 396619 393110 399809 407747 401278 405367 447191 444319 778282 807093 40.95 67.8 2
10:37:37 2023-09-28 458294 456289 105424 101505 168940 173515 182492 181461 104088 103236 127615 128809 160077 159408 482599 518574 1259804 1249970 483913 498801 142497 126734 153333 151292 181653 178335 167554 167490 103308 103029 326324 294092 842774 860844 240068 239528 315730 319329 386613 374126 378357 378704 387249 392190 354821 393730 861553 901874 616770 517731 345229 336507 394700 394324 400969 408284 398554 405474 448983 447168 779435 809220 40.95 67.8 2
10:37:38 2023-09-28 457508 454557 105356 101653 167898 174104 181880 182648 103914 103275 127547 129423 159938 162970 481917 514130 1280039 1263178 477996 498569 142728 126525 153583 151258 181941 178085 170100 167391 103452 102959 326069 292845 849935 854712 240068 237961 315280 317761 380959 371928 376197 382448 387120 389413 353109 390919 860840 911967 616959 522843 342731 335494 395710 391936 403408 405257 398908 405009 443550 446715 778282 808631 40.95 67.8 2
10:37:39 2023-09-28 462714 454526 105605 101335 169511 173239 183106 180922 104295 105615 127949 128623 156473 158962 483391 519674 1270872 1257504 481517 498801 142827 126706 151856 151786 182309 178371 167789 167422 103452 102959 327259 294055 852460 860187 239148 237926 315947 318837 382530 373603 381737 378740 385310 388832 354206 394192 859534 907743 615341 518102 342586 336507 393311 392340 399809 408928 400073 406050 442025 444319 778810 806856 40.95 67.8 2
10:37:40 2023-09-28 454883 458193 105390 101331 168823 173300 182238 182001 104121 105796 127615 128776 160112 159926 483354 522191 1272787 1255715 479804 500320 142497 126822 153298 151292 181400 178460 169911 167490 103165 103532 326582 295346 845037 855924 239289 237558 315947 317603 382672 373079 376197 381064 382703 391197 353639 391471 864654 910480 616770 522543 344180 337926 394141 393451 402663 406323 400529 403460 445396 445675 770267 806893 40.95 67.8 2
10:37:41 2023-09-28 458294 457691 105463 101364 168707 173788 182570 182036 103946 103236 128010 129370 156938 159678 485316 520042 1285514 1259221 476798 499396 143416 126774 153799 151258 182553 178335 170170 168718 103740 103170 325016 292845 852681 855318 240405 237312 315250 317725 382260 371928 376233 382719 385617 387903 354967 392098 860877 909247 608129 522843 342393 334521 394562 391625 400406 404055 400073 406913 441737 444319 771360 807093 40.95 67.8 2
10:37:42 2023-09-28 462256 455876 105429 101327 168974 173274 182561 181748 104263 105796 127915 128623 160300 158962 483391 522964 1268098 1242801 477544 500320 142896 126525 151395 151292 182296 178585 170135 167225 103380 102959 324216 295210 847429 862065 238884 237276 315838 318283 384428 372670 378393 378740 382597 389580 354284 394008 864470 897574 617994 516633 340519 337287 394700 394856 401259 407676 401314 403680 446623 444530 774524 808037 40.95 67.8 2
10:37:43 2023-09-28 454204 455898 105424 101153 168966 173292 182561 181426 104088 105615 127649 128623 160189 158962 484797 519307 1271811 1259517 481822 499542 142896 126491 151395 151292 181975 178335 170302 167225 103308 102888 321724 294161 855609 857089 237811 237609 315058 317240 383071 373079 376233 378776 383348 387710 355468 390919 857084 906728 608063 517550 342068 335494 393311 392062 400371 407712 400325 404899 441629 447050 781393 806870 40.95 67.7 2
10:37:44 2023-09-28 461554 455912 105424 101335 169008 173274 182561 182001 104088 105796 127649 128744 160112 159417 484833 518208 1263567 1252074 484664 501541 142699 127038 151181 152030 181733 178371 167754 169405 103452 103100 321724 295201 851110 862635 238408 237891 314101 318051 382136 372543 380112 378776 385931 389995 351866 391471 860145 897582 615341 513657 342659 335459 390966 392798 399773 406464 396448 403643 444208 443004 781094 808074 40.95 67.8 2
10:37:45 2023-09-28 459332 457272 105164 101505 167941 174260 181915 182903 103927 105864 127493 129630 160008 160376 484833 518574 1280752 1265014 479768 500320 143094 126700 151749 151292 182264 178335 170254 167225 103452 102959 328194 293532 854685 855924 239289 237156 314101 319177 380697 373070 377424 381100 385346 387368 353929 387249 860182 913141 611053 522549 342478 336906 393793 393451 403822 405957 396412 405902 445929 445679 774796 805678 40.95 67.8 2
10:37:46 2023-09-28 456243 459530 105497 101018 169000 172955 182978 180887 103946 103151 128223 128711 157112 159161 486098 521515 1273481 1257392 482394 500846 142824 126700 153548 151292 181975 178335 170100 167572 103452 102959 327259 294509 852711 859590 237670 236459 314137 317761 381182 371963 377293 378474 383312 386486 354425 391785 857084 902492 611017 516633 341551 335739 392172 391232 400975 407105 396556 403643 441687 441777 777672 805946 40.95 67.8 2
10:37:47 2023-09-28 455915 458664 105317 101265 168819 173550 182527 182036 103914 105649 127615 129435 160042 159814 485520 523108 1275500 1255215 479804 500674 142004 126944 153084 151779 180861 179256 167437 167823 103165 103100 327259 295346 839712 860235 238671 236910 314806 315527 385246 373862 375879 378740 383170 389853 351650 387299 861950 907100 612482 521218 341035 337346 392399 391589 404410 404620 396592 401219 445783 444355 772491 808074 40.95 67.8 2
10:37:48 2023-09-28 459953 459809 105424 101331 168974 173269 182897 181875 104121 105649 127649 128776 160077 159444 485901 518208 1269864 1253930 483913 501064 142568 126734 153619 151258 181975 178460 170135 167490 103308 102959 327259 293914 864355 863287 237811 236459 312861 318501 380923 369889 375632 378812 384498 387939 350697 389744 856442 899308 606896 518096 342429 335718 392172 391971 400975 405257 395854 405490 446656 444644 783696 810433 40.95 67.7 2
10:37:49 2023-09-28 462866 457303 105390 101014 168966 173605 182561 182036 104088 105649 127615 128591 160077 159531 485520 526103 1269034 1244644 479804 499993 142497 126706 151643 151542 182148 178443 168260 167688 103380 103029 323289 295765 848226 865738 237670 235955 315502 315780 382801 372543 377221 378776 382687 387097 351758 391821 861340 896304 612357 513355 341369 335530 393027 390421 399280 405257 399550 402107 442097 442030 774210 806893 40.95 67.8 2
10:37:50 2023-09-28 457349 458669 105424 101014 169008 173239 183106 181748 104088 105649 127649 128623 156407 159444 486282 519117 1272787 1257692 483258 501064 142497 126525 151608 151292 182264 178335 170170 167639 103308 102959 326324 294854 850697 859590 237041 236459 314101 317603 382260 371963 375596 377337 382167 386521 351938 390331 857706 907187 608129 517587 343314 337144 394590 390811 401542 406323 399188 403138 440422 445013 778259 805946 40.95 67.7 2
10:37:51 2023-09-28 462329 458341 105211 101022 168707 173274 182527 182036 103993 103183 128010 129051 157079 159678 486861 519234 1263457 1255327 482467 501236 142790 126142 151700 151258 182553 178460 170205 167688 103380 102888 328386 293468 857748 863899 237635 235694 312197 318501 382260 369889 375069 378207 383348 385372 349358 387515 857890 892497 613912 516599 342032 333830 392172 391314 400126 404055 394982 403680 441737 442030 779435 805678 40.95 67.8 2
10:37:52 2023-09-28 460246 459351 105351 101305 168853 173308 182816 182036 103914 105615 127983 128656 160189 159814 486282 523072 1284740 1257655 478007 501810 142860 126525 153869 151258 183039 178335 170240 167225 103380 102748 328386 294092 859648 859627 238671 235449 313850 317507 378785 373033 378227 380919 381453 387393 351614 387299 862166 908463 613912 522399 341369 337107 395820 392062 401259 402505 398872 404576 440207 440423 769465 806260 40.95 67.8 2
10:37:53 2023-09-28 459845 459333 105351 101014 169394 173118 183176 182230 104121 105582 128072 128623 156896 158927 487316 527396 1267160 1244644 484358 502520 142699 126875 151395 151292 182264 178585 169981 167789 103165 102959 325388 296260 851573 864511 236310 235729 315058 315708 380390 372018 375896 376470 379853 387097 350697 387479 858978 892497 615341 516267 341612 335494 391917 390147 401259 405363 396556 400579 445299 441886 776777 809243 40.95 67.7 2
10:37:54 2023-09-28 465030 459746 105245 101364 167974 174095 182538 182648 103914 105683 127615 128995 160008 160151 486282 523072 1272787 1250258 479804 501810 143094 126740 151536 151576 182599 178550 168260 167721 103308 102959 326324 295411 855463 861918 237670 234967 313337 315780 382260 369232 376062 378776 380421 386216 348025 386209 862091 900230 615341 521255 342310 333983 392472 391625 400975 402224 396520 400927 445299 440387 768919 808074 40.95 67.8 2
10:37:55 2023-09-28 465175 459346 105317 101022 168970 173274 182816 182036 103914 105508 128004 128656 156307 159702 487662 519153 1270909 1253930 481481 501810 143094 126108 151856 151224 182853 178085 170548 167225 105016 102716 327165 292909 861386 863899 236675 235002 313183 318051 379038 369889 375069 377337 381560 385760 349112 387479 857669 900010 624619 518765 342340 335445 394700 392340 396853 405957 398905 404105 441809 441718 776618 807093 40.95 67.8 2
10:37:56 2023-09-28 462324 459913 105351 101051 169511 172998 183595 181909 104134 103115 128223 129018 158956 159596 489047 525958 1264692 1249933 486728 503195 142606 126700 151431 151779 182010 181264 168224 168254 103308 102959 327526 296186 849140 862635 238191 236258 313183 315708 383071 369659 377156 375341 380990 387097 349112 386790 857121 899910 613912 516633 340555 333947 391641 392340 399844 405257 394078 399977 442097 441083 778847 806893 40.95 67.7 2
10:37:57 2023-09-28 459845 460170 105031 101261 167932 174160 181984 182648 103566 105751 127404 129643 160042 160571 487662 519153 1280116 1265014 482538 501554 142644 126438 151643 151427 182587 178335 170205 167523 103308 102748 328194 294509 858864 857089 238866 237579 311948 317530 378930 369817 373939 377495 384042 386847 349460 386982 857854 908605 606765 522166 340555 333613 393584 391785 401542 403677 394404 402107 440494 441777 774210 805946 40.95 67.7 2
10:37:58 2023-09-28 465391 460062 105031 101018 167941 173308 182399 182036 103598 105615 127615 128744 160042 159702 487316 526103 1275500 1248192 479124 502875 142497 126142 153369 151258 182425 178585 170170 167789 103165 102748 329414 296334 849593 864511 237041 234208 313916 315708 378749 369817 375069 378776 378720 384764 348586 389777 859622 896938 615341 518133 340644 333983 392399 391785 396997 403677 396520 401182 441665 442611 769827 809243 40.95 67.8 2
10:37:59 2023-09-28 458183 460174 105181 101014 168707 173274 182561 182359 103928 105542 127649 128744 160112 159926 487662 525739 1276406 1255715 481445 500369 142723 126706 149576 151786 182344 178585 168260 167721 103165 103029 324216 297029 853895 859576 236274 234734 314137 313791 381721 372924 375603 377036 379033 385337 350167 385016 861950 901511 611053 518133 340644 336522 390775 387898 400409 402224 396168 396497 437808 440044 769465 804538 40.95 67.8 2
10:38:00 2023-09-28 467519 460179 105211 101028 168440 173274 182816 182036 103914 105542 127649 128623 156440 159702 486237 520687 1262634 1251184 487602 502520 142071 126525 153226 151326 181849 181355 169897 167823 103022 102959 328470 296186 855110 863899 235545 235694 312197 313523 382260 369889 376355 374217 378791 385407 347536 385902 857743 905458 613912 516449 342340 335682 391328 392340 399171 405957 396253 399195 441917 442138 777158 808683 40.95 67.7 2
10:38:01 2023-09-28 466422 460170 105065 101022 167936 173550 182434 182486 103960 103145 127833 129139 156581 159820 488354 526031 1274387 1250816 479731 503908 142627 126074 153369 151258 182010 181129 168460 167721 103165 102888 329414 295346 851577 866659 238697 233487 313147 314784 379038 369260 377503 378207 378120 383924 347501 387407 859622 895670 606720 517365 339680 335481 391917 391232 396925 403677 396168 399376 440638 439440 768919 805714 40.95 67.8 2
10:38:02 2023-09-28 460899 463500 105245 100919 169042 172994 183920 181909 104088 105435 127949 132024 156581 158998 488937 523036 1270909 1255715 484947 500333 142542 126142 153404 151258 182553 178335 170170 167639 103165 102818 324216 295346 867707 862065 237854 234723 312633 315419 378252 371909 377083 375198 381716 383949 349496 389297 857890 901539 616770 516267 341127 333794 393269 387790 397034 402926 394114 400622 436437 439476 778731 805374 40.95 67.8 2
10:38:03 2023-09-28 464483 462673 105332 101010 168902 173985 182932 182440 104024 105728 127615 128809 156647 159643 489979 522994 1263530 1252074 487565 503368 142489 126525 150935 151292 181975 178585 170135 167823 103165 102888 327259 296186 848113 864511 237518 235520 311215 314933 381990 369781 375786 374181 382110 384764 346942 387679 857282 900601 612482 516332 341612 333794 390775 391785 397034 402821 395237 398740 441881 440404 778810 806856 40.95 67.7 2
10:38:04 2023-09-28 459917 463427 104963 101261 167873 174104 181949 183193 103566 105796 127581 129269 160154 160518 486201 521456 1282007 1264114 481853 503231 142757 126497 151856 151090 182564 178514 166575 167688 103452 102818 328194 294915 855331 860187 236239 234139 310744 315708 379002 369564 373866 376470 379782 384677 347465 384701 859719 906647 621309 520813 341612 333794 393511 390129 399844 402508 395802 400862 438639 441705 772491 805946 40.95 67.8 2
10:38:05 2023-09-28 474028 462782 105177 100980 168818 173274 182816 182324 103914 105582 127649 128711 160146 159702 486616 528410 1272713 1246416 477544 501073 142037 126108 153583 151258 182553 178585 170170 167789 103165 102818 326791 296186 850851 865738 237350 233093 312233 314233 379038 369817 377156 376470 379033 385760 347465 386790 861442 896645 607600 516449 339680 335682 391328 390498 396115 403247 398905 398595 438352 438099 769104 807093 40.95 67.8 2
10:38:06 2023-09-28 458502 464091 105143 100958 168815 173274 183071 182614 103843 103216 128010 129577 157079 160198 489047 527482 1275352 1257119 483639 504658 142502 126491 150900 151292 181975 181483 170373 167721 103165 102818 327259 295420 850061 862065 238022 233813 311688 314454 382260 369520 373447 376470 378085 384764 345899 385104 857084 902566 606720 519709 340161 333830 390224 392062 400126 403110 396926 396461 442169 441718 770012 808631 40.95 67.8 2
10:38:07 2023-09-28 467118 463436 105177 100910 168707 173239 183141 182392 103882 105615 127649 128711 160223 159926 486652 519655 1269034 1252111 483222 503231 142699 126606 151395 151292 182553 178585 166709 167789 103308 102959 324663 293744 859516 866967 237518 234679 310024 315455 378677 368525 375337 375163 382256 383312 348331 388744 856527 899873 613912 516633 340402 333577 393547 390056 396574 404530 396364 401182 438460 436549 774833 805946 40.95 67.8 2
10:38:08 2023-09-28 466600 464050 105366 100846 168906 173532 183268 182313 103850 103162 127581 128623 160112 159814 486652 521313 1263493 1252111 488257 501073 142371 126424 153226 151292 181814 181447 170135 167789 102879 102748 328470 295092 847097 866353 236847 234570 310459 313756 381182 369224 374085 373621 378720 385202 345414 386544 857890 896645 603901 516633 340770 333794 390224 391232 396961 404246 394329 400486 440602 438063 778222 805678 40.95 67.8 2
10:38:09 2023-09-28 464183 464086 104784 101157 167936 174260 182238 183228 103534 105762 127820 128995 160077 160411 486580 522631 1281970 1262904 477616 501073 142564 126497 151856 151123 183049 178550 166642 167688 103380 102748 326737 295346 861669 861410 237518 233418 310020 315449 378663 368900 372774 377423 378685 383526 346420 384794 860330 905971 612482 520849 340644 333288 392195 389499 396997 401307 395241 399376 436366 440584 771635 805374 40.95 67.8 2
10:38:10 2023-09-28 468111 464260 104997 100778 168707 172992 182816 182324 103598 105615 127649 128591 160112 159479 486616 526884 1271811 1245530 480354 501850 142071 126108 153333 151258 182391 178585 170170 167789 103342 102748 327259 295299 855189 866205 236847 232053 312197 313499 379038 369781 376355 375270 378428 384677 346141 385052 860219 894526 615341 516890 339162 335682 390152 389911 395557 404138 398055 396281 437594 436762 770267 807093 40.95 67.8 2
10:38:11 2023-09-28 462592 462824 105001 100980 168465 173671 182851 182614 103566 103331 127833 129172 156971 160198 490438 526774 1276295 1257119 482538 505374 142363 126108 153548 151258 182298 178585 170205 167721 103165 102613 327142 296186 855897 863287 237182 233152 310962 313756 381182 367561 372620 375341 379033 385489 344306 384214 856442 899522 599673 519709 339680 333794 390224 391232 397034 401272 395802 396425 438661 439404 768919 805678 40.95 67.8 2
10:38:12 2023-09-28 467547 464086 105001 100677 168823 173239 183106 182324 103843 105401 127615 128591 159120 159444 486724 521456 1271811 1252111 482881 501073 142071 126074 153404 151049 182553 178085 170240 167755 103165 102593 328154 293680 857676 864945 236847 234679 311776 315383 378411 367417 373939 374039 381141 382167 346855 387333 855276 897546 609538 516633 339680 333541 392435 387754 395351 403677 395241 399658 439567 436762 774870 804802 40.95 67.8 2
10:38:13 2023-09-28 467767 465071 105157 100776 168722 173532 183002 182553 103850 105626 127615 128656 160077 159702 486760 525149 1263530 1252111 488677 501461 142241 126868 151112 151326 182264 181483 170135 168321 103022 102678 330359 296396 850483 864945 236179 233487 310505 314004 379038 367597 374048 373026 378120 385218 345082 385376 856674 894664 611053 513585 341127 332783 388029 390680 396925 403110 392235 396353 439292 435865 777121 807093 40.95 67.8 2
10:38:14 2023-09-28 463973 462748 103180 100988 167757 173827 182238 183228 103361 105615 127404 128865 160042 159867 486688 523072 1281970 1265014 480390 501109 142757 126288 151856 151508 182888 178550 166906 167721 103165 102754 328734 295346 865171 860391 237182 232053 309082 314748 378360 369260 372361 375834 379033 382344 345379 383055 857157 906728 606720 519709 340161 332315 391364 387790 396889 400111 394050 398777 435967 436477 770997 804802 40.95 67.7 2
10:38:15 2023-09-28 469103 464086 104997 100639 168440 173118 183141 182071 103598 105435 127615 128535 160189 159479 489246 528067 1271811 1245530 480390 503372 142249 126074 153369 151258 182553 178585 170205 167755 103131 102581 329414 295335 857141 866205 234851 231984 311215 312548 378966 368669 375218 374146 377292 383838 344859 386544 860182 894738 616770 515278 338370 333758 387921 387682 394338 402931 396534 398807 439243 435431 770194 806519 40.95 67.8 2
10:38:16 2023-09-28 463968 463082 104963 100811 167974 173274 182561 182359 103566 103010 127799 129172 156581 160492 486544 527182 1272640 1256223 482538 503672 142231 126074 153298 151154 182010 178585 170205 168135 103308 102651 329414 295976 855640 863287 236513 232019 310020 312767 379038 367008 369632 374181 378731 384677 345632 383942 857084 897574 611053 518902 338719 333559 388029 390680 395701 400111 394682 396317 437737 436114 767282 805107 40.95 67.7 2
10:38:17 2023-09-28 467832 464747 104925 100574 168694 172963 183141 182036 103598 105368 127649 128373 160112 159479 486760 526176 1272787 1253930 484701 501850 142531 125659 153654 150740 183167 178085 167237 166960 103165 102496 331351 295074 864888 865556 236107 234679 312218 314167 377844 367417 373939 375736 378284 380456 346855 385193 856527 898887 618200 515170 338979 333324 391037 386920 395387 403394 394050 396389 435973 439174 777073 804231 40.95 67.8 2
10:38:18 2023-09-28 466079 465400 105187 100682 168873 173135 183002 182474 103850 105401 127615 128623 160181 159479 489550 524850 1263567 1252111 489024 501850 142305 126007 150829 151258 181975 178585 170135 167856 102879 102716 327165 296892 853781 866205 234851 233093 308363 312548 379002 367008 372883 371945 379033 383562 345876 383092 854212 894030 611053 516633 340161 330951 390224 390129 395423 401343 391644 396425 439243 434643 779285 805946 40.95 67.8 2
10:38:19 2023-09-28 463973 462757 104887 100635 168440 172998 182851 182071 103566 105401 127615 128535 157000 159702 486724 527664 1282007 1254126 477386 502982 142757 125906 151749 151090 182888 178264 167452 167456 103165 102689 330359 295346 860207 861954 236847 233361 309334 313499 376358 368114 372330 375462 377859 380633 344306 383019 857854 901176 611053 519709 337762 331847 391051 387445 396295 399515 395241 396425 434065 435865 767827 804665 40.95 67.8 2
10:38:20 2023-09-28 470509 463443 105211 100333 169381 172208 183723 181952 103843 105222 127615 131798 156680 158962 490971 531335 1263567 1246416 489024 502982 141774 126108 153191 151258 182010 181228 170016 167823 102808 102689 328470 296448 857546 865556 234520 232019 309334 311533 379002 367561 371796 373088 376761 383526 345378 383055 855938 894738 618409 516486 340644 332122 387849 387718 395593 402011 391462 397676 440342 435467 778731 807093 40.95 67.8 2
10:38:21 2023-09-28 466787 463109 105035 100197 169008 172174 183211 181572 103914 105568 128134 128470 157329 158680 490826 532015 1265088 1246267 488951 503937 141936 126007 153263 151154 181975 181193 170135 168186 103059 102818 327526 296901 848287 866241 234268 234184 309334 313106 378966 367561 371796 373088 376725 383526 345658 383055 855460 894738 618409 515901 339680 333058 387957 387862 395423 401343 391019 395130 437723 435503 778731 806519 40.95 67.8 2
10:38:22 2023-09-28 465391 464483 104606 100915 167608 173706 181984 183100 103124 105615 127194 129467 159785 162932 489550 523108 1280116 1263419 477544 501850 142071 125693 153404 150982 182877 178180 166709 167225 103022 102593 327807 294927 858476 863899 236179 233290 311075 313213 376107 367417 373500 374110 378284 379888 346048 382295 857171 902815 611053 517365 336736 332783 390739 386340 396007 398955 395241 396353 435312 436834 765576 804529 40.95 67.8 2
10:38:23 2023-09-28 475185 466389 103041 100711 167873 173653 182388 183054 103470 103260 127336 128962 159750 160518 489550 522819 1278228 1265014 484701 501886 142037 125973 153226 150807 182298 178335 170205 167258 102879 102421 327259 295346 857749 860844 234851 236483 309324 312548 376658 367267 368968 371910 377895 380100 345388 380715 855460 904805 609624 518902 338719 330773 390224 386591 394589 398255 391958 396389 436457 435467 769458 802483 40.95 67.8 2
10:38:24 2023-09-28 469773 462748 104669 100328 167941 172998 182851 182071 103566 105368 127527 128470 160077 159479 491853 528882 1270909 1244644 481822 502982 142241 125939 151181 151022 182309 178443 168260 167721 102994 102619 329887 297029 853710 869433 234815 232706 309767 312564 377526 367008 373229 375204 375261 381511 344901 383055 857157 893103 606720 513675 337249 333324 387339 387136 393963 402544 394050 395986 433844 434141 770231 804802 40.95 67.8 2
10:38:25 2023-09-28 469440 466316 102756 100682 167873 173274 182527 182648 103124 103195 127479 128688 160008 160196 486760 525775 1272787 1248446 481105 506450 141808 125780 153119 150605 182298 178443 170086 167620 102879 102604 326324 296186 856893 864511 234851 232990 308327 311310 377792 364738 369488 372990 375274 381167 342780 381253 857282 894849 616959 519000 336700 331740 387957 387790 393266 398255 392857 396830 436615 432563 765576 807093 40.95 67.8 2
10:38:26 2023-09-28 467407 463434 104895 100328 167941 172723 182944 182001 103566 105334 127799 128767 156830 159161 491556 528674 1274387 1257119 487418 506809 141936 125906 153263 151043 182356 178585 170135 167755 103022 102748 329414 296818 869995 865738 234520 233254 308112 311310 374368 367597 371796 373088 376124 378861 346365 380679 852929 901503 611053 513675 338479 331238 387287 384208 395109 401343 390982 396867 433102 437897 777073 802410 40.95 67.8 2
10:38:27 2023-09-28 464665 464818 104784 100333 167662 173239 182527 182452 103463 105548 127336 128503 160300 159926 489514 529158 1272787 1254785 483222 503336 141122 126041 153014 151258 181653 181447 169911 167823 102594 102581 327844 298299 863934 862065 234685 232926 310419 312490 378375 367417 369344 374144 375981 382739 344683 378285 856527 897546 611053 517731 336409 331471 386506 387646 395665 398498 392198 396267 435143 435972 767888 805946 40.95 67.8 2
10:38:28 2023-09-28 465175 467375 102970 100505 168363 173100 182769 182474 103502 105670 127479 128503 160042 159702 491007 532013 1276332 1255715 484468 504117 141872 125625 151040 151016 182264 178585 170170 167789 102879 102529 327526 296483 861049 862065 234520 232706 309298 309860 375529 367561 369488 373875 373279 380030 345876 378393 857282 901388 614059 516633 337487 332783 385563 385361 395701 398849 391055 394512 433048 435126 767827 804628 40.95 67.7 2
10:38:29 2023-09-28 468562 464814 104857 100291 167941 173084 182527 182335 103329 105295 127493 131866 160042 159444 490588 522994 1267160 1250258 487382 503372 141774 125954 151430 151090 182309 178407 168460 167721 103022 102549 331468 296186 853950 868816 234376 233197 306825 312182 376658 364738 369560 373015 377148 379994 342456 381253 851685 891992 615341 515901 337726 330205 388029 387682 392163 399479 389843 395723 435705 431645 774796 804194 40.95 67.8 2
10:38:30 2023-09-28 468107 464810 103328 100162 168940 172105 183176 181461 103534 105334 127778 131764 160181 158927 492086 530409 1261702 1246416 489024 503726 141545 125954 153014 151258 181814 178585 169981 167823 102594 102791 328470 297875 850202 866168 233424 233034 309629 309860 377490 365358 369524 369907 374435 381203 342816 378501 852929 893735 618409 516267 338187 329773 386758 387718 393614 400076 387542 395705 435320 432643 778178 805946 40.95 67.8 2
10:38:31 2023-09-28 467449 466226 102789 100639 167603 173308 181949 182938 103092 105582 127410 129172 156415 160162 492884 525958 1283686 1265595 484602 506091 141903 125819 153837 150982 182425 178335 170408 167490 103131 102651 328194 295346 860096 861454 234851 232706 306467 311564 374404 365322 367822 371910 376389 378596 342852 378501 855460 900010 608194 518133 336700 329773 388029 385361 393614 396550 391608 396867 433133 433497 767266 801235 40.95 67.8 2
10:38:32 2023-09-28 469169 464818 104784 100266 168440 172208 183106 182036 103393 105261 127404 132032 160077 158927 492971 531228 1267160 1241918 486185 504117 142058 125659 151147 150982 181975 178585 170135 167789 102919 102491 330657 296268 851194 868732 233496 232053 310894 312048 376371 366171 371614 372452 373172 380799 342672 378357 854597 893882 609624 512875 336974 331740 385599 386412 393855 401272 390706 394512 436149 434034 773661 804802 40.95 67.8 2
10:38:33 2023-09-28 471696 465365 102743 100195 168372 172859 182967 182440 103502 105456 127513 128461 160042 159381 490971 530445 1272575 1242801 482881 506054 141774 125659 153372 151016 182264 178585 170135 167639 102594 102593 329887 296419 852379 868732 233825 231541 308363 309860 375529 365358 369632 373088 375016 378932 342816 380679 854854 889845 615341 514316 335714 331776 385599 385397 392163 400709 391317 394512 435534 431609 770231 804802 40.95 67.8 2
10:38:34 2023-09-28 462592 467351 104755 100299 168406 172929 182944 182071 103329 103097 127370 128294 160042 159479 492470 526919 1272750 1260413 489024 504081 141913 125659 150934 150853 182309 178407 168460 167688 102879 102529 329414 296892 857749 864438 233245 233034 308706 312564 375493 367561 368896 369618 375560 378596 342888 377221 851722 905336 605336 513657 337762 329702 387375 385361 395387 398884 387578 396267 435534 434034 773661 802410 40.95 67.7 2
10:38:35 2023-09-28 469834 464850 104784 100162 168747 172174 183106 182071 103825 105222 127799 128461 160112 158927 492470 525775 1268763 1252111 486149 504828 142037 125245 151736 150290 183167 177835 166709 170227 102879 104883 326324 295346 862551 866205 233424 232053 306467 310838 373248 364774 369596 372036 374400 376309 342298 378501 852965 897574 618409 512875 336700 329738 387648 383023 391506 399795 387650 395705 431614 439438 774833 800100 40.95 67.8 2
10:38:36 2023-09-28 464661 468192 104674 100262 167941 172963 182561 182071 103092 105368 127194 128711 156415 159566 492179 531905 1276295 1255566 485278 504684 141869 125939 151006 151191 181975 178585 170170 167789 102594 102657 328734 297428 854968 862065 233460 231443 310236 310104 375529 366457 368081 372561 372162 378932 342925 377221 856067 897989 611159 513621 336700 330773 384139 385361 394553 397662 390430 393323 433160 434141 768919 804665 40.95 67.8 2
10:38:37 2023-09-28 468859 465535 104678 100299 167941 172688 182561 182495 103361 105334 127404 128373 160112 158998 491738 522819 1268061 1251147 485424 503336 141913 125452 150935 150773 182010 178335 170408 167490 102808 102464 328194 295001 863023 867504 233460 232053 308669 314219 377152 366563 369380 372452 375417 377627 341349 378357 852900 893221 608194 515170 336462 329510 388029 385110 393538 398849 389843 396867 435266 433102 772762 801840 40.95 67.8 2
10:38:38 2023-09-28 472038 468706 102747 100157 167869 172825 182839 182507 103438 105490 127479 128591 160265 159702 492086 525465 1268696 1251147 487345 503336 141495 125859 150758 151022 182010 181376 170135 167755 102594 102599 331351 296186 862169 866241 233096 231728 306933 312121 375529 363171 368412 372036 375525 378596 340437 378465 849241 891139 606720 515170 336736 327750 387993 386247 391506 397697 387542 396830 435534 433016 774833 802446 40.95 67.8 2
10:38:39 2023-09-28 467514 466262 102897 100197 167907 172688 182561 182071 103124 105188 127194 128373 160042 159702 491044 530072 1282007 1257119 477688 504117 141983 125245 151112 150437 182599 178144 168578 167654 102879 102529 329414 297033 860425 865467 233281 230830 310455 309356 373248 365358 371107 373088 371985 376607 342780 377221 856674 901052 615509 516633 333753 331776 385021 383058 393627 397697 391644 393287 431650 432890 765033 802483 40.95 67.8 2
10:38:40 2023-09-28 468509 467657 102781 100544 169766 173515 182203 182938 102925 105368 127160 128832 160042 159926 491738 527664 1281970 1263215 482503 504864 141808 125659 153226 150773 182587 178335 170205 167258 102594 105062 328194 295346 879357 862065 233825 231403 306969 310366 373248 365066 366975 373616 374435 376607 341744 377523 854212 899558 615509 517731 333717 329239 387957 383094 392127 395301 390743 396267 432402 439474 765045 801272 40.95 67.8 2
10:38:41 2023-09-28 469440 466235 104784 99952 168435 172174 183176 181748 103361 105081 127493 128373 157112 158680 494499 531797 1267086 1244186 488604 504684 142254 125906 150793 151090 182264 178585 170170 167673 102742 102651 330180 296685 870919 869999 232009 231205 309980 309949 374440 364227 369524 369835 371866 378636 341228 377257 852929 891424 615509 511750 335714 329773 384445 384784 392092 398920 387506 392176 433084 439402 773697 804802 40.95 67.8 2
10:38:42 2023-09-28 471620 466262 104500 100128 167633 172723 182527 182324 103092 105222 127194 131981 160077 159452 492507 531639 1272750 1244644 482917 507529 141662 125539 150935 151016 182264 178335 170016 167639 102594 104950 328470 296239 858752 869999 232733 230461 306502 308923 374368 363936 369524 372036 373620 377468 341228 378465 854854 883519 608129 512219 333645 330773 384445 384208 389791 398920 390728 392972 433084 432407 768560 806388 40.95 67.7 2
10:38:43 2023-09-28 466922 468489 102722 100166 168372 172980 182712 182509 103124 102988 127445 128623 156067 159702 492507 527291 1273406 1264692 490415 504828 141913 125659 150935 150988 182448 178335 170170 167789 102594 104917 324663 295020 855561 862065 232044 231728 306969 309860 373843 365030 366131 369871 374137 376642 340748 377886 852965 904165 617151 516635 336736 327750 386794 383902 393338 395301 386925 395108 432976 431609 769104 801235 40.95 67.7 2
10:38:44 2023-09-28 471656 467621 104572 100119 167749 172963 182561 182486 103060 105188 127194 132015 160077 159702 492470 531639 1270909 1246416 482199 504670 141545 125452 153084 150773 182309 178443 168460 167937 102776 102625 331610 297452 858864 869853 232917 230148 309142 310945 374333 363136 369524 372825 371345 378925 340712 378429 855460 883447 613912 512728 333681 330505 384445 384208 389755 398884 390467 392731 432976 432407 770012 802483 40.95 67.8 2
10:38:45 2023-09-28 472323 467652 102480 100124 167599 173135 182561 182452 102925 105188 127194 128461 156137 159708 492470 531228 1270946 1246416 482084 504900 141549 125279 150901 150672 181941 178085 170135 167258 102594 104883 328470 295453 858864 868769 232938 229932 306789 307988 373808 362013 368377 372561 371050 376607 339648 378429 854854 883447 603372 512875 333645 329773 384139 383094 391319 396550 389880 392139 432976 431798 767827 802483 40.95 67.8 2
10:38:46 2023-09-28 464799 466298 104682 99957 168440 172174 183141 181748 103361 105042 127404 131729 160077 159161 494382 530547 1276165 1259258 488987 504756 141540 125525 151006 150881 182125 178585 170170 167523 102594 104955 326324 297605 857147 865738 231576 231205 306969 308059 375934 366457 367822 369538 372198 376607 342262 377665 849241 900230 614059 513675 335714 328246 386221 382450 392198 397697 386344 393917 430365 431067 774796 800100 40.95 67.8 2
10:38:47 2023-09-28 470568 466226 102614 99886 170404 172139 182909 181840 103124 105086 127194 131844 160008 158892 493553 528032 1270835 1253893 487565 504864 142305 125212 151253 150056 182935 177924 166541 166696 102594 104922 330180 294342 881988 866967 231902 230613 306933 308887 373848 363645 368896 369799 372127 376797 340676 380504 850407 894664 606765 512076 333681 328635 385334 383224 392426 397662 387161 393250 429013 432822 774759 799338 40.95 67.8 2
10:38:48 2023-09-28 469219 468019 102654 100305 167835 173100 182388 182313 103028 105456 127200 128591 158404 159490 493866 528846 1272676 1252074 486256 507169 140989 125799 150052 151120 180724 178909 167284 167823 102310 102496 329414 298512 845086 864511 232148 230416 306969 309848 375194 364156 368230 369835 371570 378296 339648 377083 852929 896304 601941 518102 333645 328671 383259 385326 391781 396871 387470 392103 433012 433016 764352 802446 40.95 67.8 2
10:38:49 2023-09-28 473145 467621 102648 99919 167907 172174 182527 182001 103438 105300 127160 131878 158290 158927 493902 526883 1269591 1251147 486149 504828 141587 125418 150794 150498 182010 178336 168460 167654 102742 102464 328194 295346 865174 870669 231759 230077 306393 311827 375814 364494 367234 369799 373279 376582 338445 381266 847932 892400 615509 513638 333573 327715 386758 383023 391595 396479 387434 394512 431722 431083 771108 800026 40.95 67.8 2
10:38:50 2023-09-28 468634 468275 102467 99882 167608 172139 182388 182044 102925 105266 127160 131912 160084 159408 494492 526592 1259840 1249970 488456 504828 141122 125418 151773 150740 181814 178335 170100 168955 102594 104960 327259 296190 855688 868695 231739 230577 306070 311777 373772 362485 366646 369727 372982 376572 340621 376089 847932 888208 615509 513638 333681 327382 385599 384172 391319 396131 386272 394475 432746 431119 774173 801235 40.95 67.7 2
10:38:51 2023-09-28 468111 468316 102471 100125 167865 172652 182561 182001 102957 105154 127160 132032 160008 159408 492179 534430 1283574 1257119 481336 504756 141771 125318 151218 150605 182379 178192 170337 167042 102594 104960 329887 295543 859425 864511 231505 229148 308488 309156 374190 364887 366646 369835 369871 376797 340640 377350 854175 901869 608194 515901 332599 329738 383223 381807 391506 395301 387578 390887 429049 433016 761063 802263 40.95 67.7 2
10:38:52 2023-09-28 468628 468823 102471 100091 167865 172139 182527 182071 102989 105120 127160 131878 159973 159408 492470 532013 1281970 1255715 480354 504828 141741 125212 153263 150223 182391 177764 170408 166927 102594 104893 331303 296186 861440 865125 231973 228792 306933 310104 373698 363100 366131 372000 369977 376532 339887 377350 852965 899936 612609 515170 331592 329204 384409 383224 392426 395266 387614 392972 429121 432407 761026 799945 40.95 67.7 2
10:38:53 2023-09-28 471426 468358 102654 100024 168304 172790 182677 182229 103092 105237 127356 128518 155960 159267 494842 531638 1259840 1249080 491112 504720 141089 125625 150162 150982 181365 178585 167789 167789 102452 105028 328470 296448 848551 866205 231216 230648 306285 310104 374333 361978 366131 367543 372127 376607 340621 378570 847932 891049 606765 514768 335641 329166 383295 384478 391872 395301 387432 392972 432651 430477 777073 802410 40.95 67.7 2
10:38:54 2023-09-28 469440 468782 102618 100091 167342 172929 182238 182324 102989 105120 127126 128285 160008 159408 492507 527290 1281024 1257504 481785 504864 141545 125212 153121 150290 182391 178085 168578 168955 102742 102508 330359 296186 862059 863788 232554 229042 306645 311606 374226 366044 368491 372000 371570 376268 339911 377628 852892 898626 614059 516633 334761 328458 385599 381842 389755 394092 387578 393287 429049 432407 762719 801084 40.95 67.8 2
10:38:55 2023-09-28 470032 468823 102396 100127 171096 172963 181984 182509 102925 105232 127126 131912 159938 159408 493260 530282 1278228 1259296 482467 504864 141512 125245 153049 150290 182391 178085 170135 166663 102523 104820 329414 295346 864515 861985 231973 229183 306070 308023 373698 362775 367708 369907 372091 376268 338624 377083 851685 904169 614059 518102 332563 327185 385256 381539 392149 393747 387470 393287 429653 431798 763297 800063 40.95 67.8 2
10:38:56 2023-09-28 471509 468316 102618 99821 167907 172105 182978 181713 103124 104941 127370 131627 160042 158781 494382 534878 1268658 1243824 488914 504756 141022 125525 150794 150639 181802 178192 167789 167721 102523 102420 330657 297356 854728 869853 230462 229183 306969 308974 372915 365010 367269 368060 369319 375452 338588 377350 851082 890474 612609 510593 334999 328706 384442 383023 392149 397383 386272 390299 431382 431119 771943 802446 40.95 67.7 2
10:38:57 2023-09-28 475211 468895 102471 99890 167342 172174 182270 182324 102989 105120 127160 131849 160008 159444 493610 532049 1270872 1245492 483258 504936 141589 125212 152978 150740 181941 178335 170135 167490 102452 104994 328470 297255 854527 869963 231378 228437 306703 309192 372096 363980 367234 369799 370020 377450 338077 376089 851685 888529 609624 510556 331592 328706 382113 381878 390215 396479 387470 390619 430329 429197 768919 802410 40.95 67.8 2
10:38:58 2023-09-28 466384 470667 102675 99889 168533 172446 183002 181736 103297 105310 127479 128373 156514 158786 494492 527254 1269071 1258399 491112 504756 141570 125212 150407 150501 181941 178085 168224 167654 102452 104927 329414 295579 857542 865738 230104 229218 306285 309479 372060 366775 368230 367507 369942 376797 339887 374770 849205 900193 612609 514440 333681 326727 383259 382187 391816 395854 387432 391789 429013 432711 772491 798856 40.95 67.8 2
10:38:59 2023-09-28 469440 468886 102471 99753 167941 172139 182944 181713 102887 105393 127160 131849 160231 158670 495062 528846 1268962 1251147 487602 504864 141913 125006 150900 149815 182842 177550 170408 170227 102452 104927 329414 295020 865266 866168 230462 229183 306501 308175 372117 362521 366682 368615 369907 374649 338624 377350 847968 894664 601082 511352 333338 329436 385496 382464 391726 399189 388257 391330 428886 430035 774408 800093 40.95 67.7 2
10:39:00 2023-09-28 470506 468900 102334 99890 171255 172174 182365 182370 103200 105490 127126 128373 158069 159665 493939 531084 1270872 1252074 485387 504634 140600 125625 150162 150807 180793 178585 167320 168338 102134 105028 329414 297464 847546 864511 230497 228988 306070 308538 373772 362556 366928 368687 369871 376012 338077 375072 851685 893735 609709 516633 333067 327185 382113 383902 392426 393747 386308 390611 432258 431422 763334 802410 40.95 67.7 2
10:39:01 2023-09-28 474467 469048 102463 99715 167865 172139 182561 181875 103335 105120 127160 131729 160042 158927 495062 528192 1272041 1253388 488567 504756 141903 125111 153622 150156 182993 177747 168732 166562 102594 104714 329887 294135 865406 870469 230497 229148 306501 307953 372756 363980 369276 368096 369907 374649 337568 378201 847968 893735 606720 510593 333338 327185 384757 382682 390766 395889 385151 391476 426432 430177 772454 797725 40.95 67.8 2
10:39:02 2023-09-28 472693 468936 102325 99894 167637 172174 182527 181875 102651 105154 127126 131878 159973 159444 495449 527664 1263567 1248446 491038 504900 141109 125245 150466 150532 181814 178335 170100 167523 102452 104854 326908 295453 864337 868732 230462 229183 304709 309229 372915 363466 367969 368615 371050 376797 336280 377350 846697 883447 612609 512875 333338 327968 385021 382718 390215 394092 387432 392103 430078 428859 772491 800063 40.95 67.8 2
10:39:03 2023-09-28 469501 468796 102503 100131 167772 172721 182388 181897 102964 105276 127234 128373 156026 159231 495193 531977 1281933 1255715 481445 508972 141540 125178 153228 150257 182391 177960 170373 167008 102452 104782 330359 294399 866049 865092 231180 227694 306501 309410 372643 362810 367708 369835 370020 374649 338350 375676 852929 898626 612609 514805 332392 328210 383223 382682 391319 394092 387470 390299 426468 430477 759949 800514 40.95 67.8 2
10:39:04 2023-09-28 468598 469120 102330 99603 167608 172174 182399 181875 102651 105154 126950 128263 159973 158962 495025 532049 1281970 1256148 480390 504900 141414 125092 153014 150016 182264 177948 170373 170465 102310 104748 327259 295092 861103 866353 230104 227376 306501 308538 372117 362810 366302 369466 370020 374649 337568 374806 852965 898809 603906 514440 332392 327750 384678 382464 392062 396277 387362 387375 428886 430298 762327 802100 40.95 67.8 2
10:39:05 2023-09-28 472783 468679 102192 99707 167907 172139 182365 182036 103028 105047 127126 132032 159973 158927 495449 529121 1258948 1249970 488914 504864 141522 125212 150407 150290 181975 178335 167754 167490 102310 102324 327655 295268 852457 869999 230462 228988 304709 309410 372096 362953 368230 367543 371015 376797 335539 376245 847467 884291 614059 513275 334286 325182 384409 382718 389940 394092 386608 392103 430329 427979 772491 800063 40.95 67.8 2
10:39:06 2023-09-28 470391 469107 102441 99813 167342 172139 182527 182036 102893 105047 126984 131821 159938 158927 494288 532157 1283574 1258915 483913 504792 141055 125145 150900 150190 181837 177658 168260 167008 102316 104787 329414 295995 858830 863899 230159 227764 305961 308538 372117 362556 366931 368507 369723 374649 338077 374770 851685 897574 612609 515170 331054 328210 382814 382142 391872 393437 386308 387411 426133 430477 760480 799459 40.95 67.8 2
10:39:07 2023-09-28 470428 468755 102283 99744 167309 172139 182272 181748 102587 105086 126950 131787 160008 158927 494675 530445 1280153 1255715 482503 504900 141522 125006 150407 150257 182264 178085 170373 166663 102452 104748 327655 295420 869714 863899 230497 227729 305209 309410 372117 361717 367188 369799 369319 374052 336587 374806 850174 897282 612609 515901 332392 326692 383259 382142 391042 394714 386889 390887 426468 429268 761822 797725 40.95 67.8 2
10:39:08 2023-09-28 468895 468823 102692 99555 168334 172292 183315 180784 103470 105096 127479 131890 156548 158237 495968 535023 1263493 1242838 490146 504972 140955 125664 152943 150706 181814 178585 169827 167639 102389 102470 329704 297428 852690 869999 228643 228866 306070 306370 372096 363723 367188 365304 370020 374370 336516 375108 846734 889048 612609 511784 333645 325743 383356 381878 390215 394127 384875 387448 430293 427921 773661 801272 40.95 67.8 2
10:39:09 2023-09-28 473456 469084 102471 99574 167865 172105 182527 181748 103021 105013 127072 131849 160008 158634 495449 536375 1267160 1241036 486911 504706 141425 125212 149986 150602 181975 178335 169946 167574 102310 104888 327655 297104 858640 871232 229069 227764 306501 306802 373698 363723 368230 366919 369759 376268 336516 374806 847968 886869 612609 509079 331592 327185 383085 383928 389997 396943 386662 387303 428870 428500 772206 802375 40.95 67.8 2
10:39:10 2023-09-28 469769 468967 102090 99928 171234 172208 181788 182648 102390 105261 126848 128970 159646 159926 495062 526919 1281669 1261346 487565 504900 141055 124972 152765 150223 181975 177960 169862 170500 102310 104782 331303 295350 860713 862065 230104 228437 302999 309192 373024 363723 365005 368096 369871 374614 336551 373647 848004 898209 612609 516633 331628 325182 386360 382953 390766 394160 384538 390923 427103 430248 765576 797725 40.95 67.8 2
10:39:11 2023-09-28 473623 469116 102396 99578 167721 172105 182561 182036 102925 104941 127160 131661 156175 158781 495449 536375 1267160 1244074 487382 507575 140989 125145 150583 150672 181837 178317 167789 167688 102174 102411 329650 297392 853066 871232 228822 227997 306537 306766 373698 363466 365068 366403 369875 375739 336009 374541 848004 883519 601983 509079 331628 326692 382274 383224 390215 394989 386608 387375 427845 427921 770231 801272 40.95 67.7 2
10:39:12 2023-09-28 475520 469188 102184 99682 167267 172139 181949 181909 102523 104975 126984 131695 159750 158962 495449 535997 1269071 1242838 484468 504972 140958 125125 152729 150257 181975 178335 170051 167258 102310 104782 330359 296937 856691 869999 229069 227024 305854 306802 372906 363466 368230 368386 369463 374685 336009 375942 850444 881758 613912 509042 332392 328933 382814 382953 388020 394678 385151 387375 427738 427249 767827 801121 40.95 67.7 2
10:39:13 2023-09-28 468598 471847 102184 99611 167439 172841 182283 182670 102996 105310 127058 128461 160092 159673 497135 528830 1276202 1263178 490415 504900 141089 125212 150440 150672 181814 178085 170016 170297 102310 104748 329650 295579 858922 863287 229033 228118 304245 308284 372643 363466 364417 365375 369061 374614 338384 372511 847332 897618 612609 516633 332329 327237 382686 382682 391042 393606 385514 390923 430065 429197 767827 797688 40.95 67.7 2
10:39:14 2023-09-28 468706 471847 102113 99748 171135 172208 181949 182114 102523 105154 126740 131866 159716 159702 495449 528975 1272787 1261383 489024 504972 141089 125044 152765 150290 181975 177960 170100 170297 102310 104748 332564 295335 876273 863287 229069 228118 303356 308961 372117 362953 364380 366439 368803 374052 338660 372811 847968 898558 612609 516633 332059 325447 382686 382142 389997 393284 386077 390632 427484 428019 765428 800093 40.95 67.8 2
10:39:15 2023-09-28 472783 468751 102366 99653 167835 171951 182816 180922 102957 104834 127160 131639 158185 158378 496504 536754 1263567 1243679 486629 505008 140861 125006 152694 150257 181400 178085 169827 167225 102239 104782 330657 297392 850583 870615 228288 227570 305639 305866 373170 362953 367188 365268 368907 375739 335503 373374 846734 890684 612609 509042 331592 325707 382274 383224 388020 394092 384932 387031 428041 427921 770267 802338 40.95 67.8 2
10:39:16 2023-09-28 468931 471584 102400 98965 167932 171554 183013 180887 102651 104834 127160 131512 160008 158413 496856 535204 1259877 1243150 490183 507901 140771 125212 150268 150535 181400 178520 169792 167639 102168 104815 330657 299509 854613 871232 227615 228313 305173 306406 371539 360911 364641 364720 370020 376017 337666 373684 848486 889678 603906 513128 333230 327346 382778 384038 387587 395548 384278 387411 429013 427837 773550 802100 40.95 67.7 2
10:39:17 2023-09-28 470626 471847 102184 99476 171162 172070 182019 181783 102587 104941 126774 131661 159750 158927 495449 532121 1281970 1255715 482881 504972 141122 124833 152942 150016 181975 177550 169967 170227 102452 102142 330359 294641 862389 863687 229782 226322 303674 308538 370024 362953 366076 368651 370020 372375 335503 372811 848041 897574 611159 512911 331884 325743 383356 381064 390215 394714 385151 387448 427373 427885 758838 797160 40.95 67.8 2
10:39:18 2023-09-28 471620 468868 102534 98965 167936 171889 183315 181219 103367 105213 127308 132032 156415 158640 497524 536194 1261494 1246230 490876 507901 141133 125212 149951 150639 181400 178335 167672 167523 102027 104782 334962 299438 852075 868769 227580 227764 304959 306730 370984 360911 366076 364173 370020 375739 340772 373374 848069 884254 605514 512875 332869 324692 382274 380737 388020 394714 383734 387375 429013 427307 775512 800100 40.95 67.8 2
10:39:19 2023-09-28 471620 472579 102184 99472 167641 171985 182561 180956 102791 105179 127160 131411 160042 158378 496856 537134 1263567 1241036 486593 505008 140600 125039 152658 150257 181435 178085 169827 167225 102027 104782 330657 297500 859811 870615 227615 227024 305209 306262 372906 362686 366668 364173 368647 374685 334530 372811 846465 883447 611159 509835 331592 325444 381159 382682 388020 396592 384639 389504 430101 427143 771833 801088 40.95 67.8 2
10:39:20 2023-09-28 472112 472404 102020 99786 166944 172584 181915 182036 102421 105154 126740 128503 158139 159610 496504 528103 1276406 1263419 484212 507634 141522 124800 150442 150223 181975 177960 170016 167405 102310 104714 327259 294605 862230 863287 229069 226866 303320 306802 370024 360911 364417 367543 368543 372933 334530 372511 847369 894664 605157 516633 332156 324727 382686 381064 388020 393329 385151 389712 425167 427665 761063 797725 40.95 67.8 2
10:39:21 2023-09-28 468931 471838 102047 99611 170852 172139 181949 182105 102390 105154 126619 131889 158137 159926 496504 527326 1272787 1261383 488803 505008 140958 124800 152800 150290 181849 178085 168224 170262 102239 104714 332564 295579 858196 863287 228562 227376 302859 306802 370024 360911 363316 367100 370020 373159 337557 371921 848449 898772 601941 516597 333337 324780 384406 381385 387804 391895 385131 387448 425256 427178 766124 799524 40.95 67.8 2
10:39:22 2023-09-28 473141 469111 102188 98937 169392 171863 182723 180887 102855 104873 127126 131849 160084 158272 496856 537513 1267160 1240645 486557 504936 140470 124972 151348 150257 181365 178085 167554 168718 101959 104714 330657 297198 862337 871232 227545 226796 305173 305759 373283 360875 366595 364173 367762 374578 336786 373047 848671 891049 611159 508647 331520 325637 381969 382412 387948 393472 384278 386142 426432 426352 769649 800026 40.95 67.8 2
10:39:23 2023-09-28 468859 472513 101938 99541 171061 172105 182248 182047 102727 105427 126922 128373 157927 159302 496745 530657 1276202 1262890 492272 504900 141105 124800 150407 150223 182090 177907 168224 166663 102310 104714 329414 295543 857752 864511 228491 227341 303036 306766 370024 360875 362731 367064 370020 372340 336786 369452 848671 898846 604816 515901 331520 324816 383356 381603 390215 392038 384006 387411 427675 427514 764971 798956 40.95 67.7 2
10:39:24 2023-09-28 470106 472847 101876 99379 171166 172105 182203 181875 102421 105086 126740 131844 158102 158927 496856 528032 1271774 1260413 491662 504936 140869 124800 149915 150190 181653 178049 168106 170227 101993 104680 328470 295507 858921 863899 229753 227341 302788 305902 370024 362953 362731 365657 370020 372340 336548 369380 847467 899947 603366 515901 331520 324816 383356 381603 390215 391763 382864 390929 427493 427636 767042 799487 40.95 67.7 2
10:39:25 2023-09-28 476790 471693 102057 99383 169210 171967 182353 181426 102555 104907 126774 131627 159904 158605 495968 537513 1268962 1239200 485511 508583 140600 124972 150162 149983 180861 177550 167554 166663 101959 104680 329650 297198 858864 871232 227899 225902 303638 305759 371864 360875 366891 365268 367174 373457 336311 372747 848671 884619 612609 507534 331450 325672 381824 381603 387912 393162 386061 385563 425799 427287 768373 799459 40.95 67.7 2
10:39:26 2023-09-28 477242 471851 101876 98937 169290 172105 181949 181426 102491 104907 126706 131718 157919 158745 496504 536754 1270767 1242801 484321 507901 140600 124800 150162 150016 181400 178085 167320 166663 101993 104714 330657 297162 856571 871232 228288 225587 304245 305759 372121 360875 366631 366332 367174 373457 336311 375561 850936 885518 603901 510305 331920 328041 382509 381421 386569 395476 386424 386106 425309 424634 765650 799907 40.95 67.7 2
10:39:27 2023-09-28 470700 473586 102013 99439 171026 172105 181949 181863 102491 104907 126706 131849 158102 158857 496856 528067 1272713 1259517 491625 504972 141133 124800 149920 150153 181941 177515 167754 166663 102134 104714 328470 295435 858196 864511 229753 226989 302823 306694 370024 360875 360618 364138 369427 372340 335836 368824 846266 898558 612186 515901 332392 324816 383085 380992 390215 392074 383119 387375 427675 427330 766061 797820 40.95 67.7 2
10:39:28 2023-09-28 469440 472913 101905 98928 167624 171951 181949 181461 102555 104941 126740 131849 157779 158962 496856 528439 1269034 1257655 490927 504936 140600 124800 150162 149983 181400 177550 170030 170535 102027 104680 333040 296239 858809 865591 229698 227096 303658 306298 369880 362880 362586 366062 368691 371866 336677 371454 846230 892461 604816 514440 333337 324816 382237 378812 390215 391763 381674 389781 427373 427514 772148 796523 40.95 67.7 2
10:39:29 2023-09-28 477246 472838 101872 99480 168370 172105 181488 182001 102390 105086 126706 131849 159869 158821 496856 535168 1271811 1246416 483979 507865 140470 124423 150162 149776 181653 177550 167554 166562 101993 104680 328470 297090 854828 868732 228607 225552 303320 306226 369506 359463 364675 366403 367468 372375 333875 373347 847932 884765 605336 510556 330980 324692 382006 381064 385554 393570 386608 388601 428098 426699 765045 800093 40.95 67.7 2
10:39:30 2023-09-28 470440 474256 102011 99408 167200 171967 182642 181736 102523 104980 126740 131661 158323 158892 498157 530373 1270767 1259296 492436 508972 141197 124800 149995 149776 181687 177764 167754 170262 101993 104680 331610 295995 857249 865738 229265 226322 302823 306478 370024 362953 363830 363047 368611 372340 337262 368824 846266 897574 607716 512911 332392 324816 382274 380992 390215 393248 382541 387303 427373 427850 770557 796523 40.95 67.7 2
10:39:31 2023-09-28 470106 471847 101910 98904 167599 171524 182527 180853 102523 104801 126706 131377 155897 157865 497561 532013 1268962 1252074 488766 504972 140201 124680 149947 149879 181445 177515 167531 170262 101993 104680 328470 296239 861925 866168 229265 226094 303284 305795 368875 360911 364969 363047 367762 370118 334459 369452 848449 896756 601941 511031 332392 324780 382237 378560 387767 394320 382973 389265 423962 426244 770416 797254 40.95 67.7 2
10:39:32 2023-09-28 473915 474512 101846 99342 168807 172105 181915 182036 102288 105242 126638 131695 159681 158962 496856 532121 1272713 1249970 484701 504972 140600 124800 150162 149983 181365 178085 169946 166663 101993 104714 329650 297162 856861 867467 228288 225552 302043 306226 369736 359427 363280 366110 367468 372043 333803 372484 847932 884583 603906 512875 330980 326654 381824 381064 385554 391773 385477 385870 425167 425016 759913 798856 40.95 67.7 2
10:39:33 2023-09-28 476341 473177 101557 98928 170756 172139 181661 182001 102390 105013 126531 131661 159646 158927 496856 535168 1270872 1246416 483258 507865 140180 124766 150162 149983 181400 177550 167554 170262 101959 104714 329532 298449 857249 868732 230187 225850 304773 305938 371904 359031 364529 365967 367067 371902 333658 372629 851047 882636 611053 510556 329788 324657 381677 378668 385482 392430 386061 385563 427457 426038 761063 797725 40.95 67.7 2
10:39:34 2023-09-28 463576 473252 102121 98895 167557 171524 182527 180887 102555 104801 126740 131666 159973 158307 495594 532049 1268962 1251184 490067 507829 141064 124389 149986 149742 181975 177231 170135 170192 101993 104714 329769 296275 868097 868695 229049 226094 302823 305795 368839 360875 365781 363882 367762 369824 336548 369488 846266 891103 601983 507571 331920 324816 381698 378135 387912 394714 383119 386142 423673 428212 773194 796994 40.95 67.7 2
10:39:35 2023-09-28 475433 473814 101766 99441 166297 172001 181811 181863 102561 105242 126638 131810 157739 158962 497208 535168 1274387 1249970 484737 507865 140340 125011 150021 149742 180861 177835 169827 170227 101818 104502 328470 296917 854815 867467 227615 225395 303284 305759 371632 359174 360654 365268 366658 372043 333297 371360 847932 885908 611159 514440 330512 324816 382006 381872 385012 391223 385168 385563 425799 422805 758838 797762 40.95 67.7 2
10:39:37 2023-09-28 468670 473177 101586 98928 171199 171831 181949 181461 102952 104868 126740 131849 159938 158927 495208 536192 1272750 1251184 489024 507865 140470 124766 150162 149776 180861 177800 167554 170262 101959 104680 328393 299219 856081 865738 227228 225902 304281 303865 370024 360911 362731 364173 365522 372079 336311 368788 848486 894738 608259 513345 331920 326654 378835 378668 387840 391905 383823 386365 426288 426244 763334 797124 40.95 67.7 2
10:39:38 2023-09-28 475183 472584 101810 99418 171026 171524 181915 181426 102459 105106 126956 131849 159716 158692 495208 530409 1257914 1246416 491811 507901 140147 124800 149952 150016 180861 178085 167320 166696 101889 104536 329650 297663 852728 870615 226876 226287 302621 305795 370024 359716 363830 363082 368907 372340 333803 369452 843798 885444 603906 510593 332392 324323 382814 381872 386441 392430 382541 387375 425203 422796 770194 798770 40.95 67.7 2
10:39:39 2023-09-28 476603 473172 101905 98932 171056 171831 181949 181461 102390 104762 126706 128046 159716 158781 494860 530409 1259703 1248192 491424 507865 140407 124800 150057 150016 180861 177765 167554 170262 101959 104647 329532 296239 857863 871288 226876 226043 301162 305938 369772 359572 363134 366062 369283 371902 333622 369344 843614 887162 611159 510556 331450 324323 383049 378560 386581 392430 382541 387339 428437 426329 769068 797725 40.95 67.7 2
10:39:40 2023-09-28 468706 473181 101594 98932 171100 171592 181915 180922 102390 104834 126619 131666 159681 158892 496856 537513 1280079 1253893 482917 507865 140828 124389 152729 149296 181653 177355 169897 170038 101993 102228 329769 295292 868997 865556 227545 224507 302079 305759 368544 360875 362767 365268 365558 369014 333947 368824 846697 895670 612609 511714 329861 324692 381159 378171 387912 392395 385477 386217 423926 428212 759892 797635 40.95 67.7 2
10:39:41 2023-09-28 475746 473805 101915 99315 166579 171967 182064 181701 102523 105135 126706 131593 159750 158927 495594 534914 1258697 1248192 490876 504972 140114 124905 149743 150257 180793 178085 167320 166927 101784 104680 330657 297428 863881 869999 226682 226287 301868 304793 370024 359716 363280 361960 368316 372375 333839 369452 846266 885212 602477 510593 332392 323866 381159 381603 386441 392395 380815 386178 425203 422796 772057 796523 40.95 67.7 2
10:39:42 2023-09-28 473027 473627 102192 98854 167637 171014 182816 180567 102555 104622 126740 131161 159785 157900 495594 534687 1263530 1239762 490252 507865 140114 124423 149952 149776 180827 177550 167320 170262 101610 104464 330657 297428 852379 871232 226139 224855 303072 303865 370024 360573 364123 364512 364974 371227 333839 368860 847196 888667 608259 509506 331413 324780 378835 378668 386025 393427 381783 386054 426324 424017 769465 797725 40.95 67.7 2
10:39:43 2023-09-28 468859 473841 101422 99313 170960 172070 181915 181748 102218 105286 126571 131849 159681 159158 495594 530445 1268135 1258399 490876 508747 140600 124423 150057 149776 180861 177391 167320 168457 101889 104536 331610 296031 870109 863687 226139 225744 301445 305544 369691 360875 360618 364512 367498 370118 333947 367126 845667 896304 606809 513675 332156 324551 381159 378740 387984 391259 380779 385021 424034 425349 768919 797820 40.95 67.7 2
10:39:44 2023-09-28 470106 473172 101590 98900 168795 171558 181949 180922 102358 104762 126740 131627 159716 158927 495594 532049 1267160 1253930 489455 507865 140147 124423 150057 149776 181400 177550 167320 170192 101784 104430 331610 296483 856585 866168 227757 225378 301655 304577 369403 360803 362586 364770 366515 369977 335691 370252 843651 896756 599082 508288 331450 324780 380942 378596 387912 392430 380815 387647 423962 428212 769104 796687 40.95 67.7 2
10:39:45 2023-09-28 478362 473181 101527 98900 170601 171985 181374 182036 102524 104941 126322 131627 159424 158962 496856 535240 1266966 1245530 484015 507901 140180 124389 149986 149742 180861 177515 167320 170192 101818 104358 334113 296937 854977 868769 227386 224473 302151 304578 369722 357555 362767 364209 365522 370118 332288 369258 848671 882049 603906 509042 329577 324816 379015 378740 383250 391259 384314 386512 424034 423822 762723 797635 40.95 67.7 2
10:39:46 2023-09-28 477279 471984 101557 98965 170747 172139 181500 181759 102218 104907 126322 131661 159570 159332 495208 531869 1269034 1249080 484701 507901 140374 124389 150021 149986 181571 177516 167754 166860 101857 104690 328588 296829 863023 869433 229049 224751 301445 304706 369952 358094 360582 364067 365416 370083 332001 369452 846697 881027 609709 513238 329577 326386 379015 378848 383286 390057 383734 386512 427407 424183 758838 797725 40.95 67.7 2
10:39:47 2023-09-28 468931 473172 101590 98900 171100 171014 181984 180853 102390 104694 126740 131444 159681 158378 495594 531675 1267160 1249523 486557 507865 140600 124389 150162 149263 181653 177414 169862 170073 101818 104358 328470 296483 862993 869999 225946 224698 301445 304364 367143 360839 363282 363998 365522 367878 333911 368824 843798 891858 603906 509905 331142 324564 378943 376327 388509 392323 381208 387261 421852 426401 770012 795283 40.95 67.7 2
10:39:48 2023-09-28 474512 473177 101531 99317 170990 171797 181340 181748 102154 104796 126571 128355 159459 158962 496856 535729 1269071 1249080 485424 507901 140156 124998 150282 149567 180861 177515 169792 170192 101818 104840 331610 296196 862176 867504 226841 224507 301481 304418 369395 357555 360582 364173 365522 370083 331749 369452 848069 883333 609709 512512 329577 324816 379015 378848 383286 390092 383192 386512 426469 423704 758264 797725 40.95 67.7 2
10:39:49 2023-09-28 477279 473181 101448 98900 170716 171831 181694 181713 102186 104762 126497 131849 159424 158927 497730 535997 1268962 1246416 484358 508655 140255 124389 149952 149296 180861 177391 167203 170157 101784 104430 330657 296937 857637 868769 226841 223503 302772 304078 369107 357807 362622 364102 364867 372525 331641 369344 848597 882384 612609 507498 329344 324816 379015 378632 383250 391773 383155 386240 423998 423154 762759 796559 40.95 67.7 2
10:39:50 2023-09-28 468629 472625 101594 98871 171100 171014 181984 180727 102421 104728 126740 131286 159681 157900 495666 532121 1267160 1248483 486629 507865 140800 124304 150268 149296 181687 177391 169792 170157 101818 104358 331610 295987 864756 868118 227596 224820 302193 304400 366885 360213 362767 363998 365522 367878 333911 368269 846266 888590 611159 504643 330512 324323 379015 376206 385590 392430 380815 386512 421438 422796 770960 797274 40.95 67.7 2
10:39:51 2023-09-28 477274 473177 101557 98799 170756 171405 181409 180887 102218 104656 126497 131320 159570 158413 495244 528846 1263567 1245458 488331 505008 140180 124270 150021 149849 181445 177107 167754 165836 101857 104584 331610 296533 861835 871122 228079 224716 301979 305293 368544 358058 360654 364661 367325 367878 331480 369119 842567 884291 606809 507571 329358 323866 381822 378171 383250 391223 381389 385057 423962 423786 767827 797254 40.95 67.7 2
10:39:52 2023-09-28 468859 471617 101590 98904 168672 171558 181788 180922 102256 104762 126497 131411 159535 158413 494860 537018 1275500 1250258 483331 509015 140147 124389 150057 149263 181400 177231 169792 169919 101714 104358 333040 296973 863243 864511 228079 223469 302399 302977 367731 360295 360546 362468 363299 367913 333875 367126 848671 893469 593774 512852 329394 324672 377963 376892 386605 389915 382666 384888 422482 426401 760740 795396 40.95 67.7 2
10:39:53 2023-09-28 476338 473181 101552 98796 168405 171524 181627 180887 102594 104583 126571 128430 159681 158599 495666 536754 1257641 1242875 490912 507901 139038 124389 149497 149776 180793 177960 167086 170465 101363 104536 328751 297104 870940 869999 227115 225395 300495 303013 369758 358634 360582 362971 365558 370189 331821 368558 843798 874181 603906 509079 330980 322849 379015 378848 384976 390639 378528 386512 426469 424147 769753 795396 40.95 67.7 2
10:39:54 2023-09-28 475660 471984 101552 98904 170875 171558 181661 181563 102358 104801 126497 131849 159869 158821 495594 538018 1258808 1241881 491570 507865 139180 124647 148974 149776 180472 177764 167086 166663 101295 104579 330123 297464 851348 869963 227115 224855 302511 305630 369664 358347 360438 360749 364796 370790 332360 370252 846037 885097 603906 509762 331450 324514 378943 378488 386581 390568 378456 385381 426804 424002 773157 798956 40.95 67.7 2
10:39:55 2023-09-28 471620 474176 101519 99105 170955 171249 181753 180887 102186 104767 126288 131666 159612 158378 497561 532121 1278221 1252036 483222 507829 140416 124356 149706 149230 180827 177195 167672 169968 101610 104257 331610 296186 864738 866325 226806 223434 300250 304793 366591 358634 360510 363592 365195 367260 332756 367126 847467 899039 608259 512003 328377 324323 379015 376434 384941 388859 383119 387060 421402 422430 759537 797585 40.95 67.7 2
10:39:56 2023-09-28 473027 474181 101253 98867 170373 171831 180801 181713 102186 104767 126288 131559 159646 158892 495208 530409 1272750 1259480 490415 507829 139985 124356 149952 151804 181158 177231 167754 168482 101719 104589 333994 297029 861265 864438 227757 224682 301266 303508 367659 358598 359099 364512 366479 368615 332216 368977 843798 893699 603906 513675 330278 322813 379015 377265 384364 387666 378565 387335 422661 424002 761562 795519 40.95 67.7 2
10:39:57 2023-09-28 474736 473850 101552 98834 170995 170979 182270 180533 102421 104661 126706 131183 159869 157865 498120 536982 1261665 1238879 486557 509015 140222 124356 149287 149296 180758 177479 167320 168246 101295 104435 329704 297464 854967 871232 227115 223469 302101 302445 368839 358310 360654 362971 362755 372371 331785 367090 846266 884655 608259 507266 330095 324528 377518 377991 384797 392216 378456 384273 423782 423894 767642 798956 40.95 67.7 2
10:39:58 2023-09-28 473027 474516 101171 98867 167965 172001 180767 181840 102059 104941 125906 128373 157339 159408 495208 530409 1269034 1259296 490839 504936 139985 124356 149952 149263 180827 177231 167320 170121 101610 104290 331849 295995 873194 864511 227115 224820 299585 302585 367695 359092 358811 363484 365522 367843 331785 367895 846266 896304 608324 513675 330512 322813 379015 377834 386713 387701 378528 386512 423257 422761 763838 795556 40.95 67.7 2
10:39:59 2023-09-28 471656 475653 101311 98829 170681 171524 180801 180887 102129 104873 125906 131593 159390 158892 495557 531228 1267160 1256609 490876 504972 139789 124270 149743 149363 180827 176912 167203 170086 101295 104329 330657 295995 861107 865738 225837 224473 299585 307136 367444 360225 362108 360713 364832 367773 333117 366894 844234 893553 606809 510556 330512 322849 379015 377265 386569 389429 378456 386201 423257 422761 767531 795556 40.95 67.7 2
10:40:00 2023-09-28 478362 473850 101345 98829 170686 171524 180801 180887 102198 104694 126288 131758 159646 158350 495208 535960 1268962 1245458 483258 509502 139213 124151 149743 149263 180793 176947 167203 168221 101576 104363 329887 296448 862260 868081 227757 223400 301339 302906 367437 356123 359931 363047 364129 367878 329711 368197 846266 879453 603906 510556 328646 323830 378374 377567 382033 387736 381353 385344 423926 421550 759537 797598 40.95 67.7 2
10:40:01 2023-09-28 477685 472311 101179 98838 170412 171558 180801 181426 102059 104801 125906 131559 159390 159406 495594 535204 1268962 1249080 486149 509142 138968 124356 149498 149296 180586 177231 167215 168693 101513 104589 330657 297464 853111 866967 227596 225348 299514 302763 369619 357483 358342 363998 363335 369942 330674 368417 846266 884619 614209 512728 328646 323339 378943 378740 383250 387666 378601 385072 424070 424002 759659 797820 40.95 67.7 2
10:40:02 2023-09-28 475481 473850 101557 98661 170990 171014 181915 180784 102491 104588 126288 131575 159646 157795 495630 530445 1265988 1248192 489024 504972 141133 123914 149915 148571 181653 176312 170030 169744 101610 104223 330657 294605 867651 868732 225837 223434 299620 302665 366034 357519 360582 362971 363299 365620 331713 368003 841302 884291 603906 508745 329321 323016 378691 377299 384941 390462 378456 385161 419932 422594 767079 795519 40.95 67.7 2
10:40:03 2023-09-28 477242 474176 101523 98762 170800 171014 181627 180646 102129 104661 126288 131484 159501 158353 498120 530667 1264977 1246267 488567 504792 140401 124051 149670 150211 181227 176312 167554 169744 101750 104046 327655 296260 871862 868695 225837 223434 301412 304506 365349 356445 360510 362971 364391 365655 329497 367162 841302 881722 611159 507413 328646 323242 379015 376134 382033 390021 378492 386512 424099 421514 765576 793263 40.95 67.7 2
10:40:04 2023-09-28 471353 472316 101315 98899 170686 171014 181340 180853 102129 104694 126288 131343 159577 158378 495208 536228 1270872 1249970 488331 508619 139064 124237 149603 149263 180472 176947 166853 170121 101261 104324 331923 297500 852722 864477 227115 223400 300952 301068 367444 359429 362108 363523 362106 368545 332648 366968 846082 891794 606809 510411 329198 323794 376071 376098 384976 390124 378420 382950 422292 422654 760524 797585 40.95 67.7 2
10:40:05 2023-09-28 477022 472088 101353 98652 170721 170979 181340 181307 102198 104694 126288 131484 159501 158232 495557 532880 1257914 1246416 490304 504972 139064 124151 149638 149230 180632 176947 167086 170086 101295 104290 329887 295543 873389 869999 225837 223434 299605 303315 367695 356409 359967 362971 364974 367878 329497 367090 840670 874145 603906 508647 329577 322322 379015 378135 382069 388859 378492 386512 423768 422143 768919 796121 40.95 67.7 2
10:40:06 2023-09-28 477279 472128 101353 98702 170681 170979 181592 180853 102129 104661 126288 131666 159466 158342 495594 530445 1254347 1244607 491774 507829 138873 124151 149289 149263 180472 177195 167215 168482 101339 103282 333279 297698 856202 870669 227115 223365 299883 302763 368105 356409 359931 362971 365230 368393 329640 366832 840634 882013 603906 508647 330072 321549 379015 378171 382069 388824 377888 385014 423962 422143 770012 795556 40.95 67.7 2
10:40:07 2023-09-28 473456 472320 101253 98690 170566 170979 181340 180818 102059 104661 125939 131343 159390 158121 494824 535204 1278221 1252074 483295 507865 139593 123947 149391 148991 180827 176382 167320 169779 101539 104079 330359 294605 860207 864511 227435 222367 300664 303829 365491 357555 359424 362503 363335 365655 330746 368156 843834 888792 608259 510593 327318 323052 378691 377567 386033 387560 381244 385198 419968 422630 755571 793042 40.95 67.7 2
10:40:08 2023-09-28 474467 472316 101179 98529 170611 171524 180801 180887 102059 104694 126287 131217 159612 158378 498120 531833 1278021 1255051 482735 504828 140135 124051 150268 150809 181559 176206 167754 170016 101576 104079 329414 294454 862352 866894 227435 227112 299585 302977 365456 358454 362108 362503 362466 365655 331247 367635 845667 890438 599975 508683 326649 323830 378943 374971 383250 387701 381353 384762 418897 423108 757374 793263 40.95 67.7 2
10:40:09 2023-09-28 475520 474185 101345 98661 170686 170979 181627 180853 102186 104728 126288 131252 159466 158267 498275 536192 1257914 1239200 492338 509015 138873 124151 149498 149330 180222 177355 166818 170192 101368 104324 328751 297464 854968 871232 225837 223469 299585 301068 368544 357233 362108 360533 365106 369389 330603 368642 842384 883636 608259 510305 330512 322633 376636 377603 382945 389712 380066 383727 423890 422440 770012 797254 40.95 67.7 2
10:40:10 2023-09-28 474805 475637 101175 98669 170408 171370 180801 180887 102198 104661 125906 131484 159466 158413 495557 530445 1272787 1257504 488257 507865 138968 123980 149743 148021 180793 176417 166853 169814 101295 104257 329887 295507 857088 863287 225837 223400 299605 302941 365527 357519 357229 362971 364391 366491 330710 367895 843761 891103 603906 513638 328646 321835 379015 376134 383250 386477 378492 385964 420738 422810 760740 793263 40.95 67.7 2
10:40:11 2023-09-28 474467 473383 101110 98854 167285 171831 180767 181461 101888 104873 125872 131484 159320 158927 495630 530445 1268800 1257504 489419 507901 139064 123947 149367 148991 180632 176912 166946 167776 101373 104526 330657 298503 865410 864511 225837 223365 300913 302763 366993 357340 357193 360857 363845 366747 329782 366697 842530 893031 608324 512911 329577 321692 378655 375869 384364 386477 377320 384762 421070 424002 763297 793227 40.95 67.7 2
10:40:12 2023-09-28 477811 473841 101315 98533 170686 170979 180836 180853 102059 104482 125939 131484 157736 157795 495630 537513 1267160 1240999 485293 509015 139463 123947 148974 149094 180793 176912 166713 169968 101261 104146 330657 296268 857860 869999 227489 227148 299620 302880 366555 355339 360474 363998 361129 366747 329248 367126 846266 874109 604621 507413 327147 323543 376951 376183 383237 391082 380634 383456 421258 420116 762253 796539 40.95 67.7 2
10:40:13 2023-09-28 477689 472387 101171 99002 170377 171405 180767 180887 101989 104656 125906 131377 159133 158892 495594 535706 1268696 1250415 486039 508474 138968 124085 149462 149163 180495 177018 167168 167776 101228 104185 330657 296483 853111 868816 225837 222676 299060 302880 368544 355873 360056 362971 362212 367878 330489 367114 845068 882899 605360 512113 327646 322586 376708 377603 382641 386512 378528 383060 423998 421586 758581 796428 40.95 67.7 2
10:40:14 2023-09-28 473732 471949 101349 98501 170751 170979 181627 180426 102186 104516 126288 131093 159535 157900 495666 534430 1263567 1246416 486629 507865 140015 123573 149426 147919 181400 176347 167320 169542 101261 104113 330657 295020 866035 868695 225837 223055 299095 302429 364360 357268 360294 360605 365106 367102 331355 368083 843634 884145 603906 507377 328464 323122 377769 373549 381498 389439 378190 383999 419517 421478 767827 793227 40.95 67.7 2
10:40:15 2023-09-28 474206 475865 101214 98762 170412 171014 180767 180887 101989 104550 125906 127896 159424 158413 495630 537396 1268962 1247665 488331 509015 142342 124356 148593 149742 179653 177640 166353 170227 100915 104290 330657 297428 846052 865591 225837 222745 301156 300611 367731 357555 357193 360893 362212 368428 329782 365966 843798 889825 603910 512113 328145 322323 376071 377567 385486 386512 378492 382446 423627 423406 758581 796559 40.95 67.7 2
10:40:16 2023-09-28 471394 472351 101215 98525 170412 171014 180801 180853 101989 104550 125906 131127 159320 158267 495630 537809 1269071 1248409 484774 508655 138942 123743 148904 147919 180758 176382 167203 167776 101059 104454 329704 298586 861728 865738 225837 224083 302016 302770 364800 357879 361080 360857 360014 365365 330746 366228 847467 889421 598189 509079 327147 323759 375399 373883 383214 387394 378565 381527 418825 422810 755757 793263 40.95 67.7 2
10:40:17 2023-09-28 477279 472356 101163 98496 170478 170861 181694 180693 102154 104410 125906 131127 159390 157900 499610 530036 1254347 1244644 490304 505008 139770 123947 149289 149024 180507 176912 166818 169814 101261 104151 328470 295092 855568 869999 225837 227184 299760 302445 367143 355339 358342 360929 363845 368468 328449 368156 838816 874339 608259 504643 329075 320339 378655 376978 384124 390124 377212 384634 422518 420151 767642 794770 40.95 67.7 2
10:40:18 2023-09-28 475893 472351 101110 98365 170650 170979 180836 180316 101920 104482 125906 131127 159390 158121 498311 538128 1259370 1240131 493212 507720 138916 124170 149079 149196 180369 177054 167051 165836 101302 104223 328751 297500 862742 870615 225094 224398 299095 301987 367143 355909 361593 359953 361093 367295 328751 367114 841338 883515 598189 507413 328646 321870 375507 376470 381766 388824 376152 381833 422067 421550 768919 795556 40.95 67.7 2
10:40:19 2023-09-28 475250 475820 100829 98665 170104 171405 180732 180922 101920 104588 125872 131161 159133 158634 495630 531228 1272750 1257504 490067 507901 138873 123947 149289 148384 180758 176382 167086 169814 101261 104007 331610 295543 860825 862065 225837 222745 297883 301985 365456 356445 358889 360605 366140 368208 329497 365857 841192 894885 602477 512728 328464 320682 378194 375234 382641 385363 377356 384218 419897 421514 760740 793263 40.95 67.7 2
10:40:20 2023-09-28 472096 472423 101109 98665 167934 171352 181384 180749 102059 103171 125838 131514 157369 158494 499684 531458 1268658 1255715 490876 507938 138873 123743 148870 148917 180507 176417 166853 168211 101339 104079 327526 295794 862043 864511 225519 222745 297530 301104 365456 357268 356155 359734 362791 365585 329444 364271 838852 891049 601010 510593 328646 320375 377238 374217 383824 386207 375623 383060 419816 421856 764454 794427 40.95 67.7 2
10:40:21 2023-09-28 478634 472316 101068 98529 170408 170861 180801 180567 102059 104482 125906 131127 159168 158267 495630 536754 1263567 1242801 484015 507901 142515 123743 148871 148752 180507 176947 166853 169849 101059 104492 332885 298724 856972 869433 225837 223768 300913 302843 365384 356902 361080 362971 361093 365655 327688 368193 843688 879264 608622 504643 326868 321870 377968 375306 382228 386547 378601 382409 420111 419008 758581 795556 40.95 67.7 2
10:40:22 2023-09-28 472510 472351 101209 98332 170721 170471 181340 180282 102059 104338 125906 131002 157125 157865 495702 535204 1263295 1248192 490912 507865 142644 123829 148939 147919 180222 176382 166853 169814 101122 104007 330180 295435 862270 866205 225202 227219 300353 302880 366363 358094 358342 360241 361164 365655 330782 365697 838852 889458 614209 504571 328646 320860 376636 376232 386033 388576 378376 382877 418389 422666 768286 792443 40.95 67.7 2
[truncated: 183,201 more chars]
