# Supplementary material for: Methods for Estimating the Detection and Quantification Limits of Key Substances in Beer Maturation with Electronic Noses
Source: Sensors (Basel). 2024 May 30;24(11):3520. doi: 10.3390/s24113520 (PMC11175341; doi:10.3390/s24113520)
Supplement: Supplementary file 1 [file sensors-24-03520-s001.zip › Data/2-Phenylethanol/raw data/Day 3/50ppm2.txt]

Time Date R01 R02 R03 R04 R05 R06 R07 R08 R09 R10 R11 R12 R13 R14 R15 R16 R17 R18 R19 R20 R21 R22 R23 R24 R25 R26 R27 R28 R29 R30 R31 R32 R33 R34 R35 R36 R37 R38 R39 R40 R41 R42 R43 R44 R45 R46 R47 R48 R49 R50 R51 R52 R53 R54 R55 R56 R57 R58 R59 R60 R61 R62 T01 H01 Phase
10:47:00 2023-09-28 342911 343001 87812 85555 133281 137209 138224 137727 93710 95985 106526 106592 128764 129750 364578 396637 1042289 1021788 377775 394366 120294 105722 116711 118011 136279 131883 124850 125697 84371 84477 269956 240026 691726 697044 213883 213927 276423 278723 327358 319064 337107 339597 351992 355752 331641 367126 729533 772966 532632 445233 295596 288728 337236 335446 351965 356850 360211 365934 398334 401218 642939 675836 40.95 67.6 1
10:47:01 2023-09-28 345437 342848 87780 85591 133650 137530 138505 137406 93806 96217 106674 106264 128764 129750 364067 397025 1043863 1023243 376245 391461 122086 105497 116745 117916 136416 131701 124778 125624 84371 84381 269956 238669 690803 698528 213583 213029 277272 278047 325915 316934 336631 336564 351992 355752 330960 367679 729651 766306 541660 441367 295604 290974 336728 335481 351965 356278 358297 365934 398649 401183 644838 675356 40.95 67.5 1
10:47:02 2023-09-28 345664 342992 87696 85514 133273 137269 138315 137492 93773 96084 106526 106392 129001 129779 366990 392417 1039043 1028655 378538 394087 120397 105754 116678 117978 136484 131701 124984 125417 84313 86295 269956 238669 689815 693037 215267 213029 275806 279689 326613 317893 336357 337072 351726 358367 332792 367114 733301 768318 538955 449267 294011 289713 336728 335951 351965 356931 363130 363982 399840 400022 648254 676588 40.95 67.6 1
10:47:03 2023-09-28 346705 342965 87696 85573 133281 137175 137983 137851 93837 96084 106560 106264 130388 129750 364542 396709 1030033 1024701 377099 391461 122171 105803 116745 117916 136416 135010 124864 125417 85842 86262 269956 237322 694205 698033 214290 213627 276689 279495 326794 319410 335609 336529 351260 356859 331157 368977 732782 770749 537136 446186 294046 290560 337299 336222 353956 356850 359090 363689 401107 402383 645791 676625 40.95 67.6 1
10:47:04 2023-09-28 342879 343001 87692 85748 134015 136969 138402 137582 94029 96116 106868 106312 128780 129793 367100 392047 1048228 1032542 374016 391772 122086 105497 116678 117910 136253 131701 124573 125998 84138 84508 269956 239686 692495 693109 214929 213029 276653 278938 327393 316455 336357 338601 351420 357863 331749 367126 731773 766147 534467 447303 295847 293850 336764 336494 351681 358358 358333 365934 398614 399671 647338 675356 40.95 67.6 1
10:47:05 2023-09-28 342848 342185 87513 85636 133273 137434 137998 137857 93710 96118 106492 106443 128833 130056 364031 394025 1042289 1022969 380824 391497 119731 105530 116389 118112 136170 131792 124454 125711 84254 86243 269956 239346 687220 698949 214643 213264 275628 279761 328182 318978 338824 336387 351956 356681 333117 367041 728429 772734 534467 450285 295586 288763 337745 334437 351677 357854 360321 363689 397427 402100 644875 678613 40.95 67.6 1
10:47:06 2023-09-28 342812 342965 87780 85641 133394 137685 138052 137686 93869 96249 106566 106337 128305 129870 364542 396736 1041883 1023243 376245 391497 121968 105722 116678 117997 136287 135080 124606 125417 84356 86203 269956 239007 690681 694052 213547 213477 276689 278047 325950 316969 336631 337273 350699 355432 330746 368233 731082 766342 534467 441656 297196 288763 338696 335481 351965 356564 358838 365934 398685 401218 644344 673615 40.95 67.6 1
10:47:07 2023-09-28 345691 342997 87541 85573 133281 137175 138224 137632 93774 96118 106634 106297 130784 129750 364614 389853 1037754 1029609 378610 392083 122086 105464 116698 117949 136590 131974 125075 125630 84487 84497 269956 238669 689850 691839 215088 213186 275628 279653 327256 317893 336120 339327 351497 358871 333117 367859 733030 768318 531297 450354 295586 289642 336457 335481 351929 356931 360501 363689 399840 400022 647301 676110 40.95 67.6 1
10:47:08 2023-09-28 347568 342929 87965 85468 133717 136726 138505 137525 94188 96015 106857 105948 130874 129072 366398 396421 1033244 1025847 377099 391461 122239 105143 116812 117604 136863 134975 125017 125177 85809 84255 269956 238669 698232 697044 214254 213029 276653 279564 324409 318927 333685 336564 351225 356859 332203 369350 731709 770786 537136 445156 294046 290379 336822 336494 353956 356850 359415 364791 401107 402419 645791 676588 40.95 67.6 1
10:47:09 2023-09-28 342848 342760 87660 85514 133465 136985 138224 137406 93806 95952 106526 106119 130782 129750 364578 391639 1045452 1034242 377240 394645 120211 105432 116678 118011 136279 131883 124850 125697 84371 84477 269956 239856 691325 693109 214964 213029 276546 279725 327623 316455 336631 338601 351474 358043 331749 367679 731796 766147 535801 444491 296300 293813 337272 336494 351965 356399 361825 366489 398020 399987 649209 675356 40.95 67.6 1
10:47:10 2023-09-28 347870 342221 87812 85439 133461 136985 138259 137402 93901 95952 106634 106086 130750 129390 364031 393400 1042363 1032885 377046 390877 122205 105836 116778 117753 136458 135010 124864 125297 85809 86144 272379 237658 696284 695073 214929 212879 278124 279207 324934 319375 335609 338091 351992 357863 329746 367162 734078 761721 529733 441584 294046 290105 335680 336529 351965 357854 357184 364533 401953 400901 653045 676588 40.95 67.6 1
10:47:11 2023-09-28 343343 342997 87692 85546 134196 137209 138224 137406 93869 94333 104401 106604 128890 129904 367100 396916 1047483 1026161 376172 391940 120397 105649 116745 117916 136382 131792 124606 126032 84371 84451 269956 239007 692092 698051 214290 213264 277822 278938 325950 317004 336668 337545 354661 356859 330746 367974 729533 766306 537136 445397 295360 288558 336728 335516 353956 356278 357758 365676 399524 403021 647167 675356 40.95 67.6 1
10:47:12 2023-09-28 344783 342780 87513 85613 132881 137650 137888 137973 93773 96118 106452 106370 128442 129966 363776 392261 1045031 1028109 375668 390877 122001 105497 117028 117719 136376 135172 124573 125417 85750 86295 268716 238669 702561 694088 215454 212879 277539 279331 326639 317929 337730 335552 351260 356940 330782 368384 729533 764488 535801 444154 293868 289510 337272 336215 354456 356647 358010 364828 398020 403056 651160 673651 40.95 67.6 1
10:47:13 2023-09-28 347943 342751 87868 85668 133545 137616 138267 137686 94060 96283 106793 106345 128628 129766 366841 396214 1036007 1023243 376834 390877 122120 105432 116745 117686 136650 134975 124778 125297 84356 84433 269956 237322 694409 697044 214290 213328 276689 279761 323956 318963 333685 336600 351260 356574 331785 366574 732746 770713 512877 446222 296774 290573 334741 335516 353956 356850 359415 363725 401107 402737 645791 676625 40.95 67.6 1
10:47:14 2023-09-28 342654 342518 87513 85509 132847 136985 137998 137406 94050 96052 106526 106119 128442 129355 363996 393436 1042017 1020336 375968 391772 122001 105497 116423 117949 136159 135080 124539 125451 84254 86177 269956 239754 696283 696058 214326 213927 276035 279367 326935 316455 337144 336600 350210 355788 332792 367126 729601 772573 536250 446562 295604 288527 337745 335726 351965 356850 360537 365971 400898 400933 643577 675134 40.95 67.6 1
10:47:15 2023-09-28 345546 342688 87628 85573 133365 137145 138159 137346 93901 95984 106457 106086 128442 129355 363485 389165 1034378 1031074 378574 390877 120110 105432 116584 117753 136389 135172 124573 125244 84138 86144 269956 238331 691011 693109 215606 213029 275522 279761 324898 317929 336394 337309 351992 356940 332522 367114 731709 765606 541660 448229 293562 289713 336221 335987 351965 356966 359958 363139 400773 401183 649245 676588 40.95 67.6 1
10:47:16 2023-09-28 344969 343001 87509 85591 133465 137175 138028 137406 93615 95952 106526 106119 130724 129355 362941 393436 1046813 1026613 377734 390877 121968 105175 116584 117876 136194 131999 125193 125630 84371 84433 272379 238669 690803 699023 214947 212518 277360 278759 325879 316969 337419 335246 351260 358728 330710 366832 728466 765065 512877 446695 294588 289172 336728 336453 353956 355902 358033 364828 398334 403056 651160 673615 40.95 67.6 1
10:47:17 2023-09-28 344131 342920 87812 85510 133495 137080 138017 137582 93964 96084 106640 106297 130716 129785 364067 391533 1046935 1032542 375104 391461 122001 105545 116584 117949 136193 135080 124573 125417 84138 86177 269956 238218 692776 693109 215000 213029 276689 279171 327393 316455 336156 338637 351992 357863 331283 367679 731723 766147 534467 445556 295596 288325 336799 336529 351929 362774 359126 366786 398649 399987 647338 675356 40.95 67.6 1
10:47:18 2023-09-28 342614 342997 87509 85546 133302 137316 138101 137848 93710 96019 106526 106403 130634 129966 363740 393436 1041976 1024112 382169 394375 120029 105609 116678 118045 136133 131974 124473 126077 84371 84508 268716 239346 686589 694052 214964 213672 275242 279761 325844 316934 337730 336329 351848 357756 333839 367114 729533 772573 541660 448571 293586 288904 338291 334508 351965 357603 360609 363689 397463 402136 643924 674640 40.95 67.6 1
10:47:19 2023-09-28 342807 343001 87541 85582 133281 137175 138259 137759 93869 96018 106526 106264 130388 129390 364067 395512 1042423 1022103 376245 390912 121968 105392 116752 117834 136193 135045 124573 125297 84254 86295 269956 238669 691569 694124 214254 213477 277929 278706 327626 317004 336668 337344 351752 356323 330746 369841 729683 766306 535801 441367 295604 288799 336728 335481 351965 356564 358297 365971 398649 402419 645791 674877 40.95 67.6 1
10:47:20 2023-09-28 344932 342509 87541 85496 133273 137131 138092 137475 93710 94236 106878 106279 128525 129723 366581 389782 1039048 1028357 380271 393251 120230 105432 116631 117719 136282 135172 124573 125451 84673 84497 268716 238669 691970 692583 215303 213935 276087 279761 325388 317964 336631 338673 351992 357577 333839 369387 733858 766306 538955 449219 296352 289713 336764 336022 351681 355867 360573 364791 399876 399987 644454 676146 40.95 67.6 1
10:47:21 2023-09-28 347109 342518 87541 85451 132877 137114 138128 137406 94050 95952 106526 106119 130659 129355 364031 395836 1034438 1020654 376726 389746 122001 105175 116584 117753 136287 135010 124606 125211 85632 86144 269956 237651 692298 694088 214929 213477 276724 279761 323956 318927 336357 336529 351787 356859 331821 366024 733031 770749 534467 445338 293804 290630 335751 336232 354456 356850 359415 363725 401107 403659 645519 677620 40.95 67.6 1
10:47:22 2023-09-28 344887 342539 87872 85608 133918 137125 138121 137269 94220 96182 106982 106312 128896 129577 367100 392047 1046739 1031808 375447 391426 120573 105682 116711 117882 136347 131610 124573 125384 84371 84528 269956 239346 692150 693037 215418 213477 276917 278866 327852 316969 336084 338601 351992 358367 331749 368233 733265 766147 534467 446477 295596 288728 336493 337238 351929 358610 359343 367009 400402 400549 647301 675836 40.95 67.6 1
10:47:23 2023-09-28 346960 342509 87752 85599 133248 137141 138224 137338 93837 94031 106526 106086 128662 129355 363996 392225 1040285 1034013 377849 390532 122052 105143 116745 117686 136382 135128 124539 125177 84371 86229 269956 237322 694198 694582 215080 213029 278124 279725 326794 321243 335609 338019 350174 356905 329746 367090 734023 761648 517829 441548 294011 290560 337739 336494 351965 357854 357184 364499 404390 400933 655042 678242 40.95 67.6 1
10:47:24 2023-09-28 342740 342888 87688 85534 133859 137038 138271 137683 93997 96051 106492 106232 128408 129355 366581 394123 1040443 1020336 376245 390877 120230 105770 116584 117882 136159 132059 124573 125417 84313 86295 269956 237481 688914 696551 214219 214228 276423 279135 327358 316934 337144 337072 350699 356287 332792 367938 729496 773002 533132 448376 295181 288492 337745 335481 351965 356850 360501 366453 398614 401183 641955 676316 40.95 67.6 1
10:47:25 2023-09-28 346206 343001 87752 85514 133452 137175 138190 137406 93806 96051 106600 106159 128799 129321 363996 389271 1039189 1032542 378538 391820 122171 105497 116967 117876 136555 131883 124989 125661 84371 84477 269956 238331 692056 694399 216106 213273 276617 279761 326794 318374 336084 340320 351956 357972 332450 368156 732746 763912 530094 446854 293527 290083 336186 335987 351965 356931 359054 363652 400402 401183 651123 676552 40.95 67.6 1
10:47:26 2023-09-28 344887 342514 87545 85514 133432 136950 138052 137445 93806 96051 106526 106264 128833 129355 367100 394366 1036248 1023628 377365 390877 121934 105464 116719 117719 136159 135163 124573 125384 84313 86177 269956 238669 690248 693073 214964 213927 276653 279761 325655 317893 335646 339387 351461 356824 332792 368421 735419 770713 533132 449011 294559 289642 338696 337510 351362 357603 360537 364203 399840 399635 643888 674640 40.95 67.6 1
10:47:27 2023-09-28 342606 342992 87293 85601 132810 137651 137703 137857 93615 96251 106457 106443 128305 130182 365545 390709 1048117 1030521 377969 393529 120029 105754 116678 117978 136117 131883 124817 125456 84589 84497 269956 238669 691088 698033 215658 212887 277467 279492 325879 317004 337694 338637 353984 358692 331211 367090 727364 763875 537136 444154 296774 289642 337745 336453 354456 356896 358297 364828 398020 403021 651123 675356 40.95 67.6 1
10:47:28 2023-09-28 344620 342751 87541 85439 133239 136935 138345 137147 93806 95918 106492 106086 128484 129355 363996 390745 1046935 1031074 375713 390877 122137 105175 116517 118021 136595 135010 124539 125384 84254 86229 269956 239177 689884 693073 215267 213627 276689 278866 327623 316934 336120 338601 351992 358367 332252 368233 733551 766147 541660 446477 295596 288282 336728 339560 351398 358358 359090 366749 399840 399951 649322 674877 40.95 67.6 1
10:47:29 2023-09-28 342654 342760 87476 85514 132814 137209 137694 137823 93965 94333 106844 106604 128491 129918 366544 393293 1041174 1024589 381625 393251 119995 105464 116356 117997 135936 131701 124539 125577 84254 84350 272379 238669 688280 697044 215275 213627 276459 279761 324898 317893 337694 336258 351260 357863 333009 367114 729496 770170 537136 449537 293527 292041 337745 334437 353956 357854 359632 363396 398055 403021 647627 675595 40.95 67.6 1
10:47:30 2023-09-28 342915 342519 87509 85483 133248 136950 137963 137277 93774 96084 106492 106264 128305 129355 365803 396358 1044511 1022515 376245 390841 122103 105464 116631 117882 136303 135104 124573 125384 84254 86262 269956 238669 690195 697044 214219 213627 277113 278866 326899 316969 336906 337273 350210 355752 331749 368233 729637 770713 541660 441367 295847 288763 337473 335446 353508 356529 359379 366453 398649 401218 643851 676043 40.95 67.6 1
10:47:31 2023-09-28 344642 342539 87716 85609 133511 137132 138159 137417 93901 96215 106799 106312 128594 129543 365989 391754 1032112 1028840 378538 392973 120397 105464 116550 117719 136042 134992 124750 125283 84254 86229 270510 238331 692861 692057 215606 213328 275842 279761 325388 317929 336631 337545 351992 356940 333261 368149 732746 766147 533132 449219 293590 289713 339176 335481 351965 356931 360501 363689 399840 402753 647338 676073 40.95 67.6 1
10:47:32 2023-09-28 346960 342036 87541 85419 133248 136726 138190 137113 93742 96017 106876 105980 128799 129286 363740 395800 1036007 1023591 375932 389746 122171 105143 116778 117523 136416 134870 124950 125005 85809 86077 269956 237322 698232 693786 214929 213627 276689 279761 324956 319410 336304 336564 352280 357612 332522 366574 731673 772573 537136 445156 294011 290595 335715 335481 354707 356529 362098 363948 402021 402698 645643 679208 40.95 67.6 1
10:47:33 2023-09-28 342695 342410 87748 85604 133549 136779 138052 137113 94210 95952 106526 106086 128669 129217 366062 391019 1045108 1031074 375493 390912 121968 105392 116664 117753 136287 135128 124573 125297 84313 86229 269956 239754 690560 693073 215303 213627 277113 278902 327852 316934 336357 338637 351992 358367 332522 368269 732296 765968 534467 444878 296300 288325 336764 337248 351929 356399 359379 367045 399840 399951 648443 675356 40.95 67.6 1
10:47:34 2023-09-28 346956 342505 87696 85540 133248 136726 138190 137372 93742 95984 106600 106413 128833 129321 363740 392225 1042289 1034013 376245 389711 122171 105110 116664 117719 136382 134940 124606 125005 84254 86077 272379 237322 694978 694090 215267 213328 278320 279331 325388 318927 335573 338089 351992 357863 330746 368233 734078 761685 530546 445081 297196 290348 337739 337131 351857 358286 360047 365456 402092 401004 651899 674604 40.95 67.6 1
10:47:35 2023-09-28 344346 342036 87509 85483 134039 137072 138292 137372 93806 96118 106566 106264 128538 129612 365803 395485 1045253 1021788 376245 391187 121883 105464 116550 118021 136159 135104 124539 125297 84138 86262 269956 239007 691081 697044 214254 214228 277308 279331 327393 317668 337144 337581 350945 356287 332756 368269 731673 772420 534467 446186 295847 288763 337509 338085 351965 356815 360501 366489 398614 402100 643852 675356 40.95 67.6 1
10:47:36 2023-09-28 345147 342273 87513 85476 133248 137046 137729 137243 93806 95952 106526 106264 128305 129355 365550 391863 1041878 1034242 380541 393529 120397 105399 116678 117781 136211 131701 124817 125384 84313 84318 269956 238331 693877 694964 216518 213029 276689 279761 324898 320789 336486 337581 350699 357009 332468 368156 732746 763912 534467 448376 293733 292041 336221 336222 351965 357001 359379 363689 400437 401218 651160 676588 40.95 67.6 1
10:47:37 2023-09-28 342956 342726 87541 85578 133398 137175 138190 137406 93646 94268 106492 106119 128709 129355 363996 391639 1036248 1025810 377365 390841 122018 105175 116550 117719 136611 135163 124573 125297 85691 86229 271063 238331 696275 693037 215267 214077 276229 279761 325879 317929 336668 339387 351992 356859 333532 366539 735419 766342 538955 448901 293797 289677 336728 337001 351699 358358 360573 364791 399805 399951 645791 674640 40.95 67.6 1
10:47:38 2023-09-28 342920 342755 87496 85574 132839 137530 137722 137808 93997 94204 106730 106345 128271 130008 366026 390948 1048191 1030558 377812 391426 122103 105616 116584 117916 136159 131792 124573 125384 84313 86144 265236 238669 691533 699023 215606 213029 277929 279437 325950 320113 337694 336022 352280 356940 331247 367938 728670 765606 535801 445847 294766 289642 336764 334472 352289 356896 358297 365380 399840 403659 651123 674567 40.95 67.6 1
10:47:39 2023-09-28 342812 342032 87573 85451 133654 136950 138010 137277 93710 96084 106492 106086 128305 129321 363705 389888 1047557 1032268 373981 390877 121968 105464 116584 117916 136064 135172 124539 125384 84138 86262 278968 239346 705822 693109 215454 213477 277308 279761 327888 316898 337425 338637 351992 358367 331821 367938 731673 765878 512877 446186 295847 293679 337781 336494 350544 356647 359379 366489 398649 400584 649209 677130 40.95 67.6 1
10:47:40 2023-09-28 342068 342543 87720 85587 132781 137297 137634 137953 93742 94333 106690 106597 128237 129931 365803 393172 1039263 1022651 378646 389711 119731 105464 116356 118031 135920 131792 124335 125417 84138 86236 269956 238669 685666 697044 215303 213627 276229 279761 325388 317004 337730 336529 351225 357863 333767 367635 728944 770713 538470 449537 293527 289440 337781 334437 353956 357854 360537 363652 398020 403359 645791 676110 40.95 67.6 1
10:47:41 2023-09-28 342839 342518 87783 85540 133306 136985 138204 137372 93710 95952 106526 106264 128305 129355 365028 395800 1042350 1022651 375713 390567 121934 105175 116550 117719 136159 131818 124539 125297 84254 86144 269956 239007 694974 696898 214254 213927 277929 279331 326899 317004 337180 337581 350980 356573 332288 368824 730602 770169 537603 446632 295596 288799 337272 335987 351785 356804 362614 366752 399698 401076 642792 675799 40.95 67.6 1
10:47:42 2023-09-28 344447 341852 87688 85538 133177 136916 137737 137147 93986 95918 106492 106166 128305 129286 365028 387604 1037446 1029460 378574 389711 121968 105464 116550 117753 136193 135010 124573 125211 84138 86144 269956 238500 690005 692583 215606 213477 276229 279761 324934 318410 336668 337581 351992 356940 333803 368156 732512 766147 537136 447230 294011 290321 336693 336775 351965 357001 360501 363725 401036 401218 649895 676110 40.95 67.6 1
10:47:43 2023-09-28 346679 342036 87692 85524 133277 136931 138259 137145 93837 95786 106708 105730 130750 129072 363485 394652 1033069 1023628 378003 389746 122205 104575 116778 117557 136416 134682 124981 124885 85750 86110 269956 237994 696837 697044 215019 213627 277308 279761 324934 319930 333685 337545 352033 356859 332756 367126 733301 773780 533132 446562 296774 290454 337299 336387 354707 356708 360091 364645 402128 402240 643851 676588 40.95 67.6 1
10:47:44 2023-09-28 341812 342036 87712 85514 133214 136950 137963 137372 93678 93807 106878 106239 128442 129355 363485 389888 1047122 1031074 375140 390877 120200 105175 116389 117753 135936 135045 124368 125297 84138 86262 267575 240026 690427 693073 215303 213627 276724 279761 327658 316455 337144 338601 351992 356407 331785 367126 729569 763948 534467 445520 295181 288527 337781 335987 351699 356399 358874 365934 398020 399987 648713 673441 40.95 67.6 1
10:47:45 2023-09-28 345133 342032 87541 85446 133503 136760 138224 137147 93869 95952 106560 106086 128491 129321 370091 392225 1041550 1032885 376245 390293 122086 105143 116584 117638 136287 134940 124573 125583 84313 86144 269956 237322 692505 693109 215606 213477 278320 279564 324934 319410 336103 338387 351560 358440 330639 370552 733674 761540 536679 444933 294974 290172 337776 336529 351965 358358 357722 364828 402092 401183 652545 674640 40.95 67.6 1
10:47:46 2023-09-28 342812 341717 87632 85478 133239 136985 137772 137406 93646 96052 106492 106119 128305 129355 370054 395800 1042289 1020063 375713 390567 122001 105464 116389 117949 136143 135104 124368 125211 84138 86203 269956 239007 689952 696058 214254 214228 277308 279331 326935 317004 337461 337545 350980 356573 332792 368269 729569 772770 533132 446186 295847 288763 337509 335987 351749 356850 360501 367045 398685 402100 641992 674567 40.95 67.6 1
10:47:47 2023-09-28 342911 342036 87541 85540 133114 136935 137948 137684 93901 96283 106725 106166 128538 129612 365730 392017 1040434 1030925 378501 389711 121968 105175 116389 117781 136565 134940 124539 125297 84371 86110 269956 238331 690768 693109 216213 213328 276689 279761 324898 318410 336631 337617 350210 357757 333297 368716 733301 765028 534467 449011 293939 290560 336493 335987 351965 357749 359922 363982 400437 402155 650699 676110 40.95 67.6 1
10:47:48 2023-09-28 345872 340672 87845 85373 133658 136726 138250 136889 93869 95752 106560 105730 130569 128859 362941 394652 1033069 1023393 376233 390293 122205 105143 116778 117638 136416 134804 124573 125005 84254 86144 269956 238331 710395 695073 214964 213927 276724 279761 325388 319894 335342 337581 351787 356859 332522 367126 732746 771607 540308 446538 293868 290524 334706 336494 353739 356850 359415 364828 402307 402734 643630 680660 40.95 67.6 1
10:47:49 2023-09-28 342666 342401 87628 85546 133206 136943 137825 137466 93837 96249 106725 106119 128305 129355 365028 389662 1048228 1031808 375104 390603 121968 105175 116389 117815 135714 134975 124335 125177 84138 86262 272379 238790 693831 693109 215606 213627 277539 279761 327888 316455 337694 338601 351992 356656 332522 367162 731119 765065 538971 446186 295604 288527 338054 336222 351965 356896 359415 365971 398020 400955 649245 673441 40.95 67.6 1
10:47:51 2023-09-28 345908 341546 87573 85352 133273 136842 138101 137047 93837 95918 106560 105795 130659 129321 365545 391639 1037460 1033738 374614 389746 122086 105110 116778 117557 136509 134898 124573 125005 85691 86110 268716 237322 695146 693109 215303 213029 278320 279367 324934 319410 336126 337617 350174 358367 330746 367162 733858 761417 537136 445217 294352 290595 338217 339080 351496 358431 360010 364682 402164 401111 651050 677167 40.95 67.6 1
10:47:52 2023-09-28 342735 341892 87509 85478 132847 137053 137862 137064 93902 96150 106725 106086 128305 129355 365028 396164 1041107 1021788 375181 389711 121799 105143 116356 117753 135927 134992 124368 125177 84138 86144 269956 238500 691848 697044 214254 213927 277539 278902 326899 317004 337180 338091 350980 356824 331821 368824 731155 770749 534467 444227 295883 289510 337272 335481 351965 356850 359704 367082 399840 402757 643924 675356 40.95 67.6 1
10:47:53 2023-09-28 342911 342036 87783 85513 133306 137080 137986 137277 93678 95952 106526 106119 128442 129390 365028 393436 1043899 1026049 376245 389746 121968 105464 116584 117753 135936 131636 124401 125211 84138 86144 269956 238669 690438 697886 215454 213029 277929 279761 325950 317929 337180 336303 352350 356656 331247 368233 731366 765928 537136 445509 295253 289537 337130 337644 355459 358275 360814 365752 400437 403624 649209 674604 40.95 67.6 1
10:47:54 2023-09-28 346397 341367 87960 85409 133578 136726 138224 136509 94306 95982 106634 105730 130874 128893 369640 394616 1033069 1023665 375668 389746 122239 105110 116778 117361 136416 134682 124606 124594 84254 86144 269956 238399 694864 696058 214964 213927 276724 279761 327183 319894 333685 337617 352069 356859 332792 367162 733411 771911 534467 445229 294945 290630 334706 336529 353956 357603 359958 364864 402307 402454 643924 676625 40.95 67.6 1
10:47:55 2023-09-28 342884 342036 87297 85510 132847 137428 137676 137629 93615 96052 106492 106297 128305 129785 365028 392297 1038526 1023243 381894 389746 119867 105497 116389 117753 135842 135010 124536 125297 84138 86203 269956 238331 691179 694052 215429 213927 277539 281344 326685 318679 338431 339117 354985 358331 332648 368083 729423 770497 512877 448681 295512 290560 337710 334508 354957 357854 360019 363580 399209 403624 645791 676625 40.95 67.6 1
10:47:56 2023-09-28 345981 341331 87660 85442 133248 136597 138155 136889 93837 93902 106640 106053 128305 129286 365545 391019 1043325 1031074 374012 389711 122171 105110 116745 117686 136347 134870 124573 124971 84313 86170 269956 238331 695501 693073 215606 213927 278712 279725 325844 320059 336084 338601 350945 358367 330710 368788 735052 761648 532728 441548 295360 290524 335680 336966 351965 358358 357722 365898 402235 401183 651123 674604 40.95 67.6 1
10:47:57 2023-09-28 342911 342036 87541 85487 133469 137010 138175 137207 93837 95918 106566 106086 128457 129321 365028 388691 1034378 1031808 378465 389676 120367 105497 116550 117604 136231 135181 124539 125376 84313 86262 269956 238390 698266 695236 216338 213378 276546 279725 327718 318785 336962 338423 353657 360644 333351 368679 732709 764992 541660 447903 295512 290524 336422 336458 351965 357999 359778 364497 401036 401218 651160 676073 40.95 67.6 1
10:47:58 2023-09-28 342884 341427 87545 85509 133381 136916 137754 137301 93647 96084 106492 106053 128305 129321 365028 394302 1046813 1023319 376245 389711 120200 105464 116550 117686 136075 135087 124454 125177 84138 86110 269956 238500 691848 698033 215267 213477 278320 279528 325915 317929 337425 336564 352315 358367 331247 368233 728944 768048 512877 441548 295360 289576 336728 335951 354848 357854 358297 365934 403246 403941 650283 677130 40.95 67.6 1
10:47:59 2023-09-28 342776 341367 87628 85604 133365 136908 137791 137432 93806 96249 106605 106086 128305 129321 365545 391855 1036211 1023591 376233 389711 120063 105576 116564 117719 135902 134870 124506 125177 84138 86229 269956 237994 691604 692021 215267 214228 276423 279761 325879 317929 335609 339626 351992 356859 333767 369948 733945 766342 533132 446813 294909 289880 336728 337273 351398 357854 360537 364828 400402 400286 643888 674604 40.95 67.6 1
10:48:00 2023-09-28 346682 341760 87787 85482 132847 136739 137772 137139 93678 95984 106492 106053 128305 129286 365028 394616 1033074 1022576 377581 389640 121968 105143 116550 117686 135936 131890 124539 124971 84138 86196 269956 236652 697228 697216 215267 213927 276689 279761 324898 319859 336321 337828 352315 357612 332792 367126 733265 770749 530094 446817 294909 291535 337739 339080 354812 357354 360321 364682 402730 403480 645112 679208 40.95 67.6 1
10:48:01 2023-09-28 342402 341812 87537 85532 133239 136726 137963 137132 94370 94268 106497 106053 128305 129286 365803 389746 1046664 1031074 376245 390567 120200 105464 116517 117916 135936 134940 124506 125177 84254 86262 269956 239754 689796 693037 215606 213927 277308 279761 327923 316934 337144 339626 351992 358871 332756 368788 731796 765585 534467 445192 296717 288728 337781 337248 351929 356612 359379 367045 399209 400549 648939 675356 40.95 67.6 1
10:48:02 2023-09-28 345944 341035 87541 85475 133461 136726 137776 137113 93678 95918 106600 106053 128305 129286 365028 391019 1042363 1032542 375150 389402 122171 105143 116745 117719 136159 134992 124914 124971 84254 86077 269956 237322 705064 694582 215697 213029 278124 279761 324863 321016 336595 338091 350980 357723 331498 370141 733528 764537 511293 441475 296352 291339 338493 336859 351857 359331 360798 364755 402271 402065 653081 679134 40.95 67.6 1
10:48:03 2023-09-28 342704 341848 87509 85510 132847 136950 137772 137132 93838 95952 106492 106086 128305 129321 365028 395764 1044886 1023243 375145 390293 122052 105143 116550 117719 135936 135034 124335 125264 84254 86110 269956 238500 691681 697044 214929 214077 278124 279331 326899 320108 337382 338055 352280 356824 331785 369344 729783 766306 537303 444154 296508 289405 337473 336222 353707 356815 359379 367045 399840 402383 645296 675356 40.95 67.6 1
10:48:04 2023-09-28 342320 342036 87174 85604 133035 137400 137321 137693 93647 96184 106492 106337 128067 129966 365028 389888 1045379 1026613 376779 389711 119867 105143 116389 117719 135808 135128 124454 125550 84313 86262 269956 238331 693849 697044 216061 213627 277929 279509 329344 320789 338911 336895 354767 359883 331641 370252 730365 763730 535801 446634 294766 289977 337781 334437 354957 359874 359235 365898 398649 404228 651160 677278 40.95 67.6 1
10:48:05 2023-09-28 346679 340672 87509 85478 132839 137045 137862 137125 93774 95918 106492 106053 128305 129286 365028 394616 1033161 1022969 375104 389676 122137 105143 116664 117604 136256 134992 124539 124971 85750 86077 269956 236652 694205 696551 215267 214077 277503 279761 325616 319859 336072 337581 352315 357863 333261 367162 733821 773002 535801 446854 295324 290524 334706 336494 354456 357854 359922 365380 402873 403304 644838 677130 40.95 67.6 1
10:48:06 2023-09-28 341812 342036 87357 85514 132814 137728 137512 137406 93647 96184 106457 106370 128217 129904 365028 392225 1039263 1023243 378574 390293 119731 105642 116036 117916 135492 134999 124130 125177 84356 86229 269956 238596 688026 697886 215462 214228 276281 281344 328182 317752 338541 337131 354734 358620 333803 368156 729601 771479 535801 448217 296352 290083 338255 334472 354561 358286 360537 363689 398614 403021 645791 676073 40.95 67.6 1
10:48:07 2023-09-28 345696 341035 87545 85445 132847 136795 137883 136900 93742 95918 106492 105763 128305 129286 365028 391019 1037423 1032542 375713 389711 122171 105110 116745 117523 136261 134992 124539 124594 85750 86077 269956 237154 694611 693109 215606 213627 278320 279331 325651 319375 336357 339398 351190 356621 330746 368824 733821 761685 517829 441584 295360 290524 335715 336529 351965 358647 357722 365642 402905 400969 653178 677241 40.95 67.6 1
10:48:08 2023-09-28 342161 341616 87628 85546 133139 137038 138017 137201 94050 96017 106492 106086 128305 129355 364919 392154 1044238 1020299 375069 393178 120063 105464 116356 117719 135808 134940 124420 125297 84138 86262 269956 239686 698049 696058 215606 217569 276653 279761 327623 316934 337694 337581 351225 356859 333839 367938 729227 773002 534467 446598 295847 288763 337781 336232 351965 357854 360609 366453 398649 402383 641721 675356 40.95 67.6 1
10:48:09 2023-09-28 342848 341510 87509 85504 132839 136950 137737 137243 93742 95918 106492 106329 128305 129321 364770 392225 1045253 1026613 377042 389711 121968 105464 116550 117753 136030 134905 124539 125211 84138 86262 269956 238331 690803 697044 215909 213477 278124 279761 325950 318374 337657 338637 352386 356940 331785 368269 728429 766147 535301 445397 297270 292041 339693 337607 355962 359367 358983 365752 400576 404617 652248 676242 40.95 67.6 1
10:48:10 2023-09-28 344616 340958 87812 85351 133465 136292 138121 136675 93933 95851 106526 105730 128799 129045 364955 393124 1037937 1023628 376233 389676 122052 105175 116356 117761 135953 134992 124335 124971 84254 86144 269956 238163 696183 695073 215267 214228 277308 279761 325915 320341 335573 338637 352315 357863 333297 367126 735941 772456 540308 446854 294784 290524 335715 339560 353956 357854 360501 365898 403476 403304 645230 676073 40.95 67.6 1
10:48:11 2023-09-28 341839 341791 87417 85483 132631 137175 137321 137372 93583 96118 106310 106264 128273 129716 364512 392261 1038489 1023243 378574 390567 119731 105175 116356 117753 135492 134999 124335 125583 84138 86328 272379 238500 690542 697044 215606 214077 276689 281344 325388 317964 338687 336564 354912 358692 333586 368458 732964 771589 541660 449244 295512 290172 338149 337644 354957 358826 360465 364239 399244 404228 648548 679208 40.95 67.6 1
10:48:12 2023-09-28 345908 341488 87541 85441 132906 136916 138177 137021 93806 95918 106492 105763 128709 129286 365028 391055 1037423 1033002 374048 389676 122052 105110 116631 117523 136475 134992 124573 124971 84313 86110 268716 237322 695380 693109 215606 213627 278320 279761 325388 319634 337150 338637 351225 356940 331247 367974 733858 761417 517829 441390 294559 290630 336186 336529 351713 356399 358297 364828 402873 402419 653081 678310 40.95 67.6 1
10:48:13 2023-09-28 342920 341555 87541 85419 133264 136855 137737 137147 93678 95984 106492 106086 128305 129321 365028 387533 1036248 1028840 378235 391966 121934 105175 116550 117719 135808 134992 124454 125005 84138 86170 269956 237826 691325 691044 216213 214049 276403 281199 328182 318679 336962 338459 351920 359883 333695 369165 731490 768208 534467 449537 294046 290321 336764 336222 351893 358284 360537 364595 401036 401254 650857 676588 40.95 67.6 1
10:48:14 2023-09-28 342614 342032 87754 85482 132847 136950 137772 137147 93710 96018 106492 106119 128305 129355 364770 394616 1043863 1027042 375713 389746 121968 105175 116389 117719 135936 131546 124539 125177 84254 86262 269956 238500 692617 697886 215606 213627 278320 279761 325950 318151 337419 337309 352386 358367 331749 368788 729496 766197 537136 445532 295389 289880 337272 336494 352289 358131 358297 366786 400437 403659 646808 676316 40.95 67.6 1
10:48:15 2023-09-28 340504 342027 87537 85510 132889 136974 138002 137147 93742 96084 106492 106086 128305 129355 365028 389271 1048302 1031808 375104 390293 121988 105497 116389 117949 135957 135087 124335 125211 84436 84508 269956 240026 688308 692964 216177 214077 278643 279653 327781 319430 337511 338459 351992 356940 332792 367974 732964 765659 537136 445834 295253 288395 338528 336387 351965 356931 359415 366786 398614 400901 649209 674877 40.95 67.6 1
10:48:16 2023-09-28 341812 341796 87325 85536 132772 137175 137546 137372 93583 96118 106310 106362 128217 129390 365028 391950 1039263 1022515 378344 389711 119731 105464 116036 117753 135458 134975 124130 125297 84138 86262 269956 238500 687773 697044 215606 213927 276689 281344 325879 317929 338724 339357 351822 358367 333839 368156 729533 770713 525649 449537 293797 290118 338564 334508 354456 358719 360321 364242 402391 403516 647590 678725 40.95 67.6 1
10:48:17 2023-09-28 341812 342036 87509 85504 132843 137053 137729 137254 93647 95952 106344 106086 128305 129321 363634 393436 1038932 1020336 375713 390293 120093 105616 116577 117843 135808 131362 124439 125283 84254 84350 268716 239007 686670 696478 214742 214680 277539 279761 327888 320335 337548 338055 351225 356859 333478 369083 730972 773002 534467 446186 297987 291216 337781 335987 351965 356850 360537 367082 399560 402454 642029 675356 40.95 67.6 1
10:48:18 2023-09-28 343078 341551 87513 85540 133252 136726 137998 136957 93806 95952 106560 106053 128334 129321 365028 387533 1036211 1028109 378538 389746 121799 105110 116389 117638 135936 134905 124335 125203 84254 86262 269956 238163 689918 691080 215606 214228 276653 279761 325915 318633 337144 338601 351740 356407 333911 366574 733821 766269 530094 450502 296985 289973 337366 336423 351857 359620 360465 364682 400893 400723 648511 676552 40.95 67.6 1
10:48:19 2023-09-28 342848 340401 87449 85472 132776 137769 137737 137113 93678 95952 106378 106246 128271 129321 364512 392297 1045253 1026303 376245 389676 121968 105143 116550 117719 136170 134940 124335 125005 84138 86110 269956 238331 690681 697044 215606 213627 278320 279761 325950 318151 338215 336529 352386 356940 331785 368233 727491 765878 537136 441367 295812 290118 337272 335481 354848 356647 358333 365971 400437 404548 649245 674640 40.95 67.6 1
10:48:20 2023-09-28 341812 341030 87513 85472 133264 136820 137875 137060 93647 95952 106492 106119 128305 129321 365028 389271 1044252 1029609 375181 390067 120200 105143 116356 117719 135803 134898 124335 125228 84138 86144 269956 237315 687728 692583 215606 213965 277539 279761 327923 316969 337419 339924 351812 359269 334262 369308 731563 766042 521933 447940 296573 290896 337639 337368 351929 356896 359958 367082 399524 400759 648713 674877 40.95 67.6 1
10:48:21 2023-09-28 340815 340672 87509 85637 133014 137080 137524 137372 93678 96084 106310 106119 128217 129390 364770 391675 1040885 1020063 378574 389711 119731 105497 116356 117834 135492 134992 124130 125177 84080 86262 269956 238669 684467 697044 215606 213927 276229 279761 325950 317004 339173 337344 351260 358367 333911 368193 729496 774447 537136 449537 294909 289576 338838 335481 353775 358358 362686 364791 398649 403340 643924 677130 40.95 67.6 1
10:48:22 2023-09-28 342839 341035 87357 85388 132814 136760 137641 136923 93615 95952 106378 106086 128217 129710 364512 394338 1044511 1023591 375181 391091 121799 105143 116389 117719 135526 134905 124368 125005 84138 86110 269956 237994 691604 698033 215355 213935 278141 279473 326758 318527 337273 337948 353268 358583 331570 369235 731403 769553 537136 441367 295847 289677 337603 336494 354957 356850 358297 366812 402961 404833 645365 675356 40.95 67.6 1
10:48:23 2023-09-28 342812 340768 87845 85377 133306 136279 138224 136475 93869 95752 106727 105658 128305 128859 364770 392225 1033069 1023628 375668 389094 122001 105110 116550 117638 135970 134717 124368 124885 84138 86144 269956 237994 693941 694804 214964 213927 276724 279761 327682 319894 335319 338364 351752 356859 332792 367126 732901 773002 541660 444878 294945 290560 337299 336529 353956 356850 360465 364864 403192 403021 644770 678525 40.95 67.6 1
10:48:24 2023-09-28 340815 341555 87293 85509 132810 137337 137321 137432 93551 96152 106344 106403 128128 129904 364512 391019 1040885 1020336 378574 389711 119731 105464 116002 117753 135394 134992 124373 125216 84259 84528 269956 238669 685704 697044 215498 214228 276475 281741 328414 317752 338724 336600 351787 358440 333947 368642 729496 772384 537136 449537 296774 290216 340327 334508 354456 358358 360609 364276 398685 403340 645333 674677 40.95 67.6 1
10:48:25 2023-09-28 345940 341039 87541 85472 132881 136726 137806 136923 93678 95885 106492 105795 128305 128983 364512 390471 1040811 1032542 375145 389130 121968 105078 116550 117361 135936 134717 124539 124627 84138 86077 269956 236652 692589 692583 215606 213477 278320 279761 324934 318963 335646 339433 350980 355876 330782 368305 733945 757364 517829 441367 295396 290595 335715 339080 351785 358432 361034 365642 402765 401957 651050 678242 40.95 67.6 1
10:48:26 2023-09-28 342911 341039 87480 85439 133106 136760 137372 136923 93647 95819 106378 106086 128305 129321 365028 387227 1036468 1028109 380271 392308 120204 105366 116577 117618 135706 131545 124473 125077 84313 84433 269956 238331 690560 690483 216061 213927 276140 279761 328182 318856 337107 338091 351992 356974 333550 369202 733301 765658 530094 448901 294082 289982 336764 336494 351965 357001 360573 364533 400790 400901 645894 674640 40.95 67.6 1
10:48:27 2023-09-28 341848 341075 87178 85587 132598 137398 137191 137629 93488 95952 106310 106086 127950 129321 363998 389307 1045253 1023665 375792 389402 121799 105110 116036 117361 135748 134717 124503 124885 84138 86110 269956 237994 692331 696058 216261 213627 277929 279761 325950 318410 338724 336293 352315 357009 332288 367974 728738 765659 534467 446666 297196 290013 338624 337167 355208 359620 359512 365493 401538 403624 651160 672627 40.95 67.6 1
10:48:28 2023-09-28 340815 340994 87573 85414 132872 136837 137866 137025 93678 95918 106344 105940 128525 129148 364809 391863 1044883 1029460 375676 392417 120029 105664 116483 117815 135902 134992 124130 124971 84138 86144 268716 239346 692776 692057 215606 214077 277539 279315 328206 317004 337694 339661 356459 356940 332828 368824 731924 766147 534467 446186 295596 288961 337817 337037 351965 356931 359958 367082 399244 401218 647301 674877 40.95 67.6 1
10:48:29 2023-09-28 341786 341035 87541 85419 133469 137083 137875 137267 93678 96052 106378 106119 128067 129321 364512 391090 1038196 1020336 376834 389711 119731 105175 116036 117753 135619 134992 124130 125410 84138 86177 269956 239346 689624 696058 215606 217533 276229 279761 326899 316969 338468 338114 354407 358764 335727 369202 729387 772893 537603 449134 295460 290118 338659 335481 353956 356399 362686 365678 399138 403624 643431 674604 40.95 67.6 1
10:48:30 2023-09-28 344932 339648 87780 85536 132877 136760 137772 136889 93678 95952 106526 105763 128305 129321 365028 390780 1039299 1030312 377313 389094 120033 105143 116389 117557 136187 134870 124420 124852 84313 86196 269956 237322 690818 694582 215606 213328 278320 279761 325388 319634 337425 338601 351260 357972 331480 368197 733821 762493 517829 441548 294874 290595 336186 336529 351641 358862 358262 364791 402554 402383 653045 678580 40.95 67.6 1
10:48:31 2023-09-28 342884 340994 87541 85568 133264 137027 138066 137211 93710 96051 106492 106086 128305 129286 365028 390351 1032879 1028840 378199 392002 120200 105143 116389 117719 136012 134992 124301 124971 84254 86229 269956 237994 690560 693756 216679 214473 277217 281344 328182 318750 337511 338459 351920 360644 333695 369165 731636 766147 541660 449182 293797 290524 337438 336458 351965 358033 360537 365077 400929 402383 649209 676552 40.95 67.6 1
10:48:32 2023-09-28 342577 340963 87787 85483 132847 136942 137737 137147 93742 96018 106492 106086 128305 129286 364770 392225 1046070 1025974 376245 389711 120063 105143 116389 117719 135902 132008 124301 124971 84138 86229 269956 237994 692251 696824 215909 213627 278320 279761 326864 318633 337657 336564 353374 356940 332252 368824 729460 766147 536679 441584 295604 289902 337710 335446 353277 359224 358297 366749 400718 404545 652713 676094 40.95 67.6 1
10:48:33 2023-09-28 341035 341760 87325 85635 132386 137140 137143 137479 93488 96152 106275 106443 127916 129931 364512 387569 1044994 1026539 377046 389711 119640 105464 116002 117916 135449 131610 124339 125562 84371 84413 269956 238331 691393 697008 216787 214156 277695 279653 328646 318374 339684 336529 351752 358007 333117 371454 728908 763912 537136 445169 297619 290524 338802 334472 354707 357999 359415 365934 399227 403659 651123 675356 40.95 67.6 1
10:48:34 2023-09-28 345944 340994 87509 85552 133106 136916 137542 136923 93710 96017 106457 106053 128305 129072 364770 393400 1033069 1023243 377701 389676 121968 105078 116550 117604 135961 134992 124716 124852 84313 86137 269956 236485 695548 696551 215319 214228 277539 279761 324898 320343 337107 337581 352350 357863 333261 368197 731673 770749 530094 446501 294945 291202 337739 339080 355387 357604 360091 364682 403013 403480 644654 679208 40.95 67.6 1
10:48:35 2023-09-28 341695 341030 87509 85595 132806 136950 137688 137147 93678 96084 106383 106297 128128 129321 364512 391019 1040774 1021156 381083 392308 119892 105882 116289 117896 135672 131610 124235 125283 84313 84477 269956 238971 691524 697044 215606 214228 276229 281617 328646 316969 338724 337545 352033 358116 333767 368977 728976 773002 534467 449537 294559 289642 338802 335446 354456 358610 360609 364791 398649 403624 644838 674604 40.95 67.6 1
10:48:36 2023-09-28 345644 340728 87541 85446 133268 136709 137772 136906 93710 96051 106457 105763 128305 129162 365028 390745 1040885 1032542 375676 389450 121968 105110 116389 117604 135902 134992 124539 124935 84254 86196 269956 237322 694168 693073 215606 213786 278320 279761 325616 319410 336595 338601 351225 358871 330746 368269 736099 764537 529733 445081 294802 290313 337776 337368 351893 358790 360814 365482 402128 401183 652582 674604 40.95 67.6 1
10:48:37 2023-09-28 342692 340728 87541 85536 132847 136726 137641 136889 93678 95984 106492 106246 128101 129474 364221 387975 1038217 1027924 380001 392417 119995 105399 116813 117585 135868 134870 124335 125005 84254 84528 269956 237884 689520 691044 216213 214077 276689 281344 326639 318892 337419 338601 350210 358007 333875 367862 731709 767774 540308 449219 293939 290560 336764 336494 351965 357999 360573 364791 401071 401218 647301 676073 40.95 67.6 1
10:48:38 2023-09-28 342812 340958 87353 85472 132806 137458 137745 137449 93774 95952 106457 106086 128305 129439 364476 390745 1041920 1023628 376245 389094 119731 105110 116356 117557 135807 134992 124301 124971 84356 86262 268716 238163 690438 697044 216213 213627 278320 279761 328646 320789 337880 339117 355990 359631 332108 368975 730884 764846 537136 443973 298042 290118 337710 334472 353312 356931 361841 366306 400437 404228 651123 673615 40.95 67.6 1
10:48:39 2023-09-28 342269 340728 87541 85604 133415 136935 137948 136968 94242 96049 106616 105988 128237 129148 364882 391863 1047917 1029609 374916 389676 120117 105399 116644 117781 135774 134905 124130 124971 84138 84528 269956 239075 689918 692057 216061 214077 277929 279761 328419 316969 337144 339626 351992 356905 333297 369380 732476 766147 534467 444528 296789 288763 337745 338030 351965 356896 360465 367603 400402 401183 648443 674877 40.95 67.6 1
10:48:40 2023-09-28 340220 341510 87417 85536 132814 137285 137321 137243 93488 96018 106457 106264 128217 129355 364512 391055 1039263 1020336 378235 389402 119841 105143 116002 117753 135458 134905 124097 125177 84022 86229 270338 239103 689624 696898 216034 214121 275998 281741 326793 317787 339057 337913 354985 359376 336311 369202 729610 773002 541660 448743 294699 290048 338766 335481 354707 356647 362577 364828 398649 403624 644838 674640 40.95 67.6 1
10:48:41 2023-09-28 344896 340732 87541 85547 133239 136820 138084 136896 93710 95918 106526 106086 128305 129072 364512 390471 1035918 1032542 375150 389094 122052 105078 116389 117361 135918 134804 124708 124594 84313 86077 269956 236986 693561 693073 215920 213927 279105 279761 325915 319859 336595 338637 351260 358871 331480 369119 733858 761685 534283 441584 295604 290524 335715 337510 351965 358610 359114 365934 403189 402168 654575 676612 40.95 67.6 1
10:48:42 2023-09-28 342920 340755 87288 85446 132839 136726 137512 136794 93678 95852 106457 105763 128128 129286 364512 387533 1037754 1031074 378385 391310 119980 105480 116389 117761 135920 131429 124406 125182 84371 84433 269956 237826 695180 694399 216823 213856 277750 281382 325353 318927 336631 338364 351260 358688 332720 369350 732782 762797 543013 447742 293939 290595 336693 336494 351965 357999 359126 364791 401107 402419 651196 674640 40.95 67.6 1
10:48:43 2023-09-28 342708 340994 87509 85472 133344 136987 137546 136889 93742 95918 106492 106086 128101 129321 363961 391055 1045253 1023628 375979 389402 119731 105110 116356 117523 135714 134870 124301 125203 84138 86262 269956 237994 692776 697044 216213 213627 278320 279761 325950 318410 337657 336529 355990 356974 332792 368824 728443 766147 517829 445397 295181 290176 339693 337607 355926 359367 359235 366343 400929 404653 650479 676242 40.95 67.6 1
10:48:44 2023-09-28 340779 341030 87541 85446 132881 136726 137737 136923 93678 95918 106383 105763 128217 129286 364512 389010 1046591 1033504 376062 392900 120029 105432 116483 117618 135706 131429 124406 125163 84313 84413 269956 239177 690995 692057 216061 214121 278017 279761 328383 316934 337694 339661 351812 356974 333532 369083 731673 765606 537136 446501 296753 288763 338802 337037 351965 356966 360501 367603 399524 401837 648713 674877 40.95 67.6 1
10:48:45 2023-09-28 340779 341039 87417 85577 133047 137080 137321 137243 93488 96084 106383 106264 128128 129355 363961 391055 1038489 1020336 378538 390032 119731 105464 116002 117753 135492 134940 124097 125382 84138 86262 269956 238331 686462 697044 215909 214833 276724 279677 325915 317964 338724 337545 352315 356905 333622 369018 732964 772647 534467 449464 294766 290454 338624 337644 355459 358826 360393 364755 399244 403659 647627 679134 40.95 67.6 1
10:48:46 2023-09-28 340779 340484 87417 85472 132839 136829 137419 137263 94145 94204 106844 106214 128101 129114 364367 392083 1038821 1021193 376172 392417 119912 105399 116323 117686 135594 134992 124130 125182 84313 84465 269956 239378 687347 696058 215303 215133 277503 279761 327888 317004 338448 338091 351787 356859 333875 369380 729533 774168 534467 447912 296753 289510 338291 336022 353956 357854 360645 367082 399280 402419 641501 675356 40.95 67.6 1
10:48:47 2023-09-28 342848 340994 87476 85451 132814 136935 137641 136794 93615 95918 106344 105763 128305 129196 364476 388191 1037754 1029609 377933 388514 121988 105143 116470 117557 135842 134682 124335 124594 84487 86144 269956 237322 690248 693109 216671 213627 278056 281632 328414 319610 337366 338494 353984 358723 333658 369202 733082 763730 534467 446494 293797 290595 336728 336529 353956 358429 360465 364791 401107 403021 651196 678725 40.95 67.6 1
10:48:48 2023-09-28 344819 340716 87868 85478 133549 136950 138086 136373 94189 93998 106759 105922 128504 128900 364330 393222 1034786 1023591 375104 389402 120397 105366 116745 117361 136159 134424 124454 124976 84313 86110 269956 237994 698971 695073 215606 214228 277539 279761 325915 319574 336120 338637 352315 357863 333839 368233 733945 771911 541660 445229 295212 290630 335715 337545 354456 357854 360537 366526 403512 403624 643431 674640 40.95 67.6 1
10:48:49 2023-09-28 339715 340999 87476 85451 132839 136820 137441 137021 93806 96084 106457 106086 128128 129321 364770 387569 1042031 1029609 376245 389711 119833 105512 116002 117523 135598 134898 124130 125005 84138 84451 268716 240026 688947 694742 216177 214228 278017 279207 327781 319430 338541 338494 351920 356974 333568 368269 731393 765659 535801 446150 295407 288904 338873 336494 351749 359874 360211 367009 398334 401218 648713 674877 40.95 67.6 1
10:48:50 2023-09-28 344751 340018 87776 85451 133365 136779 137921 136752 93901 95918 106526 105980 128442 129080 364367 389853 1042289 1032268 373484 392417 122001 105078 116584 117361 136178 134682 124539 124971 84254 86110 270721 237322 693579 693109 215909 213927 279141 279761 325915 319894 337150 338673 351260 356940 331480 369119 733858 761454 532728 441584 295604 290630 336221 337273 353775 356896 358838 365934 402873 402419 652582 677313 40.95 67.6 1
10:48:51 2023-09-28 341562 340759 87417 85446 132814 136726 137546 136923 93742 95952 106492 106086 128128 129196 364512 394351 1042289 1020336 375181 389367 119867 105399 116611 117680 135698 131429 124439 125077 84254 84465 269956 238669 691117 696441 215275 215133 277929 279437 327923 317964 337730 338494 352315 357612 333839 369416 731242 772275 538955 444564 297207 289642 337817 336529 353956 356850 360573 367603 399876 402985 641992 675356 40.95 67.6 1
10:48:52 2023-09-28 342884 340994 87476 85525 133264 136846 137597 136978 93774 95918 106344 105763 128217 129196 363998 388011 1032915 1029609 377969 389141 121968 105110 116356 117557 135820 134804 124163 125141 84138 86229 269956 237322 689918 692094 216823 217306 276724 279761 325651 318892 337657 338601 350980 358578 333875 366832 732782 765005 528777 449860 296774 291339 339453 339320 354456 358679 360429 364682 400929 402842 650018 679208 40.95 67.6 1
10:48:53 2023-09-28 344824 340488 87541 85430 133461 136313 137998 136929 93901 95818 106526 105730 128305 128680 364512 392922 1035561 1026012 377849 392417 120397 105078 116678 117470 136117 135072 124439 124837 84138 86196 269956 237994 697878 695875 215802 214228 277929 279509 325915 320379 336486 339661 352386 358367 333839 368269 733858 770786 537136 446890 295604 290630 335445 337545 354456 357854 360537 366526 403512 403999 643924 676110 40.95 67.6 1
10:48:54 2023-09-28 339742 340520 87476 85419 133051 136760 137641 136957 93678 95985 106492 106086 128128 129321 364512 387533 1045416 1029609 377046 392075 119731 105175 116002 117719 135492 134804 123926 124971 84138 86144 267912 239346 685767 693109 216213 214085 277539 279761 327888 316969 338724 338637 351812 360354 333550 371306 731636 763766 533132 445120 295628 289062 338695 336387 351857 357964 360501 367332 398614 401254 651321 675356 40.95 67.6 1
10:48:55 2023-09-28 342843 340010 87541 85382 133248 136313 137772 136684 93997 94236 106878 106035 128271 129059 364367 392009 1042141 1030558 373302 392417 120063 105110 116577 117327 135492 134494 124320 124976 84138 86110 269956 237994 701960 691912 216061 214228 278908 279367 327662 319375 336631 339697 351225 356940 331785 372099 734898 763948 537136 441584 296789 290524 336221 337581 351965 356647 358874 367082 402909 402100 648713 674091 40.95 67.6 1
10:48:56 2023-09-28 340540 340520 87297 85419 132806 136760 137355 136957 93647 95952 106310 106086 128128 129399 363961 389888 1041550 1018850 376245 389130 119731 105143 116036 117361 135364 134752 124130 125005 84138 86110 269956 238669 689442 695073 215606 215435 277022 279545 330044 320108 338301 338221 352174 358607 333695 371491 731923 772820 540308 448266 296978 288799 338291 336387 353956 357854 362686 366715 399524 402734 640900 675356 40.95 67.6 1
10:48:57 2023-09-28 342113 340707 87596 85609 132806 137041 137750 137122 94177 96249 106650 106133 128203 129183 363961 393472 1041994 1023591 375035 392417 119731 105143 116356 117557 135611 131486 124354 124971 84138 86144 269956 238362 690960 694088 215606 214228 278320 279761 326935 318374 337730 338601 353409 355876 332558 369452 729569 766269 517829 441620 295883 289915 337781 336529 354707 357854 359415 367082 401071 404264 645791 675356 40.95 67.6 1
10:48:58 2023-09-28 342834 340524 87357 85478 132847 136935 137355 136828 93678 95952 106378 106086 128217 129286 363998 387533 1034745 1023665 377099 389367 122072 105175 116423 117361 135748 134717 124335 124971 84469 84528 269956 237921 691690 690898 216213 214830 277984 281308 328646 318785 337511 339626 351992 356407 333947 367162 734751 766269 531798 447900 294416 290356 337509 336423 351965 356966 362686 364900 401071 400901 645791 674640 40.95 67.6 1
10:48:59 2023-09-28 345234 339791 87632 85419 133365 136671 137840 136565 93710 93934 106452 105730 128271 128955 364512 393436 1034087 1022103 377849 388550 122205 104431 116778 117327 136278 134616 124539 124355 85691 85959 269956 236986 695523 696058 215606 214228 277539 279761 324934 319610 336668 337617 352386 355911 333839 368269 732782 770749 541660 446538 294766 291481 335715 336529 354957 357854 360537 364864 403512 403659 644875 676625 40.95 67.6 1
10:49:00 2023-09-28 340779 339938 87480 85388 132843 136292 137512 136480 93647 95884 106423 105763 128305 129162 363925 387533 1046813 1029572 374879 389676 120093 105704 116383 117646 135685 135181 124201 125043 84371 84382 269956 239177 690838 693756 216213 214228 277929 279495 327923 320108 338411 339626 351992 356940 332937 369380 731490 766111 512877 446150 297417 288518 338255 337238 351965 356966 360501 368124 400402 401183 647301 675356 40.95 67.6 1
10:49:01 2023-09-28 340220 340994 87389 85540 133001 136916 137286 136889 93583 96051 106349 106159 127999 129286 363925 389817 1039226 1020299 377933 389332 119731 105143 115969 117719 135237 134905 124097 125376 84138 86328 269956 238669 691151 697044 216213 214228 276653 281741 325915 317929 339203 337545 354912 356905 335836 367090 729496 773743 538804 451145 296774 290176 338695 337644 355459 358862 360465 364609 402391 404012 645791 676037 40.95 67.6 1
10:49:02 2023-09-28 340734 340452 87357 85419 132814 136894 137706 137205 93678 95984 106423 106086 128217 129080 363634 394029 1043488 1021193 374733 392417 119912 105399 116416 117551 135748 131396 124268 124938 84138 86229 268716 238669 689830 694964 215231 213123 277929 279761 327888 318233 337694 338601 351752 357612 333839 369380 729533 772420 535301 446186 297987 289713 338255 336458 353956 357603 360573 367863 400402 403359 642902 675356 40.95 67.6 1
10:49:03 2023-09-28 342848 340488 87509 85504 133264 136692 137321 136889 93647 95884 106457 105763 128217 129286 364219 388011 1036248 1029609 379461 389414 119731 105078 116356 117490 135902 134870 124130 124935 84138 86077 269956 237322 690681 691008 216823 214309 277539 281344 325844 318892 337621 338387 354411 360898 333586 369202 732563 764846 535801 448681 296774 291268 339213 337332 353956 358534 360501 364791 403817 402842 650625 674604 40.95 67.6 1
10:49:04 2023-09-28 344860 339929 87541 85409 133239 136677 137914 136615 94338 96047 106725 105632 128237 128721 364367 392945 1032650 1025356 377775 392140 122289 104503 116745 117327 136117 134804 124506 124527 84313 86044 269956 238025 701544 696058 215909 214228 277539 279761 325388 320343 336595 338055 352350 358367 333767 368233 732837 771838 540308 445822 295812 291649 335715 336529 354957 357854 360501 365898 403476 403624 644801 676588 40.95 67.6 1
10:49:05 2023-09-28 340699 340452 87509 85482 132814 136806 137702 136875 93678 95984 106423 106053 128305 129252 364512 387533 1041994 1029572 375979 389676 120041 105143 116517 117523 135564 134992 124130 124938 84138 86110 269956 239177 691482 692021 216338 214121 277818 281163 330475 319430 337548 339518 351992 359883 333622 369235 731453 766111 541660 446150 296753 288904 338659 337474 351965 356966 360501 368124 402676 401076 647338 675356 40.95 67.6 1
10:49:06 2023-09-28 345129 340672 87688 85483 133181 136813 137956 136752 93901 93870 106764 105955 128305 129038 364219 389853 1035991 1031659 373411 391863 122137 105078 116631 117327 136022 134835 124335 124594 84313 86196 269956 237322 703075 693109 216518 213927 279105 279761 325915 319574 337144 339626 352280 357972 332486 369380 734898 761685 518150 441620 295847 291445 336457 337474 354189 356931 358802 366489 403476 402419 651160 674640 40.95 67.6 1
10:49:07 2023-09-28 341535 340488 87476 85504 133306 136726 137730 136923 93678 95952 106383 106053 128217 129286 364770 393713 1042289 1020299 374048 389402 119731 105480 116356 117604 135458 134905 124339 125182 84371 84497 282058 239007 691848 695985 215275 215435 278177 279135 328241 318715 338135 338601 352033 357612 333839 369308 730643 772966 538955 444878 296501 289977 338386 336458 353956 357854 360573 368124 400437 403624 641992 676316 40.95 67.6 1
10:49:08 2023-09-28 342426 340528 87480 85518 132814 136692 137512 136923 93647 95918 106690 106053 128217 129252 363375 393400 1044886 1026266 374879 389676 120234 105143 116356 117523 135852 134870 124097 124852 84138 86229 269956 237994 689675 697044 215909 214077 278908 279761 326899 318633 338694 338091 353905 356905 332522 369416 729533 770373 526158 441620 296508 290321 337745 336494 355314 358358 359379 367082 400718 404833 647627 674618 40.95 67.6 1
10:49:09 2023-09-28 342329 340479 87509 85429 132847 136726 137607 137035 93615 96051 106423 105730 128128 129162 363961 390888 1036007 1023591 378275 391681 119892 105045 116698 117585 135390 134883 124235 124871 84371 84459 271063 238331 690925 690971 216061 217946 277308 279761 326758 318785 337657 340139 351992 358367 333550 370556 733940 766342 538955 447864 295360 290321 339416 337510 351929 356364 362686 365380 401036 401147 644838 674604 40.95 67.6 1
10:49:10 2023-09-28 345627 339970 87480 85482 132814 136692 137737 136475 93710 95918 106650 105730 128305 128859 364476 393400 1033069 1023243 376779 391310 122052 104973 116550 117294 135936 134616 124506 124560 85750 86163 269586 236652 697761 695731 215909 214228 277929 279761 325388 320379 337657 338338 353374 356905 333839 368269 732746 770749 534467 446854 295396 291339 336693 336494 353277 358647 360537 365639 403512 404833 644838 676588 40.95 67.6 1
10:49:11 2023-09-28 341474 339974 87541 85441 132847 136313 137737 136794 94210 95918 106457 105763 128101 129080 364736 391237 1047954 1029460 374733 392417 119995 105432 116450 117585 135544 134800 124097 124852 84138 86110 269331 239341 688364 692021 216213 214228 277929 279509 328738 317004 337657 339661 350174 356974 333803 369380 732439 766147 528777 445338 297207 288763 338255 338030 351965 356931 360465 367863 400402 401218 648902 675356 40.95 67.6 1
10:49:12 2023-09-28 339742 340452 87325 85572 132814 137164 137157 137147 93551 96052 106275 106086 127916 129321 363925 390709 1039263 1020336 378538 389094 119640 105143 116036 117916 135271 134870 123926 124971 84138 86262 269956 238331 685138 697044 216213 214228 276953 279872 325950 320789 339464 340079 355990 359775 335691 369202 729478 771693 535801 449024 296774 290454 339755 335951 352289 356931 360609 365347 400295 404797 647627 676625 40.95 67.6 1
10:49:13 2023-09-28 341807 341003 87476 85446 133118 137038 137791 137088 93997 96215 106650 106166 128237 129183 363780 393257 1045955 1020299 374085 389676 119980 105143 116577 117618 135530 134992 124097 124971 84138 86137 266386 238669 689587 696058 215267 213339 278124 279761 327888 320519 338724 338601 352280 357612 333839 369416 731849 773002 543182 446150 297987 289713 338291 336494 353956 357603 360573 367863 399840 403021 641992 675356 40.95 67.6 1
10:49:14 2023-09-28 343616 340488 87509 85446 132847 136597 137653 136889 93710 95918 106457 105763 128217 129162 363961 388011 1036248 1029609 379192 389094 119731 105447 116356 117490 135492 134741 124130 124594 84138 86110 269956 237322 693265 693756 216787 214759 278105 282669 328414 319752 337548 338970 354985 358974 333370 367126 733784 765028 535801 448547 294766 290383 337236 336966 353956 358819 360501 364682 402235 403624 651160 676588 40.95 67.6 1
10:49:15 2023-09-28 343641 339791 87476 85514 132764 136912 137690 136867 93806 96215 106616 106053 128305 129321 364255 387533 1036812 1026266 376268 389094 119731 105110 116289 117361 135581 134804 124130 124594 84138 86077 268716 237658 690317 690520 216213 217946 276724 279761 325950 318927 337610 340175 350210 358871 333947 367679 735419 770713 538955 449219 294695 290524 337781 337273 351929 356931 362686 365898 401071 400865 645791 677093 40.95 67.6 1
10:49:16 2023-09-28 342305 339342 87389 85508 132415 136940 137191 137366 93583 95952 106310 105763 128217 129321 363411 389580 1042289 1023628 375713 389059 119731 105110 116363 117361 135476 131329 124339 125149 84371 84433 269956 237994 690317 698033 216787 214192 278872 279653 328352 318892 338724 337273 353374 360898 333153 370931 728693 766147 541998 444190 295489 290524 337781 335481 353843 356966 359922 367045 401071 405404 650165 674091 40.95 67.6 1
10:49:17 2023-09-28 341690 339791 87480 85445 132814 136597 137321 136509 93806 96082 106457 106053 128128 129107 363961 390061 1045416 1029609 375713 389402 119731 105143 116356 117523 135458 134682 124097 124885 84138 86110 269956 239007 691675 692583 216213 214228 278124 279761 328880 317004 338724 340138 350699 357508 333839 369047 731933 766147 526966 447109 296013 288799 338838 336529 351965 357749 360501 367863 399244 401254 647338 673441 40.95 67.6 1
10:49:18 2023-09-28 341695 340728 87206 85573 132589 137040 137381 137241 93551 96084 106310 106119 127950 129321 363411 390471 1035918 1024112 379890 391994 119526 105432 115935 117838 135441 135181 124030 125043 84254 84465 269956 237994 687393 696058 216061 217839 277360 280643 325879 318856 339203 337545 352350 359629 333911 366832 731957 766378 534467 449537 294011 290524 338528 338361 352253 356931 360537 364533 400437 404833 647405 676588 40.95 67.6 1
10:49:19 2023-09-28 340672 340314 87509 85536 132806 136692 137321 136889 93710 95918 106383 106086 130138 129286 363704 392225 1042289 1020336 374916 389094 119731 105078 116036 117604 135364 134682 123959 124594 84138 86229 269956 238331 687750 695073 215606 213522 277929 279761 328419 317964 338724 338601 355721 357863 333947 369416 729496 773585 534467 449267 297207 289642 338564 336494 353956 357854 364165 367603 399840 403021 641955 675356 40.95 67.6 1
10:49:20 2023-09-28 342839 339648 87449 85482 132847 136313 137512 136509 93615 95952 106695 106246 128101 129080 363927 387975 1038955 1031422 378311 391826 120112 105078 116644 117490 135664 134612 124163 124766 84254 84485 269956 237322 692861 693109 216823 213927 278248 281344 325651 319634 337461 338637 352033 359114 333803 367126 733301 763644 535801 446854 294559 291481 337236 336529 353775 358569 359958 364828 402873 403021 651196 677313 40.95 67.6 1
10:49:21 2023-09-28 341812 340479 87541 85509 132835 136803 137428 137244 93583 95952 106492 106086 128217 129286 363961 394387 1041218 1023243 373748 389094 119731 105143 116276 117523 135590 134804 124097 124627 84138 86110 271086 237994 687576 697044 215606 217533 278712 279761 329811 318644 338192 339137 353763 358583 332648 369344 730936 770497 511293 444009 296448 290321 337781 336529 354707 357854 360357 368124 401036 404568 645791 675356 40.95 67.6 1
10:49:22 2023-09-28 341812 340524 87656 85546 132676 136935 137367 136786 93678 96049 104119 105988 128203 129114 362681 389438 1044511 1026613 375447 388550 120117 105078 116497 117523 135680 134776 124045 124594 84371 84433 269956 237826 689432 696774 216518 213927 278320 279761 328414 318892 338395 337037 354437 358007 332792 369380 728015 767231 511293 441367 295847 290560 337781 335481 353312 356931 359379 366786 401107 405404 649245 675134 40.95 67.6 1
10:49:23 2023-09-28 344851 339974 87541 85529 132847 136313 137737 136237 93710 95752 106526 105730 128217 128735 363411 394087 1033069 1023243 375069 389094 122035 104431 116752 117132 136159 134459 124368 124560 84313 86018 269956 237621 697643 695838 216034 214830 278248 279761 328182 320722 336962 338494 353763 358871 333803 371306 732879 770786 535801 445749 295812 291481 338217 337273 354957 358862 360537 366489 404116 404548 643924 676110 40.95 67.6 1
10:49:24 2023-09-28 342726 339831 87480 85541 132714 136813 137149 137105 93647 96017 106162 105795 127950 129286 363377 391639 1036007 1020336 378385 388550 119946 105110 116036 117327 135492 134682 123959 124560 84138 86077 267575 237154 691604 697044 215909 217533 277929 279761 324898 319894 338208 338089 353409 356940 333875 367162 731370 766342 526966 446854 294046 291925 336764 335987 352289 358358 360537 364828 401107 404833 645791 676625 40.95 67.6 1
10:49:25 2023-09-28 343641 339965 87541 85377 132877 136279 137737 136475 93678 95752 106492 105730 128128 128645 363704 388691 1044511 1029572 372920 389402 119731 104431 116644 117493 135920 131263 124373 124871 84254 84433 267575 238331 694605 691789 216141 214830 279498 279725 326899 319894 336394 339661 353875 356940 332486 369524 734719 763948 535801 441367 296789 290560 336457 338089 351965 356966 359415 368124 403476 402100 650165 673102 40.95 67.6 1
10:49:26 2023-09-28 342704 339929 87476 85401 133102 136313 137334 136820 93710 95884 106457 105763 130499 129072 363670 390206 1039410 1031074 378385 391033 120117 105078 116036 117361 135492 134710 124045 124594 84138 86077 269956 237154 690525 693109 216823 213627 278320 279761 325388 319670 337694 338673 354931 359114 333297 367198 733821 761685 537136 447606 294909 290388 336764 336564 353956 358033 361290 364828 402590 403056 651196 676588 40.95 67.6 1
10:49:27 2023-09-28 340815 340421 87357 85441 132814 136313 137286 136828 93678 95952 106310 105763 128128 129107 362862 393436 1044886 1025576 373793 391863 119829 105045 116289 117585 135789 135072 124201 124837 84254 86196 269956 237994 689311 697044 215998 214830 278908 279761 327393 318445 338245 339137 354082 358367 332792 369488 731411 766306 537136 441656 296789 290118 338291 336529 355350 357854 359994 367603 400754 404264 645791 673346 40.95 67.6 1
10:49:28 2023-09-28 342320 340452 87325 85573 132386 137183 137278 137359 93615 96018 106344 106119 127950 129710 363448 388691 1041218 1023665 375713 390779 119867 105110 116356 117557 135568 134616 124130 124885 84138 86110 268716 237826 690361 696551 216518 214077 278320 279761 327393 318927 338724 337072 353940 358578 333333 369452 728981 765606 537136 444154 297358 290524 338054 335481 353878 357749 359451 367853 401107 405404 650165 673615 40.95 67.6 1
10:49:29 2023-09-28 344896 340249 87545 85351 132881 136279 137772 136441 94029 96114 105252 105890 128101 128755 363816 392154 1032958 1026124 377009 391826 120397 104431 116745 117327 135936 134389 124454 124494 84546 86104 269956 237322 695967 696281 216177 217604 277929 279761 325424 320379 336853 338601 353409 356656 333875 368824 732782 772573 541660 445967 295847 291339 336221 337273 354957 358106 360573 366489 403512 404548 643924 676625 40.95 67.6 1
10:49:30 2023-09-28 342848 340479 87357 85446 132627 136841 137286 136509 93647 95885 106310 106013 127916 129072 362899 391055 1033069 1020336 377775 390757 120076 105110 116036 117327 135237 134553 124130 124594 84138 86077 269956 236652 692898 696058 216213 217533 277841 279761 325424 320379 337730 337617 353409 356940 333875 367974 731673 766414 541660 447109 294559 291960 336764 336258 353312 356399 360573 364864 403192 404833 645791 676625 40.95 67.6 1
10:49:31 2023-09-28 343368 339688 87656 85541 133114 136211 137634 136373 93710 95916 106616 106157 127991 128935 363780 387569 1044511 1029609 373515 392417 119833 105078 116356 117394 135492 134682 124373 124871 84138 86110 267912 238331 703274 691044 216213 217569 278712 279564 327658 319126 336668 340403 351260 356974 332828 369524 733858 766147 526966 441620 297734 290524 336764 338328 351965 356966 360537 368161 403512 402419 646351 673615 40.95 67.6 1
10:49:32 2023-09-28 341695 339974 87325 85472 132810 136636 137286 136836 93583 95952 106310 106086 128128 129321 363411 389853 1042363 1018126 375140 388550 119648 105110 116036 117661 135279 134804 123926 124971 84138 84477 270338 239346 693978 697044 216518 215284 276546 281344 327781 317787 339057 338494 352315 356407 335836 367974 730886 773986 512877 449537 295883 289651 338838 338600 354957 356966 363307 366786 399244 403659 643852 673615 40.95 67.6 1
10:49:33 2023-09-28 341391 339822 87513 85482 132772 136624 137732 136475 93583 95918 106378 105795 127884 129183 363925 392225 1042289 1020336 373493 392417 119901 105110 116036 117361 135631 134588 124130 124594 84138 86110 269956 237994 689952 696551 215606 217604 278320 279761 327888 318668 338724 338637 355469 357863 333333 369488 730666 766414 535801 445288 296466 289761 338327 336529 353956 357603 362098 367863 401036 403624 643924 675356 40.95 67.6 1
10:49:34 2023-09-28 342356 339648 87329 85466 133106 136597 137321 136441 93583 95819 106383 105763 127916 129072 363375 388011 1036007 1026576 379192 391310 120166 105366 116577 117646 136008 131454 124287 124871 84313 84402 269956 237994 690560 691789 216823 214680 277467 281741 325915 318892 337402 338494 351992 358793 335836 367679 732709 768208 530094 449537 295360 290388 337745 337001 353739 358534 362649 364828 401071 402419 647301 676319 40.95 67.6 1
10:49:35 2023-09-28 342704 338944 87664 85349 133268 136177 138561 136184 93837 95719 106457 105697 128279 128721 363961 391879 1035271 1022828 376779 391689 119980 105143 116323 117327 135458 134804 124097 124560 84138 86196 269956 237826 696523 694090 215606 215135 277929 279761 326864 319859 335609 339626 352315 358367 333839 368269 733926 772966 534467 445822 295812 290595 335680 338530 354456 358358 360573 367332 404080 403588 643395 674604 40.95 67.6 1
10:49:36 2023-09-28 338655 340452 87509 85446 132785 136782 137372 136987 93488 95984 106738 106053 127916 129286 363341 387795 1043993 1032030 376172 392417 119662 105399 115935 117585 135420 131338 123997 125043 84138 86262 268716 239177 684946 694166 216823 214228 278320 279761 327852 316969 339317 338637 351225 358042 333839 369380 729533 765622 535801 445338 295525 289713 339862 335951 353956 357999 360501 366749 398649 403021 650165 674698 40.95 67.6 1
10:49:37 2023-09-28 342740 339974 87541 85437 133298 136854 137703 136475 93774 95918 106492 105763 128217 129011 363668 387569 1042289 1029572 372883 391310 120063 105078 116356 117361 135458 134741 124097 124560 84356 86110 269956 237994 691806 692057 216213 217839 279105 279761 327393 319859 336631 340414 351752 360016 332792 369524 733858 765028 535801 441584 297108 290560 336764 338292 353956 356931 360465 368124 403476 402985 647265 676316 40.95 67.6 1
10:49:38 2023-09-28 341569 340484 87684 85505 132689 136692 137496 136968 93933 94268 106809 106133 128203 129183 363780 389746 1043399 1021193 377276 391863 119731 105143 116002 117686 135458 131286 124201 125110 84138 86262 269956 239007 694986 696478 216366 213487 276689 281145 327888 317929 339203 339398 352315 356656 336311 368788 729647 774679 539452 448535 296264 289642 338838 336494 354957 359224 363820 367603 399840 404228 642029 674604 40.95 67.6 1
10:49:39 2023-09-28 340779 339965 87417 85478 133106 136692 137316 136760 93710 95918 106310 105763 128128 129252 363668 392225 1042363 1020336 374048 389094 120041 105110 116323 117686 135458 134992 124130 124938 84254 86229 269956 238500 691360 696058 215606 213487 278428 279761 328383 318410 338687 338637 352350 357863 333875 369452 731119 773002 537136 446186 297207 289576 338766 336494 354456 357854 362686 368124 400754 403624 641992 676131 40.95 67.6 1
10:49:40 2023-09-28 344131 340202 87716 85704 133147 137006 137600 136991 93869 96182 106582 106101 128169 129114 362826 388011 1036211 1030483 378856 392140 119980 105078 116356 117361 135458 135107 124436 124560 84138 86077 269956 237322 690161 692021 216557 214228 278124 279837 325879 319634 337694 338673 352280 359114 333875 367679 733416 764992 537136 446562 294909 291445 337745 337273 353956 358819 360019 365380 402271 403304 651160 676588 40.95 67.6 1
10:49:41 2023-09-28 341812 339691 87509 85414 132806 136610 137286 136514 93678 95951 106275 105763 127950 129072 362862 388011 1035290 1023591 376233 389367 119731 105374 116356 117327 135488 134804 124130 124560 84138 86196 269956 237658 692654 690032 216213 213453 277503 281563 326635 318892 338208 340450 351992 356940 335836 368269 734078 766269 537136 449537 295604 290313 337745 337238 351713 359802 362980 366160 401810 401040 645680 677278 40.95 67.6 1
10:49:42 2023-09-28 342366 340309 87476 85478 132984 136692 137252 136665 93615 95918 106457 105988 128039 129217 362790 389580 1044511 1026012 375264 389450 119731 104575 116323 117327 135458 134647 124011 124902 84138 86077 269956 237826 694444 697044 216518 214459 278908 279761 327393 318892 338448 337545 354153 358007 333261 369416 729085 766147 537136 441367 296508 290560 337781 336494 353843 356931 359922 367082 401071 405689 649209 673578 40.95 67.6 1
10:49:43 2023-09-28 342884 339691 87541 85409 133244 136279 137737 136218 93837 95851 106592 105697 128305 128432 363668 391914 1033069 1023591 376245 391681 120294 105045 116772 117484 135928 134719 124439 124785 84313 84465 269956 237958 695285 695073 216213 217910 278320 279761 328646 320722 336475 339626 353374 356656 333875 371005 733766 774132 535801 445858 295812 291445 336186 338292 354456 357854 360573 367009 404400 403624 643431 677093 40.95 67.6 1
10:49:44 2023-09-28 341535 339659 87146 85572 132793 136922 137218 136923 93551 96084 106627 106206 127916 129080 362862 390435 1036007 1021788 379461 391033 119731 105012 116002 117361 135458 134706 123722 124594 84360 86044 279303 237154 693548 697044 216061 217839 278320 281344 324898 319894 338687 337581 353905 359233 333875 367162 731673 766342 512877 446186 296774 292129 337745 335987 353312 358610 360537 364828 401107 404833 645791 676110 40.95 67.6 1
10:49:45 2023-09-28 342257 338976 87504 85409 132847 136245 137737 136347 93710 95818 106423 105697 128039 128921 363377 390648 1044886 1028692 372738 392140 120029 105327 116450 117470 135672 134813 124097 124594 84138 86170 269956 238331 692200 691008 216518 217874 279105 279761 329577 319752 336631 340461 351752 357009 332756 369524 734898 763948 535801 441584 297207 290560 336693 338055 351965 359477 359922 368124 403476 402419 647265 675836 40.95 67.6 1
10:49:46 2023-09-28 342843 339938 87624 85536 132814 136399 137424 136586 93647 95951 106383 105730 128128 128859 363411 389271 1035148 1032542 376779 388514 120076 104575 116356 117361 135577 134616 124130 124594 84254 86044 269956 237154 702888 693073 216518 213927 278925 279761 325915 320379 337657 338673 352280 358543 332756 369380 733858 762797 532728 441399 295604 291339 336728 337273 353956 356966 359090 366489 404456 403021 652120 676073 40.95 67.6 1
10:49:47 2023-09-28 340779 339974 87329 85528 132922 136901 137488 136873 93869 94139 106542 105988 127991 129183 362681 392118 1044585 1021922 373488 389094 119731 105078 116002 117484 135344 134898 124093 124594 84138 86077 269956 238331 699311 695073 215090 213157 278320 279761 327923 318410 338448 338601 352315 357863 333875 369488 729533 771875 512877 445483 297171 289576 338291 336494 353956 357603 362418 368124 401036 403588 642029 675356 40.95 67.6 1
10:49:48 2023-09-28 342423 339700 87513 85441 132806 136726 137462 136509 93647 95952 106492 105763 128128 129072 363411 392261 1044511 1023554 374048 389402 119731 105480 116276 117361 135492 134800 124130 124594 84138 86262 269956 238331 692409 697044 216213 217874 279105 279279 327888 318927 338484 338673 353905 356656 333532 369524 731705 766342 535801 441656 296430 290524 338564 336529 354456 357854 360501 368124 401036 404228 645038 675134 40.95 67.6 1
10:49:49 2023-09-28 343368 340166 87480 85513 133109 136624 137374 136769 93838 96148 106725 106101 128128 129196 363668 388011 1037331 1029090 378385 389141 119731 105078 116036 117585 135458 134710 124130 124969 84138 86229 269956 237322 689641 691044 216823 213235 277539 279872 325950 319634 338724 339387 351752 359149 335836 367715 732746 766406 530094 448571 294945 290308 337781 337273 354456 359105 360609 365934 402271 403659 649209 676073 40.95 67.6 1
10:49:50 2023-09-28 342325 338628 87421 85418 132781 136914 137286 136723 93678 95918 106310 105730 128128 129072 363411 388011 1036007 1023591 376233 391310 119731 105143 116363 117361 135364 134647 123926 124594 84138 86110 269956 237322 690560 690520 216671 217946 277308 281344 327626 318927 338208 340175 350699 357508 336311 369841 733858 766269 538955 449537 295181 290595 337781 339560 351785 360889 362980 365752 401810 401076 649009 678242 40.95 67.6 1
10:49:51 2023-09-28 341391 339760 87444 85479 132776 136648 137325 136509 93583 94236 106468 105730 127916 129038 362826 391639 1046813 1023591 374879 388514 119731 104908 116036 117327 135254 134616 123755 124560 84356 86077 269956 237658 689189 697044 216213 214228 279268 279761 327393 318927 338448 338601 354472 358692 333297 369488 729569 766233 529733 444118 295668 290388 338291 336529 353807 356364 359958 367603 401071 405404 647167 675356 40.95 67.6 1
10:49:52 2023-09-28 342666 340484 87385 85541 132340 136950 137027 137147 93519 96084 106236 106086 127916 129162 362862 387604 1044639 1025847 375979 389094 119833 105110 116036 117594 135458 134647 123926 124594 84138 86110 267575 237322 693831 696551 216671 214077 278320 279761 327393 319632 338724 337072 353905 358077 333261 369416 732964 765892 511293 446031 296221 290454 338149 337425 355962 359874 359778 366899 400964 405689 651246 675356 40.95 67.6 1
10:49:53 2023-09-28 342514 339688 87688 85409 133473 136245 137729 136248 93678 96049 106457 105763 128128 128859 363668 389853 1036468 1023554 377046 389094 119731 105110 116002 117361 135492 134616 124011 124594 84138 84223 269956 237658 690560 691044 216213 213522 277929 281344 326899 318927 337730 340725 350699 356407 336056 368788 735941 766378 537136 449537 295847 290383 338291 338055 351965 356931 363271 366489 401953 401218 644838 674640 40.95 67.6 1
10:49:54 2023-09-28 340815 339965 87329 85540 132382 136950 137062 136957 93583 95918 106310 106214 128485 129045 362572 391273 1045179 1026161 375035 392417 119995 105078 116450 117585 135458 134800 124011 124885 84138 86110 269956 237994 690317 697044 216823 217533 279105 279725 327658 318927 338724 337344 354246 358543 333261 369416 729085 766147 517829 441367 296544 290595 337781 336022 353807 356931 361825 367082 401071 405404 648254 675356 40.95 67.6 1
10:49:55 2023-09-28 338144 339822 87325 85508 132589 136696 137298 136603 93551 95918 106275 105763 127828 129072 362862 388011 1044289 1028109 376245 388550 119648 105480 115969 117523 135096 134804 123689 124799 84022 86144 268716 239007 694806 693109 216823 217569 278320 280931 327623 317004 339684 338637 351260 358042 333839 369380 731365 763948 535801 446186 297149 290118 339862 335987 353956 358569 360537 367082 399244 403659 651196 673441 40.95 67.6 1
10:49:56 2023-09-28 342329 339965 87509 85637 133268 136969 137367 136873 93806 96082 106502 105955 127930 129183 360605 390877 1032958 1021788 377203 390206 121934 105143 116289 117517 135331 134577 123926 124964 84138 84497 269956 236652 691944 696058 216213 217757 278320 279761 325424 320640 337694 338091 355990 356940 333911 368305 732227 770786 537136 446562 295396 291606 336728 336529 353312 358610 360573 365934 404116 404833 644875 676588 40.95 67.6 1
10:49:57 2023-09-28 339778 339974 87357 85487 132598 136950 137096 137188 93551 96152 106236 106119 127862 129355 360785 390792 1034745 1020336 379192 391310 119731 105110 116002 117361 135050 134647 123722 124594 84138 86110 267575 237826 689472 696058 216213 217604 278320 279907 325879 319410 339203 338091 353409 356974 333875 367126 729533 766306 534467 449011 293939 291925 338291 335987 353595 356931 360609 365639 401739 405207 645533 679171 40.95 67.6 1
10:49:58 2023-09-28 342704 338797 87688 85419 133264 136426 137600 136339 93901 95981 106457 105697 128128 128467 363411 391237 1044042 1028803 372620 389450 120117 105078 116450 117361 135492 134389 124045 124849 84138 86110 269956 238163 691966 692057 216518 213235 279141 279761 327658 319894 337180 340450 352280 356974 333297 371651 733858 765172 535801 444765 297698 290524 336764 338601 351965 356966 359958 368831 403512 402454 646314 673615 40.95 67.6 1
10:49:59 2023-09-28 342920 338592 87476 85413 132843 136509 137321 136710 93615 95786 106457 105763 127950 128859 362862 388691 1039263 1031808 375145 391033 120068 105006 116719 117327 135492 134424 124130 124474 84254 86110 270721 236652 704964 693109 216823 213927 279105 281344 325725 320379 337730 339661 352315 359149 333803 371306 733858 761721 517990 441656 295639 292121 339030 339560 354848 360345 359271 366343 403972 403197 652435 679208 40.95 67.6 1
10:50:00 2023-09-28 341142 339831 87449 85451 132814 136631 137355 137426 93742 96182 106275 105730 127950 129219 363411 392154 1042289 1020336 372920 388514 119731 104868 116002 117361 135271 134459 123926 124594 84356 86144 269956 237994 686396 695073 215606 213522 278320 279761 327959 318445 338724 338673 352350 357649 333875 369452 729660 771911 534467 444528 297410 290118 338802 336529 354707 357854 360681 368124 401036 404264 642029 674877 40.95 67.6 1
10:50:01 2023-09-28 340815 339722 87504 85410 132814 136347 137286 136509 93583 93902 106492 105763 127950 129107 362899 392297 1042068 1022066 374085 388514 119731 105006 116036 117361 135364 134553 123926 124594 84138 86110 269956 237826 692363 697044 215909 217676 278908 279761 327923 318668 338724 338673 353940 356372 333279 371397 734007 772099 530918 444709 296710 290489 338695 337403 355693 357999 360393 368124 401036 404264 644838 675356 40.95 67.6 1
10:50:02 2023-09-28 341668 339795 87509 85504 132847 136313 137321 136879 93806 95952 106344 106013 127950 129072 362899 387745 1034745 1028109 377401 388550 119731 105006 116036 117361 135084 134424 123755 124594 84138 86110 270510 237322 690039 690520 216823 217604 277929 279872 325950 319670 338484 338673 351787 359184 335836 368594 732883 766147 528777 447900 295396 290630 338575 337273 354456 359105 360609 365934 402590 404244 650201 676625 40.95 67.6 1
10:50:03 2023-09-28 342414 339974 87541 85414 132714 136862 137321 136544 93678 95952 106695 106214 128067 129080 363121 391497 1045179 1026161 374962 391820 119961 105366 116450 117652 135331 134898 124097 124594 84429 84497 269956 237994 692898 697044 216518 215097 279498 279761 327852 318927 338687 338637 354437 357723 333261 369452 731636 766233 532728 445847 296430 290560 338766 337238 353807 358610 360211 368935 401071 405404 647627 676316 40.95 67.6 1
10:50:04 2023-09-28 341151 339894 87549 85419 132781 136692 137286 136475 93678 95951 106423 106053 127916 129072 362790 391019 1045253 1023591 375145 391310 120063 105110 116577 117490 135492 134741 124097 124852 84138 86229 269956 237994 694322 697044 216671 214228 279695 279761 330241 319375 339203 338601 354472 357972 333767 369488 729533 766233 537136 444154 296717 290560 338255 337273 353807 358610 360175 368124 401953 405689 647627 676316 40.95 67.6 1
10:50:05 2023-09-28 341776 339934 87836 85629 133110 137306 137496 137220 93869 96215 106616 106133 128046 129148 363193 387867 1037757 1025810 378385 391310 119731 105078 116356 117686 135424 134804 124097 124560 84356 84413 269956 237826 693265 691008 216823 213305 277929 279872 326899 319859 338724 339626 351225 360862 336311 368788 733821 768318 540308 449647 297196 291445 338255 337510 354456 359105 362649 366193 402271 403304 648713 676552 40.95 67.6 1
10:50:06 2023-09-28 342582 338949 87504 85451 132814 136597 137252 136475 94083 95918 106457 105763 127916 129038 363668 388011 1035941 1023591 376233 389402 119731 105143 116356 117523 135458 134612 123893 124560 84138 86229 269956 237811 693954 690483 216823 213487 277503 281940 326899 319859 338687 339900 351190 358042 336786 368788 735148 766233 534467 448498 295812 290630 338255 338303 351965 358819 363234 365934 402586 402734 651009 679134 40.95 67.6 1
10:50:07 2023-09-28 341659 339552 87692 85545 132747 136779 137149 136976 93742 96017 106423 105763 127916 128859 362826 391976 1045253 1023554 374048 391310 120007 105078 116517 117686 135331 134612 123926 124560 84254 86229 269956 237994 691238 697044 216518 217910 279554 279761 327888 318892 338687 338673 354188 356905 333532 369488 731636 766306 543013 441385 296221 290560 338291 337474 354957 358358 360501 368385 402235 404833 645791 675356 40.95 67.6 1
10:50:08 2023-09-28 341290 339938 87509 85509 132814 136279 137286 136509 93678 93742 106310 106086 128128 129252 360749 391604 1044886 1023628 375145 389059 119731 105078 116002 117327 135458 134800 124011 124560 84138 86196 269956 237826 691071 697044 216518 217874 279498 279761 327358 318927 338448 338601 354437 357972 333297 369488 729806 766197 537136 444154 297207 290348 340658 339560 356701 358862 360357 368014 402092 405903 645643 675245 40.95 67.6 1
10:50:09 2023-09-28 341632 339755 87476 85446 132801 136597 137539 137483 93774 96082 106423 105730 127916 129038 363375 387939 1036007 1023591 376233 391310 119731 105447 116323 117327 135696 134612 124130 124594 84138 86262 269956 237994 691848 691008 216823 213487 277929 282234 326899 319859 338724 339661 351260 358543 336548 368233 734898 766233 540308 450285 295181 290573 337781 337510 351965 359070 362686 366193 402271 403304 647301 676588 40.95 67.6 1
10:50:10 2023-09-28 344860 338624 87513 85441 132843 136377 137806 136535 93742 95884 106492 105730 128305 128611 362862 392225 1033157 1024426 376245 390757 122171 104431 116664 117179 135886 134616 124301 124408 84313 86044 268716 237154 694864 695073 216518 217946 278320 279761 325915 320901 337144 338673 354153 356905 333622 372364 733528 774879 535801 448376 295596 292192 338733 338423 355743 358790 360465 367009 404721 404833 643888 678859 40.95 67.6 1
10:50:11 2023-09-28 340244 338940 87509 85442 132814 136631 137286 136752 93615 95918 106383 106053 127916 129072 362862 387745 1045379 1029572 376245 389094 119731 105175 116002 117719 135016 134870 123689 124971 84138 86262 270338 239177 683125 693109 216823 217910 278712 281344 327888 317004 339684 338601 351752 358828 333875 369416 729533 763912 537136 446150 295847 290118 339827 335951 353956 358534 360537 367603 399489 404568 651123 673441 40.95 67.6 1
10:50:12 2023-09-28 338722 338949 87658 85446 132814 136597 137479 136475 93678 95918 106310 105908 128128 129072 363375 388011 1044639 1028978 375979 389402 119731 105143 116002 117523 135016 131274 123722 124852 84138 86203 269956 239346 684238 693756 216823 217910 278320 281235 329092 320335 339464 339996 354484 358974 333731 369271 731453 764846 535801 448376 295596 290083 340341 336494 353956 360479 360537 367045 399524 403624 650662 673331 40.95 67.6 1
10:50:13 2023-09-28 341295 338940 87329 85509 132589 136829 137134 136991 94049 95918 106457 106053 127916 129038 362570 391055 1035364 1021788 378348 390206 119731 105078 116002 117327 135441 134804 123926 124560 84138 86077 269956 236572 691203 696551 216213 213157 278320 281344 325651 320865 338448 338091 354437 356940 333911 368824 732746 770277 535801 446890 295812 292157 337473 337520 353312 356896 360573 365934 404080 404833 645519 676588 40.95 67.6 1
10:50:14 2023-09-28 340504 339648 87716 85573 133081 136903 137600 136373 93774 96049 106650 105988 128046 129114 363486 387939 1046739 1029609 375181 391091 119904 105334 115969 117490 135016 134612 123893 125182 84313 86229 270338 239346 690385 692021 216823 217910 278693 279761 330549 316969 339203 340139 351225 358543 333875 369416 731929 765569 535801 446186 296508 289642 339827 337001 351965 358534 360573 367045 399524 402985 650165 675356 40.95 67.6 1
10:50:15 2023-09-28 340703 338980 87545 85476 132847 136382 137727 136552 93774 94030 106457 105763 127950 128859 362862 387533 1041994 1029609 374048 389676 119731 105078 116036 117523 135343 134804 123893 124594 84138 86196 269956 238669 698333 692021 216823 217910 278320 279761 328915 317893 338724 340690 351752 358042 333875 369416 732746 766147 535801 446538 296293 289713 339827 337510 354189 358534 360285 367867 402676 402734 650018 675245 40.95 67.6 1
10:50:16 2023-09-28 340121 340305 87480 85578 132743 136995 137115 137110 93583 95952 106275 106086 127916 129080 362681 390709 1037498 1020336 379461 391128 119946 105447 116002 117327 135386 134804 123722 124594 84138 86110 269956 237322 697797 696551 216518 213157 278320 280502 325879 320379 339203 338601 354437 356974 333550 368269 733858 770749 519434 446890 294945 292086 337745 336529 354091 356966 360609 365934 403476 405404 645791 677584 40.95 67.6 1
10:50:17 2023-09-28 340264 338548 87329 85509 132407 136760 137027 136923 93615 96084 106236 106053 127950 129286 362826 389888 1037480 1022969 379461 391033 119731 105110 116036 117361 135687 134647 123926 124594 84138 86110 269956 237154 693002 696551 216671 213487 278712 279872 325879 320379 339414 338126 354437 356974 333911 368269 732227 770482 535801 446598 297059 292567 339693 339320 355780 359367 360465 365752 403332 405581 645643 678952 40.95 67.6 1
10:50:18 2023-09-28 341254 338944 87513 85413 132847 136330 137600 136716 93678 95851 106457 105763 128128 128859 362717 390025 1046813 1029609 374121 388550 119731 105078 116531 117327 135410 134804 123893 124594 84138 86196 271063 238669 692844 691044 216823 217910 278320 279761 328880 317893 339203 340690 351225 358578 333911 372364 732746 766147 537136 446186 297171 289576 339541 337510 351965 358033 360573 368124 399805 403021 650165 675356 40.95 67.6 1
10:50:19 2023-09-28 340779 338909 87545 85476 132881 136279 137546 136475 93710 95918 106457 105795 128128 129072 363668 387533 1043863 1029609 374916 388514 119731 105175 116002 117523 135331 134612 124097 124594 84138 86262 269956 239177 690873 693073 216823 217946 278712 281344 329413 318410 339684 340893 351752 360898 333622 372401 734530 766001 526966 446744 296430 290383 340472 337403 354957 359502 360573 367863 399840 403659 651013 675245 40.95 67.6 1
10:50:20 2023-09-28 343368 339691 87385 85483 132714 137132 137394 137017 93583 95952 106310 106086 127950 129286 362826 390471 1032148 1021788 378348 390757 120200 105110 116356 117594 135585 134616 124011 124594 84138 86110 268716 236652 692214 696551 216518 213487 278320 281344 325915 320865 338448 338637 354472 356974 333947 369380 735148 773002 535801 446890 297567 292157 336728 339560 353312 356647 362686 367082 405291 405404 644507 676588 40.95 67.6 1
10:50:21 2023-09-28 342329 338949 87325 85451 132810 136726 137286 136475 93646 95918 106310 105763 130409 129038 360785 391055 1035271 1022515 376899 391310 119731 104868 116356 117327 135364 134612 124130 124560 85691 86077 269956 235984 692580 696058 216518 215435 278961 281632 328646 321363 338301 339518 357234 359883 333731 369271 733219 772820 535801 447594 296508 292370 336728 338316 355711 356612 363647 367603 405327 404833 644691 676588 40.95 67.6 1
10:50:22 2023-09-28 338717 339603 87545 85455 132847 136713 137389 136599 93583 95952 106344 106086 127950 129286 362899 388011 1045031 1029609 376245 388514 119648 105208 116002 117719 135413 134992 123722 125005 84138 86295 268716 239177 682856 693109 216823 217676 278908 281344 327888 317929 337819 338673 352315 359114 333911 369452 731119 765606 543013 446538 297777 290524 340891 336458 355962 359105 360573 367603 399840 404833 651160 673822 40.95 67.6 1
10:50:23 2023-09-28 338453 338976 87476 85492 133084 136726 137062 136794 93583 95952 106236 106086 127916 129196 362862 388011 1045452 1028840 376245 392002 119731 105175 115969 117719 135016 134992 123722 125005 84313 84488 269956 239273 683949 694964 216823 215292 279105 281741 327746 318750 340612 338459 352315 359114 333911 369452 732964 766147 537136 444842 296753 290630 340376 336352 353807 359105 360537 367853 399840 405689 652120 673615 40.95 67.6 1
10:50:24 2023-09-28 342956 338976 87541 85568 132839 136631 137321 136509 93678 95918 106733 105763 128217 128859 362899 392225 1033069 1024701 376245 391033 121934 104431 116550 117294 135492 134389 124163 124441 85691 85959 271129 236485 697761 696551 216671 213191 278320 279761 325915 320936 339173 338637 354472 356974 333947 369416 733945 772734 535801 445895 295883 292405 336728 337545 355387 359513 362432 366789 404433 405332 645148 678985 40.95 67.6 1
10:50:25 2023-09-28 341201 339760 87476 85569 132751 136692 137381 136845 93678 95952 106310 105763 127991 129072 362862 387722 1042031 1029609 376172 388550 119731 105143 116497 117638 135377 134710 123755 124885 84138 86295 268694 239177 690991 693073 216823 217946 278712 281344 328419 317893 337819 339661 351787 359114 333947 372364 731119 765065 535801 446186 296544 290118 340054 336222 353956 359105 360537 367082 399280 404264 651160 675356 40.95 67.6 1
10:50:26 2023-09-28 338722 338940 87417 85442 132814 136631 137286 136475 93615 95984 106418 105795 127950 129107 362862 386921 1045416 1029609 376245 391310 119731 105143 116002 117557 135016 134647 123722 124627 84080 86262 270338 239346 683340 693073 216823 217910 278320 279761 328419 317929 337345 340425 351787 359114 333911 369416 731801 765569 540308 446064 296955 290383 340748 336387 354957 360745 360465 367456 399698 404048 650976 675356 40.95 67.6 1
10:50:27 2023-09-28 342582 338976 87417 85414 132739 137539 137252 136889 93859 95918 106457 106108 127991 129038 362862 391055 1032975 1021788 377240 391033 120033 105175 116356 117361 135364 134612 124130 124560 84254 86110 267575 236165 692458 696058 216518 217981 278320 281344 325879 320901 338448 338637 354472 356974 333947 369416 733587 772456 535801 446283 295596 292405 336728 338374 353312 356931 360645 367082 405327 405118 645519 676625 40.95 67.6 1
10:50:28 2023-09-28 342606 339735 87509 85407 132722 136953 137191 136714 93711 95985 106344 105795 127950 129072 360821 391639 1035271 1022515 376858 388514 120117 105110 116356 117361 135492 134518 124417 124560 85691 86110 269956 235984 690854 696058 216449 213487 278712 279411 325915 320936 337730 339411 354259 359811 335546 372401 733711 772820 537136 446781 296573 292228 338733 338387 353807 356896 362454 367082 404757 405010 643888 676073 40.95 67.6 1
10:50:29 2023-09-28 339762 338985 87513 85604 132781 136347 137286 136509 93647 93743 106310 106086 127862 129286 362862 388011 1044994 1029609 376245 388514 119731 105175 115969 117719 135016 134682 123722 124971 84080 86177 270338 239346 688110 693109 216823 217676 278712 281344 327888 317964 337819 338673 352315 359149 333947 369452 731119 765606 535801 446222 295596 290630 340376 335987 353051 359105 360573 367863 399876 404833 652156 675356 40.95 67.6 1
10:50:30 2023-09-28 339919 338976 87421 85446 132867 136347 137286 136509 93551 95952 106310 105795 127916 129231 362862 388011 1045452 1029609 376245 389450 119648 105143 115969 117719 135050 134905 123689 125175 84022 86295 270338 239007 688991 694582 216823 215626 278961 281235 330044 318304 340648 338494 352245 359546 333767 369344 729350 764537 539138 445192 296753 290630 340604 338361 353277 359105 360573 367603 399560 405332 651160 672663 40.95 67.6 1
10:50:31 2023-09-28 342920 338588 87509 85504 132627 136313 137321 136769 93615 95885 106344 105763 127950 128893 360785 391639 1033346 1022969 376245 391033 122001 104868 116356 117327 135721 134616 124130 124560 85691 86077 269956 235984 695100 695073 216671 217818 278320 279761 326899 320901 338215 339697 354188 356940 335836 369452 733945 773863 535801 446210 296544 291889 336764 338601 354812 356399 362686 367082 405327 404833 643888 679533 40.95 67.6 1
10:50:32 2023-09-28 342992 338985 87545 85419 132847 136956 137546 136828 93615 95952 106344 105795 128128 129011 363411 392261 1033069 1023243 376779 390206 121968 104503 116550 117327 135748 134389 124130 124651 84706 84428 269586 237081 698519 697044 216823 215435 278872 281344 328414 321434 337548 338637 354472 359847 333947 371306 734357 772893 541660 447912 296955 292157 337130 338091 353347 356931 362722 367082 405327 405118 644875 676625 40.95 67.6 1
10:50:33 2023-09-28 338753 338971 87513 85482 132847 136631 137321 136509 93583 95885 106310 105980 127950 129107 362862 388011 1045416 1029609 375979 389130 119731 105143 116002 117523 135050 134682 123722 124971 84080 86144 267912 239177 682964 693109 216823 217640 278320 281344 327959 317964 337819 340174 352315 359149 333947 369488 731910 765606 535301 445383 296789 290595 340376 336529 355711 360889 360357 367903 400295 404725 651973 675799 40.95 67.6 1
10:50:34 2023-09-28 344837 339557 87596 85514 133306 136692 137488 136475 93647 95885 106730 106214 127991 129128 362862 391639 1029960 1023169 376245 391033 121883 105078 116356 117546 135492 134424 124163 124560 85724 86110 269956 235984 691460 695565 216518 213522 278712 285298 325950 320936 337730 339661 354472 356974 333586 369452 734733 773038 535801 445858 296789 291606 336728 338352 352289 356931 360645 367603 405327 404833 643593 674640 40.95 67.6 1
10:50:35 2023-09-28 341295 340010 87329 85663 132598 136854 137264 137038 93647 95952 106310 106086 127916 129107 360785 389888 1029924 1021788 378090 391033 119731 105078 116036 117523 135462 134804 123755 124560 84138 86110 268716 236652 703156 696551 216490 217981 278320 285207 325915 320901 338245 338637 355027 357009 333947 369416 733338 774329 535801 447267 295381 292772 337366 337403 355962 359620 364929 366825 404505 405831 645259 677547 40.95 67.6 1
10:50:36 2023-09-28 339706 339715 87720 85487 132814 136245 137286 136441 93583 94159 106809 106133 127916 128859 362826 388011 1046739 1029572 375979 391310 119731 105078 115969 117490 135331 134612 123689 124560 84138 86229 269956 239177 689973 692547 216823 217981 278712 281344 328880 317929 339684 340139 351752 359044 333875 369380 731600 764992 537136 446817 296084 289677 340341 336966 354689 358534 360537 367863 399805 403588 650625 675356 40.95 67.6 1
10:50:37 2023-09-28 340990 338913 87513 85414 133084 136360 137381 136526 93678 95951 106423 105730 127916 128824 362862 388011 1041957 1029572 374085 391594 119731 105078 116002 117327 135535 134804 123893 124935 84138 86196 268716 238669 689432 691044 216823 213269 278320 281344 328880 317893 339187 340439 354375 360898 333460 369308 732563 765438 541411 447940 296865 290524 340162 337510 353956 358534 360609 368646 402639 403552 650128 675356 40.95 67.6 1
10:50:38 2023-09-28 340264 338584 87448 85636 132382 136726 137027 136760 93551 96084 106241 106086 127882 129286 360749 389544 1037480 1022969 379461 390206 119731 105110 116002 117327 135466 134612 123893 124560 84138 86196 269956 237154 688863 697044 216823 213487 278712 279872 325879 320379 339157 338601 354472 357723 333947 368269 732746 771838 512877 446890 294945 292370 337745 336494 354091 356931 360609 365898 403476 405975 645791 678613 40.95 67.6 1
10:50:39 2023-09-28 340229 339700 87357 85541 132602 137276 137062 136923 93551 96084 106241 106086 127882 129080 360749 389853 1037480 1022515 379192 391310 119731 105143 115969 117327 135016 134800 123893 124560 84356 86196 267575 237322 686670 696861 216715 215435 278729 282702 328182 320497 339334 338459 354295 360138 333731 371079 732709 770749 535801 448376 297196 293013 338695 336494 354339 356931 360609 365898 403368 405975 645791 677584 40.95 67.6 1
10:50:40 2023-09-28 341771 338913 87513 85413 132847 136279 137607 136441 93774 95951 106457 105763 128128 128859 362826 387498 1045253 1031074 374048 389059 119731 105143 116323 117361 135331 134804 123893 124560 84138 86196 269956 238669 698175 692021 216823 213305 278908 281344 329377 317893 339444 341733 351787 358543 335836 369416 732988 766147 537136 446817 297417 289677 339827 337545 351965 360853 360573 368124 399805 403021 652248 674618 40.95 67.6 1
10:50:41 2023-09-28 340208 338913 87541 85388 132781 136377 137368 136573 93583 95918 106423 105730 127916 128859 362862 388011 1041994 1029572 376245 391310 120007 105143 116002 117490 135109 134804 124135 125149 84371 84419 268716 239686 688186 691875 216823 215284 278944 281741 329235 318233 339684 340175 351752 358828 333550 369308 731600 765585 535801 446501 297987 292132 340616 336494 353956 358534 360573 367082 399524 403021 650165 674877 40.95 67.6 1
10:50:42 2023-09-28 340743 338909 87261 85496 132374 136692 137027 136509 93551 96051 106275 106086 127794 129072 360749 389888 1036007 1021788 377855 391310 119731 105110 116002 117361 135203 134577 124093 124527 84138 86196 269956 236652 692776 696551 216449 213522 278712 279872 325879 320865 339203 338328 354437 357723 335836 368824 732746 770749 537136 446890 295568 292815 337745 339560 356971 359766 362969 366343 404541 405939 645643 679208 40.95 67.6 1
10:50:43 2023-09-28 340743 338976 87325 85479 133114 136726 137263 136923 93551 96084 106310 106086 127916 129286 362826 389853 1037480 1022515 379239 391681 120093 105704 116577 117585 135356 134883 124030 124751 84371 84402 267575 237249 700448 697044 216823 213522 278712 282161 328646 321803 339167 338637 355005 358007 335546 369271 733821 770749 535801 448376 295181 292815 337745 337510 354375 356931 360609 366749 404757 405689 645791 676588 40.95 67.6 1
10:50:44 2023-09-28 341035 338913 87509 85414 133051 136279 137321 136475 93615 95918 106457 106086 127916 128859 360749 388011 1043863 1029572 375181 389414 119731 105078 115969 117361 135237 134612 123722 124935 84138 86229 269956 238669 688704 692057 216823 215171 278712 281344 329377 317893 339444 340175 351752 358578 333875 369416 734007 766747 530094 446562 297027 289977 340197 337368 353956 360889 360429 368264 402391 403268 649209 673441 40.95 67.6 1
10:50:45 2023-09-28 340734 338913 87513 85413 132847 136279 137321 136218 93742 95918 106457 105730 127855 128921 362536 387831 1045216 1029423 373338 391273 119961 105078 116618 117551 135195 134671 123722 124560 84138 86110 269956 238669 692654 690483 216823 213339 278320 281344 330647 318374 338724 340725 351787 358578 333947 372364 732746 766147 535801 447109 296883 289642 338838 338055 353707 358569 360609 368646 400718 402985 648254 674877 40.95 67.6 1
10:50:46 2023-09-28 338726 338940 87357 85509 132378 137059 137147 137004 93488 96118 106128 106119 127705 129439 360713 389544 1032879 1021788 377365 389094 119731 105110 115969 117327 135122 134804 123722 124594 84356 86196 269956 237322 690261 697044 216823 213487 278908 280495 325879 320615 339464 338387 354259 360573 333767 368680 732599 772684 537136 448010 297619 292567 338457 336458 353807 356931 360609 365493 403512 405975 647167 677067 40.95 67.6 1
10:50:47 2023-09-28 341771 339131 87780 85409 132881 136279 137321 136441 93678 95884 106457 105730 127916 128859 362826 387498 1045253 1029609 372920 391310 119999 105110 116002 117327 135364 134612 124097 124560 84138 86229 279527 238500 689554 692021 216823 213487 278908 279761 329413 318410 339203 341133 352280 358828 333947 369488 732979 766147 535301 446890 297662 290048 339862 338019 353956 358569 360609 368683 400437 403624 650165 675356 40.95 67.6 1
10:50:48 2023-09-28 342276 338944 87541 85441 132847 136151 137970 136218 93742 95752 106492 105697 128128 128467 360497 387498 1042289 1029572 371759 390757 120200 104575 116356 117294 135492 134389 124130 124441 84254 84255 267575 237826 692667 693756 216787 215435 279892 279689 327516 320722 337548 340510 353232 360898 333393 371614 735506 765065 535801 441367 297554 291030 336728 338566 353956 357964 360501 369133 405669 403624 647301 674567 40.95 67.6 1
10:50:49 2023-09-28 339441 338980 87413 85413 132839 136726 137062 136475 93647 96018 106310 105795 127739 129162 360785 388691 1042289 1018850 378003 391310 119731 105143 116002 117523 135016 134682 124093 124938 84080 86203 269956 238669 690547 695073 216557 213522 277929 279872 327888 318633 339684 338673 353409 358007 336786 368269 729533 774132 535801 450604 295596 290560 339862 336494 353312 357999 364654 367045 402676 405437 645038 679134 40.95 67.6 1
10:50:50 2023-09-28 340229 338949 87357 85388 132594 136318 137062 136475 93583 95918 106275 105980 127705 128859 360785 390435 1042427 1018850 374048 390206 119731 105078 115969 117361 135246 131545 123931 124943 84371 84433 267575 238669 691396 693944 216671 214414 278213 281018 328880 318410 339444 339423 353374 358871 336713 369452 731636 774168 530094 449280 297338 289902 339827 337001 352253 356966 364371 368124 400754 404833 641047 675356 40.95 67.6 1
10:50:51 2023-09-28 342575 338909 87509 85414 133084 136279 137157 136441 93583 95918 106310 105763 127950 128859 360785 386956 1039263 1032542 376972 388253 119731 105045 116356 117327 135492 134518 124011 124729 84138 86077 269956 236652 693388 693073 216823 213087 279141 281344 325950 320865 337694 340175 352350 359114 332612 369452 733949 762261 517829 445397 295883 291641 339693 338352 354848 360345 359850 366935 404577 403516 651936 678242 40.95 67.6 1
10:50:52 2023-09-28 342329 338940 87504 85454 132415 136296 137286 136716 93519 95918 106310 105763 127916 128859 360749 387831 1039410 1033504 377019 390815 119892 105045 116464 117227 135386 135087 124201 124460 84371 84402 271063 236652 690803 693073 216823 217839 279695 282140 325915 320865 338448 339697 352350 359797 333803 372364 734898 763372 536679 444154 295883 291783 339453 338055 354707 358033 359922 367082 404080 403659 652120 676110 40.95 67.6 1
10:50:53 2023-09-28 340229 338904 87449 85446 132806 136597 137286 136475 93583 95918 106310 105763 127916 128825 360785 391090 1042289 1020336 374048 391310 119731 104575 116002 117327 135050 134612 123722 124852 84138 86110 269956 238331 689344 694582 216213 214185 278320 279761 328915 318892 339444 339661 352386 359004 336311 371397 732964 774879 534467 449109 297072 290419 339684 337368 355711 359620 364483 369207 401000 404833 641992 673615 40.95 67.6 1
10:50:54 2023-09-28 340515 338913 87509 85419 132681 136691 137277 136603 93923 95918 106661 106214 128067 129080 362572 390912 1038550 1018665 373903 391790 119594 105078 115935 117327 135232 134804 123722 124560 84371 84445 268716 239038 694986 695073 216518 216347 278248 281145 328915 318892 339444 339661 353445 356940 340699 369488 731636 774842 534467 449537 297987 290524 339862 337283 353277 358033 364665 368683 401036 404833 643160 674604 40.95 67.6 1
10:50:55 2023-09-28 342557 338944 87509 85478 132814 136858 137321 136475 93678 95952 106344 105763 128128 128948 362862 387569 1039299 1032542 376245 390757 120243 105110 116356 117327 135492 134553 124011 124474 84254 86077 269956 236652 697657 693109 216823 217946 279892 281344 328892 320651 338395 340439 353551 358438 333622 371542 735794 763154 537208 441475 296919 291889 336764 338566 354456 360345 360357 368124 404685 403659 651123 676649 40.95 67.6 1
10:50:56 2023-09-28 342839 338640 87720 85577 133118 137012 137595 136450 93806 93967 106576 105988 127957 129114 362681 391033 1038770 1032542 375713 391033 120127 105078 116356 117327 135560 134616 124011 124560 84371 86196 268716 236652 692217 692057 216823 217676 279928 279761 326899 320615 337730 340450 352350 358543 333532 371687 735123 763948 535801 441620 297987 291339 337272 338601 354456 357999 360501 368683 404721 403659 650662 674640 40.95 67.6 1
10:50:57 2023-09-28 341269 338944 87509 85478 132810 136313 137237 136509 93520 95918 106310 105763 127916 129072 360785 387569 1041550 1018850 376245 391310 119731 105447 116002 117361 135237 134647 123722 124594 84138 86236 282058 239140 689472 695346 216751 214414 277591 280789 328738 318715 340092 339483 353728 360390 336531 369416 729569 775263 512877 449170 296508 290560 340376 336529 352289 358429 364923 367603 400437 404833 642976 674640 40.95 67.6 1
10:50:58 2023-09-28 342623 338940 87541 85472 133051 136279 137321 136441 93583 95884 106310 105730 127950 128769 360785 387569 1039299 1032542 374048 388833 121934 104503 116276 117327 135364 134389 123755 124643 84138 86077 269956 236652 692992 692057 216823 215626 279928 279761 327393 320901 337694 340725 352350 358042 333568 372212 734985 764488 530094 441367 297453 291481 336764 338601 354456 357999 360501 369022 404469 403373 651283 676279 40.95 67.6 1
10:50:59 2023-09-28 342546 338438 87513 85413 132847 136279 137321 136397 93678 95752 106344 105658 128128 128467 360785 390025 1042289 1029609 372920 388514 121968 104431 116769 117369 135698 134743 124373 124494 84487 86163 271063 237322 695993 690862 216823 215435 279892 279761 327393 320901 337694 340761 355487 358543 333767 372815 733858 765065 537136 441620 297104 291481 339693 338601 353956 358033 360537 366837 404721 402097 647338 674604 40.95 67.6 1
10:51:00 2023-09-28 338726 338949 87357 85451 132415 136991 137096 136923 93647 95985 106275 106086 127916 129045 360785 388726 1042289 1020336 375104 388550 119648 105143 116002 117361 135050 134682 123722 124594 84356 86144 267575 238669 684238 695073 216823 213522 277539 279907 328383 318927 339684 338673 353940 360898 334459 368269 729569 775263 535801 450175 298467 290419 341588 339320 355962 359874 364189 366935 400893 405296 645148 678725 40.95 67.6 1
10:51:01 2023-09-28 340000 338949 87449 85476 132594 136313 137062 136347 93827 95952 106310 105763 127950 128893 360821 389853 1044611 1021156 374624 391273 119662 105078 116289 117585 135323 134883 123997 124837 84313 86229 267575 239075 688153 695073 216787 214746 278320 281344 329413 318927 343668 340032 353940 356940 334494 369452 731435 775263 538955 449358 296221 290560 339862 337793 352289 357749 364665 368124 401036 404833 643653 674640 40.95 67.6 1
10:51:02 2023-09-28 342848 338904 87357 85352 133106 136313 137563 136475 93647 95918 106383 105763 127950 128735 360785 387569 1040885 1032542 375979 390757 120110 104431 116356 117327 135492 134616 123926 124474 84254 86077 269956 236652 703449 693109 216823 217533 279662 279677 325950 320901 338484 339697 352386 360898 333586 372512 735162 763803 517829 444082 295525 292567 337603 338423 355459 360889 359922 367082 404721 403695 653178 678131 40.95 67.6 1
10:51:03 2023-09-28 342032 338949 87541 85476 132847 136631 137321 136475 93869 94236 106844 106068 128101 128790 362681 391033 1042141 1033938 374697 391826 120063 105110 116356 117484 135526 134424 124130 124494 84487 86077 269956 236819 696039 692057 216823 213522 279928 279761 327623 321028 337730 340725 352350 358578 333803 372511 733569 763984 535801 441620 296919 291481 336799 338601 353956 358033 360501 366543 404721 403659 648713 674640 40.95 67.6 1
10:51:04 2023-09-28 339715 338940 87357 85414 132806 136829 137243 136624 93647 95885 106270 105763 127828 129072 360425 388691 1037460 1018850 374016 389094 119731 105175 116002 117523 135147 134616 123722 124594 84138 84255 268716 238669 690547 695073 216823 213853 277253 282539 328631 318679 340501 338530 353834 358473 337484 369235 729387 774533 536250 450494 297777 291657 340376 336529 355962 359838 364629 367082 400754 404833 644580 676625 40.95 67.6 1
10:51:05 2023-09-28 341695 341141 87660 85573 133102 136813 137214 136691 93711 96082 106616 105988 127957 129148 362645 392190 1042363 1022241 374048 391273 119927 105110 116036 117361 135293 134616 123964 124494 84138 86144 267575 237994 689465 695073 216213 214185 278908 279761 328915 318927 337083 339423 352386 356407 335836 371651 731709 774994 537136 446927 297698 290388 338838 337273 354848 356931 363564 365992 401107 404833 642029 676131 40.95 67.6 1
10:51:06 2023-09-28 341571 338940 87476 85504 132814 136313 137286 136587 93647 95918 106270 105763 127916 129072 360785 387413 1037754 1032542 377849 390757 119901 104575 116531 117327 135271 134424 123789 124355 85691 84402 268673 237249 690646 692964 216823 214680 279498 282140 328646 320722 337584 340032 353374 359938 333839 372099 733949 763766 532333 443864 295604 292405 339693 338316 354957 358819 359958 366786 404116 404264 653118 676588 40.95 67.6 1
10:51:07 2023-09-28 340264 338940 87541 85451 132627 136631 137321 136509 93710 95952 106344 106013 127950 128860 362606 392261 1042289 1020336 373748 388822 119833 105110 116002 117394 135050 134459 123722 124560 84356 86144 267575 238331 691482 695073 216213 214185 278712 279761 328951 318927 339444 339661 353905 359269 335836 371687 731709 775263 541660 448901 297590 290595 339862 337037 353312 356966 364410 369022 400857 404581 641809 677241 40.95 67.6 1
10:51:08 2023-09-28 341386 338913 87509 85568 133302 136692 137475 136718 93583 95918 106423 106053 127916 129162 362790 390709 1040443 1020299 374578 389094 119858 105366 116383 117785 135255 135181 123912 124837 84313 84497 271803 238669 692165 694927 216823 214482 278320 281344 328880 318856 339611 339340 353374 356905 334494 369416 733733 775263 537136 450175 297417 290383 339827 339560 353277 357999 364923 368124 400718 405404 643852 674567 40.95 67.6 1
10:51:09 2023-09-28 342807 338878 87541 85504 132781 136279 137709 136441 93806 95918 106457 105730 128217 128824 362536 387569 1039263 1032542 375640 391310 120166 105110 116356 117327 135458 134577 124097 124527 84138 84223 269956 236652 692141 692021 216823 213157 279928 281344 327358 320901 338448 340690 353374 358543 333645 371614 734898 763839 535362 446349 297056 293162 339693 338494 354957 360381 360357 368536 405466 404048 650940 676037 40.95 67.6 1
10:51:10 2023-09-28 342807 339405 87476 85508 132814 136279 137286 136441 93678 94095 106423 105730 127828 128824 360749 391273 1041841 1034981 375796 391237 120029 105078 116644 117551 135323 134778 124320 124460 84313 86077 269956 236652 693709 692891 216823 212861 279928 281344 327358 320865 338301 341445 353374 358543 333767 371651 735941 763336 536070 441620 296501 292334 337745 338566 355191 357999 360175 368646 404721 404228 651086 674604 40.95 67.6 1
10:51:11 2023-09-28 338726 338913 87417 85451 132689 136597 137157 136475 93678 95984 106310 106053 127916 128859 360785 388656 1042289 1019574 375713 389059 119731 105511 116002 117604 135050 134612 123722 124560 84080 86262 267575 238669 686036 696058 216823 214482 278124 282466 328915 319430 339684 339351 355990 360862 337593 372364 731064 775117 531798 449097 297063 290419 340162 339080 355962 357964 364629 367863 400437 404833 641845 674567 40.95 67.6 1
10:51:12 2023-09-28 338726 338037 87476 85451 132552 136563 137027 136615 93678 94171 106627 106108 127746 128900 360605 391310 1041329 1020917 375566 391754 119731 105110 115969 117523 135244 131320 123997 124837 84138 86229 269956 238669 686462 697008 216823 214482 278320 281344 328880 318633 340157 339626 353905 357723 334494 369416 731636 777460 519434 450494 297207 290560 340341 337273 353277 357999 364923 367603 400718 404833 643395 676612 40.95 67.6 1
10:51:13 2023-09-28 342848 338077 87509 85460 132814 136484 137286 136667 93742 95884 106310 105763 128128 128824 360749 387498 1040774 1032542 374843 391033 119980 104575 116719 117327 135458 134483 124097 124560 84254 86077 269956 236652 692309 692547 216823 215891 279892 281235 328369 320615 337548 340582 353268 358939 333622 374187 735881 763730 535801 441367 297662 291889 337473 339447 354957 357999 360501 367059 405327 403301 651321 676316 40.95 67.6 1
10:51:14 2023-09-28 344346 338664 87868 85595 133147 136461 137504 136305 93806 95981 106764 105632 127957 128687 360713 387498 1042289 1029572 372738 389880 120063 104431 116356 117099 135331 133040 124030 124355 84138 86044 269956 237322 691413 691715 216823 213487 279928 279761 327393 320604 337657 340425 352315 358007 333532 372212 734898 763912 537136 441584 297662 291445 337509 338601 354456 360599 360501 369317 404685 403624 649172 674604 40.95 67.6 1
10:51:15 2023-09-28 338690 338640 87476 85446 132598 136692 137062 136475 93986 95984 106310 105763 127916 128859 360749 388656 1040774 1018813 373981 391033 119731 105078 116002 117490 135016 134577 123689 124560 84313 84445 270338 239208 688431 695985 216823 214414 277786 282140 330980 318750 340092 339316 353905 358042 334459 369344 730419 775263 534898 450813 296753 290560 339541 337096 353277 357964 364629 367045 400718 405404 643431 674604 40.95 67.6 1
10:51:16 2023-09-28 341452 338762 87476 85568 132739 136590 137218 136441 93615 96051 106423 106329 127780 128859 360713 390400 1042289 1019574 375599 391310 119731 105110 115969 117327 135016 134577 123722 124560 84138 86110 269956 238500 694237 695073 216823 214632 278320 281344 328880 318598 339684 339340 353409 356974 334494 369452 731119 775263 529963 449537 296430 290524 340376 337510 353277 357999 364923 368124 401036 405404 642939 674604 40.95 67.6 1
10:51:17 2023-09-28 342037 338631 87476 85377 132814 136275 137286 136458 93615 95884 106383 105730 127950 128645 360677 387533 1042363 1032542 375108 387686 119927 105261 116497 117640 135365 134590 124030 124427 84313 84485 269956 236543 692141 691875 216823 213157 279928 281344 326899 322183 338448 340654 352315 358007 333261 371651 736911 762797 536679 441620 296753 291677 337236 340042 354456 357999 360211 368124 404685 403659 651246 676316 40.95 67.6 1
10:51:18 2023-09-28 338690 338913 87293 85446 132415 136597 137174 136475 93488 95918 106275 105730 127794 129038 360316 387533 1039263 1018813 375932 391033 119565 105078 115935 117327 134609 134612 123604 124560 84080 84318 269956 238331 682552 695565 216823 213522 277539 280495 327888 318668 337819 338637 353869 358007 337318 368269 729647 774879 535801 449660 297830 293662 340233 336387 355962 359874 363602 366566 400893 405545 645791 676552 40.95 67.6 1
10:51:19 2023-09-28 340229 338655 87425 85504 132714 136313 137286 136441 93647 95984 106275 105763 127739 129011 360461 394087 1044886 1020151 373866 392140 120029 105399 116256 117470 135533 135002 123689 124560 84138 86110 267575 237994 689192 695073 216518 214632 278712 279761 329377 318785 339444 339661 353374 356407 336311 369488 731636 774679 534467 449329 296919 290321 339827 337273 355926 356931 364371 368683 401036 404833 641955 674371 40.95 67.6 1
10:51:20 2023-09-28 342052 338904 87509 85446 132814 136279 137191 136441 93647 95884 106275 105730 127916 128859 360749 386697 1036248 1031808 376705 390757 119731 105045 116242 117327 135237 134389 123722 124527 84138 86044 269956 236986 692336 693073 216823 214680 279534 281344 325950 320865 338448 340403 355990 360898 333550 369308 734751 762616 529733 443973 296573 292228 337603 338423 354707 357999 359922 367603 404397 404280 652545 674567 40.95 67.6 1
10:51:21 2023-09-28 341767 338640 87630 85445 133306 136677 137469 136237 93902 94236 106542 105955 127780 128900 360605 387939 1038955 1034416 377812 391033 119897 105045 116002 117327 135356 133010 123722 124441 84138 86077 267575 236652 691168 693756 216823 217839 279534 280039 325950 320865 338448 340414 352386 359651 333803 369416 733858 762797 532728 445847 295596 292370 337509 338055 354957 360587 359922 367603 404685 404228 653081 676588 40.95 67.6 1
10:51:22 2023-09-28 340229 338904 87421 85478 132714 136399 137152 136552 94113 95918 106275 105763 127882 128859 360785 391019 1037423 1020336 373748 391310 119731 105078 115969 117327 135118 134616 123689 124560 84138 86110 267575 238700 690507 694742 216715 216652 278532 281235 329270 318785 339611 339518 353763 359376 336713 371469 731598 775263 527460 449537 297662 290524 339719 337510 355459 356966 364665 368683 403927 405404 641992 676316 40.95 67.6 1
10:51:23 2023-09-28 341210 338659 87385 85533 132527 136590 137149 136599 93647 96049 106473 105955 127671 128824 360749 387533 1036028 1019738 376821 391033 119565 104575 115969 117484 134915 134616 123719 124560 84138 86229 265236 238331 695328 695073 216557 214150 277929 279872 328649 318410 339684 338673 353409 358543 334494 369344 730602 774679 536250 450923 295596 290560 340341 336529 353312 357999 365761 367603 400437 404833 643395 674640 40.95 67.6 1
10:51:24 2023-09-28 342623 338402 87417 85409 132689 136279 137252 136218 93647 94062 106310 105730 127828 128824 360713 387533 1039299 1032542 374012 390206 120200 104431 116356 117132 135271 134261 124306 124393 84487 84433 269956 236986 693510 691875 216823 215435 279892 279689 327481 320722 337657 340725 352350 358543 333803 372629 735941 763875 537136 441656 297313 291881 337603 338601 351993 357999 360501 369317 404685 403624 649172 674091 40.95 67.6 1
10:51:25 2023-09-28 342469 338766 87600 85455 133201 136279 137286 136441 93774 95918 106878 105955 127916 128645 360749 387533 1040774 1033975 374012 391041 121968 104431 116356 117294 135458 134389 124130 124524 84138 86104 269956 236652 696229 693073 216823 217874 279928 281344 325950 320901 337730 340175 354912 359114 332504 369488 733945 762261 535362 445397 296753 292370 337272 338601 354707 357999 359958 367863 404757 404548 652582 674640 40.95 67.6 1
10:51:26 2023-09-28 339715 338077 87476 85441 132806 136313 137157 136475 93488 95918 106310 105763 127705 128859 360713 389888 1042289 1020026 373793 391994 119892 105334 116222 117470 135445 134813 123623 124460 84313 84497 269956 238669 685515 695073 216671 214666 278320 281235 329395 318856 339915 339661 353905 356940 336568 369380 729569 775263 533132 449537 296883 290560 339588 337273 352289 357001 364665 368124 401071 405404 641501 675134 40.95 67.6 1
10:51:27 2023-09-28 339751 338113 87628 85541 132772 136279 137062 136475 93583 94268 106468 105763 127828 128825 360749 389544 1042289 1020336 375713 389094 119731 105143 115969 117327 135016 134647 123755 124594 84138 86229 269956 238669 690287 695073 216823 214815 278320 279872 328915 318668 337310 339661 354188 358570 334530 369452 731673 775263 531798 450494 297433 290595 340616 337273 353277 357999 364923 367830 401036 405404 643431 674640 40.95 67.6 1
10:51:28 2023-09-28 342803 338402 87750 85418 132847 136279 137286 136441 93678 95918 106344 105730 127889 128831 362536 390648 1041915 1033975 373903 390961 120196 105045 116644 117193 135356 134616 124130 124527 85691 86196 269956 236950 692309 692021 216823 213522 279928 281235 328383 320901 337694 342010 352350 358828 333839 372774 735424 763948 535801 441656 296955 291925 337509 339351 354707 360889 360573 366837 404721 403659 649209 674567 40.95 67.6 1
10:51:29 2023-09-28 339487 338940 87509 85419 132623 136687 137169 136578 94081 96052 106383 105763 127828 129038 360749 388691 1037152 1019574 375104 391310 119648 105110 115969 117557 135109 134804 123689 124594 84138 86170 268716 239002 686336 696058 216823 214001 277929 279942 327923 319126 340538 339411 354224 360898 337739 369235 730972 774108 537136 450776 295941 291339 340341 337248 353312 357999 364371 366899 403246 405404 645519 676073 40.95 67.6 1
10:51:30 2023-09-28 338726 338667 87421 85483 132706 136806 137046 136649 93774 96082 106468 106263 127780 129059 360605 391310 1042105 1020262 373753 388514 119648 105110 116222 117585 135016 134612 123722 124560 84138 86144 269956 238500 687900 695565 216823 214666 277929 279872 328915 318668 337819 339375 353940 358042 334530 369416 731119 775263 523015 450175 296293 290595 340616 337001 353312 357999 364629 367603 401036 405404 643888 674677 40.95 67.6 1
10:51:31 2023-09-28 341960 338913 87541 85476 132814 136279 137286 136347 93646 95884 106310 105730 127950 128859 362570 387569 1042289 1031310 374012 391310 121968 105078 116389 117369 135492 134424 124011 124151 85691 86110 269956 236652 708310 694742 216823 215435 279892 282140 326793 321468 338577 340546 353763 360014 333658 369488 729886 763948 534045 441367 297063 292015 337745 340524 354707 358033 362098 368312 404721 404548 653178 674567 40.95 67.6 1
10:51:32 2023-09-28 342406 338762 87480 85504 133168 136461 137340 136305 93806 96081 106542 105730 127916 128467 360785 387533 1041878 1032542 372285 388869 120234 105045 116483 117227 135364 134354 124011 124729 84254 86196 269956 237154 692900 693073 216823 213303 279928 281344 326935 321613 338448 340761 353409 358578 333839 372511 735941 764087 536679 445397 297698 291881 337781 338637 354957 358033 360501 365992 405327 404264 651160 674604 40.95 67.6 1
10:51:33 2023-09-28 338726 338042 87325 85446 132806 136692 137062 136509 93583 95952 106310 106086 127828 128859 360749 387569 1042289 1020063 376245 388514 119731 105110 116002 117523 135454 131253 123931 124804 84371 84465 270338 238669 687900 695000 216823 214712 278177 282539 329377 318892 340267 339661 353940 359009 334530 369380 730602 775263 537603 451306 296645 290630 340652 337037 353843 357999 364960 367082 401036 406155 643924 677130 40.95 67.6 1
10:51:34 2023-09-28 341695 338762 87417 85451 132623 136597 137096 136740 93774 95952 106389 105730 127950 128825 360713 391863 1037497 1019574 375181 391033 119648 105078 116002 117327 135016 134804 123604 124560 84138 86084 267575 238500 686440 695073 216823 214517 278320 279446 329146 318892 339684 339661 353940 360088 334530 369452 731673 775263 533132 450923 297324 290560 340376 337001 352289 357999 364960 368124 401071 405404 642029 674640 40.95 67.6 1
10:51:35 2023-09-28 342606 338429 87509 85405 132814 136313 137286 136475 93678 95918 106344 105763 127950 128735 360749 387533 1040774 1034981 374889 391128 119927 105045 116450 117227 135356 134992 124030 124427 84371 84370 269956 236485 694895 692057 216823 213191 279892 281199 326899 320901 338484 341492 353374 358974 333839 372212 735941 763948 529733 441656 297243 292370 337272 338601 354456 360309 360537 365992 405327 404264 651123 674604 40.95 67.6 1
10:51:36 2023-09-28 343632 338806 87417 85441 132448 136279 137286 136252 93742 95786 106310 105730 127739 128467 360785 387533 1039263 1032542 375145 391310 119875 104431 116356 117327 135271 134354 123722 124151 84138 86077 267575 236485 694168 692057 216823 213487 279626 279761 327658 320936 338484 340761 352386 358578 333839 372212 735419 763948 543013 441385 296501 291925 337272 338601 354707 358033 360537 365992 404721 403659 649245 674640 40.95 67.6 1
10:51:37 2023-09-28 338762 338407 87325 85471 132589 136394 136931 136565 93583 95918 106661 106141 127889 129080 360461 390206 1037313 1019738 375608 391237 119628 105078 116256 117327 134744 134616 124060 124594 84313 84465 269331 238669 691992 695073 217782 216499 278017 279872 328915 318668 337310 339661 353409 358042 334494 369380 729569 775263 534898 450175 296789 290524 340376 336529 353312 358033 364727 367603 401071 405404 643924 674604 40.95 67.6 1
10:51:38 2023-09-28 341210 338671 87509 85446 133114 136313 137509 136475 93615 95952 106162 105763 127916 128893 360713 389888 1042289 1019574 374916 388514 119731 105480 116036 117361 135084 134647 123722 124560 84138 86144 267912 238331 690507 694582 216823 214666 278320 281799 329413 318892 339684 339661 353940 356974 334494 369524 730602 775263 543858 449537 297243 290595 339898 337273 352324 358033 364960 369055 401071 405404 642029 674604 40.95 67.6 1
10:51:39 2023-09-28 342839 338438 87716 85483 133302 136487 137271 136339 93869 96049 106576 105955 127930 128721 360569 390757 1039263 1032542 375713 390757 119927 105078 116356 117294 135237 134389 124011 124639 84371 84465 267575 236652 695671 692057 216823 217747 279928 285207 326935 320936 338484 340725 355990 358828 333839 371687 735424 763948 535362 446031 296221 291606 337272 338637 354707 358068 360501 373233 405363 404264 651160 674677 40.95 67.6 1
10:51:40 2023-09-28 338726 338628 87325 85472 132594 136403 137147 136561 93551 95885 106202 105763 127562 128859 360749 387569 1035954 1019301 375713 391033 119731 104575 116002 117361 135093 134616 123689 124560 84138 86144 268716 238971 700321 695875 216823 214746 278248 282140 329306 318785 340860 340032 354047 358939 334530 369416 731673 774994 539124 449170 297987 290524 340652 337037 355926 360889 365808 367863 401071 405118 643924 677620 40.95 67.6 1
10:51:41 2023-09-28 340727 338806 87472 85510 132834 136590 136925 136339 93647 95884 106162 105763 127528 128859 360641 387569 1041513 1018850 375140 389450 119662 105110 115969 117719 134643 134459 123604 124935 84022 86177 270338 238500 689521 695565 216823 215777 277929 280710 328419 318668 337855 339661 353976 358578 334530 368305 731796 774715 543013 449280 296264 290595 340305 339080 353807 357714 364335 366489 401000 405975 645791 676073 40.95 67.6 1
10:51:42 2023-09-28 342803 338367 87513 85382 132814 136343 137364 136411 93583 95851 106492 105730 127916 128611 360713 387463 1035918 1032268 372847 390757 120063 105006 116577 117335 135646 133075 124339 124427 84371 84370 268716 237322 695663 692328 216823 215435 279892 281344 327358 320901 338933 340403 353763 359044 333767 372738 735419 763607 535801 441385 296847 292334 337745 338601 354812 358534 360501 369354 405291 403659 650128 675767 40.95 67.6 1
10:51:43 2023-09-28 342659 338327 87513 85418 132834 136867 138047 136906 93742 95917 106275 105697 127916 128735 360569 387498 1039226 1032542 373411 391041 119731 104431 116356 117099 135331 134319 123926 124524 84138 86044 269956 236652 691897 691008 216823 215777 279928 279761 327888 320865 337694 340690 352350 358007 333767 372738 735155 764992 535801 444154 297698 291889 337710 338601 354707 358534 360537 366866 404649 404228 647265 676797 40.95 67.6 1
10:51:44 2023-09-28 338655 338878 87509 85451 132598 136597 137157 136441 93583 95918 106629 105980 127705 129072 360713 387569 1043362 1022651 378006 391237 119511 105399 115902 117585 135068 135037 123623 124804 84254 86229 270338 238500 691080 695788 217896 214081 278089 280656 329811 318892 340501 339375 354330 358828 334530 369083 730702 775263 537136 449881 295847 291445 340580 336529 353807 357999 364629 366749 401036 405404 645791 677056 40.95 67.6 1
10:51:45 2023-09-28 339762 338327 87297 85508 132594 136931 137115 136488 93456 95984 106241 105730 127495 129045 360641 387533 1035881 1018813 376233 390757 119648 105110 115935 117523 135016 134804 123571 124560 84302 86229 267912 238331 700463 695073 216823 213522 277929 280726 327888 318892 337784 338637 353905 360826 334494 368788 729496 774095 512877 450494 297830 291374 340341 336494 353843 357999 363820 366453 401036 405975 647167 676073 40.95 67.6 1
10:51:46 2023-09-28 342812 337883 87541 85410 132814 136245 137252 136218 93933 94300 106809 105857 127855 128597 360533 387939 1041915 1032030 372139 390612 119995 104431 116323 117099 135237 134319 124011 124427 84487 86130 269956 237154 693927 691715 216823 213339 279928 279761 326935 320829 338448 340940 352350 358543 333803 372475 735941 763875 538804 441620 297207 292094 337509 338566 354456 360563 360465 365992 405291 403624 650128 674604 40.95 67.6 1
10:51:47 2023-09-28 342771 338402 87504 85382 132814 136347 137372 136316 93678 95884 106310 105697 127794 128432 360713 387498 1035111 1032542 373411 390206 120041 104431 116356 117099 135330 134616 123978 124322 84138 86077 268716 236652 695946 691044 216823 213157 278322 281741 326864 320901 338687 340690 353905 359079 333803 371614 735419 763912 527133 445847 296430 292334 337509 338566 354957 358284 360465 368124 404721 404228 651160 674604 40.95 67.6 1
10:51:48 2023-09-28 341210 338624 87568 85546 132751 136684 137235 136437 93742 96215 106582 106230 127535 128900 360533 388656 1037423 1018052 375443 391237 119628 105078 115969 117327 135092 134616 123931 124460 84138 86196 269956 238500 684489 695073 216823 214815 278124 279872 328880 318892 339684 339340 353905 358007 334494 369452 730602 775263 529963 449537 296293 290524 340376 336494 353277 357999 364923 367603 401036 405404 642939 674604 40.95 67.6 1
10:51:49 2023-09-28 341515 338604 87513 85418 132781 136279 137157 136218 93678 95918 106457 105730 127916 128432 360677 387498 1041550 1032542 374012 390206 120166 104431 116002 117302 135237 134354 123893 124151 84138 84433 267575 236841 693273 692401 216823 214081 279892 279725 327746 322147 337989 341266 353905 358793 333803 372774 737261 763730 525529 441584 297626 291481 337236 340524 354957 357999 360501 366543 405291 404192 649322 675356 40.95 67.6 1
10:51:50 2023-09-28 342406 338260 87596 85446 132747 136109 137340 136889 93647 95818 106423 105625 128547 128797 362826 388011 1042289 1029572 372620 391273 119731 104431 116356 117327 135237 134389 123722 124527 84138 86077 269956 237994 690681 691008 216823 213522 279105 279761 329911 318927 339203 341722 352090 359079 335836 372475 733858 767291 537136 446890 297734 290083 338838 338530 353956 358534 362164 367095 401071 403659 648713 675356 40.95 67.6 1
10:51:51 2023-09-28 338690 338401 87261 85451 132382 136726 136803 136475 93551 96051 106241 106053 127671 129162 360713 387569 1036248 1021788 379192 388550 119648 105366 116222 117450 135243 131220 123826 124494 84313 84433 269956 237322 692497 697008 216823 215891 279105 280726 325950 320865 339684 339483 355361 358543 335836 369380 733301 770604 537136 446890 295604 293056 339693 337545 357476 357999 363234 367045 404721 403931 645791 678347 40.95 67.6 1
10:51:52 2023-09-28 341259 338909 87417 85536 132997 136878 137261 136836 93742 95918 106383 105763 127821 128935 360677 389853 1033161 1022515 376062 390206 119731 105078 116002 117294 135122 134616 123722 124725 84313 86229 269956 236485 693228 696058 216823 214185 279105 279872 325950 321839 338687 340175 355290 358007 336311 369488 734898 773002 543013 447864 296998 292157 336764 338601 353843 356966 363527 368124 405935 405404 644838 676552 40.95 67.6 1
10:51:53 2023-09-28 339503 338082 87509 85451 132598 136597 137027 136475 93488 96051 106275 105763 127705 129072 360677 387413 1048117 1031753 376025 391237 119511 105399 115902 117747 134475 134894 123590 124871 84022 84445 269956 238500 684819 693756 218050 213487 279301 279837 327923 318892 341270 339244 353374 360225 335836 369524 729533 766147 537136 446890 297207 291445 340855 336458 354091 359678 360573 368385 401036 403896 651123 676094 40.95 67.6 1
10:51:54 2023-09-28 339272 338878 87357 85504 132598 136711 137149 136475 93583 96084 106275 105763 127495 129219 360677 387429 1045416 1028109 375713 391033 119399 105143 115583 117604 134576 134647 122944 124852 84239 86262 269956 238500 684946 694582 218050 213522 279141 279872 328383 318892 338365 338637 353905 360898 335836 369524 729569 765028 537136 446854 297590 291481 340855 335987 354091 359105 360609 368385 401036 403896 651123 673578 40.95 67.6 1
10:51:55 2023-09-28 342920 338640 87480 85409 132806 136369 137130 136440 93933 94236 106661 105890 127855 128721 360569 390603 1033046 1021640 376099 390025 119995 104503 116356 117132 135347 134428 124373 124255 84371 86011 268716 236485 694897 694742 216823 214150 278908 279872 327658 320901 337657 341492 353905 356974 336311 369452 735941 774132 534467 448229 297987 291339 336764 339626 354707 359260 363820 368124 405327 403659 643924 674640 40.95 67.6 1
10:51:56 2023-09-28 341632 337888 87752 85314 132839 135834 137286 135585 93742 95719 106275 105625 127950 128432 360231 388691 1033244 1023554 374016 391033 119731 104973 116356 117294 134643 134354 123722 124527 84138 84223 269956 237322 689554 691008 216823 214517 278320 279872 327393 319894 339203 341794 352315 358007 334305 369380 735945 766378 533132 450175 295596 293000 338802 338530 353956 358569 364665 367603 403225 403021 645791 676110 40.95 67.6 1
10:51:57 2023-09-28 342880 338628 87716 85663 133106 136590 137162 136373 93742 96082 106473 105955 127746 128721 360677 389271 1045327 1023628 374988 390648 119731 105045 115969 117523 134643 134616 123656 124460 84138 86077 269956 237322 690073 697044 216715 213522 279928 281344 328880 319894 339684 340211 356097 358042 333875 372774 731709 766306 529733 444190 297698 290388 338838 337545 353843 356399 360127 369354 402271 405689 645791 676316 40.95 67.6 1
10:51:58 2023-09-28 340443 338675 87417 85504 132814 136313 137062 136347 93551 95918 106310 105730 127705 128859 360713 391055 1042068 1023243 372920 391310 119731 105078 116002 117327 135050 134518 123722 124355 84138 86110 267575 237994 691482 697044 216823 214185 279731 279581 328915 319634 339684 340690 354437 356940 333947 372774 732227 773002 535801 446538 297374 290630 339588 337782 352324 358719 363566 369846 402021 405152 642792 676279 40.95 67.6 1
10:51:59 2023-09-28 341668 338771 87688 85541 133201 136585 137149 136433 93615 95884 106236 105730 127644 128755 360713 386847 1039410 1031074 378164 391558 119731 105110 116036 117327 135237 134710 123722 124729 84138 86196 269956 236986 689936 693109 218050 213600 279534 280299 326899 320901 339203 340690 353905 360225 333911 369488 735419 764161 537136 446031 296508 292086 337745 338566 352253 358534 360501 367603 404721 404833 653118 676588 40.95 67.6 1
10:52:00 2023-09-28 339746 338315 87480 85382 132631 136313 136837 136218 93551 95918 106275 105730 127705 128859 360749 390745 1042289 1021514 374048 391033 119526 105366 116189 117484 135034 134813 123912 124460 84254 84517 269956 238669 691518 694927 216823 214850 278908 281344 329644 318927 341344 340414 354188 356940 334494 371651 732964 776567 534801 449537 297698 290560 339862 337545 355350 358033 364960 366507 401071 405404 641992 677056 40.95 67.6 1
10:52:01 2023-09-28 339467 338402 87393 85476 132751 136792 136884 136398 93551 95918 106202 105763 127692 128722 360713 387533 1035954 1017366 375181 390757 119731 104901 115969 117327 134706 134616 123604 124441 84080 86144 268716 238500 685012 694582 216823 214850 278320 279872 328915 318927 337345 339697 353940 358605 334530 369452 729569 775263 538955 450175 297721 290524 340376 337037 353312 357999 364960 367867 400754 405404 642029 674604 40.95 67.6 1
10:52:02 2023-09-28 342848 337892 87750 85409 132722 136279 137062 136218 93583 95752 106236 105730 127828 128432 360461 390061 1041878 1034416 373866 390648 119946 105012 116450 117389 135356 132863 124030 124355 84254 86044 269956 236652 694244 691641 216823 214150 279928 281344 327658 320901 338062 341492 353374 358578 333839 372774 735941 763948 537303 441620 297698 291925 337509 338601 354456 360853 360537 366543 404757 403659 649172 673615 40.95 67.6 1
10:52:03 2023-09-28 342812 337892 87417 85409 132756 136258 137487 136119 93583 95752 106310 105665 127950 128432 360425 388011 1034415 1032542 373447 390206 119731 104360 116036 117132 135355 134428 123722 124151 84138 84263 268716 236652 699382 692583 216823 217946 279928 280039 326864 320901 337730 340175 353409 359149 333645 369488 734898 763948 533958 445847 295596 292794 337745 338566 354707 358033 359958 368124 405741 404264 652120 674640 40.95 67.6 1
10:52:04 2023-09-28 338717 337892 87293 85549 132598 136411 137111 136640 93806 96182 106627 105882 127569 128755 360533 392600 1038785 1021193 374509 390757 119565 104431 115969 117327 135105 135087 123719 124527 84138 86229 269956 238331 693064 694964 217782 214850 278320 279446 329413 318927 339684 339697 353905 356974 334494 369452 729847 774715 538955 450175 297662 290524 339862 336529 353312 357999 364691 368124 401036 404833 641047 674091 40.95 67.6 1
10:52:05 2023-09-28 339476 338393 87162 85377 132415 136279 136837 136252 93488 95752 106128 105658 127528 128645 360713 390780 1042289 1020336 372620 390757 119731 105302 115969 117132 134643 134354 122977 124355 84080 86110 269956 237826 694230 695073 216518 214185 279105 281199 329413 321239 339684 340175 353445 356656 335836 371687 731892 773038 538470 446854 297698 290560 338838 337510 352289 356399 363857 366801 401107 404833 643394 675614 40.95 67.6 1
10:52:06 2023-09-28 342666 338382 87564 85451 132830 136177 136925 136244 93647 96015 106434 105922 127658 128611 360677 386847 1037754 1032468 377849 391041 119731 104431 116002 117166 135255 134590 123604 124524 84138 86077 267575 236819 692898 693073 216823 215171 279141 279907 326899 320901 338724 340450 353374 360225 333875 369416 734898 763912 511293 444854 295181 292405 337781 338055 354707 358534 360211 367082 404436 403695 652582 675632 40.95 67.6 1
10:52:07 2023-09-28 341546 338402 87325 85382 132627 136279 136837 136347 93954 95818 106275 105697 127528 128432 360677 387738 1039028 1029609 377009 390206 119648 104431 116002 117132 134643 134167 123722 124118 84138 86044 267575 236804 690803 692057 216823 217604 279534 279872 325950 320415 338724 340175 353409 359938 333875 369452 734627 763336 504918 441403 295883 292405 337509 338374 355711 360889 362872 366825 404577 404405 652663 678725 40.95 67.6 1
10:52:08 2023-09-28 341205 338497 87472 85482 132531 136475 136837 136218 93456 95786 106202 105882 127855 128824 360641 390745 1042289 1020188 372920 390206 119674 104973 115969 117327 134609 134389 123519 124322 84138 86077 269956 237826 689101 693109 216518 214551 278961 279761 330512 318927 339684 340175 353409 356940 336311 371651 729674 774168 533132 446246 297662 290560 338873 337273 352289 356647 364665 366028 401071 404833 641992 675356 40.95 67.6 1
10:52:09 2023-09-28 339746 337892 87293 85404 132598 136369 136944 136329 93425 95786 106128 105730 127528 128769 360677 391055 1043399 1022515 372920 390206 119648 104503 116002 117327 134719 134616 123604 124151 84080 86110 269956 237322 687047 696551 216671 214185 279534 279761 328915 319574 339203 340175 353905 356940 333947 372511 731984 773780 540308 445580 297482 290524 338731 337439 355459 358862 362577 369170 402128 404689 641992 675356 40.95 67.6 1
10:52:10 2023-09-28 340779 337892 87444 85478 133122 136245 137068 136218 93551 95752 106627 105665 127562 128680 360677 386303 1035478 1029609 378117 390206 119648 105125 115969 117246 135291 134202 123604 124151 84138 86077 269956 236986 689796 692094 218050 217981 279105 282669 326899 320901 338724 340450 353905 360764 333947 369416 734078 763948 537136 446854 295883 292206 338291 338328 352289 359140 360501 367082 404721 404833 653081 675632 40.95 67.6 1
10:52:11 2023-09-28 339742 338402 87325 85445 133035 136313 136872 136475 93583 95752 106202 105730 127828 128921 360425 391390 1042178 1020188 372475 390961 119628 105045 115902 117227 135102 134389 123656 124381 84022 86144 269956 237994 686018 695073 216518 214517 279141 279761 329769 318927 339444 340211 355990 356691 335836 372212 731242 773621 534467 447340 297734 290383 338873 337545 353312 356931 364371 366543 401107 404833 641501 675356 40.95 67.6 1
10:52:12 2023-09-28 338757 338393 87480 85418 132382 136301 136837 136397 93551 95786 106202 105730 127528 128859 360713 391826 1041623 1017366 373784 390206 119565 104431 116143 117246 134656 134616 123604 124441 84138 86110 268673 238331 690873 693109 216823 214850 278320 279446 329413 318892 339684 340211 353940 356974 334530 373575 729569 774168 537603 449537 297489 290388 339612 337273 353312 358033 364996 368161 401071 404833 641992 674604 40.95 67.6 1
10:52:13 2023-09-28 341776 337883 87417 85377 132706 136666 137012 136203 93806 96015 106547 105632 127624 128687 360461 387903 1040434 1031659 375072 390206 119731 104868 116002 117193 135791 134378 123689 124151 84356 86044 271727 236543 698023 692021 216823 213487 279928 281344 327393 320865 338724 341205 353869 360862 333803 372439 734985 763300 532728 441367 296883 292334 337236 338566 354957 358499 360465 368646 405291 404192 649172 674567 40.95 67.6 1
10:52:14 2023-09-28 342618 337852 87417 85441 132893 136245 137053 135995 93827 95851 106423 105553 127794 128398 360641 388011 1042091 1031808 372285 390206 119731 104503 116002 117099 135016 134428 123722 124118 84254 86011 269956 237139 695193 692021 216823 213487 279928 281344 327358 320901 338724 340725 353374 358543 333803 371651 735419 762932 541947 444154 297987 291748 337473 339326 354707 357999 360465 368646 404721 404225 652903 676057 40.95 67.6 1
10:52:15 2023-09-28 340166 338726 87353 85478 132498 136386 136890 136305 93647 96114 106365 105697 127427 128859 360387 387498 1041174 1017329 378117 390206 119241 105045 115835 117227 134576 134354 122944 124560 84022 86229 269956 237994 685198 696058 216823 213818 277607 280726 327888 318892 337819 338637 354188 358543 334530 369047 729496 772929 535801 450813 295812 291481 340341 336494 354339 357999 363784 366453 402008 405975 645791 676073 40.95 67.6 1
10:52:16 2023-09-28 338175 338402 87325 85472 132382 136279 136803 136184 93456 95884 106167 105730 127495 128824 360641 387498 1038807 1018089 375104 390757 119565 104503 115776 117294 134576 134542 123453 124408 84022 86110 269956 238331 683754 695073 216823 214150 277929 280726 327888 319091 337819 338637 354153 358543 334530 368752 728664 774095 537136 450923 295596 290630 340329 339080 356718 360853 364337 366862 400929 405939 645717 678242 40.95 67.6 1
10:52:17 2023-09-28 343593 337674 87688 85377 132776 136117 136978 135995 93615 95981 106508 105665 127760 128398 360641 388011 1041093 1029572 371723 390757 119731 105125 115969 117099 135016 134284 123689 124118 84138 86011 269956 236986 693810 691044 216823 213522 279928 281076 327128 320865 337694 340690 353338 358828 333514 371687 734898 762761 537136 441584 297207 291339 336728 338566 354456 357999 360501 368683 404685 403659 649209 676316 40.95 67.6 1
10:52:18 2023-09-28 342293 337383 87476 85409 132594 136022 137123 135995 93488 95785 106275 105697 127495 128432 360641 388011 1039263 1032268 372847 390206 119731 104431 116002 117132 135223 134097 123722 124118 84138 86011 269956 236652 691897 689996 216823 213522 279928 279761 327888 320379 338933 340725 352350 358578 333839 372484 733661 765586 534467 445509 297590 291339 337603 339208 353594 360635 360465 369957 404649 403588 646314 674604 40.95 67.6 1
10:52:19 2023-09-28 338140 338224 87412 85441 132349 136245 136708 136637 93678 94171 106167 105730 127495 128859 360351 388430 1039263 1017366 375632 390206 119365 105078 115776 117327 134576 134354 122944 124527 84138 86196 269624 238331 688200 695565 216823 213522 277929 280761 327623 318892 338056 339387 354153 358828 334494 369114 729533 773002 530094 450494 295181 291481 340627 336494 353843 357999 363820 366453 401071 404272 647167 674640 40.95 67.6 1
10:52:20 2023-09-28 337670 337883 87724 85437 132939 136245 137030 136184 93330 95884 106060 105697 127495 128824 360605 388155 1039263 1016649 376245 390206 119399 104431 115856 117294 134576 131008 122944 124322 84022 86229 267912 238331 689541 695731 216823 214150 278124 280299 330512 318644 340501 339375 354224 360898 337739 369235 729387 773949 530094 450740 296329 290560 340305 336494 353807 360551 364483 366160 400718 405404 644875 674604 40.95 67.6 1
10:52:21 2023-09-28 343641 337608 87325 85398 132378 136022 136803 135995 93731 95751 106275 105553 127794 128398 360605 388011 1039226 1031074 372321 388011 119731 104288 116002 117099 135016 134097 123689 124118 84138 86011 279192 236907 699382 691008 216823 218017 279928 281344 328646 320901 338208 340654 353905 358578 333803 371651 734898 762761 535362 441620 297207 292334 337509 338566 354957 357999 360501 368124 404721 404228 650625 674604 40.95 67.6 1
10:52:22 2023-09-28 338646 337848 87412 85451 132465 136795 136788 136305 93615 95982 106399 105665 127325 128900 360497 390133 1041476 1017366 375145 390206 119674 105045 115935 117260 134576 134354 123486 124355 84337 84485 270676 237994 687519 693109 216823 214815 278839 279446 328915 318410 339684 339626 353905 358007 334530 369416 729637 774095 537603 449244 296501 290560 340341 336529 353312 357999 364923 368124 401036 405689 643431 674604 40.95 67.6 1
10:52:23 2023-09-28 338722 337892 87417 85441 132386 136347 136798 136102 93456 95785 106167 105697 127495 128611 360641 388691 1040322 1017329 373484 390757 119531 104973 115935 117327 134711 134616 122944 124355 84080 86018 266386 238331 688915 693109 216823 214850 278320 279642 329377 320789 339684 339626 353374 356974 334530 369452 729747 774132 531798 450175 297987 290524 339827 336529 352289 358033 364923 368646 403817 405759 643852 677278 40.95 67.6 1
10:52:24 2023-09-28 341668 337714 87476 85504 133302 136143 137312 136176 93615 95851 106207 105625 127528 128398 360641 387903 1037717 1031808 374012 390206 119892 105237 115969 117099 135050 134261 123722 124118 84138 86044 269956 236652 691096 691044 216823 213522 279928 281527 327393 320865 337730 340690 353374 359114 333803 372774 734898 763912 535801 441620 297662 292129 337509 338637 354456 358033 360537 366543 404721 404228 647301 675836 40.95 67.6 1
10:52:25 2023-09-28 342293 337378 87357 85409 132382 136133 137139 136085 93456 95719 106202 105625 127495 128398 360641 388011 1034415 1032268 371759 390206 119731 104431 116002 117099 135118 134428 123689 124118 84138 86044 268716 236652 691581 690520 216823 213967 279928 279761 327923 320865 338454 340725 352315 358828 333839 372774 733821 765878 543013 441656 297987 291748 339693 339375 354021 360635 362541 369170 404541 403444 648474 677110 40.95 67.6 1
10:52:26 2023-09-28 340464 338367 87201 85418 132166 136279 136390 136708 93393 95983 106173 105730 127372 128859 360388 389807 1036248 1020336 378385 390206 119365 105006 115942 117294 134576 134389 122977 124322 84138 86077 266323 237322 689217 695565 216823 214150 279105 280726 325915 319894 339684 338601 354507 358042 336311 371306 730602 766306 528777 448547 295360 292370 340658 336529 354375 357714 362722 365934 402909 403332 645791 676073 40.95 67.6 1
10:52:27 2023-09-28 338166 337892 87022 85445 132022 136369 136492 136531 93330 96017 106060 105730 127461 128824 360351 387533 1036113 1020299 376762 390206 119565 104431 115969 117213 134690 134616 123486 124355 84138 86196 268716 236819 690951 696058 216823 214001 278908 280726 325915 320237 339684 339076 354472 358543 336056 371306 734007 772647 533966 446781 295407 292977 338624 337368 356718 359874 362577 366453 404080 403896 645791 679691 40.95 67.6 1
10:52:28 2023-09-28 341547 338189 87476 85377 132598 136117 136837 136074 93774 95719 106241 105697 127495 128432 360641 388011 1043124 1028109 372956 390206 119565 104431 115935 117093 134576 134319 122977 124355 84080 86077 269956 238331 686625 689996 216823 213522 278908 279642 329413 320519 339444 340725 352315 359114 335836 369524 732964 766147 537136 446890 297453 290321 340652 337545 353956 359105 360645 368683 400437 403659 649209 673441 40.95 67.6 1
10:52:29 2023-09-28 339762 337374 87293 85319 132589 136129 137139 136089 93456 95719 106241 105625 127965 128432 360641 387393 1041218 1028072 374651 390206 119648 104503 115856 117132 134681 134616 122944 124322 84022 86077 268716 239007 690141 691044 216823 213522 279105 282067 329164 320335 339982 340546 355324 359511 335727 369380 730936 764883 537136 448448 297987 290118 340616 336529 353956 359000 363647 368124 400437 404264 649245 673109 40.95 67.6 1
10:52:30 2023-09-28 339991 338289 87114 85386 131951 136279 136390 136218 93393 95719 106094 105592 127495 128432 359554 387569 1033069 1019574 376899 390206 119565 104431 115969 117132 134971 134319 123519 124289 84080 86044 269956 235984 691604 695073 216823 214185 279141 279872 325879 320901 338724 338673 354969 358007 335836 369488 733039 770749 537136 446890 295883 292405 336728 337510 356466 356931 362758 367082 404721 405689 643924 676355 40.95 67.6 1
10:52:31 2023-09-28 338180 337599 87408 85415 132581 136358 137143 136260 93615 95949 106286 105632 127359 128687 360497 386961 1045253 1026613 375181 390206 119511 104431 115776 117294 134812 134354 122977 124393 84105 86077 268124 238669 685451 691008 216823 213522 278908 279446 328915 317964 337819 340414 352315 359149 335836 373300 729656 765065 543013 445192 296501 290167 340604 336529 354707 359070 360645 368124 399840 403337 650201 673441 40.95 67.6 1
10:52:32 2023-09-28 339281 337892 87325 85494 132382 136022 136837 135995 93456 95719 106521 105658 127528 128611 360641 386847 1043863 1029609 375181 390206 119565 104503 115856 117361 134576 134389 122944 124441 83964 86110 267912 238669 688707 692841 216823 213522 279105 279872 328649 317929 339946 340175 352350 359149 335836 369488 729533 765622 537136 446538 297207 290630 340616 336458 352289 359105 360357 367903 402676 404581 650515 673331 40.95 67.6 1
10:52:33 2023-09-28 340667 337737 87480 85441 132282 136143 136666 136176 93456 95719 106167 105625 127406 128432 360099 389236 1033069 1019611 375108 387722 119809 104503 116222 116937 134643 134132 123689 124151 84138 86044 269956 234657 692983 695073 216823 214185 279105 279872 329308 321875 338724 339697 355005 357723 336311 369524 733858 773002 535801 448229 296789 292405 336764 338601 353312 356931 362722 368124 405649 404833 642939 674604 40.95 67.6 1
10:52:34 2023-09-28 342839 337852 87329 85381 132386 136365 136927 136119 93456 95719 106202 105625 127528 128432 360677 389888 1033157 1020336 375181 388011 119867 104288 116002 116937 135151 134428 123722 123743 84254 85926 269586 235984 697643 695236 216823 214185 278908 279872 325985 321649 338724 340186 355539 358007 336311 369488 733329 772456 541660 447937 296847 293013 339693 338863 355962 359152 363418 368051 405790 405581 642755 678242 40.95 67.6 1
10:52:35 2023-09-28 339011 337892 87297 85413 132744 136677 136831 135995 93700 95852 106241 105730 127495 128755 360641 386883 1046540 1028109 375181 390206 119365 105045 115616 117361 134542 134616 122911 124560 84022 86295 267912 239002 685618 693109 216823 213556 279141 279872 327888 318410 338092 338637 352386 359938 335836 369524 729533 763720 519434 446854 297453 291374 340855 336775 353595 359140 360573 368124 400754 403367 650926 674877 40.95 67.6 1
10:52:36 2023-09-28 338801 337857 87174 85406 132378 136480 137085 136233 93456 95752 106167 105730 127528 128645 360677 386847 1043899 1026613 374619 390206 119283 104575 115583 117327 134719 134389 123312 124560 84022 86137 267912 238669 692111 693109 218398 213556 279534 279677 327888 318445 338365 339626 355487 360518 335582 369271 732964 763803 543013 445120 297099 291796 340712 338600 355962 359105 360343 368124 399840 405404 650055 673441 40.95 67.6 1
10:52:37 2023-09-28 341807 337620 87142 85377 132063 136752 136803 135995 93456 95752 106094 105625 127528 128432 360641 389580 1031808 1020336 375181 388011 119731 104360 116002 116971 135050 134132 123722 124032 84254 85959 269956 235984 694733 693109 216823 214185 278908 279872 327428 321589 337730 340761 354472 357009 336311 369452 735052 773038 535801 448693 296221 291481 336764 339626 352289 356931 363527 367863 405935 404264 641992 674604 40.95 67.6 1
10:52:38 2023-09-28 342573 336866 87361 85382 132834 136022 136872 135773 93488 95586 106202 105375 127528 128186 360641 389853 1032336 1022515 375713 389938 121883 104288 116389 116904 135271 134039 123926 124148 84138 85959 269956 237322 692112 694090 216823 216234 279390 282103 329577 321589 337548 340582 354366 359883 336713 369344 733711 774174 530094 447510 296789 291268 336764 339889 355459 356931 363234 368124 405935 404548 643852 673615 40.95 67.6 1
10:52:39 2023-09-28 338801 337928 87142 85441 132257 136313 136424 136218 93330 95852 106020 105763 127196 128859 360097 386539 1043899 1026303 375181 390206 119001 105110 115583 117394 134571 134424 122911 124560 84022 86110 267575 237322 683280 693109 216823 213522 279534 279642 327923 318963 339125 338364 353940 360190 333947 369488 729117 764796 537136 443864 297243 290630 339862 335987 355926 359105 360573 368124 400754 403649 650201 676131 40.95 67.6 1
10:52:40 2023-09-28 338801 337387 87110 85377 132443 136266 136518 136119 93425 95752 106094 105730 127495 128735 360387 386575 1041994 1026576 374614 391041 119200 104503 115550 117361 134238 134616 122911 124902 84138 84497 266386 238353 681276 692964 218050 216081 279498 282140 327746 318750 341374 338637 353374 360225 335599 369524 730456 763766 537136 445520 297987 290524 340376 336116 353347 359140 360609 367863 400473 402769 650201 674877 40.95 67.6 1
10:52:41 2023-09-28 342606 337646 87845 85373 132939 136056 137055 136029 93425 95752 106128 105553 127528 128309 360133 389888 1033069 1021156 375181 388011 119731 104288 116002 116937 135050 132267 123722 123743 84138 85893 269956 235984 696132 694817 216823 214185 278908 279872 325985 321387 338724 339697 355290 358042 336311 369488 733858 773038 535801 448229 296789 292157 336728 338601 353843 360369 363016 367903 405646 405617 643284 678242 40.95 67.6 1
10:52:42 2023-09-28 338525 337705 87293 85441 132307 136177 136803 135995 93330 95752 106094 105730 127393 128755 360605 386883 1043899 1028109 374925 390206 119283 104973 115616 117327 134356 134424 122944 124355 83906 86144 267912 238590 681600 693109 216823 213522 279105 279642 327923 318445 338330 339387 352421 360225 335836 369560 729569 764537 537136 446538 297243 291516 340616 336232 353878 359140 360573 368161 400754 403332 650889 674877 40.95 67.6 1
10:52:43 2023-09-28 338562 337892 87174 85409 132249 136279 136424 136029 93393 95752 106094 106004 127406 128467 360387 386847 1043863 1026613 375177 390206 119317 104431 115583 117327 134356 134612 122911 124560 83906 86144 267019 238331 682890 693109 216823 213522 279141 279642 327923 318668 338365 339065 353409 360260 333947 369524 729533 765659 529601 445931 296847 291677 340748 336387 355962 359537 360465 368573 400612 405903 651123 675356 40.95 67.6 1
10:52:44 2023-09-28 343632 337383 87417 85478 132660 136322 136906 136213 93456 95752 106128 105632 127528 128309 360387 389580 1033161 1020336 375181 388011 119731 104288 116002 117074 135143 134428 123722 123743 84138 85893 268716 235984 698688 695073 216823 214185 278712 280039 325950 322099 338724 339661 354507 357757 335836 369488 733858 771911 536302 448376 296049 292851 336764 338316 353807 356931 363234 368124 405971 405404 643852 674604 40.95 67.6 1
10:52:45 2023-09-28 342329 337848 87142 85373 132349 136022 136708 135995 93393 95785 106241 105487 127393 128398 360061 388691 1031568 1020299 375145 388011 119731 104288 116002 116937 135016 133969 123689 123743 84138 85978 269956 235984 698215 695073 216823 214185 279105 279872 325915 320901 338119 339411 358174 360608 336330 369380 733118 770604 530094 447806 296609 293013 339213 338019 353807 356931 360285 367863 405754 405975 642902 674604 40.95 67.6 1
10:52:47 2023-09-28 339281 337568 87412 85419 132257 136211 136674 135995 93393 95752 106094 105697 127339 128432 360641 386539 1045253 1027799 374578 390206 119531 105006 115742 117213 134407 134448 122911 124322 83906 86196 267912 238669 681552 692057 216823 213522 279105 281741 328614 317929 338851 339661 352315 359938 333911 369452 729637 763644 535801 445192 296753 290595 340616 336222 354525 359105 360609 367863 399840 404833 650165 675356 40.95 67.6 1
10:52:48 2023-09-28 338562 337888 87050 85413 132378 136288 136390 136227 93330 95884 106060 105730 127284 128645 360061 386267 1046070 1023628 374048 390503 119001 105078 115470 117327 134108 134616 122911 124441 83906 86229 269956 237826 681282 693756 218512 215827 279820 282103 327781 319268 341132 338494 354047 360301 335655 369380 731082 763875 512877 446186 297207 291944 340197 336187 354091 359105 360537 366243 400929 403614 650662 675356 40.95 67.6 1
10:52:49 2023-09-28 342834 337580 87515 85349 132939 136117 137021 135995 93456 95719 106202 105520 127461 128186 360351 389271 1031568 1021156 375145 387975 119731 104217 116002 116582 134609 132267 123893 123710 84138 85893 269956 236318 694115 695731 216823 214150 278908 279642 325985 320936 337657 339661 354472 357972 336311 369452 733301 771875 537136 447559 296753 292334 336764 338601 353312 357741 362722 368124 405327 404833 643852 677130 40.95 67.6 1
10:52:50 2023-09-28 342284 337584 87110 85434 132166 136235 136390 135961 93456 95685 106094 105520 127284 128186 360061 389271 1031568 1020336 375181 387939 119731 104217 116002 116937 134643 134241 123931 124241 84488 84422 267575 235876 698047 694964 216823 214414 279498 282140 328646 321839 338411 339351 355005 360354 336330 369271 731764 770749 535801 446173 296919 292879 336764 338055 353807 356931 362722 367863 405363 405404 642939 674604 40.95 67.6 1
10:52:51 2023-09-28 337398 336861 87146 85409 132378 136215 136501 136097 93425 95719 106060 105520 127284 128398 360605 386539 1041994 1028072 375181 390206 119365 104431 115583 117132 134533 134616 122911 124355 83906 86110 267912 238669 681318 692057 216823 213522 278908 280249 327888 318410 337819 340186 352315 359938 335836 369488 729496 763912 537136 446501 296753 290524 340376 338600 355674 360672 360357 368014 399698 404725 649062 673294 40.95 67.6 1
10:52:52 2023-09-28 337844 337892 87046 85409 132166 136279 136390 136029 93297 95752 106094 105730 127074 128824 360123 385689 1043899 1023628 374587 389952 119127 105366 115609 117422 134221 134813 122845 124494 84080 84402 267575 237753 681007 694582 218050 213487 279141 282031 327781 318927 338330 338601 353940 360225 335546 371360 728561 763912 517829 444491 296789 291445 339827 335987 354375 359105 360573 368124 402043 403614 650625 673578 40.95 67.7 1
10:52:53 2023-09-28 342561 336839 87421 85344 132382 136239 136837 136195 93456 95685 106128 105343 127495 128008 360351 389853 1031568 1020336 374619 387975 119731 104145 116356 116742 135237 134062 124127 123743 84138 85893 269956 236819 698507 694090 217782 214185 279105 279872 327393 320972 337694 340450 354472 358007 336548 369488 735052 774329 535801 446380 296703 292228 337130 339208 355962 359367 363346 368014 405754 404797 642939 676316 40.95 67.7 1
10:52:54 2023-09-28 338562 338373 87389 85451 132287 136330 136480 136123 93330 96180 106252 105730 127284 128735 360097 386267 1041994 1023591 374048 388011 119249 105110 115550 117327 134462 134616 122911 124527 83906 86229 268716 237826 682306 693073 218050 213522 279141 279446 327888 318892 338330 338601 353409 360190 335836 369524 728981 763912 517829 445556 297987 290524 340616 335951 356701 359105 360573 367863 400473 403332 650662 675083 40.95 67.7 1
10:52:55 2023-09-28 338801 337383 87174 85377 132397 136056 136390 135867 93425 95752 106060 105697 127284 128432 360351 386539 1045253 1026613 374048 389938 119399 104431 115583 117132 134322 134389 122944 124729 83906 86137 279527 238500 682102 692583 216823 215777 279105 279837 327888 318679 341021 339889 355738 360898 335691 369380 731923 763766 537136 446671 296818 291339 340580 336458 352289 359105 360573 367903 400295 404833 650625 673441 40.95 67.7 1
10:52:56 2023-09-28 341286 337603 87416 85345 131951 136056 136424 135995 93456 95719 106441 105520 127284 128398 360097 388726 1032336 1021788 375145 387975 119648 104288 115969 116937 134609 134097 123689 124032 84138 85893 269956 234657 690939 694804 216823 214219 278908 279872 326899 320936 336853 340175 354472 356974 335836 369452 733425 773195 535801 446210 296789 292370 336728 338601 352324 356931 363271 368124 405327 404833 641992 674567 40.95 67.7 1
10:52:57 2023-09-28 342088 336866 87110 85398 131985 136079 136390 136008 93393 95719 106060 105553 127284 128549 359554 388691 1030106 1020336 375145 387975 119731 104217 115969 116971 134631 134428 123604 123743 84356 85952 267575 235984 695345 694742 216823 216347 279390 282140 327781 321470 337548 340546 354827 360174 336439 369488 733821 773002 530094 446635 298892 291202 336693 339554 352253 356896 363527 368051 405971 404548 642029 675356 40.95 67.6 1
10:52:58 2023-09-28 337844 337620 87078 85377 131947 136279 136390 135995 93330 95818 106060 105730 127074 128645 360097 385689 1042386 1025119 374614 390206 118967 104947 115166 117327 134103 134424 122878 124441 83848 86077 267575 237322 680745 693109 216823 213487 279105 281344 327658 318927 337819 338410 353374 359938 333947 369488 728525 762797 535801 444564 296789 290630 339862 335987 353843 360889 360573 368161 400754 405795 652713 675134 40.95 67.7 1
10:52:59 2023-09-28 339281 336875 87078 85282 132374 136125 136501 135991 93330 95719 106060 105553 127074 128432 360087 385724 1040480 1025810 374048 388011 119365 104288 115583 116904 134479 132527 123556 124360 84105 84350 266386 238669 689775 691789 216823 215435 279498 282140 329270 317893 339684 340690 352315 360898 336300 369488 729533 763948 543013 446222 296358 291092 340376 336529 353956 358819 360645 367863 402676 403659 649245 673441 40.95 67.7 1
10:53:00 2023-09-28 338726 337883 86951 85525 131951 136245 136227 135995 93330 95785 105952 105520 127074 128398 359519 387533 1033069 1018850 375805 387903 119365 104288 115776 116904 134449 134132 122944 124032 83906 85926 269956 236318 691675 695073 216715 213853 278712 279872 325915 320675 339203 338637 355277 358042 335836 369416 731673 766342 530094 446890 295847 293056 339693 339560 356718 359802 362603 366084 403972 405939 643741 677278 40.95 67.7 1
10:53:01 2023-09-28 338175 337928 87046 85392 131827 136279 136356 136029 93330 95818 106060 105730 127108 128432 359302 386956 1033069 1021193 377896 387686 119492 105060 115709 117032 134475 134332 123505 124222 84138 84453 262936 236986 687370 695073 216823 214150 279105 281350 325879 320379 339684 338601 354507 358438 333586 368824 730638 766342 536302 448376 294766 292851 338327 336494 354375 356966 360681 365971 403547 405689 644875 674640 40.95 67.7 1
10:53:02 2023-09-28 339715 336866 87174 85367 132162 135800 136837 135585 93488 95685 106094 105343 127427 128008 360641 386847 1042289 1026613 371796 387975 119399 104217 115935 116937 134576 134039 122977 124032 84022 85985 267912 237826 692042 689022 216823 213853 279105 279056 329680 318668 339203 341277 355487 359114 335836 372484 734007 765314 530094 448898 297590 290419 339684 337913 353920 358930 360501 369133 401000 403624 647301 673441 40.95 67.7 1
10:53:03 2023-09-28 340229 336866 87174 85215 132374 135612 136742 135729 93425 95685 106444 105534 127257 128193 360099 387578 1039116 1026161 369452 387795 119511 104360 115902 116904 134576 134097 122977 123743 84022 86182 269624 237322 690873 689022 216823 214001 279892 279761 327923 319930 337694 340725 352350 358578 333839 373370 733416 763948 535801 441367 297771 290630 338064 338601 353956 357001 360573 366543 404116 404568 644909 674877 40.95 67.7 1
10:53:04 2023-09-28 338687 336875 87018 85314 131852 135834 136167 135867 93330 95719 105912 105553 127074 128398 359302 388011 1036284 1014408 375713 389648 119365 104360 115583 117166 134356 134428 122911 124118 83906 86044 267575 237994 682570 693109 216823 216347 277929 280249 328667 318679 340260 339411 354082 358974 337739 369271 729387 773949 537603 450740 296430 290560 339862 336494 353277 359802 364520 368412 400437 404833 642029 673615 40.95 67.7 1
10:53:05 2023-09-28 341151 336839 87293 85394 132374 135800 136454 135773 93393 95719 106367 105375 127318 128186 360641 388011 1036468 1031074 372883 387939 119565 104145 115935 116856 134609 134335 122977 123743 84022 85926 269956 235984 697159 691789 216823 217640 279534 279872 328327 320865 338431 340211 353409 360190 333875 369452 733301 763912 511293 444190 294695 291952 337272 337581 354456 358534 359958 366526 404116 403659 651160 675171 40.95 67.7 1
10:53:06 2023-09-28 339476 336875 87046 85367 132018 136062 136390 136156 93330 95752 106060 105553 127406 128584 359590 384534 1033346 1026613 377313 387975 119399 104288 115856 116937 134576 134241 122944 124032 84239 85926 269331 237008 692495 691789 218976 213453 279105 282738 326793 320462 338577 340032 353763 362939 335836 369119 731814 763912 537136 447328 297830 292094 338255 337510 354957 360040 360609 366453 403440 404797 650165 674567 40.95 67.7 1
10:53:07 2023-09-28 338682 336875 87078 85349 132166 136117 136390 135961 93456 95751 106099 105375 127250 128364 359519 389544 1042289 1023243 372321 387939 119365 104288 115583 116904 134542 134250 122944 123999 83964 86011 267575 237154 689587 696058 216823 213522 279928 281344 327888 319599 339444 341216 354969 356974 333839 372439 731119 766269 536135 445847 296430 290595 338766 337474 355459 358107 360537 368986 401985 405116 646799 673294 40.95 67.7 1
10:53:08 2023-09-28 338650 336835 87078 85345 131985 136022 136356 135961 93330 95685 106060 105520 127074 128186 359230 388011 1042289 1023972 372883 387939 119606 104360 116189 117093 134746 132527 123556 124222 84138 86182 269956 237249 686796 696441 216823 215435 279676 281344 330044 319599 339684 338637 356217 359044 333803 371651 729496 768318 511293 444154 297417 290630 338766 337510 354375 356931 360501 368945 402837 403931 645791 673441 40.95 67.7 1
10:53:09 2023-09-28 339679 336870 87142 85367 132374 136022 136390 135961 93456 95751 106060 105520 127339 128398 360061 386232 1033069 1023243 376821 387939 119365 104288 115776 117099 134542 134284 123685 124084 84022 86071 267575 236986 689830 685038 217782 214185 278320 279872 327393 319894 339203 340654 352033 358828 337683 369344 733265 768318 541660 450285 298117 292086 340658 340042 354311 359502 364509 366899 403049 403125 648972 677241 40.95 67.7 1
10:53:10 2023-09-28 338726 336830 87082 85434 131985 135988 136599 135867 93330 95685 106060 105665 127250 128275 360061 385075 1035561 1024477 376025 389749 119395 104817 115869 116965 134673 132610 122878 124189 84138 86037 267575 236819 691640 685038 218050 216347 278320 282865 326899 321784 339203 340403 354948 359149 334494 369380 732842 768318 540308 448535 296264 291388 338802 338019 354707 359140 363784 367045 403156 403659 647301 674567 40.95 67.7 1
10:53:11 2023-09-28 339483 337857 87265 85355 132435 135988 136390 135551 93393 95817 106060 105697 127461 128398 359519 387569 1042289 1023243 372883 387709 119331 104360 115742 117099 134449 134284 122911 124114 84080 86071 267575 237322 690229 696058 216823 213931 279928 279761 327888 319634 339684 339149 355539 360318 333586 372484 732406 769307 537136 445323 297056 291339 338659 338114 356971 359620 360501 368646 402837 405975 645791 674729 40.95 67.7 1
10:53:12 2023-09-28 338655 337347 87046 85441 131951 136022 136356 136168 93520 96013 106444 105534 127101 128295 359339 387578 1041365 1023131 372738 387795 119361 104288 116136 116823 134449 134156 122944 124222 84080 86130 269956 237322 689465 696058 216823 213522 279928 281344 328653 319375 339203 338601 355539 358543 333839 373197 728429 768318 517829 444190 297207 290595 338766 337510 354375 356931 360501 368646 402235 405689 645791 673441 40.95 67.7 1
10:53:13 2023-09-28 338690 336328 87046 85363 131947 136201 136356 135739 93456 95685 106025 105487 127074 128398 359519 385689 1033069 1023243 376245 387939 119365 104360 115776 116937 134542 134097 122944 124032 84123 86011 267575 236819 689068 689829 216823 214482 278105 282738 330044 320130 338911 340510 354484 360754 337501 369235 733082 768208 534467 450285 297830 291445 338291 337545 354598 359789 363784 366972 403156 403304 647405 677167 40.95 67.7 1
10:53:14 2023-09-28 341423 337559 87376 85482 132249 136356 136254 135859 93572 95815 106291 105567 127203 128295 359339 385039 1034999 1023517 376779 387795 119429 104288 115742 116904 134542 134156 122944 124018 83906 86011 269956 236768 691396 689829 216823 214001 278320 279907 326899 319859 338724 339697 352315 359903 336548 368824 731513 766147 534467 447864 295812 291481 337781 338303 354957 359105 362686 366749 402873 404548 648480 674567 40.95 67.7 1
10:53:15 2023-09-28 338682 336870 87142 85367 131951 136227 136356 135773 93330 95685 106060 105487 127250 128186 359013 387533 1042289 1023243 372584 387903 119241 104288 115776 116937 134449 134097 122944 124084 84022 84453 262936 237139 689068 695838 216823 215435 279446 281344 327781 319492 339057 338494 355361 358543 333839 371614 728429 768245 530708 445847 296430 290595 338528 337510 356718 356931 360501 368646 402307 405975 645791 674877 40.95 67.7 1
10:53:16 2023-09-28 338726 336830 87110 85369 131976 135800 136356 135773 93330 95685 106060 105487 127074 128309 359519 385653 1033069 1023243 375989 387939 119365 104217 115776 116937 134576 134191 123523 123999 84022 86011 267575 236986 690073 685074 218050 214185 278320 279907 327358 319634 338724 340414 351752 358828 334494 369344 733265 768318 530094 449537 295847 291445 338255 337510 353956 359105 364399 366752 402905 403337 647627 677278 40.95 67.7 1
10:53:17 2023-09-28 338690 336795 87114 85398 132014 135889 136437 135965 93330 95553 105952 105375 127284 128309 359554 385075 1033157 1023243 376245 387939 119365 105027 115835 117059 134504 132527 122878 124018 84080 86182 266386 237045 690073 690808 218050 214379 278320 282669 327358 319894 338395 340163 352280 359079 336786 369083 732442 767085 541660 449537 297149 291339 338255 337545 353956 359105 363527 367045 402873 403021 646314 674567 40.95 67.7 1
10:53:18 2023-09-28 338756 336835 86890 85419 131777 136347 136205 136316 93203 95884 105878 105697 126912 128824 358436 385689 1038932 1024701 373447 387903 118967 104288 115583 116904 134411 134428 122911 124314 84022 86044 269956 237322 698236 694090 218050 213487 279337 279446 327888 319634 337784 338055 356746 360190 333911 369488 728429 763912 544365 447191 297165 291952 340658 336352 354304 358965 360429 368014 402128 405939 651321 675208 40.95 67.7 1
10:53:19 2023-09-28 338211 336870 86799 85430 130996 136245 136133 136363 93203 95751 105878 105592 127074 128364 358977 387161 1044142 1025576 373602 387758 119395 104431 116203 116965 134475 132517 123386 124189 84080 86011 267575 236986 685788 695731 218358 213487 279498 281344 327888 319375 340129 338637 355005 359149 333875 373612 727401 765606 517829 446162 296466 291445 339693 336494 354375 358033 360501 368124 402307 403931 647301 674877 40.95 67.7 1
10:53:20 2023-09-28 341223 336288 87417 85275 132378 136122 136690 135615 93425 95519 106241 105343 127495 127946 360061 387604 1030188 1022515 374843 387939 119731 104145 115969 116823 134702 134335 122944 123743 84123 85926 269956 236986 689617 692021 216823 214185 278712 279837 327623 320901 337382 340690 356746 359800 336056 373309 732599 770604 534467 446744 298192 291748 338733 338459 355459 358610 362722 368124 404721 403659 643852 675356 40.95 67.7 1
10:53:21 2023-09-28 341030 336839 86954 85367 131943 135800 136356 135980 93540 95979 106375 105534 127237 128261 358869 390206 1031112 1019738 373866 387758 119531 104288 115776 116823 134542 133934 123505 123985 84080 85978 267575 234332 691726 694435 216823 214001 278320 281344 325915 320936 338208 338637 354507 357723 335836 369452 732476 770713 538637 446598 296300 292405 336728 338338 353843 356896 362686 367603 405613 404833 643616 674567 40.95 67.7 1
10:53:22 2023-09-28 338792 336839 87046 85398 131985 136022 136390 135551 93330 95719 106060 105375 127250 128275 359554 385689 1042289 1026576 374012 387939 119241 104288 115550 117099 134137 134132 122911 124151 83906 86077 267019 238669 692998 690032 216823 216043 279102 282067 329128 318527 340648 340032 352209 359797 335691 369344 731923 763154 535801 446150 296013 290560 340891 339080 354957 359070 360609 368124 400773 403659 651321 673441 40.95 67.7 1
10:53:23 2023-09-28 338906 337326 87380 85438 132100 136143 136254 135893 93457 93998 106183 105632 127203 128597 359483 385039 1038932 1023591 373866 387795 118933 104360 115550 117213 134713 132703 122812 124322 83790 86196 267912 238163 679522 692057 216823 213522 279105 281344 327623 318410 337819 338673 352350 359938 335836 369488 728552 761685 535801 444878 296789 290630 340855 335481 352253 359140 360573 368124 399524 404833 649209 673441 40.95 67.7 1
10:53:24 2023-09-28 341695 336594 87110 85363 131943 135800 136530 135585 93330 95685 105912 105343 127074 128309 359519 387569 1030799 1018813 374048 387975 119565 104772 115776 116823 134542 133876 122944 123914 84138 84390 267575 234332 692739 692964 216823 214116 279105 282015 328646 320758 337511 339351 354437 358007 335836 369488 731549 770713 534467 446890 295596 292405 338457 338280 353312 356931 362722 367863 405327 405404 642902 674604 40.95 67.7 1
10:53:25 2023-09-28 337412 336839 86954 85282 132435 136027 136356 135581 93330 95719 106060 105553 127074 128309 359554 385689 1042363 1023628 373711 389938 119166 104288 115583 116937 134322 134335 122911 124148 83906 86044 267912 238331 685325 690520 216823 215929 279105 281344 329413 317929 340166 340211 352315 359149 335836 369488 729496 761685 537136 446186 296753 289907 340376 336529 353956 360889 360357 368191 402676 403480 650857 673257 40.95 67.7 1
10:53:26 2023-09-28 338532 336804 87082 85314 132022 136120 136458 135653 93393 95719 106025 105520 127250 128309 359554 385111 1040443 1023628 373447 388011 119292 104738 115735 117093 134466 134614 122845 124255 83906 84428 270338 238669 682587 691789 216823 213522 279105 281344 328866 320335 340648 339661 352315 359651 333947 369488 729350 763912 535801 446538 296789 290524 340376 336494 353956 358819 360609 367603 399840 404264 648749 673441 40.95 67.7 1
10:53:27 2023-09-28 338762 336830 87018 85377 131910 136424 136360 135867 93330 95752 106060 105553 127074 128398 359266 387533 1032336 1019611 375796 387975 119399 104360 115776 116937 134584 134335 122944 123914 84239 85926 269956 234657 689796 695073 216823 214185 279105 279872 325915 320936 338724 338673 355005 359811 335836 369488 732227 770749 530094 447267 298680 292840 336622 337948 355962 359367 362613 367456 405147 405581 642755 674567 40.95 67.7 1
10:53:28 2023-09-28 339487 336830 87046 85398 131943 136117 136261 135995 93541 95752 106060 105553 127284 128432 359556 390097 1035286 1019738 375649 387795 119429 104288 115902 116965 134441 134426 123386 124084 84080 86044 267575 235796 693793 695565 216823 214185 279141 279872 325915 321732 339444 338673 355503 358007 335836 369488 733068 770786 535801 446283 295596 293297 336764 338338 354091 356966 362722 367603 405327 405404 643653 674604 40.95 67.7 1
10:53:29 2023-09-28 339011 336839 87014 85314 132374 135834 136407 135551 93330 95685 105952 105375 127284 128432 359554 386267 1044585 1025119 374012 387975 119241 104288 115550 116937 134322 134428 122911 124118 83906 85959 267912 238331 686974 688986 216823 218088 279124 279446 329413 317929 339684 340403 354948 360898 335546 369380 729387 763766 537136 445785 296609 289814 339719 337368 353956 358569 360609 367603 399840 403053 648713 673404 40.95 67.7 1
10:53:30 2023-09-28 338686 336563 87082 85307 132415 135390 136598 135348 93520 94326 106370 105422 127237 128206 360243 386668 1041365 1027624 369524 387939 119399 104288 115583 116823 134373 134204 122911 123880 83906 85926 265236 237322 703617 690520 216823 214001 279105 279761 329413 318410 338963 341241 352315 358863 335836 371687 731155 765606 535801 446538 297374 290118 338838 338055 354189 358534 360573 366543 400754 403021 646351 673441 40.95 67.7 1
10:53:31 2023-09-28 336653 336830 86831 85314 131786 136335 136222 136114 93139 95719 105952 105697 126690 128432 359013 388011 1033175 1017366 377313 387939 118967 105053 115470 117099 134229 134428 122944 124118 83906 86044 266386 236986 687946 695073 218050 216347 278961 283324 325844 319752 340407 338494 354330 360644 336439 371454 731923 766233 535801 449219 294784 291748 338731 338600 353843 357001 362722 365934 402021 405795 644875 674604 40.95 67.7 1
10:53:32 2023-09-28 338416 336627 87197 85377 131914 136143 136220 136471 93330 95948 106183 105600 127115 128364 358508 388011 1029960 1016560 377046 387903 119001 104288 115550 116937 134441 132527 122761 124118 83906 86077 267912 237658 682708 693109 216823 214036 277929 280530 327658 317964 340230 338637 353940 358042 334494 368824 727482 773002 528777 448926 295847 290630 339862 336222 352289 357001 363784 366489 399840 404833 642029 675134 40.95 67.7 1
10:53:33 2023-09-28 340770 336839 87110 85314 132022 135910 136492 135757 93330 95553 106060 105199 127074 127585 359554 386524 1032185 1029609 369632 387903 119565 104074 115976 116582 134668 133841 123523 123951 84138 84525 266386 235912 699947 691789 216823 215133 279892 282140 325809 320722 337694 339661 352386 359149 333839 373314 734490 757292 532728 444589 295596 292405 339657 338055 354456 358033 359958 367082 404721 403695 650201 674091 40.95 67.7 1
10:53:34 2023-09-28 341205 336697 87233 85381 132191 135800 136356 135585 93330 95586 105986 105422 127074 127974 359230 384534 1033244 1027961 377240 387903 119365 104145 115856 116548 134322 133841 122911 123710 83906 85893 267575 236652 692409 691080 218050 217676 278712 279907 325915 320415 338724 340138 353374 360225 333947 369416 731947 761685 528283 446222 295396 291960 337781 337545 354456 359105 360501 366526 403547 403695 650165 676316 40.95 67.7 1
10:53:35 2023-09-28 340455 336367 86863 85250 132573 135800 136607 135551 93266 95719 106025 105375 127074 128186 358508 388691 1042289 1020336 371542 387686 119326 104431 115835 117135 134348 134145 122911 124018 84022 86097 269956 237285 690629 695073 216671 213887 279534 279761 328543 318644 339203 339626 354507 356940 333514 372520 731000 766233 528777 441367 297734 290383 338802 339560 352289 356399 360609 366579 401107 404833 643852 673441 40.95 67.7 1
10:53:36 2023-09-28 338787 336323 86986 85335 131951 135834 136619 135551 93330 95586 106094 105375 127108 128186 360099 385689 1033069 1023243 375979 387975 119283 104288 115583 116856 134356 134039 122944 123743 83906 84200 267575 236652 689709 685074 216823 214517 278320 279907 326899 319894 338724 340450 351787 358578 334270 369380 732964 768135 534467 449317 296013 292002 338184 337403 353956 358965 363639 366862 405538 402985 647627 674091 40.95 67.7 1
10:53:37 2023-09-28 338726 337152 87046 85331 131951 135800 136390 135551 93330 95899 105986 105375 127223 128494 359845 384824 1032958 1024701 376172 387867 119511 104431 115869 116803 134441 134062 122911 123743 83906 85893 267912 236986 689177 688852 216823 213853 277929 279907 327287 319930 338724 340175 351787 359149 334459 369380 731810 767231 535301 447900 295460 291516 338291 337545 352029 359105 363820 367082 402909 403659 646351 674127 40.95 67.7 1
10:53:38 2023-09-28 338655 336901 86990 85335 131943 135834 136167 135773 93330 95652 105912 105375 127074 128186 358472 388011 1041550 1023243 371796 387939 119399 104804 115616 116937 134171 134039 122944 123776 83906 85926 267575 237154 690995 695073 216823 213339 279731 281199 327623 321016 338911 338387 355789 360898 333695 371469 730884 766038 533958 443973 296430 291304 338766 337238 354375 356966 360501 368426 402730 405975 648087 673441 40.95 67.7 1
10:53:39 2023-09-28 338690 336830 87014 85363 132241 136041 136564 135980 93520 95815 106291 105600 127149 128295 358797 390170 1041329 1024426 372285 387903 119283 104217 115583 116965 135027 134062 122911 123743 83906 86011 267575 237285 688065 695073 216823 213522 279731 279761 327888 318963 339157 339387 355539 358543 333839 372212 728552 766269 537136 441367 297662 290595 338802 337510 353807 356896 360501 368683 402271 405689 645791 674698 40.95 67.7 1
10:53:40 2023-09-28 339491 337776 87014 85367 132022 136095 136475 135640 93393 95651 106060 105592 127041 128186 359554 385346 1033157 1023243 375979 387939 119365 104288 115942 116937 134533 134335 122911 123743 83906 86011 267575 236652 689830 689756 218050 216347 278105 282539 327520 319752 339094 340235 354734 359476 337189 371083 732975 766147 540308 449537 297619 292157 338255 337474 353956 359140 364335 366935 402873 403304 645401 674091 40.95 67.7 1
10:53:41 2023-09-28 341427 336728 87201 85377 132315 136109 136632 135859 93488 95948 106331 105665 127041 128309 360097 387120 1032958 1023972 375942 387975 119399 104288 115869 117059 134542 134250 122911 123999 84022 85985 269956 236986 689952 685074 216823 214517 278320 279872 327358 319930 339203 341457 351998 358543 336786 369380 733931 768318 540308 448535 295883 291925 338291 337510 353956 360889 364371 367082 402873 403021 647627 674604 40.95 67.7 1
10:53:42 2023-09-28 339451 336830 87074 85314 132195 136223 136454 135862 93636 95719 106025 105520 127074 128186 358472 388691 1038660 1021788 371759 387975 119365 104288 115776 116937 134423 132434 123438 124327 84138 84422 269956 237066 689709 696514 216823 214081 279892 281344 328472 319599 339203 340139 355539 357972 333767 372774 729227 766269 537136 441403 297446 291748 338802 338303 353277 358610 360537 366507 402271 404833 645519 673441 40.95 67.7 1
10:53:43 2023-09-28 340727 337197 87046 85369 131943 136022 136356 135551 93330 95815 106252 105520 127041 128186 359266 387569 1043399 1021788 372361 387939 119249 104217 115583 116937 134449 134004 123345 123743 83906 85893 267575 236986 688461 695073 217782 213522 279928 281344 327888 319634 339203 338673 355539 358042 333839 371651 728543 768318 517829 441367 297453 290595 338291 337510 354091 356364 360343 369055 402271 405689 645791 673441 40.95 67.7 1
10:53:44 2023-09-28 339456 336332 87046 85398 132022 135910 136437 135858 93330 95832 105952 105343 127074 128186 359554 385075 1033161 1025576 375989 387650 119292 104431 115676 116965 134555 134239 122878 124018 84080 86149 267575 236710 689055 687877 216823 214150 277929 282738 326899 319859 338963 339697 351787 360898 337080 369083 732746 767231 533132 449537 295460 291339 338291 337545 351993 359105 363820 367045 402873 403624 645401 673578 40.95 67.7 1
10:53:45 2023-09-28 341862 336417 87361 85307 132709 135323 136837 135075 93647 95747 106167 105022 127372 127585 359554 388011 1032336 1021788 374843 387709 119365 104288 115583 116823 134356 134097 122911 124114 83906 86011 269956 237154 690229 688986 216823 214665 278320 279872 327393 319446 337730 341722 352315 356940 336548 369416 733858 766342 538971 447230 296300 290630 338528 338601 351965 356931 363820 367603 402271 403021 642939 675356 40.95 67.7 1
10:53:46 2023-09-28 337670 336866 86767 85429 131025 136245 135910 135995 93203 95719 106018 105567 127013 128584 359267 386704 1041365 1026161 373338 387758 119594 104431 115869 116998 134289 134062 122911 123710 83906 84422 267575 236986 691396 694804 216823 213487 279820 281741 329344 319446 339428 338091 355539 359651 333875 369524 727401 766147 517829 444190 296013 290630 338291 335987 354375 357999 360501 368124 402307 403614 647301 673109 40.95 67.7 1
10:53:47 2023-09-28 341490 336261 87018 85339 132022 135859 136488 135596 93425 95519 106167 104990 127372 127585 359519 390025 1029426 1020336 374879 387939 119731 104003 116296 116742 134685 133841 123486 123710 84022 85926 266386 236986 695113 693037 216823 214185 278908 279056 329577 321625 337438 340439 355254 359883 336202 373425 733674 770568 535801 449011 296430 291889 338696 338601 352253 356647 363382 367309 405898 404833 641501 676316 40.95 67.7 1
10:53:48 2023-09-28 340775 336328 87324 85498 132249 136041 136564 135859 93330 95849 106252 105600 127115 128261 359339 390757 1031531 1018813 374048 387903 119399 104431 115902 116790 134542 134241 122944 123710 84022 86023 267575 234585 694567 693109 216823 214150 278712 281344 325915 320936 337694 340425 354507 358007 336311 369488 732746 770713 543013 446890 296753 292334 336728 338055 353807 358719 362686 367863 405363 404833 641992 674604 40.95 67.7 1
10:53:49 2023-09-28 338532 336594 87110 85310 131943 135800 136356 135551 93604 95719 106060 105520 127074 128309 359266 385382 1042017 1023628 373484 387975 119001 104288 115583 116937 134103 134132 122911 124118 83906 86077 267019 238677 680771 691789 218050 216043 279498 281741 328738 318268 340648 339996 352209 360049 335836 369452 729264 763912 547120 448100 296053 290560 340580 337283 354456 359105 360357 368124 399876 403695 649398 673441 40.95 67.7 1
10:53:50 2023-09-28 339281 336733 87110 85482 132311 136109 136666 135637 93520 95751 106060 105520 127284 128309 359554 385581 1042289 1026576 373757 387939 119365 104431 115616 116971 134137 134097 122812 124118 83906 85959 267912 238331 688371 690520 218050 214001 279105 279872 329413 317964 337855 340175 352315 359149 335836 369524 729569 763372 544365 446538 296789 290560 340376 336529 354707 359105 363003 367863 399840 403659 648713 673441 40.95 67.7 1
10:53:51 2023-09-28 338753 336839 86954 85318 131737 136245 136133 135585 93330 95970 105952 105520 127074 128309 359266 387498 1033290 1018089 376099 387939 119365 104288 115776 117093 134373 132341 123523 124122 84080 86064 269956 235839 690827 694927 216823 214081 279105 281741 325915 320936 339203 338673 355290 358974 335836 369416 731778 766378 532333 446380 295883 293297 337509 337510 354375 356966 362722 367082 404757 406155 644838 674640 40.95 67.7 1
10:53:52 2023-09-28 341403 336839 87014 85394 132252 136022 136356 135859 93456 95685 106173 105520 127196 128008 358978 390685 1031604 1018850 374012 387745 119399 104145 115776 116582 134576 133969 122944 124114 84080 85919 269956 234657 692580 693109 216823 216386 279105 279872 326899 320936 337730 339697 354507 358042 336311 369524 732782 770786 535801 446927 296789 292405 336764 338328 353312 356966 362722 368522 405613 404833 641992 674604 40.95 67.7 1
10:53:53 2023-09-28 337844 336839 86954 85282 131951 136022 136356 135585 93330 95719 106299 105520 127108 128309 360097 385689 1044886 1030521 373757 387614 119229 104431 115517 117032 134221 134367 122845 124308 84022 84428 269437 238331 682228 691789 216823 216043 279623 280039 328614 317964 340501 340175 353268 359686 335836 369488 729496 764537 535801 447150 296257 290560 340891 336494 354456 359105 360609 367863 399876 404264 649209 671819 40.95 67.7 1
10:53:54 2023-09-28 339689 336556 87082 85402 131985 136235 136424 135946 93615 95586 106025 105375 127074 128220 359554 385689 1042289 1025847 374048 387975 119399 104288 115583 116904 134356 134039 122944 124118 84123 86077 267912 238500 683484 690032 216823 214185 279662 279872 329413 317929 337310 340414 352350 360862 335836 369560 731119 763948 537136 446538 296084 290356 340652 337037 354957 359105 360645 368124 400437 404264 649209 673441 40.95 67.7 1
10:53:55 2023-09-28 338717 336875 86863 85434 131918 136151 136356 135995 93425 96047 106370 105567 127223 128618 359411 390206 1032922 1019738 375952 387795 119395 104431 115583 117099 134356 134004 122944 123743 84080 86182 267575 235948 687576 695073 216823 214448 279141 279872 325915 320936 339203 339947 355539 358042 336311 369452 731269 766378 543013 445895 295883 293092 337781 337545 354375 359766 362722 367082 405363 403896 643924 674640 40.95 67.7 1
10:53:56 2023-09-28 338463 336599 87142 85398 132191 135902 136475 135645 93509 95553 106025 105375 127108 128220 359554 386267 1040208 1025847 372657 388011 119365 104288 115550 116904 134445 134428 122911 123947 83906 85959 267912 238559 688836 689059 216823 214001 279141 282539 329662 320789 340019 341614 352245 359797 336512 369416 731220 764883 537136 445785 297207 290175 340652 338303 353956 359000 362541 368646 400437 403659 648975 673294 40.95 67.7 1
10:53:57 2023-09-28 338690 336547 87444 85492 132489 136041 136701 135765 93425 95783 106252 105600 127115 128261 360207 386704 1042289 1025119 372397 387975 119263 104288 115969 117099 134542 134132 123345 124327 84138 86018 267912 237994 685243 689022 218244 214185 279141 279872 329680 317999 339684 340761 352350 359184 335836 371651 731251 765028 535801 445543 297698 290153 340412 337581 353956 359140 363589 366837 401071 403659 647338 673441 40.95 67.7 1
10:53:58 2023-09-28 338175 336870 86863 85351 131985 136245 136261 135995 93330 96000 105878 105553 127108 128645 359266 388011 1032579 1018850 376669 387903 119399 104288 115776 116937 134356 134132 122944 124032 84022 85893 267575 236434 688664 694817 216823 214116 279105 282539 328182 320722 339611 338494 355397 358828 335836 369119 731709 770387 532333 447523 295181 293092 338291 336564 357206 359838 362758 366526 403547 403649 644875 674677 40.95 67.7 1
10:53:59 2023-09-28 339380 336693 87078 85409 132368 136109 136220 136082 93330 95685 105878 105408 127108 128220 358726 387533 1033069 1018850 375796 387420 119409 104145 115583 116937 134356 133910 122944 124114 84022 85926 267575 235818 696914 694582 216823 216234 279141 279872 325915 320972 338963 338673 355290 358042 335836 369488 732874 766378 535801 445895 295883 293333 337817 337309 354375 357001 363271 367332 405363 403367 644875 674677 40.95 67.7 1
10:54:00 2023-09-28 338180 336830 87046 85299 132014 135923 136509 135662 93425 95586 106259 105375 127108 128220 359554 385724 1038968 1028109 372956 388011 119399 104288 115835 117093 134475 132527 123438 124051 84022 86156 270338 238669 690629 690594 218050 214414 279105 279837 329680 317964 339151 341470 355487 359686 335836 369524 731673 765659 535801 446890 296789 290118 340376 337510 353956 359105 360681 368683 400437 403659 648749 673441 40.95 67.7 1
10:54:01 2023-09-28 340727 336755 87257 85331 132374 136201 136754 135946 93425 95651 106060 105375 127250 128152 360207 386776 1042289 1026539 371759 387975 119331 104288 115742 116904 134322 134250 122911 124118 84123 86044 267912 237994 688186 688986 216823 214185 279534 281940 329911 318374 339203 341481 352280 360898 336311 371651 731750 765569 535801 445192 297374 290083 340341 338055 354456 359070 362686 369207 401036 403588 647301 673404 40.95 67.7 1
10:54:02 2023-09-28 339281 337312 87110 85324 131918 136245 136322 135995 93330 95817 106025 105697 127250 128432 358977 388011 1037777 1021884 378127 387795 119395 104503 115709 117160 134407 134450 122878 124189 84138 86130 267575 236652 696120 695073 216823 216347 279498 281034 325915 320901 339684 339112 355290 358042 336311 369380 731673 766342 535801 446890 295389 293262 338766 337001 354375 359766 363234 367009 404080 405975 644838 674604 40.95 67.6 1
10:54:03 2023-09-28 339522 336764 86777 85345 131159 136463 136401 136168 93330 95785 106025 105697 126690 128432 358436 388011 1035271 1018813 377849 387939 119241 104288 115583 116904 134230 134097 122911 124084 84022 86011 267575 236819 701520 695073 216823 214185 279587 281154 328610 320379 339684 338637 355254 358543 336786 368824 731082 766306 528777 448193 295360 292815 338802 336494 354339 357964 362722 366453 403156 406119 645791 674604 40.95 67.7 1
10:54:04 2023-09-28 339679 336559 87325 85338 132374 135766 136674 135551 93456 95979 106518 105534 127223 128193 359411 386668 1041915 1028357 373388 387758 119560 104431 115935 116937 134542 134062 123523 124327 84105 86044 262936 237322 687397 685074 218050 214116 279105 279761 329911 318927 339203 341722 352350 359149 335836 372475 732227 766147 543013 446854 297374 290524 338838 338566 353956 358819 363552 367059 402271 403624 647265 673441 40.95 67.7 1
10:54:05 2023-09-28 340193 335826 87325 85398 132935 135766 137021 135518 93456 95685 106241 105343 127461 127974 359554 387393 1039263 1026576 369560 387939 119565 104804 115856 116904 134542 134062 122944 123914 84022 86044 269956 237322 695287 688986 216823 214482 279928 279614 328383 320829 338448 341758 353374 359114 333514 373638 733858 765606 537136 441656 297771 291481 337781 339590 354456 358784 360609 367131 404685 403624 647627 673441 40.95 67.6 1
10:54:06 2023-09-28 338318 337063 87288 85562 132435 136419 136254 136176 93551 96015 106252 105632 127264 128866 359339 387903 1037480 1018813 377849 388011 119195 105012 115550 117065 134137 134284 122911 124524 84105 86077 267575 237322 684827 695073 216823 214482 278320 281291 326899 319634 337819 338637 354970 358578 334459 368824 729606 766269 535801 449244 295360 291606 338838 336494 354091 357964 362722 366489 401107 405975 645791 674604 40.95 67.6 1
10:54:07 2023-09-28 340707 336559 87110 85310 132382 135859 136897 135632 93393 95651 106207 105343 127461 127974 360061 386847 1035450 1026303 369560 387903 119565 104288 115935 116823 134660 134335 122944 123743 84022 85893 266386 237176 691689 691789 218050 214563 279892 281344 328241 320722 338271 341542 353763 359079 333803 373338 733858 765337 537136 441385 297338 291854 337509 339351 353775 358679 360573 367095 404685 403659 647627 675836 40.95 67.6 1
10:54:08 2023-09-28 342666 336724 87385 85342 132763 135886 136890 135731 93456 95651 106167 105375 127461 127974 360207 387939 1040000 1026576 369560 387384 119594 104288 115969 116937 134576 134241 122944 123999 84022 86044 267575 237154 693666 688986 216823 216386 279928 279761 327923 320865 337730 341481 353374 358828 333875 373338 734898 764488 535801 441656 297698 291889 338220 339590 354707 358534 360609 367936 404721 403659 647627 673441 40.95 67.6 1
10:54:09 2023-09-28 338536 336870 87363 85430 131951 136245 136322 135995 93330 95818 106025 105697 127041 128398 358472 388011 1037480 1016686 377849 387975 119166 104431 115835 117288 134340 132717 122812 124427 84022 84370 267575 237249 687139 695694 218050 214563 278320 281601 327358 319599 337819 339375 355290 358793 337262 368788 729533 770350 543013 450604 295389 292334 339827 336494 354375 360551 362722 366489 402307 403896 645791 674604 40.95 67.6 1
10:54:10 2023-09-28 338797 336830 87042 85409 131918 136347 136254 136756 93330 95917 105952 105697 127041 128432 359375 388011 1036211 1017366 375932 387975 119241 104431 115583 117213 134137 134132 122911 124322 83906 86044 267912 237322 685325 696058 216823 214482 278497 281386 329577 319410 338330 339387 355290 359114 334494 369083 729533 770677 535801 450175 295568 292129 339791 336458 354375 357999 363234 366526 401953 403896 645791 674604 40.95 67.6 1
10:54:11 2023-09-28 340743 336559 87293 85418 132411 135988 136837 135739 93551 95685 106241 105520 127495 127974 359554 386560 1041841 1029015 372736 387758 119628 104288 115902 116998 134881 132156 123908 124018 84313 86130 269956 237154 690481 688986 218217 214746 279928 279761 327959 320865 338687 341614 355990 359114 333875 373338 733945 765028 530094 441367 297771 291925 337745 339351 354957 358569 362418 367095 405327 404228 647627 673441 40.95 67.6 1
10:54:12 2023-09-28 340707 336532 87361 85430 132598 136007 137012 135551 93456 95651 106167 105343 127284 127974 359519 387429 1040774 1025810 369524 387975 119648 104772 115969 116937 134576 134062 122944 123710 84022 86011 269956 236986 692873 689996 216823 214185 279928 279614 327923 320901 338448 341794 353905 359114 333514 373074 733858 763948 537136 441620 297734 291268 337745 339626 354456 358819 360609 367059 404721 403659 645365 675356 40.95 67.7 1
10:54:13 2023-09-28 338801 336830 87046 85314 131827 135834 136356 135773 93583 96080 106410 105857 127332 128508 359411 387903 1038955 1016836 375832 387758 119195 104431 115583 116937 134103 134132 123353 124018 83906 86104 267912 237994 684926 693109 218050 214482 277929 280299 328880 318410 337819 339626 356746 358828 335503 369416 729496 774132 537603 450592 296508 290630 340376 337001 353312 358033 364923 367082 400754 405404 642939 674567 40.95 67.6 1
10:54:14 2023-09-28 338318 336826 87050 85349 131951 136420 136356 135951 93425 95752 106094 105697 127041 128611 359519 387722 1039410 1014408 375104 387975 119001 104503 115756 117132 134335 134616 122911 124118 84080 86077 268694 237322 686505 695073 216823 214185 278320 281189 327623 319375 338056 339661 354472 359114 334494 371834 729533 770713 544365 450494 295847 291374 339576 336529 354091 357749 363527 367045 401071 405975 645791 674604 40.95 67.6 1
10:54:15 2023-09-28 343153 336587 87412 85472 132456 136321 136666 135450 93615 95815 106365 105495 127325 128049 359917 387666 1037754 1028072 369344 387867 119628 104288 115969 116937 134576 133969 123556 124122 84239 85893 269956 236819 691732 689996 216823 214185 279928 281344 327658 320901 338724 341481 353409 360898 333875 373638 734898 762797 537136 441656 297446 292129 337745 338601 352253 358534 360573 367131 405327 404228 647301 675356 40.95 67.6 1
10:54:16 2023-09-28 341510 336870 87293 85430 132200 135902 136802 135645 93731 95719 106094 105375 127250 128186 360097 388011 1033377 1029609 369632 387939 119648 104145 116002 116937 134690 134241 123689 123743 84138 85893 268716 236434 691533 689996 216823 214185 279928 279761 327888 320901 338724 341517 353905 359114 333911 373939 734627 763948 543013 441403 297987 291397 337781 340150 354957 360889 360393 370146 405610 404225 649197 674766 40.95 67.6 1
10:54:17 2023-09-28 339011 337241 87353 85476 132282 136143 136254 136184 93330 95884 106025 105697 127223 128797 359519 388011 1036211 1017366 378006 387686 119158 104360 115583 117327 134137 134319 122944 124322 84022 86044 269956 237322 685957 695073 216823 214219 278961 281386 328646 319410 338330 338637 354507 358828 337262 369380 729533 769951 535801 449537 295396 292370 339588 336494 354375 357999 362686 366526 402271 403931 645791 674640 40.95 67.6 1
10:54:18 2023-09-28 340672 336582 87169 85418 132415 135766 136837 135551 93456 95685 106094 105343 127284 127974 360097 387429 1039299 1023628 369344 387975 119492 104503 116222 116978 135029 134204 123623 124051 84138 86097 267575 237285 689297 691298 217869 214185 279534 279761 329911 319859 338577 341614 353644 359651 336311 373638 735052 765119 535801 445556 297410 290560 338802 338601 353956 358819 363261 367095 403192 403659 646314 673441 40.95 67.6 1
10:54:19 2023-09-28 340743 335826 87078 85271 133118 136007 137000 135518 93393 95619 106094 105343 127237 127974 359554 386847 1038526 1026576 369596 387975 119565 104772 115969 116582 134576 133876 122944 123710 84022 85952 269956 236652 691966 689022 216823 214185 279928 279614 327888 320901 338208 341241 353374 359114 333243 373374 734898 762833 537136 441620 297698 291925 336764 338601 354456 358033 360537 366543 404685 403659 647301 675356 40.95 67.7 1
10:54:20 2023-09-28 338801 336594 87098 85356 131951 136022 136356 135901 93330 95719 106025 105520 127007 128309 359267 387758 1038844 1016724 373602 387831 119147 104431 115676 117160 134441 134426 122878 124118 83906 86044 267912 237994 683861 694742 216823 214850 278320 279872 328915 318679 339688 339697 354224 358042 335503 369488 729533 774715 531798 450629 297207 290595 340376 337510 353312 358033 364960 368161 401036 405118 640103 673615 40.95 67.6 1
10:54:21 2023-09-28 338792 336332 87078 85314 131885 136237 136458 136305 93330 95752 106060 105697 127074 128432 359519 387309 1034452 1014408 372920 388011 119365 104145 115550 116937 134428 134428 122944 124118 83906 86044 268124 237658 693282 693073 216823 214884 278320 279872 329413 318892 343668 339697 353940 356974 334530 371383 729533 773002 534467 449537 297698 290524 340352 337545 353277 358033 364960 369354 401071 403672 641047 675356 40.95 67.6 1
10:54:22 2023-09-28 340616 336332 87174 85367 132245 135800 136598 135757 93551 96013 106444 105495 127149 128083 359122 387867 1038955 1029386 373830 387204 119648 104288 115856 116937 135178 132341 123556 123914 84138 85926 268413 235984 688969 691789 216823 215435 279928 280249 326899 320936 338724 340761 353905 359149 333839 371651 733858 761685 534121 441656 296789 292370 337745 338601 354957 358033 360501 365729 405327 404548 651123 674567 40.95 67.6 1
10:54:23 2023-09-28 339751 336292 87110 85372 132018 136103 136514 135662 93826 95685 106060 105375 127284 128008 359554 387465 1029924 1028840 374806 387903 119565 104217 115969 116937 134664 134335 122977 123710 84022 85926 269956 236202 690005 691044 216823 213522 279928 279872 326899 320901 338724 340761 353905 360225 333875 371651 733858 761685 532728 444190 296789 292157 337781 338601 352289 358534 360501 368124 405649 404833 651160 677130 40.95 67.6 1
10:54:24 2023-09-28 339680 337099 87233 85413 132315 136356 136301 135859 93551 95915 106291 105600 127203 128364 359483 387533 1039410 1018936 372920 388011 119331 104288 115583 116937 134386 132341 122911 124118 84123 85985 267575 237322 690263 692583 216823 214884 279268 279446 328951 318927 339684 340211 354472 358692 334494 372212 729533 773002 537136 447900 297313 290185 339862 337545 353312 356966 364996 366543 401071 405404 640103 674877 40.95 67.6 1
10:54:25 2023-09-28 339522 336603 87050 85254 131918 135834 136390 135551 93297 95933 105986 105625 127041 128220 358472 388691 1038807 1017366 371497 387939 119283 104217 115583 116937 134137 134097 122911 123914 83906 85985 267575 237322 685867 693073 216823 214850 279105 279761 328951 318963 339684 340211 354472 356974 340699 372511 729606 773038 535801 446927 297128 290595 339588 337545 355693 359838 364668 369059 402447 405617 640900 673367 40.95 67.6 1
10:54:26 2023-09-28 341210 336693 87353 85377 132303 135911 136390 135790 93425 95586 105947 105600 127284 128186 359519 385111 1037202 1029460 376245 387975 119365 104772 115776 116937 134702 134241 122944 123743 84022 85926 267575 236318 692654 691569 218050 213487 279534 282669 326899 320936 339203 340725 353940 360764 333947 369488 734078 762797 529733 444891 295883 294101 337817 338091 352253 358819 360537 367082 404721 404833 651160 674604 40.95 67.6 1
10:54:27 2023-09-28 339476 336323 87201 85355 131947 135834 136390 135585 93425 95685 105912 105343 127108 128186 358977 384534 1033244 1028604 376245 387939 119399 104288 115616 116937 134576 133969 122944 123914 84080 85985 265236 236485 689796 691044 216783 213522 279141 280726 326899 320936 339157 340725 354472 360764 335836 369452 733858 765659 517829 445895 296221 293155 338184 338459 355711 359537 360393 367753 404541 404974 651123 677130 40.95 67.6 1
10:54:28 2023-09-28 338171 336835 86958 85413 132191 136202 136450 135951 93330 95686 106444 105567 127074 128186 359554 391237 1035954 1018813 369668 388011 119399 104288 116063 116971 134537 134428 122944 123947 84080 85985 268716 237322 693463 693109 216823 214850 279534 279761 329413 319410 339684 340690 354472 356940 336548 373047 731673 773038 541660 446890 297987 290524 340899 337545 352324 356399 364114 367095 401142 404833 641047 673441 40.95 67.6 1
10:54:29 2023-09-28 338726 335826 87110 85335 131951 136235 136424 135551 93297 95785 105947 105520 127284 128227 359809 385131 1037331 1027961 376025 387831 119463 104431 115902 116998 134441 132156 122911 123743 84239 85926 269956 236470 690681 692021 218512 213522 279662 281429 327287 320936 339444 340725 353940 360898 335836 369452 733858 761721 511293 446186 295668 292851 338291 338328 352289 359105 360537 367082 404757 404833 651196 674604 40.95 67.6 1
10:54:30 2023-09-28 341452 336323 87320 85446 132018 135915 136471 135649 93425 95652 106060 105448 127284 128220 359554 384534 1032185 1026650 376245 387939 119565 104217 115742 116879 134445 134241 122911 123776 83906 85926 268716 236485 688550 691080 216783 213556 279534 280761 325950 320901 339203 340725 354224 360764 335836 369452 733587 763372 544365 446222 297149 292157 338291 338316 352289 359140 360537 367082 404436 404833 653178 674127 40.95 67.6 1
10:54:31 2023-09-28 338463 336363 86954 85371 131704 136041 136907 135757 93488 95914 106070 105455 127149 128295 359122 390757 1040434 1019011 371759 387975 119283 104217 115583 116937 135044 134332 122878 124084 83906 84154 269956 237884 687773 693109 216823 214919 279141 279642 329413 318963 343668 340211 354224 356974 337117 372248 729569 773038 538470 448901 297698 290313 339862 337309 353312 357001 364960 366507 401107 404833 640103 673441 40.95 67.6 1
10:54:32 2023-09-28 339758 337261 87146 85402 132022 136193 136467 135940 93330 95817 106025 105520 127217 128275 359230 388656 1035881 1017292 371759 387939 119331 104288 115550 116904 134530 134428 122911 123999 83906 86071 268716 237322 690263 693037 216823 214850 279105 281344 329377 318892 339684 340139 354188 356905 336786 372475 730565 772966 540308 448193 297987 290524 339827 337510 356701 356931 364923 367059 401671 405404 643394 675821 40.95 67.6 1
10:54:33 2023-09-28 341695 337063 87261 85462 132311 135980 136254 136098 93583 95948 106331 105567 127217 127974 359483 385944 1038517 1030483 376135 387903 119365 104288 115742 116803 134415 134028 122911 123914 84022 85978 270510 236318 690438 691008 218050 213487 279928 280691 326864 320901 338963 340690 354153 360729 333911 373300 733821 761685 541454 444818 295668 292815 340175 338566 354957 358784 360501 368124 405613 403265 651160 674567 40.95 67.6 1
10:54:34 2023-09-28 339679 336323 87046 85282 132295 135872 136454 135628 93330 95685 106412 105343 127250 128152 359230 385111 1029960 1031074 375906 387867 119531 104145 115776 116904 134521 133934 122944 123710 84022 86011 268716 236318 694199 692278 218050 213157 279731 280495 326864 320865 338119 340690 354153 360729 335836 369488 733858 763416 517829 445483 297777 292157 337781 338316 355962 360889 360285 366899 404541 404689 650976 678242 40.95 67.7 1
10:54:35 2023-09-28 340308 336627 87082 85413 132224 135988 136356 135867 93361 96047 106410 105560 127183 128364 359483 388963 1041915 1018776 371723 387939 119565 104217 115835 116904 134322 134097 122911 123914 84022 86011 269956 237322 685410 694090 216823 214850 279928 281344 329363 319634 339684 340450 354153 356940 336548 372738 729496 772966 537136 446890 297698 290595 339552 337273 353277 356647 364371 367059 401953 405404 641010 673441 40.95 67.7 1
10:54:36 2023-09-28 338408 336790 87082 85402 131918 136022 136356 135739 93330 95751 106060 105520 127250 128398 359230 388691 1040774 1018813 369632 387975 119331 104431 115583 117099 134449 134062 122911 123914 84022 86163 267575 237658 690751 695073 216823 214850 279731 281344 329609 319634 339684 340653 354472 356974 336786 372774 732964 774879 533966 449647 297302 290454 339684 338150 355962 359620 364741 370220 402092 405404 641010 674877 40.95 67.6 1
10:54:37 2023-09-28 341415 337059 87444 85345 131947 136117 136390 136212 93393 96047 106444 105520 127461 128309 359483 385346 1032952 1028803 376245 387939 119531 104288 115776 117121 134542 134335 122911 123999 84080 86044 269956 236485 688760 691044 218050 213487 279731 280495 326899 322064 339203 340725 354188 360729 333911 369488 735941 761685 529733 444818 296508 292815 338255 340524 355459 359035 360501 368124 405327 404833 653178 676316 40.95 67.6 1
10:54:38 2023-09-28 339496 336830 87110 85369 131951 136022 136725 135551 93393 95785 106133 105697 127189 128584 359773 387722 1038955 1016836 373903 387795 119278 104803 115676 117160 134407 134250 122911 124084 83906 84275 270338 238390 686462 693037 216823 214884 278320 282938 329626 318892 337819 339661 354437 358042 338623 369488 729592 774095 536250 448852 297417 291127 340891 337474 353807 358569 364923 368124 401071 405975 641992 674091 40.95 67.7 1
10:54:39 2023-09-28 338801 338879 87201 85434 131951 136117 136390 135867 93330 95751 106025 105697 127074 128398 359230 388011 1037717 1017057 375713 388011 119365 104360 115583 116904 134533 134062 122911 124118 84022 86196 270338 238331 683656 694582 216823 214850 278320 280726 329377 318892 338138 340139 354472 359114 336009 369416 729533 774994 537136 450813 297207 291445 340855 337273 355853 358534 364960 367603 401071 405975 643888 676205 40.95 67.7 1
10:54:40 2023-09-28 340779 336830 87142 85367 132456 136041 136788 136158 93647 95849 106399 105567 127359 128261 359375 387542 1038955 1031294 369560 387975 119648 104145 116337 116803 135464 133899 123538 123743 84138 85893 268673 236579 690854 689996 218050 214517 279928 279761 328880 320901 338724 341758 353905 359651 333911 373611 733945 766147 535801 441367 297807 291445 339693 339316 354957 358569 362686 367095 404685 403624 647627 673441 40.95 67.7 1
10:54:41 2023-09-28 340193 336323 87297 85402 132415 135800 136837 135424 93457 95685 106094 105343 127284 127974 359519 387393 1042289 1027342 369632 387975 119531 104288 115935 116904 134449 134335 122944 123999 84022 86044 267575 237658 688146 688986 218050 214517 279534 280053 329911 318927 339444 342528 352350 359149 336548 372738 731673 766147 546394 446890 297771 290524 339862 338566 353956 360889 363271 367095 401000 403659 650320 673146 40.95 67.7 1
10:54:42 2023-09-28 341238 336591 87261 85476 132100 136143 136220 136048 93520 95948 106217 105600 127250 128241 358977 390387 1033705 1021193 375420 387867 119365 104288 115856 117282 134407 134062 122911 123914 84022 85952 267575 234585 692898 695073 216823 214666 279498 279872 325915 322625 339203 339661 355539 358543 336786 369524 733858 770749 543013 446890 296466 293262 337509 339560 354339 356966 363491 368124 405935 405975 643852 674604 40.95 67.7 1
10:54:43 2023-09-28 339751 336795 87050 85430 131951 136022 136356 135739 93393 95785 106060 105520 127162 128186 358472 387533 1033032 1018813 374578 387939 119565 104288 115935 116582 134542 134062 122944 123710 84022 86011 267575 234621 694812 693109 216823 214185 279105 279837 326864 321839 338724 340175 355811 358042 336786 369524 733265 771838 535801 447839 297207 293021 336764 339340 356971 359802 365971 368573 405754 405581 641845 677241 40.95 67.6 1
10:54:44 2023-09-28 338249 339183 87197 85382 131943 135988 136322 135739 93330 95719 106217 105632 127041 128364 359519 385075 1044886 1028072 374012 387975 118967 104431 115550 116937 134125 134319 122911 124118 83906 86044 269437 238331 680677 692021 218358 214185 279534 279872 328614 318892 338138 340139 353374 360225 335836 369524 729496 764760 537136 445233 296430 291481 340891 336458 355601 359643 362686 368124 400754 405118 649209 675083 40.95 67.6 1
10:54:45 2023-09-28 337844 336839 86986 85430 132401 136022 136356 135551 93330 95751 106060 105520 127074 128275 359519 385075 1042289 1025810 374048 390489 119166 104431 115550 117018 134103 134319 122878 124524 83906 86077 267912 238331 681459 692057 218050 214596 279534 279872 328383 318445 338365 339661 353409 360225 335836 371614 732964 765092 517829 447903 297554 292023 340748 336859 355962 360005 362504 368834 400893 405689 649705 673441 40.95 67.7 1
10:54:46 2023-09-28 339742 337630 87412 85377 131951 136083 136356 135739 93330 96013 106444 105520 127074 128275 358472 387533 1032336 1020063 375181 387903 119565 104288 115969 116823 134765 134028 122977 124084 84138 85952 267575 234657 691132 694090 216823 214517 279105 279907 327164 321875 339414 340450 355503 358543 336786 371614 733945 773863 535801 446562 297207 292405 336764 338601 355601 356931 363784 368161 405971 405689 642029 676094 40.95 67.7 1
10:54:47 2023-09-28 340535 336835 86963 85318 131951 136022 136356 135867 93330 95719 106060 105520 127284 128364 358977 387533 1031568 1018813 374614 387903 119565 104145 115935 116904 134542 134062 122944 123677 84022 85893 269956 234621 694160 693109 216823 214517 279105 279907 326899 322041 338431 340439 355326 360632 336750 371506 733711 771657 537303 448047 297252 293084 337438 338601 353807 356966 363784 368690 405790 405975 641992 674567 40.95 67.7 1
10:54:48 2023-09-28 337844 336830 87602 85342 131943 136022 136356 135773 93330 95752 106060 105592 127074 128220 359266 385075 1042289 1025810 374012 388011 118967 104288 115550 117132 134103 134428 122911 124118 83906 86077 267912 238331 681851 692094 218050 214185 279731 280691 328614 318668 338330 340425 353409 360729 336311 371651 730702 765028 537136 445192 297453 291925 340891 336494 353312 360889 360645 369317 401036 405689 650201 673441 40.95 67.7 1
10:54:49 2023-09-28 342389 336839 87265 85377 132249 136041 136564 135980 93615 96015 106252 105600 127115 128295 359375 390757 1032885 1020336 375145 387939 119648 104217 116222 117311 134542 134028 122944 123999 84022 85893 267575 234657 692665 693109 216823 214850 279534 280039 327658 322364 338448 340725 355574 358543 336786 369524 735148 773002 535801 449329 296466 292192 337236 339853 353312 356966 363820 368124 405935 405404 643852 674567 40.95 67.7 1
10:54:50 2023-09-28 340802 336830 87078 85281 131951 136347 136390 136092 93425 95719 106060 105553 127074 128186 359013 387569 1032336 1018850 374619 387867 119565 104145 115969 116823 134576 133969 123685 123710 84138 85926 267575 234657 705938 695073 218090 214517 279534 279907 325950 321875 339684 339661 356359 359114 336786 369524 732782 770749 537136 447876 296753 294514 337781 338091 355192 357499 364103 367603 405935 405831 643630 678613 40.95 67.6 1
10:54:51 2023-09-28 340244 337457 87444 85345 132311 136305 136666 135944 93456 95881 106099 105592 127074 128186 359554 385689 1041846 1026576 374048 388011 119399 104288 115789 117099 134767 134097 122911 124032 84022 86018 271127 238331 696366 689022 218050 214185 279534 279872 329911 318633 337819 340761 352350 360190 336311 371687 729678 765028 535801 445858 297662 290560 340927 337545 355118 359140 362686 368683 401036 404833 649209 673169 40.95 67.6 1
10:54:52 2023-09-28 338180 336563 87110 85342 132430 135830 136708 135551 93456 95719 106060 105553 127250 128220 360097 385689 1045327 1028072 373520 390489 119531 104288 115583 117099 134322 134335 122911 124148 83906 86018 267575 238669 686209 689996 218050 216386 279928 279907 329947 318633 337819 341481 352386 360225 336548 371651 732227 765065 537136 446890 297417 290313 340640 339560 355674 360889 362577 369133 400964 404725 651321 673257 40.95 67.6 1
10:54:53 2023-09-28 341126 336658 87325 85345 131951 136022 136390 135773 93520 95882 106521 105520 127284 128186 359266 390097 1033069 1020336 374578 387903 119565 104288 115856 116937 134576 134004 122977 123710 84138 85893 269956 234657 691581 693821 216823 214666 279141 279907 329344 321875 338431 340761 355574 358042 334459 371651 733945 775263 535801 446562 297662 292815 337509 339626 353843 356966 363857 368683 406007 405689 642029 675097 40.95 67.6 1
10:54:54 2023-09-28 340770 335826 87082 85318 132166 136044 136390 135581 93330 95719 106060 105520 127284 128364 359519 387569 1032336 1019574 374085 387939 119565 104145 115856 116937 134601 134241 122977 123710 84080 85893 267575 234621 692824 693109 216823 214850 279534 279907 326935 322137 338687 340761 355574 360632 340772 372221 733564 774329 530094 448120 297072 292808 337639 338459 355962 360127 363675 368834 405935 405689 642029 674567 40.95 67.7 1
10:54:55 2023-09-28 337698 336689 87078 85373 131943 136022 136390 135585 93457 95719 106025 105520 127074 128220 359266 385689 1045253 1025847 374048 388011 119365 104431 115583 117327 134103 134428 122878 124322 83848 86110 267912 238331 681082 692094 218050 214185 279534 279907 328614 318668 338401 340461 353374 360225 336548 371651 729647 763948 535801 445192 297662 291720 340891 336494 353312 360889 360609 368683 401036 405404 649705 673441 40.95 67.7 1
10:54:56 2023-09-28 338690 336323 87265 85367 132378 135885 137050 135640 93456 95719 106167 105520 127406 128008 360316 386539 1038932 1026576 369668 387975 119365 104217 115776 116904 134546 134241 122944 123743 84022 84129 268716 237826 687944 685074 216823 214185 279141 279642 329662 319386 339501 341470 353268 359797 336994 372629 731490 766001 535801 446708 299673 291136 339862 338566 354456 359105 362980 367095 404390 403695 647338 673441 40.95 67.7 1
10:54:57 2023-09-28 339281 336830 86890 85525 131737 136022 136261 135995 93330 95884 105912 105697 126987 128432 358472 388011 1036007 1019574 377093 387975 119001 104288 115550 116937 134103 134132 122911 123914 84022 85985 267575 236986 688836 695073 217860 214701 279337 281421 326899 320415 337819 338673 355847 358828 340699 369416 731709 766342 537136 449219 295847 292440 339588 336529 354943 358033 363775 366786 403192 403931 645791 674640 40.95 67.7 1
10:54:58 2023-09-28 336644 336835 87110 85345 131951 136056 136390 135995 93330 95752 105986 105553 127074 128432 358472 388011 1038526 1016644 373981 388011 119283 105125 115583 117051 134137 134132 122911 124118 83906 86077 269364 238185 687669 694326 218358 214781 278284 281425 328773 319233 341132 339996 355361 359009 337282 369416 729674 774132 535801 450335 296753 291445 340891 336529 353843 359000 364960 368124 401142 403614 647598 674604 40.95 67.6 1
10:54:59 2023-09-28 340779 336288 87325 85335 132191 135885 136514 135640 93425 95685 106020 105238 127393 127974 359266 387429 1032185 1029609 369596 387903 119565 104145 115969 116582 134673 133841 122977 123710 84080 85985 267575 236318 691787 690032 218050 214666 278544 279056 327959 320936 338724 341517 356493 359149 333947 373675 734898 763372 537136 445397 297771 291748 337781 339387 354707 358569 360609 370146 405646 404261 649359 674766 40.95 67.7 1
10:55:00 2023-09-28 338557 338733 87082 85441 131918 136143 136220 135893 93425 95851 105991 105553 127074 128398 359267 387939 1036248 1017131 375104 387975 119229 104431 115503 116971 134306 134097 122878 124118 83906 86044 270338 237322 685451 695073 216823 214517 278320 281189 327923 318963 338138 339626 354472 358578 335503 369380 729496 772734 543013 450494 296544 291481 339862 336529 356718 358068 364923 367045 401071 402769 644875 676625 40.95 67.7 1
10:55:01 2023-09-28 339203 336603 87142 85289 132249 136022 136390 135585 93393 95752 105947 105553 127108 128309 359519 387533 1038489 1017329 372620 387457 119365 104288 115583 116937 134230 134241 122911 123947 84022 86018 265236 237826 690263 693073 216823 215980 279141 280249 329413 318927 337345 340450 354437 357757 334530 372212 729560 773038 540308 449537 297266 290383 340090 339560 355962 357894 364814 369684 401000 405296 639920 675245 40.95 67.7 1
10:55:02 2023-09-28 341695 336297 87078 85345 132374 135800 136598 135757 93393 95685 106333 105343 127074 128008 359375 385724 1036468 1029609 375640 387939 119365 104145 115616 116856 134483 134241 122944 123743 84022 85926 269956 235984 693021 691825 218050 213487 279534 280530 326899 320901 338431 340725 353940 360764 333947 369524 733858 763416 529733 441403 296753 294101 338255 338566 352253 359105 360537 367603 404757 404833 651160 675097 40.95 67.7 1
10:55:03 2023-09-28 338726 336866 87046 85345 131980 136235 136390 135585 93425 95719 106094 105408 127250 128008 359013 383384 1033069 1026613 376779 387939 119399 104145 115583 116582 134356 133910 122944 123743 84123 85926 267575 236485 689311 689022 216818 214185 279465 280761 326935 320640 339203 340450 353905 360898 336604 372475 733528 765659 537136 448754 296013 292914 338624 338423 355962 360615 362541 367603 404721 405404 651160 678242 40.95 67.7 1
10:55:04 2023-09-28 339648 336563 87050 85291 132204 135915 136662 135842 93330 95752 106060 105375 127284 128008 359302 388691 1038932 1020336 369668 387975 119399 104288 115616 116937 134445 134335 122944 124032 84022 86018 268716 237322 687347 695073 216823 214850 279928 284914 328915 320379 343705 340929 355539 357757 335836 373374 731947 766378 526966 445520 297987 291339 339624 338055 353312 356931 362722 367131 402909 405404 643431 673441 40.95 67.7 1
10:55:05 2023-09-28 337946 336332 86958 85318 131951 135834 136570 135585 93330 95719 106094 105408 126723 128008 359968 388656 1041513 1020299 369632 387975 119365 104288 115583 116937 134230 134062 122911 123999 83906 84212 267575 237322 687220 695073 216823 214850 279856 281632 329359 320094 340464 340546 354330 359883 336148 373420 732964 772684 537136 445483 297374 291127 338838 338019 355962 359620 363491 367059 402271 405404 643652 673146 40.95 67.6 1
10:55:06 2023-09-28 338690 335786 87046 85367 132001 135800 136365 135833 93330 95685 106060 105520 126939 128152 359230 383348 1033074 1025847 376779 387903 119365 104288 115776 116904 134449 134028 122911 123710 84022 86011 267575 236652 690473 688986 216783 214150 279105 280761 327358 320829 339684 340725 356746 361017 336786 369380 732746 765028 537136 448889 296508 294307 338802 338530 353312 360216 362722 367045 404685 405118 650165 674604 40.95 67.7 1
10:55:07 2023-09-28 338690 336830 87201 85425 131947 135800 136356 135951 93456 95719 106060 105375 127074 128275 359554 384753 1033327 1023591 377046 387939 119565 104288 115776 116904 134356 134335 122911 123710 84080 84453 269624 237008 689952 690734 218512 214746 279105 281245 327710 320687 339611 340546 353232 360729 334530 372089 731709 767122 529861 449537 295596 292405 340899 338292 355962 360216 364371 367603 403512 404153 647301 674604 40.95 67.6 1
10:55:08 2023-09-28 339758 336835 87114 85355 132022 136116 136458 135854 93393 95719 106060 105520 127074 128392 358436 387227 1037423 1023243 371759 387542 119365 104288 115583 116904 134407 134335 122911 123710 84022 85926 266386 236986 690751 695073 216823 214185 279928 279837 328614 319610 339684 340175 356359 359895 333947 372774 729760 765658 522642 444190 297987 291339 338838 338055 354410 356931 360357 369315 403225 405831 645643 673294 40.95 67.7 1
10:55:09 2023-09-28 340382 336839 86858 85349 132391 136022 136127 135927 93330 95685 106060 105665 127074 128275 358436 386847 1042289 1022103 373447 387939 119365 104771 115835 117311 134373 132341 122878 124018 84080 86182 267575 237249 691117 694927 218050 214150 279928 279872 328649 320602 339982 339101 356038 360155 333947 372475 729674 765855 517829 441367 297662 291889 339588 339320 355192 358819 360573 366507 403192 404532 649359 674877 40.95 67.7 1
10:55:10 2023-09-28 338655 336328 87078 85303 132382 135458 137115 135398 93393 95685 106060 105343 127041 127619 359267 388011 1033161 1022515 375181 387903 119283 104145 115583 116823 134419 134241 122944 123743 84022 84263 268716 236652 690873 685074 216823 214884 278908 280691 327888 319894 339203 342275 352315 358007 335748 369488 733858 766378 537603 449317 296775 292715 338588 339483 353956 358429 364777 368051 406114 403125 643704 677241 40.95 67.7 1
10:55:11 2023-09-28 338463 336875 86831 85402 131062 136143 136754 135961 93330 95685 106060 105520 127074 128261 358401 387429 1040811 1023243 373388 387939 119365 104288 115583 116937 134546 133876 122911 123999 84080 86011 267575 236986 689709 695073 218358 214001 279928 279872 328880 319930 339684 338637 356347 360225 335836 372774 729770 766147 525833 445169 297662 291481 338838 337510 355192 358534 360091 366543 403512 404532 647301 675356 40.95 67.7 1
10:55:12 2023-09-28 337844 336870 86958 85445 131737 136022 136133 135867 93330 95884 105986 105697 126690 128432 359554 385424 1042350 1023554 374012 387975 118967 104973 115470 117213 133977 134354 122878 124322 84022 86044 269956 236986 684355 693109 216597 214185 279928 279907 328419 319894 338401 339149 354756 361058 336294 372484 729387 764883 537136 448059 297266 292192 340437 336387 355299 360146 360609 366507 401107 404874 652248 675836 40.95 67.7 1
10:55:13 2023-09-28 341463 336288 87357 85335 132435 135698 136708 135424 93551 95519 106275 105166 127372 127551 359554 387533 1032336 1021788 374578 387348 119648 104145 115935 116548 134576 133841 122944 123743 84022 85985 267912 236986 692318 692547 216823 215090 279534 280495 327923 321839 337730 341241 355290 358042 334459 371651 733821 771838 535801 448266 297453 291748 337236 340139 353312 357464 363820 366028 406007 404833 642029 674091 40.95 67.7 1
10:55:14 2023-09-28 340815 336332 87142 85394 131951 135800 136390 135551 93509 95719 106094 105375 127162 127974 359266 387498 1032065 1020336 374012 387939 119565 104145 115969 116548 134576 133841 122977 123710 84138 85893 269956 235499 704345 694582 216823 216652 279820 282738 328159 322220 339611 340032 356217 359009 336713 369380 731490 772684 538971 448229 296300 293333 338291 337913 356971 357964 363784 367603 405613 405831 643777 674640 40.95 67.7 1
10:55:15 2023-09-28 339753 336332 87078 85319 132224 136007 136424 135518 93330 95719 106060 105520 127074 128008 359266 385689 1042289 1026613 371832 387975 119275 104360 115583 116937 134322 134062 122911 123743 83906 85959 267912 237994 686793 688986 218050 214185 279820 279907 329911 318410 339684 341758 352386 359184 336311 371651 731673 765606 535801 446890 296919 290118 339898 338328 353956 359105 363271 367095 401071 404228 647338 673183 40.95 67.7 1
10:55:16 2023-09-28 340229 335826 87293 85250 132257 135800 136424 135518 93488 95898 106094 105343 127284 127940 359554 387429 1041550 1026613 369560 388011 119648 104145 115935 116823 134449 134062 122944 123914 84138 84370 270338 237212 707535 691298 218050 214781 279928 281344 328738 320758 338541 342275 354188 359149 333947 373939 735309 764919 537136 441620 297807 291925 337781 339483 353051 358854 360645 367131 405327 404833 645401 675356 40.95 67.7 1
10:55:17 2023-09-28 338562 336830 86895 85430 132561 136022 136590 135585 93330 95719 106060 105553 127041 128398 358472 388011 1037754 1014371 374916 389931 119166 104804 115583 116904 134103 134004 122911 124032 83906 86044 267912 237994 686225 693109 216823 214884 278320 282669 328915 318927 337855 339936 354507 359114 335539 369488 729729 773585 537603 450494 297453 290560 340616 337037 353843 360889 365774 368426 403927 405939 640900 676797 40.95 67.7 1
10:55:18 2023-09-28 339762 337099 87082 85314 131976 135800 136390 135823 93330 95652 106060 105520 127074 128008 358508 389271 1038232 1020063 369668 387686 119409 104875 115869 117093 134712 134332 122878 124051 84080 84422 265236 237826 689344 694927 216823 214884 279928 281344 329644 319788 338138 340654 354472 356974 335836 373411 732964 772152 535801 446186 297410 291481 340341 338055 355638 356966 363820 367131 402873 405689 641992 675097 40.95 67.7 1
10:55:19 2023-09-28 338762 336559 87074 85342 131951 135859 136356 135955 93425 95719 106094 105553 127284 128186 359519 383907 1035271 1026613 377009 387975 119399 104288 116143 116937 134474 134241 122944 123743 84138 85926 268673 236652 689432 690032 217155 214185 279534 281189 327393 320901 339684 340725 354224 361305 336786 372401 733858 765659 529733 448571 296501 292840 340658 338459 355962 360075 362541 367716 404541 405581 651123 675595 40.95 67.7 1
10:55:20 2023-09-28 338682 336367 87446 85291 131918 136022 136390 135551 93330 95686 106060 105375 127074 128193 359303 384212 1035561 1026161 376172 387758 119463 104431 115869 116803 134441 134297 122878 123914 84022 85959 269956 236986 689830 688950 218358 214850 278712 281423 330044 320615 339684 342010 352315 360764 334565 369452 733858 768318 535801 450175 295596 292370 338838 338328 352253 360889 364665 367863 404116 404833 646844 674604 40.95 67.7 1
10:55:21 2023-09-28 338428 336559 87046 85335 131514 136107 136458 135657 93572 95719 106060 105375 126723 128008 358436 388011 1038660 1022066 372357 387939 119565 104288 115616 116823 134440 134241 122911 123743 83906 85926 266386 237176 689587 695073 216823 213522 279928 279872 328419 319894 339684 339375 356110 360898 335546 372366 729154 766074 541618 443900 297987 291952 338695 338160 355441 358604 360609 366543 403261 405975 648443 675356 40.95 67.7 1
10:55:22 2023-09-28 340707 335817 87325 85394 132382 135594 136708 135330 93488 95519 106094 105022 127495 127551 359519 387533 1031604 1021788 374578 387975 119875 104074 115969 116548 134576 133841 122944 123743 83906 85959 267575 237154 707385 693073 216823 214884 279820 279942 330044 321911 338724 341794 355539 358578 334459 371687 734898 773038 534467 448266 297243 291952 337509 339661 353312 357001 364408 366543 405777 404833 641992 676316 40.95 67.7 1
10:55:23 2023-09-28 340300 336594 87046 85242 131951 135766 136356 135551 93330 95685 105912 105520 127284 128008 358436 386956 1031808 1018887 374879 387975 119399 104217 115809 116823 134576 133876 122944 123710 84022 85959 269956 234657 692327 695731 218050 214712 279856 282938 327287 322196 339094 340307 356217 358974 337226 372030 733940 770749 535801 446562 297698 293702 337674 338566 354339 357001 363857 372741 405826 403931 643431 674640 40.95 67.7 1
10:55:24 2023-09-28 337844 335821 87022 85371 131840 135915 136450 135875 93330 95719 105912 105375 127074 128220 358977 385653 1040480 1026576 374048 388011 119283 104837 115583 116971 134242 134335 122911 124118 83906 86018 267912 238331 687253 690032 218050 214517 279731 282738 329911 320108 338092 341481 353409 360225 336548 371651 731938 765065 535801 446890 297698 290524 340963 338055 352253 359175 362758 369391 401071 404548 652248 674139 40.95 67.7 1
10:55:25 2023-09-28 337844 336323 87046 85278 131947 135834 136356 135551 93330 95586 106333 105375 127041 128186 359266 385689 1042289 1028840 373748 387975 119365 104288 115583 116971 134230 134004 122845 124274 84138 84402 269437 238669 682946 690630 218512 214746 279892 282539 329769 318750 340501 341241 352386 360225 335582 372067 731636 765659 535801 448100 296466 290489 340891 337545 354957 359175 362722 366543 401071 404548 648291 673737 40.95 67.7 1
10:55:26 2023-09-28 337665 336835 86867 85381 131670 136266 136364 136106 93330 95752 106025 105553 126690 128220 358436 388011 1033161 1018850 377009 387939 119283 104288 115656 116904 134229 134241 122878 123743 83964 86044 267575 236485 687117 694582 216823 214666 279337 281189 327432 320901 337819 339423 356109 359114 336786 371269 731746 770749 535801 447912 295847 292772 338838 338043 357730 360889 363823 366935 404292 405975 644728 678725 40.95 67.7 1
10:55:27 2023-09-28 337835 336328 86922 85402 131489 136056 136133 135995 93203 95752 105878 105697 126690 128398 358472 387738 1035478 1016644 378006 387722 119093 104575 115643 117032 134002 134145 122812 124018 84022 84453 270338 237753 686231 695073 216823 214815 278320 283941 327781 319823 338294 340425 354472 359114 338696 369416 729615 771802 537136 449244 296472 291889 340341 336494 354339 360563 364593 367045 401036 405975 645791 674567 40.95 67.7 1
10:55:28 2023-09-28 341474 335786 87142 85355 132382 135889 136884 135619 93731 95651 106207 105238 127041 127940 358436 386812 1034108 1028803 369524 387867 119731 104217 115935 116709 134660 133713 122944 123677 84080 85978 270338 236434 693877 689996 218050 214815 279928 281344 328880 320865 338687 342239 354153 359651 333911 373903 734854 767291 537136 446277 297626 292157 338113 340246 354957 360889 360465 370220 405433 404192 646466 675356 40.95 67.7 1
10:55:29 2023-09-28 340504 336288 87078 85274 131943 135766 136390 135518 93456 95685 106099 105520 127189 128158 359231 387413 1038955 1029423 375247 387795 119594 104431 115902 117045 134441 133993 123567 123710 84080 86011 269956 236209 691812 690447 218707 214185 278549 282938 330044 321839 339203 341445 354437 360190 333911 372774 733945 761648 534045 441367 297662 293021 338255 338601 353277 358569 360343 368945 405898 404833 651086 674604 40.95 67.7 1
10:55:30 2023-09-28 339281 336563 87146 85381 131951 135800 136356 135551 93330 95998 106060 105553 127074 128398 358436 388011 1038032 1017329 372321 387939 119365 104288 115583 116937 134230 134097 122911 124084 84022 86011 265236 237658 700105 693037 216823 215552 279105 279907 329876 319610 340501 340439 355254 360572 337739 372629 729387 772820 535801 449390 297266 291268 340305 337510 353794 357749 365735 370220 402128 405975 640556 675356 40.95 67.7 1
10:55:31 2023-09-28 338409 336292 87014 85314 132335 136041 136564 135980 93551 95815 106217 105600 127115 128172 359050 391310 1043399 1019537 369632 387709 119399 104431 115835 117079 134289 134028 122911 124081 83906 86011 269956 237322 693463 695073 216823 214665 279928 281344 328915 319859 339684 340690 355254 358007 336786 373903 729533 770313 538971 447303 297771 291481 339588 338055 353312 356896 363271 367131 402873 405404 641992 673441 40.95 67.7 1
10:55:32 2023-09-28 338655 336323 87074 85282 131947 135800 136322 135551 93393 95685 106025 105520 127007 128152 358436 383348 1033069 1026303 376779 387939 119365 104288 115742 116904 134137 134062 122878 123710 84022 86011 269956 236652 689432 691261 219286 216652 279157 281442 327746 320758 340046 340546 354295 361164 337739 369416 733784 768318 535801 449537 296221 292050 338802 338530 353277 360216 363491 367309 404400 405404 649209 677093 40.95 67.7 1
10:55:33 2023-09-28 338641 336804 87114 85466 132022 136095 136463 135917 93425 95785 106060 105520 127041 127974 358472 390888 1038895 1022515 371723 387903 119331 104288 116109 116984 134626 134335 122944 123914 84080 86104 268716 237154 690873 696058 218050 214482 279928 281940 328880 320379 339684 340725 356610 359079 335836 373611 731673 766306 517829 444854 297987 291339 339541 338328 354375 356931 360609 367095 403476 405831 645496 675097 40.95 67.7 1
10:55:34 2023-09-28 338646 336332 87078 85318 131951 135800 136356 135551 93330 95719 106060 105487 127250 128186 358436 388011 1042289 1023243 372883 387903 119365 104288 115742 116937 134340 132341 123523 124122 84105 84505 269956 237322 689587 695948 218358 214414 279892 282140 329342 320568 339684 339863 356610 360898 335655 372738 728497 765119 529601 441367 297554 291889 338838 337545 355441 358534 360573 367059 403476 404815 645821 674877 40.95 67.7 1
10:55:35 2023-09-28 342319 335782 87357 85271 132931 135356 137051 135075 93425 95486 106241 104990 127284 127517 358977 388011 1033069 1021788 375145 387903 119731 104217 115902 117040 134542 133841 122944 123743 83906 86011 267575 237154 689427 692021 216823 214850 279534 280691 327923 321875 338411 341722 354969 358543 336020 371651 735235 772420 535801 446525 297417 292015 339693 342463 355926 360345 364189 369133 405826 405296 643741 676205 40.95 67.7 1
10:55:36 2023-09-28 340504 336804 87078 85401 132374 136117 136365 135867 93456 95719 106060 105520 127041 128152 358977 387533 1033069 1022651 376329 387650 119492 104360 115902 116998 134512 132156 123457 123985 84138 84473 269956 234585 690925 694582 218512 214850 279892 282938 326899 322292 339444 340690 356074 360898 336786 371651 733821 772420 512877 448193 297417 294514 337509 338566 354375 356966 364360 368683 405935 403896 643888 674640 40.95 67.7 1
10:55:37 2023-09-28 338801 336292 87046 85351 131951 135834 136356 135551 93330 94287 106060 105520 127074 128152 359013 385382 1041329 1026613 374578 387975 119249 104288 115742 116937 134322 134097 122911 123999 83906 86044 267912 238669 686978 690971 216748 214517 279731 280691 329911 318892 338330 341205 352350 360764 336786 372484 734530 765314 537136 446064 297554 291339 341263 338150 355711 360040 363346 369096 401036 404833 649209 673441 40.95 67.6 1
10:55:38 2023-09-28 338459 336061 87237 85402 132401 135796 136390 135526 93393 95685 106444 105534 127223 128158 359267 386088 1045327 1029090 371651 390344 119395 104503 115869 116904 134289 134241 122944 124114 84254 84505 269331 237994 690995 688986 218358 214492 279856 279907 329947 318892 339684 342275 353338 360225 334459 372774 732746 766263 537136 446562 297771 290308 340376 338601 354456 359105 363234 367095 401071 404228 647301 673441 40.95 67.7 1
10:55:39 2023-09-28 338801 337776 86827 85430 131704 136022 135910 136221 93203 95719 106025 105697 126690 128309 358436 387975 1030033 1020063 377313 387939 119200 104288 115470 117132 134318 134335 122845 123743 83906 86011 269956 236986 686886 695073 218050 214666 279105 281583 330044 320355 341012 339889 355931 358974 337739 369271 732964 772684 537136 450064 295668 292334 339862 337001 354907 360345 364080 367045 402235 403896 645791 677093 40.95 67.7 1
10:55:40 2023-09-28 338801 336795 87320 85472 132149 136041 136564 135859 93456 95882 106291 105632 127081 128653 359122 387831 1039226 1014408 373220 387975 119249 104431 115869 117099 134289 134132 122911 123914 84138 84402 269956 237994 692654 693109 218050 214953 278908 279907 329876 318927 338056 340690 354507 360632 336009 371651 731155 775263 533132 450923 297324 290630 340891 337510 353807 359070 365771 369317 401071 405975 641047 673578 40.95 67.7 1
10:55:41 2023-09-28 340229 336319 87074 85363 132166 135800 136390 135585 93393 95719 106060 105487 127041 128152 359519 388011 1036211 1029609 373939 387939 119565 104217 115969 116742 134322 133841 122944 123743 84080 85952 269956 235731 693755 691789 218667 214081 279928 282539 327251 321732 339334 342348 354330 360841 333911 372738 735419 763336 536679 444045 297128 293226 338528 338601 353277 360889 360429 369055 405971 405404 652120 674604 40.95 67.7 1
10:55:42 2023-09-28 340717 336462 87353 85409 132191 136109 136254 135731 93520 95751 106173 105520 127074 127974 358472 384824 1037480 1029609 376099 387939 119275 104431 115856 116582 134322 133841 122911 123743 84022 85893 267575 236485 691081 691044 216748 213522 279820 280823 327393 320901 339444 340761 354437 361305 335836 369488 733858 763336 544365 447109 295596 293297 338291 338566 353277 360181 360573 367863 405383 405404 651160 674640 40.95 67.7 1
10:55:43 2023-09-28 339281 336292 87014 85307 132014 136125 136463 136059 93330 95751 106060 105520 126690 128186 358472 388691 1038159 1020299 371238 387975 119365 104217 115583 117093 134851 132434 123467 124156 84080 86182 267575 237285 686040 694927 217637 214781 279892 281741 329377 319894 339684 340690 354472 360318 335836 373565 731636 770749 537136 446356 297807 290524 339827 338055 353807 356931 364433 367131 402590 405404 641992 673441 40.95 67.7 1
10:55:44 2023-09-28 338726 335817 87110 85367 132257 136022 136356 135551 93425 95998 106060 105520 127074 128008 358472 383348 1034824 1026613 376172 387903 119365 104217 115742 116856 134322 133876 122911 123710 83906 85926 269956 236652 689298 689022 216818 214517 279141 281189 327393 320580 339684 340725 354472 361305 336786 369452 733517 765028 535801 448901 296508 293013 338588 338352 355962 360761 363089 366935 404577 405332 649982 677278 40.95 67.7 1
10:55:45 2023-09-28 339044 335826 86954 85367 132352 135800 136390 135551 93456 95719 106094 105520 127101 128186 359519 386267 1033069 1024514 375989 387650 119492 104431 115869 116998 134441 134297 122878 124214 84138 84569 267575 237322 686166 685110 218050 214884 279105 282218 327888 320829 339684 342275 355450 359511 336009 369488 734018 766306 540308 449918 296221 291783 338838 338566 353956 359678 364960 368124 403547 404264 647627 674640 40.95 67.7 1
10:55:46 2023-09-28 338180 336283 87050 85402 132374 135800 136377 135773 93425 95719 106060 105375 127041 128186 358436 387227 1042363 1022969 371759 387939 119365 104288 115776 116856 134322 134241 122911 123999 84022 86044 267575 236986 691360 696058 218050 214517 279928 279872 328915 320379 338102 340725 356645 359114 335836 373647 732964 770116 525833 445023 297626 291610 339445 338423 356825 359874 362541 369957 403476 404532 645791 673146 40.95 67.6 1
10:55:47 2023-09-28 339762 336328 87014 85430 131852 136474 135978 135773 93393 95752 106410 105857 127223 128714 358978 387939 1042141 1026161 372738 387758 119229 104431 115869 117099 134322 133969 122911 123743 84123 86156 267575 237322 698597 695073 218050 214185 279928 279872 328880 320379 339684 339661 356645 360898 335836 372811 729533 765119 541454 444854 297590 291925 339588 338091 355477 357999 360573 366801 403512 404532 646314 674877 40.95 67.7 1
10:55:48 2023-09-28 340153 335790 87417 85271 132598 135650 136948 135185 93456 95519 106167 105022 127284 127551 359266 388011 1032424 1020336 374048 387939 119531 104217 115776 116937 134225 134241 122911 123710 84022 86044 266386 236986 691147 691715 216823 214884 279534 280626 328631 321625 337916 342276 354863 358438 337262 371506 735272 772238 534467 449647 296919 292094 337745 339661 352289 359766 363748 368908 405935 404548 641955 673615 40.95 67.7 1
10:55:49 2023-09-28 340806 336292 87384 85445 132282 136296 136564 135765 93425 95849 106252 105527 127203 128227 358833 390206 1031568 1018850 374048 387903 119635 104431 115856 116870 134483 133876 122944 123710 84138 84441 269956 234621 693632 693109 216823 214850 279820 280299 328646 321911 339203 340725 356074 358578 334459 371651 733858 772456 535801 448229 297698 293262 337745 338601 354091 356966 364114 369055 406007 403367 642029 674604 40.95 67.7 1
10:55:50 2023-09-28 337844 336323 87110 85343 131976 135834 136356 135773 93330 95752 106025 105553 127041 128220 359266 384498 1042289 1025847 374318 387939 118967 104288 115583 117246 133885 134132 123227 124118 83906 86077 269437 239103 685578 693264 219409 214781 279892 282140 329270 318750 341616 340546 354082 360624 336786 371651 729569 765065 537136 446398 296883 290595 340927 336529 352289 360075 364103 369092 400473 404833 649245 673441 40.95 67.7 1
10:55:51 2023-09-28 339762 336190 87229 85373 132311 135980 136666 135637 93425 95751 106060 105520 126987 128008 359953 385545 1044511 1026613 373520 388011 119292 105204 115583 117132 134322 134004 122911 124032 83906 85959 267912 238500 684073 689059 216145 214850 279928 282669 329911 318927 337855 341722 353409 360225 336786 371687 731920 765028 537136 446890 297698 290595 340891 338055 354456 359678 363271 366543 401071 404833 648749 673441 40.95 67.7 1
10:55:52 2023-09-28 337661 336839 87018 85360 132170 136056 136261 135901 93456 95818 106094 105553 127101 128309 358472 388155 1033069 1019574 376172 387975 119365 104288 115835 117093 134340 132341 122812 124471 84138 86156 269956 236579 688407 694927 218050 214781 279892 281291 325950 321875 337819 339697 358518 359546 337262 369488 732351 770786 537136 449860 296544 293013 338802 337581 355441 358033 363820 367603 405327 403967 643924 676110 40.95 67.7 1
10:55:53 2023-09-28 341180 338250 86922 85377 131918 136248 136151 136076 93425 95685 106025 105375 127108 128008 358329 386380 1032336 1019611 374624 387939 119399 104145 116169 116937 134171 133876 122944 123710 84080 86044 267575 235818 691203 694582 216823 214884 279731 280530 327662 321911 339444 340450 356109 358863 334494 373537 733821 771875 543013 448266 297698 293333 337781 338566 354410 357999 364114 369129 405971 403931 643431 676110 40.95 67.7 1
10:55:54 2023-09-28 338562 336346 87142 85314 131947 136201 136356 135585 93425 95719 106094 105375 126690 128186 359013 385111 1045068 1029052 373793 387831 119229 104503 115550 116998 134221 134332 122812 124018 84230 86044 269437 238669 685325 690032 218821 216652 279626 280299 329680 318892 338365 340439 355990 360898 336311 371687 730602 765065 543013 448059 296501 290630 340963 337545 352289 359964 362758 366543 401071 404833 649209 673441 40.95 67.6 1
10:55:55 2023-09-28 338211 336328 86835 85402 131827 136112 136231 135862 93203 95719 105912 105555 126987 128186 358184 388011 1033157 1018850 375796 387903 119200 104217 115583 116937 134440 134241 122911 123710 84022 86011 269956 235984 690995 695073 217896 214850 279534 280530 325950 321911 339684 340138 356074 360898 337117 369308 734530 766233 528283 447730 296645 292977 338113 338150 356971 360381 363527 367603 405649 403967 643924 677130 40.95 67.7 1
10:55:56 2023-09-28 340000 336363 87050 85318 131704 135834 136346 135585 93520 96013 106370 105567 127135 128295 359895 390206 1032189 1021193 373903 387722 119395 104217 115742 116904 134356 133876 122944 123814 84080 84295 269956 234657 694567 695073 218050 214884 279534 280823 326935 322399 339444 340725 356395 358863 337117 371687 733858 772456 535801 449011 296466 293013 337509 338637 354410 358033 363857 369354 406007 403931 642976 674640 40.95 67.7 1
10:55:57 2023-09-28 337844 335852 86954 85282 131947 135706 136261 135518 93203 95652 105878 105375 127278 128008 358472 384534 1042289 1023628 373220 388011 119001 104288 115583 116937 134103 134004 122878 124032 83906 86077 267912 238500 682479 690032 216446 214517 279856 282738 329662 318715 341300 341097 354104 361164 336750 372330 730419 763766 529733 446854 297662 290630 341443 337545 355962 360650 363225 368683 401071 404833 651283 675134 40.95 67.7 1
10:55:58 2023-09-28 337238 336582 87380 85472 132245 136237 136347 135957 93457 95882 106217 105632 126905 128295 359086 384498 1041994 1026576 374048 390097 119064 105125 115199 117132 133817 134428 122677 124222 83906 86077 270146 238331 684459 693109 216783 214517 279928 282669 328880 319670 339115 340211 353940 361052 340735 372511 729829 763948 537136 446927 297987 291748 341371 336494 353807 360146 362686 369317 401036 406155 650625 674877 40.95 67.7 1
10:55:59 2023-09-28 339612 336292 86922 85377 132141 136318 136420 136055 93425 95785 106099 105665 127034 128364 358436 388011 1033157 1019574 376062 387867 119249 104288 115583 116870 134411 134428 122911 124076 84022 84402 270338 236434 688231 695802 218050 214815 279892 282938 329111 322149 340575 339996 358772 359044 334494 369488 733821 772238 523173 447827 296717 292977 338766 338530 355299 357999 363820 368124 405935 404532 644801 674604 40.95 67.7 1
10:56:00 2023-09-28 341690 336697 87324 85418 132282 136075 136220 136226 93457 95685 106060 105520 126656 128193 358293 389988 1032299 1019574 374048 387758 119565 104145 116236 116870 134576 133934 122944 123710 84138 85919 269956 234585 691218 694090 218050 214884 279534 280691 327623 322364 338687 340690 356038 358828 337262 374678 733821 772966 537136 449011 296466 293021 339693 339351 354339 357964 364335 369170 405971 405975 642902 674604 40.95 67.7 1
10:56:01 2023-09-28 337844 336795 87110 85342 131947 136201 136356 135551 93393 95719 106025 105625 127041 128275 358977 384498 1045253 1026576 374012 388011 119132 105012 115835 117288 134340 132527 122812 124308 84172 84485 270338 238632 685745 691839 218667 214815 279662 280299 328880 318892 341579 340403 353869 360898 336786 372212 731636 765659 537136 446854 297128 291925 340891 336494 353807 360146 362686 369354 401036 405975 650165 674877 40.95 67.7 1
10:56:02 2023-09-28 337516 336563 87110 85409 132158 136109 136965 135739 93425 95719 106060 105625 127189 128584 358472 385346 1044602 1026576 374012 387975 118967 104431 115550 117202 134070 134097 122911 124118 83906 86077 269437 238500 681145 692057 218512 214850 279928 280823 329342 319596 339115 340654 353940 361017 336786 372475 732746 765028 537136 448376 296883 291925 341647 339560 353277 360216 362686 368945 400718 405689 652211 675356 40.95 67.7 1
10:56:03 2023-09-28 342309 335790 87046 85335 131918 135766 136725 135484 93425 95651 106060 105343 127074 127940 358436 390648 1032579 1022651 373866 387686 119628 104217 115902 116736 134475 131787 123590 123577 84138 84251 269956 234657 693800 693756 218050 214850 279695 280691 328383 321875 339057 342794 355503 358543 337557 371651 735155 772966 537136 448193 297417 292050 337710 340139 352253 356931 364335 368683 405935 405404 641955 673615 40.95 67.7 1
10:56:04 2023-09-28 340734 338733 87050 85349 131951 136075 136322 135551 93330 95685 106025 105343 127041 127974 358472 387498 1031531 1018813 374012 387867 119365 104217 115583 116548 134623 133806 122944 123710 84022 85860 269956 234621 693999 694090 218050 214850 279731 280726 327852 321875 338724 340725 355539 358543 336786 371614 733301 772384 535801 449011 296466 293262 337745 338601 356971 357001 364335 368683 405971 405689 641992 676319 40.95 67.7 1
10:56:05 2023-09-28 337844 336288 87078 85314 131910 135800 136227 136158 93615 96047 104558 105534 126905 128295 358833 387194 1045142 1029090 373866 387795 119215 104431 115550 117099 134103 134428 122845 124222 83906 86163 268124 238331 687079 690898 218358 214517 279731 280299 329377 318633 338330 340690 353374 360729 336786 372179 731119 764452 537136 446854 296501 290595 341360 337273 353277 359894 362722 366543 401036 404474 649668 673441 40.95 67.7 1
10:56:06 2023-09-28 338690 336559 87074 85377 131827 136245 136133 135833 93330 95785 106025 105520 126656 128481 358436 388011 1033069 1018813 374925 386925 119399 104288 115583 116904 134103 133841 122911 123710 83906 85919 269956 235984 691604 695073 216823 216652 279856 282938 329344 322339 339611 340271 356467 359009 337189 371506 732563 773780 543013 448193 296789 293709 338255 338423 354907 358499 364041 366537 405935 405831 643741 676588 40.95 67.7 1
10:56:07 2023-09-28 339725 336587 87324 85504 131704 136232 136326 136154 93330 95981 106183 105600 126905 128439 358436 388011 1033157 1018850 377129 387722 119331 104288 115802 116904 134204 132341 122812 123710 84022 86044 267575 236652 687623 695073 218050 214850 279731 281189 329308 320901 340166 339387 355574 359079 334459 369452 731673 766378 535801 448193 295847 292977 338802 337545 355441 357999 363784 367082 404400 403931 644838 674604 40.95 67.7 1
10:56:08 2023-09-28 340485 335790 87201 85303 132166 135755 136390 135296 93488 95519 106060 105343 126953 127851 359230 386267 1042289 1026576 369632 387939 119565 104217 115583 116904 134322 134062 122911 123710 84187 84433 267912 238295 691482 690808 218667 214781 279626 282539 330732 319716 339574 342758 353374 360898 336786 373338 733118 766147 537136 446890 297410 290560 340341 339304 354707 359140 363234 367647 402235 404548 647265 673441 40.95 67.7 1
10:56:09 2023-09-28 341423 336111 87444 85401 132564 135984 136872 135590 93508 95651 106173 105343 127115 127851 359230 386468 1037924 1026576 369452 387903 119365 104145 115583 116904 134419 133841 122911 123710 84022 85985 269956 237680 688090 688986 218050 214850 279731 281344 329947 319894 339444 342794 353409 360190 336786 373903 734627 766147 543013 446927 297807 290524 339827 339589 354456 359105 363784 368201 403440 404548 648713 673441 40.95 67.7 1
10:56:10 2023-09-28 337840 335826 86922 85351 132374 136245 136133 135961 93330 95785 105952 105697 127074 128398 358472 388011 1038673 1018850 377581 387939 119036 104980 115643 117093 134340 134520 122845 124051 84022 84422 269956 237176 689394 695456 218050 214850 279820 281618 329344 320758 339389 339626 356038 359149 334494 369380 732964 766306 537136 449537 295883 294101 340101 337273 354907 358569 363820 367045 402873 403931 645791 674640 40.95 67.7 1
10:56:11 2023-09-28 337844 336328 86899 85508 131852 136083 136322 135927 93330 93997 106025 105665 126905 128398 358436 388011 1037777 1014445 375104 387939 118967 104288 115470 117018 134103 134097 122677 124084 83906 86044 267575 237322 685550 695073 218050 214850 278320 281618 327888 319894 338401 339697 355539 359651 335503 369416 729569 772966 535801 450813 295596 292165 340855 337510 354894 358569 364371 367082 402271 404532 645791 674640 40.95 67.6 1
10:56:12 2023-09-28 339715 335817 87110 85270 132344 135813 136390 135313 93330 95519 106133 105343 127250 127551 359267 386596 1040387 1029090 369416 387758 119628 104739 115902 116931 134475 132064 122878 123677 84080 85952 267575 236652 696111 691044 218050 214815 279425 280467 327923 321732 338724 341758 354472 359903 333514 373939 735419 763372 537136 444190 297987 292157 338291 339626 352289 359070 360573 367095 405935 404833 649209 675356 40.95 67.7 1
10:56:13 2023-09-28 340229 337537 87078 85430 131951 135988 136356 135518 93425 95685 106025 105343 127074 127974 358472 387429 1036248 1029335 373976 387903 119365 104145 115776 116823 134770 133841 122944 123710 84022 85893 269956 235984 696387 691080 217120 214150 279928 281154 327358 320936 339414 340725 354472 361017 336311 369488 733858 763068 517829 446186 296753 293262 338291 338601 355926 359643 360573 367603 405327 404833 651160 676319 40.95 67.7 1
10:56:14 2023-09-28 339281 335782 87018 85314 131918 136041 136186 135946 93583 95914 106217 105600 126939 128261 358869 391594 1040590 1021193 369632 387975 119365 104288 115583 117132 134348 133934 122878 123710 83906 85952 269956 237848 703317 695073 216823 214884 279928 281199 329644 319894 337310 340761 354472 357723 336548 373638 731746 771875 537136 445192 297807 290595 340341 338328 353560 356931 364371 367647 402873 405689 641047 673441 40.95 67.7 1
10:56:15 2023-09-28 338726 335817 87078 85367 132256 135906 136342 135628 93393 95719 106025 105520 127041 127974 358472 383384 1035377 1026613 377313 387673 119283 104145 115583 116823 134229 133841 122911 124081 84022 85919 269956 236652 688947 689022 219286 214458 279820 283539 327287 320722 339611 341097 354401 361164 337464 369308 733638 764028 537136 447864 296508 292157 338695 338459 353277 360720 362686 367082 404433 405903 650662 674567 40.95 67.7 1
10:56:16 2023-09-28 340170 336556 87261 85355 131910 135920 136220 135849 93393 95815 106217 105567 127007 127940 358436 383063 1033069 1026012 376779 387903 119283 104145 116029 116978 134373 133969 122911 123743 84022 85893 268673 236652 689709 685074 216783 214850 278908 281488 327923 320865 339684 340725 353905 361340 335468 373271 732906 766147 537136 448535 296753 292405 340658 338328 353277 360216 364371 367863 404400 405404 648254 674604 40.95 67.7 1
10:56:17 2023-09-28 339762 336332 87078 85371 131951 135800 136356 135551 93266 95652 105912 105375 127041 128330 358436 386956 1042289 1022515 371759 387939 119365 104217 115583 116904 134103 133841 122812 123951 84138 84537 267575 237285 689465 694964 218050 214563 279892 282140 328738 320237 339684 340175 356610 359966 335836 373192 729496 768318 517829 445169 297144 292228 339588 338055 355192 357999 360609 369809 403512 404532 645791 673441 40.95 67.7 1
10:56:18 2023-09-28 340235 336146 87014 85339 131885 135766 136356 135518 93330 95685 106143 105343 127007 127940 358184 390112 1043399 1023243 371759 387939 119365 104217 115583 116879 134103 133876 122911 123710 83906 85893 267575 237154 691518 696058 218050 214517 278510 279872 328915 320638 337345 340175 356645 359651 335836 373638 731810 766233 532728 441367 297771 291925 339827 340524 355441 358033 360609 367095 403512 404815 645496 673441 40.95 67.7 1
10:56:19 2023-09-28 338417 335817 87102 85402 132014 135902 136688 135645 93393 95719 106094 105520 127074 127974 359231 384498 1033157 1022103 376595 387686 119492 104431 115869 116998 134559 134110 122878 124018 84138 84192 267575 237285 689952 685074 218358 214884 278908 281189 328507 320901 340166 341758 352350 360190 338906 369271 733858 766306 541660 450813 296789 292715 339827 338566 352218 359964 364960 368124 404149 404228 645401 674604 40.95 67.6 2
10:56:20 2023-09-28 340743 336582 87293 85373 132382 135638 136424 135669 93393 95879 106360 105022 127250 127551 358977 387533 1030372 1021788 374048 387939 119731 104003 116002 116582 135021 133806 123519 123710 84138 85926 268673 236986 694045 693109 216823 214850 279928 280726 327888 322626 338724 341241 356610 359114 334530 372511 735419 774132 537136 449219 297523 294193 338564 340175 356249 358819 364996 367131 406043 404850 645333 677620 40.95 67.6 2
10:56:21 2023-09-28 338801 337383 87541 85482 132814 136726 137321 136509 93647 96018 106492 106086 127855 129080 360461 387722 1049834 1034013 377849 393529 120029 105979 116678 118372 135578 131520 124539 125484 85876 84646 269956 240538 692750 697044 218511 216257 280280 283563 333825 322638 342591 345329 358259 365736 338077 377083 736127 773002 536350 451589 302152 296031 343555 344806 358197 365727 366673 373606 408340 408230 656417 682661 40.95 67.7 2
10:56:22 2023-09-28 352914 351393 90670 88206 142061 140962 143841 142665 96094 94523 107667 111781 131314 135243 374144 404467 1069949 1060471 390439 405930 123051 109544 125064 122680 143334 140453 130926 131621 86205 87893 280420 246264 717032 717771 225202 227148 289079 292001 342955 336582 351605 353157 370020 375475 349358 386544 764617 809363 555185 467174 313062 306321 356627 355001 373138 376259 377320 385381 420147 424002 675365 704549 40.95 67.7 2
10:56:23 2023-09-28 356516 355339 91804 89619 141268 145382 147798 146688 96686 95233 109316 110469 133436 134475 378560 411097 1085195 1075169 395341 410809 125359 111311 124893 125476 147551 141774 134588 134609 88382 89211 278716 247661 732517 728434 227757 224855 293284 295127 347422 340779 356155 358580 372162 378659 353965 389744 772716 817876 553150 468536 315496 308116 360988 360495 376663 380589 381965 387182 426469 427885 684770 712615 40.95 67.7 2
10:56:24 2023-09-28 365083 361024 92681 90255 143225 147170 150089 149443 96981 95621 110755 111424 135035 136448 382916 415052 1097609 1084970 403675 415016 125866 114035 126271 127911 149346 145270 136842 137989 88885 90309 281035 250667 730383 736769 228182 226884 295937 299570 351853 342668 360366 362790 374293 377732 354465 393949 779660 820978 559822 469867 318592 311983 364866 360857 378862 385751 385514 389712 427373 429836 691830 718994 40.95 67.7 2
10:56:25 2023-09-28 367265 366244 93489 90852 145923 150080 152115 151224 97114 96011 112458 113657 137297 139022 390847 423325 1118427 1099249 402994 420626 127274 114818 128906 132069 151199 148722 141794 142449 89882 91637 282635 252540 733811 743753 230497 228988 299605 298930 354974 345410 364380 363082 376124 383526 353144 395738 786524 824595 563826 471761 322028 315322 364921 365340 381150 385398 387157 391476 431310 431821 701110 727772 40.95 67.6 2
10:56:26 2023-09-28 370931 368997 95134 90984 146336 152889 153024 152726 97146 96011 114919 114068 138015 138710 392932 422405 1125268 1106146 406837 422297 127335 112332 129161 129331 151970 150681 142254 140666 90031 91954 283792 254541 729520 747348 231973 229218 297955 299245 358015 345410 362731 365304 377557 383257 351614 393173 789983 820843 566005 477041 320435 315802 366605 365304 379006 385398 387542 391789 430026 429836 694390 728761 40.95 67.6 2
10:56:27 2023-09-28 376826 372584 95293 90984 147019 150923 154342 153778 97214 95946 115412 114513 140600 139262 394217 424029 1125268 1113061 410476 423921 127906 115012 130879 129598 153258 152826 140329 141391 90509 91987 287666 253787 739604 743937 231973 230719 297811 301033 355508 347009 360546 363627 378997 381238 354716 389744 787675 832311 563993 477530 321117 315802 368817 365268 381958 385751 387197 393287 427774 431218 693858 728724 40.95 67.6 2
10:56:28 2023-09-28 375360 371063 95390 90951 147810 152924 154970 153284 97416 95914 114211 114854 138743 139625 395328 428881 1120813 1110052 409063 423561 127982 115137 131062 129687 154111 151117 140989 141628 90909 91954 286006 252540 751098 749924 231688 230517 297252 300822 353874 346522 363830 363047 375274 378932 354716 393319 788828 829959 567357 473910 322256 315802 367709 364720 382769 386242 386351 391512 426575 432407 701961 728761 40.95 67.6 2
10:56:29 2023-09-28 375901 373888 95299 91426 148154 149863 155289 154841 97179 96043 115871 115309 140774 139987 398636 431807 1134488 1113061 409208 427671 128180 115149 133594 131070 154996 153716 141436 142375 91046 93941 285129 255554 742569 750455 233096 230487 300452 300155 356578 345168 360654 365012 375596 380581 351510 390955 790401 820424 566005 477494 321911 314951 367709 366919 379006 384218 387470 390632 429170 427636 699805 734367 40.95 67.6 2
10:56:30 2023-09-28 376521 375435 93981 91419 149153 152413 156488 155022 97680 96570 114871 115309 141362 140556 400213 427169 1137603 1127134 407909 428881 128844 112308 132535 131794 155965 153931 142354 142803 91426 94103 288229 255193 756757 751248 232462 229218 300986 302451 355472 348581 362976 364685 374364 379994 354967 389707 792078 834093 563826 478395 321344 318378 367637 365268 383310 385328 387434 390262 427067 432474 696962 731403 40.95 67.6 2
10:56:31 2023-09-28 381394 376748 95695 91775 148672 151064 156703 155917 97644 96635 116460 116045 141662 141011 400488 427134 1129488 1119415 414088 427694 128968 112670 134625 132789 156092 153241 143080 144126 91645 93292 288551 257005 748932 754149 232319 231875 300488 301914 357618 350728 363243 365028 377378 380919 355720 390294 792226 839002 566005 479643 322593 315802 369966 367507 382606 385293 387707 393250 430396 433016 703452 733628 40.95 67.6 2
10:56:32 2023-09-28 378903 380751 96087 92382 149709 152709 158154 157801 98145 97297 113804 116853 138749 142170 402506 436271 1141976 1119415 412880 431501 131574 113524 134879 132889 157230 152717 143744 144769 92260 94890 290248 258466 753774 761219 233388 232053 302193 302357 359851 350163 366076 364685 376389 383491 354676 393913 797959 831722 571414 478395 322629 318555 369929 369763 381730 389404 387161 391753 432822 433016 712350 741215 40.95 67.6 2
10:56:33 2023-09-28 383388 380403 96133 93161 150476 153658 158225 158574 98178 97695 113857 117723 138716 143108 406934 432827 1155070 1131962 414448 432755 130187 114327 131891 133843 158111 153601 144211 145677 92454 95121 290708 259397 749294 756812 234520 232053 302371 303740 360758 351537 364087 366949 378392 385760 355468 390882 800297 838749 571414 483281 323347 319316 370002 373052 383250 387359 387578 394475 436149 432820 704023 743056 40.95 67.6 2
10:56:34 2023-09-28 388353 383366 96731 94831 150181 154043 158045 161425 99120 98029 114792 118141 141118 145334 410535 441579 1143708 1134022 420614 436761 132788 114649 133645 134196 157910 153987 146434 146220 93550 95319 291141 257404 763060 765387 234404 231593 303050 304828 360938 354388 368230 366955 379033 383186 355272 395701 802571 838415 574119 477638 326346 319559 374240 369835 385554 392074 387578 396267 432258 434785 718419 745194 40.95 67.7 2
10:56:35 2023-09-28 390471 385384 94794 93603 150355 154902 158187 158439 99429 98434 115533 118845 141239 142365 411589 442021 1155113 1128246 420781 439211 129364 115573 133616 135219 157843 154527 145924 147238 93550 93527 293777 261225 760739 768172 234851 232734 302363 304793 364805 351898 367969 366919 378085 384764 356117 394466 802388 841453 572936 482903 328646 318852 372963 373514 385518 391773 387542 396830 435320 433884 721596 747201 40.95 67.7 2
10:56:36 2023-09-28 388348 388065 94963 95459 151631 155861 160455 159045 99903 98601 116052 121202 141987 142852 413014 444594 1165180 1150114 419519 439180 129983 116106 134996 135995 159528 155805 147941 148273 95635 93622 293229 260927 774541 768208 236179 231984 305854 306694 363934 354273 368752 369799 379033 385760 356092 394214 811791 847429 579208 487588 327464 323794 375264 374793 387695 393284 393127 396157 436384 440420 715151 751384 40.95 67.7 2
10:56:37 2023-09-28 394402 390812 95118 95686 152723 156509 160523 160063 100072 98669 116728 121572 142452 143324 414579 442093 1161974 1143450 423642 441899 130575 116493 135217 136824 160003 156746 148459 149927 95769 93941 296482 261518 767955 770387 236179 233487 304209 308538 362943 355303 368230 369727 381298 384192 355842 393913 807127 855987 577837 488974 330044 322061 376636 374110 390215 392430 391608 396353 434980 439368 721084 751458 40.95 67.7 2
10:56:38 2023-09-28 394286 389249 95118 95819 152961 157195 161518 160574 100210 98801 117185 121673 142980 144300 414723 450746 1158709 1147848 430873 441660 131033 116929 135687 137269 160781 157729 148458 147454 96066 94198 311349 262779 765218 775081 236847 234679 304102 309848 363743 353140 368377 372000 381989 385760 354206 396899 808881 846920 581950 488280 329577 323303 378505 374146 387603 394714 393977 396461 437160 437934 722270 751746 40.95 67.7 2
10:56:39 2023-09-28 395329 393414 95470 96282 153492 158624 162069 162042 100620 99682 117381 122417 143246 145163 419688 449652 1180479 1156843 423570 446482 131956 117536 136363 138084 161611 158896 151311 148495 96303 94775 296482 266172 766470 773913 235545 234174 306501 308538 367731 358046 367305 373088 380421 387710 357165 395738 816061 856629 579208 490898 330512 324816 376636 378704 391872 394714 395522 396389 438697 439297 721596 758987 40.95 67.8 2
10:56:40 2023-09-28 396786 393454 95868 96324 154296 158634 163391 162297 100837 99553 117937 122451 144217 145789 422034 450926 1174605 1164233 433090 446579 132386 117650 136858 140716 162511 159347 150127 149138 96571 95226 298403 265200 774487 775044 236310 234535 306034 308887 365491 357519 368341 371945 382703 385372 356414 396299 815066 862175 583321 495625 330512 324191 379015 376398 391319 394714 396645 399941 436366 438737 721596 755748 40.95 67.8 2
10:56:41 2023-09-28 400445 397079 96161 94304 155013 162268 163701 163491 102617 99990 118235 119599 144572 146317 423326 456202 1178840 1155070 428672 448143 133302 118472 137554 141280 163204 162516 149117 150614 96706 95975 296502 267496 771306 785343 237182 235659 308633 307918 369359 358058 369596 372561 381828 390961 356449 395755 818105 854778 581950 486616 334012 324816 378979 378848 392149 396444 394608 401182 442417 441083 737106 764186 40.95 67.8 2
10:56:42 2023-09-28 399067 398699 96840 94395 155342 159997 164338 163650 102933 100059 118631 119599 145485 147276 425715 458252 1185449 1166659 432476 450781 132989 119034 137762 141649 163204 163114 149184 151132 94611 96039 299186 267686 782372 782748 237373 234932 306969 308923 369916 357483 372164 373847 382668 388868 355272 396899 821011 857271 581093 496782 331920 325146 379015 381064 391603 394092 395261 399941 441989 440894 724392 763288 40.95 67.8 2
10:56:43 2023-09-28 403651 398729 96978 94625 156621 162707 165353 164761 102999 100195 119063 120104 146265 147264 427448 455502 1180675 1165231 432556 452209 134415 119102 139188 141821 165344 161176 151111 151199 94772 96499 301058 266666 782358 787895 236640 236058 308706 309896 369691 360875 372883 371874 383348 387745 360192 396385 820789 867671 586063 493863 334286 328041 382237 378668 393195 398392 396853 401000 439149 441741 736842 763910 40.95 67.8 2
10:56:44 2023-09-28 407005 400978 97149 94720 156591 159359 165318 165436 103070 100371 119262 120251 146331 147684 427484 459760 1183945 1159423 435139 453550 133800 119501 138757 142242 165194 160300 150559 152174 94933 96994 298848 268761 776001 788722 237006 236990 306467 309860 370024 360549 372883 374144 385039 390922 357452 396349 819388 859736 592775 494989 333645 326934 382814 383224 390921 397697 395802 402107 441665 442030 740088 765604 40.95 67.8 2
10:56:45 2023-09-28 402790 401151 97346 94974 157133 159359 166418 165705 103175 100505 119823 121122 146494 147957 430518 465345 1193965 1173620 435953 454402 134563 119696 139638 142440 165945 160522 151915 152419 95225 97161 300989 267899 785369 788722 238780 236178 310491 310620 370024 359139 372883 375341 383312 388868 356092 396385 825462 860345 584692 498194 331556 327414 382274 382142 392426 399753 396520 401219 442417 441718 731881 768352 40.95 67.8 2
10:56:46 2023-09-28 408276 403601 97972 94969 157823 160413 167222 166505 103384 100781 120097 121451 149790 148236 429962 460012 1188047 1171110 439291 456229 134698 120102 140364 139035 166642 161620 152153 153190 95421 97326 300989 269175 789545 790370 239544 236824 309542 311345 370024 363980 374085 373026 385039 389176 360518 396457 823018 868878 581727 494989 333717 327220 383898 381872 395073 399720 394947 402429 440602 443039 742047 767522 40.95 67.8 2
10:56:47 2023-09-28 411740 405442 97910 95490 158118 161227 167386 167287 101250 101062 120481 121984 147213 148648 430639 465486 1187716 1170322 439783 454330 134913 120303 140592 140472 166735 162172 152364 153898 95551 97691 299158 270495 785907 795034 237373 237226 309298 310838 371834 360875 374085 373026 383348 391817 358027 396191 825462 863905 599673 495339 336188 327679 383085 381878 393302 400076 396926 401219 441737 440387 742202 770185 40.95 67.8 2
10:56:48 2023-09-28 410881 405579 98442 95389 161217 161183 170965 170078 103893 100917 120973 122050 150356 149136 432755 466177 1198364 1185480 442925 455715 135700 120809 143423 141103 169968 162692 153203 154180 96234 97724 302287 269941 789657 792119 238549 237226 308327 313243 371864 363980 372883 375341 386812 390030 358602 396604 826706 875467 594165 500732 337728 330136 386516 383928 396151 398742 398055 404105 441845 446867 740024 772197 40.95 67.8 2
10:56:49 2023-09-28 411827 408394 98517 95720 159147 161787 171493 170554 103664 101126 120973 122250 150356 149169 432660 469134 1193265 1176221 441597 457843 135700 123046 143428 141493 169849 162988 153169 154751 96331 98058 297459 270531 788411 800155 238919 237961 308112 312767 372096 362953 375749 374253 387745 391817 357488 396457 826669 865127 590175 495630 337212 327679 383223 383058 393891 400111 394669 403035 445856 440423 742471 772518 40.95 67.8 2
10:56:50 2023-09-28 409813 406959 98576 95912 161261 161958 171155 170694 103626 101230 120973 122451 150391 149729 435989 472570 1210376 1184693 440236 458323 135581 121311 141450 142225 167811 163897 153663 155212 96693 98394 297459 271772 786337 799588 239254 237523 310273 312767 373248 363943 373447 376506 385653 392475 357488 395755 828527 865456 591385 501513 333717 329239 383283 384208 396889 399795 396592 402429 445856 445715 736930 774787 40.95 67.9 2
10:56:51 2023-09-28 416266 410704 98714 96140 161587 162398 171536 171039 103660 101373 121583 122769 150669 149762 437615 471600 1197510 1179644 445146 459832 136136 123406 143703 142276 170500 164070 154227 156217 97024 98663 299975 273786 787529 802429 238549 238699 309334 312803 373808 362260 376052 374217 386847 392439 358027 396457 830231 866423 598334 498506 337762 328742 383259 384172 395109 402190 395261 402429 442893 442348 746311 776512 40.95 67.9 2
10:56:52 2023-09-28 412263 413040 99062 96573 158007 162860 167764 167250 103989 101443 121649 123159 149247 150518 438740 470867 1210943 1188930 441777 462959 136244 123611 143873 142670 170500 164632 154227 156728 96991 98763 307751 274525 789626 800155 239325 237679 310273 313378 374404 363065 374916 377036 385653 393579 358602 395162 832160 872923 590175 504200 336152 329738 382113 383094 396961 400673 400626 401219 445856 444355 740181 777064 40.95 67.9 2
10:56:53 2023-09-28 417931 412340 98743 96765 157856 163328 168330 167915 103693 101578 121957 123291 147143 151170 440525 473734 1205208 1180484 446515 464420 136947 123680 144281 142867 167856 165162 155259 157021 97356 98796 299975 275340 792758 804776 237811 238844 310962 312767 374368 362556 376052 374217 385644 392475 358027 396421 829736 865420 592917 495594 337726 330773 385496 386493 396007 404030 396412 402282 445819 444322 746730 778611 40.95 67.9 2
10:56:54 2023-09-28 415233 413651 99056 96793 161883 163658 167865 168949 101582 101935 121923 123357 147077 153715 446182 471534 1219679 1192319 441597 462324 137068 123680 144425 142867 168389 165162 155726 157195 97389 99238 304437 276514 792455 801222 239325 237926 312162 312512 373808 364774 375218 377072 384192 392403 359685 395755 834667 878020 590175 502971 337249 332279 383259 383023 396961 401343 398835 402107 441737 446418 738170 777064 40.95 67.9 2
10:56:55 2023-09-28 419222 414849 99286 97096 159033 164149 168898 168983 103870 101859 124405 123422 148014 154001 440198 475881 1211683 1183100 441633 465345 137526 123715 144786 143410 168923 165994 156265 157635 97755 99474 302534 276673 796108 809349 238919 237926 312197 313756 374368 363645 377959 375905 384753 392154 358315 401116 834447 870725 592917 500676 337616 331632 385969 385182 396853 404530 396520 402999 445856 445569 751639 778213 40.95 67.9 2
10:56:56 2023-09-28 414921 415106 98776 97330 159185 164711 168932 169520 103798 102000 122267 124137 148386 154385 442363 472369 1222665 1192673 444204 466481 137445 123921 144945 143249 169309 165994 155953 160032 97722 99645 305558 275953 797802 804776 239325 238156 312197 312803 374404 365358 375786 377603 383099 392403 359974 395198 837666 874109 594165 504988 337487 332819 383295 383058 397034 402544 400443 402429 442025 446345 742262 777112 40.95 67.9 2
10:56:57 2023-09-28 420813 415110 99420 97092 159477 164433 170343 169350 101667 101859 122469 123919 148931 151843 441331 474462 1210675 1189181 448841 465345 137888 123955 141778 143867 169847 165994 156920 160032 97989 99474 308288 275731 804163 807058 238919 237997 311215 314712 373248 366457 377424 376205 386232 390958 360264 396457 832197 874109 599724 499989 337762 331238 386485 382450 396889 403677 396556 404576 441953 445751 752648 778169 40.95 67.9 2
10:56:58 2023-09-28 418926 416162 99425 97456 159536 164745 169973 170127 103903 102316 124682 124579 148998 154430 444299 474806 1222069 1201631 441669 465343 138210 123990 141749 143693 170033 166564 157173 160360 98257 99953 307378 275989 800519 807058 239661 237926 313659 313756 373808 367296 376355 378171 384462 390922 359721 395791 839179 882049 594165 504544 336462 333794 385599 383058 396997 403107 401059 403350 441737 444872 743780 781496 40.95 67.9 2
10:56:59 2023-09-28 423204 419222 99876 97366 160464 164801 170785 169940 103970 101859 124891 124551 149442 152542 446259 475140 1211683 1193869 449258 467951 138306 124197 142245 143827 170539 166984 157648 160619 98425 100055 308288 276514 809475 810326 239122 238525 311724 315227 372951 366457 375632 376470 385366 388903 359685 396493 834667 878020 601114 502701 338719 331812 387648 383058 396610 402224 400621 404899 441809 442693 751932 779276 40.95 67.9 2
10:57:00 2023-09-28 418630 418946 100034 97525 160625 165305 171091 170633 104147 102071 125012 124579 149542 154646 448303 478003 1223139 1203999 445533 466069 140781 124231 143105 143960 171116 167100 160304 160689 98691 100191 315146 275989 809936 808537 239360 237226 313659 314748 373808 367008 377156 378812 384192 390030 359433 398766 839303 885721 595554 506774 337616 333722 385491 384605 399135 403250 400529 402714 442061 445050 743891 783687 40.95 67.9 2
10:57:01 2023-09-28 425290 421524 100037 97497 161079 165470 171821 170936 101650 104025 125187 124546 149955 152341 448266 477931 1213871 1201631 450852 468077 138306 124439 142873 144594 171408 167639 158310 160948 98491 100157 305375 277694 805530 811508 239254 237961 311688 315155 374333 368908 377959 377000 386468 390613 359649 396385 837266 879453 596002 502187 339199 332243 387612 386493 396961 402821 396556 404863 441917 447802 756356 779353 40.95 67.9 2
10:57:02 2023-09-28 421896 422807 99899 97761 160595 165767 171567 171515 101746 102357 123464 125201 150129 152734 449464 483578 1222069 1193943 447768 468665 140919 124525 143071 144828 171116 168286 158718 157108 98869 100640 308288 277652 819347 817742 239254 237891 313588 313756 376057 365286 376197 377567 384427 392141 357416 396457 839451 870388 605283 501440 337726 333794 386142 386212 396574 402821 400355 403570 445856 442312 751467 783970 40.95 67.9 2
10:57:03 2023-09-28 426487 421119 100348 97793 161482 165806 172182 171211 101613 104059 125378 124990 150471 153129 450567 480852 1215668 1203343 451886 468845 141207 124594 143669 144863 172208 168451 160779 157910 99166 100501 310107 276801 809339 816226 239254 237961 312197 315672 374070 367525 376161 377567 385653 388868 359360 396421 838260 879453 601114 503327 339199 332783 387957 385019 396889 402821 396592 404863 441701 446418 757914 781528 40.95 67.9 2
10:57:04 2023-09-28 424368 424600 100288 98001 161526 166432 172079 172096 101709 104203 125519 125023 150471 153345 451700 483924 1224405 1198179 448549 468918 139078 121419 143371 145198 172023 168723 160891 158414 99000 100812 308116 278311 808540 818235 239289 237558 313588 314454 376057 367863 376197 378740 384427 391782 357452 396457 841055 872270 595659 502971 337726 333794 386758 387091 396295 402786 400994 403607 444381 441658 750524 785715 40.95 67.9 2
10:57:05 2023-09-28 427094 423019 100455 98032 161658 166339 172286 171995 101709 104203 125501 125282 150437 151631 450597 483315 1216530 1202215 453208 468954 141606 124473 144304 144897 173120 168180 157613 157776 99134 100501 310107 276837 818294 818542 239289 237926 312197 315708 373772 366386 376197 377639 385653 387674 357165 396421 839728 880327 601114 504214 339496 332873 390152 387554 396430 405064 398690 405939 441773 441622 756393 782821 40.95 67.9 2
10:57:06 2023-09-28 422184 423723 100563 98164 161629 166537 172286 172268 101613 102533 122668 125402 150712 151699 450367 487017 1225744 1203343 449258 471679 139599 121502 144036 145705 172277 169078 156904 158886 99134 100846 310107 278543 810479 820625 240405 237191 313293 315413 376622 365322 376161 378812 384462 390912 356378 396421 840076 875503 598334 507054 338449 333794 387921 387100 395980 403677 401031 404628 445541 441622 746841 786310 40.95 67.9 2
10:57:07 2023-09-28 428006 424124 100585 98056 162431 166339 173352 172183 101740 104131 125746 125435 150954 151733 453024 487017 1213908 1205674 454610 473049 140129 121419 144372 145569 173343 168960 158393 158380 99645 100743 309903 276801 823172 820625 239325 237926 313549 317312 376884 368124 378459 378027 385509 390860 356200 399123 838708 880473 598334 505976 339199 332513 390224 387538 396007 404815 398872 406050 445541 445050 755783 784007 40.95 67.9 2
10:57:08 2023-09-28 423456 424120 100623 98128 162180 166910 173076 172337 101804 104237 125868 125642 150988 152188 453291 490088 1230176 1208946 451960 473755 141473 121753 144304 146077 173397 172070 159940 159316 99441 101125 312965 279401 829818 819392 240033 237724 312891 315708 376658 364738 376355 378848 385039 389995 354242 396862 841690 879887 602492 509042 338959 333794 387993 387502 396997 403074 399790 404826 445493 443004 748817 788325 40.95 67.9 2
10:57:09 2023-09-28 427094 426265 100834 98062 162627 166735 173801 172200 101856 102425 122762 125561 151439 151733 454646 487017 1227818 1217160 455874 474126 141876 121586 144673 145703 173378 172070 158426 159283 99582 101125 311927 278347 817581 816226 240033 237926 311215 315816 376057 366973 375749 378848 387393 389460 356378 395701 838888 889048 603901 509799 340161 331776 390224 387100 399280 402472 396520 406050 444598 444319 751895 786310 40.95 67.9 2
10:57:10 2023-09-28 427643 427725 100791 98156 162700 167295 173905 173162 101804 104343 125903 125849 151473 152679 456201 489744 1239422 1212669 458109 475469 141420 122088 144645 146277 173343 172574 158426 160191 99582 101405 310154 282629 810699 819704 239661 237926 313111 314233 378627 367561 376355 378740 384157 392176 356378 395384 843761 887162 602492 510305 339496 333577 386470 386956 400655 403606 398727 402209 444381 445149 752165 788548 40.95 67.9 2
10:57:11 2023-09-28 432665 428180 100833 98165 163045 167553 173905 173128 101787 104270 126026 125849 151406 152467 456043 485575 1226651 1210943 458321 475469 141572 121920 145047 146040 174264 172382 158932 159494 99747 101405 312867 279437 814597 818199 238514 237961 312162 315708 376622 368309 376889 376470 385617 390030 357452 396018 839192 888419 598334 505976 339680 332783 388029 385653 400126 402821 396484 404252 441917 444319 758838 785752 40.95 67.9 2
10:57:12 2023-09-28 430215 428875 100722 98529 162440 167917 173386 174061 104247 102994 125868 126594 151507 153700 457408 487089 1241184 1215021 450575 473555 141752 122088 145249 146277 173966 172489 158932 160225 99714 101438 310475 282902 812193 819392 239086 237523 314101 313756 376407 371010 376595 378452 383170 389924 357058 395554 845446 889568 601114 509942 339199 335718 387339 386290 400126 404030 399963 402677 441953 444355 749002 787981 40.95 67.9 2
10:57:13 2023-09-28 433894 427885 100968 98459 163112 167986 174495 173750 101793 104270 126149 125883 151541 152713 458129 487017 1226651 1211424 458682 473555 141773 122088 145349 146515 174487 172489 159329 160336 100054 101438 312867 281163 818469 823023 238549 237926 312162 315708 376057 369520 377959 376470 385075 389448 357201 396862 838223 883005 599772 505287 339680 333794 388029 385055 398998 402856 396520 404576 439969 443004 760740 785886 40.95 67.9 2
10:57:14 2023-09-28 427680 427894 100998 98429 163290 167917 174931 174027 101868 104376 126219 126298 152028 153276 459429 490609 1235907 1220671 454832 477008 142139 122088 145651 146826 174922 172489 160179 160790 100198 101618 313519 280981 825874 824372 239687 236970 313444 315167 375315 367417 377156 378848 383312 387710 356092 395554 843724 889678 603901 509494 337762 333685 390224 385940 397034 403677 400717 404863 440350 443004 750400 788548 40.95 67.9 2
10:57:15 2023-09-28 431515 431135 101006 98665 163251 167917 175053 174304 101761 102709 126219 126264 152171 153418 459754 490123 1222665 1211461 459276 474996 142005 122088 145550 146860 175079 172610 159507 160259 99882 101335 311807 279204 825315 827736 238884 237191 311688 317603 375493 366193 375069 377603 385653 387097 353639 396862 837326 879417 605310 507413 339199 331525 391182 387466 396637 404779 396448 405651 445432 442030 758396 788474 40.95 67.9 2
10:57:16 2023-09-28 430758 430499 101146 98501 163513 167917 174565 174287 101995 104448 122913 126473 151900 153481 459208 495814 1235907 1217293 456952 477221 142032 122256 145279 146895 174556 172838 159473 161047 99849 101438 311927 282031 815781 825393 239325 237500 312197 315191 378396 365322 375749 378812 383877 390065 355720 394228 843761 884765 601082 510556 339199 333794 388029 390093 399280 402508 396592 403643 443514 445906 749696 790869 40.95 67.9 2
10:57:17 2023-09-28 435437 430414 101171 98501 163598 167917 175368 174461 101900 104304 123064 126298 152378 153205 457852 496067 1230176 1203120 459588 477557 141739 122509 145245 147715 174521 169560 159507 161603 99882 103448 313884 283703 813681 827736 237811 237997 312162 314748 378930 366421 376062 378408 384560 390912 355825 394361 843035 880574 598334 507377 340644 333613 387431 387718 396961 402856 395297 401531 445783 441741 761063 788594 40.95 67.9 2
10:57:18 2023-09-28 433783 431443 101003 98669 163029 171280 174530 175175 101824 104448 126112 126506 152272 153666 456851 491955 1245127 1221994 454551 477150 142139 122256 145786 146895 175639 172944 159982 160917 100158 101719 313746 282647 819716 824809 238549 236093 313880 314712 375493 367597 376355 378207 381863 387403 355272 394192 845031 883483 595554 507534 337726 333830 387704 385397 397034 403677 400073 403321 439005 445400 750400 788548 40.95 67.9 2
10:57:19 2023-09-28 432517 432416 101179 98501 163551 167917 175368 174617 101781 104482 122979 126715 152412 153666 459251 496031 1235635 1215021 457317 477487 142005 122340 145786 147509 175359 169560 159982 161028 100158 101897 313884 283890 819465 830088 239183 236318 313548 314604 378491 365144 376172 378596 382668 387710 354465 394251 846037 880936 601082 510556 338719 333559 387763 387646 396889 402508 396592 402429 445541 445011 749696 790272 40.95 67.9 2
10:57:20 2023-09-28 441730 431834 101349 98425 164368 167917 175964 174582 101920 104270 123149 126298 152762 153205 459647 493066 1232296 1223386 459588 476443 142075 122340 146023 147509 175639 169560 160494 161360 100364 103448 315720 282665 824898 824225 238549 237191 310962 315708 376358 366973 374085 377301 385039 387368 353675 391821 840707 891139 605336 511714 340644 331776 388029 387466 400227 402222 398547 404429 441809 442897 757894 788474 40.95 67.9 2
10:57:21 2023-09-28 438046 435519 101255 98702 163809 168383 175964 175018 102059 102709 123230 126681 152729 153700 459611 500040 1235159 1206628 459661 477859 141954 122796 145614 148093 175359 170370 160204 161948 100089 103520 316803 284897 816434 829704 237408 237593 311724 314233 377468 366421 376355 374217 383312 390065 354967 392990 841265 874109 603901 507413 340161 333288 387359 387754 396961 402786 394669 400862 444598 441813 761100 790869 40.95 67.9 2
10:57:22 2023-09-28 437556 433129 101171 98529 163848 171245 176245 175175 101856 104376 123234 126715 152551 153734 459683 491574 1231050 1215021 459157 477859 142342 122256 146330 147509 176131 169492 160784 161028 100364 103415 313746 283320 831768 829741 237776 236459 311942 315191 374368 367267 377424 375905 383027 387867 355825 396012 843035 883812 599724 507413 339643 332603 390412 385218 396115 403677 396168 403680 438352 441741 760554 788548 40.95 67.9 2
10:57:23 2023-09-28 432123 433129 101171 98661 164377 168789 175683 175455 101931 104482 123064 126749 152902 153986 459719 500040 1238542 1218519 458622 477931 142040 122425 146023 147853 176008 170133 160494 161877 100192 103591 314802 284105 823172 829777 238549 235694 312162 314490 376658 364738 376355 378474 381863 387403 351866 393355 843834 878796 603901 510593 338479 333288 387993 387790 395701 401343 396520 401219 444598 441718 750831 792028 40.95 67.9 2
10:57:24 2023-09-28 437970 433133 101349 98521 164440 171280 176245 175455 101920 104338 123197 126715 153008 153700 464091 499036 1232296 1208425 463677 480368 142005 123422 145821 150276 175639 170675 160238 162395 100192 103658 314802 285610 816801 833632 238866 237417 312711 313612 378216 366278 375869 374074 382865 389271 354465 393004 841338 874109 598334 507413 340402 332783 387339 387754 396925 404815 394078 400579 442025 441741 763334 790906 40.95 67.9 2
10:57:25 2023-09-28 437377 436194 101349 98766 163844 171626 176245 175981 102021 104482 123400 126782 153042 154196 462626 496103 1248395 1223386 457996 478003 142272 122593 146330 150033 176131 170370 160895 161611 100536 103625 316523 284842 830273 827736 237610 235694 313183 313791 375807 367525 375218 376434 379853 386216 353109 391574 845068 883519 602492 508288 336700 333830 387763 385361 396997 403143 400896 401531 438969 442030 752537 790794 40.95 67.9 2
10:57:26 2023-09-28 436093 435111 101179 98669 163878 171591 176492 175736 102059 104516 123197 127134 153042 154231 464677 500476 1237632 1220255 461180 481509 138466 123440 146808 148403 176377 171115 161196 162217 100574 102214 315720 285044 840629 829741 237776 235694 311251 316246 378231 365286 374012 377337 381863 387710 351686 390396 843798 881099 598263 511389 338479 332783 387957 387826 397034 401343 396168 401182 441737 441777 753720 792065 40.95 67.9 2
10:57:28 2023-09-28 438857 436512 101353 98702 164633 171555 176739 175736 101989 104410 123467 126782 153812 153948 464465 498982 1235907 1222517 466642 481459 142272 123337 146261 147712 176201 170675 161094 162095 100536 103553 312867 283703 823516 828323 239103 236459 310308 314712 376358 367561 373748 374217 382739 386521 354175 391556 842961 893433 602492 510305 340161 331632 387849 386920 400017 403019 396926 402107 440638 441728 760524 790794 40.95 67.9 2
10:57:29 2023-09-28 443441 437120 101175 98698 163917 171626 176404 176192 102091 104516 123434 127167 153042 154196 464465 500125 1238269 1210943 459588 482553 142040 123304 146296 147988 176131 170947 160561 162114 100466 103692 313519 285923 816321 834561 236274 236058 312162 312803 378397 365393 375786 374146 380687 387710 351902 391276 843164 879525 602492 505976 338240 333794 386485 386591 396925 402259 395261 399376 440314 442030 759945 790906 40.95 67.9 2
10:57:30 2023-09-28 440314 435369 101349 98698 164603 171626 176739 175981 101888 104410 123415 127167 153323 154445 465195 496031 1228698 1220255 462261 482176 142610 122340 147267 147853 179380 170133 161590 161577 100569 103553 315720 283703 836768 834818 238866 235813 310931 314568 373928 366278 376209 375690 380884 385724 353748 391989 841302 884765 598334 507413 338646 333193 390224 385326 394553 403394 394982 402282 437808 439117 759986 787962 40.95 67.9 2
10:57:31 2023-09-28 435479 436003 101209 98694 163917 171867 176739 176263 101931 104516 123382 127167 153352 154480 465195 501604 1237902 1219841 462529 482858 142351 123422 146261 147988 178774 170947 161386 162388 100569 103658 318656 284911 824205 833380 237340 234967 311251 313756 376694 364227 373784 378408 380723 386521 350732 387515 845031 883957 598334 512149 337762 332783 387957 387826 396610 400795 395297 400927 445299 441777 752701 792480 40.95 67.9 2
10:57:32 2023-09-28 441620 435834 101213 98702 163917 171661 176739 176263 101888 104372 123567 127167 153289 154480 466550 503480 1238542 1207989 465978 483578 138491 123610 146123 148541 176519 171422 161653 162806 100435 103844 316803 286940 818851 836893 238258 235659 311215 312548 377260 366021 373757 374793 379853 386556 351794 390076 843834 880768 602492 506694 338719 332819 386214 387136 396331 402598 396645 396497 441295 441408 761136 792065 40.95 67.9 2
10:57:33 2023-09-28 439673 437562 101036 98871 163848 172008 176245 179658 101862 104728 123349 127588 153289 154764 466586 499687 1248668 1229567 460058 482894 142441 122509 148134 148197 179130 170709 161961 162129 100915 103553 316638 284508 828211 830988 236310 234011 311251 313720 374333 367008 374048 376506 378720 383086 351938 387515 847845 888608 601082 511031 336554 332351 387849 384641 396430 401165 396376 400397 439829 440081 752648 787999 40.95 67.9 2
10:57:34 2023-09-28 441086 436446 101392 98669 164862 171626 176739 176263 102198 104598 123500 127377 153569 154445 467946 500393 1226687 1218519 464721 482858 142252 122763 146669 147747 179095 170675 161987 162388 100742 103553 315627 283302 836235 835744 236310 234967 309803 315191 373808 364227 375218 377065 380990 385760 350732 390919 838816 879489 598334 504607 337762 330701 388029 386519 394481 402846 396926 401219 440220 439404 760080 788557 40.95 67.9 2
10:57:35 2023-09-28 439948 436691 101419 98669 164901 171591 177483 176263 101989 104376 123770 127134 153467 154231 468610 500089 1239422 1227818 469646 483578 142471 123507 147012 150311 179024 171219 161875 162614 100708 103768 316638 284911 824203 829741 235910 235778 311188 313505 377419 365985 371614 376688 380848 386232 351614 389297 843035 891067 606765 510593 338719 330737 387777 386483 396961 401272 395522 399941 438517 442030 758838 788288 40.95 67.9 2
10:57:36 2023-09-28 444894 436593 101353 98766 164603 171902 176739 176633 101989 104448 123752 127344 153501 154445 467946 505337 1239422 1213799 465758 484948 142173 123540 146296 150589 176377 171491 161410 163135 100536 103835 316455 286940 820054 836930 237182 234967 310744 311818 376658 365286 374048 372954 378685 385337 350697 387443 842530 883515 609624 506694 338240 331920 385292 386519 395387 403677 395802 396389 441739 441831 765045 794746 40.95 67.9 2
10:57:37 2023-09-28 440944 439032 101349 98733 164752 171867 177235 176509 101920 104482 123600 127377 153535 154695 468942 500393 1232259 1219804 465204 483578 138847 122509 148370 147745 177991 171047 162387 162477 100747 102143 318656 285315 833168 838081 238191 234793 309732 313428 373509 365322 375181 376002 382256 384641 351227 389744 840707 883812 598334 507413 337762 331202 388029 384172 393891 402508 396364 400579 435063 438751 760443 788521 40.95 67.9 2
10:57:38 2023-09-28 447160 439418 101175 98762 164752 171867 176739 176633 101781 104516 123652 127466 153535 154764 469274 504581 1241453 1224256 464757 482457 142342 123507 147012 150555 179185 171491 162134 163022 100569 103730 315720 286126 824203 834561 236310 234174 309767 311854 375493 363100 371796 378136 378685 385760 348269 386790 845031 884189 599673 513218 336921 331453 386650 387574 394965 399617 396853 399195 440279 439261 751895 792299 40.95 67.9 2
10:57:39 2023-09-28 445211 440072 101175 98669 164629 171902 180108 176509 101856 104482 123837 127283 153898 154557 469054 504936 1241110 1213536 468833 486323 138309 123847 146726 149113 176624 171764 161855 163169 100536 102534 316638 287348 824706 836930 236680 234734 309661 311310 376622 364738 372883 371648 378085 384729 349358 387062 841302 880253 609624 506694 337762 331740 384445 385976 394517 403110 394645 396353 439292 437813 762756 792975 40.95 67.9 2
10:57:40 2023-09-28 441960 440728 100825 98829 163848 172214 176492 177417 101729 104554 123382 127588 153395 154764 469274 501627 1250443 1229567 461365 482493 142575 123304 147251 148194 179631 171457 162107 162648 100778 103801 320999 286126 832658 833970 235545 233059 310677 315163 376351 366722 372629 375163 378853 384534 351361 389297 844847 888016 601082 509006 333753 333293 386758 385363 395279 400076 395818 396461 435633 439404 753072 788521 40.95 67.9 2
10:57:41 2023-09-28 441854 442251 101315 98938 164901 169031 180108 176386 101888 104338 123718 127466 153467 154729 467893 500089 1228735 1220708 466417 482493 142610 123422 147286 150311 179702 171184 162367 162614 101054 103625 316475 284508 835106 837635 237182 233976 309334 313720 372915 364227 374085 373061 378385 383526 349603 387443 838888 884152 603901 507413 337212 330773 387993 384748 393302 401307 395802 399977 436651 436834 762253 792685 40.95 67.9 2
10:57:42 2023-09-28 440291 442043 101485 98458 165431 171711 180431 176263 102059 104304 123956 127167 154030 154445 468223 502736 1241184 1226429 469979 482493 142307 122796 147046 150520 177617 171626 162387 163190 100819 102214 317556 285923 845777 834224 237518 234069 309871 313100 373736 365030 369560 374146 378720 384534 349603 387092 841338 892056 603906 511966 337762 329471 387375 384478 395701 398255 394050 398777 436687 437777 759120 790046 40.95 67.9 2
10:57:43 2023-09-28 444471 440723 101419 98496 165277 171867 180396 176762 101920 104304 123956 127344 154030 154231 467929 507720 1235871 1214984 470251 482493 142083 123540 146261 148471 176624 171764 161590 163169 100536 103835 315375 286940 821126 837599 236513 234208 308112 312934 375493 363645 371796 373616 378685 385760 347501 386173 838852 880510 602492 508782 338500 331977 386627 386232 394061 401129 392126 399239 441629 437577 764270 793153 40.95 67.9 2
10:57:44 2023-09-28 444462 441489 101213 98669 164897 171867 180270 176616 101793 104448 123685 127411 153569 154591 472281 504121 1240719 1225482 467703 486323 138682 123644 147112 151046 177368 171695 162073 163169 100708 103835 316294 287144 831578 836930 236513 233453 308363 311783 375286 366421 372920 371910 379033 383526 350167 386173 840707 883151 603901 507054 336700 329452 385635 382414 393338 401272 394050 396389 435207 436834 761100 787368 40.95 67.9 2
10:57:45 2023-09-28 449818 441719 101179 98669 164778 171973 180199 179658 101900 104482 123567 127765 153535 154798 468223 505044 1243251 1222443 463729 483924 142173 123304 146895 148611 179415 171799 162107 163169 100569 103692 319583 286736 827432 837635 237518 232734 308398 311310 374070 364973 372330 377065 378709 384534 346349 388744 843651 879928 599673 510411 335496 330433 385599 385361 391541 397697 395545 396317 438531 434643 753720 792975 40.95 67.9 2
10:57:46 2023-09-28 441610 442079 101349 98525 165466 171591 180467 176921 101920 104304 123989 127201 154064 154587 468661 507279 1240573 1229567 470584 485018 142342 123507 146908 148436 179667 171764 162107 164038 100569 103658 320999 286126 834788 833380 236680 233453 307396 312226 373248 364227 369524 371910 378385 383526 347287 385376 838888 891571 603906 510593 337762 329475 385599 383094 396295 398920 392235 396389 436246 439404 758838 788557 40.95 67.9 2
10:57:47 2023-09-28 445500 442147 101068 98661 164672 171973 177235 179693 101868 104482 123500 127588 153399 154798 468589 501252 1248668 1232672 463314 483208 142450 123635 147078 148333 179451 171764 162794 163190 100992 102293 318474 286126 840516 836930 237518 234019 310016 312588 374756 366563 369596 374146 379033 381238 347536 387019 842530 888419 602492 511714 333717 329559 386794 383023 393302 396550 395522 396461 436770 436584 751282 788557 40.95 67.9 2
10:57:48 2023-09-28 444499 441886 101253 98332 165732 171591 180790 176509 101920 104232 123956 127201 154064 154480 468733 508764 1232296 1221346 470548 483995 142272 123507 147114 150555 179380 172158 162367 163169 100569 103692 320999 285720 834809 842535 236179 232053 306969 311854 373248 361978 369344 371874 379033 383222 345414 387679 837631 874204 601082 504607 336974 327715 386506 387591 395223 398636 391776 396281 437737 435325 765083 790794 40.95 67.9 2
10:57:49 2023-09-28 448177 442147 101076 98533 165316 171937 180431 179623 101894 104448 123922 127499 154064 154764 468697 501252 1240719 1228543 468994 485971 138561 123440 147056 148811 177617 171730 162343 163348 100747 103625 318656 284906 837586 837959 234851 232955 307396 310838 372096 365066 372361 373315 378694 382380 348586 387092 838888 882345 602492 506694 335714 328742 385021 380737 392163 400076 392235 395723 433048 434948 762216 786254 40.95 67.9 2
10:57:50 2023-09-28 444209 444653 101101 98665 164893 171973 180206 179693 101862 104516 123685 127765 153923 154764 472953 507974 1243288 1224256 463641 485018 138491 122509 147046 150589 179290 171799 162107 163204 100569 103658 316408 285703 832449 838893 236680 231984 310186 309931 373248 363980 369596 376002 377572 384859 347802 388468 843651 877289 596771 508495 333307 330326 385532 383023 392426 398290 394682 397537 437692 435987 754570 790309 40.95 67.9 2
10:57:51 2023-09-28 446738 444363 101205 98632 165144 169683 177697 177146 101920 102567 124123 127452 154141 154660 471674 511649 1239274 1217274 468530 486115 138248 123814 146669 150694 179345 171833 161624 163727 100536 102534 320711 286651 823794 838893 234851 233059 307136 309426 374070 362521 369524 372036 378730 384954 345137 385413 838888 881022 608194 507054 336736 328742 382686 384172 392127 399479 389880 396267 436003 434021 763334 790309 40.95 67.9 2
10:57:52 2023-09-28 445417 444358 101093 98496 164395 171973 176739 179728 101761 104198 123718 127588 154030 154764 468733 505116 1250683 1229567 462297 485395 142480 123304 146873 148538 179702 171799 162514 163169 100569 102426 319583 287756 854221 836783 234851 233361 308292 312473 374226 366702 369380 374108 376089 381167 346978 385104 845396 890939 597030 507534 333103 330505 384480 384236 393159 397697 394682 394539 433084 436114 750178 787999 40.95 67.9 2
10:57:53 2023-09-28 446936 444653 101171 98496 164901 171782 180431 179658 101824 104338 123652 127499 153923 155160 468733 504261 1231394 1220745 468550 486939 142411 122425 147526 150241 179591 171219 162695 162648 100881 103553 317840 285315 841311 840711 234851 234019 306467 312712 372643 363980 369632 372561 377823 378967 344859 386544 839451 879453 599673 504377 333717 327750 385635 383023 393260 398321 394108 399091 436793 435466 760125 790794 40.95 67.9 2
10:57:54 2023-09-28 448492 444653 101171 98425 164936 171902 180467 179658 101729 104126 123837 127411 154064 154578 471457 504261 1241184 1227663 470437 488817 138752 123474 146974 148611 177617 171764 162490 163348 100747 102284 316523 285703 846241 836930 234851 231799 308669 311387 371800 364227 369560 372036 377306 381096 346455 384214 839451 883666 598263 506335 333717 327750 383295 382682 392163 398920 390743 397014 432976 434034 761100 788548 40.95 67.9 2
10:57:55 2023-09-28 460259 445591 100825 98496 164408 172008 180108 179728 101634 104482 123415 127765 153535 155264 471421 509124 1245127 1222480 463677 486151 142272 122829 146842 150589 179451 171799 162107 163465 100569 103692 320884 287756 843406 841343 234851 232706 307396 309643 372131 362953 369596 371614 375596 381524 346220 386835 845435 876633 601114 507413 334276 329559 386005 384854 392426 397940 393419 396267 436457 432836 755033 790832 40.95 67.9 2
10:57:56 2023-09-28 448541 441863 101040 98332 164936 171902 178231 177182 102198 102567 124465 127330 154317 154626 471978 513609 1241110 1220761 468638 486873 141842 123507 146365 150624 177368 172347 162073 163693 100466 103658 318656 288712 823706 840711 234851 232019 306969 308923 375286 363980 369192 369835 377823 382917 346121 384177 839451 878020 599673 508856 336194 326692 386042 383866 392426 396444 387542 396830 436558 435321 762719 788521 40.95 67.9 2
10:57:57 2023-09-28 445090 446721 101142 98464 164581 171983 180649 176757 101767 104415 123737 127554 153855 154729 471384 509414 1252422 1227818 465063 486837 142238 123422 146772 150765 179471 171799 162333 163773 100536 103873 320711 288414 833292 838565 234670 233783 310236 310286 375286 366044 368233 372943 374257 382131 348578 382368 842530 884335 602477 511758 335823 328405 383356 382414 393266 395854 390910 394475 436149 436156 755783 790832 40.95 67.9 2
10:57:58 2023-09-28 458211 445901 101038 98468 164901 171987 180396 176757 101989 104270 123989 127466 154030 154729 472790 504225 1239149 1224219 470584 486801 142238 122593 147114 150555 179667 171799 162480 163545 100536 103768 318474 286378 838564 838784 234520 233361 306969 309391 371834 363900 369488 369835 376654 380598 346141 384488 839451 884254 601082 506694 333681 327679 383259 382682 391506 398849 390140 396253 432615 437383 764435 789633 40.95 67.9 2
10:57:59 2023-09-28 445365 444917 100973 98468 164923 172022 180720 179944 101963 104270 123652 127554 153996 154764 474637 505044 1244782 1233529 470584 489089 138682 123407 147351 148852 177617 171730 162524 163407 100747 101968 320509 287074 835250 837524 234851 233034 306933 309896 373584 364973 366904 373088 376725 378596 346365 384902 838888 884619 605336 510556 333573 326692 385299 383224 390612 394057 391019 396867 433048 433236 751895 788548 40.95 67.9 2
10:58:00 2023-09-28 448182 446541 101205 98156 165649 171520 180953 176509 101888 104165 124123 127134 154278 154445 473532 510561 1234957 1221124 473939 486837 142238 123304 147012 150765 179415 171799 162333 163963 100536 103801 320509 285739 830425 842535 234520 233034 306717 309608 372060 362953 368377 372036 377557 380598 344864 383869 838597 877801 599673 508856 333465 328505 384842 384854 392426 396303 389662 397921 436543 439365 759913 787926 40.95 67.9 2
10:58:01 2023-09-28 449420 445647 100829 98392 165131 172072 180431 179623 101920 102533 124380 127283 154257 154626 475431 509015 1242912 1228107 472557 486693 138396 122730 146942 150520 179631 171833 162681 163555 100646 103663 319583 286177 829735 838118 232994 233034 306933 308923 373170 363065 367234 369466 376089 378896 344789 380679 838260 888419 594916 506694 333609 326656 382078 382142 391816 396479 387506 395352 431614 433837 760488 787988 40.95 67.9 2
10:58:02 2023-09-28 451273 445577 100796 98492 164603 172178 180234 180197 101740 104376 123533 127588 153535 155480 472790 509020 1245127 1221994 466754 486873 142272 122593 146975 148298 179631 171833 162367 163658 100536 103696 321294 288987 830567 843729 234634 231804 309105 311129 373852 362880 369344 372716 373696 378755 345487 383994 843035 875539 605310 505976 331556 328440 384259 384038 391042 396479 391572 394160 432723 432620 758027 788557 40.95 67.9 2
10:58:03 2023-09-28 450424 447796 101354 98269 165823 169097 176892 176721 102123 102425 123989 127310 154278 154695 474275 513826 1235525 1221994 473939 486909 142075 123237 146870 150485 179702 171799 162627 163545 100536 103591 323869 287483 849680 843729 234154 232053 304815 309860 373852 360875 368081 369871 376654 378861 342852 382654 838260 879264 608194 507413 333067 325672 386904 381842 391042 395854 387578 396548 433012 439718 758996 789670 40.95 67.9 2
10:58:04 2023-09-28 446908 445617 100858 98291 164854 171902 180684 179909 101804 104270 123567 127588 154064 154798 474275 514022 1248668 1226908 468882 486909 141773 123389 146769 149373 177084 172689 162005 164308 100402 102284 318656 289399 829233 839308 234010 231946 306969 307737 373177 363980 368009 369763 374400 381167 344864 378465 838888 883009 594035 509799 334286 326692 383356 382414 390612 394057 387614 394475 436240 431574 751895 789712 40.95 67.9 2
10:58:05 2023-09-28 450147 447747 100968 98152 164936 171987 180811 179909 101989 104093 123956 127344 154278 154660 475692 510204 1242676 1227818 471658 486909 142272 122593 147114 150555 179702 171833 162627 163693 100569 103768 319583 286615 833726 838118 233424 232706 306933 308023 373429 364752 368230 369206 374471 378861 345388 378199 839451 889531 605360 511758 335955 328468 384987 383187 394096 396943 389639 394888 432522 436081 758544 788548 40.95 67.9 2
10:58:06 2023-09-28 448576 448862 100833 98400 164758 172108 180720 179944 101767 104309 123600 127317 154390 155415 473983 512011 1255789 1230476 466530 486765 138396 123237 147298 150520 179667 171799 162627 163693 100536 102284 328734 288139 830204 837635 233496 232053 309142 309410 372117 362485 366646 369799 371570 378296 345876 378429 841302 886534 605336 507498 332329 327679 382237 382142 392426 394092 387578 392066 431274 431574 753569 787962 40.95 67.9 2
10:58:07 2023-09-28 452324 448004 100833 98197 164901 171987 180593 179909 101697 104270 123652 127377 154309 154729 474982 505044 1239422 1222443 470400 486909 142242 122593 146530 148194 177581 171799 162387 163693 100536 103696 318656 287059 834964 842535 232909 232053 306753 310213 369772 364385 371116 369026 373696 378925 345767 380534 839340 884473 599082 505976 332599 325707 383356 381028 392426 396799 387434 393881 429013 439438 763889 787988 40.95 67.9 2
10:58:08 2023-09-28 447789 449698 100868 98394 164763 167350 178231 177501 101868 102567 123989 127452 154107 154729 476402 508010 1245090 1236596 472320 486873 142235 122425 146975 148194 176016 171764 162929 163545 100569 103591 318295 284986 837226 838118 234154 231367 306070 307988 370024 362953 367969 371768 374435 376607 342888 378465 838223 881722 596854 509799 332392 327505 382954 382142 391319 394714 387614 395108 430365 433102 749696 788206 40.95 67.9 2
10:58:09 2023-09-28 448773 446624 101034 97960 165431 171280 180861 176757 101862 103987 123956 127167 154278 154231 476402 512468 1234045 1220255 473771 486945 141886 123134 147545 148298 177991 172534 162794 163520 100646 102214 319583 287756 836807 844852 233245 231225 305030 310945 372906 360839 366682 369799 375261 377627 342744 380679 837072 878107 599673 507413 331592 324692 383259 383224 390215 394127 387506 395705 433142 431517 759659 788548 40.95 67.8 2
10:58:10 2023-09-28 445501 449070 100718 98161 164743 171902 180593 179980 101677 104165 123585 127344 154030 154764 475692 514058 1248668 1227818 470312 489772 141739 123540 146261 150903 179185 172621 162374 164253 100536 103768 315075 288378 825985 840080 233060 231367 306933 309192 371504 362953 367708 369569 372720 378932 342744 377789 838816 874145 603906 511031 333811 327981 383862 384236 392426 395512 387398 393141 432890 432908 751059 792723 40.95 67.9 2
10:58:11 2023-09-28 453289 447639 100796 98165 164867 171867 180755 180197 101868 104093 123567 127377 154592 155022 475399 515285 1244261 1217865 474840 489627 142294 123322 146735 148642 177351 172758 162274 163727 100330 103801 322816 288491 827797 843729 231913 232053 306717 308538 374190 362953 366131 367249 372162 378896 342262 378429 837072 877399 593774 507413 333573 325146 382274 380737 390766 396205 385115 392139 433012 432407 761562 788557 40.95 67.9 2
10:58:12 2023-09-28 449505 447994 100730 98165 164897 171867 180467 179944 101709 104237 123500 127377 154064 154764 475692 512504 1254273 1229567 466784 489772 142040 122509 147232 150520 179702 171833 162480 163727 100364 103553 318656 288486 835649 837635 232733 230684 306969 306802 372117 364091 368009 369214 373093 377064 342744 380075 843035 884437 603906 509580 333337 326656 381159 381603 391872 392923 389916 390705 430360 439293 754140 787405 40.95 67.9 2
10:58:13 2023-09-28 453987 449036 100557 98607 164659 167534 177732 180449 101746 102425 123737 127595 153859 155593 475509 511676 1245090 1220708 467482 490355 142870 122425 147060 150485 179702 172312 162524 164114 100433 103625 318656 288378 831377 846124 233060 230416 306825 308538 372117 360911 367269 369763 369942 376607 342262 378501 838852 874848 603901 504507 332392 326727 381698 382142 388020 395301 387542 390923 431614 430513 756430 788521 40.95 67.8 2
10:58:14 2023-09-28 449139 450344 100726 98189 164748 172058 180467 180015 104281 104198 123467 127588 153923 155229 477114 509483 1248668 1233566 471315 489736 142173 122256 147099 148403 179842 171764 163028 163451 100646 101968 321436 287756 845406 839308 233317 230148 305926 310286 369808 362844 368230 369317 372162 374370 342262 380727 838779 884619 603906 504643 331450 325637 383898 378885 390766 392665 387578 392694 428712 431798 750400 787428 40.95 67.8 2
10:58:15 2023-09-28 447958 448828 100766 98132 164901 171937 180467 180015 101740 104165 123718 127554 154000 154764 477114 513950 1245127 1226945 469659 489772 141886 122425 146669 148298 179451 172312 162627 163693 100536 103625 318436 288053 832059 842535 232709 230451 304851 308538 373170 360803 366928 369502 371050 377767 340162 377789 838888 878093 594916 509042 332392 325409 382544 380702 388020 393873 387161 391789 432976 430210 751611 789749 40.95 67.8 2
10:58:16 2023-09-28 446566 448381 100829 97989 165462 171746 180826 179693 101824 102000 123989 127167 154313 154729 478129 510166 1244570 1232926 475629 490702 142375 122593 147801 148297 176084 172483 162863 163589 100402 103558 321294 286723 843215 837599 232355 230506 304601 309629 369758 360875 365820 368918 372982 375452 341708 376992 839451 882969 602477 509799 331054 324816 383356 381064 390215 393606 386000 392139 429653 431548 753720 787428 40.95 67.8 2
10:58:17 2023-09-28 451545 448340 100796 97793 165566 171555 180790 179623 101836 102000 124022 126782 154347 154231 477790 514130 1235871 1220255 476646 491230 141942 122509 146669 148298 179451 171833 162421 163727 100364 103625 318436 288040 831144 844925 231461 231205 303924 308538 372117 360803 367188 369078 375282 378925 340425 380764 836296 875448 580065 507340 333811 324744 383319 383224 387948 394499 384538 393009 432150 429908 760517 786254 40.95 67.9 2
10:58:18 2023-09-28 450940 448372 100627 98270 164676 169335 178231 177590 101772 102141 123718 127208 154420 154626 476967 509771 1241992 1224256 474239 491230 142040 123002 146735 150520 177581 171799 162455 163727 100364 102001 319351 287495 831127 841306 231029 230648 305173 308538 370024 362953 367188 366146 371050 375155 342816 377350 835887 886534 593774 506694 331251 326654 382274 378921 391319 395333 386608 391512 427810 432407 758787 787428 40.95 67.8 2
10:58:19 2023-09-28 455284 449359 100455 98165 164369 171937 180305 180015 104247 104237 123467 127588 154064 154764 477114 513262 1244171 1219387 467974 491266 141808 122256 146787 150345 177492 171833 162367 163693 100364 103520 320711 290018 829974 847214 231434 229077 306465 306622 369844 360623 368977 368176 372077 377328 340162 377825 839451 873445 596678 503720 331450 325672 379015 378596 387659 394092 386308 387448 429156 429197 756430 786254 40.95 67.8 2
10:58:20 2023-09-28 452062 450951 100657 98058 165133 171675 180882 179658 104170 104059 123585 127242 153970 154764 478468 512468 1232296 1224111 474834 491266 142005 122172 147027 150311 179772 171833 162921 163579 100536 103448 321436 285739 834397 845524 231216 229897 304281 309410 369952 359716 367708 367507 372162 375739 339409 378127 837072 879264 616908 505976 332392 324657 383356 378812 387639 395270 385115 392139 427774 427921 759120 787428 40.95 67.8 2
10:58:21 2023-09-28 448846 450992 100488 98065 164897 171902 180467 180015 101709 104093 123652 127499 153757 154764 477790 517075 1245127 1229425 471539 491670 138206 122425 146838 148541 175807 172518 163052 163589 100402 101968 319583 288378 837742 842535 231973 229218 305460 308538 372117 359680 365005 368941 369907 378320 338113 376125 838223 875539 602477 507534 331450 324528 381159 382142 387912 393018 385729 389712 431310 427885 750933 789522 40.95 67.8 2
10:58:22 2023-09-28 449249 449676 100661 97830 164936 171591 180861 179658 101740 103882 123652 127046 154313 154514 476151 512072 1241526 1227818 474179 491230 142139 122256 146822 147988 179702 171833 162627 163693 100364 103448 316638 288031 835017 838857 230533 230290 304281 306802 370024 360875 364969 366146 371050 376618 340425 376522 838003 884145 602460 510305 333337 324347 382778 378668 390970 392252 386608 391476 427979 431182 756209 788548 40.95 67.8 2
10:58:23 2023-09-28 450868 450381 100447 97997 164633 169180 178231 177590 101836 102286 123804 127242 154141 155126 478056 516675 1255789 1229456 469251 491230 141808 122172 146330 150345 175773 172518 162480 163727 100364 103482 319467 290588 836460 838893 230533 229218 306070 305795 370024 360875 366076 366439 370020 375190 340712 376816 838852 882049 603906 504607 331450 326472 379015 378812 390766 393606 384844 387375 430065 430513 752924 786218 40.95 67.8 2
10:58:24 2023-09-28 454561 450345 100484 97826 164672 171626 180502 179658 104247 104093 123585 127167 154343 154764 478129 509483 1239422 1224330 474239 491998 141903 122172 146296 147988 177581 171833 162455 164038 100225 103448 323869 288180 833818 844090 232378 228972 304566 306694 368732 360803 367041 365161 372902 376425 341324 376816 837072 884619 585784 505112 332392 324816 381159 378474 390215 394499 385950 389712 425203 430477 758248 786310 40.95 67.8 2
10:58:25 2023-09-28 449445 450904 100485 98029 164613 169216 177732 179980 104147 103949 123315 127377 153569 154695 478395 507949 1245127 1233566 474191 490976 141808 122088 146772 150102 179611 171764 162963 163465 100397 101719 321229 286615 836391 838893 231252 228508 303320 308538 368839 360549 364969 368421 369942 374649 338659 377350 837666 879271 602477 507534 330512 324492 382274 378740 387948 391808 385151 390335 426169 429161 750400 785401 40.95 67.8 2
10:58:26 2023-09-28 450832 450703 100480 97525 165316 171280 180861 176633 104281 103882 123619 126782 154278 154480 475816 514130 1234081 1217209 475896 490939 138111 122425 147129 148506 179848 171764 162558 163589 100332 101826 319583 288371 836442 847325 230462 228792 302399 306802 369952 358347 366076 366075 369977 375739 337568 378311 835850 875539 603906 505976 331450 323471 382274 378848 386441 393606 386608 390611 428010 426615 758581 787428 40.95 67.8 2
10:58:27 2023-09-28 454614 452449 100451 97789 164936 171591 180593 177465 101671 101859 123500 126749 154278 154729 476151 513790 1241490 1224916 472028 491230 141839 122172 146261 147988 179451 171799 162627 163579 100192 103415 321294 288256 834191 842535 229104 228472 303213 306766 368875 360875 366113 364720 368768 375739 340437 375676 835887 881722 602477 504544 331920 324564 379015 378171 388020 394437 385204 387448 427493 429290 760740 786310 40.95 67.8 2
10:58:28 2023-09-28 454869 451125 100137 97997 163917 171937 180144 180302 101709 102391 123585 127317 154424 155342 479110 513950 1244718 1219604 469549 491815 142121 122088 146261 148194 177120 171833 162308 163624 100091 103486 321294 290277 841694 846738 232047 228901 304636 305795 369988 359752 367188 365304 370020 376268 338350 377083 837072 875612 593507 503007 330980 326654 378979 378885 387948 394499 386061 387339 427738 427656 757821 787405 40.95 67.8 2
10:58:29 2023-09-28 451951 451161 100107 98089 163878 171973 180108 180373 101463 104126 123197 127588 153569 155515 478468 509092 1250683 1233566 469499 491998 141941 121920 147095 150102 179842 171491 162695 163465 100364 101719 322582 287459 840718 841902 230896 227449 305640 306478 367444 360079 364787 367917 369839 373839 338481 376025 839340 884510 603906 506694 329577 326472 378871 377531 387840 393258 385693 387375 427603 429393 746804 787428 40.95 67.8 2
10:58:30 2023-09-28 454779 450980 100317 97929 164579 169216 177732 177750 101645 102283 123315 127276 153996 154764 479147 516896 1246490 1224219 468884 492694 142386 122509 146989 148091 179702 171833 162367 163545 100125 101860 321998 288419 837611 846124 230497 227694 304209 306226 369359 357519 365781 367213 370020 374649 336280 378459 839451 870316 599673 505223 330044 324816 379015 378704 384941 392430 387707 387339 426432 425278 750674 788548 40.95 67.8 2
10:58:31 2023-09-28 449457 450302 100352 97761 164858 171555 180684 179819 104214 102141 123500 127134 154030 154729 477566 510920 1245054 1233492 475963 491925 141971 122172 146871 148368 177866 172139 163176 163555 100230 101826 321229 287387 835352 841097 230123 228297 302292 306730 367695 359680 362695 366254 372639 374279 338042 376209 837072 884483 596502 508647 330980 323171 381698 378099 387294 390604 386334 389712 428280 427214 751467 785924 40.95 67.8 2
10:58:32 2023-09-28 451048 451125 100107 97929 164326 171845 180684 179944 104180 102071 123652 127283 154171 154764 479147 518940 1251332 1226908 473155 492694 141507 122088 146261 150415 179310 171799 162318 163762 99849 103591 321861 291048 827810 841306 229917 227729 303782 304364 369988 360259 363280 367100 369427 376532 338315 373903 838855 874433 583914 508856 330512 324780 377805 378776 387948 390903 385477 386142 427703 427885 750748 788548 40.95 67.8 2
10:58:33 2023-09-28 455974 451089 100107 97789 164713 171675 180684 179909 104214 101859 123349 127039 154005 154557 479680 512300 1242875 1227231 474391 491779 142065 122256 146818 148334 179596 171799 162592 163693 100056 101968 321647 289399 834191 843132 228838 228048 302538 305938 368249 360839 364638 363082 370020 374578 338624 373338 834002 884619 608259 505617 331450 324780 379015 377833 387948 393534 383155 387339 427675 427885 760199 784043 40.95 67.8 2
10:58:34 2023-09-28 457508 451161 100078 97797 163844 169026 180361 180197 104147 102071 123282 127134 153194 154764 476858 514094 1243288 1220255 470312 492694 141675 122088 146296 150276 179380 171799 162408 163579 100158 101719 322582 288450 835874 847325 229033 227024 304209 305436 368552 359140 366302 365961 368727 374471 336917 377166 838076 873816 601082 502150 330044 324636 378640 378704 385411 394016 386608 386142 426098 425278 755635 788206 40.95 67.8 2
10:58:35 2023-09-28 454614 450836 100355 97997 164758 168860 176580 176757 101650 102107 123537 127174 153894 154695 477602 514094 1232259 1221957 477102 492273 141979 122088 146669 147927 176117 171730 162907 163545 100158 101719 321436 286450 844904 846724 229238 227694 301410 306730 367695 356480 364638 366508 370020 373457 335468 376779 833375 875599 596149 504507 330512 323830 381159 378135 384941 392038 384895 387484 425203 424687 760334 786310 40.95 67.8 2
10:58:36 2023-09-28 451273 453713 100112 97698 164335 171520 180684 179980 104147 102000 123264 127134 153996 154729 476858 520042 1245127 1227818 471289 493740 141507 122256 146275 150555 177492 172654 162274 164239 100267 101686 319119 288306 829429 844852 229605 227554 303910 305580 369916 358526 360618 365233 369427 375896 338696 373903 838260 877363 603906 509580 330044 324780 378979 378776 386713 390021 385441 387031 427774 425946 746841 789670 40.95 67.8 2
10:58:37 2023-09-28 456870 451161 100112 97497 164590 168789 178231 177501 104291 102000 123415 126749 153996 154557 477602 519307 1240302 1216750 476995 493740 141507 122256 146479 150381 179380 171833 162073 163762 99816 101719 322465 290155 827804 846124 228288 228437 302327 304793 369686 358058 363830 364512 369984 375475 335974 375370 832160 872270 603906 505976 331450 322849 378676 378776 385518 391223 381965 386178 427067 425313 758838 787988 40.95 67.8 2
10:58:38 2023-09-28 453509 453708 100145 97497 164369 171831 180720 179909 104180 102071 123349 127100 154030 154764 479680 517551 1255678 1229456 470276 494016 141867 122256 146192 148437 177617 172483 163155 163658 100158 101719 316638 290843 831358 843729 228803 227024 303996 303865 367480 359971 362731 364458 367468 373492 337568 372774 838260 874145 599618 507054 330044 324564 376672 376434 387912 391188 384822 387060 427373 427249 751895 788206 40.95 67.8 2
10:58:39 2023-09-28 457499 453713 100078 97797 163839 171867 180396 180267 104113 103987 123197 127255 153194 154798 477566 514094 1244171 1221994 470312 492694 141640 121920 146296 150381 179541 171799 162894 163693 100089 101719 322582 288450 853160 846702 229033 226287 303072 304793 367731 356480 364932 365847 367727 373492 336009 376245 838260 870388 598263 502934 329344 324492 378107 377531 383250 392430 386061 387757 427675 424017 753569 788206 40.95 67.8 2
10:58:40 2023-09-28 452260 455484 100221 97964 164624 169335 178231 177573 101624 102141 123552 127262 153894 155342 481534 512989 1245127 1233566 473939 492584 138119 121920 146283 148197 179611 171730 162907 163451 100020 101438 321089 287091 842815 841343 229711 226796 301199 305688 366298 358058 360618 365304 369984 371191 335503 373903 837072 879453 599618 507413 328646 323999 379015 376398 385590 389439 386061 387339 423710 424980 749335 784043 40.95 67.8 2
10:58:41 2023-09-28 457653 451152 100348 97456 164901 168388 180790 176757 104147 101859 123349 126782 154309 154480 477638 518574 1232222 1221124 478311 492694 141704 121920 146188 148197 177297 171799 162318 163486 100198 101793 322582 288987 835338 848528 230733 226884 302156 306550 367516 356267 363611 363047 370020 372340 340735 375347 833664 874157 600511 504507 329577 323052 380942 377531 383214 390868 383155 387375 427675 422796 755757 786310 40.95 67.8 2
10:58:42 2023-09-28 455734 450552 100103 97456 164603 171280 180755 179658 101650 101859 123585 126715 153569 154445 477602 513914 1242066 1227818 478174 492694 141580 121920 146261 147507 179702 171764 162654 163693 100056 101438 318436 288468 834063 841306 227934 227341 302270 304828 366591 358598 360510 364577 369723 372340 334530 369524 834002 881686 602460 504607 330512 322586 378979 376434 387294 389760 381928 386722 426469 426043 755869 784043 40.95 67.8 2
10:58:43 2023-09-28 457163 454354 100107 97525 163917 171555 180467 179944 104147 101859 123349 126749 153569 154695 477602 519307 1244261 1217791 477139 494016 141670 122256 146929 148090 177368 172208 162196 164080 99853 101719 321294 291116 828514 846124 229373 227589 302694 303616 368285 356480 362731 363961 368316 374578 334494 373338 833375 871731 601047 505617 330980 322813 377805 378438 384976 390639 380815 385021 425835 424709 760740 787428 40.95 67.8 2
10:58:44 2023-09-28 458613 454679 100213 97927 164603 171591 180467 177714 104147 102000 123500 126782 154030 154729 477710 513026 1241184 1224293 473771 494090 141704 121920 146296 150067 179415 171799 162367 163693 99816 101649 323637 288414 839584 843729 227580 226322 302621 304578 365527 359174 363280 364512 368352 372079 336551 371651 832786 882049 603906 503400 330044 322980 378374 375306 386713 391808 381965 385563 423637 425946 760080 784007 40.95 67.8 2
10:58:45 2023-09-28 458614 454996 99936 98157 164211 169572 177626 177714 101592 102141 123315 127032 153433 155307 481192 517624 1246490 1217616 468300 494090 141507 122256 146296 148055 179380 171799 162668 164038 99849 101897 322816 290847 835380 847973 227580 226287 302363 302977 367695 357232 363830 362277 365558 372375 340772 372475 834630 873168 595445 501086 329344 323471 376071 377265 384364 392395 382541 386512 426469 422796 757374 787644 40.95 67.8 2
10:58:46 2023-09-28 453527 454675 99728 97822 163656 171902 176739 178249 103903 103987 122979 127588 153395 155480 477602 513790 1250443 1233529 470251 492694 141773 121837 146296 147715 179626 171491 163035 163169 100056 101438 320162 289399 841521 845291 228892 225605 301762 304326 365313 357879 360474 367100 366479 370048 334530 372212 837072 883009 577837 505976 327609 324528 377805 374146 386581 389748 385168 387757 423005 424647 744767 784043 41.05 67.8 2
10:58:47 2023-09-28 454260 455530 99941 97695 164201 171760 180614 177737 104080 101859 123282 127174 153552 154729 477638 518246 1245090 1227672 468638 494090 141507 121753 146296 150033 179541 171799 162107 163693 99816 101438 321647 288486 836078 846124 228093 225902 302621 304042 366627 355054 360510 363592 367210 371783 333550 373374 837072 870388 601047 507054 328377 323242 376672 377000 382069 387701 384006 387060 427119 424147 749335 787428 40.95 67.8 2
10:58:48 2023-09-28 450125 454996 100070 97567 164633 171245 180790 179587 104147 101578 123434 126749 153996 154231 477674 514094 1241490 1231618 478690 493907 139856 122172 146192 148127 177617 171695 162524 163520 100025 101405 321647 288270 837113 841306 227386 226322 302193 305903 365456 357197 359388 363998 368352 371085 336786 369416 833412 884161 601010 507413 329577 321835 378676 375306 384976 387701 380815 385870 424034 424647 751932 785961 40.95 67.8 2
10:58:49 2023-09-28 454690 455640 100009 97726 164339 169097 178231 179819 104113 101578 123197 126782 153569 154867 477638 516826 1253384 1227818 468566 492158 141542 121920 146296 150033 179576 171799 162367 163204 99849 101438 322582 290191 844251 843132 227580 225587 302363 302549 365456 358094 360582 362503 365230 370118 337666 369488 838260 880290 603906 505976 328646 324551 375207 374181 385554 388859 382505 385381 423962 424647 749076 787083 40.95 67.8 2
10:58:50 2023-09-28 458943 453145 100009 97464 163878 171435 178106 177613 101619 101935 123519 126648 153753 154626 477566 512879 1239836 1225482 473625 493740 141606 121753 146261 150033 177866 171730 162480 163658 99816 101438 321998 288486 845099 846124 226876 226094 301979 302656 364360 357555 362731 363741 367210 369014 334530 371651 832160 874470 603906 501513 328646 322526 377238 373883 384400 391223 380815 387060 421744 424278 758996 782821 41.05 67.8 2
10:58:51 2023-09-28 450827 453176 99932 97460 163882 171315 180431 177453 103936 101578 123234 126749 153535 154729 477710 515285 1244207 1231740 475559 493740 141507 121753 146261 149998 179415 171610 162627 163204 99816 101335 323517 287972 842360 841343 227615 225587 299130 304542 364907 356445 359135 363082 367798 369530 335546 369488 834630 874433 599618 507413 328145 321773 378943 374181 383250 387088 382541 388601 425761 423894 748507 783266 40.95 67.8 2
10:58:52 2023-09-28 455453 455962 99999 97561 164719 168352 177171 176563 104291 101578 123434 126506 154030 154273 477566 518316 1234081 1220255 478408 494053 141310 121753 146159 150033 179380 171764 162107 163169 99747 101335 322582 288414 838944 846702 226876 225587 298677 303508 366555 355054 360546 363998 368611 371227 333911 371687 829772 871122 608259 503757 328646 320860 378979 376434 382069 389748 381659 385870 426469 424002 756319 785961 40.95 67.8 2
10:58:53 2023-09-28 454265 454167 99899 97464 163882 171555 180720 177453 104113 101578 123267 126749 153535 154729 477746 522181 1247782 1226945 472361 493870 139339 122340 145947 148611 176624 172793 161971 164114 99647 101686 323749 291072 825439 844852 227193 225395 300495 302692 367695 356338 359424 364512 365558 372375 335546 371834 836479 875539 603910 507413 328145 322297 376107 377567 384094 387124 381965 386512 427493 422761 748803 786310 40.95 67.8 2
10:58:54 2023-09-28 460049 456248 99872 97456 163813 171591 180179 177964 101624 102040 123097 126782 153535 154764 477674 519492 1243251 1218519 470584 491395 141511 121753 146606 148861 179415 171799 162367 163579 99678 101438 321647 290191 834037 847973 227386 224820 300952 302799 365491 354308 360654 363011 365266 370118 333658 372811 834667 868878 596854 501477 327147 323242 375542 375306 380928 389748 383119 385344 423673 423406 750831 786310 40.95 67.8 2
10:58:55 2023-09-28 450714 456284 99770 97526 163882 171435 180467 179693 104008 102040 123367 126897 153723 155273 477602 513118 1246490 1236596 471886 494753 141832 121753 146296 147853 179737 171491 162661 163066 99849 101265 320509 288175 840792 843729 228182 224664 299620 303865 363814 356445 360256 363082 365594 368428 335836 369416 835887 881439 605360 505259 326613 323603 376708 373026 383250 387736 383155 385964 421402 422134 746077 783687 40.95 67.8 2
10:58:56 2023-09-28 450940 454778 99736 97365 163874 171555 180431 179980 103903 101859 123149 126782 153433 154764 480110 516826 1243325 1224293 472463 493740 141212 121586 146159 149998 179325 171764 162668 163465 99747 101335 321436 288523 839105 845524 227193 224855 299620 302445 365491 354237 358883 362567 364974 370083 333297 369524 835887 865668 605360 507054 327183 321477 375542 376134 380928 386547 382001 385418 424070 422522 748567 786858 41.05 67.8 2
10:58:57 2023-09-28 454642 456284 99974 97362 164728 168624 176614 176969 101592 101791 123467 126594 153535 154089 480485 513734 1242949 1231320 476944 494090 141507 121586 146123 148023 179451 171764 162514 163317 99816 101265 321296 288414 837789 841343 226841 224890 298642 303013 364360 355873 357767 363998 366622 368428 333947 369416 833412 874433 608259 507413 327682 320279 377805 374146 382945 385937 380815 387060 422328 421509 749335 782858 41.05 67.8 2
10:58:58 2023-09-28 456280 454442 100009 97033 164769 167917 180861 179462 104180 101507 123264 126332 154030 153734 481201 518388 1234994 1220255 480555 491431 141178 121837 145786 148264 177084 172414 162202 163520 99716 101405 322582 290456 830665 848528 228240 226112 300913 301985 365527 354308 359967 360663 365451 371227 333803 369452 829736 865618 608259 504507 329344 321963 375578 376134 381766 387701 377924 386238 424070 423704 759659 785961 40.95 67.8 2
10:58:59 2023-09-28 459915 454207 99765 97360 163779 168518 180396 179623 103936 101578 123064 126513 153894 154231 480449 512468 1235907 1222517 476036 491431 141576 124577 146365 147304 179591 171219 163148 162648 99849 101125 321647 288378 842808 846738 226139 224855 301582 302977 362724 354805 360582 362971 365266 367295 333947 369524 831571 876298 602477 500732 327646 321609 376071 372432 380963 388894 378601 385381 420147 422810 756430 783687 40.95 67.8 2
10:59:00 2023-09-28 455599 454566 99736 97397 163844 171315 180179 177737 103936 101578 123064 126782 153791 155273 482561 520433 1246490 1223699 472930 495454 139661 121920 146123 148058 179561 171764 162333 163396 99714 101405 321296 291274 836888 850336 226841 224126 299620 303740 365164 354237 360546 363998 363845 369789 333839 371651 835813 870109 603906 500696 324739 322526 375207 375234 380892 389712 381928 384454 422969 422810 756550 786310 40.95 67.8 2
10:59:01 2023-09-28 457244 454495 99703 97100 163848 168388 180649 177417 103903 101578 123064 126681 153501 154445 481164 518210 1232800 1221124 475376 494090 141473 121502 146125 147335 179380 171576 162107 162987 99612 101125 323517 286620 839532 846702 227918 224438 297703 303579 363233 353210 359931 360893 365522 367516 332432 369452 829736 872923 605360 501404 327111 320312 377504 373812 382769 387666 378565 386786 422041 421514 753569 785401 40.95 67.8 2
10:59:02 2023-09-28 454911 457540 99841 97558 163671 168624 177732 177252 104090 101758 123197 126843 153718 154626 480413 519919 1245090 1226783 472586 494789 141198 121753 145709 148093 176554 171730 161927 163396 99612 101265 321647 288486 832144 844925 228079 224473 299095 303892 365491 354202 357480 363741 363845 370118 332756 368233 834593 872019 603910 506694 326346 320860 374908 375798 380892 385328 378601 384145 424034 422774 747099 787083 40.95 67.8 2
10:59:03 2023-09-28 458106 454495 99703 97100 163848 167917 180684 176757 104046 101578 123197 126385 153859 153990 480449 519847 1235871 1217160 476651 492504 141212 121669 145855 147472 179275 171764 162073 163658 99441 101335 321294 291578 835888 847300 227489 224820 301209 302451 365420 354237 359099 360205 363299 370048 332756 368269 829736 865505 596223 501513 328354 320540 376328 377299 384396 390016 380103 384307 423782 422630 760225 786088 40.95 67.8 2
10:59:04 2023-09-28 456470 454486 99699 97128 163809 168388 177732 180197 101474 101578 123164 126681 153569 154488 482561 518574 1252458 1228692 469586 492504 141310 121502 146616 147612 179702 171457 162480 163022 99612 101125 323749 288450 842873 843729 227757 223400 299585 301950 362181 355339 358306 363998 362720 366747 333839 367126 834630 874433 596759 504471 324631 322550 374048 371874 382641 387088 381622 382950 419780 424002 745474 783377 40.95 67.8 2
10:59:05 2023-09-28 459984 455779 99732 97261 163744 168388 180684 179623 103903 101578 123064 126715 153399 154587 483936 513734 1237080 1225482 475516 495491 141995 121419 146838 147131 176050 171353 163107 162614 99612 101125 321647 288450 862570 847936 227757 224404 298607 301950 364080 356902 360256 360303 364391 365655 333803 369344 829736 875467 603013 499952 327378 320825 374382 374108 380892 388563 378456 384145 418861 422774 756356 781085 40.95 67.8 2
10:59:06 2023-09-28 453583 457185 99703 97297 163844 167917 180684 179587 103975 101578 123064 126506 153501 154196 481540 514058 1241453 1231320 479532 492122 141260 121502 145855 146993 179345 171610 162367 163169 99543 101125 321436 288532 835942 843729 227115 224629 297703 302880 363233 355303 357157 360785 364391 367551 332756 368417 829113 881291 599560 506694 327342 318887 375507 372990 382606 385024 377320 385344 420738 424002 751208 783649 40.95 67.8 2
10:59:07 2023-09-28 459852 457905 99807 97260 164097 168518 177732 177311 104200 101791 123400 126546 153399 154557 480983 521961 1239422 1214120 479124 495381 139160 121753 145855 147472 179310 171730 162073 163589 99512 101335 320361 291573 831386 847936 227115 224855 297738 302451 364907 353175 358306 359952 364391 369789 332486 368233 829077 870109 598189 502971 328377 320975 374346 375234 382769 386512 376188 384726 422969 421514 758581 784007 40.95 67.8 2
10:59:08 2023-09-28 460715 454566 99601 97092 163809 168388 180396 179623 103903 101578 123064 126594 153535 154445 481540 514518 1238542 1222480 475559 491431 141473 124473 146261 146895 179772 171065 162661 162614 99612 101125 321296 288414 848625 847926 227115 223503 298190 301950 363822 353989 359388 360785 363299 367834 333261 368528 830231 874193 599618 499952 324739 319983 376861 373361 383237 390124 378312 382877 419515 421370 755598 782609 40.95 67.8 2
10:59:09 2023-09-28 456056 458225 99570 97100 163551 168388 177235 179783 101609 101476 123064 126715 153470 154695 481917 519089 1244171 1222443 472818 492122 141131 121502 145855 146993 177014 171764 161902 163135 99474 101125 321294 288599 843954 846124 228133 223434 300991 302880 364360 354889 357193 362971 363009 368943 330746 367162 833375 870725 596223 505976 324667 320303 374048 374146 382228 386695 378528 383023 423627 420223 747353 784043 40.95 67.8 2
10:59:10 2023-09-28 454203 454526 99562 96802 163882 167917 180396 176633 101474 101507 123197 126332 153569 153948 481881 518208 1244261 1234260 478690 495491 141635 121502 146980 147231 177368 171626 162455 163259 99649 101265 321294 288473 839080 842535 227918 224334 299502 303525 362972 354202 359036 360677 364391 366747 332522 366862 829736 879351 596759 507054 324739 318852 375507 371874 383310 385751 377888 385035 420075 421550 750511 781121 40.95 67.8 2
10:59:11 2023-09-28 457020 457148 99420 97027 163813 168388 180396 179623 101442 101578 123064 126506 153535 154445 481164 519117 1252458 1227818 468566 492887 141242 124542 145835 147509 179255 171219 162367 162909 99441 100985 323749 288523 841411 843729 227115 222676 299095 300576 363822 354273 357193 360821 361093 365655 332792 368156 833375 879264 596759 503720 324631 321573 372109 373579 380928 385328 378528 381221 418202 422774 746040 781675 40.95 67.8 2
10:59:12 2023-09-28 458613 454561 99396 97135 163572 168482 177661 177182 104056 101443 123197 126580 153399 154557 481699 513806 1237192 1221994 475999 491431 141250 121502 146606 147509 179596 171065 162894 162648 99816 101058 318295 287257 843125 847926 225837 223400 297955 303310 363566 354639 358342 360555 363299 367317 331014 368233 829113 871654 608259 499952 324703 321515 375507 373843 381150 386477 377320 384726 418496 419008 753569 781310 40.95 67.8 2
10:59:13 2023-09-28 459594 455333 99387 97056 163661 167917 180144 176509 103870 101474 122979 126473 153535 154196 481504 518574 1239422 1224293 478174 492122 141011 121419 145752 147509 179185 171645 162073 163169 99441 101125 323749 288486 838515 845524 225837 223434 297495 302024 362146 355339 357731 359409 362720 366456 333767 367635 830231 880039 596759 501086 324739 318887 373226 373843 384941 387930 378376 382731 418719 422630 755100 783291 40.95 67.8 2
10:59:14 2023-09-28 461295 458225 99400 97168 163375 168624 176739 177453 103765 101578 123064 126614 153395 154695 480485 519786 1241453 1220255 468566 492851 141050 124542 145709 147578 179310 171457 162073 163022 99373 101125 323749 290191 837000 847337 227435 222745 297738 303947 362146 353888 357767 360929 361129 366747 330460 368269 832197 866387 605360 501440 323646 320597 372928 371874 379006 385328 378528 381833 420510 418973 747173 782821 40.95 67.8 2
10:59:15 2023-09-28 458294 455872 99728 96793 163878 167682 180720 176356 103870 101578 123064 126506 153501 153982 481917 521332 1231925 1220255 479087 492851 140897 121502 145652 147369 179060 171610 161590 163169 99373 101125 318837 290254 833307 847973 225837 223469 298027 303039 363268 354388 357731 360241 363880 369911 333314 370178 830009 869384 596759 501367 326468 318484 376898 376232 381886 387930 376116 384182 423028 419044 758027 783724 40.95 67.8 2
10:59:16 2023-09-28 457508 455556 99387 97021 163665 168388 180144 179658 103870 101437 122895 126580 153501 154196 481917 521456 1248668 1224293 474142 492887 141011 124611 145786 147301 179095 171557 162107 163169 99304 101125 322805 292431 834461 844090 225837 223055 298642 299175 362724 354237 356155 360495 360553 366747 332756 367114 833412 878020 593901 504507 324631 319854 373183 371839 383201 384720 377320 378470 418897 422179 749335 784007 41.05 67.8 2
10:59:17 2023-09-28 461554 458518 99420 96793 163805 168473 177697 177146 101539 101342 123064 126459 153433 154380 482489 513878 1238954 1221957 476944 492887 141276 121343 146125 147304 175739 171150 162333 162614 99373 100889 323749 288306 851219 847325 225837 223055 297955 300120 361010 353175 358306 359698 361164 366286 331785 369387 828527 874230 601047 499210 324703 318887 373226 372000 381958 386512 376188 381869 416340 420259 755820 779389 41.05 67.8 2
10:59:18 2023-09-28 455539 455872 99387 96761 163848 167799 180565 176263 103903 101264 123064 126177 153535 153700 482344 518574 1239422 1229567 478408 492504 139168 124594 145752 147304 179345 171491 162073 162648 99168 100846 322582 288523 837226 843729 225837 223434 299301 300120 364080 353706 358020 358580 362212 367655 331247 366262 829642 874470 598189 505259 327377 317889 373261 371839 382033 384148 378071 385180 421556 421263 751097 783724 40.95 67.8 2
10:59:19 2023-09-28 462866 456186 99562 96994 163414 168352 177483 176633 103836 101437 123155 126298 153263 154128 481844 519883 1239422 1213686 475449 493616 141043 124508 145511 147407 176483 171491 161624 163056 99134 100985 322805 291084 831724 847973 225837 227060 297738 298930 362146 354889 357767 358616 360014 365655 329746 368156 829150 865420 588398 495594 324631 319854 373711 374108 381958 386512 376188 378470 419780 419044 754570 782266 40.95 67.8 2
10:59:20 2023-09-28 458939 455881 99294 96802 163290 167917 180108 179623 103836 101507 123088 126298 153289 154196 482635 518574 1230176 1219841 476050 492504 140815 124508 145580 147578 176483 171610 162073 163169 99168 101125 322582 288450 836311 847973 225837 227255 296865 302561 364594 351898 356155 359698 363009 365655 328715 368756 828796 868659 598367 500940 324223 316788 374239 374902 378862 387384 378487 383023 420111 418349 753459 781384 40.95 67.8 2
10:59:21 2023-09-28 455417 457943 99253 96761 163285 167917 177235 176757 101545 101437 126219 126298 153289 154196 483122 521054 1245090 1222517 474142 492851 140924 124508 145313 147304 179095 171491 161624 163022 99242 101055 325520 292431 834706 843729 225837 227219 300028 298268 364080 353989 358527 359698 359476 366489 331749 366521 832160 875503 596759 503720 324138 319370 372920 373052 382769 385751 376188 378434 418202 421182 746275 781712 40.95 67.8 2
10:59:22 2023-09-28 459652 458221 99286 96793 163517 167917 180108 176616 101614 101342 123097 126445 153399 154342 482830 513842 1238954 1221957 476123 495491 141011 124542 145347 146895 179191 171047 161937 162998 99271 100846 322816 288523 839651 847926 225678 226936 297775 299210 361010 355282 357229 358328 361093 365772 331749 367114 829221 875503 595621 498470 324595 317889 374240 369582 382228 385363 375060 380683 415686 420259 755720 778250 40.95 67.8 2
10:59:23 2023-09-28 454204 458550 99379 96765 163805 167682 180431 176509 103870 101230 126200 126124 153289 153734 482635 518574 1237939 1227818 479464 492887 140897 124473 145652 146584 179060 171491 161961 162648 99168 100846 323749 288613 842091 843729 225519 222745 297955 301097 363566 356596 358020 358040 361129 367317 331247 364859 828527 874109 593901 504507 324739 317889 372109 371577 382769 385751 377147 381833 420959 421227 755182 783287 40.95 67.8 2
10:59:24 2023-09-28 462756 457124 99292 96733 163379 168599 177235 177252 104133 101544 126043 126506 153395 154308 482344 520946 1241184 1211461 474215 495307 138773 121502 145450 147027 179060 171764 161590 163431 99134 101055 324938 292022 831261 848009 224885 224363 297955 300175 362181 353888 358527 357214 360014 366456 329479 367114 830231 868878 596759 501032 324775 318342 373975 371910 379006 383880 376346 381258 420738 418385 756393 781712 40.95 67.8 2
10:59:25 2023-09-28 461116 457267 99294 96703 163251 168127 180108 179623 103693 101404 126043 126298 153429 154522 483013 514058 1234081 1220708 475969 494606 141178 124439 146023 146860 179451 170641 162367 162648 99134 100846 322582 288486 847367 845506 225519 223661 297775 299210 361010 354388 356942 358292 360553 365188 329746 367635 829054 873779 595445 500343 325939 317747 374203 371854 382769 387384 377304 381076 418549 420223 755247 780635 40.95 67.8 2
10:59:26 2023-09-28 459836 459910 99195 97031 162734 167917 176739 179693 103517 101594 122862 126627 152902 154695 481953 517952 1239694 1218519 468602 493616 140781 124508 145313 146895 179060 171219 161624 162682 99134 100846 323749 290191 833992 846738 225837 223140 297811 299175 363053 351596 357766 360241 359727 366801 327688 368193 831890 865738 603910 501513 322629 318629 373711 373052 378934 385209 377054 378470 418825 416486 744418 781712 40.95 67.8 2
10:59:27 2023-09-28 458723 457012 99396 96460 163809 167448 180431 176016 103903 101093 122979 125762 153535 153205 482671 521492 1231357 1217653 479804 493652 138306 124594 145178 147509 176377 171764 161444 163169 99033 100846 325891 291532 827926 846738 225043 222745 297847 300921 365074 354225 357946 356320 363048 368352 328804 366894 829260 866241 595330 501477 324739 316894 373183 374108 381150 385751 376346 378506 419816 418830 756430 782858 40.95 67.8 2
10:59:28 2023-09-28 457641 457308 99226 96637 163290 167365 176739 179336 103693 101437 126184 126298 153289 154475 481953 519919 1250683 1227818 468602 494851 140922 124473 145450 146515 179095 171065 161624 162710 99101 100846 318837 290263 839645 843729 225519 222984 298027 300175 361010 352117 358020 358616 360740 365772 329746 364896 829772 875608 602460 501477 321687 318887 372095 369871 381150 385751 376188 378326 417404 419008 744235 782534 40.95 67.8 2
10:59:29 2023-09-28 462761 457160 99259 96700 163254 167882 177235 176721 103884 101235 122979 126264 153255 154196 482635 514094 1233677 1221124 475522 492887 140815 124266 145817 146757 179220 170709 162107 162648 99134 100534 324332 288148 840295 848009 225519 223611 296621 300155 360794 351862 362530 358076 361093 364640 327724 367341 827879 865420 591385 498506 323610 316965 375791 372000 378934 383077 377414 381527 415721 418087 751245 778250 40.95 67.8 2
10:59:30 2023-09-28 461282 457048 99193 96604 163285 167682 180234 176509 101357 101264 126219 125916 153289 153700 483013 518574 1239422 1222480 479124 492922 140781 124473 145766 146895 176377 171065 161590 162682 99033 100846 323749 290191 836775 846124 225202 226829 297955 298686 362785 353175 358020 356463 360014 365772 330746 364627 827879 877399 593901 501745 326403 319389 374203 372979 382769 385715 376199 380502 419770 420080 752351 779353 40.95 67.8 2
10:59:31 2023-09-28 459798 456629 98772 96596 163144 168352 176739 176757 103693 101297 125973 126237 153050 154196 481953 519919 1239422 1213799 473924 492922 138306 124473 145077 146895 178810 171219 161616 162682 98965 100846 324938 291327 834075 849847 225412 223140 297955 299896 363053 351898 356191 358293 361006 366801 328485 366003 828527 866423 595330 498194 324138 316965 372095 373052 379006 386430 376310 378362 418238 417398 754607 781712 40.95 67.8 2
10:59:32 2023-09-28 460124 457267 99155 96670 163255 167917 176739 176757 103698 101196 126114 126231 152974 154055 483354 518171 1230176 1221994 477326 492851 138306 124439 145279 146895 176624 171065 162100 162648 99101 100640 321998 288378 841906 847973 225571 223140 295472 301633 362871 351537 357726 359858 364075 365594 327546 366931 827072 868659 595445 501745 323311 316929 375035 369799 378595 386286 377950 380611 417404 415796 751859 780310 40.95 67.8 2
10:59:33 2023-09-28 457508 457263 98751 96737 162730 167917 176739 176757 103769 101230 126114 126144 153008 154162 482976 521385 1240536 1222443 474106 494348 138210 124646 145026 147509 176131 171730 161007 163135 98932 100846 322582 291423 829116 845524 225202 223140 297709 300108 364080 353888 355853 358580 361006 367834 328148 364529 828455 871342 599560 504471 322593 319127 372884 374108 381150 383517 377950 378398 418861 417727 744381 783649 41.05 67.8 2
10:59:34 2023-09-28 460058 459521 99360 96631 163379 167811 177483 176563 103956 101062 122979 126096 153466 154059 483318 520042 1239422 1222480 480059 496545 138517 124543 145107 146826 176448 171438 161922 162614 99068 100812 323749 289914 838628 843729 224649 223768 296621 300745 361010 354889 355853 356356 359979 365736 328715 362622 827879 878020 597566 504077 325476 316416 373711 371963 381958 384346 375740 378470 416012 418973 750748 778213 41.05 67.8 2
10:59:35 2023-09-28 459374 457952 98751 96436 162695 167917 176739 176757 103769 101404 126184 126056 153042 154162 482599 518574 1249555 1227818 468372 492851 140972 124370 145709 146964 179345 170675 162073 162354 99101 100673 322582 288450 844449 845524 225678 222515 297919 301280 360974 353888 357476 359940 361006 364569 328680 364823 829736 875717 602460 500696 323172 320038 374130 369510 378718 385102 378487 378254 417259 417549 743743 781613 41.05 67.8 2
10:59:36 2023-09-28 461512 458592 98743 96596 162994 167917 177608 176721 103922 101196 126149 126056 153008 154196 484614 518171 1230176 1221124 475522 492851 138392 124370 145450 146515 176624 171184 161556 162614 99000 100640 321294 288455 841311 847973 225043 223140 296358 301024 361010 351825 357730 357466 360553 365444 326665 365966 827255 866423 603910 499174 322366 317371 374240 372525 378293 385209 376880 380647 416340 415179 751579 778213 41.05 67.8 2
10:59:37 2023-09-28 458814 457267 98780 96136 163255 167412 177483 176263 103660 101160 126237 125849 153255 153559 483354 520042 1238542 1226945 479804 492851 138306 124404 145279 146860 176624 171065 161556 162614 98965 100673 325638 290155 837789 844925 223831 223140 295924 300320 361010 354889 356642 358440 360790 365159 329301 362441 827695 877860 596759 501295 325476 318233 373147 372000 381689 385209 375172 378290 417999 418937 752351 778213 40.95 67.8 2
10:59:38 2023-09-28 462551 459856 98743 96464 162994 167917 176739 176757 103626 101230 126114 126144 153250 154055 483318 521054 1241184 1212669 475967 494312 138306 124404 145245 146860 176624 171219 161688 162648 98458 100673 322805 291739 833355 850448 224649 222827 297955 299473 361010 351862 358782 358949 360462 365772 327653 364859 829642 865738 593365 498194 323119 316929 370002 372525 378934 384923 375136 377190 416995 416450 753459 781085 40.95 67.8 2
10:59:39 2023-09-28 461443 458870 98710 96440 162734 167682 176739 176509 103660 101023 125938 125849 152661 153734 483391 517039 1229302 1220255 476710 492887 138306 124335 145178 146826 176624 170675 161821 162320 99242 100578 322582 289399 839143 850941 224389 222913 295651 301170 360830 351609 357041 357202 359979 364604 325681 365966 827108 866351 603910 498433 322140 315550 375264 372525 377459 384668 376346 380647 416304 414018 750400 779940 40.95 67.8 2
10:59:40 2023-09-28 457604 458624 98710 96440 162768 167917 176739 176633 103664 101230 126026 126144 152762 154162 483354 523000 1243251 1220708 474179 492922 138388 124404 145047 146515 176377 171219 161298 162874 98491 100673 317555 292909 833583 843729 224533 222515 297500 297428 363053 353888 355565 356427 359629 366544 328184 362586 828527 870452 593901 502615 322104 318901 370002 371673 380896 383232 376053 379196 418221 417585 745893 782609 40.95 67.8 2
10:59:41 2023-09-28 462761 458126 99192 96603 163073 167448 176739 176509 101625 101134 122813 125815 152974 153734 483354 514094 1238542 1221124 478137 492851 140981 124335 146199 146346 179310 170370 161590 162095 98524 100640 322582 290155 849832 847926 224146 222671 295924 299219 359851 351862 357766 356128 360716 362389 327688 364823 827255 865695 595445 498194 322629 315903 372095 369430 379006 385209 374870 378326 415020 417691 752998 776694 40.95 67.8 2
10:59:42 2023-09-28 459589 458660 98677 96729 162180 167917 176245 179623 103346 101404 125956 126648 153003 154695 483318 517075 1247782 1230443 473155 492851 138306 124370 145279 146791 179060 170641 162100 162354 99033 100501 325874 288378 843837 843729 225571 222515 295472 300357 360394 351862 355889 358833 360717 363229 330021 363980 830157 875056 596759 502432 322714 318938 373675 369546 378862 383219 377414 378398 415020 416309 743349 779276 41.05 67.8 2
10:59:43 2023-09-28 460246 457267 98718 96079 163517 166910 177235 175736 103593 100884 125938 125849 153008 153563 483391 520651 1229302 1216787 479804 492922 138214 124439 144774 146860 176131 171219 161298 162614 98491 100501 320361 290191 837736 847936 224146 223140 295758 297536 361010 351258 355889 355321 361006 365736 325716 364271 825499 865090 593901 499210 322629 315586 373183 373052 377760 383553 374039 378434 419624 415214 754103 778801 40.95 67.8 2
10:59:44 2023-09-28 459881 459090 98718 96144 163133 167448 176739 176263 103626 100884 126026 125849 152974 153700 483391 516859 1235871 1220255 477018 492504 138306 124128 144936 146964 176624 170675 161556 162501 98491 100398 323395 291054 863101 847177 223545 222373 296139 300217 359707 351717 356751 357679 360282 363187 327653 363427 825462 870388 595330 499256 322068 315658 370002 369727 378682 384382 374039 377190 415020 416486 751326 778722 40.95 67.8 2
10:59:45 2023-09-28 460448 458875 98669 96200 162206 167799 176492 176633 103450 101230 125868 125883 152517 154196 483354 519153 1239422 1211805 472463 492504 138306 124197 144936 146964 176377 170675 161709 162467 98524 100501 322582 290191 840037 848009 224146 221510 297081 297897 361010 350764 357513 357740 358835 364313 325752 364859 829054 861323 599618 498194 323448 316894 370002 369799 377796 385265 375447 378242 417776 415073 749076 778905 40.95 67.8 2
10:59:46 2023-09-28 460269 459130 98590 96535 162562 167811 176739 176757 103560 101230 125868 126412 152770 154196 483318 517998 1244207 1233954 472731 492851 138392 124370 145450 146176 176624 170675 161590 162354 98524 100501 321294 288495 859792 843729 224569 222203 296150 299715 360938 351862 354489 357466 361006 363512 326700 362622 827879 870506 593901 504113 322942 318190 373183 369763 378329 381194 376346 378398 414696 415505 744148 778722 40.95 67.8 2
10:59:47 2023-09-28 457316 459346 98718 96176 162730 167448 176739 176545 103593 100917 125938 125849 152902 153734 483391 524850 1241453 1221124 474850 492922 138306 124197 144808 146587 176131 170675 161041 162467 98458 100534 324339 292018 832163 843729 223831 222203 297500 296555 360974 351898 354739 355820 357756 364349 330255 360258 830009 873816 601010 501295 323172 319017 369193 369582 378754 382193 375136 377853 414732 416450 743670 780236 41.05 67.8 2
10:59:48 2023-09-28 462515 458270 98710 96136 162734 167412 176668 175981 103593 100917 125903 125729 152935 153700 484454 514058 1232259 1218519 478157 492540 140977 124007 145313 146315 179095 170099 162240 161611 98932 100191 322805 288414 842695 847325 223245 222203 296246 297789 358480 351294 356971 356884 359919 361305 325716 364235 825499 870872 596223 498194 323172 314986 370002 368024 378631 383197 374076 377154 414328 415214 751895 778169 41.05 67.8 2
10:59:49 2023-09-28 457353 458633 98685 96140 162730 167506 176739 176509 103450 101160 125833 126090 153004 154231 483427 517075 1241490 1231320 475289 492887 138306 124162 144808 146384 176377 170675 161821 162095 98524 100191 325638 288414 837290 844090 223895 222230 294850 300108 360250 351398 351533 357059 360862 362755 328391 362441 827879 870388 601010 504113 323172 315298 372620 369727 377760 380891 375447 381087 415020 414018 742727 778272 41.05 67.8 2
10:59:50 2023-09-28 460241 457983 98743 95876 163255 166910 177235 175736 103731 100711 126026 125435 152902 152713 484417 523000 1230176 1215422 480693 492922 137903 124404 145506 146515 175885 171184 161007 162648 98458 100501 324938 291587 828238 847337 222747 222827 295830 297146 361010 350764 354776 354184 359954 364640 331170 362586 824878 863832 602460 498506 322140 315802 370002 369871 377193 383213 372874 379931 419031 414881 755720 781496 40.95 67.8 2
10:59:51 2023-09-28 462293 458669 98685 96144 162734 167448 176739 176263 103593 100884 125868 125642 152551 153700 484454 516822 1231925 1218519 475559 495381 138746 124370 145782 146312 176624 170031 161971 161958 98900 100367 323395 288306 845329 848528 223060 221856 296246 297789 358768 351398 356934 355250 359376 361270 325716 363430 825499 870109 595330 497840 323172 315802 370002 368319 378631 383553 373474 376094 413709 415832 751282 777064 41.05 67.8 2
10:59:52 2023-09-28 459953 459674 98609 96140 162244 167678 176492 176757 103450 101160 125868 126144 152551 154196 484454 519518 1241184 1211461 473229 494384 138210 124076 144808 146826 176377 170675 161616 162354 98491 100501 322805 290879 841679 848009 224268 221164 296872 297789 360974 349742 356430 358949 358295 363512 325681 364565 829384 863287 598189 498046 322942 318938 369821 369618 377315 384822 374953 377780 417404 413947 748507 779353 40.95 67.8 2
10:59:53 2023-09-28 460246 459130 98586 96144 162440 167799 176245 176509 103788 101274 125833 126177 152517 154231 483354 517111 1245090 1229044 471326 492887 138310 124076 145945 146143 176624 170641 161556 162095 98524 100191 316638 288378 848795 842535 224533 221665 295100 297649 359309 351330 353739 356427 359919 361340 325716 360546 827879 870424 601010 502223 321800 315658 372095 368615 377760 380891 376346 377793 414948 413982 739994 778169 40.95 67.8 2
10:59:54 2023-09-28 458024 459845 98648 96144 162587 167448 176615 176263 103480 100884 125903 125762 152974 153700 484454 523036 1241490 1220708 475476 492887 137882 124197 145506 146312 176131 170912 161041 162648 98425 100534 321294 292702 828007 843729 223096 221537 297189 296757 360758 351717 353557 355678 358116 365010 328623 360258 828282 870109 598110 501513 322256 317589 369229 369474 378595 381229 374076 377318 418108 418517 745203 778838 40.95 67.8 2
10:59:55 2023-09-28 463455 459516 98677 96104 162465 167331 176739 176016 103484 100884 125903 125642 152551 153593 484454 517111 1235907 1220255 479192 492887 138114 124042 144372 146349 176131 170488 161339 162095 98491 100191 325283 290191 838887 847325 222399 221475 294158 297789 358768 351862 355889 353993 358799 361305 326700 360474 825462 870610 596759 498194 321616 315802 370002 369466 378970 383517 372911 376623 415020 418517 753720 778753 41.05 67.8 2
10:59:56 2023-09-28 460246 459809 98340 96144 161697 167917 176087 179623 103308 101160 125658 126090 152412 154445 483391 518208 1245127 1227818 471724 492922 138306 124042 145344 146312 176589 170504 162134 161992 99002 100196 322582 287828 856152 846087 224003 220299 295343 297789 358228 350800 353739 356952 358584 360729 327696 360438 827879 873742 584170 499599 320889 316330 370002 367507 376663 381229 376346 376924 413709 413982 741141 778272 41.05 67.8 2
10:59:57 2023-09-28 461480 460030 98710 96136 162734 167448 176739 176298 103450 100917 125903 125729 152695 153734 485557 519859 1226687 1218519 476798 492887 138114 124024 144808 146622 176377 170641 161075 162129 98491 100501 324339 288450 838325 849847 223132 221475 294407 299473 360684 349671 355063 355036 360752 362424 324933 362622 824878 865127 595330 500283 323172 315406 372620 368176 375319 382801 373857 380005 413529 414917 751467 778169 41.05 67.8 2
10:59:58 2023-09-28 458289 460030 98718 96343 162902 167682 176739 176509 103593 101057 125868 126009 153011 154089 484833 521456 1239422 1220255 474577 494348 138306 124110 145043 146349 176377 170641 161800 162354 98458 100191 322805 290879 841679 845543 223982 221129 295173 297789 360394 348898 353703 357933 358295 362968 324933 362658 829642 862577 591935 500732 321344 315427 370002 369799 374409 380910 375814 376058 417404 414697 739251 778801 41.05 67.8 2
10:59:59 2023-09-28 461116 458705 98751 95741 163251 166910 180234 175736 103626 100917 125938 125435 152668 153452 485557 522631 1230176 1217274 480896 492922 137922 124110 144338 146689 175885 170947 161339 162501 98491 100191 322582 290191 831862 848009 222747 221892 293959 297572 360722 349420 354521 354917 360318 363406 326663 360438 824111 865849 593901 498433 323172 314519 370002 369799 375775 381925 372312 377190 417404 414989 751282 780942 41.05 67.8 2
11:00:00 2023-09-28 458253 460071 98685 96079 162474 167331 176739 176263 103450 100917 125903 125849 152551 153700 484833 523108 1241490 1220708 476269 495116 138114 124076 144808 146587 176131 170709 161041 162354 98458 100224 328393 292845 834509 843729 222747 221164 295021 296598 360974 351862 351677 355072 356681 363548 325716 359316 827879 865420 596759 501477 322256 315802 368557 369466 378365 381194 374039 377051 415056 415214 741908 781384 40.95 67.8 2
11:00:01 2023-09-28 465506 460026 98644 96014 162248 167448 176615 176263 103450 100884 125903 125796 152551 153666 483391 523736 1238542 1216208 477018 495116 137922 124110 144372 146384 176131 171047 161351 162442 98733 100336 322451 291872 832418 850302 222222 220988 296103 297117 359707 350199 355601 353652 356681 363264 331134 360402 827255 865775 592471 496525 323861 315802 369705 369799 376062 382336 369659 377890 417404 412720 752388 777112 40.95 67.8 2
11:00:02 2023-09-28 460241 460066 98576 96079 162248 166945 176615 176140 103450 100917 125903 125675 153072 153700 483427 519554 1248668 1224330 473266 494384 138306 123869 145043 146248 178774 170133 161616 161646 98458 100191 323749 288559 838943 843729 222833 220062 296246 297753 358228 351330 351677 357933 356610 360764 325681 359859 829054 871690 599560 498506 321271 318451 369085 367220 377085 381967 375026 376636 412331 414989 742121 779201 41.05 67.8 2
11:00:03 2023-09-28 461480 460826 98615 96112 162180 167412 176492 176509 103384 100884 125833 125849 152517 154196 485191 522921 1240719 1217865 473022 496545 137942 124422 144906 146619 176589 170572 161704 162320 98425 100157 321861 291048 839445 851545 222676 220334 296002 297261 359815 349912 355816 357662 356645 362353 327233 360510 827879 856406 599618 497487 322256 317589 368817 369394 376026 384945 372874 376213 414984 414989 751467 780385 41.05 67.8 2
11:00:04 2023-09-28 460839 460066 98442 96104 161663 167917 176175 176757 103414 101126 125764 126144 152378 154445 484417 518574 1245054 1227818 472473 492851 138114 124059 145442 146556 176501 170335 161410 162060 98458 100124 324693 288383 847648 844925 223759 220405 294336 297897 358192 350440 353412 358949 357973 361129 327160 360258 827732 873816 599560 501745 321080 318487 369893 366883 376627 381194 375474 377024 412403 413877 741668 778169 41.05 67.8 2
11:00:05 2023-09-28 459881 459809 98644 95981 162435 167412 176739 176104 103560 100850 125921 125729 152517 153666 485520 517039 1230176 1218519 478137 492887 138114 124007 144936 146759 176501 170370 161821 161948 98458 100124 325638 287495 854015 849810 222364 220475 293959 297897 358192 348581 354202 354739 358799 359938 324897 360546 824221 866423 592471 498194 322256 315802 369966 366883 375462 382336 372874 377853 411788 414697 751467 776609 41.05 67.8 2
11:00:06 2023-09-28 460895 461157 98316 96079 162180 167412 176210 176509 103241 100884 125798 125849 152483 154196 484075 517075 1241453 1229567 473502 492887 138114 124007 144735 146556 176377 170606 161339 161855 98902 100234 322582 288162 851364 843619 222918 220299 294129 299582 358301 350266 351424 355522 358547 360190 326771 360366 828041 871342 592471 501440 321117 315002 369893 367471 375462 378888 374039 378537 413055 414989 741668 776609 41.05 67.8 2
11:00:07 2023-09-28 460899 460030 98677 95616 162990 166304 177235 175455 103560 100505 125991 125023 152974 152713 484417 522964 1226687 1213686 481169 493581 137730 124128 144645 146040 175885 170912 160750 162354 98392 100157 321294 291107 832219 847936 222052 221475 294697 296448 360394 349143 351641 354907 358764 362389 324897 360366 820620 856442 592471 495594 322714 314554 369677 369474 377387 380946 369335 378390 414516 414297 755569 779164 41.05 67.8 2
11:00:08 2023-09-28 462555 461489 98611 95908 162582 167135 176492 175736 103526 100781 125833 125435 152449 153666 484797 514094 1234909 1219567 476688 496545 138038 124163 144906 146177 176466 170267 161386 161958 98326 100124 322451 290155 841294 847325 221457 220299 294372 297225 356578 350199 354452 355661 357398 359114 327233 360076 824221 870109 596759 497487 322256 315766 369929 366883 377760 381229 369551 377318 412439 413912 749002 776512 41.05 67.8 2
11:00:09 2023-09-28 463936 460826 98438 96075 161727 167412 176052 176263 103312 100850 125798 125608 152238 153700 483354 520651 1235871 1211805 473168 494384 137757 123921 144338 146315 175639 170099 161159 162060 98425 100157 322582 291048 833880 848009 222172 219530 295307 296771 358768 348617 354489 356614 356074 361058 324609 360258 826522 859590 598189 497024 321344 317553 368083 368399 374337 382336 372575 376177 414620 414736 746238 776657 41.05 67.8 2
11:00:10 2023-09-28 460678 460030 98316 96047 162029 166910 176052 176104 103279 100884 125588 125729 152238 154055 484417 518574 1242066 1224256 468602 493964 138210 123852 144673 145806 176131 169594 161298 161577 98425 99953 321296 288378 840718 843729 222904 219684 293959 297753 356614 349389 351605 355250 356645 359114 324897 359244 826669 865420 591042 499174 319530 315586 370002 366368 375462 378888 374039 377853 411823 414697 740088 774824 41.05 67.8 2
11:00:11 2023-09-28 458673 460030 98344 95716 162214 167143 176615 175736 103414 100850 125833 125435 152415 153452 484797 523108 1241184 1218519 474179 492887 137177 124128 143916 146689 175359 170675 160349 162614 98224 100157 324938 291617 827089 845977 222222 220110 294022 295758 360504 349491 351352 355912 356467 362643 324897 358199 825499 867078 596660 501404 321117 315802 368557 369691 375883 378852 372312 376250 415020 414989 742195 779276 41.05 67.8 2
11:00:12 2023-09-28 463817 459994 98652 95620 162587 166875 176739 175736 103560 100781 125833 125435 152729 153205 484833 516826 1234994 1220255 479532 492922 137853 123887 144338 146213 175885 170370 161193 161611 98425 100124 316638 290155 835022 846124 221324 220405 293511 296807 357653 351294 353666 355141 356645 360225 327464 358199 823018 865456 592471 497487 322256 315322 369409 367507 377459 380608 369335 377060 413385 414989 751430 778828 41.05 67.8 2
11:00:13 2023-09-28 460899 460102 98211 96075 161663 167799 175929 176633 103208 100884 125501 125815 152133 153948 483391 518208 1245090 1224073 474340 496860 138065 124336 144705 145703 176501 170031 161513 161475 98359 99957 325891 288342 852424 843729 221670 219000 294407 296376 356578 349671 351569 357409 355503 359511 326541 358199 827879 865456 599560 495630 319982 315802 368817 366075 375462 380328 374039 376177 411173 414697 740088 776512 41.05 67.8 2
11:00:14 2023-09-28 463524 460026 98475 95660 162180 166875 176492 175736 103312 100850 125833 125435 152483 153452 485520 516749 1226651 1217160 476269 492887 137973 123887 144645 145566 175639 170065 161007 161577 98392 99953 322451 288446 844012 847973 221289 219719 292377 296937 357689 347532 351569 355409 358259 359903 324272 363102 824405 865849 592471 498194 321344 315694 369821 366189 375786 380981 371678 377853 411173 412587 749335 777717 41.05 67.8 2
11:00:15 2023-09-28 460954 460066 98475 95486 162431 166339 176527 175490 103755 100615 122798 125301 152415 153137 485374 521515 1237192 1224609 480392 493964 137757 123887 144651 145840 175955 170538 161007 161577 98392 100055 325520 290395 844739 844925 220979 220405 292334 296807 358192 350764 351569 354406 356610 360190 327233 360130 822399 871654 588398 495630 322028 315322 369633 367471 376627 380891 369515 376783 413382 413333 749002 777064 41.05 67.8 2
11:00:16 2023-09-28 465506 460098 98307 95680 161731 167143 176245 176263 103384 100850 125833 125608 152238 153666 484075 522227 1235871 1209221 475326 494384 137627 123715 144338 146179 175639 170488 161047 162060 98392 100124 318424 291532 840885 852150 221422 219473 295057 295758 358625 349000 354343 355643 355112 361129 324681 360186 825425 856442 599560 496430 321800 315514 367378 367989 374337 382300 369335 375351 414620 413821 749076 778828 41.05 67.8 2
11:00:17 2023-09-28 461222 460102 98144 96079 161629 167682 175368 176263 103208 100850 125466 125815 152028 154196 484833 519307 1245090 1226073 468602 494348 138306 123852 144774 145875 176377 170065 161264 161611 98425 99782 321296 288414 853615 843729 222399 219035 293511 297716 356614 349143 351533 354255 356610 358578 324897 358739 826669 865456 599560 498433 319530 315328 369966 366075 375198 378923 373739 377060 414011 414444 739267 776364 41.05 67.8 2
11:00:18 2023-09-28 459736 460071 98316 95708 162176 166875 176245 176140 103274 100711 125658 125608 152272 153559 484833 523000 1239422 1218519 473400 494348 137838 124318 144838 146109 175955 170301 160939 161992 98326 99991 322451 290456 841565 848528 221670 219648 293511 296354 359309 347354 350858 354184 356074 360190 323540 362033 829054 861287 591042 499989 320435 315514 368298 368579 372622 377759 372348 375910 414004 411935 740088 778722 41.05 67.8 2
11:00:19 2023-09-28 458939 460035 98551 95429 162700 166607 176739 175455 103417 100505 125658 125056 152909 152713 486245 518352 1235871 1224256 478453 494312 137853 123887 144257 146454 176008 170133 161007 161611 98425 99953 322805 288523 838152 843729 220970 220440 293108 297059 357689 349671 350436 353906 356645 359903 324825 358999 824442 874982 586218 502460 321800 314220 369821 366740 374159 378700 369407 377171 412259 413785 742727 774824 41.05 67.8 2
11:00:20 2023-09-28 460752 460071 98316 95494 162176 166875 176368 175736 103384 100649 122735 125614 152738 153529 484308 522487 1244943 1224149 473791 496897 137729 124094 144334 146556 176008 170370 161060 162149 98260 100124 321296 292018 835314 843729 221160 219438 295100 296224 357689 349706 351002 354152 354437 360225 324933 357086 827879 865420 589077 498433 320435 315802 366311 366368 375498 381060 369587 373907 412113 414989 740298 778169 41.05 67.8 2
11:00:21 2023-09-28 465090 460071 98348 95461 161731 166875 176492 175736 103608 100539 125623 125435 152378 153418 485557 517111 1231988 1217160 477694 493964 138388 123680 145249 145094 176377 169492 161556 161431 98425 99815 321294 288504 849555 846702 220326 219780 294515 296340 356102 348194 351496 354584 355432 359883 324645 359956 825102 866387 592471 496782 321117 314878 368270 367584 375163 380856 369515 376213 409948 414297 749129 774787 41.05 67.8 2
11:00:22 2023-09-28 460623 459994 98217 95851 162073 166770 176316 176122 103645 100889 125799 125695 152344 153666 486282 519307 1244718 1229567 471289 493964 137978 123749 145249 145767 176131 170065 161007 161577 98325 99782 324203 287968 842076 844925 221705 219035 293866 296239 357509 348617 351496 354184 356074 358042 324861 357911 825462 865487 591042 499210 318855 315544 369641 365268 374075 378322 372874 377051 409984 413498 740088 774860 41.05 67.8 2
11:00:23 2023-09-28 459841 460062 98307 95648 162833 166374 176739 175613 103417 100539 125658 125435 152378 153205 486282 522191 1226651 1214984 479694 494348 137436 123921 144204 146074 175674 170504 161094 162114 98326 100024 325638 290046 834191 850336 220802 219886 291516 296526 357689 347009 351533 354439 357183 360190 322858 358739 819388 860735 588398 498194 320435 314657 370002 366883 372065 378888 369551 377318 412113 411321 747321 774824 41.05 67.8 2
11:00:24 2023-09-28 458687 460102 98244 95461 161868 166910 175999 175736 103274 100572 125588 125315 152272 153205 486282 523144 1241453 1220255 474142 494384 137272 123921 143970 146213 175394 170641 160494 162129 98056 100157 325186 292990 830992 843729 220326 219070 293269 294100 359010 349143 350436 354406 354507 361052 324825 358705 825462 866387 598110 502102 320253 315034 370026 368435 374159 377618 369479 375461 414768 414651 741118 778722 41.05 67.8 2
11:00:25 2023-09-28 466492 460143 98381 95526 162214 166910 176245 175736 103649 100505 125623 125315 152631 153529 485608 522855 1236917 1208212 479390 494588 137299 124266 144236 146041 175779 170370 160527 162095 98257 100055 321861 292356 835078 850448 220101 219377 294097 295271 360802 347603 351605 351916 354224 360225 323839 360602 823018 861323 599560 496078 321344 313886 367157 367507 373181 378888 368072 374774 413709 413556 750141 778169 41.05 67.8 2
11:00:26 2023-09-28 459449 460143 98148 95453 162428 166642 176245 175736 103241 100711 125623 125435 152238 153205 484797 521090 1245127 1223167 468602 494420 137888 123646 144338 145638 176131 169526 161075 161577 98257 99815 322805 290191 842757 844925 220326 218319 293994 295614 358015 349138 351280 355803 353798 359883 324753 359982 827695 871306 580823 499965 319690 315802 365505 365268 375462 381060 369551 373306 410020 414405 742764 776879 41.05 67.8 2
11:00:27 2023-09-28 464839 459850 98454 95983 161390 167155 175946 176192 103393 100749 125975 125681 152348 153563 485520 521456 1235907 1212820 474614 495548 137757 123801 144304 145840 175639 170572 160561 162361 98089 100055 324938 291084 837000 849847 220979 218659 293511 295414 356614 346487 351605 353157 353905 359114 322893 359316 825462 859128 593901 496430 319530 315802 366569 366368 373217 380624 369623 373944 412475 412623 747173 778169 41.05 67.8 2
11:00:28 2023-09-28 461480 460174 98311 95716 161697 166910 175929 176140 103208 100814 125448 125849 152272 153631 485557 518574 1241526 1227818 472731 494384 137662 123715 144338 145739 175885 170233 161094 161743 98260 99891 325891 288112 850191 843656 221218 218860 291995 296663 358760 347532 349415 353652 355574 358007 323660 359613 824221 868878 598110 500696 320172 314878 369736 365233 373776 376599 369659 376783 409948 413265 739563 774824 41.05 67.8 2
11:00:29 2023-09-28 472261 460138 98512 95134 162796 165841 176739 174687 103417 100228 125868 124903 152517 152713 485557 523000 1226651 1213686 479804 494000 137293 123715 144245 145566 175394 170522 160494 161611 97989 99986 324938 291153 834375 847337 220290 219908 291693 294677 358516 346765 350472 351916 356109 359938 322858 358163 820620 861564 591042 498194 319311 313378 369677 367220 374989 378782 369407 377208 412331 411142 746952 776327 41.05 67.8 2
11:00:30 2023-09-28 464994 460174 98211 95259 161727 166374 176245 175736 103241 100539 125536 125056 152380 153171 486664 518392 1233529 1220648 479014 494240 137334 123921 144236 145703 175534 170031 160871 161543 98224 99815 321436 290191 840012 848454 219973 219000 292618 295414 355508 349527 351569 351916 354507 358007 324897 360167 820656 865384 586989 496430 320889 313665 367709 365268 375462 378923 368368 375076 411209 414405 746841 774824 41.05 67.8 2
11:00:31 2023-09-28 466563 460170 98009 95551 161663 166875 175683 176016 103208 100677 125448 125435 151574 153452 484833 522631 1235907 1209221 473473 494420 137341 123715 144070 145840 175394 170099 160494 161577 98089 99815 323984 291749 833188 850448 220255 218319 292378 294135 358015 347532 351352 354189 355990 360898 323432 359687 822908 859663 599560 495156 319092 314698 367978 366332 372919 380056 368368 373197 412439 411577 746878 777064 41.05 67.8 2
11:00:32 2023-09-28 463910 459845 98454 95620 162485 166629 176351 175630 103393 100577 126010 125301 152627 153456 486135 522254 1226687 1215422 478940 496860 137613 124059 144202 146061 175885 169594 161041 161719 98359 99815 325638 289193 856559 849847 220101 218694 291728 296843 355508 346244 351285 353906 355574 356940 322822 358775 820656 863869 592471 496782 320209 314399 367709 363847 372100 378958 368959 375076 408692 409846 746952 774200 41.05 67.8 2
11:00:33 2023-09-28 459584 460179 98013 95333 161697 166793 176087 176016 103208 100539 125413 125435 152028 153452 485593 519955 1235907 1214984 472028 494851 137436 123629 144170 145875 175639 169628 160527 161911 98260 99924 321861 291057 838515 848528 220873 218554 292476 295271 356472 345303 350328 354907 354437 359114 321844 358235 825352 859736 599560 495594 319079 314878 367565 366368 370953 376669 369623 373944 411209 410131 741141 777064 41.05 67.8 2
11:00:34 2023-09-28 463339 459926 98453 95171 161868 166339 176492 175420 103350 100371 122735 124956 152449 152645 485520 523072 1230028 1210113 479804 495548 137263 123852 144245 145532 175639 170370 160460 162214 97956 100022 321724 292445 835772 847936 218886 219035 291854 293850 357653 346973 350400 351488 353905 359651 322559 359472 820583 860954 598110 498194 320889 311983 367120 366919 372029 377723 367225 375305 413019 410996 750933 777064 41.05 67.8 2
11:00:35 2023-09-28 460743 460107 98115 95268 161663 166572 176210 175736 103279 100472 125588 125023 152205 153171 485484 523072 1246379 1220496 475640 498309 137135 124094 143688 146759 174904 170538 160213 162183 97925 99991 324938 292516 827662 844925 220066 218519 291988 293456 358408 347532 349308 353616 354047 360155 322822 357910 823055 865054 590860 499174 318678 313886 368239 366883 374003 376564 369479 373606 413346 412228 741668 778169 40.95 67.8 2
11:00:36 2023-09-28 463209 459841 98207 95098 162191 166339 176210 175420 103279 100402 125588 124990 152238 153171 485864 516826 1234045 1218519 479124 494348 137475 123646 144445 145296 175639 169560 160527 161543 98089 99782 321294 290268 843244 846124 219227 218319 291445 293850 354406 348336 350436 351807 356998 360318 324501 358160 823345 870036 589613 495932 321080 312974 366941 365090 374195 378517 367261 374436 409948 413498 746841 774750 41.05 67.8 2
11:00:37 2023-09-28 459841 460174 97980 95526 161458 167131 175210 176263 101704 100749 125607 125715 151893 154093 485337 519932 1244681 1221994 468566 495163 137743 123611 145047 145463 176131 169492 161007 161603 98089 99713 318837 288545 854123 845524 220290 217268 291445 294677 354406 347252 349379 354907 353113 356372 322822 357946 824221 869493 598110 498194 318555 315544 365177 364102 373217 377424 369515 372443 408370 412225 737990 774824 40.95 67.8 2
11:00:38 2023-09-28 464844 462515 98005 95170 161658 166304 176052 175420 103246 100472 125553 125023 151994 152747 486282 518574 1230176 1216291 476269 494312 137531 123646 144645 145060 176008 168625 160861 161285 98224 99474 321294 289949 847477 852756 220008 218179 290489 295507 355775 347760 351352 351663 353763 358224 322786 357086 820583 865090 592471 494622 320435 313373 368202 363776 373181 378782 368332 373907 408084 411613 750400 773651 41.05 67.8 2
11:00:39 2023-09-28 459471 462605 98045 95555 161526 166700 175981 175981 103175 100711 125378 125435 152103 153353 486208 519674 1240573 1227663 473960 494348 137492 123440 144645 145060 175885 169594 160750 161543 98089 99680 324203 287968 844527 843729 220290 218319 290277 295092 356498 347252 348291 354657 354507 356940 322822 358454 822436 866423 598110 499563 317967 312933 367975 364649 372065 375443 369515 375608 409302 411613 740088 773615 41.05 67.8 2
11:00:40 2023-09-28 459881 460102 98316 94945 162490 165771 176615 174652 103241 100128 125833 124784 152483 152188 486282 523072 1226651 1211424 481668 497565 137244 121988 144645 145463 175499 170031 160648 161965 98125 99889 318837 290055 834772 847900 219877 218319 289677 295507 358777 345339 350117 351880 355254 358007 320762 359509 821011 859736 589613 497487 319530 312968 368781 364941 373138 377723 368368 375608 409948 409413 746040 774200 40.95 67.8 2
11:00:41 2023-09-28 459300 460170 97976 95098 161654 166339 175964 175455 103175 100505 125466 125023 152238 153171 486245 526883 1241184 1217160 474142 494348 136603 123852 143846 145989 174556 170335 160238 162060 97889 99782 318837 291678 826146 846124 219877 217641 290630 293850 357653 346451 348255 351916 353338 359149 321593 357653 826827 864511 595210 501032 318410 313742 365876 366189 373666 378383 369371 373834 412403 410585 737953 776768 41.05 67.8 2
11:00:42 2023-09-28 466833 460179 97980 95170 161420 166339 175332 175736 103544 100582 122668 125168 152348 153137 485374 522964 1237192 1209362 478977 495634 137143 123818 143837 145840 175639 170233 161060 161914 98024 99749 324104 293198 835612 851507 218886 218284 292129 293580 358777 346451 350472 351488 352280 358543 322332 358160 820620 856406 596759 495303 319916 312641 367681 365268 371769 377125 366122 372779 412113 410710 751579 777064 41.05 67.8 2
11:00:43 2023-09-28 462792 462778 97980 95074 161420 166339 175683 175578 103175 100472 125378 125023 151994 152747 485520 519919 1245090 1219804 468602 495465 137436 123406 144304 145333 175639 172944 160750 161062 98056 99611 323984 290191 848382 847700 220008 217362 292334 294534 355994 347389 349236 354298 354985 358259 322642 357726 824184 868878 589613 498194 318751 315034 364302 363521 372884 376599 368887 371474 408084 411935 741238 774787 41.05 67.8 2
11:00:44 2023-09-28 462866 462637 97915 95361 162100 166700 175508 175595 103364 100505 125519 125402 151994 153666 485571 521277 1235797 1212669 472361 495080 137135 123646 143837 145604 175359 169560 160460 161285 98056 99474 321861 290843 835380 846738 220066 217571 291693 294064 355508 344372 349379 353906 352350 356974 320798 357911 824257 857271 596116 497487 315365 314878 365469 364685 372875 378852 369515 371655 409948 408839 740261 776512 41.05 67.8 2
11:00:45 2023-09-28 460025 460179 97980 95106 161658 166339 175648 175455 103175 100505 125291 125023 152238 153171 486282 519307 1239422 1225716 472695 494312 138019 121988 144168 145465 175920 170031 160905 161441 98193 99649 322465 290639 844857 843582 220114 217571 290365 295414 354122 346487 350836 354907 352315 357863 322332 357910 826864 868878 589613 498194 318069 314842 365177 363047 372622 376599 369515 371619 407477 410710 737953 774787 41.05 67.8 2
11:00:46 2023-09-28 461480 463173 97915 95106 161629 166339 175683 175736 103175 100539 125589 125056 151994 153205 486282 521421 1235907 1214120 472361 495080 137143 123526 143837 145569 175516 169560 160494 161431 98056 99611 325283 290936 841589 846738 219912 217268 290701 294028 357003 344372 348852 353906 352315 356940 319828 357086 823055 857271 598110 498194 317584 313921 367160 364173 372086 377424 369515 372443 409338 410585 744148 776512 41.05 67.8 2
11:00:47 2023-09-28 458001 462778 97972 95066 161620 166188 175929 175455 103141 100402 125870 125168 152035 153281 485988 520042 1238072 1228107 475930 494635 137231 123783 143934 145333 175639 168508 160527 161603 98227 99516 328512 288414 838829 842535 219569 218040 290497 294963 354122 345965 347242 353906 354211 357863 321844 357910 820620 866387 589613 499210 318555 311983 367156 363556 371769 374362 368923 374774 408406 410131 740181 772518 41.05 67.8 2
11:00:48 2023-09-28 462820 460147 98215 94909 162214 165505 176615 174617 103279 100059 125623 124579 152238 152222 486282 523108 1226687 1212669 481169 494348 136539 123646 143235 145806 175079 170099 159982 161441 97755 99680 323984 291457 831733 847973 218511 218659 293051 293815 357832 348253 349236 351699 355112 359883 320655 358815 820937 861454 598110 497487 319079 312933 367709 366804 373138 377125 367778 375040 408692 410585 747321 774750 41.05 67.8 2
11:00:49 2023-09-28 461440 462487 98213 95135 162069 165701 176633 175001 103502 100269 125852 124856 152205 152433 486282 519919 1234957 1224841 480827 495429 137239 123440 143837 145685 175376 169594 160494 161431 97755 99611 324938 290847 835000 845524 218698 218319 290568 294064 354938 347496 347278 350710 353374 356656 322332 355456 818231 865456 593760 495594 319530 311948 367681 364102 373181 376003 366122 373342 408728 410999 746040 774787 41.05 67.8 2
11:00:50 2023-09-28 466009 462778 97972 94977 161371 166304 175683 175455 103104 100195 125378 124990 151994 152611 485901 523072 1233170 1205748 477731 495199 136919 123526 143570 145604 175079 169962 160580 162121 98060 99682 323984 291840 833947 852150 218711 217467 292200 292991 355437 345445 350436 351240 354375 360354 320869 357620 820620 856406 588183 493683 319530 311983 364082 365233 373138 377160 368221 369492 409984 409449 749335 774824 41.05 67.8 2
11:00:51 2023-09-28 465506 462778 97976 95066 161420 166200 176245 175420 103175 100436 125378 125023 152039 153103 486282 518208 1230176 1216404 476981 494815 137436 123371 144304 144897 175639 172838 160895 161068 98056 99340 324693 288175 849777 847973 218886 217454 290771 294963 352320 344855 349907 351771 352315 356859 320834 358708 820040 862577 589613 494952 319079 312019 365177 364476 373666 377759 366966 372743 408340 410095 749335 772481 41.05 67.8 2
11:00:52 2023-09-28 464174 462778 97947 95170 161424 166607 175297 175736 103033 100539 125378 125056 151960 153563 485952 524479 1239799 1213799 472586 494936 137040 123818 144068 145806 175219 169526 160460 161319 97889 99474 326148 292444 836120 847973 219534 216965 291693 293616 356893 343374 349379 353906 351822 356905 320348 359619 823055 856665 589613 495339 317621 313886 366640 364102 373138 377759 368368 369528 409302 411932 741420 777064 41.05 67.8 2
11:00:53 2023-09-28 459485 463823 97809 95134 161420 166339 175648 175736 103175 100505 125256 125315 151541 153418 486282 519674 1239422 1224256 471289 495584 137177 123406 144070 144931 175885 172909 160527 161326 98056 99441 324693 288414 842178 844925 219912 216931 290329 294720 355706 348500 351834 351555 353644 358871 322678 356426 824111 868732 588183 498194 318374 312641 365124 364173 372100 375443 370317 369348 409948 411285 741233 774787 41.05 67.8 2
11:00:54 2023-09-28 466558 462519 97808 95390 161424 166467 175385 175560 103255 100405 125519 125268 151859 153386 485337 522559 1234994 1205748 473436 498235 137161 123491 143371 145333 175114 169560 160324 161475 97722 99441 325283 291981 836212 849847 218171 217327 290701 292064 354974 345168 349415 350710 350699 356940 322854 356861 820583 860954 589613 493536 319530 311948 363792 364685 373138 376599 366885 369492 409948 408875 750511 774860 41.05 67.8 2
11:00:55 2023-09-28 459809 463241 97968 95034 161366 166331 175368 175578 103033 100195 125169 124817 151994 152713 485901 519153 1244171 1221124 471326 494384 137402 123371 144002 144897 175639 172838 160494 161193 98060 99481 322805 288270 845477 846124 219429 216606 290665 293850 355743 348673 348291 351771 350174 357863 322332 356389 825028 868878 598110 498194 318294 312677 365899 365657 372065 375478 367261 369420 408728 410131 741482 774860 41.05 67.8 2
11:00:56 2023-09-28 468166 463784 97805 95099 161181 166339 175368 175613 103184 100367 125344 124990 151541 153205 486282 522747 1235871 1208361 474179 495850 136539 123611 143604 145267 175114 169526 160238 161285 97722 99441 328274 291496 837094 850448 218698 216594 290701 292892 354406 347478 349379 350427 350210 356940 320834 356861 820826 856406 586754 493866 319530 311948 363282 366508 372875 376301 367699 369456 409948 408195 749002 774860 41.05 67.8 2
11:00:57 2023-09-28 459881 463436 97913 94977 161439 166188 175525 175210 103208 100228 125291 125023 151574 152747 486700 520723 1246416 1217010 473589 494972 137149 123732 144445 145060 175464 169457 160614 161441 98096 99408 321294 291175 840863 843729 218746 216931 290731 292206 353343 346208 347242 351663 351992 358103 321844 355743 823018 867650 595210 498194 318106 312019 365124 363882 372065 375181 366931 369384 408764 410131 741141 774860 41.05 67.8 2
11:00:58 2023-09-28 463715 460174 97833 95038 161362 165806 175648 175175 103033 100195 125204 124817 151994 152679 486011 523108 1231349 1205748 479124 494384 136569 123474 143371 145946 175079 169492 159982 161431 97984 99373 323984 292018 835987 849847 217528 216931 290842 291753 354938 344890 349098 349688 350174 356905 319863 356572 819424 859736 596660 493866 319530 311474 363827 364685 372875 375478 367699 369528 409948 408552 746952 774824 41.05 67.8 2
11:00:59 2023-09-28 459652 459814 97913 94973 161458 166095 175806 175333 101771 100405 125554 124890 151893 152542 486135 522083 1248266 1218519 475596 495850 136875 123406 143570 145214 175872 169492 160272 161062 97755 99516 322582 292018 850305 843729 218511 216931 291693 291957 353874 348253 349594 351807 351260 357757 320088 355743 820753 861323 592310 498470 317621 312019 364885 365268 373666 376523 367225 371619 410884 408875 739210 776512 41.05 67.8 2
11:01:00 2023-09-28 462592 463823 97813 94941 161658 165806 175964 175018 103208 100195 125448 124612 151994 152467 487391 519919 1231386 1220255 479804 495116 137218 123406 143803 144931 175394 173016 160238 161062 98027 99373 324938 290588 844469 845940 220063 217502 290224 293473 355994 346866 350836 350530 352245 356613 320312 354416 820428 868878 588719 498470 319042 311002 365469 363047 374194 376752 368221 372779 407477 410095 741640 771934 41.05 67.8 2
11:01:01 2023-09-28 462483 463318 97874 94969 161526 166014 175648 175175 102999 100195 125204 124790 152141 152713 486011 526176 1241184 1218408 476981 495465 136505 123440 143337 145368 174591 169560 159507 161431 97817 99474 325186 292845 828908 843729 218171 216292 289888 291317 355508 345965 349347 351276 351225 357500 319863 355204 820620 860954 578876 495630 315762 311948 364373 364976 373138 376259 366673 369492 409984 408839 738054 774824 41.05 67.8 2
11:01:02 2023-09-28 463245 459746 97809 94909 161551 165651 175683 174617 103033 100162 125378 124579 151541 152222 484504 520687 1230477 1218245 481574 497602 136903 121649 143735 145231 175030 169423 160426 161261 97925 99309 328512 290046 840534 843729 217984 217268 289483 293438 353874 345930 348852 350746 352315 356538 320241 355204 819424 868264 581351 495666 318330 310784 365505 363011 372611 376259 365865 373306 407191 408839 741322 772518 41.05 67.8 2
11:01:03 2023-09-28 461042 462782 97780 94933 161400 165841 175402 175036 103033 100162 125169 124817 151541 152679 486282 526176 1240573 1216787 474923 495116 136539 123269 143371 144931 175381 172909 159982 161028 97722 99271 324221 291775 838441 843729 218136 216257 290842 291317 352355 347760 348852 350746 350980 356940 319379 354667 820170 856406 585324 495630 315762 311729 364373 364685 372875 376259 366122 369456 409948 408839 739210 774824 41.05 67.8 2
11:01:04 2023-09-28 463604 460174 97805 94845 161516 165656 175683 174774 103402 100271 125800 124790 151893 152399 487317 520543 1233640 1218371 479731 495814 137149 123200 143434 144999 175114 169306 160272 160858 97892 99271 328512 290232 837939 846724 217528 216965 289686 292927 353378 346487 347278 349688 351260 357600 321844 354130 819847 868878 589613 496430 318853 310095 364921 363047 371804 376523 367178 371655 407477 409772 742764 772518 41.05 67.8 2
11:01:05 2023-09-28 466714 459588 97642 94784 161181 165806 175403 175175 102999 100162 125169 124646 151541 152679 486282 523144 1231349 1205748 479124 495116 136539 123406 143238 144931 174992 172944 159982 161285 97755 99373 328036 292250 835606 852150 219596 217024 292723 292099 356498 346632 350339 349509 352209 358835 319685 356353 818742 857307 596660 496430 317331 310718 365505 363556 369993 375443 366122 372670 408406 406411 745258 772518 41.05 67.8 2
11:01:06 2023-09-28 461282 459706 97915 94913 161560 165632 176069 174443 103326 100128 125344 124579 151574 152188 485988 522994 1232800 1220255 480827 494384 136721 123406 143371 144897 174957 172823 160238 161028 97588 98862 321861 288559 840701 843729 217493 216931 289044 292474 352355 348229 348358 351844 352350 356859 319863 355743 820826 863869 588183 495630 315726 310784 365469 364846 372086 375730 366709 372479 408340 407658 737990 770222 41.05 67.8 2
11:01:07 2023-09-28 459953 462565 97972 94611 161692 165266 176245 174027 103208 99888 125413 124203 151507 152083 486282 523144 1224875 1209221 481169 494000 136282 121819 143235 145330 174312 169492 159405 161329 97885 99342 323984 291799 833029 848528 219286 217420 289009 292001 354441 343339 349842 350566 352280 357863 318825 355743 819699 857271 596660 495339 315726 312071 365505 364992 369956 374362 368743 372706 407156 406341 740261 771897 41.05 67.8 2
11:01:08 2023-09-28 457211 463436 97882 95010 161362 165771 175613 175018 102966 100162 125519 124990 151507 152679 488082 520042 1234957 1224256 472695 494348 136913 123337 144245 144658 175359 172873 160460 160994 97984 99238 321294 288491 839871 843729 218851 216223 288737 293438 354989 344337 348852 351844 351190 356525 320088 355204 820620 866387 595210 497487 315654 312933 365124 363961 373138 376788 367261 369348 408340 408839 736833 772481 41.05 67.8 2
11:01:09 2023-09-28 465095 459814 97646 94937 161371 165527 175648 175140 103141 100162 125344 125081 152212 153633 487404 519601 1229642 1215854 479056 497602 137231 121480 144168 144694 175907 172767 160750 160515 97722 99207 331819 288486 843870 847936 218136 216710 291810 292651 353988 344337 348817 349653 350945 355432 320348 356788 819908 863832 595210 494565 317584 311002 364047 363961 373138 376003 367960 369492 408052 409449 748562 770222 41.05 67.8 2
11:01:10 2023-09-28 459845 463431 97876 94913 161162 165771 175018 174896 102999 100162 125309 124784 151855 152713 486282 523072 1244171 1221994 471362 495429 136919 123337 143803 144863 175481 172838 160460 160994 97689 99238 324938 290637 841082 844925 217493 215552 290560 292001 354488 345374 349347 350181 351992 357863 320834 354343 820620 863832 589613 497840 315726 311220 364608 363847 373138 376259 366122 369348 408728 408875 740088 776609 41.05 67.8 2
11:01:11 2023-09-28 467387 463177 97816 94913 161317 165667 175157 175001 103293 100028 125607 124823 151925 152645 486971 518388 1232800 1218734 479731 495044 136505 123371 143371 144863 174939 169189 159948 160883 97722 99271 325283 290843 845799 847325 217493 216559 289079 292206 354739 345410 348291 349090 351190 356859 320869 354630 818685 866387 598110 494952 317367 310748 364047 364476 373930 374362 367178 369456 406835 409449 746569 771350 41.05 67.8 2
11:01:12 2023-09-28 467444 464086 97787 94909 161113 165771 175333 175175 102999 100162 125309 124870 151507 152713 486282 523072 1232259 1206865 475223 495814 136505 123491 143337 144999 174800 170098 160290 161339 97859 99342 328155 291840 833544 851273 219286 216084 290701 292028 353308 343339 351524 348283 351992 358835 321094 355132 820428 859467 589791 494455 317894 310024 363246 364067 371564 374327 366622 369420 408692 406981 749335 774515 41.05 67.8 2
11:01:13 2023-09-28 463715 463436 97780 94848 161396 165909 175771 175105 103141 100128 125344 124810 151574 153669 487662 516862 1231925 1215422 479124 494348 136603 123371 143846 144658 174800 171773 160315 161028 97689 99271 324938 290696 848474 847140 217458 216257 289009 292206 354488 345445 347278 348563 350210 356287 320834 354057 818685 868264 596660 493866 318069 310060 363827 364734 373666 376788 367178 369456 406266 408839 744836 773615 41.05 67.8 2
11:01:14 2023-09-28 467841 463759 97338 94905 161001 165806 175088 175175 102966 100162 125134 124784 151507 152713 485952 522783 1236671 1202970 475449 495670 136492 123839 144045 145060 174904 169457 160460 161251 97622 99313 324938 291619 841529 852150 217458 216188 290533 291796 355958 346533 349842 347514 350699 358367 319082 355204 818685 857271 595210 496782 318033 309519 364885 363811 369993 376788 367178 372180 408406 406376 747173 772481 41.05 67.8 2
11:01:15 2023-09-28 459594 463423 97613 94720 161405 165275 175648 174603 103070 100128 125222 124579 151507 152222 487662 522144 1233677 1223386 478033 494348 136505 123200 143337 144728 174922 172767 159982 160994 97689 98796 325520 288486 842471 843132 217493 216223 289027 293033 354989 343374 347829 351771 351225 355752 321321 354594 821011 863832 595210 499610 314658 311662 364047 363448 372086 376523 367225 369456 405718 407302 735194 770258 41.05 67.8 2
11:01:16 2023-09-28 464183 462524 97808 95158 161415 165562 175473 174878 103150 100028 125519 124823 151825 152611 487169 522994 1223535 1212782 479385 494348 136884 123611 143846 144658 174556 172873 159948 161339 97656 99205 318837 288532 837741 847936 217493 216188 288942 292821 353308 344824 347207 350162 351260 354685 317862 355780 818685 859736 589613 493866 315726 310966 363792 362935 369993 375443 367699 369384 405971 405204 744836 771649 41.05 67.8 2
11:01:17 2023-09-28 459917 463436 97281 94941 160595 166335 174339 175490 102791 100402 125065 125023 151264 153171 486282 516862 1241184 1218622 474239 495850 136953 123131 143703 144628 175359 172802 160552 160515 97689 98796 324938 288523 844662 844925 218252 214884 289853 292206 353988 344337 349347 349366 350966 356824 319863 353557 820620 865090 598110 497135 315654 310713 363030 364882 373556 376322 368000 368908 410074 408697 739978 774399 41.05 67.8 2
11:01:18 2023-09-28 466568 463286 97707 94905 161362 165656 175490 174461 102966 99962 123570 124579 151473 152607 486282 518574 1230102 1214984 478298 494348 136953 123080 143848 144628 175359 172802 159982 160515 97555 98829 325283 290637 842249 847325 217155 215922 289079 291965 351997 344337 347278 349617 351992 354685 319828 355168 818685 862613 588398 492397 317584 310748 365124 363448 373138 375443 367178 369420 406043 408839 744725 770222 41.05 67.8 2
11:01:19 2023-09-28 465031 463763 97313 94913 160629 165841 174565 175175 102824 100162 125100 124903 151275 152713 486282 522227 1232259 1208425 475781 498309 136795 123525 143846 145060 174939 169457 160222 161295 97623 99275 323984 291770 832498 850412 219017 216015 292223 291388 355491 343303 347278 349755 351848 357863 317898 354630 819266 857271 586218 494602 318330 311225 363246 363011 369993 376259 366067 369384 407477 405204 746422 772481 41.05 67.8 2
11:01:20 2023-09-28 459881 464479 97638 94712 161109 165562 175508 174582 102966 99819 125134 124546 151541 152120 486971 519919 1231925 1218519 480827 494083 136505 123200 143337 144863 174591 172838 159982 161068 97555 99102 324938 290191 834083 844925 216783 216223 288098 292001 354739 345132 348605 348283 350980 355752 318825 351460 818685 867650 586510 498194 315690 309555 364373 363704 369993 374605 367178 369528 406043 406376 738004 769640 41.05 67.8 2
11:01:21 2023-09-28 464183 462782 97646 94651 161400 165205 175771 174338 103440 99895 123778 124446 151893 151875 486861 525995 1229642 1209072 481816 495044 136252 123406 142797 145178 174277 169928 159439 161509 97389 99271 325186 291945 840052 846702 216446 216257 288939 291741 353874 345799 348852 349653 351787 356287 316973 355743 817488 857307 588183 494989 315690 310060 364338 362935 369920 374327 367178 369456 406007 405169 744381 770222 41.05 67.8 2
11:01:22 2023-09-28 462982 464091 97313 94913 160600 165806 174530 175455 102862 100507 124978 125023 151230 153205 486282 518352 1240719 1220255 471289 494384 136953 123166 143703 144624 175359 172610 160238 160481 97622 98796 322805 288486 842288 843729 217528 214850 289009 291965 351997 343374 348605 349617 351002 355218 319828 353557 820620 866387 595210 496782 315654 311002 363579 363961 372875 375730 367699 370709 408735 410731 739922 773467 41.05 67.8 3
11:01:23 2023-09-28 466605 465136 97573 94905 161376 165597 175315 174722 103150 100128 125134 124579 151541 152461 487206 517917 1230176 1213724 478069 498037 136721 123200 143337 144863 174556 172838 159473 161047 97389 98796 328512 290155 837000 846124 216783 216036 288675 291761 354488 344890 348852 347514 351776 356037 319568 351424 818105 867650 598472 497922 315726 308222 363246 363704 369993 374043 366318 369420 406043 406376 740088 767970 41.05 67.8 3
[truncated: 154,222 more chars]
