# Supplementary material for: Methods for Estimating the Detection and Quantification Limits of Key Substances in Beer Maturation with Electronic Noses
Source: Sensors (Basel). 2024 May 30;24(11):3520. doi: 10.3390/s24113520 (PMC11175341; doi:10.3390/s24113520)
Supplement: Supplementary file 1 [file sensors-24-03520-s001.zip › Data/2-Phenylethanol/raw data/Day 3/50ppm3.txt]

Time Date R01 R02 R03 R04 R05 R06 R07 R08 R09 R10 R11 R12 R13 R14 R15 R16 R17 R18 R19 R20 R21 R22 R23 R24 R25 R26 R27 R28 R29 R30 R31 R32 R33 R34 R35 R36 R37 R38 R39 R40 R41 R42 R43 R44 R45 R46 R47 R48 R49 R50 R51 R52 R53 R54 R55 R56 R57 R58 R59 R60 R61 R62 T01 H01 Phase
11:07:00 2023-09-28 335759 334666 86001 86665 133205 133214 133608 132856 95058 94958 102839 104126 125449 126852 358401 383419 1026316 1013272 371269 384355 116966 105779 115958 114718 131013 130005 123440 121090 82212 84912 265529 236652 676666 685177 210668 208344 269864 272649 320028 310100 331307 331224 343537 350385 324933 360148 715522 750557 523509 439746 288829 284445 332000 327666 343475 350131 351596 358422 389205 393552 638149 662303 41.05 67.7 1
11:07:01 2023-09-28 340240 334278 85892 86389 133050 132697 133641 132822 95092 94826 102977 103558 125670 126467 357394 386921 1014629 1003931 369524 383205 117676 103199 113541 114665 132498 129222 120572 120758 82495 84864 265236 233473 685348 683811 209794 208926 269864 272840 321344 314817 328145 332265 345332 348259 326771 359895 719592 757031 533546 440369 288892 284445 328929 331224 343475 347730 354193 358422 394549 393481 629106 663750 41.05 67.7 1
11:07:02 2023-09-28 340455 334278 85898 86352 133445 132539 134045 132573 92888 94761 103011 103817 125656 126259 358436 388011 1014924 1003689 369560 383205 117161 105632 116223 114527 131112 129394 123594 120924 82447 84762 264644 234585 679012 681990 209501 208995 269453 272876 319096 312023 329582 333022 343021 347981 326771 359316 716212 755962 525959 441325 288861 284445 329960 330723 342952 349329 354767 357914 392158 392270 634767 664221 41.05 67.7 1
11:07:03 2023-09-28 338562 335569 85941 86381 133042 133005 133641 132822 94961 94859 102692 103558 125343 126643 359968 387758 1028587 1007398 369165 384212 117223 103276 113155 114619 131802 129222 120359 120841 82268 84821 265529 234549 682754 687877 210157 208309 271101 272424 319803 311475 330985 330491 346201 349302 324861 360474 716455 748314 531798 437083 290299 284011 329960 328693 345547 347730 350957 358930 391573 394732 636119 661291 41.05 67.7 1
11:07:04 2023-09-28 338552 333771 85914 86389 133189 132697 133608 132856 94928 94859 102692 103590 125343 126555 357933 385382 1014961 1005188 369596 383241 117128 103079 116027 114560 131868 129360 123680 120758 82301 84762 264644 234513 677743 679958 210010 208995 269418 273622 319096 311988 334020 332805 345370 351884 328050 360969 719081 752161 533546 442246 288577 284410 329782 329279 345867 350341 351560 356866 392194 393517 640198 664221 41.05 67.7 1
11:07:05 2023-09-28 338801 334781 85914 86356 132827 132768 133608 133093 92824 93406 102843 103951 125416 126575 357754 382632 1018961 1010605 372439 383027 117128 105711 116096 114560 131868 129394 120490 121256 82414 84762 266386 234513 680942 682809 211364 208309 269641 273711 318801 311448 328692 331834 344571 350420 326771 358235 716212 747413 527794 440994 288757 285432 329925 329689 346002 349852 351524 357661 393369 393517 640103 663419 41.05 67.7 1
11:07:06 2023-09-28 337596 334781 85941 86451 133050 133097 133608 133306 94928 94925 102692 103764 125343 126643 357897 387069 1022397 1000331 367305 383205 117000 105672 113187 114560 131745 129429 123388 120924 82301 84886 265529 235984 678289 685446 209829 209405 270878 274792 321495 311230 331455 331386 344465 349908 327623 362990 715339 756885 533546 441725 290910 283109 329640 329368 346846 349224 355483 357914 389786 394661 632723 664184 41.05 67.7 1
11:07:07 2023-09-28 336848 337294 85952 86753 131058 133030 133507 133156 92761 95087 102841 104315 125589 127136 358257 387357 1020875 1001754 369596 384176 117014 105779 116085 114718 131046 129755 120424 121417 82381 84995 265529 236245 677540 686903 210157 208960 270914 273676 320513 312075 329417 331207 344571 349024 325681 358703 715522 759176 528981 442985 288793 284011 331892 328392 344957 349015 355556 357914 390369 394661 630961 664221 41.05 67.7 1
11:07:08 2023-09-28 340653 334702 85888 86467 133007 133135 133918 132789 92856 94891 102977 103803 125516 126643 357861 385653 1023086 1013944 369350 383170 117323 105711 113298 114534 132083 129325 120507 120758 82471 83617 264095 233565 688979 683255 210052 208821 271445 272699 318918 313446 329866 332590 344536 349267 324789 360510 720380 747219 536478 436048 290258 284960 328858 330366 345867 349259 351632 357090 393333 392305 636488 661255 41.05 67.7 1
11:07:09 2023-09-28 340244 334415 85925 86535 133430 132963 134129 132726 92824 94727 102977 103526 125829 126473 358293 385617 1023849 1011027 367078 384212 117580 105677 113220 114495 131868 129325 123766 120758 82527 84846 265529 234549 681525 681917 210157 208745 270688 271557 320773 311988 328250 332805 346628 349302 326771 360474 717553 748206 530463 439417 291362 283309 330925 329724 344892 350341 351560 358676 389786 393481 637211 661760 41.05 67.7 1
11:07:10 2023-09-28 340616 334710 85888 86504 133012 133064 133608 132822 92824 94891 102977 103732 125550 126643 357323 388011 1014629 1004371 368968 383134 117357 105784 113352 114711 132166 129118 120655 120841 82462 83420 265236 232909 689110 686271 210017 208821 269829 272805 318543 313705 329756 331619 346651 348224 326771 360076 717553 756739 527794 440369 288901 285352 328627 329689 344957 348215 353621 358422 394477 394625 630925 665333 41.05 67.7 1
11:07:11 2023-09-28 341695 334467 85884 86348 133007 133285 133876 132756 92888 94923 102977 103558 125516 126473 359968 387939 1014629 1003931 369228 382561 117519 105531 113385 114148 131902 129201 120572 120675 82672 84730 265529 233452 685679 683957 209975 208960 269829 272876 319992 313449 329079 332769 345332 350786 326771 360366 717730 757031 527794 440369 288504 284410 330021 330723 343440 347938 353621 358422 394549 393445 629106 663713 41.05 67.7 1
11:07:12 2023-09-28 335868 334737 85874 86467 132981 133064 133482 132822 95025 94990 102692 103803 125310 126677 357323 383312 1028803 1011753 371005 384212 116960 103329 113080 114810 131013 130013 123560 121301 82104 85054 265529 235767 671129 683993 210935 208821 269864 272840 319543 310535 329452 331211 346628 350385 324897 360366 715485 747219 516734 438394 288793 284410 330925 327631 345547 351555 351524 358676 390404 395845 637698 662229 41.05 67.7 1
11:07:13 2023-09-28 336622 334746 85878 86533 132912 133097 133595 133633 94992 95123 102692 104255 124931 127062 357323 383312 1025562 1007331 368412 383170 116899 105852 115923 114797 131046 129755 123491 121007 82268 83634 265529 234513 691749 685931 211146 208454 270653 272840 320028 311988 329488 329760 345367 351155 326481 360402 715522 749344 530463 439051 290499 284524 331659 327702 345582 350341 351560 358676 390369 395845 637698 662229 41.05 67.7 1
11:07:14 2023-09-28 340485 333771 85977 86290 133240 132631 134045 132573 92888 93148 103126 103462 126017 126264 357754 387903 1014555 1007436 371269 383027 117743 103167 113253 114416 131902 129291 123834 120675 82339 83650 265529 234477 681719 683993 211363 208856 269864 272840 319543 313890 329349 331798 345383 348259 327233 360366 716176 757031 522192 440369 290499 285080 328893 330723 344474 348215 354171 358676 394549 394106 630479 664184 41.05 67.7 1
11:07:15 2023-09-28 333978 334525 85882 86508 132981 133097 133574 132822 95058 95233 102692 103906 125343 126677 357323 383348 1027043 1009554 368412 383170 116933 105779 115958 114718 131624 129789 123525 121007 82268 84912 264644 235803 689022 683957 210816 208634 269899 274987 320263 310758 332359 331081 343431 350245 326663 360222 715339 747769 529129 439535 288879 284410 332467 328161 347559 350236 351487 358930 390988 395845 637698 662787 41.05 67.7 1
11:07:16 2023-09-28 335637 336822 85952 86700 131428 133398 133507 133156 92856 95152 102875 103842 125416 126960 357718 383312 1027080 1010308 368412 383841 117027 105818 116050 114797 131013 129789 123491 122191 82240 85061 265529 235876 672147 683957 210668 208738 270464 272876 320028 310535 329452 331224 343537 350350 324537 360402 716537 749464 529129 438065 288829 284445 332467 328161 343475 350376 351596 358930 389751 394070 637211 662229 41.05 67.7 1
11:07:17 2023-09-28 338726 334234 85910 86352 133007 132664 133641 132822 92793 94891 102692 103558 125343 126434 357358 388011 1014629 1003657 368968 382901 117357 105531 113155 114180 131902 129291 123680 120593 82471 83501 265236 232837 684119 686458 210017 208856 272447 272770 319401 313747 329609 332356 345467 348224 326771 359823 716212 756776 534898 440369 288757 285379 328361 330723 346846 349792 354480 358676 394199 392270 629106 663911 41.05 67.7 1
11:07:18 2023-09-28 340727 334415 86036 86576 133240 133072 133944 132726 92793 94825 102977 103423 125516 126473 357754 388011 1014592 1004645 368968 385477 118220 105497 113385 114180 132299 129111 120572 123684 82330 84730 264095 234218 690097 685931 210010 208995 270430 272876 318801 313669 329582 331529 345574 349693 326771 360076 712111 757031 534898 439760 288888 285352 328627 329724 345270 348215 353657 358422 394549 394661 630442 664221 41.05 67.7 1
11:07:19 2023-09-28 336111 333740 85914 86356 132981 132697 133608 132822 94992 94891 102692 104049 125343 126677 357574 383348 1026280 1011027 368968 383205 117094 105745 113277 114744 131736 129818 120277 121090 82315 85047 277040 236579 673998 682254 210675 208786 269864 272876 321034 310535 329417 332739 343396 350315 326771 360402 717045 746998 510931 439088 290463 283542 331964 328693 345623 350376 351596 358422 389786 394696 637698 663243 41.05 67.7 1
11:07:20 2023-09-28 336518 334203 85865 86416 132981 133097 134053 133448 92856 94891 102658 103874 124931 126643 357215 383312 1025576 1009591 368412 383170 116933 103196 115958 114718 131013 129755 123457 121090 82010 83650 265529 235912 675152 683957 210816 208634 269899 273415 320028 310535 329452 331260 343537 350385 324645 360366 715522 747915 523509 439092 288829 283975 331964 328161 343440 350376 351596 358422 389751 393481 636311 662229 41.05 67.7 1
11:07:21 2023-09-28 338726 334018 85870 86348 132973 132697 133482 132822 95058 94858 102692 103558 125534 126434 357323 387758 1016910 1005328 371269 383027 117418 103102 113286 114619 131835 129153 120374 120758 82429 84697 267575 232888 684321 685446 210087 209370 269829 272840 318801 313962 328286 331655 348733 348224 327233 359823 717224 757031 526460 440039 288901 284650 328893 331224 343440 347938 354193 358676 394235 393169 629106 664221 41.05 67.7 1
11:07:22 2023-09-28 339689 335768 86069 86319 133134 132440 134399 132677 92793 94629 102977 103116 125550 125843 357072 388011 1014629 1005361 368968 382597 117357 105531 113376 114180 131745 129111 123560 120510 82268 84730 264644 234513 686492 683957 209829 208995 269864 272876 320286 313449 329349 332301 345609 348259 326771 361959 716176 757031 527794 440475 288829 285080 328397 330688 343475 347695 353693 358422 394549 394070 629069 663713 41.05 67.7 1
11:07:23 2023-09-28 335322 333731 85878 86475 132938 133285 133482 133223 92856 93471 102738 104126 125488 126824 357215 383205 1028220 1011828 370478 383063 117075 105745 115923 114527 130848 129360 120279 121007 82119 84879 269811 236412 684913 682991 211076 208960 270464 272876 320999 310135 329488 331762 343537 351884 326771 360402 717045 747915 529129 439435 290173 283666 332467 328658 343440 350341 351632 358676 389786 393481 636311 661255 41.05 67.7 1
11:07:24 2023-09-28 335310 333775 85914 86541 132943 133135 133574 133223 94992 94958 102692 103906 124931 126886 357072 382775 1027158 1008120 368117 383205 116577 105813 115923 115120 130947 129789 123286 121090 82122 84912 265529 234368 674729 683993 211181 208634 270688 272840 319803 311506 329524 330759 344571 350910 326541 360438 717045 747915 530463 439088 290499 284960 331964 329925 345028 350901 351632 358930 389822 395288 640050 662266 41.05 67.7 1
11:07:25 2023-09-28 340648 335872 85993 86726 131241 132631 134167 132756 92951 93148 103052 103494 125623 126157 359895 388011 1014629 1004645 369264 383027 117709 105570 113331 114148 131902 129077 120738 120841 82447 83404 265529 234182 698136 685931 210157 208995 269864 272876 318578 313926 330049 331798 346130 348259 325193 360402 712111 756496 530463 440369 288865 286844 328627 329724 345234 348250 353693 358422 394889 394696 630961 664221 41.05 67.7 1
11:07:26 2023-09-28 333978 333740 85941 86385 132977 132697 133608 132822 95058 94925 102692 103732 125343 126555 357358 383348 1025553 1011064 370968 383205 116966 105638 115958 114527 131598 129394 123406 120758 82179 83650 265529 236397 678039 682772 212263 208856 272447 272770 320892 310829 331925 331619 344240 350350 326771 360438 717045 750733 527794 439174 290499 283578 332972 329190 345794 350411 351343 358930 389822 394696 637247 662303 41.05 67.7 1
11:07:27 2023-09-28 335759 335877 85920 86665 133205 132905 133818 132822 95025 94891 102835 103590 125343 126575 357718 383043 1024102 1011064 370178 384069 117128 103176 115992 114527 131079 129429 123491 120758 82268 84853 265529 236485 677979 681954 210668 208960 270464 273622 321034 310788 329452 332265 343572 350385 326771 360438 717553 750520 529129 439746 290535 283839 332467 329190 343440 350411 351632 358930 389786 393481 636311 661291 41.05 67.7 1
11:07:28 2023-09-28 338423 333775 85945 86508 130984 132664 133515 132822 95092 94925 102692 103558 125223 126434 356356 388011 1014629 1003217 368968 382943 117323 103199 113352 114711 131769 129118 120342 120931 82372 84897 265236 232546 698347 685785 210052 209684 269899 272876 318578 313926 330063 331655 346408 349024 326481 360438 716212 756430 527794 439417 290576 285989 328929 329724 345270 348250 354193 359077 394584 395288 630442 664221 41.05 67.7 1
11:07:29 2023-09-28 340938 333740 85893 86352 133016 132963 133944 132697 92824 94891 102977 103494 125670 126366 357072 388011 1014629 1004645 368968 382865 117782 105531 113610 114148 132208 129235 123663 123615 82447 84730 267019 234218 702267 685931 210192 208995 269899 272911 319282 313962 330049 331798 346408 348259 326771 362549 712111 757031 526460 440163 290294 285352 330058 330455 344992 348250 354193 358967 395454 395288 630961 664221 41.05 67.7 1
11:07:30 2023-09-28 333942 333974 85874 86381 133007 133193 133608 132822 95092 94958 102692 103835 125310 126643 357072 383099 1029572 1013272 370215 383063 117189 103194 113101 114810 131773 129256 120294 121090 82119 84879 269588 236318 674772 684510 210893 208960 270843 272876 320999 310100 329880 332301 343572 351884 326771 360438 716537 747915 527794 439705 288865 283657 332503 329190 343475 350376 351668 358967 389786 393517 637211 661760 41.05 67.7 1
11:07:31 2023-09-28 333618 334521 85878 86418 132788 133214 133390 132822 95025 95024 102692 103938 124965 126710 356284 382202 1028697 1008083 368412 383780 116819 105813 115808 114777 130692 129824 123149 121007 82010 84912 265529 234440 675380 683993 211181 208669 269899 272876 319803 311725 329524 330759 344571 351190 326771 360402 717553 747915 527794 439088 288829 284561 332000 329458 344474 350376 351632 358930 389822 394696 639140 662266 41.05 67.7 1
11:07:32 2023-09-28 339491 333498 85920 86293 133050 132697 133843 132689 92951 93406 102949 103809 125416 126453 357180 387975 1014445 1003819 370741 382454 117323 102981 113122 114148 131868 129111 120409 120841 82414 83386 267575 232725 685285 683811 209829 208995 269864 272686 319096 313705 329582 332535 345609 348259 327015 360438 716176 757031 534898 440071 288829 285543 328397 330723 344474 348250 353693 358967 395176 394696 630814 664221 41.05 67.7 1
11:07:33 2023-09-28 338988 332769 85897 86204 133301 131975 133859 132357 92919 94695 102977 103321 125550 125843 357072 387393 1014629 1004879 369560 382901 117323 105599 115992 114416 131112 129325 123440 120593 82301 84730 265529 234383 682248 683474 210010 208995 269899 272876 320028 313449 330246 332841 345609 348259 327464 360438 716212 756762 527794 440058 288865 284490 328893 331224 345794 348007 354767 358422 393369 392305 629142 661972 41.05 67.7 1
11:07:34 2023-09-28 335687 336609 85874 86725 130502 133402 133110 133189 92792 95251 102522 104191 125209 127204 356249 382739 1025672 1007368 370478 383063 116933 105852 113068 114560 130947 129360 123560 120758 82244 84762 265529 234549 689549 684962 211181 208669 271136 272876 320036 312023 330219 329795 345645 350910 326771 360438 715485 748974 529129 438089 290535 284578 331964 327666 345582 350376 351596 359077 390404 395845 637247 662266 41.05 67.7 1
11:07:35 2023-09-28 333978 335841 85910 86348 132788 133097 133206 132822 94894 94925 102692 103835 125343 126643 356320 383079 1026353 1011064 368448 383205 116966 105632 115958 114527 131013 129429 123354 120924 82155 84795 265529 236245 679213 681990 210851 208815 269899 272876 320773 310824 329488 332217 343572 350910 326771 360438 717045 750520 527294 439536 290535 284011 332467 328693 343475 351146 353403 359001 392422 394240 639743 661144 41.05 67.7 1
11:07:36 2023-09-28 340301 333978 85924 86614 133209 132997 133574 132789 94961 95070 102692 103590 125416 126575 356249 388011 1013981 1003217 369156 383170 117357 105565 116223 114337 131868 129325 123594 123718 82447 84730 265236 232725 686172 683993 210192 209030 270499 272911 319096 313639 330049 331834 346165 348989 331098 360474 716212 757031 527794 439746 290499 286101 328929 330723 345028 348250 354229 358676 395454 394732 630033 664221 41.05 67.7 1
11:07:37 2023-09-28 333942 333498 85820 86385 133193 132664 134035 132822 95025 94925 102692 103590 125137 126467 356284 383348 1026316 1009628 368448 383205 117122 103338 113199 114744 131341 129256 123560 120924 82169 84930 265529 236339 674740 681772 210710 208995 270464 274006 321070 310824 329310 332769 343537 350420 326771 360474 718535 748812 536250 439746 288865 283578 332000 329190 343475 350376 353657 364007 390404 394106 636311 661797 41.05 67.7 1
11:07:38 2023-09-28 333640 333705 85824 86471 131023 133340 133574 132822 92793 95056 102839 103906 125209 126960 356785 382703 1027043 1011064 368932 383170 116933 105745 115923 114527 130980 129755 123286 121007 82179 85028 265831 235839 674210 685177 211146 208926 270653 272876 322059 311006 332359 331726 344536 351401 327233 360438 715485 751091 530463 439088 290463 284845 332431 328356 344957 350376 351632 358930 390643 394696 638149 662494 41.05 67.7 1
11:07:39 2023-09-28 340244 333239 85856 86442 133007 133064 133574 132789 92888 94858 102906 103526 125516 126225 359968 387758 1016910 1006046 370741 382992 117580 103211 113610 114396 132199 129153 120572 120675 82527 84697 265236 233052 688186 685300 210122 209433 270618 272876 320771 313926 329669 332769 346094 348780 328305 363028 717730 757031 527794 440369 290535 285245 328858 331189 344439 348215 354730 358930 395418 394661 629106 664184 41.05 67.7 1
11:07:40 2023-09-28 340244 333481 85929 86434 133495 132768 133918 132573 92919 94858 102977 103353 125516 125843 357323 388011 1014629 1006076 368932 382865 117681 105677 113286 114337 131868 129077 123594 120593 82268 84762 264644 234477 683725 683957 210157 209614 270464 272876 319768 313669 329582 333279 346130 349024 327696 360402 717730 757031 527794 440470 290427 285316 328627 330688 344957 350248 354157 358930 395140 394661 629996 664184 41.05 67.7 1
11:07:41 2023-09-28 333388 333705 85910 86471 132947 132768 133755 133093 92919 93406 102915 103842 125502 126926 357215 383170 1031148 1012550 370741 384284 117061 105779 115992 114744 131050 129616 123611 120924 82235 84995 265529 236245 683801 684510 211181 208960 270688 272876 320999 311689 329488 332499 343572 351401 327233 360438 718571 749344 529129 439710 290463 284086 332936 330393 343475 350376 353621 358930 389822 394070 639103 662193 41.05 67.7 1
11:07:42 2023-09-28 336079 333472 85824 86475 132981 132664 133541 132789 92761 94891 102658 103558 125509 126609 357072 383008 1026761 1010308 367305 383134 117094 105677 116119 114495 131013 129325 123406 120758 82268 84879 264644 235948 675996 680918 210816 208960 270653 272876 321973 310100 328422 332769 343312 350350 326771 360402 717045 749381 527794 439074 291215 283308 331928 329689 345623 350376 353367 358930 389786 394070 637211 663911 41.05 67.7 1
11:07:43 2023-09-28 339652 335319 86041 86633 133175 132997 133507 132756 92888 93148 102841 103526 125382 126507 356249 388011 1014629 1002943 370215 382525 117323 105604 113122 114462 131736 129153 123731 123822 82268 84697 265236 232725 691212 683993 210157 209030 270653 272876 318801 314404 330246 331762 346651 348780 327696 360402 719081 756762 529129 440369 290463 286190 328627 329689 347829 347938 354193 358676 395140 394070 629069 664385 41.05 67.7 1
11:07:44 2023-09-28 339762 336326 85910 86315 132754 132656 133390 132697 95058 94858 102692 103558 124931 126520 356213 387975 1014629 1001791 368412 382597 117128 105643 116119 114148 131621 129201 123525 123822 82268 84697 265236 232326 695005 685446 210192 208995 269899 272876 318578 313890 330516 331762 346687 349847 327233 360402 718062 755889 527794 440369 290883 286226 329355 329689 345547 350813 353903 358415 394853 395737 630779 664074 41.05 67.7 1
11:07:45 2023-09-28 336997 335868 85952 86581 133263 132597 133541 132573 92793 94891 102692 103809 125488 126541 356249 383312 1026761 1010274 369165 383170 116933 105711 115958 114527 131621 129325 123491 120758 82268 84821 264644 235948 685463 681436 210816 208995 270653 272876 321973 311006 328919 333226 343537 350385 327233 360438 718062 748206 527294 439746 291421 283507 331695 329724 345379 350376 353657 358930 389822 394661 637211 661723 41.05 67.7 1
11:07:46 2023-09-28 335832 333463 85937 86407 132969 132664 133662 132606 92793 94891 102658 103558 125223 126434 358621 383008 1026761 1009554 367011 382865 117128 105711 116038 114527 131046 129325 123440 120758 82268 84921 264644 235984 687327 681436 210816 208995 270688 272911 321973 311006 329186 333310 343537 350385 327477 360438 718571 748206 530463 440113 291180 285743 331821 329582 345867 351287 353512 359329 390775 394517 640198 662156 41.05 67.7 1
11:07:47 2023-09-28 338419 332729 85906 86467 131210 132631 133574 132789 92887 94858 102692 103558 125416 126507 356249 388011 1014629 1003217 368412 383786 117323 105677 113155 114180 131835 129077 123594 120849 82471 84697 265236 232689 684442 685931 210192 209732 270688 272911 319060 313926 330049 332265 346651 349024 327696 360438 716176 757031 533546 440369 290499 286190 329391 330688 345512 348285 354443 363698 395732 395566 630814 664221 41.05 67.7 1
11:07:48 2023-09-28 333978 333463 85941 86356 132973 132664 133574 132756 92824 94990 102839 103732 125223 126467 359458 383063 1029165 1012354 369952 383063 117189 103199 113089 114698 131374 129187 120246 120758 82202 84846 267019 236281 680117 681540 211111 208960 270653 272911 321070 310758 331520 332769 343537 350385 327233 360438 717553 749211 529129 439746 291215 283542 332467 329724 345623 350901 353657 359476 389822 394661 636311 661760 41.05 67.7 1
11:07:49 2023-09-28 333870 336435 85828 86475 130780 133214 133482 132822 95058 95089 102692 103906 125223 126677 356284 382202 1025668 1009591 368412 383205 116875 105666 115808 114718 130914 129394 123320 121007 82268 85003 265529 234440 672657 683993 211512 208995 273335 272911 320773 311042 330219 331762 344571 351401 327464 360474 716537 749504 534898 439088 290504 284760 332936 328161 344474 350901 353621 359185 390369 394696 637211 663206 41.05 67.7 1
11:07:50 2023-09-28 340345 333199 85884 86378 133374 132664 133566 132689 92951 93406 102915 103856 125416 126453 357215 387903 1014482 1003782 369078 383134 117519 105677 113253 114495 131868 129187 123680 120593 82560 84730 265236 232362 687065 686458 210521 209649 270688 273676 320028 314404 330049 332482 346687 349302 325453 360474 717224 757031 527294 440369 291141 286195 329391 331224 345512 348285 355268 359842 396326 395566 630925 664221 41.05 67.7 1
11:07:51 2023-09-28 339615 333696 85929 86471 132973 132972 133847 132789 92761 94891 102692 103590 125310 126400 358621 387975 1014629 1003931 368448 382025 117323 105565 116188 114495 131654 129291 123560 123856 82504 83634 267575 232525 685342 685446 210192 209468 270688 273711 319060 313962 330516 332265 346687 349302 328245 360474 716139 757031 530463 440369 290499 285904 328893 330688 345547 348285 354730 359476 395732 395845 632161 663963 41.05 67.7 1
11:07:52 2023-09-28 333690 333591 85920 86639 133205 132631 133541 132722 92888 93148 102769 103809 125554 126609 356249 383043 1026761 1011790 370741 383170 117094 105599 116119 114527 130980 129256 123354 120758 82268 84879 265529 236281 676605 681917 210998 208995 270723 272911 322009 311042 329452 333274 346605 351436 327696 360510 716537 750034 529129 439453 290599 285080 332972 328392 344992 351427 353693 357054 390404 395845 638185 663243 41.05 67.7 1
11:07:53 2023-09-28 333897 333803 85856 86504 132981 133323 133482 133281 92824 94990 102692 103906 124965 126643 356284 382167 1025553 1010308 368412 383170 116933 105745 112945 114495 130947 129360 123286 120758 82268 84879 265529 236318 682117 682918 211181 208995 271101 272911 322234 310788 329524 332301 343572 351436 327464 362807 717045 747330 529129 439847 290946 284011 332972 329155 346283 351673 353403 359766 393534 395737 640198 663059 41.05 67.7 1
11:07:54 2023-09-28 340727 335609 86016 86610 133298 133050 133608 132606 94994 94761 102977 103674 125416 126191 356249 388011 1014629 1005328 371269 382597 117715 105531 113319 114148 131868 129077 123800 123581 82639 84639 265529 233124 683612 683437 210192 209649 270843 273711 320063 313705 330049 333310 346165 350822 325681 360438 718274 757031 530463 440369 290730 285361 328893 331493 344474 348250 354767 359587 395768 394661 630479 664221 41.05 67.7 1
11:07:55 2023-09-28 340134 332764 85884 86467 133007 132768 133574 132697 95059 94891 102906 103558 125343 126434 356249 388011 1016792 1003217 369004 382597 117519 105599 116130 114534 131902 129325 123628 120510 82447 84730 264095 232362 684803 683993 210521 209831 270723 273711 319579 314653 330282 332805 346687 349302 325681 360474 719362 756776 529129 440149 290897 286025 329515 331332 347583 349189 355661 359621 395553 393338 630629 664184 41.05 67.7 1
11:07:56 2023-09-28 333424 333507 85914 86508 132994 133177 133440 132822 94992 95024 102692 104126 125109 126974 356249 382167 1027043 1008083 368117 382597 116577 103348 115923 114797 130659 129755 123251 121090 82268 83650 265529 234368 676950 683993 211512 208995 271326 273834 320548 311769 330487 330759 345609 351963 326979 360510 716537 750520 530463 439197 290946 285339 332972 328658 345547 351182 351632 356017 390988 395845 639140 662736 41.05 67.7 1
11:07:57 2023-09-28 339522 333212 85856 86200 132973 132506 133574 132606 94994 94925 102835 103558 125448 125876 359713 387758 1016910 1004571 370741 381882 117614 103179 113385 114396 132199 129029 120490 123719 82593 84672 265529 233124 697180 685822 210816 209614 270688 272911 319060 314188 328422 331798 347184 349826 325190 360474 716176 757031 526460 441629 290590 286665 329426 329724 346032 348806 353866 359587 395768 395845 631855 664221 41.05 67.7 1
11:07:58 2023-09-28 339522 335537 85956 86600 131236 132381 133675 132390 92856 94858 102977 103423 125550 125809 356320 388011 1014629 1003689 369524 382597 117357 105565 113376 114416 131868 129325 123731 120593 82301 84879 264095 234146 683759 683993 210668 209977 270688 273747 320773 314625 330049 333816 346687 349337 325681 364249 718274 757031 527794 441017 291215 285316 331229 331726 344992 348285 355268 357054 395804 394732 630479 664221 41.05 67.7 1
11:07:59 2023-09-28 335605 333766 85910 86508 132981 133281 133474 133122 92887 93535 102915 104191 125416 126993 356142 382597 1029683 1011828 370215 382561 116899 105779 115923 114718 130947 129832 123457 120924 82152 85061 265529 234513 672531 683993 211512 209468 271101 273711 320513 311514 330719 331798 345125 352245 331602 360510 716537 749504 530463 439444 290824 285316 333477 328658 345270 351427 353693 357090 390952 395566 638185 663243 41.05 67.7 1
11:08:00 2023-09-28 335383 333696 85814 86541 132631 133490 133198 133448 95025 95188 102692 104080 124931 127062 356249 382775 1026235 1005188 367305 382597 116933 105672 116027 114527 130947 129360 123354 120758 82334 84879 265529 234347 684232 685446 211548 208995 271326 273711 320773 312898 330487 331260 346687 351998 327233 360546 716455 748206 530463 438777 291357 285316 331928 328693 346624 350411 351632 357090 392194 394039 640087 662911 41.05 67.7 1
11:08:01 2023-09-28 339653 335283 86121 86453 133402 132556 134213 132290 92982 93148 103195 103494 125589 125809 356284 387429 1014629 1007510 369416 382561 117600 103171 116223 114527 131802 129187 123491 120593 82301 83650 265529 234182 683874 683993 210192 209649 270688 273676 320063 313962 330049 333310 346687 349337 328514 360510 718310 757031 530463 440369 290946 285031 329426 331726 344992 348285 355305 357090 395768 395566 630442 664221 41.05 67.7 1
11:08:02 2023-09-28 338180 335609 85941 86348 132880 132656 133834 132573 95059 94859 102692 103558 125223 126225 356249 388011 1014629 1003657 368448 381989 117323 105565 116096 114337 131745 129111 123560 123822 82447 84762 265236 232725 689844 685931 210851 209649 271136 273711 318578 313962 329225 331798 347209 349861 325716 360474 712147 756762 536250 440369 288829 287207 329960 329689 348705 351627 355013 359802 395625 395423 630815 666283 41.05 67.7 1
11:08:03 2023-09-28 335322 335859 85977 86614 130871 132697 133482 133059 94928 94958 102915 103842 125310 126643 356320 384424 1026316 1012550 368412 383205 117128 105740 113065 114527 130914 129394 123320 120758 82301 84912 266304 236318 686796 682954 211548 209030 271101 273711 321070 311042 330487 332805 344606 351471 331404 360222 717045 750548 529129 439847 291151 284445 332684 329190 344509 351427 353693 357054 390678 394732 638185 663243 41.05 67.7 1
11:08:04 2023-09-28 333906 333463 85874 86467 132973 133064 133356 132789 92793 94958 102692 103920 125310 126643 356249 382202 1027080 1011064 368998 382901 116852 105632 115958 114560 130881 129360 123286 120758 82268 84912 265529 235912 674903 682954 211512 209030 271101 273711 321070 311042 330487 332212 344606 351436 331566 360510 717045 749159 501948 439453 290882 284738 333333 329582 346846 351322 353548 359950 391430 396925 638185 663280 41.05 67.7 1
11:08:05 2023-09-28 339758 332729 85924 86554 133283 132631 133608 132390 92856 94826 102949 103636 125377 125843 357072 388011 1015463 1003689 368448 382597 117634 105599 113352 114180 131902 129111 123628 123650 82414 84762 264095 234549 682979 683993 210816 209977 271101 273747 320063 315577 330516 332841 347209 349337 325716 360510 719871 757031 527794 440369 290599 285989 329426 330402 345270 348285 354767 357090 396677 395288 632236 664221 41.05 67.7 1
11:08:06 2023-09-28 338154 332729 85798 86352 130984 132664 133390 132697 94994 94794 102692 103590 125223 126225 355999 388011 1014629 1003217 368448 382907 117323 105531 116096 114180 131079 129111 123594 120600 82447 84730 265236 232362 685044 683993 210704 209767 270688 273711 319803 313998 330333 333022 346960 351884 328282 360366 719592 758566 529129 441008 291006 286012 329248 331422 345512 348285 355305 357054 396218 395387 630925 664221 41.05 67.7 1
11:08:07 2023-09-28 333347 333230 85925 86636 132977 133135 133608 132789 95058 95024 102802 103835 125223 126643 356320 381595 1025677 1011064 368412 382901 116966 105632 115797 114560 130881 129394 123286 120758 82212 84912 270369 235948 681913 682722 211512 209030 271136 273711 320453 311042 333341 332535 344606 351471 331170 360510 717553 748278 529129 439746 290535 284565 333477 329226 344509 351427 353693 357090 390988 394732 638185 662494 41.05 67.7 1
11:08:08 2023-09-28 338463 332773 85941 86449 132831 132997 133876 132722 92919 93406 103086 103842 125243 126332 356142 387831 1014519 1004534 368377 382025 117357 105565 113376 114553 131802 129077 123731 123650 82504 84672 265529 232673 685526 683993 210851 210012 271101 273747 320807 313998 330282 333310 347245 349302 325716 363065 717767 758088 534898 440994 290946 286190 329426 331726 345512 348320 355844 357054 396362 395288 630479 664221 41.05 67.7 1
11:08:09 2023-09-28 338468 333239 85941 86381 133378 133122 133616 132897 92856 94826 102977 104049 125257 126259 356249 388011 1014629 1003217 368968 382060 117357 105531 113286 114148 132125 128897 123628 123615 82593 84646 265529 233160 686159 683993 210521 210159 270723 274131 321034 313675 330049 333334 346722 349337 325681 360510 717767 757031 517546 440369 291151 285352 329426 331762 344474 348285 355305 357054 395804 394732 632723 663926 41.05 67.7 1
11:08:10 2023-09-28 335799 335872 85888 86647 133024 133248 133323 132756 92856 95186 102556 104016 124931 126677 356284 381899 1027153 1010386 367858 383170 116577 105779 115762 114567 130815 129824 123286 120924 82042 84912 265529 234404 672142 683993 211583 209503 271136 273711 320773 311769 330522 331798 345609 352280 326445 360546 717282 749455 536250 439536 290946 285570 333008 329137 345547 351462 353693 357090 390988 396403 640087 663243 41.05 67.7 1
11:08:11 2023-09-28 333870 332734 85856 86475 132973 132631 133742 132789 92793 94957 102692 103803 125476 126400 356213 381595 1026761 1010271 368117 382597 116933 105677 116085 114495 130881 129291 123251 120758 82235 84846 265529 235984 680086 681917 211477 209614 271066 273676 321973 311006 330451 333274 347341 352210 327696 360474 716537 749344 530463 439380 290910 285280 332936 328392 348322 351875 351379 359802 392051 396889 640198 662082 41.05 67.7 1
11:08:12 2023-09-28 339125 333947 86057 86547 133430 132564 133977 132361 92887 94727 102977 103430 125416 125809 356249 386812 1014629 1007049 369228 382561 117519 105711 116188 114416 131802 129325 123525 120593 82268 84879 264095 234110 686157 683921 210816 210124 271066 273711 320477 313890 330246 333816 346651 349546 325716 360474 718274 758906 530841 440392 291005 285316 329622 331762 346810 349294 355844 359476 394513 393481 630961 663889 41.05 67.7 1
11:08:13 2023-09-28 337479 332699 85957 86378 133134 132318 133608 132266 92824 94793 102906 103526 125310 125843 356249 385617 1014924 1003689 368968 382561 117128 105711 116119 114495 131046 129325 123406 120593 82402 84821 264644 234110 677767 679921 210633 210306 270843 273711 320477 312937 328422 333888 344500 351281 326700 360474 718781 756132 529129 442412 290295 285067 331247 331583 346112 351287 356201 359329 393779 393855 636534 666110 41.05 67.7 1
11:08:14 2023-09-28 337601 332738 85973 85266 133121 133030 133574 132664 92793 94891 102692 104140 125282 126434 355678 386539 1023849 1006076 367005 381989 117128 105711 116027 114527 130947 129291 123491 120593 82268 84879 265529 234311 679744 686903 211146 208995 271965 272876 320999 312937 329452 331511 347733 350875 326771 363134 717045 752584 528942 437392 291553 285080 331659 329689 346589 349259 351596 358132 393333 397106 636082 662229 41.05 67.7 1
11:08:15 2023-09-28 336890 333696 85941 86467 132947 132664 133574 132789 92824 94990 102692 103803 125310 126643 355713 386847 1023849 1006076 366718 382865 116966 103122 116188 114527 131046 129291 123491 120593 82381 84879 267912 234311 681223 686903 211146 209614 272156 273847 320999 311631 329452 332518 347519 351884 327015 363575 717479 752439 523233 437555 292109 285138 331480 330277 346275 348250 351596 358132 393672 396889 634620 661218 41.05 67.7 1
11:08:16 2023-09-28 337367 332738 85856 86610 133770 132697 133574 132573 92919 95056 102977 103558 125488 126434 356249 382131 1017514 1005188 369596 383170 117209 105531 116108 114527 131046 129325 123525 120931 82414 84912 265529 234311 678389 679885 211512 210306 269899 274551 320513 313193 329186 333274 346874 352491 328550 360366 719592 751662 529129 440737 288870 286155 330925 330188 344992 351919 354730 358676 394513 395845 638149 664221 41.05 67.7 1
11:08:17 2023-09-28 337844 333481 85924 86500 132973 132697 133482 132689 92856 94925 102906 103590 125223 126434 356213 384387 1020115 1013944 369560 382830 117357 105711 113298 114527 131079 129291 123525 120593 82414 84821 265529 233781 683357 682954 211929 209189 273991 274338 320108 313782 331455 333130 346266 352350 327355 364063 721126 748974 524826 437801 290554 287068 332170 331224 344957 350831 351596 359476 394853 395557 640067 664221 41.05 67.7 1
11:08:18 2023-09-28 336627 332734 85977 86475 132855 132697 133390 132789 92856 95056 102692 103803 125223 126817 356213 385617 1023123 1001005 367341 383134 117094 105745 116154 114718 131013 129360 123320 120758 82268 84879 265529 234621 677665 683993 211512 210783 270653 274323 322009 311988 330451 332769 346408 351618 327688 360510 717553 757256 529930 441728 291694 284880 333477 329689 345547 350376 357721 357593 392123 396403 633624 663926 41.05 67.7 1
11:08:19 2023-09-28 339098 336084 86048 86614 133205 132631 133507 132722 92887 95218 103018 103809 125382 126400 356249 383384 1020912 1013870 368377 382025 117290 105711 116130 114495 131736 129118 123525 123856 82414 84788 265529 233088 684562 681954 211477 208995 272381 273676 320028 314661 328458 333622 345645 350385 326771 363427 718238 747915 528777 436547 291357 286629 329925 331189 344992 351875 351596 358132 395768 394696 638149 663713 41.05 67.7 1
11:08:20 2023-09-28 338562 333217 85860 86475 132973 132631 134035 132664 92824 94925 102692 103558 125310 126434 356213 384498 1020115 1013223 366975 382597 117357 103046 113122 114495 131835 129111 123525 123581 82471 84730 265529 233052 685342 681954 211329 209614 272381 274006 320028 314883 328458 333816 345645 351155 326771 363684 719326 748812 531741 436429 291357 286190 329925 331457 347583 351875 354476 361744 395274 394204 636423 662082 41.05 67.7 1
11:08:21 2023-09-28 335129 335868 85977 86674 130780 133135 133139 132822 95025 95089 102772 104016 125176 126940 356249 385075 1020115 1003894 372321 385441 116819 105745 115958 114527 130914 129325 123354 120758 82268 84879 265529 234513 680450 685931 211146 210026 270464 275428 319992 312973 330487 331762 347173 350385 327158 360076 717045 755889 529129 440198 288757 285477 332701 329155 346310 350341 355268 358659 392194 396682 635469 665165 41.05 67.7 1
11:08:22 2023-09-28 333690 333467 85872 86508 132758 133097 133172 132856 95025 95089 102692 104080 124931 126677 355678 384498 1017912 1003217 371759 383170 116933 105779 113034 114685 130659 129360 123251 120758 82301 84879 264644 234513 676681 686417 211329 209649 270653 275393 320771 312973 330951 331762 347209 351155 326665 361996 717553 756439 530463 442805 288554 286047 331821 329279 346447 350201 354585 357731 392051 396889 634657 665637 41.05 67.7 1
11:08:23 2023-09-28 338801 333807 85973 86508 131232 132631 133608 132390 92856 94891 103092 103674 125310 126257 355927 383384 1022361 1011027 367078 382025 117323 105604 116223 114337 131079 128897 123525 123787 82525 84730 265529 233617 695761 681436 211181 209649 272381 272876 320028 313962 328422 333816 345645 351457 326771 364014 718310 747915 528942 437083 291694 286727 329925 331726 344474 350376 351632 358167 396326 395566 638149 663206 41.05 67.7 1
11:08:24 2023-09-28 339126 332734 85888 86467 133016 132664 133390 132606 92856 94925 102906 103558 125310 126225 355963 384498 1022361 1013223 368119 382561 117323 105565 113089 114501 131079 128897 123525 123822 82414 84730 265236 233088 687368 681917 211512 209977 272381 272911 320513 314653 331073 333564 346159 351717 326699 364126 720307 749998 534577 437519 291971 286012 329782 331440 345270 350901 351632 358203 396461 395845 639066 663243 41.05 67.7 1
11:08:25 2023-09-28 333978 333239 85920 86669 132788 133097 133797 132822 92888 94990 102835 103874 125223 126643 358658 384498 1022361 1001042 371759 382865 116966 105745 115958 114527 130848 129394 123320 120758 82268 85122 265529 234585 680748 685931 211181 209942 269829 274622 320999 312023 330487 331834 346687 351155 330218 360366 716537 758639 530463 440602 290499 285031 333477 330861 346067 350341 356925 359587 392123 394004 632861 664221 41.05 67.7 1
11:08:26 2023-09-28 333978 333230 85910 86504 132758 133135 133172 132822 92824 95024 102692 103938 124931 126643 355713 384498 1019392 1000769 371759 383170 116933 105779 115923 114527 130914 129360 123286 120758 82268 84912 270034 234513 674605 686197 211301 210061 272411 275566 324904 311881 331619 331655 347031 351015 327546 360294 717045 756954 536250 441511 290499 285298 332648 329386 348322 350376 355305 358676 393672 394831 634244 663926 41.05 67.7 1
11:08:27 2023-09-28 339256 332734 85956 86356 133050 132631 133608 132656 92888 94826 102977 103558 125343 125876 356249 385587 1023849 1011064 367078 382597 117323 105565 113298 114495 131079 129111 123525 123684 82357 84788 265529 234347 679331 680918 211512 209977 271326 272840 322759 312973 328458 333888 345609 351436 325716 364237 718238 750996 529129 438549 292182 284645 329675 331726 343475 350901 355268 359249 394549 394696 637253 664385 41.05 67.7 1
11:08:28 2023-09-28 338776 333983 86001 86229 133016 132415 133608 132357 92761 94826 102692 103875 125223 125876 356249 383043 1023849 1010345 366558 382597 117357 105565 116223 114337 131745 129084 120342 120758 82330 83559 266968 233709 682463 681601 211406 209984 271825 272735 321830 313413 330516 333370 345332 351190 328282 364531 717694 748350 508365 437820 292182 285370 330925 331726 343475 350376 354730 359249 394549 394383 636571 661760 41.05 67.7 1
11:08:29 2023-09-28 333690 333481 85792 86500 132661 132972 133172 132822 95025 94990 102692 103906 124931 126643 355428 385075 1019392 1003931 372285 382865 116966 105779 115923 114534 130881 129360 123286 120758 82301 84879 264644 234513 677211 685931 211477 209977 270499 275200 320028 312717 330487 331762 347209 350420 328477 360366 711845 754821 519934 439906 288852 286213 332467 331962 348815 351875 355264 358602 394405 396961 634452 665999 41.05 67.7 1
11:08:30 2023-09-28 337211 333992 86048 86568 133070 132506 133574 132357 95092 93148 102909 103809 125276 126225 355963 383348 1026235 1011064 365068 382025 117357 102932 116188 114527 131679 129235 123525 123718 82414 84879 265529 234585 678896 680918 211548 209977 271291 274006 322760 311988 328955 333888 345609 351436 325716 363720 716176 748278 530463 440369 292182 284427 331964 331224 343511 350901 355305 359249 392230 394383 637928 661255 41.05 67.7 1
11:08:31 2023-09-28 336563 332699 85969 86348 132822 132415 133834 132357 92856 94794 102906 103558 125137 125876 356249 383043 1026032 1010790 367078 382025 117128 105638 116061 114416 130980 129325 123491 120593 82268 84762 265529 234549 678657 676097 211512 209977 271136 272911 323023 311988 329225 333888 345090 351436 325716 363720 719444 752883 530463 440113 292595 284303 331821 331547 346138 351287 354585 359950 391395 394661 636311 662494 41.05 67.7 1
11:08:32 2023-09-28 338792 332738 85861 86778 132728 132664 133172 132689 92824 93406 102772 103700 124931 126434 355713 385330 1014629 1001791 368377 382025 117323 105638 113187 114337 131046 129111 123354 123650 82447 84730 265236 232163 688653 683993 211181 210159 271136 273747 319765 314919 328955 331834 347733 350385 325716 360222 716176 757031 528942 440388 291009 287104 330994 330455 346589 349294 355305 357054 396362 396403 631892 666110 41.05 67.7 1
11:08:33 2023-09-28 337835 332738 85908 86352 132762 133005 133172 132697 95058 94990 102692 103590 124965 126259 355179 386847 1014629 1003217 370741 381989 117128 105565 116027 114495 131013 129111 123388 120593 82414 84762 265529 232689 680301 685931 211364 210341 271326 274551 319096 313675 331851 332991 347519 351884 328623 362477 719592 756958 529129 440691 290764 286925 329782 330420 346589 351875 355592 358710 396218 396961 632686 665637 41.05 67.7 1
11:08:34 2023-09-28 335600 332699 86005 86407 133007 132631 133390 132390 92844 95024 102692 103590 124965 126467 356213 382167 1025384 1011064 366238 382597 117161 105599 115992 114449 131050 129235 123320 120593 82268 84821 264095 236064 676895 680955 211548 209977 271551 274131 322760 311514 329524 333816 345090 351436 325716 362622 715872 748206 529129 440608 291769 284521 333008 331462 343511 351427 354730 358167 392158 394696 637466 662229 41.05 67.7 1
11:08:35 2023-09-28 333942 332984 85856 86603 132973 132664 133482 132390 94994 94925 102906 103732 124965 126259 355713 381899 1024828 1011064 369128 382597 117161 105599 116027 114527 131598 129360 123320 120593 82268 84912 264644 235948 675500 682569 212049 210061 273797 274444 322390 311626 330379 333636 345241 352104 328623 362477 717553 748242 530463 440369 291207 284595 333712 329689 344509 351427 354745 359950 391573 394732 637247 662303 41.05 67.7 1
11:08:36 2023-09-28 338532 333217 85910 86500 132797 133122 133574 133081 92856 95233 102835 103590 124965 126225 355713 386847 1014629 1001791 368153 381453 117357 105565 116027 114180 131400 128932 123440 123650 82414 84788 265236 232362 686594 685931 211181 210341 271515 274131 319543 314919 328458 333310 347768 350350 325752 360582 716212 757031 530463 440369 291357 287104 329925 331224 346849 349329 355305 357628 396957 396781 634075 665379 41.05 67.7 1
11:08:37 2023-09-28 338432 332738 85941 86385 130984 132664 133390 132606 95092 94925 102692 103558 125223 126225 355678 386847 1014629 1003217 368117 384934 117357 105531 116096 114148 131079 129084 120392 120593 82396 83501 267912 232582 689349 683848 211371 210543 271410 274409 320370 314883 334494 333581 347768 350105 326524 362586 718238 757031 529129 441025 291739 286584 329658 331726 345547 349294 355592 357903 396993 395845 630777 664221 41.05 67.7 1
11:08:38 2023-09-28 333364 332462 85874 86467 132696 132631 133172 132606 95025 94958 102805 103803 124931 126434 355713 381061 1025590 1011064 367341 382597 116933 105672 115992 114527 130560 129360 123115 120758 82155 84853 265831 235912 671888 683725 212211 209831 271551 274166 321070 311514 333341 332805 345680 352527 325716 362622 717553 749851 530463 439980 291357 285387 333731 329439 348075 351708 353975 359950 392051 396961 640198 663059 41.05 67.7 1
11:08:39 2023-09-28 333906 333598 85860 86389 132792 133193 133390 132789 92824 94958 102692 103764 125223 126434 355999 381096 1025704 1010348 370178 385477 117088 103194 113080 114619 130947 129222 123526 120841 82539 85047 265529 235767 675020 681954 211583 209977 271515 274444 322355 311479 330487 333346 345090 351963 328623 362622 717553 747153 530463 440058 290861 284570 333477 329724 344474 351462 354767 357628 391883 395288 638222 662736 41.05 67.7 1
11:08:40 2023-09-28 338792 338889 85937 86381 132797 132664 133172 132573 94994 94859 102692 104082 124965 126434 355179 386883 1014629 1003217 368412 382025 117357 105599 116142 114180 131079 128897 123354 123615 82504 84762 265236 231674 685314 683993 211512 210341 271136 274166 320063 314919 334530 333298 347733 350385 325752 360582 721052 757883 508365 441435 291284 286521 329782 331619 345890 349677 355661 359950 396813 396403 630961 664221 41.05 67.7 1
11:08:41 2023-09-28 333582 333942 85920 86496 132943 132697 133390 132789 92824 93535 102772 103906 124965 126643 355713 381025 1027355 1010345 367894 382901 116933 105666 115923 114599 130503 129360 123286 120758 82268 84944 264644 234477 674150 683993 212211 210159 271551 274131 321034 311988 331256 332805 345645 352245 327477 363171 715908 747117 530463 439746 291421 285619 333477 329403 345547 351990 354767 357880 391883 395845 641035 664221 41.05 67.7 1
11:08:42 2023-09-28 333130 332471 85882 86508 132758 132972 132806 132822 94928 95089 102692 103906 125188 126677 355214 381061 1025590 1008120 368153 382597 116577 105768 115762 114751 130225 129394 123115 120924 82212 84912 265529 234332 675250 684962 212544 209719 271586 274131 321070 312467 333083 331511 349796 352421 328159 363575 716934 752161 530463 439867 291760 286249 331928 329724 347706 351182 353730 358852 394584 395178 638222 663243 41.05 67.7 1
11:08:43 2023-09-28 337580 333911 86057 86356 133378 132224 133834 132357 92856 94827 102692 103590 125310 126293 356249 384498 1016435 1004953 368968 382060 117161 105599 115992 114416 130947 129166 123457 120560 82268 84788 265529 233781 677743 676061 211477 210818 270688 274551 320999 313413 330187 333888 345054 350350 327653 360474 719326 756762 532193 442264 290910 285762 331928 331691 345722 351954 356636 359440 394513 395252 636571 663926 41.05 67.7 1
11:08:44 2023-09-28 336807 333983 85856 86442 132943 132631 133382 132606 92888 94923 102692 103590 124931 126641 355963 380990 1017514 1005151 369560 381989 117290 105677 116119 114416 130980 129077 123457 120593 82268 84846 265529 234110 682890 682532 211929 210684 273181 275058 320856 313270 332396 333600 344913 354607 327582 360438 718201 752620 536969 440818 291027 286347 331892 330723 344474 352201 356889 359403 394513 395530 637928 665637 41.05 67.7 1
11:08:45 2023-09-28 336890 333613 85941 86467 132938 132660 133390 132664 95092 94990 102835 103732 124931 126434 355678 387975 1023849 1006076 367859 382561 117209 105711 116061 114495 130980 129077 123406 120593 82471 84846 265529 234477 679371 686903 211477 210124 272381 273676 321747 313413 329452 333586 348747 350350 327696 364823 719081 757031 531798 437897 292182 285280 331928 330688 345547 351875 354730 359249 394513 396709 634684 664385 41.05 67.7 1
11:08:46 2023-09-28 335904 333807 85910 86475 132758 132664 133390 132664 92856 94925 102692 103874 124931 126434 355986 388011 1023849 1003931 367598 382597 117088 105711 115992 114527 131612 129084 122006 120841 82330 83535 265529 234404 679163 685822 211005 210642 273954 273535 322462 312901 329488 333816 346651 351884 328514 364787 718571 758103 537603 439088 292803 285316 332431 330688 346032 349259 355844 359249 393971 396403 630442 663206 41.05 67.7 1
11:08:47 2023-09-28 337367 332764 85916 85064 132977 133323 133574 133281 92793 94990 102906 103906 125223 126434 355678 380421 1017082 1012503 373113 382561 117290 105711 116027 114527 131013 129291 120267 120593 82414 84762 264644 233581 682995 681917 213000 209649 271515 275200 319992 313926 329452 333816 346651 353586 325716 360438 717730 750034 530463 440369 290340 287068 331408 331404 348568 351875 354353 359950 396777 395701 642022 664000 41.05 67.7 1
11:08:48 2023-09-28 337844 333978 85888 86442 132938 132631 133390 132357 92761 94859 102692 103590 124931 125809 355678 383312 1019356 1014720 368981 384932 117446 103240 113155 114429 131588 129063 120379 120593 82429 83477 265529 232873 681598 681917 211512 209614 272798 276279 320370 314883 328955 333852 346408 351928 327283 363684 718781 747915 533132 437428 291421 286866 329925 331457 345512 350376 351596 358132 396290 395566 638185 663713 41.05 67.7 1
11:08:49 2023-09-28 335600 333987 85910 86471 130984 132697 133172 132789 95058 95056 102692 103874 124931 126400 355179 383348 1020875 998874 367858 382907 116933 105745 115958 114527 130947 129325 123286 120849 82268 84912 265529 234585 677415 685446 211512 211120 270653 274586 322009 312023 330487 332769 346687 350910 327688 360258 717296 760068 523509 442874 291248 285138 332792 329582 345925 350726 357574 359950 392123 396403 629106 664184 41.05 67.7 1
11:08:50 2023-09-28 333713 333496 85824 86471 132762 132664 133139 132573 95025 94958 102692 103777 125282 126473 357859 383241 1022590 1001034 367198 382383 117075 103308 113220 114698 130782 129201 123286 120593 82268 83650 270034 234404 681630 683993 211329 210965 273217 274723 323213 311988 330487 332805 346651 350350 327688 364137 717045 760398 526460 442874 291563 285174 332972 329689 345547 350376 358011 358132 392158 396403 629106 664184 41.05 67.7 1
11:08:51 2023-09-28 337844 332208 85856 86352 132938 132934 133390 132573 92793 94891 102692 103558 124931 125876 355143 383312 1017912 1013223 369165 382025 117663 105677 116108 114416 131046 128897 123354 123822 82330 84762 265529 233052 685761 681917 211548 209468 273025 274323 319779 314595 331851 333528 346924 352386 327659 363539 721126 747072 520633 437555 291407 287068 330621 331224 345512 350376 353403 358132 396290 395845 639577 663713 41.05 67.7 1
11:08:52 2023-09-28 337039 333983 85884 86658 130871 133490 133474 133081 92856 95152 102909 103809 125209 126419 357933 383170 1023317 1013223 368377 382561 117323 103135 113220 114468 131400 129201 123320 123615 82414 83592 265529 233052 683477 681954 211512 209468 272381 274323 319768 315097 328955 333816 346651 352527 327233 363171 720417 747915 530094 437774 291383 287104 330925 331171 345270 350901 351632 357628 396326 395845 641491 663713 41.05 67.7 1
11:08:53 2023-09-28 335605 332694 85910 86508 132728 132664 133226 132697 92824 94958 102692 103590 124898 126259 355179 383348 1023123 999584 367305 382865 117128 105745 116119 114495 130914 129325 123286 120593 82235 85038 265529 234296 681238 686458 211929 211380 271186 274444 322581 312574 331310 333600 347067 350245 331119 363391 717553 757220 535339 443577 292597 284724 332972 329724 345547 350376 357321 358167 392194 396403 629069 664184 41.05 67.7 1
11:08:54 2023-09-28 337844 332694 85937 86467 132788 132631 133356 132390 92824 94891 102906 103558 125509 126225 355179 383043 1019392 1013944 368968 382025 117290 105711 116154 114495 131050 129201 123525 123684 82471 84788 265529 233088 684858 682472 211548 209468 272381 274323 321526 314883 329452 333852 347470 352527 327877 363171 718310 748974 526143 437505 291357 287211 330925 331726 345512 350376 353367 357880 396632 395593 642936 663889 41.05 67.7 1
11:08:55 2023-09-28 337844 332703 85952 86504 132788 132631 133356 132789 92824 94891 102692 103558 124931 126225 355179 382810 1017912 1012503 368932 381989 117357 103308 116027 114495 131521 129049 120344 120758 82363 84955 267019 232909 684080 681772 211999 209475 272622 275459 319992 313567 328955 333816 346651 352421 327696 362550 719326 747915 512426 437628 291009 287104 331426 331457 345512 350376 353657 357844 396362 395845 640067 664221 41.05 67.7 1
11:08:56 2023-09-28 336147 333987 85910 86508 130984 132664 133172 132822 94961 94990 102692 103732 124931 126555 355143 384498 1023086 1001042 367011 382943 116933 105745 115992 114527 130881 129291 123320 120849 82268 84879 265529 234549 679577 683993 211548 211120 271101 274358 322760 312023 330487 332805 346687 350105 327688 363171 717045 757220 530463 442874 291975 285031 332684 330437 348322 351181 357321 359678 392051 396925 632050 664037 41.05 67.7 1
11:08:57 2023-09-28 335677 333978 85824 86508 132855 132664 133465 132789 95092 94990 102692 103590 124931 126467 355179 383384 1020912 1002425 371269 385204 117122 103167 113376 114777 130914 129222 123491 120758 82282 85014 265529 234585 675137 683993 211512 210818 272447 275022 321912 311988 331220 332805 346402 351717 327724 360510 717553 757220 523509 441728 291589 285116 333712 329724 346067 350376 358011 358167 392194 396682 629142 664221 41.05 67.7 1
11:08:58 2023-09-28 338322 332484 85888 86504 132973 132963 133390 132390 92793 94925 102692 103558 125223 126225 355678 383384 1020838 1013944 369165 382865 117812 105745 116061 114180 131654 129111 123525 120510 82363 84730 265529 233088 687004 681954 211583 209649 273826 274131 320513 314883 329186 333852 346651 351963 327233 364274 722114 750525 528777 437374 291897 286925 330782 331547 345405 351252 353476 358167 396921 395845 638185 664221 41.05 67.7 1
11:08:59 2023-09-28 337589 332519 85888 86471 132792 132664 133390 132573 92761 94891 102772 103777 125282 126473 357896 383241 1022213 1013870 370178 383027 117223 103211 113298 114534 131079 128897 123440 123615 82363 83650 266976 233016 695507 681954 211583 210061 273003 274551 320063 315319 329186 333852 346687 352491 327233 363427 720453 747219 526143 437738 291357 287104 330925 331440 345512 351147 353657 357844 396605 396403 641491 664221 41.05 67.7 1
11:09:00 2023-09-28 335288 332742 85920 86500 132797 132597 133440 132573 92888 95089 102692 103906 124965 126467 355179 383419 1023086 1000331 367341 382597 117242 103214 115992 114527 130848 129325 123320 120593 82301 84853 264644 234621 676397 683993 211583 211331 270688 275202 322737 312687 333815 333528 347346 350805 330416 363282 717443 761329 532193 442879 291985 285290 333712 330455 346589 351875 357901 358132 392158 396403 630329 664221 41.05 67.7 1
11:09:01 2023-09-28 335641 333834 86021 86811 130875 132963 133440 132756 92824 95218 102803 104016 125209 126575 357933 384319 1022324 1001518 367341 382901 117122 103232 113155 114527 131308 129325 123286 120593 82330 83650 265529 234585 677665 683993 211548 211331 271101 274551 322760 312059 331225 333310 347209 350420 328449 362622 717553 756990 528136 440126 291563 285080 333477 329760 348322 350411 357467 359879 392194 394004 632824 663926 41.05 67.7 1
11:09:02 2023-09-28 338322 333726 85888 86352 133374 132631 133834 132573 92793 94859 102906 103590 125223 125843 356213 383348 1020875 1012503 367598 381989 117323 105565 113220 114148 131079 129021 123525 123615 82504 84730 265529 232837 684803 682569 211964 210236 273109 273989 321602 314739 331455 333708 347067 352350 327696 364531 719871 747153 530463 437282 292186 286642 331464 331762 345270 351875 354476 359249 396921 395845 636311 663206 41.05 67.7 1
11:09:03 2023-09-28 339245 333397 86121 86639 133240 132989 133541 132726 92824 94891 102906 103590 125257 126259 355713 383205 1020838 1013944 367078 382025 117480 103308 113277 114180 131112 128987 123560 123615 82560 84821 265529 233088 686067 681954 211583 210341 273250 273711 321070 314883 329186 335510 346687 351998 331368 365412 720417 747117 529129 437774 292182 286763 330925 332499 345512 351875 354480 359285 396957 395845 638381 662303 41.05 67.7 1
11:09:04 2023-09-28 333388 332734 85856 86422 132788 133064 133172 132822 95092 95024 102692 103906 124931 126643 355179 383348 1023849 1001791 371796 382597 116933 105779 115958 114678 130848 129513 121921 120924 82282 85047 265529 234404 677165 685822 212035 210495 272447 275428 321034 313697 331489 332805 347626 351963 328414 360438 716176 759176 530463 444133 291151 285387 333477 329403 346624 350411 357504 357054 393057 393969 634527 665165 41.05 67.7 1
11:09:05 2023-09-28 338801 333807 85888 86381 133012 132664 133662 132390 95125 94925 102692 103558 125223 125876 356738 383312 1020875 1013944 367078 382025 117357 105638 116223 114180 131079 129077 123474 123615 82504 83577 265529 233088 692517 680955 212176 210341 273250 273711 321106 314883 329221 333888 346687 351471 327514 365412 719362 747117 530463 437774 292246 286494 331175 332482 347829 351568 355446 360226 395274 395109 638119 662045 41.05 67.7 1
11:09:06 2023-09-28 337835 333767 85920 86356 133016 132539 133608 132390 92824 94859 102977 103558 125223 125843 355179 383043 1026235 1012996 366858 385477 117385 103167 113187 114462 132142 129187 120344 120593 82429 85014 267019 234477 684738 680955 212176 210860 272156 272911 322988 313926 330223 333888 346023 351998 326700 365966 719326 752353 534898 439124 292876 285316 331964 332535 346810 351990 355844 359249 392194 395566 636311 663911 41.05 67.7 1
11:09:07 2023-09-28 337367 332725 85884 86447 132696 133097 133390 133089 92793 95024 102692 103803 124965 126434 355143 384212 1014629 1003931 369380 382025 117323 105599 113142 114416 131046 129201 123525 123650 82447 84730 265529 232362 680566 685931 211583 210818 271586 274586 320771 315362 329488 333310 348818 351190 329554 365102 719481 757883 529129 441583 291284 287841 330782 331314 347492 350201 355698 357593 396921 395143 632824 666110 41.05 67.7 1
11:09:08 2023-09-28 337605 333983 85824 86500 132827 132664 133172 132573 94994 93406 102772 103951 125143 126473 357933 385545 1016718 1003856 370215 382419 117466 103276 116061 114495 130947 129111 123406 123650 82429 84821 265529 232326 688029 685931 211548 210825 271586 274586 320028 315398 329452 333298 348818 351436 327194 363391 718310 755054 524332 440994 291975 287746 330692 331762 347390 350376 355917 358167 396957 394867 631892 666110 41.05 67.7 1
11:09:09 2023-09-28 333388 333978 85973 86389 132981 132664 133390 132606 92888 94958 102692 103803 124965 126555 355999 381061 1029302 1011064 367341 382597 117128 105813 115958 114744 130815 129325 123320 123752 82268 84879 265529 235984 675775 681954 212211 210376 271965 274951 322737 312898 333341 333564 346266 352421 328623 363575 721126 751477 530463 440365 291769 285080 333947 329439 345028 352412 355013 358167 392194 395845 639103 662589 41.05 67.7 1
11:09:10 2023-09-28 333717 333875 86048 86700 131058 133181 133541 132756 92888 95120 102875 103809 125409 126541 357933 381721 1026280 1011064 367858 383205 117108 105706 116119 114527 130848 129360 123320 120593 82282 84912 263187 235948 675145 681472 212544 210341 271586 274586 323023 312023 330987 333888 346181 352527 326665 363720 716176 747587 523509 440369 291769 285316 333947 330723 345512 352518 355320 358203 392194 395845 638185 663750 41.05 67.7 1
11:09:11 2023-09-28 338801 333649 85856 86445 132949 132697 133482 132606 92856 95057 102906 103590 125257 126434 355214 386812 1014629 1004371 368153 382025 117390 105745 113220 114527 131736 129111 123560 123650 82593 84821 265236 232148 683999 685190 211964 210860 272276 275286 320892 315699 331889 333708 348639 351401 327194 363757 719871 756990 536250 441650 291833 287068 330692 332769 348815 350236 357504 358167 396957 395566 630998 663963 41.05 67.7 1
11:09:12 2023-09-28 339171 333726 86021 86605 133240 132897 133977 132324 93014 94858 103257 103321 125377 125809 356929 386267 1016792 1005151 368153 382060 117916 103276 116096 114213 131868 129145 123354 123684 82330 84795 264644 234182 691042 683957 211583 211331 272122 274622 321783 314919 328458 333888 347768 351884 327194 363757 720417 757220 527794 441417 291965 286262 330692 332805 345547 349852 356962 358167 396993 395845 630961 664221 41.05 67.7 1
11:09:13 2023-09-28 333640 332738 85824 86478 132670 132768 133172 132822 92793 95123 102692 104082 124931 126677 355713 381025 1027190 1009554 367305 382597 116852 105666 113113 114777 130716 129547 121666 120924 82169 85138 265529 234296 672920 683811 212736 210201 272276 274551 321783 312574 331561 332721 346960 353586 326401 363720 717553 748242 517546 440901 291769 286356 333947 329457 347147 352518 355305 358239 392230 394902 638258 664221 41.05 67.7 1
11:09:14 2023-09-28 333460 333983 85888 86623 132947 133177 133931 132756 92856 95187 102692 104048 124898 126643 357097 380990 1027043 1010990 367822 383170 116933 105813 115923 114876 130503 129325 123217 120758 82235 85272 265529 234477 672657 683957 212843 210306 272156 274551 321973 312717 332225 333780 346651 354046 329481 363684 717553 751625 530463 440470 292182 286307 333947 329653 347076 352518 355807 358203 392123 394555 638185 664221 41.05 67.7 1
11:09:15 2023-09-28 339281 333987 85920 86471 132973 132631 133574 132573 92793 94957 102977 103558 125509 125843 355678 387393 1016910 1006764 370741 382419 117777 103179 113385 114429 131802 128904 120457 120530 82462 84813 267912 233088 684867 682918 211893 211155 272085 274936 320713 315362 328919 333636 348268 350875 327158 363684 720417 757220 536250 441974 291769 286741 330656 332769 345512 349817 356596 358132 396993 395845 630925 664221 41.05 67.7 1
11:09:16 2023-09-28 333604 333450 85941 86541 132820 133097 133139 132822 92824 93665 102692 103906 124898 126677 355143 380990 1027007 1008083 368117 382597 116866 105779 115923 114718 130802 129360 123251 120841 82268 85028 266304 234404 673176 683993 212878 210306 272346 274551 321747 312973 332225 332769 347173 353303 329518 363980 718350 751440 530463 440259 292144 286047 333803 329510 347997 352342 355268 358132 392158 395178 638185 664385 41.05 67.7 1
11:09:17 2023-09-28 334485 333978 85977 86356 130984 133043 133574 132789 92982 93665 102738 104023 125402 126575 357933 380919 1029683 1012550 370215 383338 117189 103264 116085 114527 130848 129325 123251 121458 82282 84879 265529 235876 678756 681954 212630 210790 272156 274586 322462 311988 331489 333780 345645 352562 328404 363684 718571 751662 530463 439691 291769 285432 333947 330223 345547 352483 355556 358132 392158 396403 638185 663206 41.05 67.7 1
11:09:18 2023-09-28 338801 333987 85884 86512 132973 132664 133356 132573 92824 94990 102977 103803 125223 126400 355143 385689 1014629 1004371 368377 382561 117323 105711 113199 114148 131046 128863 123525 123615 82471 84697 265236 232362 697970 684962 211512 210965 273991 275144 320785 315554 331829 333708 349166 351296 327546 363539 721638 761292 530463 441619 292182 287104 330889 332229 349310 350236 357431 358132 396957 395566 632686 666133 41.05 67.7 1
11:09:19 2023-09-28 338545 333613 86054 85168 131236 133050 133541 132324 93077 95053 103086 103494 125589 126124 358440 386776 1016070 1005114 368412 385477 117848 103167 113385 114337 131868 128897 123594 120758 82684 84879 265529 233817 683345 683957 211512 210965 272503 274586 321070 315362 328919 333888 348782 351884 327423 363684 719871 756650 506482 441306 291965 286629 329925 332769 346589 350341 356925 358167 396957 396403 630961 664221 41.05 67.7 1
11:09:20 2023-09-28 333599 333983 85825 86504 132981 132972 133356 132822 92856 95089 102692 103920 124931 126643 355179 381025 1028536 1011027 368377 382865 116933 105852 116085 114797 130503 129325 123217 120758 82179 83881 265831 234260 674210 685970 212736 210201 272241 275058 321830 313850 332351 333311 347031 353586 326700 363720 718571 752161 523015 440470 292182 286226 333947 329653 348815 352377 354730 358167 393369 396320 638222 664221 41.05 67.7 1
11:09:21 2023-09-28 332980 333987 85867 86687 130875 132997 133561 132789 92793 95123 102692 103906 124931 126575 357243 380990 1027043 1010308 368412 383063 116994 105813 116085 114718 130447 129325 123217 120758 82179 85272 265529 234513 677711 683957 212843 210306 272346 274551 321783 312023 332027 333509 346408 353586 329751 364271 718571 748242 531798 440369 291975 285869 333947 329653 346553 352553 355807 358672 392158 394555 639125 664221 41.05 67.7 1
11:09:22 2023-09-28 339281 333987 85888 86504 133012 132664 133574 132390 92919 95056 102906 103558 125543 126225 355678 386847 1014629 1004645 368117 382561 117600 103199 113541 114711 131769 129084 120377 120412 82495 84864 265236 232909 693803 686307 212035 210965 272120 274586 320028 315584 332322 333166 349147 351401 326736 363684 718274 759103 530463 441104 291769 287949 330925 331457 347634 350376 356363 357880 396993 395178 632824 666110 41.05 67.7 1
11:09:23 2023-09-28 337605 333987 85888 86504 132788 133030 133616 132789 92856 95121 102835 103874 124965 126541 355179 385689 1016792 1003217 370741 382025 117323 103149 116188 114527 131046 129325 123491 120527 82471 84762 265529 232326 683477 685931 212176 211000 272156 275304 320028 315807 329488 333274 348818 351471 327158 364235 718274 759176 530463 441306 291769 287949 330925 331691 347634 350376 356925 358132 396993 395731 632824 667057 41.05 67.7 1
11:09:24 2023-09-28 335428 333978 85892 86541 130984 132664 133390 132606 92888 95024 102692 103803 125310 126521 355963 384115 1029535 1013272 368045 383913 117223 103161 113232 114810 130980 129222 120263 121143 82381 84995 264644 236318 675904 682569 212630 210944 272346 275007 323023 312023 333341 333600 346130 352562 326700 363720 717730 748242 530463 440994 292246 285316 333947 331189 345512 352518 355880 359213 393057 395845 638222 663243 41.05 67.7 1
11:09:25 2023-09-28 333681 333978 85924 86541 132981 133273 133520 132689 92888 95089 102906 103906 124965 126434 355713 383265 1026316 1011064 368412 383205 117323 105745 113220 114560 130881 129291 123286 120610 82301 84853 265529 235984 677789 681436 212878 210635 272346 274586 323741 312023 331220 333888 346408 352562 326700 363907 717187 749742 530463 440475 292182 285316 333423 331224 345512 352518 355844 359249 392745 395845 637734 663713 41.05 67.7 1
11:09:26 2023-09-28 337844 333077 85882 86568 132723 133461 133139 133089 92951 93665 102949 104126 125176 126575 357426 384355 1019648 1003819 372103 382723 117209 105779 115992 114527 130881 129291 123560 120593 82582 84904 264644 233581 680972 687693 212701 210965 272538 276045 320028 314883 330951 332535 348782 351884 327158 360510 716176 757031 530463 441306 290581 287913 331964 330455 347670 350901 355880 359842 395696 395731 634694 666110 41.05 67.7 1
11:09:27 2023-09-28 337092 333978 85924 86508 133378 133122 133616 132714 92887 94925 102977 104049 125310 125876 355179 382202 1026761 1011064 365032 382901 117323 105779 116061 114527 131400 129111 123440 123684 82414 84879 265529 234549 677147 679921 212509 210754 272516 274302 323454 313603 332396 335657 346544 352421 329554 365747 722664 752439 524332 440369 293010 285316 332972 331440 347337 352518 355807 359249 393057 395845 640198 662266 41.05 67.7 1
11:09:28 2023-09-28 335347 333879 86021 86751 133248 133030 133872 132756 92951 95251 103018 104016 125382 126507 355678 380990 1027080 1011064 370441 383205 117290 105745 116027 114718 130980 129118 120246 120593 82414 85188 265529 236652 676273 681954 212693 210965 272381 275007 323514 312059 331489 333888 346651 352562 329554 364271 717767 748242 530463 440994 292182 285031 333947 331224 345547 352518 355880 359249 392194 395845 638185 663750 41.05 67.7 1
11:09:29 2023-09-28 338322 332471 85977 86541 132977 133064 133390 132789 92856 95056 102835 103732 125275 126434 355179 385689 1014629 1003931 368412 382561 117323 105711 116130 114527 131046 128897 123440 123650 82396 83650 265236 232474 686978 685858 212070 211190 272241 275251 320595 315699 331124 333672 349022 351471 327194 364271 721564 757220 530463 441435 292182 288152 330925 332356 347634 350376 356925 358708 397029 395178 632787 666110 41.05 67.7 1
11:09:30 2023-09-28 339522 333726 86041 86729 133240 133030 133935 132656 92919 94925 102906 103526 125435 126264 355642 385366 1014629 1004645 368824 382025 117600 105531 113454 114148 131868 128773 123560 123410 82560 84730 265529 233124 687944 683921 211583 211331 271965 275393 322270 315362 328955 335777 347768 350420 327688 363686 719871 756650 529129 441730 291975 286665 329640 333545 346032 350131 357504 358996 397029 396403 630961 664221 41.05 67.7 1
11:09:31 2023-09-28 333681 332694 85937 86566 132889 133285 133172 132822 92793 95222 102692 104080 124931 126858 355143 380723 1027172 1011027 368412 383205 117122 103382 113113 114777 130848 129256 123457 121007 82393 85229 265529 234260 672281 683811 212736 210600 272381 274622 322009 312937 332387 333636 347453 354366 327194 364271 718897 748278 530463 440388 292000 286759 333947 329689 347111 352553 355844 358996 393021 395178 640067 664221 41.05 67.7 1
11:09:32 2023-09-28 333352 333978 85920 86541 131149 133177 133482 132789 92856 95089 102906 103906 125209 126467 355179 380723 1030335 1011064 368377 383241 117209 105779 116027 114567 130848 129325 123286 123752 82414 84912 265529 235948 673251 682472 212878 211000 272381 275200 323023 312709 332027 333888 346687 352597 327194 364565 718274 750914 530463 440479 292182 285387 333947 330902 345582 352553 355844 358203 392194 396403 640124 663713 41.05 67.7 1
11:09:33 2023-09-28 338801 333978 85884 86500 132822 132768 133797 132822 92919 95056 103011 103590 125343 126434 358400 386560 1016910 1006764 370741 382454 117418 103167 113253 114619 131773 129063 120377 123753 82560 83634 265236 232362 685584 685858 212176 211260 272381 275200 320773 315627 332396 333888 349590 351471 328453 364271 719362 757256 529129 441619 291975 288382 330960 332769 347355 350376 356962 358708 396741 395143 632824 666110 41.05 67.7 1
11:09:34 2023-09-28 338801 333613 85952 86533 133240 132972 133482 132789 92919 95057 102692 103906 124965 126225 355143 385689 1014629 1003931 368412 382025 117323 105599 116061 114416 131920 129235 123440 123701 82504 84762 265236 232362 684567 685931 212176 211035 272381 275235 320513 315843 329488 333852 349345 351471 327229 364271 718310 758639 529129 441017 292039 287746 331464 331493 347421 350376 356673 358167 396993 395178 631892 664243 41.05 67.7 1
11:09:35 2023-09-28 333676 333752 85856 86352 132797 132248 133474 132656 92887 93406 102772 103842 125209 126332 357933 381495 1028183 1010878 368642 382865 117128 105711 116073 114337 130881 129187 123286 123736 82268 84853 265529 234585 677743 682569 212247 210818 272381 274622 323514 312717 330487 333888 346165 352527 326700 364823 718310 748314 523233 440994 292595 285116 333477 331762 345028 351954 355880 360081 393922 396137 636275 662266 41.05 67.7 1
11:09:36 2023-09-28 337575 333517 86004 86385 133378 132631 133608 132390 92888 94925 102977 103558 125343 125843 355179 382202 1026032 1010311 366818 382597 117323 105706 116108 114527 131050 128925 123320 123684 82414 84879 266386 234513 678735 680488 212544 210818 272191 274131 323514 313926 329524 335984 346687 352491 327194 366225 719907 752656 530463 440058 293010 285472 332737 332769 345234 352201 356673 360407 395732 395845 637928 661972 41.05 67.7 1
11:09:37 2023-09-28 335383 333911 85957 86709 133020 133248 133106 133156 92939 95317 102875 104191 125176 126926 355179 384498 1020604 1004645 372593 383170 117128 105813 116027 114718 130914 129256 123354 120675 82447 84912 265529 234260 679974 686417 212544 211035 272381 276310 320548 314919 331489 333310 349345 352491 327688 360546 718006 757031 530463 442490 290946 287949 332972 331498 347706 351427 356925 357593 395768 396356 636299 664511 41.05 67.7 1
11:09:38 2023-09-28 337580 333983 85929 86508 133050 132664 133608 132390 92982 94958 103011 103558 125310 125876 355713 382739 1023849 1011064 367078 382597 117657 105599 116130 114527 131046 128897 123354 120841 82396 83650 267019 234296 678952 682085 212772 211373 274573 274409 323826 313747 332396 335777 346687 352562 327194 366521 720271 754252 530463 439746 293083 285352 331677 332482 345270 352518 356962 360370 396097 395845 637928 663243 41.05 67.7 1
11:09:39 2023-09-28 338187 333942 86048 86610 133341 132905 133574 132390 92951 95134 102977 103777 125435 125809 355678 382202 1023849 1013272 366558 382597 117519 105599 113155 114527 131654 129111 123354 123684 82504 84828 265529 234347 679666 680955 212544 211000 272416 273747 323059 314440 329524 335777 346687 352562 327229 366818 719907 753081 530463 439536 293217 286226 332000 333274 345512 351990 356925 360407 395732 395845 636571 662266 41.05 67.7 1
11:09:40 2023-09-28 333942 332729 85906 86447 132696 133319 132806 132856 94994 95057 102692 103938 124931 126643 354610 383384 1017912 1003931 371759 385477 117122 103338 113167 114777 130848 129222 123526 120758 82405 85014 267912 234167 681252 687316 212176 211000 271551 276025 321034 313239 332387 333274 348818 352491 327724 360258 719444 757031 530463 441475 291177 287220 333712 330455 347670 351427 356709 357090 394549 395801 635631 666110 41.05 67.7 1
11:09:41 2023-09-28 333870 332225 85920 85232 133024 133064 133172 132731 92793 94991 102692 103874 124965 126467 355143 383348 1023849 1001518 369560 382597 117128 105666 115992 114560 130815 129360 123320 120675 82301 84912 265529 234585 674607 685931 212544 211662 271101 275657 323023 313009 332014 333852 347804 352527 329213 363171 716176 757364 530841 441367 291975 286226 333947 330759 347076 351462 358518 358708 393958 395143 630961 663889 41.05 67.7 1
11:09:42 2023-09-28 338532 333532 85867 86385 133193 132664 133608 132390 92856 94991 102977 103590 125223 126473 357896 383134 1023317 1015388 369092 382758 117499 103238 113532 114619 131682 129187 123525 123787 82447 84762 277040 232924 685584 682954 212544 210670 274087 274586 321495 315591 329488 333888 347733 352527 325681 364237 720453 748206 528777 437811 291975 287220 331964 332769 346103 351462 354480 358996 397029 393969 640067 664221 41.05 67.7 1
11:09:43 2023-09-28 338536 333978 85893 86853 131241 132697 133608 132822 92856 94958 102906 103985 125223 126434 355179 383043 1020912 1012896 368412 382901 117390 105779 116061 114495 131079 129111 123388 123684 82593 84821 265236 233088 683959 682472 212544 210376 273285 275007 321070 315843 329524 335292 347488 353586 325716 364859 720489 750557 525649 437811 291837 287949 331695 332769 346589 351954 354767 358996 397029 394039 640103 664221 41.05 67.7 1
11:09:44 2023-09-28 333618 332497 85884 86537 132822 133064 133474 132722 92982 95448 102949 104087 125416 126575 357933 383241 1025958 1000857 368305 383170 117242 105740 115992 114567 130947 129222 123371 120593 82414 84944 265529 234621 681882 685931 212544 211733 271515 275464 323059 313441 331561 333888 347804 352280 329479 363757 718310 757292 532193 441548 292182 286262 333947 330473 347147 351990 362521 359285 393958 395178 632723 664221 41.05 67.7 1
11:09:45 2023-09-28 333978 338930 85920 86447 132822 132768 133390 132822 92824 95156 102692 103520 125336 126434 355179 383384 1023849 1001791 368448 383170 117242 105813 116027 114527 130561 129360 123320 123752 82447 84912 270258 234657 686050 683993 212580 211733 271551 275428 323059 313009 331561 333888 348268 351998 329248 363720 716176 757328 532193 441390 292182 286338 333947 331224 347147 351954 357717 359249 394235 395143 630442 663889 41.05 67.7 1
11:09:46 2023-09-28 338317 333550 86026 86767 133214 133030 133507 132756 92951 95250 103089 103809 125469 126400 355108 383312 1020875 1016170 370857 382830 117323 105784 113244 114527 131491 129153 123457 123822 82527 84846 265529 233052 680927 682918 212843 210306 273860 275164 320999 315807 329488 333888 347733 353551 325716 364823 720417 751054 528777 439051 291975 287913 331892 332733 348815 351954 355556 360334 396993 396682 639289 664221 41.05 67.7 1
11:09:47 2023-09-28 339016 333987 85953 86500 132981 133068 133482 132664 92887 95155 102906 103732 125223 126439 355143 383312 1020912 1013944 366131 382597 117681 105711 113253 114495 131079 128863 123525 123753 82639 84821 265529 233016 685463 681436 212544 211000 274052 274551 321973 315584 329488 333888 347733 352280 325681 366521 721436 748206 530463 437779 293107 287104 332170 332733 348322 352236 356633 363698 396632 396295 636460 663529 41.05 67.7 1
11:09:48 2023-09-28 333762 335609 85988 86920 130871 133503 133323 132822 92793 95254 102977 104205 125176 126960 354823 383348 1020115 1004645 372176 383134 117094 105813 115958 114718 130848 129325 123251 120675 82414 84912 266386 234477 678836 686417 212693 211000 271551 276310 321034 313926 332261 333622 348782 352491 328680 360510 716139 757031 530463 441511 290540 287211 333947 330688 347670 353866 357431 357593 394513 395731 636571 666110 41.05 67.7 1
11:09:49 2023-09-28 338312 333983 85980 86500 133374 132664 133608 132390 92919 94990 102977 103526 125310 125843 355179 382739 1023849 1013223 367078 385477 117676 103291 113541 114645 131769 128973 120411 120427 82462 83592 267912 233637 693480 682569 212658 210965 274087 274586 321034 315505 332322 333888 347733 352527 325681 364859 724722 750034 530094 437774 292182 287711 331659 332410 346310 351919 354443 359249 396993 396961 641985 664184 41.05 67.7 1
11:09:50 2023-09-28 337283 333978 85988 85324 131145 132951 133172 132573 92761 94891 102977 103842 125402 126191 355143 382775 1020838 1015388 370857 381989 117290 105711 116061 114416 131050 128897 123491 123787 82504 84879 264095 233052 682622 681954 212375 209977 272833 275200 320999 315362 329488 333888 347505 354082 325716 363720 720380 750034 536250 439088 291357 288030 331964 331762 346310 352447 354708 357880 396957 394004 640067 666110 41.05 67.7 1
11:09:51 2023-09-28 333978 333577 85920 86560 132973 132968 133356 132822 92856 95024 102906 103874 124931 126473 357823 385366 1026235 1002795 368642 382992 117385 103161 113155 114698 131669 129187 123457 120593 82504 85028 265529 234549 677529 685931 211548 211697 272156 274586 323514 313526 332230 333852 347768 350910 327724 364787 719081 756990 529129 442246 293010 285352 333947 331189 348815 351427 359027 358960 393298 395143 630888 663889 41.05 67.7 1
11:09:52 2023-09-28 333902 333983 85888 86568 133179 133064 133390 132789 92824 95089 102692 103906 124931 126607 354113 383348 1023849 1001791 367305 383134 117128 105779 116119 114718 130815 129291 123286 120593 82414 84912 265529 234585 675757 684962 212693 212326 271930 275393 323970 313669 331525 333888 347768 351985 329177 364823 716176 757292 524826 441475 293045 285352 333947 331224 347076 351462 358772 359791 394235 395178 630479 664221 41.05 67.7 1
11:09:53 2023-09-28 337844 333987 86005 86500 132973 132810 133474 132689 92982 93535 102949 103842 125209 126507 357933 382060 1023317 1015277 371269 382525 117357 105745 116027 114527 131815 129187 120411 120593 82527 84821 264644 233052 683839 683474 212878 210306 273215 275815 320999 315584 330451 335510 347768 354649 326665 363720 720417 747643 533132 439088 291833 287949 331928 332733 346589 352236 354730 358167 396993 394831 641010 666110 41.05 67.7 1
11:09:54 2023-09-28 337129 333987 85920 86537 132977 132664 133390 132390 92793 95089 102906 103803 124931 126400 357589 380456 1020875 1013944 369560 382597 117242 105711 116061 114416 130914 128897 123354 120510 82560 85063 265529 233781 685761 683437 213547 210306 272798 276045 321034 315362 330451 333888 347768 354649 327957 363134 720380 748242 526143 440475 291357 288495 331928 331726 346589 352553 355556 358132 396632 394555 642936 665888 41.05 67.7 1
11:09:55 2023-09-28 333649 333803 86025 86647 133028 133030 133507 132756 92982 95218 102875 103984 125315 126400 355143 386539 1023849 1001606 366711 381989 117128 105779 115992 114527 131592 129118 123320 120675 82471 84970 266386 234549 682852 684962 211265 211697 272762 274551 324006 313926 331489 333888 348555 350875 327724 365966 717730 757256 530463 441619 293010 286307 333947 331726 347076 350341 357990 360334 394549 395143 630925 664184 41.05 67.7 1
11:09:56 2023-09-28 335868 333978 85897 86541 132981 132697 133390 132697 92856 95056 102692 103803 124965 126225 354859 387673 1023849 1003217 365068 382865 117323 105745 116154 114495 130947 128897 123320 120593 82414 84853 267019 234549 677144 685931 211512 211697 273215 274358 323023 313926 330987 333888 347768 350420 327423 366485 717730 756686 530463 440369 293083 286226 333477 331726 349310 351181 358806 362774 394369 395990 632273 664037 41.05 67.7 1
11:09:57 2023-09-28 337238 333947 85994 86665 131093 132631 133390 132573 92824 95089 102986 104023 125190 126225 355179 381025 1020875 1016170 369560 385753 117323 105711 116027 114495 130914 129077 123320 123787 82447 84879 265529 233416 683236 682954 213547 210502 272798 276045 320999 315584 330451 333888 347768 354685 326700 363720 720344 748206 531798 440369 291357 287949 331964 332463 347111 352553 355017 357939 396957 394867 641985 666110 41.05 67.7 1
11:09:58 2023-09-28 337575 333748 85925 86385 132973 132664 133390 132390 92939 95089 102977 103700 125223 126225 355108 380456 1022089 1013944 369632 382561 117323 105745 116027 114495 130947 128897 123286 123615 82560 84912 265529 233529 685761 682954 213547 210306 272798 275886 320999 315362 330451 333888 347768 354649 327423 363427 720148 751482 530463 441343 291353 287841 331821 332865 346969 353436 355625 359950 396813 396925 641194 666110 41.05 67.7 1
11:09:59 2023-09-28 335605 333983 85989 86643 133307 133097 133139 132606 92888 95024 102949 104126 125223 126434 355143 386539 1023849 1001791 366167 382597 117427 105711 115992 114527 130881 129077 123251 123684 82301 84912 265529 234549 675881 684962 211548 211697 273991 274551 323742 313926 331489 333888 347768 351155 327423 365966 717730 757256 529129 440475 293010 286226 333477 331726 347111 350376 358011 360370 395189 394831 630442 663713 41.05 67.7 1
11:10:00 2023-09-28 336890 333722 85920 85096 132788 132768 133356 132390 92888 95089 102692 103590 124965 126473 357859 382183 1020299 1010915 372215 382723 117223 103199 113220 114810 131050 129153 123457 123615 82447 84879 264095 233529 683986 679921 213562 211000 272191 276274 320927 314883 330451 333888 348555 354685 328184 362622 719326 748350 530463 442246 291357 287220 332467 331762 346589 353825 356868 358132 396362 394555 638185 666110 41.05 67.7 1
11:10:01 2023-09-28 336616 333987 86053 86811 132880 132697 133172 132573 92856 95056 102692 103906 124965 126225 355143 379888 1017155 1008120 369596 382597 117209 103264 116027 114527 130881 129111 123406 120510 82504 84853 264644 233581 677619 679442 212913 211331 271551 276060 321070 313311 330987 333888 346408 353621 329213 362622 719326 754821 529129 441475 291421 287104 332972 331762 346067 353577 358011 358132 396362 397106 638381 666110 41.05 67.7 1
11:10:02 2023-09-28 336385 333517 85920 86381 130984 133490 133440 133081 93014 93665 102909 104087 125209 126541 357426 386360 1026687 1007510 366131 382943 117161 105779 116154 114744 130914 129042 123423 120600 82414 84912 265529 234203 684965 686903 212544 211120 273285 274586 322498 313926 330987 333888 349872 352527 325752 365966 716212 755962 523233 439088 292182 286629 333008 331726 347670 350901 355268 360105 395732 396356 636338 663243 41.05 67.7 1
11:10:03 2023-09-28 336622 333987 85920 86500 132797 133043 133574 132423 92856 94958 102906 103732 124931 126434 354113 383384 1026032 1007368 366718 382561 117357 105745 113376 114527 130382 129111 123286 123650 82447 84879 265529 233817 679163 686903 212878 210376 273250 274971 322472 314404 331220 333346 350683 353621 326665 364896 712147 753720 533132 439088 292182 286781 333008 331260 348756 351919 355556 359285 395732 396391 639595 663889 41.05 67.7 1
11:10:04 2023-09-28 336124 333231 86048 86672 133367 133050 133541 132506 92982 95317 102875 103842 124931 126225 355179 383348 1018813 1008120 369452 383134 117161 105706 116108 114731 131050 129201 123371 123684 82525 84912 265529 233817 682392 679958 212544 211697 272122 275428 322045 314661 330522 335777 346687 351884 328715 363720 720417 757031 529129 441165 292176 287104 332936 333238 344992 351462 358011 358960 395732 395845 632824 666110 41.05 67.7 1
11:10:05 2023-09-28 337516 333517 86016 86352 133134 132099 133608 131926 92887 94761 103011 103180 125223 125809 354894 385075 1014961 1004401 368412 382025 117357 105531 116223 114501 130914 128773 123371 123581 82414 84762 265529 233781 689396 683957 211583 211662 272381 275428 322009 314523 329221 333888 348818 351436 329481 364308 721750 756686 530463 441306 292182 287625 330925 333239 349310 351875 357211 361672 396849 396331 632574 664074 41.05 67.7 1
11:10:06 2023-09-28 333194 333978 85956 86767 132693 133064 133226 132822 95058 95448 102772 104087 124931 126643 354113 380421 1031074 1011064 367858 382597 116577 105813 115808 114718 130019 129360 123046 120593 82212 85188 265529 234440 673963 683957 213547 211035 272989 275428 322760 312973 332531 333816 347733 354153 330255 364565 716176 748242 529129 440475 292182 286745 333947 329724 347111 352553 355880 359249 393369 395143 638222 664221 41.05 67.7 1
11:10:07 2023-09-28 333609 332787 85973 86508 132981 132664 133172 132390 92824 94958 102692 103732 124931 126259 354859 380421 1027080 1012229 367858 382597 116933 105599 115958 114370 130602 129111 123081 123822 82268 84912 265529 235984 676273 681436 212878 211035 272798 275235 324006 312059 332266 333888 346687 353621 327459 364565 719481 753269 531798 441435 292803 285209 333911 331619 347756 353400 355698 362186 393190 394555 638185 662911 41.05 67.7 1
11:10:08 2023-09-28 338562 333726 85980 86541 132934 132664 133390 132664 92856 93535 102949 103590 124965 125843 354610 384753 1014629 1004645 368377 382025 117552 105711 113298 114337 130947 128897 123354 123581 82560 84672 265236 232362 683545 683993 212544 211514 272381 275428 320807 315843 329452 333888 349345 351471 327688 363980 719871 756686 529129 441619 292182 287832 329640 332769 347634 350411 357504 358996 397029 395766 632824 666110 41.05 67.7 1
11:10:09 2023-09-28 336890 332212 85937 86533 132661 132972 133139 132606 92793 95089 102692 103906 124931 126434 354610 384534 1017514 1003217 369452 381989 117128 105638 116061 114527 130569 128897 123286 123615 82471 84853 265529 233088 683763 685931 212693 211331 272416 276080 320513 314595 333815 333298 349585 352280 327617 363318 719592 758030 530463 441546 290855 288247 331821 330723 348475 351673 356962 359802 396389 396320 634490 666110 41.05 67.7 1
11:10:10 2023-09-28 336295 333039 86020 86356 133016 132381 133390 131960 92856 94891 102692 103455 124965 125843 354610 381631 1024066 1011064 366558 382597 117357 105599 116073 114501 130881 128897 123320 123581 82301 84762 265529 233817 680023 676097 212878 211331 272381 274131 323059 314653 329488 335777 347209 352562 326736 366521 722020 752620 530094 439133 293425 286226 331964 332950 345547 352236 356962 360407 396921 395845 636313 662266 41.05 67.7 1
11:10:11 2023-09-28 333364 331980 85878 86418 130871 133398 133536 133089 92919 95219 102803 104016 124865 126609 357133 383205 1021863 1003931 371759 382597 116577 105599 113122 114744 130659 129201 123217 120593 82301 85155 265529 234296 673574 685931 212878 211514 271551 276345 322009 313705 332027 333852 348818 352527 329484 360546 718571 757220 530463 441367 291357 287684 333947 330455 347634 351462 358011 357628 393949 395766 633832 666110 41.05 67.7 1
11:10:12 2023-09-28 333870 333577 85828 86389 132578 132697 133172 132390 94994 95024 102692 103803 124898 126259 354113 382775 1022397 1000058 368412 382060 116966 105745 115992 114527 130683 128897 123081 123822 82414 84853 265529 234621 676481 683993 212878 211733 271551 275428 323023 313009 331763 333888 347768 351471 328715 364271 717553 757026 527794 440854 292182 285789 333947 330723 348815 351462 358518 358167 393681 396889 634527 667674 41.05 67.7 1
11:10:13 2023-09-28 338129 333942 85988 86614 133151 132597 133507 132784 92919 95119 102875 103590 124931 125843 354645 385388 1020728 1013944 368642 382025 117323 105672 113376 114632 131050 128897 123354 123581 82560 84762 266304 232725 683598 681954 212913 210670 274087 274622 321070 315843 329524 333888 347804 352562 325716 365674 720453 747679 534467 437811 292182 288034 331408 332769 346589 352236 354767 359249 397029 394867 640103 664221 41.05 67.7 1
11:10:14 2023-09-28 336636 333508 85888 86496 133012 132664 133172 132390 92793 94958 102906 103732 124965 125876 354894 380794 1019392 1013944 369488 382025 117323 105706 116061 114527 130914 128897 123320 123615 82447 84853 264644 233088 682995 681990 213397 210341 273250 276080 321034 315621 330487 335510 347768 354685 326700 363757 720380 747153 533132 439746 291833 287949 332000 332482 348815 353721 354512 359683 396921 396961 639957 664037 41.05 67.7 1
11:10:15 2023-09-28 335520 333987 85984 86707 132947 132697 133666 132606 94929 93600 102909 103842 124898 126400 354149 383348 1025505 1001080 368153 382597 117000 105599 115992 114731 130536 129235 123081 123752 82334 84944 265529 234260 675261 683957 212580 211768 271551 275428 323059 313009 331525 333888 347768 351471 329479 364823 715908 757328 530463 441201 292182 286226 333947 331211 346660 351462 358518 359285 393958 395178 630961 664221 41.05 67.7 1
11:10:16 2023-09-28 333906 333513 85910 86662 132762 132631 133465 132390 92856 94991 102692 103590 124965 126259 354113 385689 1023849 1003217 367738 382025 117128 105672 116027 114527 130683 129111 120086 123718 82301 84795 265529 234182 676378 685446 211703 211697 273250 274166 323059 313705 330987 333888 347804 350385 327194 366003 719444 759030 523233 440149 293633 286342 333369 331619 347004 350236 357051 360262 394996 395143 630961 662266 41.05 67.7 1
11:10:17 2023-09-28 335904 332217 85984 86685 132788 132697 133172 132573 95027 93406 102803 103558 124931 125876 354078 378755 1016435 1011064 369632 382025 117161 105745 116027 114527 131410 128932 123320 123615 82447 84795 266304 233452 687130 676097 213433 211035 272001 276310 321070 314919 330487 333888 346722 354153 328715 362658 719362 752656 529129 440746 291563 287104 333008 331762 346878 353648 358011 358167 396398 394004 636311 664749 41.05 67.7 1
11:10:18 2023-09-28 335868 333517 85920 86504 130984 132664 133139 132357 92856 95056 102977 103803 124931 126225 356921 380421 1017514 1005151 369524 382907 117256 105750 116038 114416 130659 128863 123251 120683 82471 84879 265529 233781 680204 679885 212878 212044 271515 275851 321973 314883 333815 336034 346438 352280 329301 363575 722664 755743 529129 444133 292109 287329 333261 331691 345476 352518 358772 359213 395445 396682 635595 666110 41.05 67.7 1
11:10:19 2023-09-28 336115 333983 86125 85292 132762 132664 133172 132573 92793 95056 102692 103803 124931 126225 354078 383312 1026761 1008204 366167 382561 117290 105711 116119 114495 130782 128830 123423 123753 82471 84879 264644 233781 679314 687435 212878 210965 273215 275393 322462 314847 331489 333274 349872 354082 326665 365634 718571 752584 527460 439088 292250 287032 332972 331189 348684 351976 355268 359755 395732 396356 638149 663677 41.05 67.7 1
11:10:20 2023-09-28 333645 333983 85910 86652 132601 133365 132739 132822 95025 95254 102553 104223 124898 126677 354078 380723 1027490 1008083 367269 381989 117305 105779 115992 114527 130503 129166 123200 123822 82330 84879 265529 233781 674685 686458 213598 211014 273998 275673 322355 314260 332387 332626 348639 354472 329554 364641 718571 748206 531798 440470 292382 286925 333658 330384 348648 353542 355844 361450 393949 396356 639577 664221 41.05 67.7 1
11:10:21 2023-09-28 338322 333043 85944 86438 133007 132597 133574 132361 92887 95022 102977 103714 125190 125809 355143 385653 1014629 1006793 368377 381989 117715 105677 113253 114148 131835 128739 123525 123684 82560 84730 264095 233124 690071 681954 212211 211662 272346 275393 322009 315584 329186 336277 348537 351436 327724 364271 720417 757220 501948 441619 292182 287176 330925 333744 346553 350376 357757 359213 397029 394555 634075 663926 41.05 67.7 1
11:10:22 2023-09-28 334534 333771 85957 86639 132994 132997 133289 132722 92824 95251 102841 104087 124898 126643 354078 379853 1029535 1011064 367787 383099 116933 105847 116004 115099 130560 129325 123046 120758 82268 85061 263187 234477 671629 683474 213547 211296 272989 275428 322952 313661 333000 333816 347733 354365 327688 364823 718238 750987 531798 440994 292182 286665 333947 330866 346589 353577 356384 359249 393333 394867 640087 664221 41.05 67.7 1
11:10:23 2023-09-28 333568 333517 85952 86541 132981 132664 133834 132390 92888 95089 102906 103803 124931 126400 354859 380723 1027080 1012503 368377 383134 117094 105745 115958 114495 130470 129077 123251 123718 82381 84912 265529 235948 675890 681436 212594 211331 272989 275428 324006 312937 331489 333888 347470 353869 327653 364823 717730 748314 523233 440994 292182 285356 333947 332176 348322 353825 356918 359647 393779 396961 642022 664037 41.05 67.7 1
11:10:24 2023-09-28 339208 333361 85993 86692 132938 132664 133172 132357 92888 93406 103086 103777 125190 125843 354113 385653 1016910 1004879 368377 381989 117357 105711 113208 114416 131736 128650 123525 123547 82560 84730 265236 232326 687216 683957 212509 211662 272381 275428 321747 315807 330187 333888 349345 351963 327724 364823 720380 756990 530463 441642 292250 287913 330925 332733 349558 350866 358011 359213 397029 396403 631855 663926 41.05 67.7 1
11:10:25 2023-09-28 337844 333397 85916 86440 132788 132656 133139 132357 92793 94925 102692 103558 124931 126223 356668 385653 1014629 1003931 367305 381721 117552 105711 116096 114383 131046 128739 123491 123615 82672 84788 265236 231964 688249 684962 212843 211662 272798 275851 321070 315843 329452 333888 349836 352209 328184 364823 723140 760643 530463 442099 292644 288283 332405 332860 347528 351252 357284 362149 396885 396008 631855 666110 41.05 67.7 1
11:10:26 2023-09-28 334369 333983 85972 86669 132904 133122 133356 132714 92856 94990 102875 103874 124931 126191 355108 380421 1025604 1011064 367305 382561 117128 105779 116038 114527 130225 128897 123251 123856 82414 84912 265529 234585 678351 680918 212913 211296 272798 275393 324006 312937 331489 336221 347173 354117 327688 364823 717187 748314 530094 440994 292803 285387 333947 331726 345547 352271 356925 360334 393369 396403 637247 662266 41.05 67.7 1
11:10:27 2023-09-28 333906 333508 85924 86416 133374 132631 133356 132361 92856 94958 102977 103590 125223 125876 355415 381025 1026761 1012503 365068 382561 117446 105745 116154 114527 130701 128987 123457 123684 82471 84912 265529 234549 677619 679958 213362 211627 273215 275428 324727 313603 333120 336070 347483 353834 328307 366338 721638 748206 530463 441509 293841 285280 333947 332697 345547 352518 357504 360298 396061 396682 636275 663206 41.05 67.7 1
11:10:28 2023-09-28 335904 333839 85976 84995 132728 133097 132772 132573 94962 95089 102692 103906 124898 126434 354610 384192 1017514 1003931 373388 381989 117323 105745 116154 114416 130626 129077 122006 123856 82414 84879 265529 233088 679690 685931 212928 211662 272798 276310 320513 315362 331453 333545 349908 352527 327688 363684 718274 758639 530463 441619 291357 288558 332972 331189 348720 351427 357740 358132 396921 396356 634694 666110 41.05 67.7 1
11:10:29 2023-09-28 333595 333983 85888 86541 132762 132768 133172 132789 92824 95089 102692 104048 124931 126643 354078 382739 1022361 1001791 371759 382865 117128 103329 115969 114527 130336 129201 123217 120675 82414 85028 265529 234513 674603 685675 213113 211415 273991 276765 322355 313782 332892 333708 349166 353409 329568 363246 719081 757256 530463 441548 292624 287064 333947 331422 347706 352236 358518 361635 394549 396356 634731 666110 41.05 67.7 1
11:10:30 2023-09-28 337844 333517 85920 86500 130979 132664 133390 132357 92887 94925 102977 103558 124931 125843 354610 382202 1023123 1013944 367078 382907 117634 105565 116130 114416 131046 128773 123440 120517 82504 84762 265529 233088 681381 681436 213212 211747 274471 274551 322498 315584 329488 336252 347733 352562 325716 367114 720417 748242 530463 437774 293010 287508 331964 333274 346589 352518 355807 360370 397029 396817 640050 663419 41.05 67.7 1
11:10:31 2023-09-28 337844 333039 85920 86471 132973 132664 133172 132357 93002 95056 102977 103590 125190 125843 354078 382167 1022361 1014666 366718 382025 117357 105711 116027 114148 130914 128960 120212 120593 82396 83650 265529 233044 684321 682569 212736 210825 274330 275251 321616 315807 330219 333888 347768 352562 328623 366781 721947 748206 530094 439078 293035 288355 331928 332769 346553 351954 354767 359285 397029 394555 639125 664221 41.05 67.7 1
11:10:32 2023-09-28 333645 333978 85856 86568 132981 133117 132772 132573 92793 95024 102692 103732 124898 126434 354078 382739 1023123 1001042 368117 382597 117386 105745 115958 114495 130503 128897 123251 123684 82297 84912 265529 234549 677290 683993 212878 212362 272538 275428 323742 313449 331525 333888 348782 351963 329711 364823 716176 758920 533546 441367 293008 286190 333731 331440 349805 352236 358806 361267 393815 396961 632714 665999 41.05 67.7 1
11:10:33 2023-09-28 337698 333722 85988 86475 132938 133122 133172 132714 92824 95087 102692 103888 124898 125843 354859 382167 1023280 1013944 365874 382025 117323 105604 113122 114337 131400 128863 123491 123547 82560 84821 265529 232362 681454 681436 212913 211331 274471 275200 322009 314528 330487 335523 347768 352562 325716 365966 720417 748206 524046 438394 292595 287949 331928 332769 346589 352236 355305 359791 397029 397142 640030 664221 41.05 67.7 1
11:10:34 2023-09-28 337330 333722 85888 86411 132977 132631 133628 132361 92888 94990 102906 103803 124931 126225 355657 382202 1020875 1013944 368377 381721 117242 105599 116027 114495 130914 128897 123491 123753 82504 85188 265529 233088 683598 682954 213362 210635 273285 276080 321070 315843 330487 333888 348537 354649 329518 364529 723178 750382 526143 438795 292145 287554 331821 332356 346933 352342 354585 360974 396993 396961 641010 665637 41.05 67.7 1
11:10:35 2023-09-28 335641 333947 85888 86471 132912 132664 133172 132390 92887 93535 102692 103906 125275 126225 354113 385346 1023849 1001791 366167 382025 117128 105599 115958 114495 130593 129111 123115 123650 82471 84853 265529 234549 676885 683993 212211 212362 272798 274622 324006 313926 333341 333888 348532 351436 328715 365966 716212 757292 529129 442846 293010 286190 333947 331726 347634 350411 358518 360407 394549 395178 629106 664221 41.05 67.7 1
11:10:36 2023-09-28 333388 333508 85973 86537 132943 133097 133198 132689 92888 95089 102692 103874 124931 126259 354078 385204 1023849 1001791 366167 382025 117128 105745 113044 114337 130503 128897 123251 123718 82414 84853 265529 234549 676646 683993 212544 212546 272381 275007 324461 313675 332243 333600 348532 351331 329070 365491 719592 762408 516362 442874 293425 286012 332612 331726 347599 351182 358843 363069 394549 395731 630925 664184 41.05 67.7 1
11:10:37 2023-09-28 335614 333397 85920 86500 132973 133281 133390 132789 92856 95057 102906 103590 124931 126473 354113 380456 1020838 1013944 369560 382025 117323 105599 116061 114527 130848 128897 123320 123615 82525 84821 265529 233452 684617 683474 214033 210965 273250 276080 321034 315843 330487 333888 348537 354898 327688 364271 720453 748242 531798 440369 291757 288355 331677 332229 347111 353577 355556 358203 397029 395143 641047 666110 41.05 67.7 1
11:10:38 2023-09-28 337337 333306 85916 86381 132822 132664 133482 132357 92982 94990 102692 103590 124931 125876 354113 378755 1020912 1013223 369596 382025 117323 105711 116027 114698 130947 129111 123286 123684 82560 84944 265529 232765 680942 684510 214005 211380 273109 276785 320927 315254 330880 333780 348604 355040 328502 363684 720148 748242 536250 441730 291551 288355 332665 332181 347111 354144 355552 360717 396993 395178 641955 664511 41.05 67.7 1
11:10:39 2023-09-28 333942 333983 85924 86508 132792 132768 133172 132390 92856 95024 102692 103590 124931 126434 354917 386539 1023849 1003217 365104 382632 117317 105745 115992 114527 130692 128897 123200 123684 82414 84970 265529 234311 680595 685446 211583 211697 273215 274586 323514 313926 333378 333888 348537 351436 327688 366521 717767 757220 529129 440369 293010 286741 333712 331762 347147 350376 357504 360443 395216 396889 633624 663889 41.05 67.7 1
11:10:40 2023-09-28 333906 332484 85920 86533 132754 132697 133206 132606 92793 93535 102692 103590 124931 125876 354113 385724 1023849 1004645 365068 382025 117128 105745 115992 114449 131524 129084 121836 120675 82363 85047 264644 234368 685304 686830 212701 211521 273946 275251 323478 314440 331489 333888 349872 351331 327582 367078 718310 758103 531798 440136 293905 287104 333712 331762 347158 350376 356962 360443 395732 395213 632824 663949 41.05 67.7 1
11:10:41 2023-09-28 335940 333508 85892 86482 132797 132697 133206 132390 92824 95024 102692 103590 124898 125876 354113 378720 1016435 1010308 369632 382597 117242 105745 116188 114527 130725 128897 123286 123701 82414 84821 265529 233781 683389 679921 213918 211662 272381 276345 322009 315362 331220 333888 347733 354720 329213 363720 719362 752620 523233 441475 291769 288163 332720 332446 347385 354109 357901 361011 396777 396696 640198 666983 41.05 67.7 1
11:10:42 2023-09-28 336622 333517 85961 86418 132797 132768 133172 132390 92856 94958 102692 103622 124898 126225 354078 378755 1016398 1009571 372326 385204 117122 103264 113089 114619 130947 128980 120313 120593 82429 85014 270258 233745 681741 680525 213547 211697 272241 276025 321973 315362 331489 333622 346722 353869 329213 363720 719871 754282 527794 441511 291563 287220 333008 331762 345582 353825 358518 358167 396362 396403 635374 666110 41.05 67.7 1
11:10:43 2023-09-28 335673 333043 85937 86500 132938 132664 133139 132357 92876 95024 102692 103590 124931 125876 355912 384570 1023833 1005188 365874 382025 117128 105599 115992 114416 130569 128897 123286 123615 82301 84762 265529 233858 681875 686417 212878 211035 273285 274586 322760 314919 333341 333852 349908 352597 326700 366228 719172 757458 538971 439170 293010 286961 333333 332829 349067 351287 355661 360226 396326 396426 637655 663243 41.05 67.7 1
11:10:44 2023-09-28 336481 333030 85888 86508 132797 132539 133172 132656 93014 94990 102692 103590 124898 125876 354113 381025 1016398 1005188 368968 382597 117427 105745 115992 114527 130569 128897 123286 123615 82447 84912 264644 233781 678277 676061 212913 212213 273991 276080 322009 314919 331489 335777 346687 352562 329213 364271 721509 757031 534898 441511 292250 287104 333008 332499 345512 352518 358772 358744 396655 395845 634244 666110 41.05 67.7 1
11:10:45 2023-09-28 336389 333039 85920 86389 133050 132415 133608 131960 92761 95233 102692 103590 124931 126259 354894 382739 1016435 1005225 368968 382597 117242 105779 115992 114449 130503 128897 123115 123650 82301 84821 265529 233781 678081 679958 212729 211697 272416 275886 322737 314631 333341 337130 346580 352139 329106 364677 720271 760972 529129 442985 292182 287104 333008 333274 344992 351498 358298 359791 396605 395845 632339 664221 41.05 67.7 1
11:10:46 2023-09-28 333834 332274 85792 86604 132535 133319 132743 132822 94994 95123 102692 103906 124898 126434 355912 381025 1026761 1008083 367305 382060 117276 103143 115992 114180 130336 128863 123081 123615 82447 84853 265529 233817 677767 685931 213547 211035 273250 275795 322760 313603 332261 333310 349872 354685 326736 365412 717553 748350 534898 439746 292182 287220 333008 330455 349282 352588 355880 359791 395804 396426 638185 664221 41.05 67.7 1
11:10:47 2023-09-28 332589 333513 85920 86500 132788 132664 132772 132390 94994 95057 102692 103906 124931 126259 354113 379888 1026628 1010790 367305 382328 116852 105779 115923 114527 130008 129235 123046 123684 82212 84944 265529 235658 676291 684510 213633 211556 273144 275938 322880 313306 333203 333744 347590 354507 327688 364859 717224 748084 530463 440907 292182 286226 333947 330723 348322 353330 356380 359827 394549 396391 639614 662948 41.05 67.7 1
11:10:48 2023-09-28 339016 333043 85920 86445 133016 132631 133423 132257 92887 94794 103011 103455 125223 125688 354859 384753 1014629 1003689 368412 382060 117749 105491 113376 114148 131046 128471 123354 123547 82560 84762 265529 233817 690922 683993 212913 211733 272833 275886 322045 315843 329488 333888 349908 352491 328715 364531 720417 757256 529129 441619 292182 288039 331139 333274 347670 350936 357757 361744 399058 396925 634075 667057 41.05 67.7 1
11:10:49 2023-09-28 338297 333034 85860 86508 132797 132664 133172 132606 92888 94958 102977 103888 124965 126259 354113 385689 1014629 1004645 367858 381686 117357 105672 116142 114553 131521 129015 122091 120510 82462 83535 265236 232183 683959 685264 212701 212114 273039 275780 321450 315446 330415 333600 350078 352527 328609 364787 720380 757220 508365 442574 292664 288355 331426 332769 347634 351392 357974 359755 399275 396320 632339 667057 41.05 67.7 1
11:10:50 2023-09-28 333420 333748 85984 86467 132938 132664 133139 132390 92824 95089 102692 103874 124898 126225 354574 379888 1029265 1012503 368081 383134 117128 105852 116085 114744 130470 129077 123132 123581 82268 84912 265529 235912 677936 681917 213547 211627 273180 275851 323934 313661 332495 333888 347417 354365 327724 364859 721675 748278 523233 441306 292803 286342 333767 333217 348815 353931 356490 360190 394092 399207 641964 664037 41.05 67.7 1
11:10:51 2023-09-28 332787 333513 85884 86504 132938 132664 133356 132544 92856 95056 102692 103558 125241 126225 354078 379888 1028803 1013272 370178 385477 117189 103297 113178 114619 130815 129153 123508 120758 82396 85131 270369 235876 682545 681917 213547 211415 273039 276009 323934 313413 334290 333888 350578 355432 327688 365930 719081 748278 530094 440076 292803 287508 333947 330688 347670 354108 356925 360334 394513 396356 640103 664221 41.05 67.7 1
11:10:52 2023-09-28 339496 333508 85956 86475 132981 132631 133574 132324 92856 94891 102977 103455 125310 125809 354078 385617 1014629 1004805 368377 381686 117681 105643 113253 114115 131598 128471 123491 123478 82560 84730 265529 233452 687996 685446 212878 211697 273215 276045 321521 315843 330687 333888 349872 352527 330958 365120 723140 760364 531798 442560 293010 288486 331785 333058 350550 351252 358625 359755 399275 394831 631855 663926 41.05 67.7 1
11:10:53 2023-09-28 339016 333039 85916 86500 132981 132631 133390 132324 92888 93406 103021 103674 125402 126087 357426 385473 1014519 1006039 370215 384387 117580 103211 113253 114115 131112 128437 123525 123478 82495 84730 265529 233052 692213 685931 212878 211556 273109 275851 321070 315843 330451 333888 349908 353325 328680 365376 720380 757184 530463 441619 292740 288761 331928 333238 348439 351392 357757 362516 399275 396356 632824 666110 41.05 67.7 1
11:10:54 2023-09-28 333834 333983 86008 86508 132977 132664 133172 132573 92793 95024 102692 103803 124898 126225 354078 379853 1027043 1011715 368377 383170 117128 105813 115958 114718 130470 129084 123251 123684 82268 84970 265529 235876 676024 682532 213547 211627 273215 276025 323718 313383 332784 336313 347554 354507 328538 365784 719592 753729 531798 441638 293010 286190 333947 331726 346553 355871 357574 360045 394199 394555 639558 663419 41.05 67.7 1
11:10:55 2023-09-28 338166 333048 85920 86512 132981 133135 133172 132573 92824 95056 102835 103803 124931 126191 354078 385346 1018237 1004645 368377 382025 117357 105779 116061 114711 130947 128773 123440 123581 82560 84730 265236 231639 680911 685446 212878 211697 272989 276045 321070 317362 330451 333888 349872 352527 328644 364859 722531 757220 530463 441619 292182 288445 331928 332140 347706 351427 357757 359285 399275 396356 633624 667057 41.05 67.7 1
11:10:56 2023-09-28 337580 333549 85893 86508 132947 132697 133139 132390 92824 95056 102692 103906 125509 125843 357067 385075 1016792 1004645 367269 381989 117323 105711 116188 114527 130881 128897 123354 123753 82593 84879 265236 232275 687885 685675 213263 211556 273109 276132 321866 315807 331274 333780 351015 353374 328946 365376 720417 757220 536250 442791 292664 288761 331928 333238 348684 352342 358241 360334 399275 396356 632824 664981 41.05 67.7 1
11:10:57 2023-09-28 332787 333532 85925 86533 132973 132664 133356 132573 92856 95089 102692 103906 124931 126400 354113 379888 1028573 1012503 367305 382901 117094 105779 116038 114527 130704 129201 123132 120593 82301 85028 265529 235876 684132 681954 213918 211662 273215 276080 323478 312973 333000 333888 347733 354649 328184 365671 717730 748314 530094 441306 292803 286866 333776 331457 349310 354108 356925 363069 394262 400054 642936 667020 41.05 67.7 1
11:10:58 2023-09-28 332823 333513 85916 86500 130979 132664 133172 132573 92761 95089 102906 103803 124898 126434 354078 379888 1027172 1012503 367341 383516 117094 105779 113211 114744 130848 129084 121666 121078 82429 85138 272817 235731 679133 682772 213705 211938 273215 276045 323742 313413 333036 333636 347483 354472 328378 365376 717730 748278 518896 441619 292182 286535 333947 331493 347111 353577 357214 360045 393922 395143 638222 664184 41.05 67.7 1
11:10:59 2023-09-28 338532 333517 86005 86508 132981 132664 133390 132606 92919 95089 103017 103558 124931 126225 354113 385075 1014629 1003689 368377 381989 117323 105711 116061 114148 130881 128773 123320 123753 82593 84821 265236 232163 684442 685177 212913 211697 272989 276274 320713 315843 332359 333888 349872 352527 328680 364896 720417 757328 524826 442246 292900 288139 331677 333456 348541 351287 357864 360190 399803 396961 631672 666245 41.05 67.7 1
11:11:00 2023-09-28 338532 333517 85989 86537 132981 133612 133206 132714 92887 95089 102906 103732 124931 126264 354078 385653 1016910 1005853 370741 381882 117614 103244 113286 114429 131400 128725 120279 120430 82777 84813 265236 232362 688979 683993 212964 212079 273215 276045 323023 315843 329488 335560 349585 352245 328715 364859 720453 757184 530463 442246 292864 287945 331928 333780 347634 351182 358011 359285 399275 395143 631855 665637 41.05 67.7 1
11:11:01 2023-09-28 332319 333513 85888 86541 132758 132664 133172 132573 92824 95024 102692 103732 124898 126259 354113 378791 1027080 1011064 367269 382561 116933 105745 115923 114495 130019 129111 123046 120593 82268 84944 265529 234549 673306 681954 213883 211662 273215 275851 323023 313449 333270 335510 347733 354401 330489 365674 719444 753729 530463 441679 293010 286961 335836 331547 347456 354180 357431 360334 393958 395731 639577 663926 41.05 67.7 1
11:11:02 2023-09-28 332319 333513 85920 86533 132973 132697 133193 132357 92919 93535 102915 104126 125109 126575 355547 382219 1029683 1012550 369165 382454 116994 105818 116085 114560 130019 129077 123132 120758 82268 85272 265529 234513 676166 682472 214076 211697 273250 276080 323023 313449 332531 333888 347733 354685 330489 365412 717187 748278 531798 440994 292803 286307 333947 331457 347111 353612 356925 359827 393369 395178 638222 664221 41.05 67.7 1
11:11:03 2023-09-28 338536 333039 85888 86508 132762 132664 133172 132390 92856 95056 102692 103558 125509 125876 354078 385382 1014629 1004645 367341 381686 117323 105711 116096 114416 131013 128897 123320 123547 82560 84788 265236 231674 684201 683993 212878 211733 273003 275989 321723 315663 333341 335705 350234 352386 329070 365747 723178 761329 530463 441119 292250 288558 331695 333509 347909 351708 356596 359755 399275 396320 632339 665379 41.05 67.7 1
11:11:04 2023-09-28 332553 333256 85856 86533 132754 132664 132772 132357 92761 95024 102692 103803 124898 126434 354113 379853 1027043 1011064 367305 382561 117128 105813 115958 114527 131244 129111 123166 120510 82414 85028 265529 235984 675020 681954 213547 211662 273250 275851 323970 313449 332531 333888 347488 354649 328219 365671 717767 748278 530094 440994 292803 286629 333947 331726 349310 354108 356925 359827 394235 396356 639614 666110 41.05 67.7 1
11:11:05 2023-09-28 333420 333722 85956 86541 130832 133490 133139 132989 92793 95089 102692 103906 124898 126555 356416 378791 1027089 1010308 367305 385207 116577 105813 115889 114685 130019 129291 123012 120675 82179 85365 265529 234188 672531 685483 213926 211310 273144 275938 322844 313747 333397 333672 348604 354649 328219 365671 716176 753082 530094 440994 292803 287104 333947 330688 347528 354392 356962 360141 394235 395766 639125 664221 41.05 67.7 1
11:11:06 2023-09-28 338385 333039 86048 86463 132797 132664 133172 132175 92856 94925 102906 103558 124931 125843 354078 385653 1014629 1004645 367341 382025 117357 105565 116096 114148 131046 128471 123320 123376 82593 84730 265236 232362 686279 683957 212913 212178 273250 276080 322988 315843 329488 334248 349590 352527 328715 364859 720417 757256 530463 442357 292595 287711 331462 333816 347634 351875 357754 362516 399058 396853 631745 666036 41.05 67.7 1
11:11:07 2023-09-28 338536 333043 85947 86414 132981 132664 133172 132357 92919 94925 102692 103558 125223 126225 354113 385689 1014629 1004645 367858 380884 117624 103199 113430 114553 131521 128836 123680 120364 82495 83420 265236 232219 690385 683775 213220 212150 273003 276274 321794 315843 330219 335741 349693 352210 328715 365671 720417 761329 530463 441638 292182 287949 331928 333816 347670 351427 358011 359827 399275 395766 632339 666110 41.05 67.7 1
11:11:08 2023-09-28 332589 332212 85956 86811 132973 133097 133172 132789 92856 95123 102692 103938 124931 126434 354113 379888 1027080 1011064 369878 382597 116966 105813 115923 114560 130361 129201 123046 123684 82268 84944 264644 234477 672527 682954 213598 211697 273250 275851 323514 313449 333036 333888 348555 354720 328219 365966 716212 748278 531798 441463 293420 286817 335490 331440 347528 353967 357337 360226 393779 396961 641565 664037 41.05 67.7 1
11:11:09 2023-09-28 332859 333496 85965 86500 132754 132664 133172 132357 92888 95056 102692 103835 124931 126259 354078 382183 1029572 1013272 369128 382454 116947 103258 113080 114619 130626 129063 123423 120593 82381 84912 265529 234621 674764 681954 213633 211697 273250 276025 324042 312360 332279 335560 347733 354649 328219 365671 718274 748350 530463 440479 292182 286226 333947 331762 346310 353612 356962 359827 394271 394591 638185 663750 41.05 67.7 1
11:11:10 2023-09-28 337393 333043 85957 86537 131058 132664 133139 132390 92888 94990 102692 103558 124931 126225 355912 384498 1014629 1003931 368117 384118 117323 105599 116154 114148 130651 128773 123320 123615 82447 84821 264095 231639 682995 685931 212913 212079 273250 275886 321034 315843 330987 333888 350683 353303 329194 365637 722664 760251 530463 441629 292182 288829 331785 332590 349067 352060 357757 360068 399275 396391 633611 667494 41.05 67.7 1
11:11:11 2023-09-28 337098 333752 85829 86537 132578 133097 133172 132585 92919 93535 102772 103951 125076 126366 356379 383241 1017440 1004534 371797 384659 117223 105745 116027 114527 130659 128897 120214 120675 82471 84879 264644 232853 679163 685675 213113 211733 273250 276274 320785 315843 333304 333852 349908 352562 328219 364308 719362 760361 537603 441638 291833 288761 332972 331762 349210 352236 358011 358744 397029 397538 634694 664511 41.05 67.7 1
11:11:12 2023-09-28 333942 333722 85988 86508 133378 132963 133649 132357 92793 94925 102906 103558 124931 125876 354113 380456 1024102 1011064 365104 382597 117697 105599 116188 114416 131400 128897 123286 123650 82330 84912 265529 234585 681489 679958 213918 211733 274225 275602 324703 313639 331417 337203 347626 354543 328573 366894 721638 752439 523233 441619 294047 286253 333947 332212 348568 354108 357467 359827 393958 394867 642022 664221 41.05 67.7 1
11:11:13 2023-09-28 333709 333289 86017 85284 131053 133022 133289 132631 92824 95087 102875 103842 124798 126332 357426 379853 1028573 1011064 369952 385477 117094 105700 115992 114744 130569 129201 123406 123752 82414 84944 263187 235984 677415 681954 213918 211733 273250 276080 324498 314175 332531 333888 347733 354685 328715 365966 720417 748350 530094 441619 292803 286665 333983 331171 346624 354144 357757 360117 394235 395178 640087 664221 41.05 67.7 1
11:11:14 2023-09-28 337662 333043 85916 86537 132973 132697 133410 132606 92793 94958 102906 103590 124931 125876 355657 384534 1017514 1004645 368153 381989 117357 105745 116223 114527 131013 128897 123286 123495 82429 83774 265529 232112 683484 685822 213106 211592 273144 276132 321378 315771 330844 333780 350894 352491 331611 365412 720417 760643 530463 441730 292182 288306 331928 332482 348470 351427 357504 359285 397029 396391 632861 666110 41.05 67.7 1
11:11:15 2023-09-28 336781 333722 85984 86740 130871 133214 133072 132664 92888 93600 102906 103835 125109 126473 355912 384462 1016792 1003931 371120 382454 117242 105565 116027 114370 131410 128987 123354 123615 82626 84821 266304 232362 683394 685931 213248 211733 273250 276080 321070 315843 331256 333888 350683 352562 328715 365708 719907 757220 531798 441619 292387 288761 332737 332265 349545 351990 358011 358996 397029 396426 634244 664511 41.05 67.7 1
11:11:16 2023-09-28 333870 333039 85920 86418 133016 132664 133172 132357 92919 94958 102835 103590 124931 126225 354113 380456 1025617 1011064 365139 381989 117242 103350 113265 114744 130914 128960 123526 120593 82462 85047 264644 234440 693148 682569 213740 211662 273250 275989 324727 313669 332153 334472 347733 354117 328715 366003 721052 754288 530463 441306 293290 286190 333947 332769 346067 352588 357504 360443 394584 394004 636797 663243 41.05 67.7 1
11:11:17 2023-09-28 335940 333043 85865 86541 130984 133490 133172 132897 95092 95089 102692 103590 124812 126225 355912 383384 1015679 1003931 369452 381798 117276 105779 116027 114527 130593 128897 123286 120600 82447 84795 265529 233052 684511 685931 213583 212618 273285 276310 321034 315843 331489 333888 350683 352597 330489 364859 719362 758590 506482 441528 292036 288653 332720 332122 349384 352377 357901 361635 396885 397432 634547 664981 41.05 67.7 1
11:11:18 2023-09-28 337844 333513 85856 86566 133007 132664 133172 132689 92888 94991 102906 103558 124931 125876 360432 386498 1019086 1006764 368824 381882 117418 103102 113298 114429 131013 128939 123526 120514 82560 84821 265236 232199 696925 686866 213918 212326 273215 276310 322270 315843 331113 333888 350437 352597 329213 365342 720453 757292 530094 440198 292837 288558 331104 333545 348720 351427 358011 359827 399275 396356 632824 663537 41.05 67.7 1
11:11:19 2023-09-28 333374 333039 85888 86537 132797 133285 133206 132390 95027 95123 102692 103835 124931 126439 354113 379888 1027117 1012503 367341 382597 117128 105632 115992 114527 130569 129201 123081 123684 82185 84944 265529 234585 673628 681954 213954 211697 273250 275886 324498 313449 332531 335777 347519 356889 330958 365637 721638 753618 531798 441679 293205 286414 335836 332284 346933 353542 357431 360045 393887 396961 640087 663169 41.05 67.7 1
11:11:20 2023-09-28 333284 333278 85956 86508 132947 132631 133356 132656 93077 93535 102915 103951 125176 126332 357679 380581 1031148 1013074 369165 382992 117256 105823 116119 114534 130815 129049 121836 120593 82381 84995 265529 234585 678551 682569 213883 211697 273285 276238 324691 313626 331992 336252 347733 354365 328680 365930 720417 752051 531798 441619 293425 286190 333947 332446 346275 354073 357467 360407 394235 394831 640050 663713 41.05 67.7 1
11:11:21 2023-09-28 336616 333517 85888 86560 132754 133064 133268 132573 92856 95089 102977 103803 124931 126225 356738 384462 1017514 1004645 370741 381989 117290 105711 116154 114495 130914 128863 123251 123753 82471 83634 267019 232291 681082 685931 213177 212376 273804 276025 321461 315663 331346 333708 350786 353445 329341 365488 722664 760753 537603 441619 292039 293510 332701 332590 349210 351919 357974 359213 399021 400054 634547 667057 41.05 67.7 1
11:11:22 2023-09-28 336124 333289 86021 85240 130871 133214 133106 132722 92887 95284 102841 103984 125056 126541 355912 384192 1017514 1004645 371269 381882 117175 105858 116038 114416 131491 129049 122006 123787 82560 84879 265529 233052 679926 685931 213212 212326 273250 276274 321034 315843 331489 333888 350930 353586 328680 364859 719326 756650 530463 441730 292182 288761 332972 332229 349487 352483 358011 358960 397029 397538 634694 665219 41.05 67.7 1
11:11:23 2023-09-28 333640 333517 85952 86504 132981 132664 133574 132270 92919 94990 102692 103558 124931 126225 354859 380764 1025649 1012503 365104 382561 117209 105711 115992 114527 130782 129077 123251 120445 82363 83823 267912 234332 679301 682569 213890 211556 273109 276096 324812 313711 332118 336654 347697 354649 328680 366521 722664 754942 531798 441306 293633 286298 333947 332626 346310 353542 357467 360443 395418 394883 637211 662736 41.05 67.7 1
11:11:24 2023-09-28 336409 332886 86121 86614 133399 132597 133448 132233 92824 94990 102977 103590 125382 126352 356921 380990 1026280 1011753 368119 383134 117242 105779 116119 114527 130782 128960 123251 123650 82414 84912 264644 234513 691618 680451 213883 211733 273215 275464 324956 313926 331489 334212 347733 354117 328680 367041 719871 752584 530463 441619 293914 286392 333947 333274 346067 353294 357721 360443 395732 394004 637211 663206 41.05 67.7 1
11:11:25 2023-09-28 335637 333513 85973 86619 132904 133097 132739 132664 92876 95089 102692 103906 124898 126521 355912 383043 1017605 1004645 369560 381989 117317 103264 113199 114711 130815 128760 123491 120527 82429 85047 265529 233714 684188 687803 213369 212291 273215 276310 320999 315296 332279 333852 350647 353586 328715 364529 722354 759176 530094 441863 291769 288761 333477 332468 349246 352236 358011 358167 396993 396426 636299 667057 41.05 67.7 1
11:11:26 2023-09-28 333906 333487 85902 85096 130871 133365 132743 132606 92856 95089 102658 103906 124798 126521 355912 382167 1017839 1004645 373388 382025 117128 105711 115992 114495 130536 128897 121666 123822 82414 84879 264095 233745 675125 685931 213298 211733 273215 277159 321034 315362 332765 333852 350437 353586 328715 363684 718274 757031 530463 442874 291357 288445 333947 331224 349210 352201 358247 358132 396641 396426 635631 664475 41.05 67.7 1
11:11:27 2023-09-28 337103 333030 85897 86475 133016 132506 133574 131960 92824 93350 102977 103423 124931 125809 355657 383844 1026235 1013272 366448 381882 117385 103244 113187 114429 131374 128725 123526 120380 82527 84788 265529 233817 684182 682569 213547 211627 273215 274551 324006 314919 330844 336727 347768 354117 327688 367895 720380 753651 531798 439710 294047 287104 332972 333780 347372 352518 358011 360443 396993 395143 637928 663206 41.05 67.7 1
11:11:28 2023-09-28 332859 333517 85824 86533 132719 133064 132739 132573 92761 95155 102692 103906 124898 126521 355912 383008 1020838 1004645 371723 381989 116933 105813 115958 114560 130225 129077 123217 123684 82560 84944 264644 234146 683425 685931 213547 211733 272798 277262 321973 314919 333000 333888 349621 353834 329497 363943 721126 757993 530463 444133 291563 288247 333839 331547 349067 352201 357431 358132 395696 396426 634436 667057 41.05 67.7 1
11:11:29 2023-09-28 332823 333513 85860 86541 132723 132664 133139 132689 92919 93600 102954 104126 124798 126541 356884 382597 1023317 1004534 371614 382419 116899 105745 115923 114527 130225 128897 123251 123856 82381 85028 265529 234513 675643 686413 213633 212326 272381 278011 322988 314919 333289 333888 349872 353586 329711 363720 718274 758883 530463 441367 291769 287913 333947 331224 348965 352483 358011 358708 395696 396391 636082 666583 41.05 67.7 1
11:11:30 2023-09-28 337575 333048 85920 86348 132947 132415 133172 132270 92793 94891 102906 103526 124931 125843 354078 381061 1022361 1012503 366003 382025 117357 105677 113364 114148 130947 128684 123286 123461 82560 84788 265529 233452 682173 679921 213547 211733 274644 275144 323657 314786 330844 336727 348675 354507 327546 368009 721290 754803 530463 439051 293841 287220 332701 332950 348815 352518 357721 360479 396921 394004 639289 663206 41.05 67.7 1
11:11:31 2023-09-28 337288 332756 86050 86729 131149 132597 133541 132361 92919 95053 102875 103953 125176 125741 356343 380990 1023849 1011064 366558 384351 117466 105677 116108 114180 130848 128471 122006 120477 82560 84879 264095 233817 693158 679921 213547 211733 274507 274586 322988 315843 330451 334248 348782 354117 326700 367635 721983 748242 530463 437774 293083 287949 332467 333780 347076 352236 355844 360443 397029 395143 637211 664184 41.05 67.7 1
11:11:32 2023-09-28 333640 333513 85973 86533 132973 133097 133139 132606 92887 95089 102692 103906 124898 126434 355912 382202 1023849 1001791 369632 382025 116933 105745 115877 114731 130291 129201 123217 120675 82414 83881 267912 235790 679201 686830 213740 212185 272241 277441 322844 314260 333397 333744 349836 354082 330746 363720 718006 761219 530797 441584 292182 287746 333947 331642 348434 352518 359027 359249 395454 396391 636571 666110 41.05 67.7 1
11:11:34 2023-09-28 333455 333707 85897 85047 132985 133030 133289 132697 92793 95155 102692 103906 124898 126366 356921 382131 1023123 1001791 370468 385204 117014 105779 116073 114560 130503 129077 120038 123856 82301 84912 264644 234549 684086 683993 213706 212695 272381 276310 324234 313926 333000 333888 349836 353621 330478 364859 717224 757328 526460 441385 292876 287104 333947 331726 347706 352518 358033 360081 395176 396356 630961 666110 41.05 67.7 1
11:11:35 2023-09-28 337575 333048 85920 86504 132797 132631 133206 132357 92761 95299 102906 103558 124898 126225 355912 381595 1022361 1015388 367234 382025 117357 103258 113286 114553 130947 128836 123697 120397 82462 84930 265529 232909 686443 682569 213705 211662 274963 275851 322045 315843 331381 334472 349063 354614 327158 367078 722627 751365 530094 439088 293215 288355 332467 333780 347407 352518 355556 360407 399275 395178 639577 664221 41.05 67.7 1
11:11:36 2023-09-28 337575 333048 85893 86508 130984 132631 133172 132361 92856 94958 102835 103558 125282 125775 360468 381595 1020875 1013944 368903 382907 117323 105638 116188 114337 130848 128897 123286 120517 82593 84853 264095 232853 681286 681917 213883 211818 274927 276080 322009 315843 330487 335777 348818 354117 326700 366818 721983 748206 528777 439088 292182 288445 332467 333274 347634 352553 355844 360370 399275 395731 640067 664221 41.05 67.7 1
11:11:37 2023-09-28 333364 333043 85916 86414 132784 132697 132772 132390 92761 95056 103495 103803 124898 126225 355657 382490 1026235 1006046 368824 382454 117027 103232 113113 114619 130593 129029 123491 120593 82268 85028 265529 234585 676656 686185 213740 212993 272120 276310 322772 313926 335683 333636 349872 353621 330710 364823 717187 762761 523509 441584 292803 287104 333947 331762 348439 352518 357184 360081 395454 396391 630961 665333 41.05 67.7 1
11:11:38 2023-09-28 333292 333722 85856 86533 130871 133301 133465 132573 92793 95089 102692 103906 124931 126434 355912 382202 1023849 1001791 369560 382865 116966 105779 116038 114527 130169 129111 123200 123736 82582 84912 265529 234513 682292 685931 213583 212362 272538 276964 323742 313926 333036 333888 349626 352245 330478 364271 716212 757364 523509 441620 293045 287135 333947 331762 348684 352553 357184 359791 395140 396391 632824 666110 41.05 67.7 1
11:11:38 2023-09-28 337580 333043 85889 86504 132797 132664 133172 132440 92982 93406 102772 103856 124798 125775 356632 382025 1023317 1015314 368605 384387 117323 105565 116188 114180 131013 128925 120246 123684 82527 84762 263187 232689 686610 682569 213583 211733 274963 275464 322534 315038 330487 336581 348782 354153 327158 367114 722494 749815 529601 438877 293217 287949 332000 333816 347111 352553 355844 360407 399275 396043 639125 664221 41.05 67.7 1
11:11:40 2023-09-28 332536 333513 85884 86533 132754 132664 132772 132573 92888 95089 102692 103835 124898 126225 355912 382202 1023849 1001791 369264 382561 117047 105779 115958 114711 130336 128897 123046 123684 82414 84912 269071 234549 677040 685446 213883 212710 272551 276908 323718 315211 333397 333816 349729 354507 330603 364677 721638 762949 532193 441620 292595 287198 333947 332272 348684 352483 357148 359791 394584 399171 633852 666110 41.05 67.7 1
11:11:41 2023-09-28 333618 333807 85989 85437 133020 133030 133106 132506 92856 95218 102875 103842 125342 126541 355912 382167 1023849 1001791 369416 383170 117209 105745 115958 114527 130258 129084 121666 123822 82301 84912 260016 234477 691147 685446 213733 212695 271965 276345 324006 313962 333036 333888 349644 354117 330746 364529 716212 757292 532193 441385 292876 287104 333947 331726 348439 352553 359701 359791 395140 396391 631892 665637 41.05 67.7 1
11:11:42 2023-09-28 337575 333491 85984 86508 132981 132664 133172 132357 92824 95267 102906 103558 124931 125843 354078 381899 1020912 1013944 368119 381721 117357 105565 116061 114180 130980 128684 123320 123547 82396 83650 267912 232638 686322 682569 213776 211556 274785 276096 322581 315771 331346 336727 349309 354153 326700 367114 722385 754056 530094 439051 293215 288355 332467 333636 348492 352518 355880 360370 399275 395143 640067 664221 41.05 67.7 1
11:11:43 2023-09-28 338016 333409 85989 86605 130914 132597 133172 132361 92761 94990 102692 103558 125123 126090 356416 381025 1020875 1013944 369165 382943 117242 105599 116061 114337 130626 128684 123286 120517 82593 84821 266386 232689 683718 681472 213583 211783 274963 276080 322045 315843 330987 335777 348854 354117 327194 367114 722531 748206 528777 439088 293010 288445 332467 333780 347111 352553 355844 360370 399275 395178 640103 664221 41.05 67.7 1
11:11:44 2023-09-28 332859 333048 85973 86533 132754 132697 132772 132390 92856 94925 102839 103874 124812 125876 355912 382167 1023123 1001791 368412 382025 117088 103297 113167 114744 130815 128973 123286 120477 82372 85079 265529 234404 676646 685031 213512 212993 272381 276310 323598 313675 335646 333888 349836 352597 330746 364896 719592 762797 530463 441584 293010 287104 333947 331762 347706 352518 357184 360334 394584 396078 630961 665333 41.05 67.7 1
11:11:45 2023-09-28 333635 333256 85888 86504 132843 133151 133465 132573 92761 95024 102692 103874 124831 126434 355912 381899 1023849 1001791 367377 382597 117128 105779 115992 114527 130470 128897 123081 123650 82525 84944 265529 234585 679590 683993 213583 213029 272764 276345 324498 313962 333036 333888 349908 352280 330746 365966 717767 761685 523509 441620 293215 287135 333947 332265 348720 353577 357220 360370 395732 396391 630961 665637 41.05 67.7 1
11:11:46 2023-09-28 337103 332809 85984 86496 132797 132631 133172 132175 92888 94958 102692 103888 124931 125876 356774 381953 1024775 1016836 369128 382454 117256 103244 113220 114429 130980 128760 123663 123581 82593 84853 265529 232888 684080 683957 213883 211662 274963 276080 322045 315699 333815 336825 349345 354685 327158 366521 722020 749815 528283 439220 293010 288558 332701 333780 347634 352553 355844 360370 397029 395766 640103 664221 41.05 67.7 1
11:11:47 2023-09-28 336927 332814 85984 86760 131241 132631 133440 132357 92824 94958 102977 103590 124931 125876 360468 381899 1022361 1013944 367269 382060 117357 103111 116061 114337 130725 128773 123286 123581 82447 83650 265529 233052 680786 681990 213918 211514 274927 276082 322534 315843 331256 335777 349380 354685 329554 366558 722531 750987 533132 439124 292182 288575 332972 333780 347670 352553 355844 360370 399275 395766 641047 664221 41.05 67.7 1
11:11:48 2023-09-28 333834 333517 85973 86533 132822 132697 133256 132656 92887 93600 102772 103874 125141 126366 356632 382025 1022939 1002462 367198 381989 117242 105779 115958 114527 130914 129084 123457 123856 82560 84886 264644 234585 679189 683993 213583 213029 272416 276345 324042 313962 334327 333888 349585 352597 331283 365671 717224 761685 533546 445081 293083 287104 333947 331762 348439 352588 357256 360407 395454 396356 630961 666110 41.05 67.7 1
11:11:49 2023-09-28 333635 333247 85833 86422 132666 132697 133172 132443 92856 94991 102692 103590 124812 125876 355912 383844 1023849 1001080 367305 382025 117128 105599 113076 114527 130536 128897 123081 123615 82504 84944 266304 234585 680735 683993 213918 213029 272416 276345 324498 313962 332531 333888 349908 352562 330513 365896 717767 757400 527794 441367 293010 287104 333803 332499 348720 352553 357220 360443 395176 396426 632723 665888 41.05 67.7 1
11:11:50 2023-09-28 337393 333301 86079 86672 133063 133030 133415 132544 92919 95152 102875 103668 125176 126223 354078 382202 1022397 1016836 368981 381989 117323 105565 116061 114180 130947 128960 123320 123615 82593 84853 264095 233088 683839 681990 213918 211662 274542 276310 322045 315518 331256 336252 349345 355170 327158 366003 721983 748242 534467 439088 292635 288648 333008 333274 347670 352553 355844 359827 397029 395766 641047 665165 41.05 67.7 1
11:11:51 2023-09-28 333906 333043 85884 86414 132604 132697 132806 132390 92730 94958 102692 103764 124812 126259 360468 383312 1023849 1001791 366202 382025 117128 105632 115992 114560 130503 128932 123081 120593 82363 83765 265529 234332 678414 683848 213440 213221 273109 276167 324583 314481 333270 336221 349872 352562 329746 366265 719362 757292 530463 441548 293425 286700 333947 332265 347706 351989 357220 360443 395490 396078 630961 664221 41.05 67.7 1
11:11:52 2023-09-28 333726 333445 85944 86703 133183 132972 133595 132714 92856 95057 102692 103842 124831 126225 355912 384462 1023849 1001643 365104 382561 117209 105745 115923 114495 130291 128863 123217 123753 82471 85155 265529 234513 677529 683993 212878 213029 273215 275851 324498 314625 332495 335540 349590 352491 330460 367078 718274 757328 530463 440818 293841 286584 333947 332733 347670 351990 356897 360443 395732 396356 630925 664221 41.05 67.7 1
11:11:53 2023-09-28 336627 333039 85984 86508 132762 132664 133172 132357 92793 95056 102692 103558 125389 126225 355912 378755 1020875 1013944 369560 384932 117398 103258 113220 114711 130914 128849 123543 120445 82462 85072 265529 233473 684617 683884 214254 211331 274087 277159 322474 315663 331489 336252 350136 356287 328680 365525 721983 749742 534467 441730 292182 288761 333477 333238 347670 354108 356363 359249 397029 395731 640103 666110 41.05 67.7 1
11:11:54 2023-09-28 336147 333043 85888 86674 131058 132631 133139 132443 92761 94925 102772 103777 124898 125843 355912 378817 1017876 1012503 369560 381721 117209 105711 113142 114416 130569 128863 123286 123581 82593 84879 266304 233088 688875 679958 214929 211697 273215 277159 322045 315807 331525 335777 349590 355752 329444 364531 720417 751519 527794 440818 291975 288355 333117 332769 347670 354640 358011 358167 396993 395766 640067 666110 41.05 67.7 1
11:11:55 2023-09-28 333906 333256 85888 86504 132754 132900 132772 132357 92730 95056 102692 103803 124898 126352 356738 385980 1028431 1005286 367041 382419 117223 103135 113134 114429 130593 128725 123217 123615 82549 84821 264644 234260 684137 685931 212843 212362 274630 275428 324583 315584 332261 335777 350930 353875 327724 368156 718310 758639 530463 439760 293706 287104 333947 332769 347670 351427 357757 360443 396362 396320 632824 663713 41.05 67.7 1
11:11:56 2023-09-28 335799 333030 85966 85240 132758 132664 132772 132266 95092 94925 102692 103526 124865 125843 355912 385075 1026316 1005151 365909 382025 117209 105711 116119 114534 130503 128773 123251 123581 82414 84879 265529 234110 678736 686417 213583 211733 274507 275851 323514 315577 331525 333888 351461 353586 327423 367078 719326 756496 530463 439847 293010 287104 333947 331440 349528 351462 356384 360407 396641 397573 635337 663713 41.05 67.7 1
11:11:57 2023-09-28 335637 333048 85888 86541 132762 132963 133536 132726 92951 93535 102875 103842 124831 126124 356921 380848 1019648 1010386 371269 381953 117128 105711 115992 114416 130914 128863 123217 123719 82447 85038 264095 233493 685010 679921 213583 213029 273215 276345 322988 315807 332027 334472 347453 353586 330460 364859 722531 757031 536250 441511 292182 287661 333947 333509 346067 353577 357148 359791 396957 394591 636119 667057 41.05 67.7 1
11:11:58 2023-09-28 335605 333261 85952 86541 133016 132539 133482 132357 92888 95024 102692 103590 124931 125843 355912 381899 1016398 1004916 368932 381989 117323 105745 116061 114495 130914 128863 123251 123615 82414 84879 264644 233781 679564 679921 213397 213029 273024 276345 322988 315362 331996 334543 347733 352597 329746 365412 722567 756990 527794 441548 292876 287913 333947 333816 348568 354676 356146 359285 397029 395178 638686 669144 41.05 67.7 1
11:11:59 2023-09-28 333654 333577 86052 86767 133121 132997 133106 132406 92888 95218 102875 103842 125090 126225 355912 383027 1025553 1009666 368642 381989 117209 105706 113232 114527 130848 128973 123251 123581 82560 84912 265529 234146 687727 686903 213918 211697 274927 276080 324690 315362 332027 333888 351744 354153 327688 366192 717224 755962 531798 440369 293425 287746 333947 332769 349809 352483 356925 360443 396957 398166 636571 664221 41.05 67.7 1
11:12:00 2023-09-28 336586 333048 85952 86482 132797 132664 133172 132390 92824 95057 102692 103590 124931 126257 354078 379888 1017155 1007368 369560 381418 117094 105745 116073 114449 130536 128863 121836 120510 82363 83650 267019 233637 678016 681601 213776 212887 273074 276980 322844 315440 331992 337203 347733 353821 329782 365266 721801 757031 531798 442314 293118 288139 333731 332769 345582 352588 356933 359791 396993 394004 635668 666110 41.05 67.7 1
11:12:01 2023-09-28 336722 332895 86079 86614 133341 132415 133482 131960 92888 94958 102772 103951 124931 125876 354078 382739 1018776 1007510 369004 382025 117209 105599 115958 114560 130480 128897 123286 123615 82560 84853 265529 233817 682017 679958 213583 213029 273250 276928 323059 315518 331525 337130 347768 352562 329782 365930 723692 757256 524826 441367 292803 287949 333712 333780 345547 352518 356182 360081 396957 394555 632861 666110 41.05 67.7 1
11:12:02 2023-09-28 337981 333726 85910 86566 132535 133503 132743 132789 95025 95089 102692 103906 124898 126400 355912 380758 1026761 1008083 367011 384932 117156 103305 113187 114462 130881 128973 123491 120527 82462 85105 264095 233966 679801 685931 214254 211697 274087 276931 323598 315584 333505 333816 350966 355467 330021 366634 716176 748350 536250 440369 293010 287832 333947 331493 349809 354108 356673 360407 396993 398445 640067 664221 41.05 67.7 1
11:12:03 2023-09-28 332859 333234 85952 85300 132650 133097 132706 132822 95025 95222 102667 104158 124726 126677 355912 378791 1027043 1007848 366753 382025 116966 105745 115958 114527 130437 129077 123081 123753 82504 84795 264644 233781 676292 683993 214290 211733 274122 276310 323742 315362 333384 333852 349908 355788 328219 366521 716176 748084 526143 440369 293083 287746 333947 331224 349487 354144 356962 360370 395768 397573 639125 663537 41.05 67.7 1
11:12:04 2023-09-28 338297 332805 85925 86356 133378 132939 133616 132835 92887 94925 102977 103455 125315 125708 356485 385137 1017477 1007510 368269 381882 117580 103211 113352 114317 131400 128615 123457 123547 82560 84912 264613 233673 685795 683957 213512 212397 273285 276025 322880 315843 330487 333969 350930 352562 329213 366262 722531 757292 530463 440162 292803 288648 331964 333852 348439 351990 358518 360370 396316 396391 632824 666110 41.05 67.7 1
11:12:05 2023-09-28 337589 333048 85994 86820 132797 132697 132772 132357 92761 94990 103504 103590 124931 125843 355912 383384 1014629 1003689 367305 381453 117323 105745 116108 114337 130725 128471 123234 123581 82593 84912 264644 231674 682194 685177 213547 212695 273250 276310 320785 315843 333815 333888 350930 353586 328715 365966 720417 757328 530463 442246 293083 288761 332000 333274 349246 352025 358011 360370 396281 396426 632861 663889 41.05 67.7 1
11:12:06 2023-09-28 333328 333043 85884 86504 132788 132872 133649 132564 92919 93535 102875 103842 124831 126157 356921 382219 1029646 1010878 367011 382597 117128 105599 113056 114744 130873 128863 123217 123615 82414 84912 265529 234440 675881 681472 214254 212362 273285 276345 324690 313669 332531 336489 347804 354720 328982 365674 719362 748386 530094 441619 293425 286700 333695 332769 346589 354108 358011 360443 395418 395143 638185 664221 41.05 67.7 1
11:12:07 2023-09-28 333834 332805 86004 86381 132822 132631 133172 132270 92887 94958 102906 103558 124898 125843 360541 379924 1025713 1011064 365104 382025 117323 105706 116154 114449 130516 128773 123286 123564 82447 84853 265529 234585 677914 679958 214254 212362 273285 276310 324956 313926 332027 334283 347768 354614 328751 367078 719362 752656 530463 441619 293875 286356 333947 333274 346346 353330 357757 360479 395418 395178 640087 662948 41.05 67.7 1
11:12:08 2023-09-28 336722 333572 85952 86707 132901 133030 133072 132722 92793 95251 102875 103842 124778 126191 355912 383384 1017949 1006764 369488 381686 117128 105599 116027 114534 130848 128897 123115 123615 82447 84795 265529 233088 681223 685931 213583 212695 273285 277159 321070 315577 332261 333888 350966 353621 329213 364859 722020 758627 530463 442246 291975 293291 333477 331476 349774 352518 358011 358996 397029 397573 636488 664511 41.05 67.7 1
11:12:09 2023-09-28 333713 333517 85888 86529 132543 132972 132739 132606 94994 95123 102692 103906 124693 126434 355912 382775 1017912 1004645 372820 381721 117128 105599 115958 114527 130272 128897 123081 123615 82447 84853 265529 233781 675904 685931 213598 212695 273285 277815 322009 315843 333036 333888 351231 354117 329479 364271 718310 758639 530094 441511 291975 288761 333947 332212 349558 353330 358314 359683 396849 398060 635972 668006 41.05 67.7 1
11:12:10 2023-09-28 336398 333090 85994 86581 133012 132381 133390 131960 92824 94925 103086 103809 124898 125809 360942 381025 1026235 1013670 366040 381721 117519 105565 116096 114180 131488 128684 123200 123581 82447 84853 265529 233817 681095 679958 214104 212397 274087 275428 324956 315362 331296 334508 348818 354436 328715 368156 722531 756227 530463 440163 293841 287104 333477 333816 348815 354144 358011 360515 395732 395178 637734 662911 41.05 67.7 1
11:12:11 2023-09-28 336627 333039 85920 86575 132797 133490 133172 132876 92824 95123 102692 103906 124931 126434 355912 383099 1016435 1004645 371987 384659 117156 103329 113454 114619 131400 128973 123526 120445 82462 85047 268694 232909 687005 685931 214068 212730 274087 276345 321902 317593 332225 333888 351002 354153 328963 365528 720417 757256 530094 441106 292182 293295 332684 332769 349528 352518 358011 359249 399275 397609 634731 665488 41.05 67.7 1
11:12:12 2023-09-28 336389 333043 86079 85437 132728 133319 132772 132573 95092 95057 102838 104477 124931 126434 355912 383348 1017155 1004645 369452 382025 117323 105666 115992 114449 130758 128897 123115 123615 82560 84886 265529 233052 681223 685931 213918 212695 274087 277159 321106 315843 332261 335292 351002 354153 329479 364896 719907 756686 523015 441638 292419 293395 333477 332301 349809 352518 358011 358996 397029 397573 634731 664511 41.05 67.7 1
11:12:13 2023-09-28 333582 333252 85934 86422 133012 132415 133206 131960 92761 94925 102692 103558 125109 125708 355730 383030 1029683 1013149 367598 382758 117223 103199 113187 114468 130848 128773 123251 123615 82504 84944 265529 234404 680878 679921 214219 212730 274087 276310 324920 315355 331561 334543 348782 354685 329213 367895 722567 754288 530463 442246 293841 286665 333947 333492 346624 354144 358011 360515 396641 395178 639140 664221 41.05 67.7 1
11:12:14 2023-09-28 333906 332783 85998 86389 133012 132415 133390 131926 92824 94794 102692 103455 125275 125843 355912 380758 1024066 1012503 366558 381757 117357 105565 116154 114337 130569 128684 123286 123495 82560 84912 265529 234347 687076 679994 213918 212695 274963 275428 322844 315843 331023 334508 349679 354685 327688 368716 722567 752620 531798 439787 293841 288034 333008 333852 347670 353612 357427 360515 397029 395213 636571 664221 41.05 67.7 1
11:12:15 2023-09-28 333099 338460 85835 86608 130875 133398 133222 132689 92887 93631 102624 104016 124831 126575 355839 382901 1022177 1002230 372321 382060 116966 105779 115958 114810 131526 128863 123166 123615 82537 85003 266304 234260 678261 685931 214254 212695 272833 278047 323059 314919 333577 333888 350437 354685 330746 364271 718274 759166 530463 441620 292378 288355 333947 331691 350284 352483 359027 359213 395732 397538 636534 667057 41.05 67.7 1
11:12:16 2023-09-28 333568 333517 85893 86537 130984 133097 132772 132789 92824 95220 102906 103906 124865 126609 355912 382167 1020838 1003931 371759 382907 116933 105779 115958 114685 130381 129077 123217 120849 82414 85028 265529 234440 676811 685931 214033 212448 272762 278011 322988 314919 333505 333888 350647 354614 330674 363978 717730 761512 530094 441584 292182 288355 333947 331726 349492 352553 359027 359526 396326 400336 637059 667821 41.05 67.7 1
11:12:17 2023-09-28 337277 332895 86048 86640 133209 132597 133474 132290 92919 93148 103057 103526 124898 125809 356921 381025 1023702 1016761 365966 380884 117323 105638 113167 114429 130881 128471 123457 123513 82560 84879 265529 233088 682148 681649 214219 212659 274927 275393 324006 315807 333341 336727 349309 354649 327688 368156 722531 754223 531798 439193 294084 287949 332972 333852 347599 353542 357467 362554 399275 395731 638381 664221 41.05 67.7 1
11:12:18 2023-09-28 336818 332783 85940 86526 132973 133025 133172 132266 92888 94925 102835 103526 124931 125809 355912 381025 1023086 1013944 367078 380884 117357 105677 113211 114148 130848 128437 123251 123513 82639 84879 265529 232888 682293 681399 214068 212695 275931 275851 323023 315843 330951 336727 349590 353268 327653 368156 722531 748242 531798 439710 293839 288558 332648 333528 347385 353825 355588 360334 399767 396961 640198 664000 41.05 67.7 1
11:12:19 2023-09-28 333388 333409 85989 86594 132947 132972 133139 132573 92824 95251 102692 104082 124831 126434 355912 382131 1024738 1001791 369596 381989 117094 105745 115923 114527 130258 129111 123217 123787 82414 85028 264644 234513 683067 685931 214068 212659 272381 277584 323970 313603 333505 335523 350401 354649 331480 364823 718274 757292 523015 441620 293083 287913 333947 332229 349246 353542 357435 360298 395732 396426 632861 666110 41.05 67.7 1
11:12:20 2023-09-28 333573 333039 85952 86601 132762 132697 133193 132573 92887 95089 102692 103803 124778 126434 355912 382167 1023849 1001791 369228 381989 116933 105745 115958 114495 130108 128897 123183 123684 82381 85155 265529 234549 679286 683993 213883 213029 272381 277123 324006 313962 333270 333888 349908 354401 331462 365634 721052 763966 533546 445509 293841 287113 335836 332320 348541 353436 360047 360226 396254 396391 632339 666110 41.05 67.7 1
11:12:21 2023-09-28 336854 332936 85921 86619 132569 132631 133356 132361 92951 93535 102977 103558 125303 125843 356668 381025 1022361 1015388 368903 381989 117323 105672 116142 114337 130815 128773 123337 123547 82560 84879 265529 233052 684442 681954 214219 211697 275384 276274 321687 315843 331489 336489 350701 354649 327688 367635 722531 748278 528777 440099 293010 288852 332972 333816 347670 352553 356344 360370 399275 395766 640030 664221 41.05 67.7 1
11:12:22 2023-09-28 337367 333048 85952 86560 132973 132664 133172 132357 92824 94925 102977 103558 124965 125876 355912 381595 1022361 1012859 369165 381989 117357 103199 113167 114495 130692 128773 123286 123753 82593 84912 264644 233052 683718 681954 214219 211697 275384 276837 322988 315338 334053 336581 349585 355040 327582 367451 722385 752161 530094 439563 293697 288725 332936 333816 348439 353577 355588 363995 399839 396320 641501 665637 41.05 67.7 1
11:12:23 2023-09-28 333640 333445 85952 86537 130984 133064 133172 132573 92856 95089 102692 103906 124898 126400 355912 382202 1023849 1001791 368968 382943 117323 105779 116038 114527 130602 129111 123217 120600 82414 84912 265529 234585 677540 685931 214219 213116 272798 277159 324462 314883 333505 335777 350401 354649 331247 365671 718274 757364 530463 441620 293010 287508 333947 332733 349246 353577 357722 360370 395732 396426 632824 666583 41.05 67.7 1
11:12:24 2023-09-28 337569 333043 86037 85272 131053 132963 133440 132656 92951 95152 103366 103842 125209 126124 356343 382025 1023665 1014334 368119 381721 117634 105779 113352 114711 130947 128739 123320 123581 82593 83650 267912 232725 687489 681685 214254 212695 275577 276274 322772 315843 334053 336727 349836 354685 327688 368156 722531 752620 537603 439847 293841 288761 333441 333816 347634 354108 356673 360479 399839 396043 638185 663889 41.05 67.7 1
11:12:25 2023-09-28 337056 332783 85948 86504 133007 133117 133482 132266 92856 94925 102977 103558 124931 125809 355912 381061 1023849 1013944 367078 381453 117893 105638 113253 114337 131046 128773 123286 123461 82363 84821 265529 233052 688491 681954 213918 211662 275351 276310 322498 315843 331489 336252 349836 354898 327688 367078 723591 748278 506482 439746 293215 288761 332972 333744 348403 353542 355880 360370 399904 399171 643852 665888 41.05 67.7 1
11:12:26 2023-09-28 333726 332967 85925 86674 132994 133030 133072 132506 92793 95218 102692 103920 124778 125876 355912 382490 1025505 1001754 367305 382025 117128 103226 113211 114527 130225 128773 123081 123753 82471 84853 265529 234585 676948 685446 213883 213328 272989 276310 324498 313531 332531 335560 349872 353338 330746 366485 717767 757364 527294 441367 293841 287104 333947 332697 348720 352553 357220 360443 395732 396391 630479 664221 41.05 67.7 1
11:12:27 2023-09-28 333645 333043 85920 86508 132762 132664 133536 132573 92824 95123 102692 103590 124898 125876 360395 383008 1023849 1003217 367269 382597 117128 105745 116085 114527 130108 128863 123081 123615 82414 85155 265529 234549 676005 683993 213918 213627 273215 276310 324956 314883 333036 335777 349908 352562 331193 367114 718274 761685 530463 441584 293633 286781 335727 332446 348960 353330 360047 360334 395589 396320 632500 665999 41.05 67.7 1
11:12:28 2023-09-28 336709 332904 85985 86619 133003 133064 133390 132585 92982 93535 102977 103558 125241 125843 355912 384533 1023123 1012896 370215 380884 117357 105745 116096 114416 130815 128650 123286 123615 82560 84853 265529 232689 697263 682954 214219 211662 274699 276345 322498 315843 331525 336252 349321 355752 327724 366521 722531 748242 528777 441035 292876 288761 333477 333780 348439 353577 355516 360081 399275 396320 641501 666110 41.05 67.7 1
11:12:29 2023-09-28 336379 332769 85952 86508 132792 132664 133172 132410 92793 94958 102692 103590 124898 125843 354078 383301 1020875 1013944 369452 381721 117323 105599 113220 114416 130725 128650 123286 123547 82560 84879 266304 232853 683357 681954 214254 211662 274507 276310 322045 315843 333578 336252 349836 356287 328219 366454 724722 753198 529107 440026 293010 288725 333045 333600 347492 353931 355698 360190 399275 396356 641010 666110 41.05 67.7 1
11:12:30 2023-09-28 333496 333048 85920 86627 132762 132664 132772 132726 92951 95024 102692 103906 124898 126641 355912 383312 1023849 1001791 366167 382025 116966 105711 115958 114527 130023 128863 123132 123581 82525 84912 265529 234513 678663 683993 213583 213477 273250 276274 324956 314883 332531 335777 349908 353303 330710 367114 718274 757328 530463 441548 294466 287207 333947 332769 348720 352518 357220 360479 395768 396391 630961 664221 41.05 67.7 1
11:12:31 2023-09-28 333316 333048 85952 86422 132797 132664 133172 132390 92793 95024 102692 103732 124898 125876 355912 383348 1023849 1001791 365104 382293 117128 105745 116119 114534 130381 128863 123132 123650 82471 84879 264644 234513 692740 683993 213583 213627 273285 276274 324703 315067 333018 336070 349765 352421 330335 367488 722664 763490 530463 443818 294326 287104 333947 332410 348720 352518 359936 360479 396326 396426 632686 664221 41.05 67.7 1
11:12:32 2023-09-28 335723 333117 85888 86533 132973 132697 133394 132357 92887 94990 102692 103590 124965 125843 356449 378826 1022361 1012896 369560 382025 117242 105745 116027 114416 130503 128471 123286 123615 82626 85096 265529 233088 679649 682991 214929 211697 274507 277159 322498 315843 331992 336489 349872 356824 329484 365966 722531 748278 530094 441306 292595 287630 333712 333780 347670 354073 356673 359285 399021 396356 641501 666110 41.05 67.7 1
11:12:33 2023-09-28 333645 333043 85989 85224 131058 133181 133348 132506 92887 95186 102909 103842 125090 126419 355839 384284 1023849 1003217 365139 382025 117128 103199 115958 114416 130169 128897 123132 123581 82363 83650 265529 234513 678039 683993 213212 213328 273250 276080 324956 314919 332531 335777 350136 352527 329746 367635 718274 757364 530463 440126 293841 287104 333947 332769 348684 351990 359701 360515 396641 396391 630925 664221 41.05 67.7 1
11:12:34 2023-09-28 333685 333048 85920 86541 132981 132697 133172 132573 92824 95024 102692 103906 124931 126225 360432 385424 1023849 1003217 365139 382025 117323 105599 115992 114527 130258 128897 123251 123615 82504 84912 265529 234549 679564 683993 212913 213328 274087 275886 324956 314919 332531 335777 349944 352527 329746 367635 719326 757328 531798 439852 293841 287508 333947 333274 348720 351990 357184 360515 396668 400068 633624 665526 41.05 67.7 1
11:12:35 2023-09-28 335723 332936 85993 86698 131310 133030 133289 132506 92887 95056 102692 103590 124898 125876 355912 380996 1019356 1013223 369596 384662 117480 103264 116027 114527 130536 128773 123251 123581 82447 84912 264644 233088 687005 681990 215454 212079 274087 277584 322498 315843 332027 336252 349590 356824 329479 364859 722020 748314 531798 442246 292250 288761 333477 333274 348439 355174 357757 359815 397029 396356 642022 664511 41.05 67.7 1
11:12:36 2023-09-28 336586 333039 85952 86541 133046 133064 133172 132390 92907 94958 102835 103732 124965 125843 355912 378155 1020604 1013944 369596 382293 117323 105745 116027 114449 130569 128773 123115 123581 82504 84912 265529 233300 683624 681990 215303 212362 273285 277815 322760 315843 332027 335777 349872 356859 329711 364859 722020 750950 531798 440126 292424 288653 333695 333262 348434 355067 357864 359647 396921 399207 641047 667494 41.05 67.7 1
11:12:37 2023-09-28 333532 333048 85920 86533 132762 132768 133356 132635 92824 95121 102692 103732 124931 126225 355912 385095 1023849 1004645 367078 381721 117265 105632 115958 114449 130336 128897 123081 123581 82447 84853 265529 234311 676492 685446 212913 213029 274224 275428 324727 315362 332531 335777 349872 352527 328715 368156 718310 757220 531798 440994 293841 287629 333947 333274 348720 351954 358772 360515 396763 396391 632824 664221 41.05 67.7 1
11:12:38 2023-09-28 333676 333256 85952 86541 132981 132697 133390 132573 92824 95299 102692 103590 124931 125876 360687 385689 1026761 1003689 367078 382025 117242 105779 115992 114527 130258 128684 123115 123581 82414 84853 264644 234347 678206 685931 213212 213029 274542 275851 324956 315584 332531 335777 350401 352562 328963 368756 722664 760680 542373 440980 294539 287805 333947 333094 349084 352095 358408 362554 396957 396426 632861 664221 41.05 67.7 1
11:12:39 2023-09-28 333690 332936 85889 86560 132822 132664 133172 132585 92887 94990 102692 103590 124898 125843 355912 378155 1017912 1011064 369596 381453 117242 103155 115992 114305 130447 128505 123081 123581 82504 84853 265529 233617 680755 679958 214964 212695 273250 277531 323023 315843 332261 335777 348854 356573 330710 364859 720417 754288 530463 441548 292182 288558 333947 333780 348475 355458 358772 359827 397029 396426 638222 665488 41.05 67.7 1
11:12:40 2023-09-28 333942 333048 85944 86537 132822 132951 133172 132606 92761 94958 102839 103590 124965 125876 354113 378155 1017912 1013944 369668 382025 117357 105779 116096 114560 130692 128897 123286 123615 82593 84970 264095 233781 683382 681685 214964 212844 273250 278011 322737 315627 334893 336618 349201 356681 330603 365525 720271 755681 531798 444694 293010 288852 333947 333816 348475 355743 358843 360045 397029 396391 639651 664511 41.05 67.7 1
11:12:41 2023-09-28 335492 333048 85925 86575 132981 132664 133172 132390 92888 95089 102692 103803 124898 126225 355912 385689 1025590 1003689 365068 382597 117323 105779 113343 114370 130357 128808 123115 123615 82593 84944 265529 234513 678402 686903 213583 213029 274963 276274 324474 315362 333036 336252 350966 352597 328715 368193 719362 760972 531798 440369 293841 287949 333947 333310 348756 351990 358518 362590 396993 396391 632824 664221 41.05 67.7 1
11:12:42 2023-09-28 333713 333048 85952 86566 132797 133122 133172 132714 92793 95057 102692 104082 124898 126259 355912 385653 1024116 1003689 367078 382025 117161 105779 115992 114495 130258 128897 123115 123650 82447 84912 265529 234260 677891 686683 213298 212780 274785 275938 324390 315735 332856 336168 349765 352386 328946 368156 719326 757292 524332 441619 294877 287508 333947 333310 348756 351498 358699 362590 396957 396426 632824 664221 41.05 67.7 1
11:12:43 2023-09-28 333618 333043 86005 86541 132827 132631 133172 132357 92856 94958 102835 103590 124931 125876 360468 378155 1020152 1011064 369596 381453 117323 105745 116027 114534 130503 128773 123286 123650 82504 84886 265529 233617 688875 680955 215454 212695 273250 278011 323059 315843 332531 336252 349944 356859 331427 364896 723358 752656 531798 441367 292182 288779 333947 333456 348720 355743 358518 359827 399058 399771 642676 667895 41.05 67.7 1
11:12:44 2023-09-28 333978 333043 85948 86566 132822 132664 133206 132390 92824 95089 102835 103906 125241 126225 360505 378755 1020875 1013944 369632 382025 117357 105632 116061 114744 130980 129084 120313 120593 82495 85079 265529 233673 684617 681808 215275 212518 273946 277868 322760 315843 334057 336252 350149 356538 329746 365671 722020 752656 525529 443874 293545 293291 333947 333816 348720 355494 358011 359285 397029 396426 641047 664548 41.05 67.7 1
11:12:45 2023-09-28 333676 331749 85920 86533 132831 132697 133172 132390 92793 95024 102977 103803 124931 126225 360395 385689 1026032 1002706 365068 382597 117242 105779 116142 114560 130540 128897 123081 123615 82504 84944 262310 234549 682832 684962 213547 213328 274542 276274 324956 315362 333384 335777 350437 352597 329746 368193 720417 761454 531798 438732 293914 287697 333839 332986 350799 354109 360047 360370 396497 397467 631745 667711 41.05 67.7 1
11:12:46 2023-09-28 336709 333722 85988 86634 132999 132972 133206 132589 93014 95056 102906 103835 124965 125876 354078 384079 1022361 1015388 369165 381686 117323 105745 113142 114495 130947 128773 123286 123581 82560 84912 265529 233052 683959 682954 214290 212326 275384 277123 323213 315843 331489 336727 349908 355717 327724 366748 723591 748278 528777 440369 293217 288761 332378 333816 348439 353577 356889 360407 397392 396356 641464 666110 41.05 67.7 1
11:12:47 2023-09-28 337367 333487 86052 86508 133012 133122 133356 132897 92856 95024 102906 103732 124898 125843 356416 381899 1023849 1014334 366167 381989 117357 105711 113155 114148 131400 128471 123371 123547 82560 84912 265529 232888 683185 681954 214254 212695 275771 276274 323023 315843 331489 335256 349872 354649 330489 368458 725753 753688 522963 439600 293841 288725 333333 333636 347528 355871 357284 360479 397392 396356 641010 666110 41.05 67.7 1
11:12:48 2023-09-28 335047 333508 85956 86661 132981 133097 133139 132689 92951 95188 102692 103906 124898 126434 355912 382167 1026761 1003931 369560 382597 117128 105847 115958 114777 130014 129111 123046 120510 82447 84944 265529 234513 689563 685931 214290 212879 272798 278011 324498 315577 333577 335777 350966 355218 331713 364859 720380 761648 531798 441367 293010 287949 335872 331404 349492 353577 357722 360370 396326 397573 635432 664475 41.05 67.7 1
11:12:49 2023-09-28 333609 333043 86005 86529 132670 132972 133172 132789 92888 95123 102692 103906 125208 126434 355912 382167 1023849 1003931 371723 382561 117128 105813 115958 114527 130019 129077 123217 120593 82414 85003 265529 234549 673830 686903 214254 213029 273215 278438 323718 315110 335885 335560 350535 355076 331641 364714 721638 762949 531798 446671 292803 288761 333947 332733 349774 353860 359899 360045 396290 398166 636571 665488 41.05 67.7 1
11:12:50 2023-09-28 337698 332459 85962 86504 133012 132664 133390 132390 92887 95024 102977 103590 124931 125843 354078 381595 1023849 1013343 366818 382025 117552 105711 113155 114337 131598 128650 123491 123547 82560 84912 264644 233617 685946 681954 214290 213029 275771 275851 324498 315843 332266 335481 349626 355467 328449 366832 723591 754590 531798 439760 294539 288355 333477 333852 349310 354108 358772 363103 396957 395143 637211 662911 41.05 67.7 1
11:12:51 2023-09-28 333906 332459 85985 86533 133042 132846 133574 132357 92982 95089 102977 103590 124931 126056 355912 380723 1024102 1012503 366818 381989 117290 105599 116154 114416 130536 128773 123166 123615 82582 84912 264644 234260 681334 682569 214306 212851 274365 275938 324884 315218 332387 337680 348639 355326 329675 368156 721473 754858 533132 442800 295512 287068 333731 333816 347355 354357 359027 363103 396993 395178 637698 664184 41.05 67.7 1
11:12:52 2023-09-28 333618 333513 85952 86626 132754 133490 132772 132897 92730 95155 102906 103906 124898 126225 355912 383348 1017949 1004645 369632 382025 117290 105745 116027 114495 130258 128863 123166 123581 82560 84912 265529 233088 681615 686903 214254 213029 274087 278011 322009 315843 333036 335984 351744 354720 329746 365671 720417 757220 530094 440198 292182 293534 333947 332769 350584 353294 359027 362516 399058 398512 635374 668957 41.05 67.7 1
11:12:53 2023-09-28 333978 333039 85870 86634 132850 133135 133172 132664 92793 95123 102906 103874 124931 126434 356147 383348 1017876 1006076 369452 382025 117446 105632 116108 114744 130914 128960 120281 120758 82495 85047 265529 232909 687103 687840 214112 212887 274558 277123 322534 315843 334290 335777 351848 354543 329746 367114 720453 757292 526143 443487 293010 293399 333712 333780 350302 352553 359027 360081 397794 398445 634731 665451 41.05 67.7 1
11:12:54 2023-09-28 333834 333043 85954 84991 133016 132697 133482 132390 92824 95089 102977 103906 124931 126225 356416 379888 1027080 1013223 368867 382597 117323 105632 116027 114527 130569 128897 121836 123650 82447 84886 265529 234585 682728 681436 214607 213029 274507 277159 324956 314661 333036 334508 348818 355752 329746 367078 720417 752656 531798 442874 294466 287257 336512 333492 347421 354534 359520 360370 395589 396961 641565 664000 41.05 67.7 1
11:12:55 2023-09-28 336197 333722 85930 86719 132788 133097 133290 132768 93077 93665 102977 103732 124931 126225 355118 383942 1017514 1004645 370215 381989 117290 105745 116108 114495 131410 128773 123286 123581 82593 84912 265529 232326 684979 685931 214219 213029 274087 277159 322760 315026 331525 335777 351992 354153 329746 367078 722567 757292 524826 439968 293498 293705 333242 333816 350032 352518 359027 360443 397463 398166 634731 665255 41.05 67.7 1
11:12:56 2023-09-28 337844 333517 85953 86533 130984 132697 133172 132390 92856 95057 102977 103590 124931 125876 355912 384192 1017514 1002230 367858 384934 117357 105599 113155 114416 130881 128897 123286 123581 82626 84912 267575 232362 686209 685931 213918 213044 274507 277159 323023 315501 331220 336489 351744 354117 330460 366821 725237 763453 524826 442985 293841 289014 333297 333672 349349 352377 359499 360177 398020 396426 633090 668006 41.05 67.7 1
11:12:57 2023-09-28 334137 333517 86121 86529 133193 133135 133478 132726 92856 95123 102692 103906 124898 126434 355912 378755 1029422 1012550 367341 383170 116933 105881 115992 114876 130023 129084 123012 123718 82301 85061 267189 234513 673318 684024 214964 212879 274507 277159 324462 314661 333649 336221 349345 356287 329711 367114 719362 752198 530463 442246 293425 288034 335872 332733 348475 355423 358518 360443 395732 396426 640998 665637 41.05 67.7 1
11:12:58 2023-09-28 332599 333513 85863 86575 132797 133064 133172 132789 92793 95123 102692 104080 124931 126434 355912 378791 1030069 1011064 367341 383170 117117 105881 115923 114909 130019 129360 123046 120675 82414 85094 267019 234404 676425 684962 215454 212695 274644 277298 324210 315518 335319 335741 350540 356717 329604 366968 721638 755340 533132 442246 293914 288558 335872 332265 349809 355174 358772 360443 396727 398760 641047 666073 41.05 67.7 1
11:12:59 2023-09-28 337844 332783 86048 85036 133374 132664 133834 131960 92887 94925 102906 103526 124965 125775 354078 384498 1014924 1005188 370704 382025 117715 105531 113274 114148 131400 128471 120344 123547 82593 84853 265529 234146 688384 685446 214379 213029 274507 277159 323059 315026 331489 334472 351497 354117 329746 367114 722567 757328 532132 440234 293425 288852 333008 333852 349246 352518 356670 360443 398020 397538 632861 664475 41.05 67.7 1
11:13:00 2023-09-28 337844 333039 85962 86597 133012 132697 133390 132390 92856 95089 102977 103590 124931 125843 355912 385075 1017514 1003689 368153 381721 117552 103276 113199 114180 130984 128437 123320 123547 82626 84795 265236 232673 685768 685483 214112 213221 274365 277581 323862 315482 331381 337203 350750 353586 329746 367078 722531 761256 531798 441165 293498 288761 332972 333852 348996 352271 356146 360443 397427 396391 632824 666110 41.05 67.7 1
11:13:01 2023-09-28 332630 332814 85920 86570 130984 133122 133172 132714 92793 95057 102692 103906 124812 126434 360395 378755 1029344 1012503 367305 382943 116933 105813 115923 114560 129929 129235 123046 120766 82301 85061 265529 234513 672657 683993 214964 212448 274507 277159 324042 314919 333649 335777 349626 356323 329479 367114 719326 752620 530094 441619 293425 287949 335872 331726 348720 355494 357464 362033 395445 399771 641964 666036 41.05 67.7 1
11:13:02 2023-09-28 332594 333048 85952 86570 132704 132768 133139 132697 92761 95123 102692 103906 124931 126521 355912 378755 1028725 1011064 367305 382060 116933 105813 115014 114777 130516 129118 121462 120758 82315 85229 265529 234368 671258 683811 215088 212851 274892 277159 323945 314919 333685 336252 349908 356788 329711 367114 718310 754747 533132 442246 293633 288648 335872 331762 349809 355743 358011 360443 395768 397573 640103 666110 41.05 67.7 1
11:13:03 2023-09-28 337844 332783 85980 86537 133076 133025 133390 132390 92919 95024 102977 103558 125223 125843 354113 385075 1014961 1005151 368412 382025 117927 105565 113385 114180 131112 128348 123388 123376 82826 84762 265529 233124 698257 685931 214254 213029 274701 277159 323023 315026 331525 336252 351744 353268 329746 367114 723628 757328 506482 442800 294455 288730 332720 333564 349666 352412 359536 360334 400971 398024 633611 668006 41.05 67.7 1
11:13:04 2023-09-28 337314 332805 85984 86575 133012 132664 133172 132390 92919 95089 102906 103803 124931 125843 355912 384284 1020262 1005890 370741 382454 117533 103135 113220 114678 131050 128691 123491 120430 82462 84879 265236 232362 686188 685931 214147 213328 274087 277159 323023 315754 331525 336727 351497 354117 329782 367114 724690 757364 537603 440854 293633 293399 333008 333492 349528 352553 356182 360479 398020 397573 634527 664981 41.05 67.7 1
11:13:05 2023-09-28 332833 333039 85957 86575 133016 133097 133260 132606 95027 95123 102906 103835 124931 126259 355912 378791 1030069 1013223 367305 382060 117128 105779 115992 114639 130019 128897 123081 123856 82504 85312 265529 235876 676557 683993 214964 212879 274542 277159 324956 314697 333649 336252 349908 356288 332332 367378 722627 754186 531798 442874 293841 287554 336548 332590 348577 355565 358518 360479 395454 396426 643394 666110 41.05 67.7 1
11:13:06 2023-09-28 337844 333048 85952 86533 133042 133181 133474 132390 92856 95024 102977 103590 125509 125843 355912 384498 1016792 1003689 368153 382060 117357 105599 113286 114180 130881 128684 123440 123461 82659 84795 265236 232725 687701 683993 214068 213029 274542 277194 324270 315026 331525 334543 351726 354117 329782 367114 723591 757364 530463 440764 293498 288761 333477 333852 349246 352553 359664 360443 398055 396391 632861 664511 41.05 67.7 1
11:13:07 2023-09-28 337844 332094 86041 86422 132861 132664 133206 132266 92856 94925 102906 103558 124931 125843 360432 384498 1014961 1004438 368448 382025 117552 103244 113265 114180 131013 128437 123354 123341 82626 84795 265529 233088 686039 683957 213954 213029 274259 277509 324246 317158 331381 337680 350822 354011 330603 366931 723957 762408 536135 441056 293633 288558 332936 333852 348541 352483 359536 360407 397985 396320 632641 667057 41.05 67.7 1
11:13:08 2023-09-28 332558 333517 85952 86597 130984 133030 133139 132390 92824 95155 102692 103906 124778 126400 355912 378720 1028642 1011027 367305 382943 116899 105768 115889 114685 129844 129291 123012 120849 82381 85120 264095 234404 671759 683993 215231 212448 274507 277087 323970 314625 333613 333888 349836 356538 329444 367078 719290 748314 531798 442246 293633 288445 335872 331691 348720 355174 358011 360407 395104 396356 640067 665637 41.05 67.7 1
11:13:09 2023-09-28 333328 332417 85917 86508 132981 133599 133356 132914 92887 95089 102906 103874 124898 125843 355912 378755 1027043 1013944 367305 382865 117323 105745 113187 114685 130593 128863 123217 123684 82363 83881 263187 236064 677144 682569 214786 212887 274785 277016 326527 314703 333397 337203 349273 355717 329711 366119 720344 755367 531798 442670 293633 287104 335872 332914 349558 354676 358011 360370 395418 396391 640067 665637 41.05 67.7 1
11:13:10 2023-09-28 337844 332425 85984 86500 132973 133117 133465 132357 92856 94957 102906 103526 124898 125843 355912 384498 1017514 1003652 368412 381989 117552 105677 113155 114148 131400 128437 123371 123513 82876 84788 265236 232362 687701 683993 214219 213328 274630 277159 323970 315843 330951 334472 351461 353268 330442 367041 723628 757292 530094 441129 293839 288766 332936 333852 348684 352518 359644 363587 401428 400336 632641 666983 41.05 67.7 1
11:13:11 2023-09-28 337552 333043 85985 86593 132973 132664 133356 132390 92824 94990 102977 103590 124931 125843 355912 384498 1017876 1006076 368117 381989 117600 103362 113463 114645 131592 128836 120214 120314 82495 85014 265529 232219 689831 683738 214076 213477 274052 277549 324006 316160 332118 335481 351708 354082 329746 367078 725753 763490 537603 441129 293633 288852 332972 333528 349210 352483 359027 360443 398299 396391 634527 666583 41.05 67.7 1
11:13:12 2023-09-28 332329 333043 85925 86661 132947 133064 133226 132573 92919 95089 102692 103874 124865 126225 355912 378720 1029302 1013223 367269 382561 117128 105813 115923 114718 130019 129077 123012 123856 82381 85422 265529 234477 674996 683993 215231 213029 274507 277159 324462 314919 333613 335777 349908 356824 329497 367078 719835 753117 531798 442449 294466 288329 336750 332554 349384 355565 358953 360298 395553 397954 641772 667057 41.05 67.7 1
11:13:13 2023-09-28 332594 333496 85988 86657 132947 133281 133139 132789 92793 95254 102692 104080 124898 126643 355912 381877 1032542 1012996 370215 383027 116994 103285 113014 114810 130650 129153 121497 120841 82471 85087 265529 234203 677474 685970 215319 212958 274892 277549 324462 315807 335052 335523 350930 356824 329675 367635 718274 752316 530463 441619 293633 288355 335836 331762 349487 355174 358011 360443 396326 398725 641010 664981 41.05 67.7 1
11:13:14 2023-09-28 337808 332769 86083 86508 133012 132631 133172 132443 92887 94957 102977 103423 124931 125775 355912 384176 1017514 1005151 368117 381989 117715 105531 113454 114148 131079 128437 123491 123513 82593 84879 266304 233817 685911 684962 214219 213029 274471 277159 323059 315466 331489 336727 351992 354366 330424 367333 725237 762408 531798 442874 294042 288725 333279 333708 349594 352377 359536 360443 398020 399981 634060 666835 41.05 67.7 1
11:13:15 2023-09-28 337844 333043 86125 86537 132973 132664 133172 132357 92982 93535 103092 104023 125282 126332 355839 384319 1018200 1005895 370215 384387 117580 105818 113211 114495 130881 128588 122006 120430 82593 84846 265236 232326 687580 685483 214112 213029 274471 277549 323514 315026 331453 334248 351744 354117 329746 367114 722531 757328 530463 442874 293425 288761 332972 333852 349738 352271 359027 360407 398020 397538 633647 664981 41.05 67.7 1
11:13:16 2023-09-28 333621 333043 85957 86575 133016 133097 133172 132697 92856 95123 102692 103906 124931 126225 355912 378755 1032336 1012503 367305 382025 117128 105881 116085 114744 130019 129201 123217 120510 82414 85061 274597 235876 673054 683957 215267 213029 274679 277493 324703 315325 333505 336727 349693 356145 329604 366894 721254 755340 531798 442357 293633 287949 336347 331404 348296 355316 358518 360443 395732 396426 641724 666036 41.05 67.7 1
11:13:17 2023-09-28 337844 332809 85944 86537 133007 133135 133628 132361 92856 95056 102977 103558 124898 125843 355333 384498 1017514 1006076 368117 381953 117357 105565 113220 114180 130914 128471 123320 123547 82626 85038 266386 232163 685526 684962 214254 213029 274507 277159 323514 317630 331220 334472 351744 354117 330460 367114 722531 757328 535968 440818 293425 288581 332972 333852 349246 352518 356146 360443 398055 397573 633758 667057 41.05 67.7 1
11:13:18 2023-09-28 337844 332990 85984 86541 133092 132664 133172 132357 92919 94957 102906 103803 124931 125843 355661 384462 1017514 1005802 368412 381989 117552 105711 113319 114337 131488 128684 123320 123461 82593 83650 265236 232112 683759 683775 214112 213221 274365 277441 323562 317593 332050 336727 351708 354365 329746 367078 722531 762678 536478 441129 293498 288761 332936 333852 350799 352483 357184 360443 397427 395766 632824 666835 41.05 67.7 1
11:13:19 2023-09-28 332599 333043 85857 86566 132762 133097 132739 132842 92887 95188 102692 104080 124865 126521 355661 380960 1030032 1011064 367305 382597 116819 103258 112879 114685 129929 129077 122927 120527 82504 85061 266304 234002 674601 683993 215303 212695 274507 276928 324006 315362 333613 333888 350401 356859 329711 367862 718274 748314 527460 441638 293633 288355 335727 331726 349774 355458 357754 360226 395445 400902 640864 665526 41.05 67.7 1
11:13:20 2023-09-28 333333 332814 85934 86537 132981 132664 133356 132390 92761 94958 102906 104049 124898 126225 355912 378791 1027208 1013944 368117 382561 117209 103317 113155 114744 130695 129049 123423 120610 82462 85196 267912 235839 676771 684024 215088 213029 274471 277159 324956 314919 333505 337119 349309 356252 329711 367078 720380 755229 524332 442246 293841 287220 335872 333274 347706 355743 358772 360443 395696 396356 639614 664221 41.05 67.7 1
11:13:21 2023-09-28 337076 332814 85948 86533 132973 132697 133172 132390 92824 95024 102906 103906 124898 125843 355912 384192 1017876 1005361 367858 382025 117323 105745 116061 114501 130569 128471 123286 123547 82593 84912 265529 232326 687730 685931 214254 213477 274735 277549 323023 315719 331992 336489 351992 354649 330710 367114 724104 757328 531798 443781 294257 290359 333423 333420 350158 353436 359536 360334 401254 398303 634415 665451 41.05 67.7 1
11:13:22 2023-09-28 336890 333043 85953 86533 133007 132972 133172 132390 92793 95089 102977 103874 125241 125809 355912 384248 1018776 1005890 370215 382419 117418 103276 113298 114619 130980 128725 123697 120362 82593 84912 265529 232362 687368 687353 214254 213328 274471 277159 322988 315061 334020 334472 351740 354153 330478 367114 722531 757328 530094 443781 293633 293705 333206 333852 349774 352588 359027 360443 398020 398166 634694 665488 41.05 67.7 1
11:13:23 2023-09-28 333067 332751 86016 86575 132762 132697 133172 132357 92761 95024 102692 103590 124898 125876 355912 378791 1030069 1013670 367341 382597 117242 105779 115992 114495 130683 128863 123046 123650 82504 85003 265529 235984 675642 681954 214964 213029 274735 277159 324956 314661 333384 336727 349550 356003 329497 367341 722664 755641 531798 442980 294455 287567 336311 333094 350302 355672 358518 360407 395732 397573 642936 665342 41.05 67.7 1
11:13:24 2023-09-28 333103 333039 85893 86562 132762 133064 132772 132689 92951 93665 102915 104126 124831 126749 355839 381680 1031148 1012354 369165 382419 116899 105745 115762 114527 129840 129111 123217 120758 82268 85120 265831 234440 672402 683848 215303 212879 274699 277159 324498 314919 333649 335777 349836 356596 329746 367114 719326 748350 531798 442357 293570 288355 335872 331762 348756 355743 358518 364254 395732 396426 640067 665637 41.05 67.7 1
11:13:25 2023-09-28 337844 332787 86125 86537 133012 132664 133172 132361 92856 94958 102977 103558 124898 125843 355912 384498 1017514 1003689 368117 381721 117519 105711 113265 114180 130914 128471 123406 123513 82593 84762 265236 232725 686589 683993 214254 213414 274644 277529 323754 317970 331381 337411 351600 353976 330567 366894 723408 762949 531798 441475 293633 288852 332972 333600 349241 352201 359027 360443 397427 396426 634527 666583 41.05 67.7 1
11:13:26 2023-09-28 337625 333076 86084 85215 133205 132997 133595 132631 92919 95218 102875 103809 124798 126157 355045 384192 1017514 1006076 370215 383027 117357 105711 116142 114337 130782 128622 120246 123547 82593 85096 265236 232326 685463 685446 214254 213029 274315 277194 323023 315026 331525 336252 351744 354649 330460 367114 723591 757328 531798 440638 293706 288617 333477 333852 349809 352553 356146 360479 398020 398131 634731 664981 41.05 67.7 1
11:13:27 2023-09-28 333609 333039 86016 86634 133016 132697 133172 132573 92793 95024 102692 103590 125241 125876 355912 378755 1028573 1013944 367341 382597 116933 105706 115958 114449 130108 128863 123081 123615 82396 85248 265831 235731 675757 681808 214786 212887 274785 276980 324848 314260 335720 337203 349304 355752 329746 367078 720271 755452 523233 442759 293425 287104 335872 333365 347670 354676 358518 360443 395732 395766 640103 664221 41.05 67.7 1
11:13:28 2023-09-28 335168 332900 86049 86698 133399 132997 133356 132576 92824 95123 102692 103590 125209 126473 355912 380462 1026431 1013223 368046 382025 117323 105745 115992 114527 130336 128863 123081 123615 82560 84944 267632 234585 676885 680955 214964 213029 274542 277194 324956 314919 333306 335481 349345 356037 329746 367635 720417 754821 538955 441417 293841 287220 335872 333816 347670 354676 358772 362590 396362 396096 638222 664221 41.05 67.7 1
11:13:29 2023-09-28 335940 333487 85956 86575 130975 133064 133172 132606 92856 95089 102692 103803 124898 125876 355912 383348 1016435 1005361 369380 382871 117351 103264 113187 114744 130914 128760 123491 120683 82462 85047 265529 232945 684693 686830 214742 213451 274735 277584 322988 318492 333289 335777 351992 354685 330478 367078 722385 757292 529930 440854 293010 293777 333947 333780 350867 353577 356111 360407 396281 398760 635631 665524 41.05 67.7 1
11:13:30 2023-09-28 333640 332814 86048 86478 133016 132664 133172 131960 92856 95024 102908 103590 124898 125843 355912 380456 1027080 1012896 365139 382597 117242 105779 116027 114527 130447 128773 123081 123581 82593 84944 264644 234585 694022 682686 214778 213029 274542 276381 324956 314919 334290 334543 348818 355752 329746 368156 720417 755367 533132 442842 295162 287257 335836 333708 347563 354534 358990 363214 396777 396961 640198 664184 41.05 67.7 1
11:13:31 2023-09-28 336316 332575 85894 86541 133016 132750 133206 131960 92919 94859 102692 103558 124931 125809 356233 383301 1028072 1013870 366744 383063 117418 103276 113187 114586 130848 128725 123577 123547 82672 84944 265529 234549 683718 682569 214929 213029 274735 276310 324956 315591 332892 335516 349345 355432 329746 366574 722531 755962 531798 441730 295302 287508 333947 333852 347390 354676 358518 363432 397029 396078 636311 664221 41.05 67.7 1
11:13:32 2023-09-28 333870 333496 85878 86570 132569 133135 132772 132789 92824 95123 102692 104114 124812 126434 355912 382202 1020115 1004645 369668 382025 116966 105779 115831 114527 130336 128897 123081 123615 82504 84944 265529 233781 680720 686903 214591 213029 274507 278510 322988 315843 333577 335802 351740 355468 330496 365674 721638 760251 524332 444765 293010 288847 335836 332590 350831 354073 356146 359321 397029 399809 636460 665451 41.05 67.7 1
11:13:33 2023-09-28 332859 333491 85888 86566 132822 133097 133226 132689 92919 95382 102772 104126 124831 126541 354685 382060 1023317 1004534 369488 382419 116933 105779 115877 114527 129840 129084 121666 123787 82527 85221 264644 234513 675253 686683 214290 213029 273250 278474 323514 315362 333577 333888 351497 354685 331498 364859 718310 757328 531798 445847 292668 288342 333983 332499 349809 354144 357220 359827 396326 398201 636571 665488 41.05 67.7 1
11:13:34 2023-09-28 337580 332805 85984 86436 133016 132631 133172 131993 92888 94925 102906 103558 125509 125809 355912 381025 1023849 1014371 367078 382060 117357 105599 113155 114416 130725 128505 123286 123376 82593 84795 265529 233124 686999 681990 214929 213264 276174 276060 324475 317630 331417 337680 350557 355610 328573 369202 723957 748206 530094 440071 294257 293291 333712 335705 348577 354640 358027 363175 397463 399207 638222 665637 41.05 67.7 1
11:13:35 2023-09-28 338390 333297 86140 85268 133156 132814 133323 132909 92951 95251 103052 103842 125090 126157 355912 381940 1023123 1015445 368233 381418 117323 105599 116223 114449 130651 128547 123320 123495 82593 84853 266386 232924 684442 681954 214778 213029 276265 276381 324006 314990 332027 334543 350719 355752 328219 366574 723628 748386 511293 440071 293633 288852 333712 333852 348756 354144 356998 360515 397463 396201 641047 666110 41.05 67.7 1
11:13:36 2023-09-28 333364 333252 85929 86541 131119 133097 133081 132390 92856 95057 102692 103803 124931 126259 360432 381631 1023849 1003217 369560 384056 117242 105779 115958 114560 130019 128897 123166 121015 82363 85365 265529 234296 677789 685337 214635 213715 273144 277868 324848 314775 333433 336252 350966 355503 331785 366781 721052 762761 530463 444227 293633 287949 336548 333221 349845 354108 358297 360479 396677 398166 632376 664042 41.05 67.7 1
11:13:37 2023-09-28 333220 333180 86025 86800 133209 133030 133097 132357 95125 95057 102692 103951 124989 126191 355912 381899 1023849 1003894 367751 382597 117128 105666 113166 114560 130136 128897 123115 123615 82593 85003 265529 234621 677665 683993 215267 214077 273285 277194 324690 315362 333577 336252 350966 354153 331821 366821 719871 763372 530463 441656 293841 287746 333803 333780 349528 354144 358333 360515 396957 397573 631892 663537 41.05 67.7 1
11:13:38 2023-09-28 337341 332809 85984 86541 133016 133031 133206 132390 92824 95024 102692 103732 124931 126257 355912 381061 1022397 1013652 370215 384387 117480 103297 113319 114744 130815 128760 123491 120430 82495 85047 267912 232981 683598 683255 214929 212362 274998 277620 323023 317630 332279 334508 350930 357600 329479 367114 725753 748350 534467 440479 293605 293570 333947 333852 349246 354676 356998 363736 397427 396426 642029 665488 41.05 67.7 1
11:13:39 2023-09-28 335784 332809 85940 85264 131058 132664 133106 132357 92856 95121 102977 103842 124898 125843 355912 378720 1023849 1012859 369560 383134 117323 105813 113089 114711 130503 128829 123251 123753 82560 85028 265529 233088 682995 683437 215606 212659 274699 278011 322988 315683 332495 334472 350894 357612 329746 366521 724653 748314 533132 442892 293010 288761 333947 333456 349246 355993 358011 360334 399275 397538 642936 664981 41.05 67.7 1
11:13:40 2023-09-28 333906 333256 85989 86686 132973 132697 133628 132390 92951 95155 102835 103906 124898 126473 355365 385366 1029165 1006002 368119 383027 117223 103253 113253 114810 130914 129118 123388 120495 82560 85305 264644 234513 687580 685822 214183 213927 274927 276310 324956 315807 333541 336727 350966 353586 330960 368940 720380 761648 531798 439874 294748 287661 333947 333780 349492 352518 357184 363103 396957 398131 632824 665637 41.05 67.7 1
11:13:41 2023-09-28 336590 333039 85989 86657 133016 132664 133172 132573 92951 95155 102977 103874 125476 126225 355912 378420 1020875 1013944 369596 381989 117290 105813 116015 114495 130782 128863 123337 123753 82560 85028 265529 233781 683744 682954 215606 213029 274927 278670 323742 315843 333000 337607 351438 357577 330460 366375 723408 752439 523233 444152 293425 288761 333839 333636 349456 356278 358535 360334 399021 400336 641955 665451 41.05 67.7 1
11:13:42 2023-09-28 336865 333513 86016 86686 133378 133043 133478 133059 93109 95448 103092 104016 125176 126541 356884 381951 1023317 1015277 372326 381953 117323 105745 113277 114527 131274 128836 123337 123719 82593 85028 264095 233581 683865 682954 215606 212993 274507 278438 323023 315843 333000 334508 350930 357863 330442 366485 723591 752584 531798 441728 293010 293813 333947 333852 349492 355743 358011 360370 399275 397870 641992 665488 41.05 67.7 1
11:13:43 2023-09-28 333942 333252 86025 86661 131363 132697 133172 132390 92824 95123 102692 103906 124931 126225 355912 385346 1025553 1004645 365068 382943 117290 105745 116154 114527 130503 128897 123251 120683 82560 85028 265529 234513 677247 685931 213783 214023 275065 276873 324920 315735 333433 337203 350786 353409 330567 369128 722664 761612 531798 442560 294675 288976 335836 333816 349738 352483 357184 363396 396632 400336 632787 664221 41.05 67.7 1
11:13:44 2023-09-28 333618 333541 86152 86800 133205 133214 133097 132722 92951 95218 103018 103984 125090 126191 356416 385346 1025553 1006756 365874 383134 117290 105818 113298 114560 130914 129049 123251 120427 82560 85028 265529 234513 683141 685931 214219 213627 275349 276345 324690 315807 333541 336489 350930 353551 329746 368719 720380 757292 530094 442246 294675 287949 333658 333780 349492 352483 357184 363396 396993 397538 632787 664221 41.05 67.7 1
11:13:45 2023-09-28 336353 333043 85930 86648 132981 132972 133356 132357 92856 95089 102906 103874 124898 126607 355912 378420 1020875 1013944 369596 382865 117357 105745 116188 114495 130569 128863 121836 120527 82679 83881 265529 233637 688778 682569 215802 212887 274330 278687 323562 315807 333126 337203 350894 358103 331211 366192 723957 754712 533132 441367 293362 293498 333911 333816 349246 356278 359027 363032 399275 397573 641010 665488 41.05 67.7 1
11:13:46 2023-09-28 336962 333405 85994 86792 133307 133064 133172 132390 92856 95089 102949 104023 124898 125843 355912 378155 1022361 1014720 369596 382561 117323 105779 116154 114744 130536 128863 123217 123581 82593 85028 265529 233817 688127 681436 215606 213328 274507 278670 323970 315242 333270 334472 350683 356859 331247 365930 724690 754785 531798 441728 293010 293291 333947 333384 349246 356278 359536 360370 399275 397538 641491 665488 41.05 67.7 1
11:13:47 2023-09-28 333942 333256 86021 86533 133007 133064 133226 132390 92824 95024 102977 103803 124812 125843 355082 385346 1025553 1005114 367598 385477 117480 103285 113331 114810 130815 128939 123491 120593 82462 84040 267019 234368 681349 687877 214183 213477 275771 276928 324920 315843 333505 336727 351992 353586 329461 369018 721983 757256 531798 441306 294748 288306 333947 333816 349246 352518 359027 363652 397029 397538 634207 664221 41.05 67.7 1
11:13:48 2023-09-28 333942 333469 86148 85185 133035 132939 133139 132573 92856 95089 102915 104126 124898 126225 355912 385346 1027043 1004879 367598 382293 117323 105745 116188 114527 130848 128863 123286 123650 82593 85094 267912 234513 681097 687390 214254 213627 275771 276310 324956 315843 333311 336727 351992 354117 329213 369387 721983 757026 533132 441417 294675 288355 333947 333780 349487 352518 359027 363689 397029 398131 634657 666110 41.05 67.7 1
11:13:49 2023-09-28 336554 333043 85994 86533 132981 132664 133172 132610 92887 95089 102906 103906 124931 126473 356485 381609 1020299 1012354 369488 382992 117223 103226 113199 114619 130782 128725 123217 123547 82560 84912 264095 233894 694969 680918 215606 213328 274087 278866 323826 315843 333036 334508 349908 356859 331480 366485 722531 755925 531798 441728 293010 293395 333947 333852 349492 356278 357148 360407 399275 398219 640103 665488 41.05 67.7 1
11:13:50 2023-09-28 336586 333048 86176 85211 132797 132697 133172 132573 92887 95089 102839 103906 124898 126225 354042 378120 1019356 1011424 369632 382025 117357 105740 116223 114527 130569 128650 123251 123615 82593 85061 264644 233781 687254 681685 215606 213328 274087 278670 323742 315843 333253 334472 350930 357863 331516 365966 722567 756439 538955 441863 293083 293705 333947 333852 349246 356529 356897 360370 399275 397573 641047 666974 41.05 67.7 1
11:13:51 2023-09-28 333906 333252 86020 86575 132977 133365 133834 132689 93109 93665 103052 103842 124831 126332 356884 385509 1028914 1007510 365104 383134 117323 105745 113220 114744 130881 129042 123423 123615 82560 85028 265529 234260 680755 686903 214254 213627 275771 276310 324690 315843 333541 334508 351744 354117 329746 368421 720380 757292 530094 441619 294675 288359 333947 333816 349246 352518 359720 363139 397029 397538 634207 664221 41.05 67.7 1
11:13:52 2023-09-28 336590 333039 85984 86541 133016 133064 133172 132573 92856 94958 102906 103906 124898 126257 355912 378420 1017912 1011064 369632 382561 117242 105745 116073 114527 130381 128773 123251 123719 82593 84970 265529 233817 683503 682569 215658 213414 274259 278615 323826 315807 333162 337203 349729 358283 331605 366302 723042 755925 537603 441367 294189 288761 333947 333816 349738 356314 357184 363069 399058 398131 640067 665524 41.05 67.7 1
11:13:53 2023-09-28 336962 332792 86048 86732 133156 133030 133507 132506 93077 95251 102875 103842 124898 125809 355912 378420 1020875 1013870 369632 382830 117357 105813 116061 114645 130914 128863 123286 123701 82593 85003 265529 233781 684375 681472 215909 213029 274087 278902 324006 315463 333270 334472 350437 356859 331516 366521 724690 754785 531798 441728 293010 293498 333947 333456 349774 356564 357148 360370 399275 397573 641985 665524 41.05 67.7 1
11:13:54 2023-09-28 333870 333491 86049 86638 133042 133097 133628 132606 92887 95123 102906 103938 124931 126225 355333 385382 1026280 1005151 365909 382865 117357 105779 116027 114527 130536 128863 120346 120675 82396 84064 264644 234368 681741 687840 214112 213556 276051 276555 324884 315771 333541 334472 351992 354117 330192 369202 721436 757256 531798 441306 294748 288329 335764 333816 349492 352518 359027 363396 397029 397573 634207 664221 41.05 67.7 1
11:13:55 2023-09-28 333690 333126 86053 86800 132977 133064 133356 132390 92856 95123 102909 103951 124898 126225 355912 385689 1028035 1007095 365068 382597 117357 105745 116096 114527 130782 128863 123286 123736 82593 85061 265529 234513 681867 686903 214254 213627 275806 276310 324956 315843 333347 334472 351461 353621 329746 366574 720417 757062 531798 441730 292874 288355 333947 333780 349205 352483 356146 363689 397029 398131 632861 666110 41.05 67.7 1
11:13:56 2023-09-28 336627 333043 85953 86566 133378 133135 133390 132610 92856 95222 102692 103906 124931 126225 355912 378460 1019392 1013223 372857 384932 117480 103291 113331 114731 130848 128973 123491 120527 82462 85164 263774 233637 680147 681917 215909 213029 274507 278902 323682 315843 333234 334508 350966 357863 331498 366514 723591 754821 533132 441728 293010 293399 333681 333852 349246 356278 356146 360407 399275 398499 641537 665488 41.05 67.7 1
11:13:57 2023-09-28 336348 332814 86021 86626 132947 133064 133390 132573 92887 93600 103057 103906 124931 126225 356562 378155 1020875 1013652 369632 382025 117357 105745 116027 114527 130503 128897 123320 123581 82593 85003 264644 233416 688002 683205 216061 213029 274507 278474 323742 315843 333253 334508 350966 357612 330710 365966 723591 754794 533132 441863 293083 293705 333947 333852 349246 356278 358518 360334 399275 397538 641501 665488 41.05 67.7 1
11:13:58 2023-09-28 333834 333252 85956 86575 132880 133097 133465 132357 92824 95089 102835 103590 125109 126386 355730 385095 1028220 1006039 367598 382758 117189 103188 113155 114619 130873 128829 123217 123581 82593 84912 266968 234404 677767 685931 213918 213627 274963 276964 324631 315843 333577 334508 350966 353586 329782 366574 720453 757364 530094 439507 293080 287954 333983 333852 349774 352518 357184 363432 397029 397573 632339 665165 41.05 67.7 1
11:13:59 2023-09-28 333870 333275 86143 86566 133374 133135 133206 132573 92888 95089 102906 104082 124965 126259 355912 385075 1026761 1004645 365139 382597 117323 105740 116108 114527 130426 128897 123200 123787 82560 85061 265529 234549 683888 685931 214254 213927 274963 276964 324956 315843 333577 337302 351497 354401 331247 369387 720417 761721 508365 440890 293080 288445 335872 333816 349809 352553 358010 363689 397029 398166 631892 666110 41.05 67.7 1
11:14:00 2023-09-28 336722 332809 85930 86630 131149 133181 133440 132656 93077 95251 103086 103874 125209 126332 355803 381141 1023665 1016074 369524 381989 117357 105813 116188 114711 130569 128739 123251 123581 82593 84944 266968 233529 690027 683993 215606 212695 274963 278474 323059 315719 333000 334508 350966 357612 329746 367078 725717 748350 533132 442264 293010 293570 333947 333492 349528 355743 358011 360443 396316 397573 643852 665488 41.05 67.7 1
11:14:01 2023-09-28 336627 333039 85966 86541 133016 132697 133172 132390 92951 95057 102906 103803 125509 125843 355912 378826 1022397 1013615 369524 382293 117357 105745 116188 114495 130602 128684 123149 123581 82593 84944 265529 233088 683357 683993 215606 212695 275384 278047 323550 315026 333036 334543 351726 357612 329711 367114 723628 748350 530094 441325 293010 293777 333947 333852 349246 355209 357447 360407 397427 400336 642682 667895 41.05 67.7 1
11:14:02 2023-09-28 333618 333253 86026 86800 133147 133030 133289 132722 92982 95317 102875 104016 124865 125876 355912 383312 1026235 1004879 366682 382561 117242 105706 116027 114777 131241 128863 123115 123615 82560 85061 265529 234585 680469 683993 214290 214077 274507 277194 324956 315584 333384 334508 351497 354153 331749 368156 720380 763104 536250 441367 294675 287949 335872 333816 349487 353612 358333 363139 396957 397573 631892 664981 41.05 67.7 1
11:14:03 2023-09-28 337103 333043 86016 86562 133378 132768 133608 132610 92887 95123 102692 103803 124931 125876 360906 380799 1023123 1012896 370215 381418 117390 105632 116096 114527 130605 128836 120148 120510 82769 83650 265529 232945 681318 682809 215426 212518 275628 277868 322844 317630 332531 334543 351002 356859 329337 366784 724140 748350 534467 440388 293841 290477 333947 333852 349282 354676 358011 360443 397463 397905 642029 664511 41.05 67.7 1
11:14:04 2023-09-28 336953 332904 86053 86619 133016 132697 133172 132357 92887 95186 103437 103590 124898 125876 360906 380190 1022213 1014408 368968 382025 117357 105599 116061 114527 130503 128773 123320 123581 82593 84912 265529 233088 683959 683688 215267 212695 275613 278047 322474 315061 333018 334543 350966 356859 329213 367114 724690 752656 534467 440388 293498 293570 333947 333852 349246 354676 357504 360443 398055 396426 642029 663926 41.05 67.7 1
11:14:05 2023-09-28 332859 332783 85870 86575 133012 132697 133465 132756 92793 95089 102692 103906 124931 125876 355912 382202 1023849 1003894 369952 385477 117317 103323 113298 114810 130390 128973 123320 120427 82462 85138 265529 234477 679954 685446 215000 214228 274087 277441 324690 315584 333613 334472 350966 354401 331677 367304 719362 762797 537603 441656 294466 287954 335727 333816 349809 354640 359126 362590 396993 398166 632376 666110 41.05 67.7 1
11:14:06 2023-09-28 333635 333690 86221 86634 132969 133135 133139 132606 92761 95186 102906 103732 124898 126225 355912 381061 1023849 1003931 367341 382597 117242 105779 116061 114527 130247 129111 123115 123650 82593 85036 265529 235984 681756 684962 214964 214077 273321 277815 324956 315584 333649 335220 351497 354720 332288 367895 720417 763948 534898 444190 293841 288039 336347 333780 349809 354109 359126 360551 396957 398201 632861 664511 41.05 67.7 1
11:14:07 2023-09-28 336295 332809 86016 86566 133050 132697 133390 132390 92856 95024 103011 103809 125315 126473 355730 383844 1023775 1016836 369092 382454 117418 103155 113265 114678 130848 128650 123286 123410 82626 84944 265529 233473 685342 682991 215303 212879 275944 277724 323550 316196 332531 335516 351497 356859 329213 368826 726747 748350 528777 440388 293875 293570 333947 333528 348756 354676 357504 360515 398055 396461 643394 664511 41.05 67.7 1
11:14:08 2023-09-28 337580 332931 86083 86575 133050 132697 133390 132390 92919 95089 103011 103590 125456 125876 355912 381061 1023849 1014371 366718 382025 117357 105666 116061 114370 130848 128773 123320 123530 82626 84912 265529 233088 687247 682954 215303 213029 276689 277194 324042 315061 332531 335516 351479 356287 328715 366574 724690 748350 529733 440383 293841 293570 333947 333852 348756 354711 357483 362627 398614 397573 641047 666110 41.05 67.7 1
11:14:09 2023-09-28 332895 333004 85984 85211 131053 133398 133348 132689 92887 95253 102909 103874 124831 126453 355803 381721 1023702 1004371 369596 382632 117357 105847 113122 114843 130683 129111 123046 123598 82504 84977 267912 234549 678050 686417 215000 213627 273285 278510 324956 315843 333456 334437 351744 355788 332558 366521 719362 763104 538955 441367 293425 288558 335872 332805 349523 354392 358333 360479 396957 398445 634767 667011 41.05 67.7 1
11:14:10 2023-09-28 333364 333252 85988 86608 130979 133005 133172 132822 92824 95123 102906 103938 124965 126643 355912 381061 1023849 1003217 369668 382978 117128 105813 115958 114593 130019 129111 123081 120683 82527 85028 265529 234477 677925 686417 215267 213415 273250 278866 324727 315584 333649 336252 351992 355752 332756 366448 720380 761648 536969 444818 293633 288761 335872 333238 349809 354640 358262 360370 396668 399142 636276 667858 41.05 67.7 1
11:14:11 2023-09-28 337466 332904 86058 86758 133434 133030 133507 132597 92982 95218 103585 103558 124931 125843 355912 381025 1026235 1014334 367078 381989 117552 105745 113319 114495 130980 128471 123286 123547 82593 84970 265529 233416 683425 683688 215267 213627 276653 276310 323682 315843 332748 335516 350647 356287 329213 367126 724653 756496 538955 440383 294748 288761 333947 333852 348684 354640 358011 363689 398020 396391 638149 664859 41.05 67.7 1
11:14:12 2023-09-28 337580 332571 86016 86541 133016 132697 133390 132357 92887 94925 102977 103590 124965 126189 355912 381560 1023849 1014371 367078 382025 117519 105745 113175 114337 130848 128471 123371 123513 82593 84879 263187 233088 692120 681917 214964 213477 276423 276310 324956 315843 331992 335516 350683 356596 328680 367126 724653 752620 531798 440475 292853 288761 333695 333600 348434 354392 357901 366076 400971 396285 640198 664037 41.05 67.7 1
11:14:13 2023-09-28 332643 333663 86121 86657 132938 133135 132772 132664 92951 93600 102692 103906 124898 126434 355912 383301 1023849 1003217 369596 382597 117128 105779 116038 114560 129844 128863 123012 120593 82560 85061 265529 234513 680067 685931 214929 213477 273285 278902 324727 315584 333649 334248 351992 355752 332252 365930 719326 761685 531798 444854 293633 288648 336347 333509 350338 354321 358297 360443 396921 398166 634731 665451 41.05 67.7 1
11:14:14 2023-09-28 337320 332809 85980 86537 132981 132697 133172 132357 92856 94990 102977 103558 124898 125843 355912 381025 1023849 1016686 367936 384932 117676 103232 113286 114678 130914 128636 123526 120332 82462 85014 267912 233052 682388 681954 214964 213328 276281 277123 324006 316160 331992 335446 350930 356109 328680 366832 726747 748314 528777 440383 293841 293291 333947 333492 348720 354640 357757 363139 398020 396426 641947 665637 41.05 67.7 1
11:14:15 2023-09-28 338463 333039 86026 86661 132831 133064 133172 132403 92982 95024 102977 103590 125155 125843 355912 381025 1023849 1014334 366167 381953 117357 105745 116130 114449 130848 128471 123320 123547 82593 84912 265529 233088 684562 681954 214964 213328 276653 277159 324006 315061 334053 335516 350643 355752 328751 366832 724653 748350 529733 440195 293841 293291 333947 333852 348720 354640 357757 362590 398020 396391 641010 665637 41.05 67.7 1
11:14:16 2023-09-28 332859 333000 85925 86661 132973 133097 133139 132573 92888 95155 102915 104126 125109 126473 355693 381757 1023738 1003545 369380 382992 117189 103264 113056 114685 130650 129077 123081 123684 82560 85138 266968 234549 681252 685931 214964 213627 273144 278047 324956 315362 333384 336489 351497 355752 332522 367078 719326 763644 535339 441367 293841 288355 336584 333780 349523 354640 358838 360443 396957 398166 632824 665524 41.05 67.7 1
11:14:17 2023-09-28 333220 333722 85929 86541 131158 132697 132772 132390 92824 95123 102692 103906 124898 126434 355912 381061 1023849 1003931 368448 382943 117128 105745 115992 114560 130258 128897 123046 120683 82560 85094 265529 234621 680860 685931 215454 214495 274087 278047 324956 315843 333649 336727 351744 355752 332792 367114 719871 762797 530463 444818 293841 288355 335872 333744 349809 354676 358838 360515 396993 398166 632824 665488 41.05 67.7 1
11:14:18 2023-09-28 337575 332814 86180 85215 131241 133181 133440 132324 92982 95186 103091 103874 124798 126124 356595 381418 1023849 1017329 369165 382025 117357 103199 113220 114495 130914 128863 123286 123753 82769 83823 265529 233088 684321 683725 215267 213029 276265 277584 324006 315026 334290 335516 351497 356538 329213 369350 724653 753651 537136 440388 293914 293777 333947 333852 349246 354711 357757 362554 398334 397538 641992 666110 41.05 67.7 1
11:14:19 2023-09-28 337580 332809 86079 86562 133016 133184 133172 132390 92887 95089 102977 103590 124931 125843 355912 381025 1023849 1014371 366167 382025 117519 105745 113155 114495 130914 128684 123286 123581 82672 84912 265529 233052 685072 682954 215454 213328 276459 277159 324498 315687 332531 335516 350966 356003 328715 367126 724690 752620 528777 440475 294675 293291 333947 333852 349528 354676 358011 362627 401465 400336 642936 665851 41.05 67.7 1
11:14:20 2023-09-28 333220 333695 85994 86736 133209 133214 133294 132726 92856 95220 102906 104114 124865 126434 355409 384115 1023849 1004645 369560 382597 117317 103350 115992 114718 129666 128863 123081 123684 82447 85061 265529 234549 677415 686903 214964 213627 273285 278474 324956 315807 333685 336825 351497 355752 332522 366485 719326 762797 508365 444854 293841 288445 336347 333274 350338 354640 358333 360443 396957 398760 633795 664511 41.05 67.7 1
11:14:21 2023-09-28 333094 333491 85989 86600 133007 133097 133226 132573 92887 95123 102906 103938 124865 126521 354544 381061 1023849 1003217 369596 382597 116933 105813 115992 114527 129929 128897 122961 123615 82447 85246 264644 234585 677415 685931 214964 213328 273250 278083 324956 315621 333649 336252 351497 355788 332504 366521 720417 761685 530463 446477 293706 288329 336786 333221 350333 354534 359235 360334 396813 398618 633611 668006 41.05 67.7 1
11:14:22 2023-09-28 337434 333039 85989 86478 133016 132697 133172 132324 92951 95056 102977 103590 125389 125843 355693 383301 1023849 1014371 368119 382025 117390 105711 116130 114180 130881 128471 123115 123495 82593 84912 263187 232888 688128 682954 215267 213029 276459 277159 324042 315466 332495 334578 351231 356287 328715 366539 724653 748350 529733 440383 293841 293705 333947 333852 348756 354676 357483 360515 398020 397573 641047 666110 41.05 67.7 1
11:14:23 2023-09-28 332859 333000 85952 86690 132973 132972 133172 132573 92761 95057 102692 103906 124898 126225 355912 381061 1026235 1005768 371269 385204 117223 103194 113134 114810 130716 128939 123423 120593 82462 85164 265529 234585 678688 685931 214964 214085 273946 278011 324956 315362 333420 334437 351353 355752 332288 367078 719362 763644 533546 441367 293841 287949 335872 333545 349523 354427 358838 360515 396957 398166 632376 665524 41.05 67.7 1
11:14:24 2023-09-28 333618 333252 85988 86661 131088 133097 133172 132722 92887 95089 102692 103803 124931 126225 355661 381025 1023849 1003217 367341 382978 117161 105813 115958 114560 130225 128863 123081 120600 82504 85036 265529 234585 678164 685931 215303 214495 274052 278047 324956 315362 333649 334472 351744 354685 332792 367635 720453 763912 530463 444190 294257 288355 335872 333744 349809 354676 358874 362554 396993 398201 632376 663537 41.05 67.7 1
11:14:25 2023-09-28 337098 332579 85902 86537 132831 132664 133172 132390 92824 93535 103362 103809 125109 126264 356379 380919 1022213 1016836 370141 381882 117499 103264 116061 114495 130381 128471 123320 123495 82527 84944 265529 233052 685519 683725 215606 212887 276229 277620 322737 315501 333289 334543 351497 356859 328715 369387 724690 754288 535801 440388 293706 293777 333947 333852 349528 354711 357757 360515 398055 397573 642029 663889 41.05 67.7 1
11:14:26 2023-09-28 337470 332571 86016 86541 132981 132664 133172 132357 92856 94958 102977 103558 124931 126257 356598 381061 1023123 1014371 369165 381453 117357 105745 116108 114370 130602 128471 123286 123461 82593 84821 265529 232725 686610 682954 215303 213029 276494 277584 323778 315501 332531 334578 351497 357600 329213 369387 724690 748350 530094 440479 293813 293363 333947 333852 349246 354676 357504 360262 398020 397573 641992 663537 41.05 67.7 1
11:14:27 2023-09-28 333400 333036 86285 85437 131053 133181 133294 132544 92919 95285 102803 103984 124798 126366 355803 381453 1023849 1003217 367341 382025 117223 103199 116119 114527 130023 128897 123081 123650 82462 84944 265529 234621 678164 685931 214964 214228 273285 278047 324956 315362 333613 334283 351497 354720 332792 367635 719871 763912 534898 444154 294257 288039 335872 333780 349809 354073 358333 362627 396957 398166 631892 666110 41.05 67.7 1
11:14:28 2023-09-28 333599 333256 85989 86566 133007 133097 133193 132390 92856 95123 102692 103803 124898 125876 354544 381025 1023849 1003217 366753 382060 117161 105813 115992 114527 130258 128863 123081 123684 82593 85338 264644 234585 679828 685931 215303 214228 274507 277620 324956 315843 333613 334472 351497 354685 332504 368156 720417 762833 536250 445847 294331 287697 335872 333816 349809 354676 358333 363398 396705 398547 634527 667057 41.05 67.7 1
11:14:29 2023-09-28 337232 332972 86026 86740 133214 132905 133381 132324 92919 95089 102692 103590 125130 125843 355839 380652 1023123 1014371 368932 381721 117533 105632 116096 114495 130536 128684 123320 123410 82626 84944 265529 233088 685612 683993 215303 212695 275806 278047 323514 315026 333072 334578 351231 356859 329248 367895 724690 748350 530094 440388 293425 293570 333947 333852 349282 354676 357447 360443 397427 396426 642029 664511 41.05 67.7 1
11:14:30 2023-09-28 337103 332809 86008 86570 133378 132768 133390 132610 92887 95123 102692 103906 124931 126225 355912 380533 1023849 1014408 369560 382025 117323 105745 116027 114370 130848 128897 123286 123444 82626 84944 264095 233124 689409 683993 215606 213029 275613 278083 323514 315026 332567 334578 350966 357863 329711 367635 724140 752620 534467 441325 293841 290477 333803 333600 349666 355601 357864 360334 400687 398357 642792 667494 41.05 67.7 1
11:14:31 2023-09-28 333690 333252 85988 86575 130984 132972 133520 132768 92824 95089 102692 103906 124931 126259 355657 382739 1023849 1003217 366202 382943 117161 105813 116027 114639 130019 128808 123081 120683 82560 85094 265529 234621 678164 685446 214964 214869 274735 277620 324956 315843 333613 336727 351497 354153 331785 368156 719362 761721 530463 441656 294675 287949 335872 333780 349809 354179 358369 363139 397029 398201 632376 666110 41.05 67.7 1
11:14:32 2023-09-28 333364 333252 86020 86608 133007 133097 133465 132606 92824 95089 102692 103590 124898 125876 355912 382739 1026032 1003931 366718 382561 117209 105779 113142 114527 130291 128863 123251 123615 82560 85061 265529 234585 678414 685446 214929 214228 274471 277584 324690 315807 333577 334472 350966 353869 332234 368424 723140 763191 530463 444009 295093 288296 335510 333636 349594 354215 359090 363103 396957 398445 631892 665851 41.05 67.7 1
11:14:33 2023-09-28 337470 332769 86025 86661 132947 132697 133406 132440 92856 95056 102906 103732 124898 126223 355912 379888 1023849 1013615 369488 382025 117357 105745 116188 114495 130470 128650 123251 123547 82593 85028 265529 233052 685519 683957 215606 212993 275771 278011 323970 315466 333000 334543 350930 358103 329711 367635 724690 748350 534467 441104 293570 293777 333947 333852 349492 355174 358011 364217 397463 397538 641992 664981 41.05 67.7 1
11:14:34 2023-09-28 336259 333043 86021 86570 132981 132697 133139 132390 92856 95056 102906 103874 124898 125843 355912 379888 1023849 1013615 369452 382025 117323 105672 116108 114711 130193 128739 123251 123547 82560 84912 265529 233617 681020 683993 215606 212844 275806 278579 323454 318674 333253 337680 351317 357469 329568 366894 725534 753618 527460 441638 293633 293435 333947 333420 348996 355423 357974 360407 397427 397538 643852 666872 41.05 67.7 1
11:14:35 2023-09-28 333834 333256 85926 86626 132973 133064 133193 132390 92919 95089 102692 103906 124931 126225 355082 383008 1023849 1003931 366167 381989 117128 105745 116154 114718 130470 128897 123251 123787 82593 85305 264644 234549 682708 683993 214778 214228 274507 277584 324956 315843 333613 334508 351497 354649 332198 368679 720380 762797 536250 445532 294748 288067 335872 333780 349809 354108 358838 363396 396957 398166 631892 666110 41.05 67.7 1
11:14:36 2023-09-28 336828 332751 86089 85300 131241 133147 133289 132324 92982 95152 102980 103842 125375 126124 355803 379747 1023086 1014371 369488 384387 117480 103167 116061 114495 130536 128650 123251 120445 82736 84912 265529 233052 679883 683957 215606 212695 275771 278047 322772 317630 333306 334543 351726 357361 329444 367635 724653 748350 530094 441367 293252 293777 333947 333852 349528 355708 357681 360407 397427 397573 642029 665488 41.05 67.7 1
11:14:37 2023-09-28 336590 332575 85989 86566 132981 132768 133172 132576 92824 95089 102835 103906 124931 125843 355912 380195 1023086 1014371 369524 381989 117323 105599 116027 114449 130561 128773 123286 123581 82593 84944 266386 233416 693967 683957 215606 212695 275806 278083 323023 315687 333036 334543 350966 357612 329746 367114 724690 752584 533132 441638 293217 293813 333947 333852 349246 355708 358011 360190 400542 400634 643852 668006 41.05 67.7 1
11:14:38 2023-09-28 333690 332675 85998 86886 131254 133030 133289 132506 92793 95056 102692 103906 124898 125843 355839 383277 1026032 1003931 365104 385207 117223 105745 115958 114527 130108 128863 123081 123753 82447 84944 265529 234621 680720 683993 214290 214723 274927 277159 324956 315843 333577 334472 351497 354117 331749 368977 720417 762797 530463 441548 294675 287949 335872 333780 349774 353577 358297 363971 396993 398131 632686 665637 41.05 67.7 1
11:14:39 2023-09-28 333870 332783 85988 86575 132977 132697 133465 132357 92888 95089 102692 103874 124898 125843 355912 384462 1026032 1003931 365068 382025 117242 105745 113109 114527 130225 128773 123046 123701 82504 85061 265529 234549 677518 685446 214254 214077 275384 277194 324690 315843 333613 334543 351497 353621 331014 368458 720380 757364 530094 441165 295512 288581 336238 333528 349630 353436 358190 364094 396885 398268 632156 664074 41.05 67.7 1
11:14:40 2023-09-28 336590 332805 85998 86634 132797 132664 133106 132544 92856 95056 102977 103732 124898 126223 355803 378155 1022361 1013944 369560 382025 117357 105632 116027 114527 130536 128684 123251 123581 82593 84944 265529 233781 680551 682991 216061 213029 274963 278670 323514 314990 333306 334543 350966 356150 331211 367078 724140 752620 533132 441367 293570 293777 333947 333852 349774 356564 358518 363957 397427 398166 641992 665488 41.05 67.7 1
11:14:41 2023-09-28 335274 332575 85980 86537 132981 132697 133172 132357 92856 95056 102692 103874 124898 125843 355912 378155 1023849 1012896 369560 382025 117323 105745 116188 114501 130381 128505 123166 123581 82560 84944 265529 233416 686275 682991 216061 213029 274963 278670 323742 315207 333036 334508 351497 357649 330496 366784 724433 754840 533132 442892 293633 288761 333875 333420 349349 356386 358772 360370 396281 397573 643852 667821 41.05 67.7 1
11:14:42 2023-09-28 333834 333256 85952 86533 132973 132697 133729 132544 92856 95089 102906 103803 124898 125843 355657 384192 1026032 1004645 367078 382025 117161 105632 115958 114180 130019 128773 123166 123615 82593 85305 267019 234513 678788 685931 214254 213927 274998 277159 324956 315843 333577 334472 351497 354117 331520 367090 720417 761685 531798 439968 293115 293231 333983 333816 349774 352553 357256 364239 396705 398166 632824 664221 41.05 67.7 1
11:14:43 2023-09-28 333834 332495 85957 86541 132977 132697 133172 132573 92793 95123 102906 103906 124931 125843 355661 385039 1025553 1004371 367078 382597 117323 105779 116061 114527 130749 128773 123081 123530 82560 84944 265529 234585 682031 685931 214068 213927 275522 276908 324812 315627 333131 337203 351353 353976 330603 369202 720271 761236 540308 442670 295093 288355 333983 333816 351797 354392 359090 363359 396993 398166 631892 668188 41.05 67.7 1
11:14:44 2023-09-28 336368 332575 85922 86541 133374 133122 133198 132443 92887 94925 102692 103590 124898 125843 355912 381534 1022361 1014371 369524 381989 117209 105745 113220 114180 130602 128471 123286 123410 82626 85028 266304 233088 683477 683957 215606 212730 275806 278047 323023 315026 333270 334543 351497 357863 329746 367638 724690 752053 537136 441619 293425 293777 333731 333852 349246 355458 358011 360407 398020 397573 642029 664981 41.05 67.7 1
11:14:45 2023-09-28 333690 332571 85957 86529 133374 132664 133172 132390 92824 95024 102692 103946 124898 125843 355158 378155 1023123 1012896 369560 382025 117357 105745 116061 114337 130516 128471 123251 123495 82593 83650 265529 233565 692553 685483 216141 212887 275471 278526 323598 317593 333361 337229 350786 357863 329782 367114 724140 754259 532632 443529 293425 293783 333947 333852 348470 355994 358011 360407 397427 397609 642976 665488 41.05 67.7 1
11:14:46 2023-09-28 333546 332256 85984 86570 132827 132697 133172 132390 92888 95089 102692 103732 124898 125843 355912 384462 1025590 1004645 365068 382937 117161 105632 115992 114567 130019 128897 123081 123753 82560 84944 265529 234585 682260 684962 214290 214228 274998 277620 324956 315577 333613 334508 351744 354685 331247 367126 722567 761721 530463 441584 293080 288355 335872 333185 349809 353612 361584 363984 396705 400902 633024 665563 41.05 67.7 1
11:14:47 2023-09-28 335723 332431 86049 86792 133205 133030 133561 132506 92824 95123 102906 103590 124898 126264 354972 378120 1023086 1012896 369560 385204 117480 105632 116061 114527 130357 128471 123251 123495 82593 85188 264644 233452 680287 683993 215606 213029 274963 278047 323778 314990 333036 334543 351497 357863 330496 367114 724653 752620 527460 439874 293083 288689 333947 333852 349528 356278 358011 360407 396316 397573 641992 665018 41.05 67.7 1
11:14:48 2023-09-28 333978 331785 86016 86570 133046 133064 133172 132390 92856 95057 102906 103590 124931 125843 355661 378155 1022397 1013380 369596 382597 117357 105779 116130 114527 130749 128684 123286 123581 82593 84944 265529 233652 679012 683957 216061 213029 274998 278902 323778 315026 333311 334543 351497 357863 330746 367114 724140 752389 534467 442948 293804 290359 333803 333600 349379 356136 358699 360298 400404 398024 641809 669909 41.05 67.7 1
11:14:49 2023-09-28 333830 332575 86052 86575 132797 133273 133478 132909 92824 95089 102692 103906 124898 126386 360942 385424 1024194 1004645 365652 382561 117357 105666 115992 114527 130023 128684 123081 123615 82593 84977 266386 234585 675738 683993 214290 214228 274963 277159 324956 315843 333613 334508 351497 354153 331283 367090 720453 761685 531798 441511 292960 288445 335872 333816 349809 353577 358297 363725 397029 398499 632861 664221 41.05 67.7 1
11:14:50 2023-09-28 334523 332571 86066 86575 132797 132697 133172 132390 92824 95089 102692 103732 124898 125876 355912 383384 1026032 1003894 365104 382597 117161 105813 116061 114560 130258 128870 123115 123615 82560 84944 264644 234513 676761 684510 214254 213927 274963 277159 324956 315843 333577 334283 351497 354153 330996 369055 722627 761540 536250 442874 295167 288486 335836 333636 349630 353719 357758 363689 397029 398166 633573 663926 41.05 67.7 1
11:14:51 2023-09-28 335600 332575 86016 86575 133370 133181 133834 132357 92939 95057 102692 103590 124898 125876 355912 377627 1022126 1012896 369596 382597 117242 105632 116108 114416 130258 128684 123115 123530 82593 84944 265529 233629 682370 683510 216213 213029 274998 278938 324042 315026 333505 335516 351497 358115 331014 367114 724419 752656 530094 441223 293425 287792 333947 335473 349809 356600 358518 360443 397427 398166 643616 665488 41.05 67.7 1
11:14:52 2023-09-28 333942 332783 85980 85079 133189 132768 133390 132390 92887 95057 102835 103803 124845 125876 355912 377891 1022397 1012178 372252 382025 117357 105666 116108 114527 130561 128471 123115 123581 82593 84886 265529 233617 690181 683474 215846 213328 275136 278615 323718 317557 333433 337680 351618 358331 331104 366931 723445 752439 534801 441475 293010 293576 333947 333564 349523 356278 359081 360443 397427 398166 641698 665488 41.05 67.7 1
11:14:53 2023-09-28 333609 332769 85898 86515 133016 133064 133172 132606 92856 95267 102692 103732 124931 125876 355661 385075 1024102 1004645 365104 382025 117128 105706 116027 114527 130258 128897 123251 123615 82504 84944 265529 234549 686085 685931 214290 214228 274998 277194 324956 315843 333577 334508 351744 354401 331247 367126 722020 762797 531798 441201 293115 288558 335872 333852 350602 352588 358046 363725 397029 398760 632376 664221 41.05 67.7 1
11:14:54 2023-09-28 333713 332814 85934 86570 131088 132697 132772 132357 92888 95024 102692 103835 124812 126225 355409 384498 1024102 1004645 365139 382943 117357 105813 115992 114560 130169 128897 123115 120517 82396 83881 265529 234296 681993 685858 214147 214388 275435 277405 324956 315771 333469 337680 351992 354401 331247 367126 722664 767575 530094 441511 293115 288761 335872 333600 350723 353577 358297 363725 397029 398481 632376 664221 41.05 67.7 1
11:14:55 2023-09-28 333942 332805 85956 86541 132977 132697 133206 132390 92888 95057 102942 103590 124931 125843 355661 378155 1022397 1014445 369596 382025 117323 105779 116061 114527 130569 128471 123115 123581 82626 84977 265529 233452 683529 683725 216213 213029 275384 278902 323526 315026 333325 334508 351992 357863 330710 367078 724104 754821 533132 441367 293425 293777 333947 333852 349738 356244 358806 363587 400223 400902 641845 668188 41.05 67.7 1
11:14:56 2023-09-28 335868 333252 86017 86593 133193 133151 133356 132573 92887 95220 102906 103906 124898 126191 355912 378155 1022361 1012859 369596 382561 117513 103323 113319 114711 130914 128725 123526 120495 82834 85164 267912 233601 689055 684510 216446 213477 275737 278866 323970 317630 333433 337680 351672 357290 330710 367078 725753 753683 540308 441475 293631 294192 333947 333852 349738 356815 359027 360407 400122 398131 641955 665488 41.05 67.7 1
11:14:57 2023-09-28 333582 333048 85930 86541 132981 133064 133172 132390 92888 95089 102692 104082 124812 126225 355912 385039 1025517 1006076 365104 382561 117323 105745 116154 114527 130503 128650 123217 123787 82560 85061 264644 234513 693273 685931 214219 214228 275542 277123 324956 315002 333577 337296 351461 354365 330746 367090 720417 757364 524332 442837 295581 288581 336238 333636 349630 353400 360047 364315 396849 398583 632641 666110 41.05 67.7 1
11:14:58 2023-09-28 333582 333043 85886 86537 132973 133490 133474 132714 92856 95089 102906 103558 125109 126386 355912 379141 1023086 1013944 369596 381989 117323 105847 116188 114744 130414 128863 123251 123547 82560 84970 265529 233781 696222 682436 216213 213477 274927 278902 323970 317702 333505 335481 351461 357863 331247 367041 724722 754252 530094 441548 293217 293705 333947 333852 349774 356815 359281 360407 399839 398131 641010 665451 41.05 67.7 1
11:14:59 2023-09-28 333906 332809 85984 86533 132973 132768 133139 132361 92824 95089 102977 103590 125121 125843 355912 378997 1017912 1011027 369560 381989 117290 105745 116119 114527 130426 128773 123251 123547 82626 84944 265529 234110 680942 681436 215909 213627 274471 279295 324462 315843 333577 334543 350391 357613 332504 366784 723957 756922 531798 446629 294074 288847 333911 333636 349630 356493 357722 360407 399275 400902 640067 665451 41.05 67.7 1
11:15:00 2023-09-28 333640 332216 85930 86601 133214 133135 133139 132357 92824 95089 102692 103590 124898 125843 355661 384498 1027043 1007811 368267 382561 117323 105745 116096 114527 130683 128650 123217 123581 82560 85003 265529 234311 681128 687390 214929 213627 276653 277123 324956 315843 333384 334508 351992 355717 329675 367126 720417 759972 530463 441619 294675 288761 333947 333816 350544 352553 359027 363652 397029 398795 636571 666110 41.05 67.7 1
11:15:01 2023-09-28 333676 332579 85994 86533 132981 132697 133172 132357 92824 95056 102906 103700 124865 126223 355661 382739 1027309 1008083 366167 382025 117290 105711 116188 114527 130136 128863 123081 123615 82560 85028 265529 234146 684012 687390 215267 213378 276368 277688 324739 315807 333433 336727 353734 357457 329568 369165 722151 761046 530094 441619 294404 288761 333947 333492 351893 354569 358518 363325 397029 400406 637734 665637 41.05 67.7 1
11:15:02 2023-09-28 333906 332539 86066 86661 133012 132664 133448 132390 92919 95089 102692 103558 124898 125876 355912 380990 1019392 1010308 368968 382597 117357 105779 116154 114495 130225 128739 123166 123633 82560 85003 267912 234146 680190 680918 215267 214077 274507 278634 324956 315843 333577 337011 349555 355467 332486 367895 724690 757256 529129 441367 293841 288761 333947 333852 347670 354357 358838 360479 399275 396356 635880 667858 41.05 67.7 1
11:15:03 2023-09-28 335322 332072 86144 86500 133262 132381 133843 131926 92887 95024 102977 103590 124898 125843 356416 382167 1020838 1009554 368968 382561 117323 103186 116027 114527 130503 128897 123251 120593 82736 83881 265529 234224 684678 682569 215124 214228 274785 278850 324812 315807 333397 336529 349872 355218 331498 367895 725570 757292 531798 441656 293841 293291 335764 336271 347706 354676 358297 360479 399275 396356 634694 664981 41.05 67.7 1
11:15:04 2023-09-28 333676 333048 85920 86847 130801 133499 132739 132856 92856 95287 102692 103906 124898 126609 355661 380421 1028536 1011064 367269 385753 117323 105779 116061 114527 130569 128897 123286 123787 82593 85061 267019 234311 679150 687390 216061 213378 275806 278011 324956 315843 333685 335777 351992 357863 329746 369350 720380 755889 534467 442246 294748 293291 333947 333744 351929 355459 358552 363680 399058 399845 640864 666509 41.05 67.7 1
11:15:05 2023-09-28 333681 333039 85920 86774 132636 133532 132739 132856 92793 95188 102692 103906 124778 126434 355912 379888 1028536 1011064 367305 385204 117513 103264 113541 114744 130536 128939 123457 120445 82495 85196 267912 234368 681725 687803 216061 213328 275806 278011 324474 317593 336084 335777 351992 357863 329746 368716 722151 755293 533132 441730 294257 288761 335872 332769 351929 355743 359027 362590 397029 399987 640973 666110 41.05 67.7 1
11:15:06 2023-09-28 336781 332549 86058 86533 133467 133009 133608 131893 93045 94925 103155 103353 124931 125394 355912 383312 1017876 1008083 368968 382025 117860 105565 113265 114180 130848 128437 123286 123410 82363 84944 265529 234146 683840 683993 214929 213927 275508 278047 324956 315978 332261 335481 351992 354330 331247 368156 724653 757364 533132 444765 294739 288689 333803 335705 350158 353967 360047 362409 401538 398618 634024 667531 41.05 67.7 1
11:15:07 2023-09-28 337589 333043 86021 86626 133100 133064 133390 132573 92856 95089 102977 103558 124898 125843 355693 384248 1020299 1007510 370478 382454 117614 103199 113319 114468 130914 128725 123526 123513 82593 84944 267575 232689 687854 685675 215267 214228 274963 278047 324498 319161 332784 334543 351992 355218 331713 368156 726747 761685 531798 441367 294257 293777 333947 333528 350831 353577 357220 362590 398685 398760 634527 665488 41.05 67.7 1
11:15:08 2023-09-28 332558 332814 85989 86648 132981 132768 133222 132606 92856 95123 102835 103590 124898 125843 355912 378720 1030202 1013944 367305 382901 117209 105779 115992 114560 130247 128897 123251 123650 82560 85338 265529 235876 674748 682991 215606 213627 275577 278047 324956 315584 333685 335516 350396 357613 333788 368756 722385 754640 540308 444133 294675 288401 337262 333636 349067 356243 357148 362590 396957 400336 642016 666110 41.05 67.7 1
11:15:09 2023-09-28 337330 333048 85894 86652 131145 133365 133172 132357 92888 95089 102906 103803 125155 125876 355912 383384 1016398 1005151 368412 381989 117323 105745 116165 114527 130848 128773 123320 123581 82626 85028 265529 232689 682695 686903 215116 213927 275384 278083 324270 316455 333270 334508 353571 355717 331749 368716 724690 761685 538955 441390 294675 288325 333947 335741 351362 354108 359315 362590 399560 398795 634731 665488 41.05 67.7 1
11:15:10 2023-09-28 337367 332783 86021 86630 133042 133064 133172 132443 92887 95089 102977 103558 124931 125843 355661 383907 1017155 1003689 368412 382025 117357 105745 113298 114416 131013 128650 123491 123461 82659 84912 266304 232326 687216 685931 215303 214085 275486 278187 323718 318942 332892 337441 351956 355574 331570 368535 723408 761503 530094 441511 294257 288527 333695 335523 351110 354073 357722 362590 398649 398795 634547 665524 41.05 67.7 1
11:15:11 2023-09-28 333103 332805 85989 86634 133016 133097 133390 132606 92856 95155 102906 103732 124931 126223 355912 378755 1030069 1013944 367858 382865 117323 105813 116154 114527 130108 128897 123046 123787 82672 85094 277040 235948 679189 682954 215606 213627 275577 278047 324956 315843 333722 335987 350437 357649 331247 368716 721983 754821 533132 440746 295093 288355 334706 333852 349246 356278 357184 362590 396993 397573 641047 663926 41.05 67.7 1
11:15:12 2023-09-28 332788 333039 85989 86634 133016 133097 133172 132390 92856 95089 102977 103906 124931 125876 355912 378755 1033069 1013944 368412 382865 117323 105881 116188 114744 130258 128863 123081 123598 82396 85365 267912 236194 680720 682809 215989 213592 275664 278259 326794 315144 335392 337680 350401 356859 331211 369350 724673 756476 523071 441511 294257 288355 336822 333672 348996 356314 356933 362590 396957 397573 641501 664221 41.05 67.7 1
11:15:13 2023-09-28 336890 332814 85930 86533 132788 133064 133134 132390 92919 95123 102977 103803 124898 125843 355912 383312 1017155 1004401 367858 381721 117357 105599 116142 114416 130602 128437 123320 123547 82626 85213 265236 232326 685342 685931 215267 213927 274998 278083 324006 316455 333036 334508 351992 355752 331498 368193 723628 761685 531798 441511 294331 290359 333947 333852 350867 354392 359973 362849 402070 399529 634369 668957 41.05 67.7 1
11:15:14 2023-09-28 336890 333043 85993 86575 133012 133064 133172 132573 92887 95057 103088 103906 124931 125843 355912 383348 1017155 1005225 368412 382025 117480 103329 113352 114744 130947 128760 123491 120462 82527 85079 265529 232745 683071 687606 215275 213927 274963 278047 324498 316455 335243 337094 351992 355752 331749 368156 725237 765092 538955 441367 294257 288325 333712 333852 350867 354144 357722 362590 399244 398795 635631 665561 41.05 67.7 1
11:15:15 2023-09-28 333099 332814 85989 86566 133378 132768 133356 132573 92856 95123 102906 103906 124898 125843 355912 378755 1030184 1013944 368412 383170 117323 105745 113244 114527 130336 128932 123132 123650 82560 85094 265529 235984 677789 683474 215606 213627 275806 278047 326382 315807 335609 335516 350683 357863 331211 368454 722020 755391 531798 444133 295093 288685 337739 333672 349103 356386 360047 362445 396777 397989 640864 665637 41.05 67.7 1
11:15:16 2023-09-28 332599 332805 85988 86634 133016 133064 133390 132573 92919 95123 102977 103920 124898 126434 356485 381913 1032616 1013758 370215 383063 117223 103323 113199 114810 130560 129153 123423 120593 82527 85127 260016 235912 675125 685970 216106 213627 275842 278474 324956 315110 336103 338128 350930 357863 331247 368716 722020 754821 531297 440494 294331 288761 334706 333780 349528 356564 356146 362590 396957 398166 641992 666110 41.05 67.7 1
11:15:17 2023-09-28 337314 332103 85958 86566 133042 132697 133172 132266 92856 95024 102906 103874 124898 125843 355661 384498 1017912 1005151 368117 382025 117634 105666 113220 114744 130848 128471 123286 123461 82626 84853 265236 232362 694951 685446 215267 214228 275384 278083 324498 318899 332225 335481 351812 355468 331498 367936 725679 761540 530094 444133 294675 290395 333803 335668 351362 354073 357722 362590 398649 399493 634547 665451 41.05 67.7 1
11:15:18 2023-09-28 337076 332905 86044 86686 133007 133135 133478 132726 93077 93535 103092 103842 125347 125775 356379 384391 1019648 1007510 368269 382597 117519 105745 113232 114527 130725 128547 123320 123513 82626 84886 266386 232725 686309 685190 215303 214077 275577 278083 324727 316455 334327 335516 351776 355752 331785 369387 725717 762833 531798 445081 294257 293985 333947 336215 350338 354108 357794 362590 399840 398795 634731 665451 41.05 67.7 1
11:15:19 2023-09-28 332090 331713 85952 86575 132981 133131 133172 132789 92888 95123 102692 103906 124898 126191 355912 378755 1030106 1012624 368412 383170 117128 105881 115992 114718 129929 128932 123046 123718 82504 85094 265529 235876 688482 683993 215909 213785 275557 278615 324775 315771 337004 337441 350822 357756 331337 368903 720271 756204 533132 440854 294257 293291 337501 333492 349451 356815 356933 362627 396993 398654 641992 665888 41.05 67.7 1
11:15:20 2023-09-28 337844 332814 86057 86566 133076 132697 133172 132410 92887 94893 102977 103558 124845 125809 355661 384176 1014924 1005151 368412 382025 117715 105672 113376 114180 130947 128471 123440 123376 82659 84944 265236 232888 693321 686903 215303 213927 275577 278083 323778 315978 333306 334508 350210 356287 331247 368149 723591 757364 526143 441367 294047 288763 333767 333852 351929 354144 357256 360479 398649 401469 635668 669835 41.05 67.7 1
11:15:21 2023-09-28 336415 332579 86004 86604 132861 133097 133172 132573 92856 95123 102835 103906 124931 125843 355409 382775 1017912 1006046 369344 382561 117323 105779 116061 114560 130881 128925 123149 120593 82769 85248 265529 232837 696636 687435 215159 214228 275593 278491 323826 318978 333433 334248 350699 356323 331516 368193 723481 757328 526143 441548 293633 288728 333947 333852 351965 354392 357256 360479 398649 399987 636571 665561 41.05 67.7 1
11:15:22 2023-09-28 335124 332571 85934 86541 133016 132664 133206 131960 92793 95024 102906 103590 124898 125843 355912 378791 1031568 1011461 365139 383170 117323 105666 116027 114534 130225 128897 123081 123581 82593 85003 264644 234585 679301 681954 215606 213627 275384 278047 324956 315577 333613 336293 349908 356859 330782 367126 724690 756496 531798 441511 293527 288152 335872 333528 348189 355459 359973 364536 396741 397467 639975 664111 41.05 67.7 1
11:15:23 2023-09-28 333681 332107 86079 86575 133085 132664 133390 131960 92856 94990 102692 103558 125423 125843 355912 379888 1027080 1013944 365104 385204 117480 103232 113265 114711 130848 128547 123320 120397 82495 85105 265529 234368 680689 682569 215606 213627 274998 277194 324956 315807 333397 336494 351479 356859 331247 370178 724543 756439 531798 440126 293769 288355 333983 335741 348475 355494 359664 364533 399275 396426 637698 664221 41.05 67.7 1
11:15:24 2023-09-28 333635 331854 86037 86608 132827 133097 132772 132606 92761 95123 102692 103938 124931 126434 355661 381061 1023849 1004645 369668 382597 116966 105847 115992 114718 130440 128897 122876 123650 82593 85094 264644 234549 679676 685931 215303 213627 274087 279761 324956 315843 336126 336489 351992 356359 332792 366521 719907 764302 533132 445229 293905 288689 336786 333636 350472 354534 359235 360298 396849 399249 636571 667483 41.05 67.7 1
11:15:25 2023-09-28 332859 332575 85984 86600 133418 133097 132772 132789 92824 95123 102692 103938 124812 126473 355406 383301 1026235 1004571 369488 383643 117223 103155 113101 114810 130258 128973 123046 120766 82593 85127 265529 234549 678261 687877 215606 213858 273895 278938 324812 315663 333685 334472 351992 356859 333297 367114 720453 763912 532193 443864 293841 288761 336584 333816 350903 355209 359379 360515 396993 398795 634244 665488 41.05 67.7 1
11:15:26 2023-09-28 337337 332579 86021 86570 133193 132768 133172 132361 92951 95089 102908 103590 124931 125843 355661 381061 1023849 1016607 366718 382025 117390 105599 116096 114495 130561 128471 123320 123461 82626 84944 265529 233088 685221 682722 215606 213627 276724 277815 323898 315978 333289 338397 351456 356538 329497 369202 724543 754712 511293 441583 294675 290486 333911 336179 349774 355494 358011 362627 401538 398618 641955 665379 41.05 67.7 1
11:15:27 2023-09-28 337066 333043 85998 86661 133109 133147 133440 132656 93109 93600 103018 103842 125176 126155 355766 381418 1025505 1018285 370141 382525 117323 105711 113244 114495 130881 128615 123388 123684 82593 85028 265529 233329 685705 683993 215606 213328 276653 277939 324462 315978 333505 336494 351744 357314 329711 369350 725717 752584 511293 441619 295031 288290 333947 335741 349774 355174 358011 362590 398614 398131 641955 667057 41.05 67.7 1
11:15:28 2023-09-28 332823 332809 85930 86686 132973 133064 133172 132573 92824 95155 102906 103906 124898 126434 355912 381025 1023849 1004645 367858 383134 117161 105779 116119 114560 130602 128863 123217 120560 82560 84970 265529 234585 677789 685931 215658 214723 274644 278579 326794 315735 333505 337411 351848 355574 333351 368531 723178 763875 530463 444818 294675 288761 337262 333672 350795 354890 359379 363103 396705 401652 632787 667057 41.05 67.7 1
11:15:29 2023-09-28 333582 332792 86058 86792 133117 133030 133536 132726 92887 95284 102841 104016 124898 126191 354794 382703 1026761 1006046 366682 382525 117323 105779 116154 114527 130516 128863 123217 123753 82560 85272 267632 234513 676130 685446 214929 214228 274927 278011 324956 315843 333613 334508 351992 354685 332432 368977 720417 763875 530463 441620 294675 288306 336347 333816 349809 354356 359090 364203 397029 398725 632303 666110 41.05 67.7 1
11:15:30 2023-09-28 336627 332805 86057 86720 132981 132972 133356 132357 92824 95056 102906 103803 125241 125843 355912 378720 1022361 1013615 369524 381989 117323 105745 113155 114527 130503 128471 122006 120593 82826 83823 279527 233437 686125 683775 216141 213221 276051 279115 324282 318528 333505 335481 351726 357863 330710 367748 725681 753117 534467 442874 293841 290974 335691 333852 349809 356529 358498 360443 398020 398445 642902 665488 41.05 67.7 1
11:15:31 2023-09-28 333328 332491 86020 86686 133007 133064 133172 132390 92887 95089 102906 103803 124898 126225 355912 384427 1026761 1004371 365874 382561 117357 105779 113089 114527 130749 129077 123217 123684 82593 85061 267019 234513 678663 683993 214929 217533 275542 277584 324956 315843 333420 334508 351992 354685 331785 367090 720453 763644 533966 441548 293527 288761 335872 333816 352297 355459 362098 363398 396813 398654 632641 667161 41.05 67.7 1
11:15:32 2023-09-28 333328 333256 86048 86690 132973 133239 133172 132390 92824 95089 102692 103803 124898 126225 355409 380990 1023849 1004645 366718 385477 117657 103323 113286 114777 130716 128939 123457 120477 82751 85314 264644 234440 677891 685931 215570 217874 275931 278011 326794 315843 333613 334472 351992 354685 332792 368867 720417 763912 536250 445847 294748 288558 336584 333816 350302 354676 358838 363652 396993 398725 632339 666110 41.05 67.7 1
11:15:33 2023-09-28 337066 332072 86016 86537 133016 132697 133172 132357 92888 95056 102906 104049 124898 126225 355661 378755 1023849 1014334 369488 382025 117323 105745 116130 114527 130569 128471 123251 123581 82626 84970 265529 233781 684227 683957 216061 213029 275806 278902 324006 315943 333505 338331 351992 358367 330442 367895 724653 755367 524046 442809 294491 290395 333911 333744 349666 356065 357864 360298 401254 398268 642902 665451 41.05 67.7 1
11:15:34 2023-09-28 335748 333048 86022 86593 133378 133135 133440 132573 92856 94958 102977 103771 125076 126352 355657 378781 1023317 1015351 369488 382419 117351 103164 113265 114777 130602 128863 123183 123581 82593 83881 264095 233637 679510 681917 216366 213627 274892 279495 323862 317406 333577 335481 351744 358367 331462 367078 724104 754821 531798 441728 293425 293602 333947 333852 349809 356850 357184 360407 397427 398166 641047 665488 41.05 67.7 1
11:15:35 2023-09-28 333870 332783 85961 86601 132964 133064 133172 132390 92856 95056 102977 103803 125088 125843 355912 384498 1026316 1005114 367078 382597 117209 105745 116154 114495 130258 128471 123251 123581 82560 84912 265529 234311 677879 686903 214893 213927 276194 277123 324956 315843 336161 337644 351560 354401 330603 370252 722348 762408 527790 441915 295512 288725 335836 333816 349774 352553 359027 364203 396777 398654 635595 664221 41.05 67.7 1
11:15:36 2023-09-28 333870 333252 85934 86727 132973 133767 133440 132989 93014 93535 102875 103842 124831 126332 355766 385477 1029646 1010386 366131 382597 117323 105745 113220 114777 130873 128739 123354 123701 82560 85003 265529 234368 680630 687877 215606 213627 276617 277584 324690 315843 333577 334508 350945 356002 329711 369018 720417 759176 530094 441619 293080 293218 333731 333852 351929 353577 358518 363689 399275 399951 636571 665637 41.05 67.7 1
11:15:37 2023-09-28 335605 332116 86021 86529 132981 132697 133172 132357 92824 95089 102692 103558 124898 126189 355912 378755 1017912 1008120 369524 382025 117323 105711 116119 114495 130258 128650 123081 123581 82519 84944 265529 234110 678900 682569 215355 214759 274644 278615 324848 317593 333433 336895 349693 356382 332576 367712 725681 757220 530463 441367 294195 288761 333767 333852 347634 355494 358297 362264 399058 396356 636571 665488 41.05 67.7 1
11:15:38 2023-09-28 336482 331789 86117 86639 133283 132564 133541 132075 92951 95053 103018 103494 124865 125688 355912 381863 1020912 1010386 368932 382561 117323 105779 116073 114645 130749 128471 123081 123547 82560 85028 265529 234146 688252 681436 214964 214228 274927 278670 324956 315683 332531 337072 350683 355218 332252 368156 727262 761648 529129 444227 294257 293705 333947 335451 348194 354392 358297 360515 397427 396391 634527 664511 41.05 67.7 1
11:15:39 2023-09-28 332859 332787 85884 86694 132719 133532 132975 132822 95058 95287 102692 104223 124573 126609 354507 378755 1030069 1011064 367305 382025 117128 105779 116027 114527 130019 128739 121666 120593 82396 84064 267019 234167 678891 687353 216177 213520 276051 277868 324848 315807 335573 335777 351992 357863 330460 368903 719835 754785 533132 442246 294331 288365 336786 333274 351929 356815 359027 363103 397029 399987 641501 666110 41.05 67.7 1
11:15:40 2023-09-28 332643 332311 86103 86822 132938 133064 133172 132390 92856 94958 102875 103842 124865 125843 355912 378685 1031074 1012896 367305 382561 117209 105779 115958 114527 130572 128773 123046 123787 82471 84944 265529 235948 680469 681954 215606 213627 275349 278011 324956 315362 333613 335987 349872 356859 330746 368679 720453 754785 533132 441165 294675 287949 336548 333852 348434 355708 357184 363689 396957 396391 638185 665365 41.05 67.7 1
11:15:41 2023-09-28 335609 332063 85920 86575 132670 133097 132739 132357 92824 95123 102692 103803 124693 125843 355409 382512 1017912 1003689 372289 384932 117284 103291 113310 114619 130503 128760 123423 120397 82462 85164 267019 233273 684693 686903 215454 213927 275384 278615 323682 315943 333541 336252 350174 356287 331498 366784 722531 757292 531798 441259 293083 288527 333947 333780 351929 354640 357184 360407 396246 400286 636571 665524 41.05 67.7 1
11:15:42 2023-09-28 333906 332103 86107 86533 133487 132631 133206 131926 92824 94925 102906 103558 124931 125809 355912 379853 1025590 1013944 366818 382943 117357 105672 116188 114527 130602 128773 123251 120517 82593 84970 265529 234549 679092 681954 215606 213822 275771 277194 324956 315843 333270 336564 350966 356824 331749 368233 725753 756776 523233 443818 296976 288725 335836 336179 348577 355565 360047 364645 399166 396356 638149 664221 41.05 67.7 1
11:15:43 2023-09-28 335795 332575 86079 86533 133007 132539 133482 132179 92919 94925 102977 103558 125109 125708 355730 383301 1028220 1013870 366744 382723 117580 103341 113610 114619 130914 128471 123251 123547 82593 84944 264095 234404 684562 681917 215606 213927 275806 276908 327414 315843 333036 336529 350966 356859 330746 369018 724690 757031 531798 441619 293304 288852 333947 335741 349246 355743 357220 364828 397463 396426 637247 664221 41.05 67.7 1
11:15:44 2023-09-28 333135 333048 85952 86667 132947 133318 132739 132697 95125 95156 102692 104048 124693 126439 355409 382167 1022361 1004401 371759 381989 116933 105779 115958 114560 129929 128863 123132 123822 82672 85094 265529 234311 676556 686903 215606 213927 274927 279761 324042 315627 335319 336581 351776 356253 332378 366634 720271 760786 530463 444987 293376 288761 336584 333509 351929 354676 357220 363698 397029 399987 637928 666974 41.05 67.7 1
11:15:45 2023-09-28 333621 333048 85920 86690 130875 133767 133273 133081 92824 95251 102590 104016 124798 126453 355227 380884 1023702 1006076 371723 382060 116966 105779 115958 114501 129840 128829 123012 123650 82504 85003 267912 234332 674347 686903 215606 213927 274087 279528 324956 315577 335609 334472 351992 356287 332792 366521 722020 761685 530094 445520 293841 293291 336822 333456 350867 354676 358297 360443 396957 398795 634436 665488 41.05 67.7 1
11:15:46 2023-09-28 336818 332562 86020 86541 133025 132631 133394 131960 92824 94925 102906 103558 124898 125809 355657 380421 1023849 1012896 367078 382025 117357 105531 116096 114180 130593 128437 123251 123427 82593 85155 265529 233052 685826 684510 215355 214085 276403 277441 324848 318303 332657 337680 351812 356645 330303 370252 724653 752656 530094 440479 295093 290948 333947 335741 349774 355743 358011 363434 401210 397538 641010 666110 41.05 67.7 1
11:15:47 2023-09-28 336600 332748 85958 86639 133147 132905 133323 132324 92951 95218 102875 103739 124865 125809 355661 380456 1024775 1014408 369165 381989 117357 105599 116027 114652 131425 128437 123166 123547 82593 84853 265529 232888 685342 683474 215606 213029 276653 278047 324498 315978 333036 335516 351497 356859 329444 366024 724690 748350 528777 440994 294084 293679 333658 333852 349523 355494 358011 360551 398334 398166 641992 665255 41.05 67.7 1
11:15:48 2023-09-28 333609 332103 85898 86541 132797 132664 132739 132266 92761 95089 102692 103590 124778 125843 355409 381869 1026032 1004645 366202 381989 117242 105774 115992 114527 129929 128836 121666 120510 82396 83881 267019 234440 678913 685337 215124 214830 274785 277581 326794 315843 333649 334508 351992 354685 332576 369202 720380 763336 530463 445532 295581 289230 336347 333852 350338 354144 359415 363725 397029 398481 632339 666110 41.05 67.7 1
11:15:49 2023-09-28 333465 332900 86048 86661 132981 132697 133172 132390 92793 95251 102906 103874 124898 125876 355661 383312 1026235 1003418 365909 382060 117161 105779 115992 114527 130019 128684 123046 123581 82593 84944 265529 234549 676750 685446 215000 217569 274963 278047 324956 315843 335052 335516 351992 354685 331785 367126 720453 766147 537603 441367 293527 288761 336347 333852 350584 354144 359126 363982 397029 398760 631892 663926 41.05 67.7 1
11:15:50 2023-09-28 335868 331780 85958 86570 132822 132768 133139 132390 92856 94958 102906 103732 124898 125843 355912 378455 1023123 1015202 372326 385204 117480 103291 113376 114619 130626 128636 123457 120430 82495 85138 266386 233637 684738 683993 216213 213029 275842 279187 323453 315908 333541 335516 351744 358367 331713 367341 724690 752656 533132 440162 293841 288702 333731 333852 349845 356564 358518 360443 398614 398481 642029 665488 41.05 67.7 1
11:15:51 2023-09-28 333942 332706 86180 86593 132973 132664 133172 132357 92761 95087 102692 103590 124898 125843 355661 377592 1022397 1013652 369632 382025 117323 105672 115992 114416 130019 128471 123081 123376 82593 84853 264644 233617 679510 682991 216213 213029 274998 279331 324006 315026 333541 335291 351744 357863 331247 367114 724140 752620 530463 441548 293498 293777 333947 333852 349809 356529 356146 360443 397427 398166 642936 665488 41.05 67.7 1
11:15:52 2023-09-28 333316 332112 86005 86537 132797 133122 132772 132714 92856 94958 102692 103809 124989 126264 355406 384248 1029683 1006039 367859 381882 117223 103194 113080 114501 130019 128471 123081 123410 82593 83765 266968 234368 678788 686903 214627 214228 276368 277529 324956 315577 333613 334543 351992 354685 330782 367162 723628 757364 537136 440198 293562 288761 335872 333528 350338 353612 357758 364828 399275 398760 635432 664221 41.05 67.7 1
11:15:53 2023-09-28 333942 332575 85988 86601 133012 132697 133394 132142 92856 94991 102692 103590 124931 125843 355657 378997 1020875 1013223 369632 382025 117161 105599 116027 114527 130225 128505 123081 123615 82593 85221 265529 233817 693932 681472 216213 213627 274735 279331 324498 317557 333325 337680 350961 358331 332887 366931 722421 755780 531798 441367 293841 289242 333947 333852 349809 356850 359973 360262 400223 398445 640103 665524 41.05 67.7 1
11:15:54 2023-09-28 333906 332491 85953 85264 131053 132963 133348 132656 92919 95186 102909 103842 124831 126124 355515 378925 1020410 1011027 369560 382025 117323 105706 113211 114416 130704 128650 123081 123495 82593 83650 266968 233817 680065 680955 215606 213927 274542 279331 324727 315843 333577 334543 349944 356859 332792 367114 723628 757031 529129 444190 293841 293291 333767 333852 349241 356850 358333 360479 399275 396461 637247 667177 41.05 67.7 1
11:15:55 2023-09-28 333645 332107 85957 86575 132797 132697 132772 132357 92888 95123 102692 103590 124898 125876 355409 384847 1027117 1008120 367078 382597 117357 105779 116027 114527 130019 128773 123251 123530 82626 84977 264644 234513 681851 687730 215355 213785 276510 277581 324920 315807 333469 337680 351956 356109 329640 367126 720453 756118 534467 441619 295167 289383 335635 333852 351645 353612 358843 363984 399275 399671 636571 664221 41.05 67.7 1
11:15:56 2023-09-28 333537 331960 85962 86800 132936 132997 133072 132290 92856 95186 102692 103558 124726 125843 354907 384533 1027777 1010035 365874 380919 117276 103220 113143 114337 130019 128471 123046 123410 82447 84944 265529 234182 677755 687390 215606 213328 276265 277815 324956 315843 333131 335777 350699 356859 329711 369125 718274 757031 534467 441417 294466 288761 333983 333780 351965 354711 358011 362627 399275 399987 639162 663926 41.05 67.7 1
11:15:57 2023-09-28 336395 330777 86017 86447 133374 132166 133172 131712 92793 94891 102692 103417 124898 125843 355661 381061 1017949 1007368 368412 381721 117323 105599 113133 114180 130695 128622 121666 120462 82429 85079 264095 234038 690401 682569 215124 214228 274785 278295 324690 315843 332531 336600 350683 354578 331641 367565 724690 757364 537603 445397 294675 292981 333731 335741 347670 353612 358297 360515 397463 396391 632861 664511 41.05 67.7 1
11:15:58 2023-09-28 337662 331861 86121 86586 132973 132631 133172 131926 92951 94891 102977 103526 124898 125688 355661 384319 1017514 1005114 367305 381953 117566 105677 113343 114148 130848 128190 123320 123358 82626 84846 265236 232689 687035 683921 215231 214077 274927 278011 324956 315943 332225 336232 351992 354685 331713 368156 724653 761648 531798 441511 294331 288761 333947 335741 349774 353790 357184 362518 398649 398725 633512 667057 41.05 67.7 1
11:15:59 2023-09-28 333147 332040 85925 86597 132947 133122 133139 132714 92793 94990 102658 103590 124659 125809 355373 378120 1030096 1014720 370141 385477 117088 103341 113190 114468 130193 128849 121497 120660 82429 85255 265529 235876 677415 681917 215606 213927 275400 277724 324956 314737 333613 335481 349872 356538 331211 368679 723554 754216 530094 441129 294257 288152 337299 333456 348720 356243 357184 363103 396921 396391 640050 664184 41.05 67.7 1
11:16:00 2023-09-28 335383 331211 86048 86590 133378 132597 133356 132257 92982 94891 102692 103423 124865 125688 355409 378755 1026761 1013944 366302 381989 117290 105565 115992 114495 130516 128437 123217 123547 82560 84912 265529 234347 681358 680918 215247 213627 275349 277159 324956 315843 333000 336529 351195 356824 331211 367126 724104 757031 531798 441619 293527 288852 333947 335741 348684 355423 359664 364239 399275 396391 636311 664221 41.05 67.7 1
11:16:01 2023-09-28 332823 332455 85937 86652 132754 133064 132739 132789 95026 95089 102738 104126 124698 126439 355082 380919 1023317 1006002 371542 384932 116994 103264 113146 114527 130129 128650 123012 123581 82414 85164 266968 234440 687351 686903 215606 213927 274679 279761 324006 315843 333649 336727 351992 356538 332756 366485 720380 757256 530463 445169 293010 293498 335800 333744 351038 354640 357974 360407 396993 399987 636571 666197 41.05 67.7 1
11:16:02 2023-09-28 332176 331713 85916 86537 130979 132664 133139 132390 92761 95024 102658 103874 124778 125843 355409 380687 1023849 1003217 368968 382603 116933 105745 115958 114527 129929 128863 123012 120600 82414 85028 265529 234477 677665 685931 215606 217647 274052 278438 324956 315807 333649 334508 351992 356287 333532 367895 720417 764092 530463 446349 294466 288761 336584 333816 350549 354676 359668 362590 396957 398760 632339 666110 41.05 67.7 1
11:16:03 2023-09-28 336006 332031 86175 85405 131149 132838 133222 132290 92856 95053 102769 103809 124764 125741 355227 383447 1023812 1014136 368341 381989 117290 103276 113319 114462 130470 128437 123251 123513 82736 83765 265529 233052 684348 683401 215606 213029 276229 278438 324006 315943 333023 335516 351992 357863 329711 368156 724653 754252 535801 441730 293841 288290 333947 333852 349774 355174 358011 360479 398614 398445 641992 665814 41.05 67.7 1
11:16:04 2023-09-28 333292 331709 85953 86533 132938 132664 132743 132361 92793 94958 102692 103732 124778 125843 355409 381863 1023849 1003217 366167 382025 117094 105711 113100 114495 129934 128650 123046 123547 82560 85061 270034 234296 684365 686458 214643 214830 275207 277636 326988 315735 333469 337441 351564 354437 331713 368347 719871 761685 531798 443818 295093 288644 335836 333816 350302 353577 361584 364203 396993 398166 631855 664221 41.05 67.7 1
11:16:05 2023-09-28 333690 331897 85962 86732 133020 132997 133289 132290 92824 95053 102658 103590 124521 125809 355409 384049 1028951 1007510 367078 381989 117128 103276 116119 114449 129929 128437 123012 123684 82504 84912 264644 234311 679371 687877 214929 213927 276423 277159 324956 315843 333577 335256 351992 355717 329711 367126 720417 756650 534467 440994 294748 288761 333947 333852 351362 353542 358772 363652 397029 399355 636343 664221 41.05 67.7 1
11:16:06 2023-09-28 333316 332076 85953 86657 132797 133122 133139 132623 92824 94990 102692 103558 124778 125843 355409 378120 1020838 1009554 369560 382025 117128 105711 115992 114987 130348 128622 121666 120445 82462 85196 265529 234002 680190 682569 215462 214680 274750 278866 324956 314767 333541 336494 349621 356859 332720 367895 726747 759176 537603 446666 293841 293705 333947 333528 347670 355743 358838 360479 399275 396356 636276 665488 41.05 67.7 1
11:16:08 2023-09-28 333460 332004 85994 86385 133378 132108 133356 131860 92856 94858 102977 103353 124898 125688 355657 384115 1017876 1007331 370441 381721 117209 105711 116119 114383 129844 128437 123046 123547 82560 84970 265529 234146 678514 680918 214607 214228 274963 278670 324956 315843 332531 336564 351195 354685 331749 368156 725717 757328 530463 441620 294257 293399 333947 336215 347670 354108 361568 360515 397706 396356 632824 666583 41.05 67.7 1
11:16:09 2023-09-28 331583 332491 85856 86626 132535 133097 132739 132390 94961 95188 102587 104152 124488 126521 354907 378420 1032542 1013272 369092 384932 116799 103220 113014 114777 130407 128939 121328 120495 82429 85131 265529 234440 680676 685446 216061 213856 275806 277975 324956 315843 336120 336252 351848 357612 330710 368977 719326 753720 530463 442560 294466 288761 336475 332769 351074 356564 359027 362590 396921 399355 641010 664712 41.05 67.7 1
11:16:10 2023-09-28 331673 332076 85957 86597 130979 132664 132772 132290 92824 94958 102692 103558 124659 125843 354871 377592 1027080 1013223 367011 382334 116899 105711 115923 114416 129840 128437 122927 120517 82414 85028 265529 234549 676273 681954 215606 213965 275349 278047 324956 315362 333649 335481 349908 356859 330424 368156 720380 753007 530094 442726 294257 287949 336822 333852 348720 356243 357184 363139 396957 396391 639577 664221 41.05 67.7 1
11:16:11 2023-09-28 336152 332067 85925 86597 132762 132697 132739 132357 92793 93406 102738 103809 124698 126056 354726 382060 1018924 1006518 370968 384115 117189 103276 116119 114383 130019 128437 123217 123513 82462 83765 265529 232326 684440 686417 215454 214228 275384 278047 323478 315943 333095 336489 350174 356287 331211 367114 722494 757364 531798 441367 293425 288527 333947 333816 351645 354392 357184 360407 396281 399355 634731 667346 41.05 67.7 1
11:16:12 2023-09-28 333609 332112 85888 86575 132728 133097 132523 132390 95025 95089 102516 103874 124573 126520 354907 380456 1020875 1003652 371759 381453 116819 105745 115923 114527 129840 128739 123012 123615 82414 85028 265529 234311 686554 686903 215606 213927 274507 279528 324498 315843 333685 336489 351992 356596 332486 366521 719871 760786 536802 444190 293155 293291 335872 332769 350867 354676 357722 363069 397029 399951 636571 665488 41.05 67.7 1
11:16:13 2023-09-28 335795 331785 86281 86739 131236 132564 133106 132199 92888 95053 102875 103494 124798 125708 355227 382219 1023849 1014666 366040 381721 117499 105599 113211 114148 130569 128313 123286 120299 82679 84912 265529 233088 682918 681917 215606 213927 276689 276928 324956 315687 333000 337047 351461 356824 329711 368233 724690 754288 533132 440369 293115 293705 333947 335741 349246 354890 358518 364203 398614 397573 638185 664221 41.05 67.7 1
11:16:14 2023-09-28 336342 332058 85984 86541 132792 132415 133360 131960 92856 94925 102692 103558 124693 125809 355369 379888 1023123 1013652 368903 380884 117242 105638 116027 114416 130536 128471 123217 123427 82593 85038 265529 232888 688180 682954 215606 213029 276653 278047 324462 315943 333270 335516 351744 356859 330179 368716 724690 748314 535801 441104 293841 289181 333658 333852 349774 355209 358011 362849 401173 400336 643852 666036 41.05 67.7 1
11:16:15 2023-09-28 332955 332436 85989 86762 130875 132997 133110 132544 92856 94990 102692 103590 124693 125843 355013 380884 1023849 1003217 368307 383192 117088 105745 115958 114337 129844 128471 122961 123581 82560 85003 265529 234585 677518 683993 214643 217874 274927 278011 324956 315843 333613 334543 351726 354685 332522 369387 720417 762761 531798 441620 293080 288648 336347 333852 350584 354108 361825 363689 397029 398760 631892 665637 41.05 67.7 1
11:16:16 2023-09-28 333906 331520 86012 86533 132754 132697 132806 131960 92793 94925 102692 103526 124693 125809 355409 377592 1022361 1013944 369524 381989 117128 105711 113232 114632 131301 128657 121666 120432 82495 85047 265529 232945 686368 683291 216482 213520 275771 278866 324006 315026 333505 337644 351456 358367 331211 367114 724653 753007 525529 441511 293217 293570 333731 333852 349523 356815 359027 360407 396281 398131 641010 665255 41.05 67.7 1
11:16:17 2023-09-28 333870 332036 85921 86414 130979 132664 133072 132361 92730 94957 102692 103558 124812 125809 355082 378997 1017949 1011064 369596 381762 117128 105677 116038 114527 130070 128471 123046 120270 82560 84944 265529 233817 679744 679921 215909 213965 274507 278902 324498 315843 333541 334543 349872 357612 332792 367114 723554 756402 530463 445397 293667 293363 333947 333852 349528 356850 358297 360479 396281 396426 638185 665488 41.05 67.7 1
11:16:18 2023-09-28 333609 332072 85984 86537 132762 132664 132772 131960 92824 95056 102692 103558 124659 125809 354907 383348 1028072 1010035 367972 381918 117223 103161 113157 114429 130225 128512 123388 120397 82462 85028 265529 234146 677518 686903 215355 213935 276617 277549 324956 315843 333131 337680 351787 356287 329746 367126 720417 757256 533132 441417 294675 293084 335872 333852 351929 354108 358772 363689 399275 399987 636571 663382 41.05 67.7 1
11:16:19 2023-09-28 333496 332076 85989 86541 132797 132810 133152 132257 94929 94925 102692 103558 124693 126223 354907 382202 1025869 1009591 365104 381721 117323 105672 115958 114180 130019 128471 123012 123461 82560 84912 265529 233982 677382 686903 215606 213328 276459 277815 324956 315843 333577 336252 350699 357600 329746 367090 719326 756476 532070 441619 292853 288761 333983 333816 351929 354676 358518 363361 399275 399987 637698 664221 41.05 67.7 1
11:16:20 2023-09-28 333834 331072 86062 86414 132973 132631 133139 131926 92887 93406 102738 103777 124731 125741 355300 380884 1020410 1008947 370215 384115 117189 105711 115958 114416 130019 128437 122961 123702 82560 85028 264644 233781 680065 679958 215275 214228 274927 278474 324727 315843 332567 336810 349908 354685 331749 367635 724690 757292 530463 441620 293914 288761 333947 335741 347670 354357 358297 360515 399275 396356 632686 663573 41.05 67.7 1
11:16:21 2023-09-28 335505 331569 86021 86508 133081 132415 133440 131926 92856 94761 102692 103148 124865 125394 355409 382739 1014629 1005188 367305 380884 117715 103037 116096 113958 130692 128012 123200 123307 82626 84795 265529 233688 688501 685446 215303 213927 274963 278047 324042 316013 332531 334543 350174 355467 331462 368716 723116 757328 533132 441548 294257 290359 333947 333852 350867 353860 357722 362590 398685 398795 634527 665488 41.05 67.7 1
11:16:22 2023-09-28 333338 331785 86088 85272 131210 132963 133072 132324 92824 95087 102875 103842 124764 125775 355264 381141 1027080 1013944 367305 385207 117088 103232 115958 114527 130019 128505 122961 122674 82396 84944 267019 235948 678688 682954 215606 213858 275384 278474 324956 315362 333685 335516 350437 356859 330782 368716 721983 754821 531798 441165 294331 288355 334706 333852 348720 356314 357184 362590 396921 396426 639614 664221 41.05 67.7 1
11:16:23 2023-09-28 333338 332067 86021 86562 132831 132664 133139 132224 94929 94925 102692 103558 124778 125843 355661 378781 1028573 1013944 366202 382025 117161 105672 113076 114449 130019 128471 123046 123495 82560 84944 265529 234657 684446 681954 215909 213627 275384 278083 324377 315362 333613 335787 349908 356859 331247 368719 722531 754223 531798 441056 293080 287949 335727 333852 348684 355779 357184 363948 396705 400054 641985 664111 41.05 67.7 1
11:16:24 2023-09-28 333798 332675 85953 86792 130780 133469 132743 132544 92824 94990 102692 103590 124726 125843 354580 382167 1018961 1005361 369192 384351 117433 105599 115992 114370 130112 128471 123029 123461 82396 84853 265529 233052 684693 686903 215606 213927 276426 278474 323023 315943 333613 334472 350174 356287 331247 367635 721509 757292 531798 441511 293631 288904 333947 333852 351929 354676 357471 360443 397463 399671 636571 665524 41.05 67.7 1
11:16:25 2023-09-28 333076 332112 85824 86566 132569 133064 132739 132390 94928 95089 102692 103906 124488 125876 354621 380723 1020912 1006076 369596 381757 116933 105779 115843 114534 129840 128471 122961 123547 82537 84886 264644 233781 679156 686903 215606 213927 275384 279564 323059 315843 333685 335777 351992 356323 331749 366818 722298 757256 531798 445847 293891 290608 336512 333275 351254 354534 360047 360298 396921 399529 638156 668957 41.05 67.7 1
11:16:26 2023-09-28 336075 331807 85984 86381 133016 132415 133435 132224 92824 94891 102692 103148 124693 125601 355803 379853 1024066 1012503 366040 380884 117357 105599 115992 114180 130019 128224 123081 123341 82560 85038 265529 233452 684710 680955 215606 213627 275806 276345 324956 315843 332531 336529 350966 356859 330496 368233 724690 755962 537603 440994 293562 288617 333947 335741 348720 355494 356933 364276 398020 396426 637247 664221 41.05 67.7 1
11:16:27 2023-09-28 331852 332107 85892 86575 132612 132697 132739 132423 95058 95089 102692 103732 124829 125876 354907 382760 1024775 1004459 372857 381882 116833 103258 116050 114652 130019 128760 123303 120477 82462 85061 265529 234513 677211 686903 215694 214121 274507 279761 324498 315843 335609 337203 351524 356323 332792 366225 720380 757328 531798 446666 293667 293363 335872 333780 351645 354711 358046 360443 397029 399987 636571 665561 41.05 67.7 1
11:16:28 2023-09-28 333364 332787 85973 86634 132569 133097 132672 132897 94894 95123 102587 103558 124521 125876 354621 382723 1017949 1003689 369560 381453 116966 105599 113034 114180 129840 128471 122910 123495 82504 85061 265529 233817 690126 686903 215606 213927 275613 279564 323777 314990 333685 335777 350210 356323 331247 366192 720453 757256 531798 441367 293010 293850 333767 333816 351929 354711 357220 360407 397029 399987 636571 665524 41.05 67.7 1
11:16:29 2023-09-28 336043 332107 86021 86414 133286 132888 133172 131997 92951 93406 102949 103777 125109 125640 355300 381680 1026724 1012354 365893 381882 117385 105565 116188 114370 130112 128348 123081 123616 82606 84879 265529 234182 680832 680955 215694 214228 275613 277159 324956 315843 333072 336564 350966 356574 331785 368269 724653 757031 531798 440485 296142 288852 333762 335741 348756 355743 357220 364828 396316 396426 636311 664221 41.05 67.7 1
11:16:30 2023-09-28 336130 331843 85989 86504 132866 132166 133172 131926 94994 94794 102692 103180 124812 125428 355661 378826 1026235 1013223 366040 381453 117357 105599 116154 114148 130108 128259 123115 123341 82593 84944 264644 233817 683959 680991 215606 213927 276229 277159 324956 317290 332567 336564 351002 356859 329782 367974 725237 757031 531798 441012 293939 288761 333947 335741 348720 354747 357220 364828 397463 396426 636311 664221 41.05 67.7 1
11:16:31 2023-09-28 332290 333072 86062 85193 130862 133214 132972 132506 92856 95251 102522 103984 124731 126419 354653 380954 1023812 1004645 371723 382723 116899 103208 116050 114495 129840 128829 121462 120675 82527 85061 265529 234477 674865 687390 215606 214228 274892 279495 324727 315843 335573 336727 351992 356252 331426 366485 720380 757220 530094 444818 293425 293705 336584 333780 351645 355174 357974 360407 396993 399951 636571 665488 41.05 67.7 1
11:16:32 2023-09-28 331816 332792 85952 86657 132758 133135 132743 132664 92761 95155 102805 103874 124488 126191 355409 381025 1023812 1004401 369596 382561 116899 105779 116050 114685 129755 128829 122978 123615 82560 85061 270034 234477 674606 687606 215606 214228 274927 279761 324956 315843 335319 336727 351992 356824 332756 367004 720380 761109 531798 443900 293425 293809 336584 333744 351645 355423 361034 360226 399021 400299 637854 669909 41.05 67.7 2
11:16:33 2023-09-28 337434 331928 86168 86882 133434 132872 133507 131926 92919 94990 102977 103526 124898 125708 355803 380385 1026761 1015388 366558 384932 117600 105677 113397 114383 130536 128437 123423 123427 82593 85028 265529 233817 688439 681917 215909 214228 276653 277318 326382 315908 333505 337273 351744 356859 330710 368269 726232 757031 533132 441638 294046 293705 333947 336690 349774 356779 358297 365898 398649 398725 638149 667057 41.05 67.7 2
11:16:34 2023-09-28 341996 336292 87293 85344 132689 136232 137157 136017 93806 95884 106531 106201 128094 128824 360641 388011 1042363 1032889 374843 390567 122289 105497 117331 118180 136390 134992 125156 125384 86120 84551 272379 237446 710822 698033 218476 216223 282028 283631 333427 324731 341448 345130 359883 366801 338077 376172 745134 774679 534045 454781 301713 299387 346329 346270 360763 368020 369267 372561 409806 409917 661080 687712 41.05 67.7 2
11:16:35 2023-09-28 346924 342969 89076 86592 136262 140491 139826 143072 95055 94333 105092 108466 128861 131678 367069 397025 1063714 1048117 383128 398574 120315 107718 120734 123196 142514 136483 129215 131769 87250 86225 278368 243224 703213 712852 222328 220405 287283 288775 339289 330777 347207 349581 363335 371191 342888 380679 753650 784297 543264 460007 306676 302083 351974 351771 364841 372034 375172 378470 417994 413947 666475 694836 41.05 67.7 2
11:16:36 2023-09-28 349706 351254 90289 88114 141893 141781 143774 142963 95736 94460 107485 112157 131067 132115 375553 405750 1082188 1059536 387407 405425 122919 109485 125257 122924 142769 140446 130573 131678 86029 87709 276352 246438 713822 721495 224461 224083 290240 290573 345899 336709 351641 353652 370020 374614 344824 385960 761324 793310 549146 463576 311734 305890 356556 354149 369624 376523 376753 385308 418825 418973 676326 704094 41.05 67.7 2
11:16:37 2023-09-28 357555 358271 91588 89288 141377 145913 148786 147850 96390 94910 109788 110616 133972 135205 382932 411205 1097572 1075934 393810 413561 124648 111559 125287 126441 147689 143329 134961 136125 87900 89308 279863 249955 724783 731641 227757 225169 293191 294927 349523 340193 358020 356427 369907 377433 349322 386754 773812 806972 559242 468868 317091 306935 360952 360749 373146 378923 378528 385563 426469 422593 687757 713119 41.05 67.7 2
11:16:38 2023-09-28 360875 360763 92072 89804 142744 146421 150299 149443 96390 95136 110619 111468 134749 135802 385983 417917 1108584 1088227 396601 414908 125299 112043 126486 127965 151370 145030 136394 137503 88512 89832 281113 248936 731333 733863 228253 225552 293674 296807 350863 340193 358271 360785 369907 377169 350414 389707 777345 808202 556434 466111 315618 310966 360952 360821 374899 382908 383082 387335 426469 424647 689820 718446 41.05 67.7 2
11:16:39 2023-09-28 364262 364440 92231 89910 144015 147650 150139 149196 96422 95071 111543 112874 135852 137095 387682 415052 1116048 1099198 400465 417469 125572 113966 127598 129434 149038 146321 138427 138987 88974 90434 283394 251686 728670 733716 228787 226989 295057 295507 351997 342884 358020 360821 371570 378861 349639 386137 779660 811374 557383 473423 317091 310966 363543 364476 374337 379985 384566 388601 428740 426329 684575 721439 41.05 67.7 2
11:16:40 2023-09-28 366146 365438 92513 89935 144711 147649 150904 149675 96911 94845 112111 112796 136282 136626 389948 417647 1111680 1102930 404998 417505 125833 113966 128021 131339 150131 146764 138772 141382 89129 90434 282353 251464 734062 730143 229746 226796 294086 297789 350010 342848 359036 360893 369907 374893 350414 386173 781910 823169 566870 468625 315726 311983 360627 360785 376627 380891 383119 386512 423890 427232 686784 719541 41.05 67.7 2
11:16:41 2023-09-28 369817 367458 92519 89586 144850 148308 152081 150223 96487 94877 112458 112939 136503 136832 392932 423325 1106828 1097634 406045 418785 126403 113809 129085 131646 151646 147277 141858 141648 89628 90591 296032 250554 742779 741832 228643 227694 294158 297789 350899 344824 359036 358580 370979 375452 350414 387679 780176 826564 564128 473215 318410 310353 364057 362790 377581 381016 380634 388675 423998 426244 691595 721587 41.05 67.6 2
11:16:42 2023-09-28 374379 369341 92546 90029 145123 150205 152148 151258 96919 95590 112458 113657 136765 137733 391566 424066 1111554 1097634 408810 421290 126335 114261 128871 132218 151132 148275 141824 142380 89722 91160 284124 251686 736084 739120 229033 227729 294921 299337 351961 342812 358271 360495 370979 376532 347536 387335 780765 820807 566005 468552 318264 311693 364093 360821 376326 383482 381965 387352 422959 424647 695902 722613 41.05 67.6 2
11:16:43 2023-09-28 374053 370033 92596 90507 145224 152252 152499 152199 96784 96143 113017 114597 137126 138432 395724 423957 1120776 1097674 405506 423633 126268 114794 129299 132563 151199 149174 141893 142752 89718 91601 285781 254760 731584 742700 228803 229007 294778 297789 353988 342884 357193 360785 372685 376607 347465 386137 781910 818506 561947 473178 318555 311729 364082 363961 374337 382371 383082 387339 426469 422796 694353 724485 41.05 67.6 2
11:16:44 2023-09-28 375365 372180 92873 90885 145595 153103 153165 153284 97146 96339 115308 114828 137782 139493 396623 426465 1132843 1109754 410635 427671 127240 114943 130445 129420 152664 150153 139563 140707 90319 91954 285129 256641 736035 746160 230831 228988 297500 297789 353838 344337 357193 360533 371866 378896 349603 387367 788233 820424 560088 478395 319530 313886 363792 364685 377760 381445 385168 387031 427832 426579 691632 730574 41.05 67.7 2
11:16:45 2023-09-28 377162 375836 93716 90856 147708 151029 154695 153641 97976 96603 116148 115078 141063 139361 399931 427805 1128468 1121810 414052 428881 128029 115206 131062 129865 153829 149977 140426 141416 90950 92241 288229 254832 746756 745513 231973 229148 297612 301061 354612 344372 357767 362468 373279 376572 349639 389226 788828 831722 570983 479073 319079 315766 367968 362686 378934 384668 387157 387375 426469 429874 692809 730833 41.05 67.7 2
11:16:46 2023-09-28 382905 377350 95568 92031 147834 150926 154910 155341 98178 97330 116102 116045 141303 141011 400741 435529 1132806 1111369 414520 430009 128755 112670 133594 131893 154463 151847 141838 143039 91363 94397 287666 258393 741883 754186 231937 231728 297955 299245 356578 345410 360510 362971 375261 380633 349639 387443 791103 826887 573724 478395 322714 315550 369641 367220 378682 386839 386535 391920 430150 430568 707077 736048 41.05 67.7 2
11:16:47 2023-09-28 378650 379051 95958 92191 148493 151098 156741 156070 98681 97630 116530 116431 142089 144060 403640 437982 1142013 1122296 414676 431893 131425 113057 134625 132175 155748 154072 142363 142904 92099 94562 290471 258100 749294 756849 233460 230588 300452 301068 356578 345930 362731 364976 376493 380633 350697 390919 797959 828714 567357 481540 322256 316637 368522 367471 378970 385024 389879 390299 429653 428824 701925 737944 41.05 67.7 2
11:16:48 2023-09-28 385601 379906 96568 94663 152124 152562 158004 157326 99254 98062 113969 117276 139428 144728 408041 436235 1142860 1128283 418854 435781 132146 114426 134914 132889 157011 151948 143545 144500 92777 95154 291141 258199 753669 760097 233060 232492 299549 302337 358732 351825 364383 366026 377572 382096 355971 391362 797247 843839 576466 481871 325939 319163 369893 369691 384364 387736 388698 392994 430814 432820 714139 741215 41.05 67.7 2
11:16:49 2023-09-28 387535 384721 96798 94963 152335 153795 158446 160757 99287 98533 114258 118026 140233 145396 410535 441074 1148591 1125531 422084 435892 132248 114748 131619 133759 157670 153210 143778 145475 93034 95485 290708 260638 752165 762579 233825 236483 300495 302977 361010 349348 364969 364685 378997 384677 353929 392098 801855 836561 573724 482903 324631 316894 373711 371637 381498 387736 386308 395705 435534 433016 716301 742718 41.05 67.7 2
11:16:50 2023-09-28 385328 384516 96901 93603 152368 154334 159447 158983 99939 98669 114983 118319 140977 141568 412632 446154 1159460 1138066 420781 437875 129473 115633 132883 134381 160291 153244 144782 145712 93486 93495 293777 259834 756737 764846 234851 232706 302950 304578 360974 349706 365817 368615 378392 383241 351902 393319 804771 839075 576466 487588 324437 319819 373183 372000 381462 388824 391019 394823 435620 439365 710330 744078 41.05 67.7 2
11:16:51 2023-09-28 391921 388065 94929 95687 151111 155177 158646 161670 100584 98834 115986 121085 141763 142861 416469 444594 1156207 1144128 423498 442165 131066 116219 134125 135122 158414 154381 146916 146938 95569 93834 295580 261554 777344 770387 234851 232053 303320 306730 361010 353706 366682 367507 381177 384677 355842 395738 805948 849993 574119 484724 327282 320860 372928 373052 387912 393320 390452 396645 432723 436513 725195 749214 41.05 67.8 2
11:16:52 2023-09-28 394728 390260 95338 96179 151601 156479 159325 159519 102447 99717 116052 121471 142783 144701 414651 449448 1164625 1140070 423426 441804 130820 116801 134150 136038 157810 155810 146709 147720 95603 94005 295580 264670 762713 774658 234851 233487 304923 306694 363268 354889 366131 367579 378720 385372 354206 395738 810640 848191 587215 486172 330044 321835 373226 374146 386425 393606 389880 396903 436549 435254 726558 755585 41.05 67.8 2
11:16:53 2023-09-28 392540 389902 95827 96320 153237 157160 161294 159587 102858 99819 117381 120241 143246 144291 420318 450962 1170500 1161899 431179 447113 132419 117454 135473 136957 159528 156310 148044 150739 96269 94614 297383 264296 769297 770130 236274 233453 305209 309156 362979 355303 367234 373616 381560 384157 356414 395761 815799 860182 580579 494567 329504 324443 377661 374039 387840 393115 395618 396353 435896 439059 719513 755673 41.05 67.8 2
11:16:54 2023-09-28 396719 392167 96591 96349 154052 157125 162069 160188 103184 99990 117645 121977 143960 144701 419780 456047 1165453 1155070 429923 445104 132727 117881 135917 137441 160549 156851 148493 151018 96538 95064 298403 264296 773378 779554 235545 234208 306933 308023 363233 355374 369560 372561 381025 384192 356414 396385 814526 854742 583321 486652 330980 324528 378907 374146 388020 394678 394645 398740 437856 436477 730842 755810 41.05 67.8 2
11:16:55 2023-09-28 396822 396141 96680 94463 154261 158998 162363 162189 103066 100917 117678 119436 144572 146725 422293 453659 1188927 1165231 429619 449478 133352 118671 137155 138414 161354 158417 151311 147963 96807 95975 299190 267686 775419 779554 237006 235449 308343 310213 368842 359429 369380 374144 381453 389888 359469 397990 823345 865849 586063 494989 332392 324657 377805 378524 391470 395231 396926 396461 442169 442030 726595 762170 41.05 67.8 2
11:16:56 2023-09-28 401620 397079 97281 94651 155294 162042 163212 162448 103450 100884 118467 119371 145586 146283 423700 453870 1180588 1168659 438004 451888 133889 119301 137640 140905 162163 158967 150162 149138 94676 96039 299186 266070 777583 781213 239273 236058 306969 309896 367695 358634 368932 371910 385075 387745 358602 397893 820428 868878 587215 497487 331592 324816 381968 378776 391506 396871 396364 402107 440566 441922 730583 762207 41.05 67.8 2
11:16:57 2023-09-28 400761 399144 97711 94913 155726 162617 164123 163092 103779 100992 119009 119681 145819 146317 426808 462723 1178797 1166042 439206 450962 134229 119535 137431 141339 162570 159636 150162 149890 94836 96631 299182 267112 779770 788164 237776 236058 306969 311818 369130 358346 372883 373061 386232 388868 358027 396529 820428 859128 591385 495376 331592 325182 383356 378885 391872 397697 395261 403643 440971 442030 732737 763288 41.05 67.8 2
11:16:58 2023-09-28 400808 399925 98139 95269 156879 158617 164789 163822 101410 101507 119262 120316 146772 147753 430055 461249 1197019 1177931 433090 454869 135326 120136 138723 141671 163796 162551 149937 150546 95225 96994 300989 269551 785665 786492 237847 236459 310273 310584 369700 362953 373484 374217 383277 390065 360916 400260 829054 870388 592775 498194 335164 329221 381262 380774 394374 398427 396412 400433 441827 446904 732922 767670 41.05 67.9 2
11:16:59 2023-09-28 405478 403316 98344 95688 157104 161422 165249 164726 103870 101578 119696 120758 146770 148370 432193 459328 1189808 1174514 439161 454067 135360 120470 139083 141945 164287 162885 150177 151653 95486 97358 300989 269626 790382 789841 237847 237961 310491 312767 372117 363980 374048 373919 387745 391232 362958 396493 825499 872959 592775 497840 335677 327220 381810 382682 395701 398920 395261 403717 444671 445675 740186 769456 41.05 67.9 2
11:17:00 2023-09-28 405548 403628 98714 96172 157933 160413 166302 165740 104113 101859 120131 121650 150078 148787 431281 467634 1204147 1182165 440383 458883 135581 123234 139214 139035 164665 160881 150660 152883 95972 98025 299158 272062 790781 792716 239360 238403 310744 312803 372131 363723 373793 377351 387204 394508 360699 396385 833775 873816 591385 501367 335496 329559 383356 382718 396889 400111 398908 402852 444208 447013 736833 772518 41.05 67.9 2
11:17:01 2023-09-28 409463 404694 98780 96604 160896 160926 166989 166041 104147 101859 120534 121683 148410 149241 432678 463456 1199028 1182980 441597 458144 136505 123234 140266 139841 165945 160445 151631 152664 96661 98091 304649 270279 786938 791001 239325 239105 310273 314269 373170 363136 375181 375341 388047 392475 363030 398772 827321 878112 590175 499599 337762 329738 386042 381878 396997 403110 396556 405762 445541 447415 744983 770258 41.05 67.9 2
11:17:02 2023-09-28 409713 406088 99226 97294 160961 162364 166989 170386 104180 104338 120855 122886 150425 151029 436538 466213 1216567 1190707 441670 459976 136987 123594 140757 140680 166642 161654 152153 153650 97056 98599 304437 275852 793963 796651 240672 238928 313516 313612 375286 364887 376209 378596 386812 394723 364572 400611 838533 880432 590175 502971 336700 333324 382954 384854 396997 402508 401351 404289 445541 449734 737990 774860 41.05 67.9 2
11:17:03 2023-09-28 413100 406350 99770 97298 161521 162251 170810 170078 101709 104126 121042 122516 150773 153204 437883 466177 1201231 1187319 444168 462324 137436 123921 143245 140638 166875 161913 152677 153932 97389 98763 305558 273786 793319 800155 240441 239469 312197 315708 372096 365322 375632 377337 387758 393615 362490 403067 833412 877486 590175 500854 337762 331776 385599 384817 396637 404671 402977 405865 445118 447609 749224 774602 41.05 67.9 2
11:17:04 2023-09-28 411827 411165 99803 97699 161782 162791 170880 167802 101772 102709 121510 123192 150842 153501 439197 471462 1208137 1180445 440211 464032 137471 123921 143445 141093 167225 162207 153169 154180 97421 98829 306539 275340 791989 804776 240815 238735 314172 315227 374070 366563 377329 378848 388047 394723 363543 404931 837002 865537 603199 500732 336974 333794 385292 385169 395701 401662 403205 406086 445600 446734 742530 779276 41.05 67.9 2
11:17:05 2023-09-28 413970 411003 100107 97765 159037 162919 167580 170659 101920 102956 122008 123258 148386 153895 438925 472298 1204147 1193252 446442 465017 138830 124128 144324 141482 170500 162692 154407 154678 98392 99238 307300 273786 805317 807058 241564 240184 313623 317240 372879 366812 377293 378812 387533 393257 363473 404564 836507 877303 598334 503930 339643 332099 387849 386304 396709 404815 402167 405439 446853 447999 750701 779276 41.05 67.9 2
11:17:06 2023-09-28 411936 412885 100422 98032 159266 164427 167580 171158 101920 104627 122127 123324 148759 154074 440234 478039 1213871 1191753 444168 463929 138306 124404 144254 141974 170430 163283 154407 155246 98522 99782 309441 276514 797986 807058 242899 239812 314579 317603 375458 363100 376197 382178 390242 395279 360844 403639 838888 877468 588804 508671 339199 333794 387921 387754 396997 403677 403740 405259 450933 448316 742165 782460 41.05 67.9 2
11:17:07 2023-09-28 417218 413754 100796 98132 159578 164143 168830 167351 102129 104588 124700 123357 149476 154217 441656 480816 1208248 1189218 453430 465997 140977 124663 144526 142732 167258 164299 154940 156252 98658 100124 306664 276906 803053 812764 242441 241430 313444 318464 377648 365985 380112 378704 392454 396952 364020 403602 839451 878715 598334 507082 342583 333758 387957 387826 400409 405885 402463 405367 450931 449350 756356 784007 41.05 67.9 2
11:17:08 2023-09-28 414813 414520 100796 98464 160054 164561 168864 167915 102198 104694 124821 124137 149542 154682 441692 480852 1226614 1201333 450188 467455 138795 121669 144324 142997 167574 165127 155190 157195 98491 100606 309441 278286 799250 809349 243070 240966 315502 317603 378966 368646 376161 382719 388620 396140 364314 401214 846266 881722 595554 508647 340644 333830 387612 387236 400335 402856 403483 407635 452214 453108 750016 785567 41.05 67.9 2
11:17:09 2023-09-28 420132 414962 101320 98735 160712 165318 169803 168647 102256 104694 124978 124104 150303 150635 445229 475845 1220063 1203120 454647 468665 141473 121753 145073 142963 168355 164862 155978 156976 99166 100501 307146 275953 802381 808202 242109 241644 315058 318951 377189 369781 376726 378885 389817 394066 363069 401214 838888 889458 598508 506436 341612 333830 390224 387682 400371 405292 402525 405439 449020 451043 756393 783017 41.05 67.9 2
11:17:10 2023-09-28 419482 416791 101315 98904 160566 166301 169704 170024 102186 105120 124891 125023 150022 152188 446963 478039 1232259 1208350 449551 468954 141606 122088 141309 143659 168923 165462 156230 157195 99468 100846 312268 279401 802939 810497 243106 240966 315983 317603 378360 369853 377897 382719 388047 394963 364124 403345 847209 889238 598508 510119 340885 337621 387885 387538 402680 405957 406073 408363 449020 451043 748803 787083 41.05 68.0 2
11:17:11 2023-09-28 422610 419259 101489 98834 161105 165610 170007 169823 102523 104907 125256 124751 150504 151286 448974 480016 1220930 1203120 450611 468918 141902 122256 142212 143892 169309 165843 156736 157635 99441 101055 309903 277688 811340 814494 242693 241474 315947 319402 376658 369528 380788 382178 389817 395557 364160 406082 846266 884254 611190 507413 341612 336193 391881 387524 400975 406500 404672 408381 446889 449703 758308 784043 41.05 68.0 2
11:17:12 2023-09-28 418226 421340 101872 98937 162033 166339 171125 169906 102619 105086 125588 124990 150988 152188 447888 480464 1231050 1221124 451504 472715 142372 122256 143337 144160 170592 166377 157613 160291 99882 101335 310906 277724 817131 816226 243648 240681 315874 321216 378072 369348 378429 385436 390567 396358 366122 404674 850443 890719 608129 514440 341612 337071 394105 390140 400933 404055 404177 410262 450933 451043 750524 787988 41.05 68.0 2
11:17:13 2023-09-28 422987 418941 102184 98932 162691 166025 171670 169906 102957 104941 125798 124903 151473 151699 449855 486981 1220063 1210151 456016 474126 142272 122763 143337 144594 170574 166797 157978 160549 100226 101405 312709 277457 815131 819392 243864 241984 315947 319690 378930 368669 380788 381575 392154 394066 364057 406082 846266 882969 610669 511357 341239 335718 392100 392340 401542 406785 404996 410298 453500 452108 760517 790272 41.05 68.0 2
11:17:14 2023-09-28 423171 421267 102188 99549 162768 167176 172217 170633 103124 105154 125903 125402 151994 152679 450633 485539 1228735 1220708 458645 474462 142540 123540 144100 145128 171183 167392 158496 156708 100469 101826 311017 279293 826641 816116 243756 242325 315947 319466 379038 369889 378501 385163 392083 395239 363069 402424 848671 898974 608194 515901 342586 334450 393584 391785 402806 405257 404959 410262 449231 451831 758581 790460 41.05 68.0 2
11:17:15 2023-09-28 426302 422127 102325 99817 163103 167682 172182 171211 103060 105607 125903 125642 152238 152713 450669 491303 1226651 1210151 461365 473519 142342 123947 143371 145569 170608 167674 158089 161018 100330 103520 312709 281126 814167 823059 243864 240603 315983 318723 382260 369528 380788 383260 392225 396523 364572 405506 847968 889387 608129 512582 345519 337584 392435 393739 403822 408177 404202 408849 454122 450971 765539 793227 41.05 68.0 2
11:17:16 2023-09-28 423149 423379 102396 99957 163414 168127 172251 171721 103124 105368 122931 126237 152378 153742 453291 489917 1243251 1221124 455266 476260 138847 123980 144145 145566 171116 168487 160562 158128 100330 103696 315099 284105 813315 818199 243864 242109 317106 316802 382260 373070 378610 382485 389236 397670 364671 404248 852965 897574 599772 513345 341551 337559 391328 391232 403408 407390 407116 405439 451006 451867 755720 793190 41.05 68.0 2
11:17:17 2023-09-28 427701 424120 102471 100159 163103 168492 172251 172303 103124 105548 125938 126506 152517 154055 455715 490609 1239422 1212669 455331 475701 139038 124237 144645 145600 171696 168723 160702 158380 100709 103835 313746 283503 814878 827150 243864 241644 317141 321216 382691 372588 383994 385436 389746 397529 366122 407816 852745 884254 601143 512487 341275 337594 392472 390695 402680 408786 405461 409031 450859 451043 760042 795313 41.05 68.0 2
11:17:18 2023-09-28 423154 427462 104644 100291 163779 168388 173352 172372 103463 103271 126254 126473 152868 154196 456725 487053 1243288 1229954 457923 477114 140180 124356 144808 146213 172312 168723 157338 158380 101054 103801 313178 281163 823038 821859 245244 241984 317770 322674 381182 372620 380824 384820 392154 394963 363069 404931 852695 897546 608129 517735 342586 335494 393382 392340 402806 405328 404213 411571 450931 451515 758581 795313 41.05 68.0 2
11:17:19 2023-09-28 427357 426370 104755 100536 164339 171555 173386 173162 103566 103304 123149 126715 153148 154445 457444 491610 1251607 1227818 455266 477859 140135 124766 145007 146964 173100 169530 159869 159292 101025 104199 315876 284911 829671 824372 243792 242325 318441 321216 382260 371702 381668 383094 389817 396312 365112 404821 856674 900193 604589 516193 341551 338650 392136 392340 403480 408963 405569 410262 450260 451867 757486 795556 41.05 68.0 2
11:17:20 2023-09-28 430829 428868 104818 100626 164365 171702 173784 173162 103598 105469 123234 126749 153535 154767 458778 489917 1237549 1220708 461365 479869 141072 124389 145608 146964 173654 169197 158645 158919 101261 104079 314802 283703 829402 827736 243864 242900 317106 321634 381182 373070 384015 382485 391568 394101 363869 404150 852325 894664 606673 512945 345519 338056 396945 393305 403822 410078 407005 412007 450714 450971 765428 795936 41.05 68.0 2
11:17:21 2023-09-28 427612 427596 104818 100811 164633 172314 174078 173715 103534 103195 123267 127100 153535 154660 458742 495959 1245127 1226073 460702 477967 140828 125006 145313 147304 173412 172141 158426 159460 101261 104223 319351 284306 823565 827736 243864 242325 317141 320174 382100 372538 380788 384243 391568 398858 364572 403675 857282 892461 605310 516599 342695 337594 392136 393699 404689 408355 405461 410262 453060 453207 760740 797725 41.05 68.0 2
11:17:22 2023-09-28 432416 428960 104997 100988 164523 172249 174217 174461 103566 105649 123349 127466 153569 155732 458210 494527 1247782 1223349 458719 481459 140958 125125 145786 147612 173775 172332 158932 160003 101329 104290 314802 286089 820125 832201 245244 241984 317176 319914 380959 372362 383723 385996 393566 396417 364756 407237 859682 891240 606847 518839 342514 338306 395784 393110 402204 408355 405425 410116 455589 450791 760199 798893 41.05 68.0 2
11:17:23 2023-09-28 431680 427823 105215 100807 165383 172022 175368 174027 104088 105435 123619 127134 154527 154764 459575 494527 1245054 1229567 465026 482140 141089 125212 145786 147612 173966 172489 159185 160225 101784 104396 317729 285315 830183 828911 243864 241679 317141 320696 381493 373638 383128 382485 392261 396523 365326 404895 855460 902888 612885 515170 345509 338068 393936 390730 405903 412350 404213 411534 450613 453207 769068 797254 41.05 68.0 2
11:17:24 2023-09-28 431135 430331 105390 101018 165882 172129 175683 174339 104088 105615 124123 127167 154811 154798 463432 496031 1247782 1229991 467773 483578 141122 125539 146261 150067 174591 172838 160330 160824 102072 102342 316638 285923 828152 830088 243792 243693 319571 321265 384428 376250 382478 382491 392225 396523 367941 403529 855423 903958 610948 515901 345499 338365 394526 391625 405975 412350 404249 411571 449339 453243 770267 797598 41.05 68.0 2
11:17:25 2023-09-28 436425 431825 105211 101331 165431 168822 175490 175599 103946 105751 123956 127942 154527 155766 459719 495814 1250647 1227818 461365 483578 141545 125539 146296 147747 174922 172873 159473 160549 101993 104536 315720 286126 842240 836930 245244 242325 318618 320446 382637 371371 384904 385433 391019 397670 364869 404720 857121 892056 619404 516599 342731 340188 396945 396249 404681 409754 407791 411351 455965 453559 763994 801656 41.05 68.0 2
11:17:26 2023-09-28 435822 433066 105351 101364 165998 169207 175718 175736 103946 105785 124123 128119 154854 156524 464677 500175 1255678 1232638 463334 485635 142305 126174 146669 148297 175499 170031 160392 161285 102310 102530 313214 284942 824839 836783 245764 242325 318582 320731 382637 373862 384287 386591 391604 397670 364057 405794 859586 897574 608063 519709 345519 339639 394562 395544 403444 409573 405569 411206 454086 451034 762216 802483 41.05 68.0 2
11:17:27 2023-09-28 432912 433057 105803 101369 166567 168822 176492 175455 104263 105649 124633 127765 155345 155697 464793 498982 1249760 1235358 467519 482493 141808 125867 146772 150345 175639 169526 160238 161285 102310 104782 318656 284866 834113 833380 243864 241343 320168 321669 382136 374235 384031 385436 392838 397423 365219 405971 857854 905085 603894 516560 346378 339222 395396 391900 405296 412640 407190 411716 450577 452854 774371 797762 41.05 68.0 2
11:17:28 2023-09-28 434859 432881 105424 101509 166416 169324 176232 175736 104263 105864 124446 128119 155345 156305 463482 499001 1254347 1236237 464333 483924 142004 126074 147012 150589 175639 169594 160527 161431 102452 104815 323869 285739 826612 836337 245244 246119 320930 321443 384395 373597 382550 385469 391639 398263 364057 403712 859659 901503 608129 521255 345438 339639 395432 396137 405903 409573 405497 411205 453768 453207 764454 804802 41.05 68.0 2
11:17:29 2023-09-28 432651 435579 105609 101641 166532 169862 176267 176263 104263 105751 124805 130380 155069 156524 464867 504261 1259703 1237998 466124 485359 141579 126142 146807 151148 175639 170675 160494 162408 102458 102432 318656 288371 827609 836930 245590 243350 321121 320589 385442 375452 382514 385361 392225 398574 363034 403529 862779 902851 608305 521255 346573 339902 393516 394916 406047 410220 405533 413142 453096 456239 767827 804802 41.05 68.0 2
11:17:30 2023-09-28 439984 435584 105639 101641 167028 169745 176739 176263 104295 105717 125011 130346 155595 156558 467615 496103 1249760 1236237 467482 485359 142896 125987 147694 148471 177355 169560 161556 161397 102808 104782 319583 284506 838039 838857 243864 240637 318582 322683 380959 371998 385523 384279 392225 395275 362490 407422 857669 901539 609453 516563 346034 338650 396790 396664 404366 412389 407880 414240 454837 453595 774408 802262 41.05 68.0 2
11:17:31 2023-09-28 439764 437669 105712 101645 167033 169896 180108 176633 104295 105898 125044 130538 155595 156847 467946 500175 1250045 1238362 469141 485971 143094 126390 147900 148781 177120 170572 161937 162183 103022 104927 316001 284951 842222 842891 245135 240568 318618 323664 381832 374847 385193 385433 393400 395310 362490 406119 859622 900230 608063 517731 346560 338650 397043 396150 404048 412350 405497 414093 454946 451198 772256 804231 41.05 68.0 2
11:17:32 2023-09-28 437958 443337 105702 101645 167266 170455 180144 179497 104295 103224 125337 130628 158740 157330 468942 505152 1267160 1240999 467555 488742 142464 126768 147629 151218 176501 171253 161444 162648 102594 102517 319776 288486 828285 836337 243864 243314 320103 322373 384431 375359 382873 385724 393566 399240 367681 403565 864507 909946 609538 521576 346133 341591 394383 393110 406011 412061 409984 410043 453500 453879 765613 804802 41.05 68.0 2
11:17:33 2023-09-28 440704 436175 106011 101927 170060 169896 180214 179372 104263 103245 125371 130662 158774 157210 466505 499072 1246379 1238879 470251 486909 143094 126176 147970 149164 179380 170675 161658 162354 102879 104955 319392 284973 840794 841939 245244 240672 317247 322850 382100 375447 385523 384856 393400 395310 364057 406082 859316 899558 616585 518133 346560 338615 397043 395544 404048 412350 405176 414093 455912 451163 774796 804802 41.05 68.0 2
11:17:34 2023-09-28 440704 438469 105814 101927 170170 170467 180431 179693 104328 103295 125631 130696 158774 157355 468223 503126 1250443 1236025 473939 486945 142728 126734 148284 147674 179165 171645 161624 163169 103022 102748 323984 288913 833258 844889 245244 243521 319571 322539 385135 375186 384449 385290 394544 398578 364057 404931 862779 901117 612357 519709 348600 338650 396052 396587 405581 412061 406146 411571 453096 454842 777121 806519 41.05 68.0 2
11:17:35 2023-09-28 439764 436593 105741 103983 166748 171014 180144 180302 104328 103257 125491 130968 156251 157830 467893 501993 1269071 1249080 465026 487017 143027 126559 148629 151252 179486 171491 162401 163325 103022 102657 315610 288175 850376 838857 243864 242154 319843 322193 382977 374270 384323 387481 390709 395898 363905 404321 864654 909284 614471 522399 344742 340775 397043 395968 405687 411160 408908 413286 450859 453701 765428 804580 41.05 68.0 2
11:17:36 2023-09-28 455188 439341 106000 104088 167492 171370 180522 180338 104295 103445 125457 131217 159065 158599 468625 501993 1268696 1257044 469831 486693 143888 127106 148799 149965 176639 171695 163292 163520 103452 102818 321294 287518 841622 841270 246415 243008 319065 323365 383174 374235 384287 386812 393186 395863 363034 404248 863356 908569 616585 525108 346769 339639 399289 394324 405903 411146 405497 414020 453627 453171 770012 805946 41.05 68.0 2
11:17:37 2023-09-28 444092 438326 106034 101927 170770 170945 176715 180232 104935 103263 125872 130843 159320 157575 468661 507949 1259703 1232615 470326 490847 142959 127153 148680 147817 179667 172347 162592 163693 103093 102818 321647 291496 829233 847325 243864 240637 321385 320696 385585 374199 385486 383058 393566 398609 364905 405175 863209 902511 612357 518839 346623 342073 395530 395921 405545 414387 405569 410262 454946 454878 774759 809392 41.05 68.0 2
11:17:38 2023-09-28 439449 439086 106068 102141 168672 170979 181023 180302 104328 103321 125872 131217 159320 158021 471421 504225 1263530 1252074 474917 490811 143290 127242 148976 147715 176151 171833 162627 163545 103308 102748 319507 288450 834642 840080 243864 242050 318101 322683 384360 375323 382514 385097 393365 396523 365087 402103 861450 913141 616770 522806 348847 340153 397007 395472 408921 412640 406146 412738 454304 454588 778178 808117 41.05 68.0 2
11:17:39 2023-09-28 439984 440027 106216 102072 170990 170826 177307 180267 104646 103230 125939 129116 159466 157830 472790 507974 1262560 1249080 475186 491230 143423 127364 149219 147919 176151 172587 162887 163727 103380 102888 321436 290847 836165 844385 243792 243693 318664 322539 384829 376309 382982 386256 393186 396488 363069 401819 862060 915125 623203 519636 348354 339675 396934 394289 407837 413803 404819 412154 451003 454552 779285 808241 41.05 68.0 2
11:17:40 2023-09-28 445819 442043 106026 104198 170650 171558 181079 176311 104614 103445 125872 131343 159286 158857 471421 510204 1267160 1245458 470584 492694 143590 127602 148904 148958 176185 172621 163000 164481 103452 103170 321436 290696 838810 847325 245590 242325 319100 322158 384972 373043 384323 387136 391604 396523 362958 403675 867110 904129 616585 525108 345426 340703 396934 396804 405579 409935 409624 411861 457130 454878 769938 811700 41.05 68.0 2
11:17:41 2023-09-28 440714 442039 106103 104227 170960 171524 177726 176766 104328 103380 125906 131343 159612 158378 475838 510956 1267160 1251309 472818 493870 143719 127561 149323 149163 176673 173034 163237 164343 103596 103170 323753 290806 855732 846124 245244 246119 321349 322539 387289 374163 383128 386247 394682 401031 362958 401819 867110 906647 617128 525480 348084 340703 395746 396804 408344 411121 405497 411081 454405 454552 770231 809257 41.05 68.0 2
11:17:42 2023-09-28 447127 441025 106284 104194 171026 171797 177799 176766 104789 103386 126255 131575 159646 158599 474238 505044 1261665 1246416 472695 492694 144155 126977 149952 147919 177998 172347 163706 163727 105161 102888 324453 290155 850109 847936 243864 240603 319065 322683 383210 375060 386617 384784 392154 396916 364942 405212 865756 907940 602514 519563 347715 341039 399744 396737 404510 413803 405461 413726 451039 450531 780507 808817 41.05 68.0 2
11:17:43 2023-09-28 445127 444381 106352 104194 167806 171863 178822 178750 105156 103548 126605 131514 160246 158272 476182 513046 1258953 1246379 477959 492122 143423 127785 149461 149675 177197 173726 163409 165309 105088 103241 324453 291690 838409 850448 243864 242016 318101 322420 387325 374796 385177 384208 393990 398893 363507 403639 864654 904165 612357 521255 348847 340153 396304 396732 405903 413221 406146 410298 453060 451867 781094 810442 41.05 68.0 2
11:17:44 2023-09-28 446761 444653 106250 104511 170721 172174 177116 177918 104295 103722 125906 131844 159535 159814 475319 509124 1276406 1259296 473266 491395 143922 127608 149952 149263 177298 173207 163706 164780 105195 103170 322363 290794 843441 846495 245481 243350 318441 323520 385135 375744 382639 386104 393811 396952 364572 401178 864654 917181 613912 525669 348847 340117 399289 396065 408054 411124 404177 412774 453627 454198 777073 806856 41.05 68.0 2
11:17:45 2023-09-28 450781 445281 106171 104401 171061 172139 177552 177358 104948 103515 126322 131593 159938 159408 475692 513226 1269591 1242801 468566 492468 143922 127820 149915 149330 177298 173483 163740 165194 105195 103241 327844 292638 838524 851690 245244 242325 320068 322158 385899 373901 386343 387136 390983 396523 362958 404931 866164 902851 615176 524364 346805 341771 396970 396732 404402 411160 410792 411241 456091 453595 773306 811700 41.05 68.0 2
11:17:46 2023-09-28 441962 445906 106318 104405 167271 172139 178113 178105 104822 103548 126585 131661 159750 159196 477114 513720 1270872 1253426 475290 495381 144928 128038 149915 149675 177790 173898 164207 165170 103740 103493 324453 292602 842128 849173 245244 242325 319701 322908 386708 373865 383128 386591 393566 398574 360614 401214 866200 909183 616770 525853 347369 341219 396970 396840 406011 411410 405497 411534 453768 452854 770231 811666 41.05 68.0 2
11:17:47 2023-09-28 448303 445910 103844 104299 167574 172105 178429 177391 104894 103418 126706 131559 160008 158927 477790 507521 1268962 1252074 475150 492851 144389 127820 150162 149296 177858 173726 164644 165309 105336 103241 323065 290191 849401 852897 243864 246119 320246 324156 384395 374199 385486 385397 393400 396952 360591 403382 865237 905299 615176 522623 347751 339460 399780 396623 405116 413221 404213 413433 453060 450827 782740 810980 41.05 68.0 2
11:17:48 2023-09-28 446479 445395 106425 104405 167873 171967 179070 178028 105156 103690 127058 131514 155960 158751 478395 516894 1267793 1240608 476981 495116 143956 128243 150162 150156 178318 174073 164231 165841 105229 103453 324453 294301 838393 854106 243864 242325 320588 321408 385621 375659 386617 384784 389817 396523 363507 404895 867110 902177 613623 519672 346805 342807 396898 396696 404653 411585 405569 409972 454304 450461 777073 811629 41.05 68.0 2
11:17:49 2023-09-28 449818 444328 106352 104371 167907 172105 178958 177391 104822 103354 126740 131627 160008 159553 476151 510920 1269034 1257504 479804 494119 144155 127820 150162 149742 178139 174073 164266 166001 105229 103525 325388 293248 845371 852150 243612 242837 318699 322050 385171 377441 385266 385983 391461 396312 365087 402424 864654 910606 613766 519709 347861 340392 397007 393699 405903 413624 404249 410335 450224 451198 780577 806856 41.05 68.0 2
11:17:50 2023-09-28 446590 448440 106313 104439 167342 172165 178463 178198 104803 103451 126706 131627 159973 159702 476151 518171 1272478 1252111 475559 494384 143752 128277 149890 150016 177735 174472 163775 165911 105229 103590 324693 294927 835585 846702 243864 242325 320553 320174 387096 376524 383128 385090 389236 396523 364572 400909 868691 914588 618200 524364 346842 342807 395710 394324 408056 412354 409624 409680 450714 453100 773314 811700 41.05 68.0 2
11:17:51 2023-09-28 448504 449441 106171 104651 171216 173389 178113 178873 104646 103722 126497 131849 159938 160263 476187 512264 1277322 1264580 477289 498309 144688 128038 149845 150156 178386 174489 165288 165701 104174 103525 324203 291877 846730 847973 243864 242154 320476 322933 384395 375887 382550 387172 392190 396952 362994 400009 867110 910524 616585 525627 347861 340116 399853 396137 405939 410220 404249 412811 450714 451867 777073 809257 41.05 68.0 2
11:17:52 2023-09-28 452149 447278 103836 102811 167907 172688 178993 178480 104894 103477 126740 128766 160077 159702 477230 519307 1270872 1242838 474179 495886 144389 128311 152588 150223 178296 174629 164793 165911 105443 103654 325388 294092 843441 855794 243864 241644 320068 321669 385585 375359 386343 385433 389236 396952 362667 403382 871357 905299 610843 522253 346133 342350 396754 396236 406082 412640 405533 410262 451075 450366 773513 811482 41.05 68.0 2
11:17:53 2023-09-28 448239 447010 103840 104439 171396 172996 179387 178377 105156 103619 127024 128197 156481 159820 481192 522254 1278110 1258287 478033 495886 144289 128277 151560 150535 178386 174629 164793 166339 105443 103686 324453 295351 844782 848009 243864 241984 320553 320696 384431 376524 383128 384820 387533 395239 364057 399973 867463 915883 615352 524364 345509 342807 396970 394324 405975 412061 405569 409972 450260 451831 769827 810442 41.05 68.0 2
11:17:54 2023-09-28 450733 447010 106421 104588 168440 172174 179559 177952 104998 103515 126950 131878 160112 159814 480218 518574 1262597 1249970 481445 495923 144527 128702 149951 150498 178296 175188 164828 166607 104064 104035 324453 295309 851811 855170 242855 243350 318699 320553 387217 374092 383019 384891 392454 397494 360772 400611 867110 907891 621059 519527 347861 341735 396304 396732 405903 414243 406146 408995 453663 450496 781721 814048 41.05 68.0 2
11:17:55 2023-09-28 453477 449184 103739 104917 167865 173274 178993 179078 104822 103722 126740 128591 160077 163234 477674 518574 1276406 1255215 474179 498569 144658 128277 152978 150257 178488 174908 165357 166674 105477 103654 326324 294509 843770 854712 243864 241644 319100 321705 386472 373603 383128 386591 390447 395310 359685 399408 866237 907964 625659 527349 346842 340739 397007 396840 405975 410220 405461 410262 453060 451515 773661 814048 41.05 68.0 2
11:17:56 2023-09-28 454144 448376 103830 104506 168440 172998 179593 178514 105188 103418 127160 131695 156647 159926 480485 514058 1272515 1257119 479583 498510 145360 128141 153622 150190 179550 174524 165749 165736 105780 104003 326791 293676 856631 855318 243485 241984 318994 323173 384132 374235 385523 383938 389817 395378 360844 402797 865881 908642 622488 522399 347861 340739 400135 395508 404689 412640 404249 412154 450931 451043 779025 810442 41.05 68.0 2
11:17:57 2023-09-28 449139 449711 106455 104651 168427 172963 179559 178954 104998 103548 127160 131849 156680 159926 480449 519955 1281024 1257504 474953 498801 144658 128277 153049 150290 179018 174664 165588 165911 105516 103719 324100 294509 849552 851690 243864 240966 320068 321443 383281 376524 383164 385433 387498 396286 362667 399718 870738 917002 619629 525780 345084 341832 396898 394700 405759 410220 405497 411206 450933 450531 773306 811588 41.05 68.0 2
11:17:58 2023-09-28 456215 450979 103856 104473 168440 173549 179921 179314 105188 103722 127268 128518 157146 160269 481699 513914 1276295 1268307 481785 498801 144487 128455 150798 150605 179323 175188 165588 166607 105511 104068 326324 295146 858018 852897 243106 242325 320177 321705 385585 377090 383128 382754 389853 394136 362994 396493 865881 917365 616585 522843 347861 340428 397043 394011 408344 413221 406146 410298 451006 451867 783659 809257 41.05 68.0 2
11:17:59 2023-09-28 450832 450696 106455 104621 167936 173265 179559 179361 104822 103690 127160 128373 156680 163196 483122 518574 1276406 1257504 478445 499578 144088 128916 149951 151120 178420 175819 165092 167307 104209 104548 324203 296827 844759 855185 243612 241608 318476 320328 387217 375744 381792 384947 392454 396488 360736 396457 868113 913141 613766 525853 346805 341219 395153 395544 408054 412061 404213 405475 451003 451867 777073 811703 41.05 68.0 2
11:18:00 2023-09-28 452976 450723 103771 104951 167865 173792 179400 179520 104646 103722 126740 128776 157146 163311 481881 514130 1281970 1270120 481169 498801 144588 128311 150935 150602 179052 174908 165889 166607 105545 103971 327165 294583 851656 852293 243142 241984 317106 321931 384431 375323 380824 383094 390745 393791 360772 396385 865881 917041 615341 525853 348354 339639 397043 395508 408344 411446 404996 410298 450931 451867 781684 811666 41.05 68.0 2
11:18:01 2023-09-28 455719 450980 106421 104655 167941 173827 179275 179679 104894 103619 127160 128503 156581 160601 481953 518388 1279130 1257082 476724 500773 144688 128565 153551 150881 179482 175643 165749 167190 105814 104450 326324 296123 844709 857089 243864 240966 320330 321705 387711 372782 383164 385433 388691 396916 358530 401476 869995 906610 623560 525627 346842 340739 396777 396840 404974 410220 404891 409646 454625 448941 774796 815785 41.05 68.0 2
11:18:02 2023-09-28 453527 451125 103836 104473 168732 173153 180127 179078 104998 103483 127370 131764 157367 159962 483391 516463 1276406 1257504 480984 499931 146009 128277 151746 150357 180187 175223 166410 166374 105872 103654 324901 293260 857399 857162 242967 241474 318136 322683 383246 373936 384360 385399 389817 394508 359433 400639 865623 913481 612357 522696 346696 339460 399780 396551 403301 413247 403644 411534 451039 449595 783175 811629 41.05 68.0 2
11:18:03 2023-09-28 450940 451161 103905 104740 169371 173031 180560 179314 105437 103418 127547 128285 157679 159561 483208 522855 1270730 1249080 482881 501455 144658 128702 151218 151157 179301 175784 165889 167190 105545 104548 327526 296818 846077 861454 242351 240966 319100 321671 385621 374270 384904 382450 387498 394687 359685 400009 866164 903958 619629 521255 345826 341771 395746 395544 404405 412640 404855 407805 451003 451043 777121 815785 41.05 68.0 2
11:18:04 2023-09-28 449556 451161 103836 104651 169008 173274 180162 179395 104998 103477 127404 128461 157462 162967 484454 518574 1277313 1265014 483258 501101 144892 128613 153191 150807 179619 175784 165889 167073 105652 104849 326324 296186 852405 857029 242065 241984 317995 321301 384865 377212 382675 384891 392176 393481 360808 396457 867110 914332 612357 522769 346550 339710 397007 393734 405795 412640 405283 409067 447904 450827 784090 809293 41.05 68.0 2
11:18:05 2023-09-28 456708 453246 103905 104810 169258 173753 180162 179645 104965 103477 127764 128591 157679 160601 485975 518574 1268962 1259296 484664 501419 144624 128881 153228 151258 179301 176347 165889 169709 103346 104515 328470 296607 859244 860808 242316 241984 317106 320660 386708 374163 382514 384074 389473 395239 358243 396421 867110 907371 618200 522769 348354 339639 395117 396696 404617 412640 403740 405439 450534 451043 785724 813974 41.05 68.0 2
11:18:06 2023-09-28 454874 454733 103812 104800 168435 174069 179559 180213 104894 104027 127160 128809 157179 163726 484381 518940 1283498 1272845 483383 501481 145124 128565 153551 150955 180050 175643 166515 167272 106035 104450 327259 295346 856084 855318 242693 241394 319120 321598 384360 374235 378610 382754 389711 394723 358566 395162 867110 918338 613912 525853 348107 338615 396970 395472 406011 410185 403776 409609 451573 450719 781648 811629 41.05 68.0 2
11:18:07 2023-09-28 458487 454737 106421 104617 168664 174347 179593 180213 104822 103548 127336 128656 157462 163461 484417 521054 1280039 1255715 479804 501810 144892 128668 153298 151191 179619 176030 166353 167307 105804 104515 326324 296186 850948 857052 243070 240557 317176 320660 386400 373043 378646 384208 390888 396844 359518 398728 871431 912530 616234 528850 346341 339974 395566 396551 405687 409467 406146 407805 453627 453224 776065 815169 41.05 68.0 2
11:18:08 2023-09-28 454154 454354 103808 104617 169333 173860 180525 180007 105188 103651 127479 128711 158187 160827 485337 520874 1292028 1264977 479532 501810 145262 128455 151571 151157 179994 175713 166944 167073 105906 104307 328194 294509 860844 855318 243864 240184 316884 321669 383210 374235 380824 385097 388620 393615 358566 396349 866164 917076 618200 526778 346524 338615 397007 394289 404653 408892 404996 409646 448886 451043 778178 811588 41.05 68.0 2
11:18:09 2023-09-28 457433 454354 103808 104617 168974 173671 180412 180163 104998 103483 127581 128373 157571 160743 485520 527612 1278221 1249970 479804 502520 144892 128668 153263 151224 179619 176153 166236 169744 105691 104515 326324 297029 851067 864477 242172 240042 320440 322771 384558 374021 383832 385983 387867 395279 358315 398736 868691 905299 622488 524327 345157 340954 396304 395472 404968 410185 404213 405439 450275 448331 774833 814048 41.05 68.0 2
11:18:10 2023-09-28 454367 455603 103960 104917 169409 173792 180560 179929 104965 103548 128010 128776 157679 160969 486282 527664 1281970 1264077 477580 503231 144756 128702 153548 151224 179994 176312 166818 167307 105838 104515 329414 296203 851550 857139 242351 240184 321385 319654 383246 375923 381668 382754 387975 393257 359613 395755 868691 916532 618200 525108 344925 341219 396898 393074 404689 410220 404783 410419 446853 451043 771906 811666 41.05 68.0 2
11:18:11 2023-09-28 464693 454996 103934 104617 169780 173274 180801 179395 104965 103477 127998 128503 157746 160553 487316 523072 1268962 1255871 487148 502975 144722 128992 153551 151224 180159 176700 166248 167776 105927 104802 329414 297875 845894 862065 240815 240681 317960 319619 386128 374163 382244 382989 390170 394101 357416 396312 866889 901511 618200 521218 346805 340703 394526 395777 404653 412640 404349 405367 451573 450372 784053 815206 41.05 68.0 2
11:18:12 2023-09-28 454200 453844 103771 104621 168974 174069 180698 180498 104894 103548 127370 128623 157571 163496 487391 518352 1281970 1269679 485387 501810 145228 129005 153548 151224 180187 176347 166585 169744 105791 104515 331468 296186 849494 857139 241358 240966 318444 320660 384395 375323 378574 383260 391200 394508 358280 396604 867000 917580 616770 525532 347432 338508 396754 394181 405939 411374 403454 407805 449020 453275 784016 811593 41.05 68.0 2
11:18:13 2023-09-28 459920 454303 103804 104613 169371 174099 180560 180041 105156 103548 127778 128744 157679 160536 487552 519969 1276202 1259296 485278 503231 144892 128854 153694 151711 179869 176312 166585 169779 105838 104769 331234 296607 850628 863287 241599 240930 315983 320435 385550 373043 381631 381610 388656 394723 355842 396349 865881 906728 610419 525108 347861 338068 395710 396380 403444 410185 402203 405403 450931 449703 786319 814048 41.05 68.0 2
11:18:14 2023-09-28 457997 454490 106322 104723 168440 174382 180002 180818 104822 103722 127493 129105 157713 163761 487316 518352 1289286 1268621 481169 503231 144892 128579 153583 151258 180222 176188 166818 169744 105838 104665 331234 296334 856501 857674 242172 240042 318408 320589 386342 374056 378357 385163 391310 393543 356414 396014 867110 919785 610517 526370 346842 338306 396741 396249 405615 408319 403132 407805 449583 451043 779362 811593 41.05 68.0 2
11:18:15 2023-09-28 460554 457253 104003 104772 169477 173792 180767 180248 105144 103515 128113 128623 158182 160856 486201 519919 1280002 1259296 483258 501037 145464 128668 153678 151086 180758 176030 167086 167307 105906 104243 328154 295136 863334 864511 241564 240184 316149 321408 382637 372485 381937 381878 391528 392368 355308 396033 865881 901474 619629 524364 345753 339538 397007 395508 402487 410185 403776 409031 450933 448331 784016 813434 41.05 68.0 2
11:18:16 2023-09-28 455921 454566 103840 103054 169004 173827 180732 180533 104965 103483 127581 128623 158055 163196 487662 528410 1292863 1266423 480021 503761 145564 128565 153944 151123 180655 176135 167285 167541 103619 104483 331351 295976 858510 859554 242316 238558 319571 322762 382100 374235 380788 383094 387722 391782 356414 396862 866164 915774 616770 526370 342695 338341 396970 393663 403444 407390 405571 407805 448239 449350 774759 811666 41.05 68.0 2
11:18:17 2023-09-28 458577 454171 103830 104583 169477 173274 180767 179679 104998 103463 127649 128373 158215 160518 485139 528410 1276406 1248409 477544 501814 144892 128737 153333 151258 180187 176382 166585 169779 105726 104882 330241 296203 854656 865738 241358 238699 317106 319430 384395 372485 382550 383058 387686 394159 359008 399938 871431 904973 610948 524997 346012 339496 395530 394109 401004 408641 405858 407598 449620 449835 774796 814627 41.05 68.0 2
11:18:18 2023-09-28 454525 457008 103804 103063 169601 174134 180594 180612 104901 103548 127513 128744 158148 160827 488775 529870 1285514 1261309 477616 501850 144926 128565 151607 151258 180438 176382 166818 169814 103477 104626 329769 296448 860644 857125 240815 238699 317176 318723 382065 374235 378610 381878 386503 391817 356414 396299 868764 915716 616770 524813 342623 340153 396340 391936 403444 408963 405858 405403 446899 449350 771360 811629 41.05 68.0 2
11:18:19 2023-09-28 459975 455617 103997 104405 169932 173239 181340 179645 105030 103412 127649 132032 158215 160186 486580 528784 1272317 1251147 484015 501814 144758 128737 153333 151718 180187 176912 166818 169849 105872 104913 333636 299150 868858 866967 240467 239131 319571 320761 384217 376250 382368 383224 386776 393615 355842 395755 866926 905446 616585 521993 342695 340153 394526 394145 401004 410220 405571 405295 449265 448316 779285 814048 41.05 68.0 2
11:18:20 2023-09-28 457228 458550 103928 104772 169242 174226 180767 180282 105156 103690 127812 129105 157746 163496 486580 530428 1285240 1261346 482539 502556 144756 128737 151430 151326 180472 177231 166585 170121 105838 104548 333159 297500 849851 859590 240779 238735 317141 317690 385014 375024 378538 380773 386232 393892 356414 395466 868727 915883 615341 525480 342695 340428 393347 391936 404653 408963 404996 406086 446583 449739 773661 813434 41.05 68.0 2
11:18:21 2023-09-28 459920 457467 103840 104617 169238 173827 180767 180248 104822 103451 127615 128618 157779 163232 486616 523000 1268696 1259814 488531 505264 144688 128992 151252 151887 180084 177018 166783 168246 105961 104802 330703 297949 854604 864511 240068 240077 317770 318688 385008 372782 378610 381962 387758 394723 354171 396299 867110 906528 616585 522769 346560 338579 393347 394324 402240 410220 400675 404119 448255 447665 785166 815179 41.05 68.0 2
11:18:22 2023-09-28 459798 457267 106386 104737 168974 174417 180732 180853 104646 103548 127404 129467 157746 163832 486616 527664 1281970 1259814 477580 501850 145774 128737 151750 151191 180472 176934 166853 170086 105872 104548 327259 295779 850940 864511 240850 237997 317770 318688 382941 370816 380615 381913 387393 392403 355468 395457 866237 909016 622759 525664 342731 338579 394562 395508 403783 407070 403813 405331 450224 449379 774759 815785 41.05 68.0 2
11:18:23 2023-09-28 461549 456910 103832 102991 169879 173982 182040 180612 104933 103483 127812 128711 158182 160827 491135 522855 1280002 1259480 484701 501850 145158 128641 149928 151258 180758 176382 167320 169779 105940 104450 330065 295346 860110 864511 240068 238664 315838 320210 381797 371632 378610 382719 388047 390030 353144 396580 864654 906565 616770 524364 346230 336036 396934 394289 401004 408677 401351 409527 448219 447050 784016 811666 41.05 68.0 2
11:18:24 2023-09-28 457280 457299 106386 104545 169351 174104 180767 180282 104789 103386 127970 128591 157779 163496 486652 525775 1291190 1266816 479804 503336 146179 128613 151963 151292 181376 176347 167437 169779 105906 104665 330359 296607 877355 862635 241251 237785 318183 320292 384428 374021 378465 385436 387939 390030 355272 395701 867704 914441 613062 526778 342695 337322 396898 395687 404968 406500 403776 405439 444903 448316 776581 811017 41.05 68.0 2
11:18:25 2023-09-28 465321 458228 103958 104742 169780 173827 181374 180122 104998 103483 127935 128531 158467 160743 486724 526176 1281392 1264114 486149 503336 146077 128737 151963 151123 180793 176382 167320 169849 105726 104548 330359 296196 859298 863899 239864 238664 315983 318688 383071 373114 380788 382178 386847 389484 355308 396580 865881 908605 621059 522436 342731 337594 396619 391589 400406 409897 402240 405367 443514 446977 782276 810442 41.05 67.9 2
11:18:26 2023-09-28 457285 458628 103771 104473 169268 174260 180801 180602 104822 103483 127615 128656 158249 163532 486724 529663 1287346 1266460 484602 507529 145432 128902 151536 151440 180655 177054 167285 168246 105995 104802 329414 297500 854310 861454 240033 237856 317141 319329 382065 374235 378501 382989 384212 391232 355308 394544 868727 915883 616234 525480 342623 339675 394490 391625 402806 407712 404385 406086 445856 449416 771360 811666 41.05 68.0 2
11:18:27 2023-09-28 457322 459525 106381 104694 169545 174260 180836 180727 104822 103386 127581 128623 158215 163532 489514 523036 1281970 1268777 489794 503372 144926 128702 153619 151258 180758 176912 167086 170121 105726 104548 330359 296448 857124 862065 238919 238699 315983 318429 382100 374235 377933 381064 386847 390922 355272 393913 864654 915124 616770 522030 344742 337322 394526 390766 403125 409573 400109 404724 445541 448052 784016 811626 41.05 68.0 2
11:18:28 2023-09-28 457799 459711 106377 103063 169375 174173 181384 181538 104829 103548 127513 129269 158182 161763 489332 528852 1285514 1263178 483258 504081 144419 129845 151563 152131 180153 178085 166701 167042 105657 105090 330650 299933 842880 862065 239864 237760 315983 316766 384701 373114 377365 382719 386539 393579 353958 392171 868727 911967 621309 525853 344537 338615 392136 391971 403480 407105 401387 405474 444868 446679 778178 813471 41.05 68.0 2
11:18:29 2023-09-28 463524 458664 103771 104617 169503 174104 180836 180533 104822 103463 127649 128535 158249 163382 489514 523000 1272750 1261615 485585 503372 144892 128737 153619 151258 180793 176687 167086 169849 105872 104594 331303 297663 857553 868622 239554 237856 315947 319548 385246 374089 381663 382646 388011 391232 354967 394544 865237 903465 624209 524364 345790 336036 394562 394772 401976 407712 398908 404724 447554 447159 787437 814048 41.05 68.0 2
11:18:30 2023-09-28 464989 459166 103865 104772 169238 174139 180836 180853 104822 103690 128175 128970 158215 163496 489550 528846 1283686 1254548 477652 504081 144892 128737 153654 151326 181145 176947 167320 169919 105872 104548 330359 297146 854544 865125 240405 237191 315983 317725 382100 372289 378199 380773 385075 390648 353965 393949 869995 906087 624209 527349 342623 337594 393347 394991 400371 405292 402240 406086 449301 447289 774524 815206 41.05 68.0 2
11:18:31 2023-09-28 459845 459809 106411 104473 169545 174103 181340 180282 104822 103398 127649 128623 158249 163267 489550 526919 1281669 1262778 485892 504328 145699 128387 149824 151191 181514 176241 167754 167776 106132 104068 328849 294641 865276 865593 239077 237573 315947 321396 382801 370851 378574 382069 386232 387710 354716 395140 864041 906728 627109 522513 342659 336036 396340 392834 399773 407712 401023 405367 445564 444008 781094 811666 41.05 68.0 2
11:18:32 2023-09-28 459809 460030 103824 104444 169905 173308 181949 180282 104998 103301 128038 131855 158501 160405 491007 530409 1276406 1251184 483295 504864 144926 128737 153619 151292 180793 177391 166853 170192 105691 104580 330657 297464 854734 866241 238636 236824 317770 318951 382100 371407 378574 381908 383348 390065 354967 395457 866200 901539 611828 521993 341791 338377 392207 391936 400975 407426 402846 405474 444208 443004 778178 813471 41.05 68.0 2
11:18:33 2023-09-28 458416 460066 106459 102702 169913 174017 181995 180464 105204 103386 127812 128591 158400 160714 492460 527519 1281661 1265014 488677 503372 145124 128675 152176 151292 180793 176983 167320 170157 103554 104737 330359 297428 859380 864511 238549 237558 315983 317725 380697 373114 378538 378921 385346 387745 353923 394228 865881 909284 619629 521255 342659 336578 394562 390421 399809 408963 400145 406050 442097 446527 783460 809257 41.05 68.0 2
11:18:34 2023-09-28 458943 460830 106381 104367 169503 174139 180801 180567 104646 103386 127615 128535 158106 163567 490624 532013 1285653 1263215 485878 504900 144892 128702 153619 151745 180507 176947 166853 170038 105961 104737 331610 300433 851880 861954 238980 237085 318219 318464 384428 375717 379842 382033 383241 390030 353675 391821 870812 913067 622759 525108 341035 338615 392172 392895 401040 405328 402561 404899 444598 445711 770267 813437 41.05 68.0 2
11:18:35 2023-09-28 458467 459994 103808 104588 169507 174139 181340 180853 104646 103483 127901 128776 158249 163567 491702 526140 1285653 1272845 486557 504864 144926 128737 153689 151326 180827 177289 167320 170192 105726 104548 330359 297392 861241 863016 237847 237961 315947 317725 381797 373674 379225 378848 385689 389757 353144 390643 864654 915883 621595 522843 342731 336542 393936 390766 403125 407747 396628 406050 445227 447001 784053 810479 41.05 68.0 2
11:18:36 2023-09-28 463282 463173 106352 104511 169038 174447 181406 180956 104646 103619 127649 129039 158249 163868 493235 527290 1285477 1264617 485106 504720 144769 128992 153657 152131 180495 177747 167168 167124 106030 104548 330359 297428 850316 864511 239148 236824 317503 319402 383317 371371 376197 381924 384498 393351 353929 389780 865552 910642 621309 526600 342623 336542 391550 393181 402240 405328 400145 403717 445564 447792 776521 814048 41.05 68.0 2
11:18:37 2023-09-28 459845 460143 103739 104371 168732 174751 180801 180956 104678 103483 127649 128744 158249 161506 492086 528410 1291227 1268777 481785 507529 145432 128613 151998 151326 180861 177231 167320 170038 105872 104275 330065 295543 858190 862065 239289 236982 315502 318653 382801 373862 376161 383260 385366 387674 354967 390919 867110 915883 622759 526919 342659 335459 394526 391864 400933 404055 400406 407241 445856 446843 778731 810405 41.05 68.0 2
11:18:38 2023-09-28 465318 460098 103934 102777 169879 174138 181707 180749 104901 103515 127901 128865 158400 161053 491867 531422 1281896 1253893 482503 504864 145092 128531 153656 151292 180758 177320 167320 168482 105995 104515 330359 299374 855880 866205 238884 236023 315658 318951 384083 372018 378429 382719 383277 388832 351830 392990 867110 902815 624209 525853 341515 336542 393324 393074 400975 404620 401278 404863 445180 442707 772491 814011 41.05 68.0 2
11:18:39 2023-09-28 459458 460134 106352 104439 169511 174226 181592 180853 104916 103386 127581 128711 158249 163532 492434 532049 1288396 1265014 482503 504972 144892 128579 153715 151292 180827 176912 167554 170086 105838 104515 329776 297392 857307 862065 237776 235659 315983 318501 382260 371928 376197 381908 381828 387097 354967 390606 866164 914588 622759 525108 341612 339057 396064 392157 403822 408254 402342 405327 441701 445569 774408 811700 41.05 68.0 2
11:18:40 2023-09-28 463594 459922 103867 102668 170041 173550 182203 180213 105156 103354 128004 128461 158610 160518 492434 534809 1272750 1255715 489024 504900 144858 128668 153583 151745 180827 177515 167320 170192 105657 104548 329414 300102 869033 869999 237373 236388 315983 317204 381761 373597 378465 378776 382167 389721 351866 393282 867110 902566 628741 519672 341275 337559 393584 391864 400975 407676 400675 403321 445856 445267 777121 815785 41.05 68.0 2
11:18:41 2023-09-28 459594 463827 106352 104409 169776 173822 181627 180818 104789 103386 127615 128711 158249 163496 493553 528410 1283612 1273755 490964 504720 144790 128565 149721 151853 180689 177302 167636 168482 105804 104849 333517 297392 855331 865092 237268 236388 315502 318951 383071 373043 379572 378740 384157 387710 355217 390294 864004 911931 615341 520813 344537 335494 392172 391785 400406 407390 396556 404539 441989 446103 784016 809220 41.05 68.0 2
11:18:42 2023-09-28 464629 459854 103771 104333 169355 174069 181592 180887 104614 103386 127615 128591 158249 163611 494368 526103 1270872 1259480 491811 504864 144928 128702 151395 151955 180472 177800 167203 167191 105851 104515 332564 299183 850443 866205 237006 237156 315502 317603 382065 372543 376197 378171 384157 389995 351794 390882 865881 903847 613912 522171 342659 336236 393306 391900 401542 407070 396448 402999 443861 442658 784016 814048 41.05 68.0 2
11:18:43 2023-09-28 462487 463600 103783 102991 169341 174695 181488 181736 104549 103819 127479 129512 158148 159735 492251 527073 1287480 1274276 488951 507529 144790 128531 153799 151258 180827 177479 167554 166826 103489 104548 328194 297146 858048 862065 237741 236423 314836 318951 382530 373070 376889 378812 384462 387097 351830 387371 864617 916532 618409 525853 342659 334450 392136 390695 401040 404620 396448 404863 444562 447168 780540 811629 41.05 68.0 2
11:18:44 2023-09-28 466381 463431 106351 104376 169511 174104 181627 180853 104803 103360 127615 128591 158249 163496 493553 527291 1277957 1261309 487565 504900 144756 128455 151749 151292 180827 177231 167672 170121 105838 104165 332247 295579 861088 868732 237373 235694 314101 316802 380662 369889 376197 378848 385039 387368 351191 390927 863356 903884 613912 523547 342623 335718 395784 395687 401113 405957 399188 405327 447082 442332 785186 811482 41.05 68.0 2
11:18:45 2023-09-28 463228 463291 106352 104482 169507 174226 181753 180887 104725 103321 127615 128776 158501 163726 492470 529892 1291227 1267718 482234 504900 145128 128455 153905 151292 181365 177231 167672 170086 105838 104132 332247 296448 860473 863287 237847 234932 314836 318992 381721 373070 375596 382178 383312 385911 351830 387515 864654 914401 613912 527349 341515 334450 393311 392340 401542 402821 396520 405474 442025 442658 777073 811629 41.05 68.0 2
11:18:46 2023-09-28 466678 463827 106318 104320 169545 174100 181627 180853 104646 103257 127615 128503 158610 163382 492470 531761 1283498 1256166 484555 504828 144790 128565 153908 151992 180689 177338 167519 166562 105770 104849 331610 299183 855995 871122 237539 234932 315947 317603 383071 372543 378321 378848 381025 387674 351758 391785 867110 900193 625659 521218 342583 336271 393306 392340 399844 405222 400073 402714 444598 441822 774833 811629 41.05 68.0 2
11:18:47 2023-09-28 459449 464297 103722 104372 169000 174104 181374 180853 104360 103289 127581 128688 158249 163532 494405 535168 1285653 1265014 487220 504972 144624 128455 153654 151711 180793 177515 167320 170227 103237 104515 329414 300848 868970 863899 237041 234967 315947 315780 382260 371928 377424 378776 380385 387403 351902 387407 866200 911967 621309 524408 341612 336578 392472 391785 399773 404055 400073 401182 440279 443039 770231 811017 41.05 68.0 2
11:18:48 2023-09-28 465095 463646 103808 102773 169375 174138 181776 180784 104725 103509 127867 128930 158510 161315 493756 532162 1268621 1259296 490146 504684 144487 128634 153728 151857 180758 177800 167320 167422 105623 104515 331610 301024 851273 869999 235910 236058 315502 315816 380959 372543 377959 376470 380990 387745 351227 387479 865881 902851 622759 519269 341275 336271 392195 390695 401259 407105 396520 401219 444598 441822 779399 813434 41.05 68.0 2
11:18:49 2023-09-28 465058 464747 106141 104439 169008 174417 180801 180887 104699 103418 127493 128930 158215 163868 493939 530373 1284467 1261383 486149 504972 143952 128702 151218 151745 180222 177800 166818 166596 105657 104379 330359 299111 851512 865738 237006 234932 315058 315816 382374 372543 376319 378776 381025 388832 350661 386796 866495 906647 618409 525480 342583 336559 391772 393935 403251 405885 396412 400717 444417 442862 774648 811445 41.05 68.0 2
11:18:50 2023-09-28 465030 464109 106284 104304 169511 174104 181627 181219 104725 103366 127615 128656 158249 163417 492179 527373 1272787 1260413 491500 504900 144389 128455 153548 151745 180793 177479 167203 170430 105657 104307 333517 297464 854397 869999 236640 236023 313147 317603 380959 369889 378227 377603 383312 387710 349639 387443 862133 903884 622759 522806 342586 334216 392472 391314 400692 404620 394947 401219 445541 440352 784016 814017 41.05 68.0 2
11:18:51 2023-09-28 463245 464529 106068 104575 168707 174809 180767 182357 104295 103515 127370 129577 157779 164019 493939 529491 1290998 1274892 485965 504792 144790 128738 151891 151853 181480 177338 167754 166629 105770 104418 332564 297356 856250 863863 237006 234932 313147 318276 381182 372588 376025 378776 383312 385337 350697 385594 863392 915235 623036 525853 343558 335718 391825 392340 400371 402821 395539 403643 441989 442968 779285 809257 41.05 68.0 2
11:18:52 2023-09-28 465506 464981 106244 104227 169503 173822 181694 180853 104360 103269 127615 128442 158249 163232 494382 528882 1278228 1261346 489024 504936 145343 127854 153832 150982 181687 176382 170065 169814 105838 103557 337687 295466 875378 868769 236109 234932 315236 318501 379038 369889 375896 377603 380990 386400 349603 387479 860840 904805 628921 521255 342097 335718 392172 392340 399280 404055 396448 404252 441665 442030 779399 809257 41.05 68.0 2
11:18:53 2023-09-28 463341 465436 103751 102493 169762 174138 181649 180784 104549 103321 127513 128744 158400 161279 493756 532085 1291190 1265014 482539 504828 144953 128209 153799 151258 181526 176912 167754 168482 105691 103686 334608 297183 863536 864511 237006 233453 314137 318051 379038 372802 377156 378885 380687 386303 350697 387062 864383 909284 621309 525853 341612 333947 392136 391232 400409 403677 396556 403643 439005 440387 772454 808037 41.05 68.0 2
11:18:54 2023-09-28 461649 464091 106318 104194 169932 173827 181949 180818 104678 103269 127649 128373 158610 163232 495449 528882 1281933 1265014 490067 507865 144926 128277 153869 151258 181653 177231 169911 170003 105657 104275 334608 298698 863813 867467 235875 234570 314101 315816 378641 372018 376161 377337 380954 385760 350732 390646 862133 906728 616770 519709 342340 337107 395039 389803 399026 404514 398621 403174 438969 441633 782618 811122 41.05 68.0 2
11:18:55 2023-09-28 456437 464747 106284 104261 169628 174104 181627 181322 104328 103289 127581 128623 158249 161166 494769 536609 1285653 1265014 485424 508619 144758 128455 153619 151292 180861 177515 167554 170430 105657 104340 333398 299890 858642 864511 238191 234011 315502 315744 379038 373070 376355 378171 378685 384192 350697 386790 865881 911967 611946 523584 340402 335494 392472 390093 400409 404599 396628 402071 438352 440387 770231 809220 41.05 68.0 2
11:18:56 2023-09-28 459798 463069 106103 102493 169242 173862 181340 180887 104295 103263 127581 128591 158467 163797 495449 526919 1281970 1270581 490146 507865 144287 128277 151536 151292 180861 177515 167554 170430 105623 104100 330359 297104 858394 864511 237182 234967 313147 315419 381182 373188 376025 376183 383338 387285 351083 387605 862779 912272 609538 519527 342583 336156 392472 390093 401542 404620 397662 400927 437777 441658 782831 809293 41.05 68.0 2
11:18:57 2023-09-28 465067 466285 106103 104227 168974 173853 180836 180922 104295 103360 127581 128744 157779 163682 494675 531192 1282007 1261383 487639 507865 143888 128579 150900 152233 180347 178085 166853 167225 105477 104849 327655 299811 846853 864511 235910 234011 313623 315449 383071 372018 375786 377639 379853 387097 349639 387679 867110 909247 615341 525108 342340 334486 390775 391232 401542 402786 395854 400761 441606 441658 777073 811054 41.05 68.0 2
11:18:58 2023-09-28 467891 465291 103718 102497 169371 174121 181649 180784 104549 103192 127513 128711 158653 161279 495968 529158 1271811 1260714 488877 507720 144351 128243 153583 151292 180827 177822 167754 168718 105477 104068 328194 297428 856045 870962 235545 234174 311688 317603 381721 369817 376895 377337 382131 385372 347501 386754 859586 902140 613912 522436 341551 333830 392472 390421 399844 402856 396364 401219 444598 440427 784053 811666 41.05 68.0 2
11:18:59 2023-09-28 468589 464561 106137 104194 169008 174104 181627 180887 104328 105819 127615 128679 158249 163532 495449 535204 1281933 1254822 485424 507901 144658 128277 153654 151292 180861 177835 169792 170430 105511 104035 329414 299256 859473 869999 236274 233487 314137 315744 381182 368417 376889 378812 378720 384764 346978 386790 867110 901503 612482 525108 341127 336595 392399 393981 396709 403606 396339 400717 444417 438938 774133 811482 41.05 68.0 2
11:19:00 2023-09-28 466531 464743 106250 104054 169385 174003 181661 180749 104660 103269 127615 128382 158249 160720 495858 531228 1278265 1261383 489024 507575 145604 127820 152177 151258 181975 176417 170100 169968 105726 103525 331000 297825 882988 869999 237350 234396 313183 317603 378966 369853 377424 376506 383265 384677 347536 387371 859586 908299 622759 521390 341369 333830 391861 391785 396961 402821 395903 403035 441953 439117 779362 809257 41.05 68.0 2
11:19:01 2023-09-28 460313 462722 106210 103932 169662 173550 181949 180533 104328 105683 127649 131947 158501 162967 496152 536754 1276406 1250295 486149 508619 144419 128277 151750 151224 180861 177515 169792 170227 105331 104035 330359 300357 856226 871232 237518 233059 314137 315672 381182 369600 377812 377351 378817 386847 348162 387299 864470 899762 616234 521072 340644 334486 391328 391232 396889 403677 399756 399832 440566 437777 772527 811666 41.05 68.0 2
11:19:02 2023-09-28 463910 466320 106280 104016 169545 173308 181984 180567 104791 105825 127649 131923 158501 163232 496152 530409 1278228 1264114 486629 508655 144658 127888 153535 151292 181618 177391 167554 170227 105511 103654 330359 297500 877482 868081 236847 233487 313147 315744 378966 372018 377424 376170 379817 384677 349639 387062 862133 906565 615341 518902 341369 333577 392472 387826 396961 402891 394114 401219 436580 438429 779435 806893 41.05 68.0 2
11:19:03 2023-09-28 463524 466719 103763 102463 169367 174138 181811 180784 104263 103366 127479 128800 158510 161536 495266 537513 1285653 1265014 488331 509265 144560 128209 151750 151326 180861 177515 167754 168718 105511 103686 332564 301207 861219 864511 237015 233453 314137 313433 379038 372018 375218 376470 379033 385760 349639 387367 865881 911773 611053 522843 339680 334521 391364 387826 399844 402224 396520 399340 437301 440427 769104 811054 41.05 68.0 2
11:19:04 2023-09-28 465506 464818 105917 104126 168974 173862 180836 180887 104263 105893 127404 128591 157779 163682 495449 528067 1284740 1273755 490110 507901 144423 128188 153654 151292 180861 177391 169792 170430 105477 103686 333517 297500 857493 864240 236179 234174 311942 315744 379038 369925 374948 374217 379853 385760 348550 385413 860840 911967 616959 521255 341612 333649 392399 389839 401433 405278 395692 400433 438496 441994 781207 811122 41.05 68.0 2
11:19:05 2023-09-28 469736 465244 106068 104122 168966 174139 180801 181322 104199 103295 127370 128776 157779 163832 495975 531797 1281970 1260450 487220 509015 143956 128277 153261 151326 180632 177586 167086 170570 105816 104068 333517 299642 850287 866205 236847 233093 312233 315708 381990 369889 374048 376506 378685 385372 346942 385413 864654 901474 625978 524364 340644 333830 390224 391232 400409 403677 394114 396461 440458 442138 773661 810479 41.05 68.0 2
11:19:06 2023-09-28 465396 464488 105887 104190 167970 174382 180767 181748 104088 105932 127194 128865 157779 161846 495449 528918 1289323 1270619 486838 509899 144423 127888 153654 151258 181400 177231 169792 168457 105477 103525 334470 297428 864548 863899 237015 233093 311215 315780 378966 369853 373456 376219 383882 384967 347394 384957 860693 911748 618622 525780 341612 333649 392472 387898 400126 402508 395522 400324 438603 442142 778178 806893 41.05 68.0 2
11:19:07 2023-09-28 470658 466723 105951 104050 168707 174139 180870 180922 104484 105707 127370 128503 157746 163567 495449 532157 1281735 1255715 483979 507938 143952 127854 151430 151292 180793 177231 167320 170192 105404 103654 331610 299256 857932 868118 236847 232088 312233 315227 381453 368150 374085 377337 378120 385760 345379 386273 864041 904165 625978 525108 340161 333830 391051 391785 397034 402544 394078 398777 441953 440714 770231 811091 41.05 68.0 2
11:19:08 2023-09-28 472852 464963 103709 102078 169328 173947 181776 180715 104231 103204 127479 128679 158367 160827 496672 530282 1278221 1259480 489794 504792 144551 127820 153799 151258 180827 177195 167754 168482 105589 103557 333191 296448 861153 871232 236513 233059 310273 315744 378894 368633 375447 375834 379782 384641 345379 387367 857890 905458 628921 520408 341369 332783 392195 391509 396853 403677 394645 399941 441259 439655 781684 810359 41.05 68.0 2
11:19:09 2023-09-28 470846 463434 106034 102072 168970 173792 181592 180853 104263 105819 127581 128438 158215 163461 496152 536754 1280039 1254890 486112 507865 144121 127854 153548 151258 180793 177822 167320 170430 105409 104035 332564 300350 858789 873434 236680 231984 312197 314197 379002 369188 376288 376398 379033 385489 346420 385830 862133 898951 621595 521181 339680 335501 390870 387538 395413 402824 398055 396317 439113 437920 773306 811700 41.05 68.0 2
11:19:10 2023-09-28 464828 466951 106181 101927 169511 173269 182270 180715 104627 105728 127547 131821 158249 160779 496562 533672 1279130 1261346 489382 507865 144803 127820 153799 151016 181653 176912 167789 170324 105443 103622 330359 297248 874933 868044 236179 232053 311934 314712 377189 369781 376319 374146 379033 383615 347465 387679 859549 904805 624209 518463 340644 333830 392472 387718 395665 403677 395802 400543 436651 438063 780394 806856 41.05 68.0 2
11:19:11 2023-09-28 467412 463443 106103 101922 169780 173536 181984 180248 104295 105615 127615 131878 158501 160127 496856 538274 1272713 1251147 489024 508688 144627 128120 151253 151056 180758 177355 167320 170430 105409 103899 334810 300812 863427 872468 234851 234413 312891 314856 378966 369224 376025 377872 380103 385509 346764 387605 861950 898772 616770 521525 339606 335646 390224 387790 395351 403677 397634 396317 441121 436727 774173 809257 41.05 68.0 2
11:19:12 2023-09-28 460629 467706 103653 101927 169511 173239 181949 180533 104263 105615 127581 128373 158249 163196 496856 531192 1278228 1265014 490110 508978 144389 127820 153583 151258 180793 177479 167554 170359 105409 103622 333517 300433 858510 866205 234851 232019 312734 314454 377224 369889 375713 373585 379033 383186 347465 386176 859549 904805 615341 517329 340402 333794 391146 387100 396295 404246 395802 396425 435285 437777 779399 807093 41.05 68.0 2
11:19:13 2023-09-28 471342 467385 103681 102103 171213 173826 181488 180749 104199 103139 127445 128679 158148 160541 496709 538201 1281970 1261346 489024 507575 144253 128072 153513 151224 180793 177355 167320 168718 104029 103557 331610 301061 856415 865738 236070 232019 313111 312767 378930 369889 373447 374181 377823 383526 347465 385067 862133 909247 609088 521218 338719 335718 388029 387100 396961 403110 395261 396353 435967 440059 770012 806819 41.05 68.0 2
11:19:14 2023-09-28 464183 465871 106047 102103 168853 173515 180836 180818 104263 105830 127370 128373 157779 163496 497561 528846 1280079 1268740 492338 507865 144423 127854 153548 151224 180793 177195 167320 170394 105409 103699 330359 298972 857953 866967 234851 232053 310708 313518 378930 369889 373447 372990 379033 383562 347465 384177 857048 910551 601082 518096 340402 333794 390557 387393 398990 404635 394462 396317 438002 440225 783175 810545 41.05 68.0 2
11:19:15 2023-09-28 466201 467866 106000 102068 168702 173788 180767 181471 104199 103269 127126 128503 157746 163532 496856 534950 1281933 1261346 488677 509374 143655 128209 153263 151745 180472 177800 167051 167225 105229 104530 333848 300769 854125 864908 234851 231984 311180 312731 379038 369817 372883 374181 379033 385760 346384 383905 864004 908013 616959 522769 339978 333830 387921 387718 399280 402472 395802 396572 436615 440714 772527 808074 41.05 68.0 2
11:19:16 2023-09-28 467449 466199 105785 104160 168431 174382 180732 181713 104088 103230 127160 128656 157713 163912 495328 528846 1285653 1270619 491811 508619 144255 127854 153583 151022 181365 177355 167554 170394 104281 103557 330359 299219 867403 864511 234851 232053 310202 314676 378627 369224 372030 376268 380996 383205 347838 382873 862166 911748 620094 524960 341369 332603 391051 387718 399280 400954 393977 399195 439293 440023 777073 808241 41.05 68.0 2
11:19:17 2023-09-28 468859 468277 106045 102068 168974 174069 180801 180922 104263 103410 127160 128503 157746 163611 496856 536754 1280079 1256609 485768 509338 143956 127820 153583 151258 180793 177515 167320 170192 105336 103557 333040 299642 863567 868695 236179 236578 311180 313756 378930 366709 372321 375341 378997 383491 345876 385960 861826 892461 615341 523955 338719 333794 388029 390093 395073 400673 396364 396353 438281 436762 767943 810405 41.05 68.0 2
11:19:18 2023-09-28 465355 465535 105887 101927 168940 173515 181340 180818 104160 105830 127194 128430 157746 160969 496856 538274 1290201 1263178 484701 510889 144287 127785 151749 151224 181618 176912 167672 168482 104319 103971 331610 299361 863378 866967 234851 233034 312845 313576 379298 369340 373711 376098 377823 381773 345379 386041 862704 909946 619859 523547 337762 333541 392094 387100 396853 400673 396645 396461 433844 438451 770012 807093 41.05 68.0 2
11:19:19 2023-09-28 466350 465504 106068 101649 169511 173239 182238 180282 104295 105582 127615 131844 158700 160151 497914 538274 1272750 1251147 488766 510131 143888 127854 151395 151258 180827 177479 167718 170430 105375 103525 333251 300308 860160 873086 235803 236376 312162 312767 378966 368705 375749 376232 377823 383526 344859 386544 862097 897574 618200 518096 338719 333577 387740 387538 396617 405871 396853 399128 436544 435325 774408 811122 41.05 68.0 2
11:19:20 2023-09-28 463791 468564 106034 101848 169511 173230 181915 180612 104231 105796 127547 132032 158215 163161 497340 534430 1279171 1265014 490876 509374 144187 127820 151395 151258 180793 177479 167320 170324 105409 103414 330005 298893 862183 868732 234851 231984 310237 313028 377224 369889 374048 372467 379033 382380 346420 385376 859719 905446 615341 517329 339680 333203 390224 385397 395701 403677 393977 396353 436556 436762 778810 807093 41.05 68.0 2
11:19:21 2023-09-28 469440 467356 105853 101922 168970 173792 181592 180887 104160 105791 127370 131866 157779 160969 495594 537513 1269071 1253893 490912 510131 143922 127820 153298 151258 180827 177479 167320 166927 105409 104276 336856 301097 857124 873086 234520 233361 312218 311854 378930 367274 374889 375131 377270 384355 347346 384031 862779 901397 611053 518839 339313 333649 387921 387718 396295 403677 394013 397958 436549 436513 779285 808646 41.05 68.0 2
11:19:22 2023-09-28 467179 467468 104519 101927 168707 173827 180801 180853 103914 105830 127160 128447 157779 163532 497561 528882 1281970 1272464 491606 508978 143888 127820 151395 151191 180827 177479 167554 170394 105409 103557 333251 297212 861037 866353 234851 231984 309767 313463 378360 369520 369560 371910 379033 382917 344824 381828 857890 910606 622578 519709 340161 332819 388029 387718 396997 402508 392235 396389 435356 439404 779025 807093 41.05 68.0 2
11:19:23 2023-09-28 468854 467387 105853 101645 168974 173239 181627 180693 104263 103159 127370 131855 158249 163232 495557 528882 1274276 1259480 490304 509374 143888 127854 151395 151508 180827 177515 167754 168718 104174 103938 330703 297104 861390 871122 234815 233361 310455 314275 378447 366314 372811 373061 379033 382917 344901 384031 857890 898558 618409 518865 339439 331597 390775 387826 394168 401343 392271 396425 437915 434643 779362 806856 41.05 68.0 2
11:19:24 2023-09-28 466751 466199 105746 101645 168702 173274 181340 180853 104088 105649 127194 131832 157746 163570 495208 532013 1289323 1268621 486112 509411 144088 127731 151430 151258 180827 176947 167554 170086 105336 103311 332247 297140 865163 864511 234851 233034 308398 313756 376622 367597 369596 374217 379033 381167 343308 381865 857048 909284 610419 524364 339680 331489 390870 387429 396601 399617 392126 396317 438002 437920 774575 806982 41.05 68.0 2
11:19:25 2023-09-28 473182 469375 105819 101645 168707 173541 180594 180784 104213 105762 127336 128461 157779 163267 498120 538091 1277994 1252111 485044 509411 143888 127820 151593 151258 180827 177515 167554 170430 105302 103382 333251 299388 857608 870615 234851 232706 310273 312767 378094 365358 372620 375042 377256 382380 344901 385376 860840 894701 619859 519709 338240 333794 387993 387718 393302 400709 395802 395723 435967 434034 769649 806893 41.05 68.0 2
11:19:26 2023-09-28 465396 468778 105750 101856 168698 173269 181374 180853 104088 105757 127160 129256 157779 163267 495594 537018 1289286 1263215 485424 510167 144287 127608 151643 151120 181365 176983 169827 170038 105409 103894 330703 297212 868270 866168 234851 232053 311996 313207 376622 368936 372629 377336 376403 381061 347592 382295 862779 910554 616959 521035 337288 333830 387957 385976 396889 401307 395545 396424 436770 436477 770012 806893 41.05 68.0 2
11:19:27 2023-09-28 470271 469375 103558 101922 169008 173308 181753 180887 104192 105683 127370 131947 157746 163346 495630 536982 1271811 1253893 489455 510528 143789 127731 151245 151191 180793 177355 167320 168482 105229 103454 331610 300308 859647 873086 234190 232543 310962 311310 377828 367561 374048 374144 376124 383222 345876 382711 858370 898558 618409 518102 338719 333794 387339 387754 395387 403110 393419 396867 435356 435254 777727 808646 41.05 68.0 2
11:19:28 2023-09-28 467567 468448 105639 101645 168440 173706 180801 180887 103914 103109 127160 128503 157746 163567 495594 538274 1281669 1261346 489024 510167 143490 128154 150794 151718 180472 177800 167215 167620 103740 104009 334185 301548 850775 866967 234742 233034 310060 311132 378785 368489 369524 372990 376425 383562 346746 380534 860194 904165 615872 522843 337434 332225 386758 387754 396925 399795 393456 396548 436615 436477 771943 808074 41.05 68.0 2
11:19:29 2023-09-28 468931 467621 105746 101645 168811 173274 180836 180853 104088 105649 127160 131764 157746 163534 495630 530445 1267200 1258399 493071 509411 143689 127820 150794 151292 180472 177550 166853 170465 105122 103525 333251 300272 860333 870615 233825 236447 308327 311783 378930 366164 369632 372825 377859 383222 344901 381901 857890 897282 616959 518902 339680 331453 387668 387502 396617 400531 390285 397958 436544 435254 783175 810545 41.05 68.0 2
11:19:30 2023-09-28 470169 467621 105565 101927 167907 173827 180594 181322 103785 105835 126740 128558 157245 163532 498230 531228 1287187 1266938 487529 509411 143752 127398 151006 150773 180827 176947 167320 169968 105190 103241 330359 297428 864661 863899 234520 232543 307896 312731 376430 366973 369228 372503 378464 380633 345632 382173 857084 906610 625978 524364 338719 330773 388029 386247 394517 398255 392235 396353 436766 434630 772210 806519 41.05 68.0 2
11:19:31 2023-09-28 465355 467612 105677 101649 168974 172963 181340 180392 103914 105649 127194 131849 158215 163082 495630 535693 1278221 1261383 489455 509447 143922 127752 153333 150982 180827 176983 167320 170157 105229 103241 332564 299678 884150 869999 233789 232053 308433 311818 374368 367827 372629 373998 376969 378791 346855 382259 857854 902669 609624 518839 339089 331776 387921 384208 394517 401343 392053 396608 433102 435503 777121 805946 41.05 68.0 2
11:19:32 2023-09-28 465030 467369 105673 101649 168694 173671 180801 180853 103811 105649 127126 128865 157746 163417 495630 537845 1282007 1262517 489024 510926 143457 127785 153049 151258 180507 177823 166853 170262 105049 103382 333279 302415 852035 866205 234190 232053 309803 310366 377792 368409 372438 371910 374471 382380 346365 378465 859586 904536 616959 522030 338240 332513 385599 386555 396299 398884 392235 395705 433933 435901 770267 806015 41.05 68.0 2
11:19:33 2023-09-28 466350 468352 105673 101641 167941 173274 180801 180853 103914 105649 127193 131912 157746 163267 495594 531639 1283741 1270382 489024 509411 143789 127432 151288 150982 181442 177195 167754 168600 103740 103414 330359 297104 881700 865738 234046 232471 310016 312624 375914 366829 368896 371945 378464 380030 344611 381144 858378 907371 608194 523992 338224 330487 388029 385940 394481 397697 391644 395723 436149 434034 772607 805946 41.05 68.0 2
11:19:34 2023-09-28 471620 469375 105639 101645 168465 173230 180801 180602 103914 105576 127160 131947 157779 163232 495400 537893 1278265 1254822 486875 510167 143789 127608 150935 150982 180793 177391 167320 170157 105083 103311 330703 299388 859631 868732 234520 231728 308398 311564 376658 364774 369560 373026 376124 380633 342816 381901 859586 894664 616959 522543 337249 332459 387668 387466 394654 398707 392666 396793 439243 436154 769938 811122 41.05 68.0 2
11:19:35 2023-09-28 470174 467351 105707 101645 168970 173239 181707 180555 103914 102998 127194 131695 157746 160553 498120 535204 1277984 1257729 486629 509411 144289 126977 153619 151022 181814 176947 169827 169849 105263 103100 332564 297464 874113 871232 233460 232053 308363 311854 373772 365393 372357 373616 376160 378296 344901 382441 857890 901503 612482 516633 337762 331274 387993 384172 392163 401307 391921 402127 433012 432563 778731 804802 41.05 68.0 2
11:19:36 2023-09-28 471691 467693 105664 101641 168440 172998 180801 180693 103914 105649 127160 131729 157713 163003 495666 536754 1267200 1255715 492375 510167 143357 127608 153049 151154 180507 177391 166853 170227 105049 103241 332885 301987 852220 871232 232697 232053 308433 310366 378131 366171 369380 371746 375011 381934 342708 381451 857854 898136 616959 518102 339126 331740 385599 386591 393338 401307 389698 395558 435015 433427 779950 806893 41.05 68.0 2
11:19:37 2023-09-28 470106 468895 105492 101637 167941 173308 180801 180922 103598 105757 126740 128461 157462 163567 495666 531603 1280116 1266938 492338 510131 144227 127398 150970 150918 180793 177391 167320 170121 105229 103170 332564 299926 868736 866168 233096 232543 307896 313007 376057 367597 368968 372036 376425 380030 344901 378393 857282 908463 620094 521660 338719 330505 387957 385397 396889 398884 389843 394816 436149 436456 777073 806964 41.05 68.0 2
11:19:38 2023-09-28 467412 467612 105673 101512 168707 172963 181374 180533 103946 105469 127194 128678 157746 160553 495666 532121 1276406 1259296 486629 509447 143956 127276 153404 150740 181365 176629 167754 167776 104029 103241 338717 297284 866515 871796 233281 231911 310016 312624 374190 365286 369596 373088 376690 377732 342708 382441 856674 900230 611053 513657 337195 331095 388029 384208 393502 400076 391019 395166 433034 439438 777073 807093 41.05 68.0 2
11:19:39 2023-09-28 466778 468343 105531 101509 167974 172998 180801 180567 103598 105435 126984 131729 157713 163196 495666 537396 1289323 1261346 485424 510565 143922 127011 153369 150740 180861 176382 169674 169730 105156 103029 333040 299256 883534 865556 234025 230487 310419 311345 373808 366421 369524 373026 374435 378296 342961 378465 857121 905446 611053 519305 335156 332531 387668 386219 396055 398742 393588 396461 432795 434034 767097 805835 41.05 68.0 2
11:19:40 2023-09-28 466778 468379 105454 101505 167941 172998 180801 180567 103598 105508 126774 131729 157496 163267 500833 533672 1282583 1268621 492229 508869 143562 127262 151431 151157 180655 177054 167320 170086 103486 103029 332564 300597 864803 866967 232009 232053 307181 311310 376351 367310 368377 372036 375596 378932 344901 377221 855460 901474 620094 518902 337762 329738 386794 385361 395109 398920 387614 396830 435534 435467 778178 804802 41.05 68.0 2
11:19:41 2023-09-28 468931 468881 105390 101645 167565 173308 180607 180922 103566 103216 126740 131947 157496 163532 495630 536754 1277984 1257729 489024 510565 142959 127643 152765 151022 180028 177355 166701 170500 103308 103241 332564 301877 855145 866967 233424 231169 307396 309391 377189 367010 371116 373397 374186 381025 342708 380075 860057 903801 618622 521072 336481 330665 384409 385940 394517 397662 390873 394329 437383 433487 768523 808241 41.05 68.0 2
11:19:42 2023-09-28 473451 468646 105605 101505 167941 172963 180801 180658 103598 105548 126950 131753 157604 160743 495666 531156 1268962 1258399 493457 510926 142883 127574 150901 151123 180187 177479 166818 170394 103380 103241 334810 301207 850767 870615 232009 232053 307146 309896 376658 364738 369488 369871 376089 381167 342226 378465 855460 894664 608194 518096 338719 329204 386178 386519 392092 398534 387506 395705 434030 433781 779362 807093 41.05 68.0 2
11:19:43 2023-09-28 472990 468859 105458 101505 167936 173235 180767 180853 103566 105582 127160 131787 158086 163232 495666 537513 1280039 1255715 486618 510492 143562 127330 151112 150773 180793 176912 167472 168482 103740 103382 332564 301207 863970 870669 233457 230992 310016 310660 376443 363610 368081 373397 374400 380598 341324 378321 857048 896938 606229 521255 335532 330737 385599 386519 391506 399189 391055 395705 434030 439438 769022 805678 41.05 68.0 2
11:19:44 2023-09-28 471728 467648 105712 101505 168707 172688 180836 180248 104102 105548 127038 131661 157746 160518 495666 530445 1276134 1258399 490415 509411 143655 127242 151430 150773 180793 176912 167320 170051 105195 102959 332247 297464 860308 871232 232697 231007 306969 311783 374930 363136 369488 372561 376124 378261 340712 380412 852965 898669 621565 518102 336409 329452 387704 387591 394096 398742 390285 396793 435389 432944 775530 805761 41.05 68.0 2
11:19:45 2023-09-28 468665 468677 105424 101509 168440 172929 180801 180392 103598 105508 126916 131940 157713 163196 500358 535838 1268696 1255566 493660 509985 142892 127527 150794 151157 180495 177302 166818 170394 103452 103241 336374 300842 863931 872468 231576 231890 307396 311777 376371 367603 369228 369835 374400 380065 342456 378393 855460 894738 616959 516599 338479 330473 385021 386519 392092 398849 387506 394512 434413 439986 778259 805678 41.05 68.0 2
11:19:46 2023-09-28 470440 469075 105317 101853 167608 173827 180447 181461 103534 105796 126706 129031 157571 163797 495666 532013 1281970 1269679 491570 510889 143490 127398 153049 150740 180793 177160 167320 170086 105088 103029 334351 299642 861000 865554 232697 231890 308706 310838 374368 367863 370252 371746 375838 378455 342672 379498 857171 910591 612609 522623 337543 329168 387339 384748 395494 395889 391027 396548 432989 434176 773624 807093 41.05 68.0 2
11:19:47 2023-09-28 473949 469039 105527 101509 167907 173239 180801 180853 103598 105582 126950 131878 157604 160779 495630 538420 1278265 1257504 487602 510528 143457 127364 153049 150773 180758 177195 166853 170003 105016 103100 333040 300138 857358 868769 233060 230648 309542 309896 376057 363100 367234 373616 374101 379764 340437 378357 855800 896304 616959 521624 335830 330737 385599 386555 391470 396444 390982 395058 436766 439365 767827 805678 41.05 68.0 2
11:19:48 2023-09-28 468111 469084 105416 101360 167941 172963 180801 180693 103566 105582 127038 131787 157746 163196 498275 538274 1290237 1264114 486149 510926 143789 127153 153513 150740 180827 176629 167754 168246 103740 103241 333398 297320 865495 866967 233317 230077 309324 311386 375552 365286 368672 371874 374364 376607 342492 378357 859719 905446 619859 521428 333573 331740 387375 383023 392127 396514 391040 395705 432294 433781 767827 804802 41.05 68.0 2
11:19:49 2023-09-28 470255 468823 105673 101261 168970 172139 181915 180088 103946 102988 127194 131849 158215 159962 495738 538603 1273332 1248192 489455 510926 143094 127364 150653 151022 180758 177355 166853 170359 104982 103100 332885 300733 870406 873705 231937 230648 308112 309356 375230 364774 369560 369871 372127 378861 341744 378055 857282 894701 615509 516267 336135 331453 386627 387042 394654 399933 389698 393104 432903 433061 774685 808167 41.05 68.0 2
11:19:50 2023-09-28 475206 469084 105424 101500 167599 173274 180732 180887 103534 105582 126740 131855 157462 163382 500358 538091 1282662 1255566 487455 510382 143554 127472 151218 151019 180655 177302 167554 170324 105016 103100 332564 300500 866075 869853 232697 230254 306931 309860 376351 365010 367305 373616 373279 378296 339684 378429 857048 893735 615509 519709 333717 329738 387175 385361 390338 395854 391019 394512 436149 432728 768373 805678 41.05 68.0 2
11:19:51 2023-09-28 470773 468760 105605 101360 168646 172200 180836 180248 103740 105401 126950 131627 157713 159926 495738 532049 1276406 1258399 486629 510167 143689 126944 153298 150498 180827 176382 167554 169814 105122 102818 333191 297248 864280 872468 231688 230451 306969 311310 372654 365749 371909 371709 374186 378658 340293 378321 854065 899446 609802 518102 336913 329435 387612 383058 392426 397697 387470 395411 432563 433016 774796 804802 41.05 68.0 2
11:19:52 2023-09-28 469227 468931 105351 101331 167903 172963 180801 180567 103598 105582 126740 131695 157679 163082 495702 536982 1290237 1261383 485768 510926 143689 126822 153333 150290 180827 176382 167554 169814 105088 102818 331303 297464 883194 868732 233060 229218 306931 310366 373509 365030 368377 373616 373279 376607 342539 378091 857048 905446 614059 518133 333645 330773 385599 381878 391816 396514 391644 394475 431288 431609 765008 804802 41.05 68.0 2
11:19:53 2023-09-28 469021 469116 105390 101331 167907 172963 180767 180426 103566 105615 126740 131849 157212 163196 495738 534937 1279130 1266816 493806 510926 143027 127329 153049 150773 180758 176947 167250 168482 103740 103241 332564 299993 863811 868816 230912 230471 308669 309754 376084 366128 368045 369799 373314 377169 342636 377056 854175 905446 612609 516599 336554 329097 384985 383058 393338 397697 386889 394512 432411 432890 777073 802483 41.05 68.0 2
11:19:54 2023-09-28 472709 469084 105592 101364 167753 173239 180447 180853 103534 105582 126706 131849 157496 163382 495702 536192 1278265 1259517 489024 510926 142728 127276 152729 151016 180028 177515 166353 170310 103165 103100 333848 302415 851811 866168 231612 229897 306969 307988 375493 365066 366646 372036 372198 378967 341744 378191 857890 898887 615680 520849 335387 329488 385496 387591 395494 396338 387470 392862 435520 435466 771108 806982 41.05 68.0 2
11:19:55 2023-09-28 469440 468823 105245 101018 167894 172723 180767 180533 103566 105401 126740 131849 157604 163161 499610 540490 1291021 1262890 485658 510780 143888 126842 150793 150605 181193 176241 167320 169981 105016 102888 331303 297140 883762 866205 232661 228988 306969 309896 375021 366563 367234 373088 372720 375452 340748 376089 857282 902888 614059 518096 333067 329239 385599 381878 390921 395301 390743 394475 430329 433102 765576 802483 41.05 68.0 2
11:19:56 2023-09-28 468823 468718 105458 100841 168473 172139 181627 179679 103914 105188 126950 131286 157746 159700 495738 539433 1272787 1248192 486629 510657 142883 126977 150901 150639 180472 176912 166818 170038 103165 102959 334810 301847 856341 872468 231216 229218 307431 310286 373808 366563 372438 369618 374222 377627 340569 380038 857208 892254 612609 515023 333537 329773 383223 383094 390921 398884 387470 392972 432976 433016 772564 806519 41.05 68.0 2
11:19:57 2023-09-28 467377 469147 105424 101265 167932 172208 180767 180533 103960 105435 126740 131661 157462 160269 498615 536375 1277948 1263215 492375 510926 143060 127011 151182 150636 180632 176912 167086 169884 103380 102818 332564 300138 863699 868732 230497 229932 306969 308923 373545 365322 368341 369799 372720 376642 342780 375825 854212 902888 614059 516633 335714 328476 384445 381539 392163 397697 386344 393602 430026 431424 778178 802483 41.05 68.0 2
11:19:58 2023-09-28 472286 469080 105356 101022 167907 172174 180801 180122 103534 105368 126774 131666 157604 160186 498542 533672 1272787 1255715 486629 510926 143027 126856 152942 150498 180758 176417 167215 167776 103596 103100 333517 297320 859780 872431 231109 229755 306933 312884 375818 364494 367269 369871 374137 376607 341515 380578 852965 894738 615509 516633 333465 328195 386794 383058 391872 396514 387506 395425 432894 431798 774833 804802 41.05 68.0 2
11:19:59 2023-09-28 469435 469111 105249 101022 167907 172723 180801 180533 103566 105401 126740 131597 157212 163196 495774 537513 1287422 1262740 486875 510926 143490 126944 153298 150290 180827 176722 167320 169849 105049 102748 334470 297500 864252 865972 232697 229023 306969 309896 372060 363936 370053 373088 372720 375452 340676 376089 857282 902582 614059 519672 335238 329488 387725 384817 394384 395195 390285 394365 430329 432980 765428 802299 41.05 68.0 2
11:20:00 2023-09-28 468850 469147 105211 101261 167376 172963 180447 180853 103329 105469 126915 131821 157071 163302 501106 531833 1285477 1271335 493212 510780 143355 126842 151006 150639 181020 176241 167203 169968 105016 102959 332564 299926 860805 866857 231216 229897 306933 309426 372654 366044 368230 369871 373839 376047 340437 377922 855460 905446 614059 521255 333789 327220 385599 382450 390921 394057 386889 394549 431650 438436 769827 802520 41.05 68.0 2
11:20:01 2023-09-28 474439 469120 105249 101187 167898 172723 180767 180567 103566 105401 126774 131627 157496 160518 499051 536228 1277322 1253930 487639 510926 142967 126856 150689 150532 180632 176947 167086 169884 103486 102888 332564 300994 873846 869999 231612 229023 306969 308023 373248 364128 369165 371782 374222 378658 338481 380075 857854 892885 615509 521057 333465 328973 384103 384172 391042 394127 387506 393323 432976 431119 767282 806519 41.05 68.0 2
11:20:02 2023-09-28 469503 468904 105625 101095 167797 172859 180698 180464 103502 105558 126638 128067 157646 160564 498578 539433 1287480 1259517 486039 510816 143304 126734 151112 150156 180793 176135 167215 169661 103165 102754 333517 300144 867665 866241 231216 228278 306969 308023 373170 363136 366718 372036 369942 374370 340437 377886 856674 902851 612972 516599 333811 329471 383330 383224 390647 395301 389843 392103 429049 433016 764491 802483 41.05 68.0 2
11:20:03 2023-09-28 471389 471584 105317 101005 167941 172100 180836 179679 103754 105256 126740 131445 157245 159962 498615 540229 1269034 1248192 492411 510926 142980 126977 150709 150498 180222 176665 166713 168246 103380 103029 333848 302342 854152 874325 229998 229042 308669 309848 375552 362810 367787 368355 369907 376642 339266 377129 854212 893772 621565 514805 333573 328742 383356 382754 392149 397383 386272 390611 432294 432102 774833 804802 41.05 68.0 2
11:20:04 2023-09-28 468850 468724 105134 101051 171206 172208 180607 180282 103188 105401 126619 131695 157179 160376 495702 532121 1276406 1264977 493420 510131 142959 126525 152943 150257 180438 176347 166818 170016 103165 102748 332564 300102 864323 868044 229711 229148 306933 309593 374226 364191 366646 368615 372091 375452 340676 376209 852929 903884 620094 516633 336673 329902 386042 384200 394654 396338 388533 391957 430186 432908 776851 804454 41.05 68.0 2
11:20:05 2023-09-28 472727 469120 105322 100984 167907 172174 180767 180248 103534 105480 126916 131780 157462 159891 501819 537675 1278021 1260289 492192 512264 142892 127106 151006 150605 180620 176793 167168 170016 103165 102818 332564 300138 866141 871288 230391 229148 306933 310067 373170 366526 369128 369170 371535 376797 340712 378154 852929 900193 624507 515901 333645 327644 383295 382682 393187 396479 386272 392066 427703 432407 777073 802138 41.05 68.0 2
11:20:06 2023-09-28 469440 471579 105143 100984 167603 172139 180447 180248 103156 105368 126619 131718 157212 160411 498506 540991 1278228 1258399 486629 510926 144000 126822 150462 150190 180187 176912 166818 170051 103165 102888 333848 302917 856226 866132 230462 228988 309542 308212 372096 367082 368867 369546 372493 377572 340533 376632 857780 903317 612609 520687 335919 329168 383356 381807 391506 394678 387326 392845 430935 433016 767980 804802 41.05 68.0 2
11:20:07 2023-09-28 472038 471548 103328 101235 169146 173135 180274 180749 103124 105772 126571 128373 157146 160827 499757 532013 1280039 1268621 494229 510707 142967 126700 150689 150290 180472 176771 167285 169898 103486 102748 332564 300357 861153 866353 230265 229183 306501 307953 373962 362775 367188 368651 372127 375417 338624 375942 852965 905446 614209 519709 333717 326692 384409 381842 390921 395827 385151 393287 430329 433016 771360 802446 41.05 68.0 2
11:20:08 2023-09-28 475147 472250 105177 100984 167574 172929 180572 180533 103361 103097 126706 131593 157071 160376 498542 536982 1277946 1254822 489024 512011 142959 126910 152978 150263 180598 176912 167063 168246 103452 103029 334962 300205 861951 870669 231038 228616 306933 310286 375552 362953 367708 369835 369942 376274 337390 377812 856637 894853 612609 519269 334286 327715 382954 383023 390766 393437 387470 391476 432939 430138 765576 806519 41.05 68.0 2
11:20:09 2023-09-28 476226 469084 105177 100955 167860 172105 180732 179679 103361 105300 126706 131559 157212 160368 498542 532049 1272750 1257504 486629 510528 142883 126700 150901 150156 180472 176382 167086 170016 103308 102581 334470 297825 870946 873705 230265 228757 306070 309356 373698 363466 366131 369466 372162 376532 337568 376053 850480 893735 614059 516267 335238 329436 387450 384508 390657 395713 389362 394292 430186 430298 774408 802225 41.05 68.0 2
11:20:10 2023-09-28 473456 469152 105250 100980 167865 172174 180572 180248 103361 105334 126672 131593 157462 160299 502534 537638 1268658 1255327 495952 510780 142726 126984 150127 150639 180050 176771 166701 170051 103022 102818 333159 300988 859109 873705 230068 229183 306070 309848 376351 364900 368752 367543 372127 376309 337532 377350 850444 889421 608194 516633 333717 325672 383223 382987 390766 394092 386608 392066 432939 430441 778178 804665 41.05 68.0 2
11:20:11 2023-09-28 470101 469183 105143 100951 167309 172174 180572 180323 103329 105334 126706 131593 157212 159926 498542 536427 1287480 1263178 487602 510926 143094 126706 150407 150223 180472 176030 167203 169744 103165 102619 330703 297104 863803 866967 231216 228083 306070 309599 373170 364937 367712 369582 374222 376160 339277 376632 855276 902362 612609 521057 334286 327114 384409 382953 391872 395270 387398 393661 428978 431490 764959 801235 41.05 68.0 2
11:20:12 2023-09-28 467886 471520 103467 100885 169448 172036 180456 179985 103470 105451 126605 131788 157362 160305 500768 537513 1275500 1257692 491844 510382 143039 126491 150689 150156 180187 176594 166911 170051 103093 102684 334810 300994 861721 869999 229033 228437 306717 309410 372906 363100 366388 367507 369907 374328 339648 376245 851685 901790 614059 515170 335441 326692 382686 382142 392149 395854 387707 393200 427067 432411 777073 800630 41.05 68.0 2
11:20:13 2023-09-28 470663 471847 105036 100881 171131 172174 180447 180122 102957 105334 126321 131593 157179 160411 498578 540991 1278228 1259021 486629 510926 142728 126700 152694 150223 180297 176629 166643 168246 103165 102959 341427 302733 859746 866967 229962 228261 306933 308393 374226 363610 367708 369206 370020 375155 339505 374889 857120 899947 603906 517329 334286 327715 382814 383224 392426 394057 385693 387448 429049 432407 768659 804802 41.05 68.0 2
11:20:14 2023-09-28 473732 472918 105104 100778 167608 172135 180607 180248 103124 105261 126585 131559 157179 159926 499793 536754 1263567 1252036 494542 512011 142704 126856 150268 150532 180028 176947 166585 170086 103022 102818 332885 302488 862101 872468 228643 228472 306501 308538 372654 363980 368230 366403 369613 376274 337568 376816 852929 889467 621565 515643 333465 328177 384406 385399 391836 396943 387083 390154 431470 430262 776888 805798 41.05 68.0 2
11:20:15 2023-09-28 475520 471847 105177 100984 166700 172174 180572 180248 103092 105334 126497 131627 157212 160151 501106 541293 1278021 1249933 488220 512792 142824 126808 150548 150190 180335 176206 166701 170101 103022 102748 331610 301097 861319 873705 230068 227341 306933 309192 374190 363980 366682 369763 370020 376797 337532 378459 855460 883483 616959 515170 333337 327715 383356 383224 388020 395266 387470 389748 429778 427921 767943 802483 41.05 68.0 2
11:20:16 2023-09-28 468911 471842 105181 100643 167873 172105 180767 179679 103463 105300 126619 131666 157212 159926 500768 537513 1276134 1259296 491990 511649 142765 126700 149995 150257 180472 176223 166701 169577 103022 102581 334810 300175 866852 870615 228998 227729 306501 309410 372194 364937 369165 367256 372793 374471 338517 376969 852900 898772 615509 514986 334999 326692 382078 381603 390766 396907 387670 390850 426504 430477 774296 801084 41.05 68.0 2
11:20:17 2023-09-28 475884 471543 103328 100745 167839 172070 180663 180254 103470 105417 126605 131605 157396 160044 499989 535188 1270909 1255715 493100 512736 142995 126882 149986 150257 180187 176771 167086 169814 103093 102684 330703 297212 859507 872468 229069 227729 305173 308662 371800 362953 368230 368355 371570 376797 337305 376816 849205 890719 614059 516633 332563 325409 383833 381842 390215 394092 384844 392139 430971 428931 774722 802446 41.05 68.0 2
11:20:18 2023-09-28 468787 471838 104997 100816 167342 172139 180572 179963 103092 105188 126497 128003 156647 159926 499283 536754 1287480 1262517 486875 510926 142993 126142 152978 149776 180758 176030 167215 167471 103452 102748 331610 299074 866917 870036 229998 227166 306897 310067 372570 364752 367708 369799 370020 374614 338481 376209 855460 902815 620094 517735 333337 328564 382650 381872 391100 394057 387470 390262 427067 430477 763297 802174 41.05 68.0 2
11:20:19 2023-09-28 468823 472513 103435 100845 171131 172174 180594 180452 103092 105480 126537 131627 156614 160720 502177 532121 1277322 1266975 492375 510926 142568 126491 149995 150120 180231 176065 166701 169779 103022 102587 332564 299678 864948 865738 228998 228437 305639 309410 372906 363980 365005 366955 369942 375739 337295 373638 852325 902815 612738 518902 333609 325672 382650 382953 392426 394437 386608 391476 427881 431458 769790 801840 41.05 68.0 2
11:20:20 2023-09-28 475888 471838 104997 100811 171135 172174 180447 180282 102989 105261 126497 131849 157179 160411 502260 541293 1278021 1249896 487492 511901 143094 126774 150300 150605 180369 176241 166818 170016 103199 102619 329781 299847 867865 873705 229711 226831 306933 308974 374190 362735 366131 369799 370020 376532 337059 377886 854817 886869 611053 514440 332392 327715 383356 383224 387948 394678 386344 387484 429013 427943 767980 802483 41.05 68.0 2
11:20:21 2023-09-28 468111 468787 105177 100672 167757 172105 180801 179679 103156 105227 126585 131377 157179 159926 500025 535815 1272787 1257692 492338 510926 142896 126525 149986 150257 180222 176347 166818 169814 103022 102619 330703 299599 865042 870615 228643 227729 305782 308974 370024 366293 368568 367220 371932 374507 338517 374925 853233 899799 612609 514986 334286 325707 383356 381064 391319 394678 387210 390262 425203 430584 776521 800063 41.05 68.0 2
11:20:22 2023-09-28 476040 472593 103332 100720 167835 172036 180663 180110 103516 105344 126638 131730 157504 160305 500768 536339 1267160 1254822 495170 513099 142699 126734 149915 150290 179653 176806 166818 170086 102879 102645 330180 300769 852965 871232 228678 228472 305138 308538 372096 362953 367188 365340 369907 374405 336009 375640 849806 888792 620094 516633 333645 327006 383356 381842 390215 392923 385204 389748 432545 428621 777073 802483 41.05 68.0 2
11:20:23 2023-09-28 468895 472513 104805 100778 170791 172208 179877 180567 103156 105222 126322 131377 157500 159926 498578 535168 1281024 1266816 491537 510926 142995 126142 149951 150120 180222 176100 166678 167776 103131 102786 333848 297104 859270 866967 228928 227589 304530 309374 372870 363466 364969 367831 369907 375475 339416 375072 852929 901287 612609 519672 334286 326436 382954 382682 390215 393883 387157 391476 427970 429863 768919 799945 41.05 68.0 2
11:20:24 2023-09-28 469107 472513 104925 100641 167309 172105 180629 180041 103092 105154 126322 131320 157037 160198 502534 535168 1276406 1265014 494579 510926 142497 126142 152481 150153 180187 176188 166701 169779 103093 102523 334810 300138 869777 866857 228128 227729 305173 308538 372643 362521 366631 365304 369061 375739 338077 372774 850444 902851 617151 513621 333374 325182 383356 382142 391100 392888 385514 389712 427514 430513 773661 802446 41.05 68.0 2
11:20:25 2023-09-28 475481 471847 104784 100807 170791 172174 180127 180282 102619 105368 126288 131666 156581 160815 502177 540071 1278021 1255327 488184 510816 142896 126356 149810 150123 180050 176206 166585 169828 102879 102721 334810 299388 864948 871232 229069 226322 305854 306802 373024 360551 366928 368651 370020 375475 340735 376282 854854 888126 605336 517735 332355 325743 383085 382953 387912 394437 385729 387448 429013 426677 765033 804802 41.05 67.9 2
11:20:26 2023-09-28 469949 471838 103362 100328 167309 171592 180732 179520 103156 104975 126619 131161 157212 159702 500025 536754 1272787 1257504 490146 510926 143094 126108 150442 149296 180793 175784 166853 166840 103165 105096 333251 297104 876263 871232 228643 227024 305138 309410 370024 360659 367748 367256 369839 373350 336174 376099 852900 894480 608194 514220 333811 325672 384442 380759 387948 393782 387083 390850 425167 427325 774371 800063 41.05 68.0 2
11:20:27 2023-09-28 474805 473145 103324 100745 167681 172062 180629 180144 103124 105310 126605 131788 157362 160044 501159 539397 1263567 1247560 493696 513099 142600 126491 149811 150257 179619 176241 166480 169779 102879 102619 330703 301759 852794 873705 227615 226989 306070 306802 373170 363455 367188 365268 369463 376268 336009 373976 852695 889458 611159 513275 331592 325707 381698 382682 388020 394127 386061 387339 427810 427952 773661 802483 41.05 68.0 2
11:20:28 2023-09-28 472448 472834 104784 100643 171026 172105 180002 180122 102619 105334 125906 131593 156514 163005 500061 535204 1276406 1265014 493843 510926 142699 126108 149915 149809 179903 176100 166678 167741 103131 102722 331610 299279 857838 866967 228023 227589 304994 308429 373133 364752 364969 365304 370020 374649 337461 372212 849806 902177 596759 516635 334554 325444 383356 382142 391319 394714 385204 389712 427107 430558 771906 800063 41.05 68.0 2
11:20:29 2023-09-28 476155 472513 104891 100472 171206 171985 180663 180088 103060 105120 126531 131286 156680 159308 502534 535997 1272787 1255715 490876 511649 142762 126108 151666 149330 180222 175749 166853 167272 103093 104955 333191 297464 867659 872468 228288 226989 305209 308248 369988 360875 367188 366439 370020 372340 334530 375676 849241 899039 614059 514440 331556 325672 382686 378885 387912 392923 386334 389748 425167 426579 772491 799945 41.05 68.0 2
11:20:30 2023-09-28 470106 473181 104818 100639 171131 172174 180162 180007 102619 105188 125939 131377 160146 159962 502177 542609 1278021 1258325 491811 512337 142489 126565 149706 150190 179516 176241 166353 170016 102594 102555 334185 302629 855189 865520 228288 226322 305639 306370 373889 360965 364969 366439 369463 376268 339139 371687 853002 896938 617151 516599 332392 328199 381159 382412 391042 393606 386608 386758 431321 429836 765650 802446 41.05 67.9 2
11:20:31 2023-09-28 475664 471847 104818 100804 171065 172105 180196 179713 102893 105081 125939 129688 160181 159814 500061 535168 1263567 1252111 496407 511649 141808 126142 149743 150056 179335 176030 166353 169849 102808 102593 333848 301061 857593 871907 227580 227694 304281 306802 373024 360623 366079 367100 369839 376196 337739 373793 851084 892203 620094 516560 334286 324816 382814 383224 387623 393873 384022 387448 429138 427249 774833 804665 41.05 67.9 2
11:20:32 2023-09-28 467560 472629 103407 100401 167574 171728 180629 179542 103060 105169 126605 131320 157396 159267 499672 540991 1272787 1248192 489024 513099 142600 126142 149635 149776 179653 176100 166526 169507 102594 102496 333251 300308 858673 872468 227615 225936 306070 306766 372117 360911 367188 366403 368871 374649 334565 375072 850480 884327 618622 512113 332156 325778 381159 381872 387948 393507 386882 386722 426468 426387 768696 802410 41.05 67.9 2
11:20:33 2023-09-28 468775 472838 104784 100299 171096 171592 180447 179679 102619 105047 125906 131161 160112 159419 501317 536754 1272787 1257692 493843 510926 142600 126142 149671 149776 179653 176065 166678 167623 103082 102619 333517 299738 870766 870669 227475 226814 304102 306658 369880 363980 366631 364720 370020 373528 339416 372702 848671 899836 617151 513949 333811 326654 382814 378776 390766 395827 384278 387375 427373 429228 774173 797688 41.05 67.9 2
11:20:34 2023-09-28 475820 473181 104717 100266 171176 171797 180560 180110 102855 105198 126288 131308 160223 159900 502534 532049 1269864 1254785 493914 510657 142332 126108 150162 149742 179619 176188 166353 169674 102808 102561 334810 299219 856283 871232 227580 226287 303036 306802 372117 360803 365744 365268 370020 374279 336311 373903 848671 889788 611159 515170 333100 324816 383356 382682 387294 394160 384314 387484 427738 425349 773587 800063 41.05 67.9 2
11:20:35 2023-09-28 472019 473172 104751 100262 171030 171797 180127 179645 103169 105086 125906 131308 160077 159667 501819 542481 1287034 1259221 486002 512264 142726 125973 150496 149642 180300 175573 166818 167190 102879 104917 332564 297176 875491 866168 228767 225360 304709 306802 369664 362844 364969 368060 369723 372304 335468 372738 852288 897546 617151 515901 330980 325672 382814 378740 387948 394160 387707 387375 427072 427549 760488 797725 41.05 67.9 2
11:20:36 2023-09-28 472746 468719 105036 100233 167608 171014 180732 179044 103028 104980 126463 130968 157179 158962 500768 540991 1268962 1242838 492106 512373 142004 126074 149952 149742 179585 176153 166353 169744 102594 102529 333848 302415 855880 873705 227193 226252 305639 306226 372117 360623 366858 366841 368288 374435 337739 372629 852900 890452 618622 511893 333337 325637 381159 381872 387948 392888 384566 386142 427156 426579 771360 802300 41.05 67.9 2
11:20:37 2023-09-28 474377 472584 103011 100342 168913 172001 180024 179951 102587 105276 126187 129476 156614 159785 500025 537738 1275500 1253098 488766 513026 142502 126074 149635 149983 179619 176030 166480 167307 102594 102496 330703 299811 867981 871251 228288 225902 304959 306730 370024 359716 364638 367507 368871 374017 335836 373939 851648 885542 618622 516633 331450 324692 381698 381028 387404 392395 386608 387303 427067 424735 762719 802483 41.05 67.9 2
11:20:38 2023-09-28 470773 472513 104772 100159 171150 171014 180162 179112 102791 104907 126288 131059 156548 158927 500025 536375 1270872 1253893 489382 510926 142703 125954 149811 149230 180028 175345 166678 167166 102953 102409 332247 297104 867256 872357 227475 226112 302857 308393 369736 360223 366558 365268 369984 371227 336713 373939 848671 891387 605336 513238 332133 327237 383356 378776 386677 394437 385168 387411 426469 425344 770194 797688 41.05 67.9 2
11:20:39 2023-09-28 475327 471810 104717 100253 170995 171524 180133 179882 102625 105052 125906 131093 156266 159444 500921 532085 1267160 1252074 493770 510926 141978 126074 149743 149296 179052 175784 165889 169744 102594 102432 333848 300102 853603 871232 227351 226322 302503 306730 372117 360513 364969 364173 370020 374614 335836 372475 848671 888419 618622 515170 333775 324816 382814 382142 386713 393294 382812 390929 427832 425278 774173 800026 41.05 68.0 2
11:20:40 2023-09-28 469006 472513 104751 100266 170982 171797 179968 179486 102523 104975 126253 131484 160300 159667 502534 539653 1287309 1262890 486002 510707 142593 125939 150513 149642 180413 175608 166701 166840 102808 104994 337687 297464 862389 866857 228253 225517 303284 306802 369916 360587 364638 367249 369687 372043 334494 371651 850407 897574 613733 516633 330512 324657 382814 378704 387876 392084 386608 387375 426469 426544 760517 797688 41.05 68.0 2
11:20:41 2023-09-28 467675 473586 104644 100159 170990 171524 179593 179078 102491 105283 125872 131274 160154 159667 500768 537513 1272317 1258399 492338 510926 142502 126074 149531 149815 179585 175749 165889 167307 102594 104883 334810 299352 876470 868695 226806 226217 303320 306694 369952 362953 364969 363847 368871 372375 335503 369488 848069 897282 618622 513238 332392 324816 381698 378704 388020 394714 383698 387303 426469 427625 772491 796523 41.05 68.0 2
11:20:42 2023-09-28 473456 475565 102718 100506 168672 171958 180024 179576 102491 105276 125805 131537 156307 159820 499490 540157 1272750 1254785 490964 512264 142207 126074 149287 149776 179267 175502 165854 169744 102523 102432 333251 301658 863525 866353 227193 225552 304959 305293 372117 360875 363536 364720 367468 374614 334494 369416 850407 892019 606266 516633 331920 326654 378943 378848 388020 392395 384859 387610 425799 427616 765539 800667 41.05 68.0 2
11:20:43 2023-09-28 475330 472504 104644 100266 170990 171797 180162 179112 102491 104941 125872 131093 160154 159408 500025 535924 1261702 1249970 493914 510131 141872 126041 149743 149296 179052 176030 166143 167471 102671 102529 333848 300646 855807 871122 229049 226147 303013 306514 371755 359680 364896 364138 370020 373492 333767 372148 847467 888533 603192 515170 333811 324528 382671 382142 386713 392430 382541 387303 426468 426317 773624 799459 41.05 68.0 2
11:20:44 2023-09-28 473670 471810 104857 100086 169574 170979 180387 178976 102964 104839 126288 130662 156373 158892 502177 540991 1267160 1242801 492375 510926 141906 126074 149743 149776 179335 176030 165889 167307 102523 104989 336374 302145 857008 872468 228079 225552 304673 305293 371632 360767 364969 363047 367210 373492 335836 371921 847932 883483 612791 512076 332392 326654 378749 381028 387294 394714 383119 385021 425799 425684 771360 801804 41.05 68.0 2
11:20:45 2023-09-28 468895 474256 102614 100287 170920 171827 179559 179679 102358 104975 125872 131666 156104 159891 502534 531869 1278021 1266498 492951 509985 142600 125939 149739 149642 180015 175608 166351 166840 102594 104960 331610 297140 860921 865520 229103 226059 302823 306730 369988 360659 360618 365953 369984 372304 336548 369380 848671 899197 607773 516563 332392 324780 382237 378776 387948 390903 383119 387339 427373 426641 767191 796523 41.05 68.0 2
11:20:46 2023-09-28 469699 473582 104606 100024 171026 171014 180412 178548 102619 104941 125906 130843 160112 158927 500805 538274 1269034 1252111 489419 510528 142497 125625 150303 149230 180472 175188 166701 166607 102594 104994 333848 297500 867798 870632 226806 225517 303284 306730 368508 360839 366076 364173 368611 370118 336786 372774 848671 897763 612609 512076 331450 324816 381159 377567 386713 394160 383734 386178 424034 424647 770231 797725 41.05 68.0 2
11:20:47 2023-09-28 470395 472959 102692 100342 168795 171455 180024 179542 102561 105096 125805 131468 158290 159749 499879 541027 1276406 1254822 488073 512264 141983 125920 150058 149196 179585 175502 166550 167073 102594 102447 332885 301207 861856 864908 226841 224890 304887 304721 369952 360875 363536 364720 366658 372340 334530 369416 850444 897574 617151 516267 331884 325182 378979 378438 387984 392395 385168 386181 424070 426579 761100 797725 41.05 68.0 2
11:20:48 2023-09-28 473732 471838 102936 100262 171026 171524 179627 179112 102523 104941 126294 131093 160077 159479 500768 537809 1259840 1249970 494893 510926 141782 125954 148939 149742 178813 176188 165610 167776 102671 102593 330657 301341 850926 871122 228402 226182 302858 305580 372009 360767 364087 362757 368907 374351 335727 371614 847467 887162 609709 515170 333811 324816 381159 381603 386713 392430 381928 386758 427103 424980 774371 800026 41.05 68.0 2
11:20:49 2023-09-28 473456 472881 104751 99923 171096 171014 180525 179156 102829 104839 126255 130719 160189 158692 500659 540610 1269034 1242801 489024 511649 141872 125954 149743 149330 179494 175784 165889 167190 102523 104989 336254 301097 868266 872468 226173 224664 304245 305508 370024 360549 366076 364720 367174 372375 335836 371651 847968 884655 612609 510593 330980 325146 379015 378812 386713 394714 384859 387647 424536 424349 768919 801235 41.05 68.0 2
11:20:50 2023-09-28 469431 473177 104717 100193 170995 171524 179843 179486 102459 104975 125872 131484 160154 159596 503250 536085 1276128 1264692 492265 510780 142305 125973 149565 149675 179856 175854 166353 167190 102594 105028 334810 298893 863586 866967 228079 225587 302363 306694 369367 360803 360618 363047 368871 372079 336786 368269 847467 898558 605360 516633 332355 324816 381159 378776 388020 392395 381928 386722 427072 426704 767980 797688 41.05 68.0 2
11:20:51 2023-09-28 475364 472838 104572 100263 170721 171014 179593 179078 102491 104907 125872 130877 160042 158927 500061 532121 1267160 1250258 491774 510926 142305 125867 149391 149296 179619 175749 166353 167073 102594 104960 332564 297140 859387 871232 226173 225203 301445 306082 369988 358669 363830 364173 370020 371783 333875 371651 846266 890005 612609 513638 331215 324780 382814 378848 385518 392395 383155 387339 425203 422866 770012 799907 41.05 68.0 2
11:20:52 2023-09-28 470663 473668 102688 100196 168436 171455 180024 179650 102561 105169 126187 131502 156167 159785 500623 540833 1281970 1255715 486728 509840 142375 126005 150268 149263 179903 175538 166678 166840 102594 104849 331610 300357 861835 866205 226647 223503 303320 305652 368544 360875 363536 365304 366622 370118 336311 369416 849205 897574 608259 515170 329577 324692 379015 377567 387603 391773 385514 387757 423962 425313 760199 797124 41.05 68.0 2
11:20:53 2023-09-28 472318 472513 102683 100090 170960 171014 180162 178920 102358 104868 125872 130877 160042 158962 500805 540229 1261665 1244644 493108 510926 141774 125867 149638 149296 179052 175749 165992 167623 102423 102523 331923 301841 865417 873397 227757 225413 303142 304649 369880 360259 364075 362503 366658 373492 333803 369452 848069 887162 609709 511714 333337 324816 379015 378848 386713 393606 381928 387372 425203 424647 772169 800063 41.05 68.0 2
11:20:54 2023-09-28 476154 472881 102605 99915 170756 171048 180058 179258 102491 104873 125906 131059 160112 159444 499916 539397 1271811 1246416 487220 510926 141774 125659 149743 149296 179052 175749 165889 167190 102452 104888 336374 300848 860994 871232 226841 223503 303320 305293 369916 359487 364969 365268 366622 371783 335599 372212 847699 884583 608194 510593 330278 326654 379015 378776 384364 393294 385477 387372 426469 422725 765576 798893 41.05 68.1 2
11:20:55 2023-09-28 466350 472843 104576 99957 170906 170979 180127 178548 102491 104907 125838 130877 160042 159371 502534 537295 1274133 1259296 493696 510511 142305 125973 149321 149230 179482 175608 166353 169486 102452 104849 333848 298966 872619 869433 227757 224890 302363 305759 369107 360767 363793 362468 367762 371227 334459 368269 846266 897282 608259 512875 331450 324816 379015 377639 387948 392430 381659 385563 424034 426021 770231 797820 41.05 68.1 2
11:20:56 2023-09-28 479290 473181 104500 99923 170756 171014 179877 178548 102523 104907 125872 130877 156718 158962 500061 532157 1267160 1248446 490225 510926 141808 125659 149743 149230 179335 175468 166236 166840 102523 104782 332564 297392 857446 871232 226139 224664 300741 306730 369655 358346 363280 363627 368871 370153 333297 369524 845667 887406 609709 513238 330512 324323 381968 378812 384400 391808 382812 386794 426469 422761 770012 797598 41.05 68.0 2
11:20:57 2023-09-28 470663 472999 102675 100024 168677 171455 179774 179010 102459 104951 125805 131286 155960 159525 499879 540610 1280116 1253930 486039 511649 142004 125505 149952 148786 179619 175380 166283 166723 102523 104782 331253 299219 863161 866205 226139 223434 303284 305508 367731 360549 362731 365268 365558 369530 335836 368824 848004 894738 617151 514805 329111 324600 379015 376434 386441 391223 384895 387060 423329 424057 759659 795396 41.05 68.0 2
11:20:58 2023-09-28 468931 473181 102175 100193 170377 171558 178958 179679 102186 105013 125491 131575 159973 159926 499708 535204 1276406 1263178 492861 510889 141774 125659 149743 149127 179335 175503 165889 166840 102452 104782 326791 297500 865174 864511 226139 224855 302193 304470 368839 359716 360510 363082 368352 370118 333875 368233 848069 897282 612609 516633 331215 323747 380978 377883 387006 388753 381550 388712 423565 427004 765355 797709 41.05 68.0 2
11:20:59 2023-09-28 473026 472513 102476 99995 170707 170979 179955 178907 102390 104801 125751 130662 160008 158892 499879 539397 1269071 1242801 487639 510926 141072 125539 149848 149296 179052 175223 165889 166840 102310 104782 333848 301207 857701 871232 226139 223469 303072 304828 369395 358634 364380 364720 365522 370153 333875 369560 846734 882899 615509 510556 329344 324816 378979 378171 383250 392430 384314 386512 426469 424002 765613 798770 41.05 68.0 2
11:21:00 2023-09-28 469103 473177 104394 99923 170601 171014 179559 179186 102358 104902 125785 131036 159785 159444 501295 537859 1274133 1259258 493347 510382 141903 125938 149567 149230 179482 175485 165749 166840 102452 104815 330657 299926 860110 868779 227435 224629 301410 304828 368544 360731 362731 363998 366658 370118 336311 367162 846266 896304 617151 512113 331215 324323 379015 377567 387912 392430 381389 384985 423998 425313 770267 797254 41.05 68.0 2
11:21:01 2023-09-28 473414 472765 102471 99923 169099 170979 179387 178548 102390 104690 125906 130843 160042 158927 500805 532157 1268962 1249370 489419 510528 141906 125452 149743 148123 179335 175188 166236 166607 102452 104748 334254 297146 866643 871232 227596 224161 301197 306730 367731 358094 363280 363047 367798 369911 332828 369488 846266 883483 621565 512113 331105 324816 381698 377567 384094 391808 382505 388601 423962 422430 768919 797820 41.05 68.0 2
11:21:02 2023-09-28 470700 473705 102520 100024 168436 171421 179490 179010 102491 105096 125670 131104 155886 159490 499879 541027 1276406 1253893 488110 510670 142109 125625 149182 148752 179947 175223 165784 166840 102310 104782 330657 299811 858978 865738 225946 223469 303356 304328 367767 360839 360618 363118 364391 370118 335836 368233 848041 894627 606809 515170 329811 324816 377805 376434 386749 390639 383155 385381 423926 424127 759977 796559 41.05 68.0 2
11:21:04 2023-09-28 476226 472128 102192 100090 170139 171592 178463 179679 102198 105179 125457 131093 159639 159702 498578 535168 1274276 1261346 490493 510167 141545 125539 149638 148553 179018 175065 165889 166607 102310 104782 331610 297500 864948 864511 227435 224473 300495 305544 367731 359198 359460 361960 367210 369530 333875 367162 847196 897398 608259 516633 330512 323052 378799 377883 386153 388717 380706 387610 423818 426401 764812 797709 41.05 68.0 2
11:21:05 2023-09-28 475820 472513 102471 99611 170721 170708 179422 178907 102491 104694 125751 130628 159820 159441 499952 539433 1269108 1242875 487293 510657 141122 125418 149325 148991 178556 175258 165658 169250 102239 104782 332885 300175 856111 871232 227757 223244 302399 303901 368580 357555 363573 363627 364974 370118 333803 369524 848671 882049 612609 509042 327781 324816 378374 377567 382677 391259 383192 385964 424034 424002 764454 797124 41.05 68.0 2
11:21:06 2023-09-28 467403 472847 102476 99574 170721 170674 179593 178390 102594 104728 125751 130662 160042 158927 502534 536500 1272041 1257429 492229 510780 141707 125525 149550 149196 179482 175608 165749 166840 102310 104748 336374 299678 878868 869999 227115 224161 302407 304578 368285 360695 362731 363998 366658 370118 335836 367126 845068 893772 612609 512113 330512 324323 379015 376434 387330 392119 380815 387097 422697 424682 770231 796687 41.05 68.0 2
11:21:07 2023-09-28 476159 473109 102396 99578 170646 170826 179593 179186 102390 104839 125751 130956 159938 158892 500061 536858 1267160 1249970 489382 510889 141970 125212 149952 147919 179585 174594 166353 165876 102452 104647 333848 296901 865889 870615 227115 223469 301163 305171 365456 357483 362731 364512 365522 367843 332973 369380 846230 886952 615680 510520 330278 324514 379015 375798 383179 391188 381353 387610 422991 424002 770012 796687 41.05 68.0 2
11:21:08 2023-09-28 470769 473994 102301 99893 167899 171267 179456 179383 102459 105062 125563 129013 155753 159231 500586 541027 1272787 1251271 489024 509876 141540 125592 149184 149263 178702 175467 165425 167190 101959 104782 335035 302378 850965 866325 227115 223434 303479 302657 369359 359680 360510 364770 364136 371191 333839 369350 848671 892363 612609 515901 329577 324744 376636 377531 387679 389404 381622 384726 423998 424017 762142 798856 41.05 68.0 2
11:21:09 2023-09-28 468859 474213 102477 99715 170496 170979 179525 178514 102358 104728 125563 130843 159938 158927 500025 536228 1280042 1257504 486112 510131 141843 125212 149848 147919 179301 174873 165889 166607 102310 104680 332564 297825 864600 865738 228079 223210 300917 305508 366555 358634 360510 364173 365522 368393 333261 367938 848069 893031 605360 515535 328610 324528 378727 376147 387129 389262 383823 387536 422482 423966 760005 797105 41.05 68.0 2
11:21:10 2023-09-28 473550 473181 102471 99578 170960 170403 179968 178446 102497 104839 125597 130809 159938 158575 502975 541330 1259703 1245530 494542 510889 141055 125659 148976 149230 178454 175433 165288 166840 102138 104820 337457 301024 859860 870615 225837 224473 302193 302941 369655 357519 360546 362971 365230 371191 332252 368197 844994 881649 603906 512875 331450 323303 377805 378668 384058 389986 378456 385381 426469 424002 770231 796559 41.05 68.0 2
11:21:11 2023-09-28 471611 473623 102051 99890 167500 171524 178429 179610 102059 104980 125044 131274 159646 159814 499672 534878 1276128 1264323 488877 509949 142109 125525 149146 150211 179289 175012 165680 166840 102276 104753 334810 297140 861851 865092 227757 223434 299585 304793 367107 358118 359533 363011 366622 368943 333261 367679 847797 891350 608259 516633 329577 322813 379015 376398 384364 387630 380779 387610 423257 424002 761026 796687 41.05 68.0 2
11:21:12 2023-09-28 470283 474512 102399 99784 170461 170945 179525 178548 102256 104873 125631 130934 159938 158962 501159 538274 1270872 1255715 492338 510926 141122 125245 149219 148021 178984 175188 165703 166607 102310 104714 333848 301077 859648 868081 225837 223469 300495 303829 367107 360223 360582 363484 365487 368979 333875 368716 843761 893699 615680 510556 329861 323794 378619 375834 386133 391188 378565 386512 422661 426895 769068 796687 41.05 68.0 2
11:21:13 2023-09-28 476567 473618 102301 99828 167577 171317 178890 179507 102256 105062 125356 129452 155613 159602 499843 540563 1270767 1248409 489024 509840 140955 125625 148733 149230 178454 175749 165057 167201 102174 104680 333848 300029 851120 866168 227363 223400 300917 303616 369655 357483 359388 364512 364938 371191 331785 367090 848671 889048 612738 516267 328318 323830 378338 378704 384941 387701 381622 385891 427072 422099 760740 797688 41.05 68.0 2
11:21:14 2023-09-28 468787 472881 102188 99582 170457 170826 179241 178514 102186 104694 125457 130809 159904 158927 500768 541063 1272750 1252036 487985 510926 141913 125245 148800 147919 178984 175030 165588 166607 101993 104680 333848 299847 857412 865738 227115 223055 302327 303740 366555 359680 360510 364255 363009 368943 333839 369239 848671 894664 606809 513675 329344 324816 378505 378103 385303 389738 381783 383999 422184 426100 761785 799828 41.05 68.0 2
11:21:15 2023-09-28 476010 473764 102403 99678 170377 170826 179241 178869 102459 102994 125631 130775 159938 158892 500061 536611 1259703 1248192 493914 510889 141089 125623 149011 148752 178488 175188 165357 166840 102239 104714 333848 299219 852660 871232 225837 223434 299305 304528 368249 356409 360546 363998 367174 369789 331520 368233 843761 884583 615680 511714 330044 321835 379015 378135 382910 389404 378528 387335 423998 423406 769068 797820 41.05 68.0 2
11:21:16 2023-09-28 470773 473181 102222 99578 170492 170674 179275 178514 102186 104767 125424 130628 159938 158892 499672 539397 1283498 1258008 486618 510780 141771 125404 149462 148719 179447 175349 165715 166735 102316 104753 334232 300102 861509 865899 227115 224398 303050 302941 365491 358634 363568 364882 363264 367551 333767 369350 848671 899049 612609 513638 328377 324780 376672 374181 385254 388859 382505 384182 421366 422761 758996 797254 41.05 68.0 2
11:21:17 2023-09-28 468787 473177 102536 99693 170373 170674 179241 178514 102256 104694 125703 130809 159938 158927 500805 540991 1278228 1254822 485768 510926 141741 125178 149603 147614 179379 174594 165889 166374 102310 104680 333848 297500 868160 866168 227115 227184 301410 303829 365491 358598 360510 363047 363809 367260 332792 367126 849053 893735 615680 513638 327646 324816 377769 374971 384364 389404 383082 385035 421034 422430 760192 796687 41.05 68.0 2
11:21:18 2023-09-28 475586 473172 102188 99795 167899 170808 179952 178907 102459 104883 125771 128832 155786 158751 503930 536572 1259591 1248192 494266 510167 141920 125597 149848 148417 178454 175188 165588 166840 102134 102282 333848 299736 852813 870615 225837 223434 299360 303865 367695 356409 360546 363998 366587 371737 331247 368233 842530 883957 606809 511714 330044 321573 378979 378135 382606 389404 378492 387338 423998 422810 770012 797820 41.05 68.0 2
11:21:19 2023-09-28 474211 473181 102188 99574 170342 170761 179241 178548 102224 104873 125424 130752 158454 158645 500805 540955 1261494 1239200 493420 510597 141055 125245 148733 148786 178420 175188 164828 166840 101959 104714 336495 301737 849642 871232 225678 225400 301979 302445 368249 356445 360474 360821 365106 369789 330960 367126 843798 884619 612609 512487 330512 323303 376335 377567 385486 390355 380384 383889 423854 423894 772206 799487 41.05 68.0 2
11:21:20 2023-09-28 473456 475600 102082 99715 167500 170842 178463 179361 102198 104728 125496 128764 159904 158857 499283 535204 1272787 1262517 486149 510167 141499 125212 149653 147715 179018 174472 165588 166374 102239 104502 332564 297825 862118 864511 227115 222711 299130 304293 365456 357794 358847 362503 365522 367260 331785 367090 847196 892400 612738 516267 328610 322849 378979 375270 383214 387053 381965 387060 421366 424002 759659 795556 41.05 68.0 2
11:21:21 2023-09-28 474130 473846 101901 99574 167024 171014 178429 179361 102294 104941 125011 131093 159681 159596 499672 532121 1272478 1259517 492375 510528 141089 125212 148939 147715 178860 175030 165357 166374 102134 104502 337818 297500 863023 864511 225837 223434 300877 303865 366879 357519 358306 362971 364981 369911 331965 368484 845483 894854 615854 516193 330007 321656 378763 375655 385068 387324 378456 386512 422625 423786 764435 795519 41.05 68.0 2
11:21:22 2023-09-28 476866 473181 102184 99480 167970 170724 179525 178514 102154 104622 125631 130323 157849 158378 500025 539397 1268962 1240999 488059 510131 141072 125245 149325 147919 178454 174873 165173 166374 101959 104502 332885 300781 860994 871232 225837 227148 301979 304281 367143 356409 360582 362531 363299 367878 331749 368269 846266 874145 611159 508251 327646 322944 376636 375869 380892 390021 381659 384145 423257 421550 763297 797585 41.05 68.0 2
[truncated: 155,186 more chars]
