# Supplementary material for: Methods for Estimating the Detection and Quantification Limits of Key Substances in Beer Maturation with Electronic Noses
Source: Sensors (Basel). 2024 May 30;24(11):3520. doi: 10.3390/s24113520 (PMC11175341; doi:10.3390/s24113520)
Supplement: Supplementary file 1 [file sensors-24-03520-s001.zip › Data/2-Phenylethanol/raw data/Day 3/ETH1.txt]

Time Date R01 R02 R03 R04 R05 R06 R07 R08 R09 R10 R11 R12 R13 R14 R15 R16 R17 R18 R19 R20 R21 R22 R23 R24 R25 R26 R27 R28 R29 R30 R31 R32 R33 R34 R35 R36 R37 R38 R39 R40 R41 R42 R43 R44 R45 R46 R47 R48 R49 R50 R51 R52 R53 R54 R55 R56 R57 R58 R59 R60 R61 R62 T01 H01 Phase
08:28:00 2023-09-28 404239 400669 104308 104795 171504 175280 180607 178232 106097 103949 126740 131002 159390 157610 437897 473268 1246896 1237117 455552 468881 145630 129351 150511 150572 182344 178819 166051 167307 103740 103241 299751 270351 797149 805854 256838 255447 336612 340573 409075 396894 416113 417767 432407 436896 404519 452181 885724 924812 606481 517401 368225 358593 421010 419888 435556 444476 442712 446022 495071 493111 785707 824465 39.95 67.0 1
08:28:01 2023-09-28 401365 399328 104233 102933 171198 176131 180002 179112 105561 104422 126322 131377 159099 158670 437228 468514 1263567 1250258 452145 468515 146379 129378 152765 150016 182587 178335 165889 166723 105229 103100 301314 270269 800583 797890 257773 254698 334732 340609 408953 400058 414199 419428 431342 434309 405804 449368 882855 940896 605164 523327 366963 358162 423102 421473 437715 442012 441550 447699 493745 496076 790318 819995 39.95 67.0 1
08:28:02 2023-09-28 404352 398733 104086 104931 171236 175885 179877 179361 105666 104565 126745 127970 157120 158388 437606 464689 1254200 1240608 451813 468701 146411 129454 152908 149809 182877 178335 165889 167237 103740 103241 303559 270603 802642 800055 258664 255271 336248 339545 408376 400907 414484 414867 429720 432705 405912 453467 884396 930236 618540 516633 367183 359170 422675 420514 433115 441209 442712 449482 492999 492764 793309 823295 39.95 67.0 1
08:28:03 2023-09-28 402794 398773 103952 105221 170148 176378 178993 179679 105561 104519 125939 131849 159064 158927 436543 467305 1265442 1244644 447890 468881 146243 129412 152694 149776 182425 181193 165889 166840 103774 103311 299158 273013 793573 797890 258664 255271 340203 340515 409964 401438 415339 417731 427027 435245 408640 451971 889453 935160 618040 519577 364485 358629 424605 420877 437388 440458 442768 449409 493745 494608 787437 820267 39.95 67.0 1
08:28:04 2023-09-28 400984 400454 104304 105052 171640 175394 180629 178976 105673 104117 126497 131484 156796 158153 437847 468515 1257914 1247703 454721 468652 145967 129351 152588 149776 182587 178460 165889 166700 105156 103100 297675 270459 798105 797890 256980 255293 334732 340334 409531 399776 412990 418540 432741 434026 405768 449734 883146 936591 609199 519745 367704 358593 420160 419095 435538 441852 443026 446471 490960 493147 788566 819649 39.95 67.0 1
08:28:05 2023-09-28 401387 398516 104094 105076 170926 176043 179627 179112 105595 104085 126322 131377 159099 158448 437192 470938 1257914 1239200 450544 467491 146586 129351 151679 150056 182309 178514 165784 166840 103668 103241 300905 271917 795134 802428 257595 254663 336283 339271 409075 396497 414088 419131 429080 438197 403310 448793 889354 930199 607864 522066 366145 359676 419820 418638 438006 442120 443026 445538 493598 495726 779509 820923 39.95 67.0 1
08:28:06 2023-09-28 403827 401016 104019 105076 170650 176166 179593 179520 105640 104454 125939 131411 158843 158927 437228 465885 1263567 1249080 446904 467491 145833 129338 149986 149776 183005 178085 166353 166607 105229 103311 299975 270495 801237 799021 256980 253669 336519 339545 408376 400058 415376 419428 427925 433630 405876 450864 886420 933841 611868 522473 365779 357515 421083 418638 438038 439824 441771 450424 490128 495726 790355 817254 39.95 67.0 1
08:28:07 2023-09-28 402794 401324 104023 104965 170680 176162 179593 179361 105575 104669 126779 128002 156866 158564 436393 468881 1257840 1240570 447731 468335 145764 129502 150338 149809 182425 178335 165645 166840 105195 103311 303559 272170 794778 805282 257886 253952 336790 338521 410110 396894 413865 419131 427841 437796 404234 452181 885538 924383 607962 518902 365074 359712 418875 423232 437502 438832 443026 446726 493765 495377 783497 820960 39.95 67.0 1
08:28:08 2023-09-28 405350 398144 104023 105110 170930 175885 180036 179112 105561 104085 126288 131484 159099 158413 437228 464832 1252532 1238879 450539 467455 146754 128771 153049 149330 183167 177586 166469 166374 103919 102959 300905 270305 803966 802428 258481 255236 338245 340322 408267 396822 417149 414759 429612 433418 405588 454223 884922 928849 624045 516375 365557 357516 420751 420810 435538 440476 440081 448590 494112 492764 788603 823295 39.95 67.0 1
08:28:09 2023-09-28 406234 401016 104090 105266 170588 176272 179490 179576 105528 104390 125906 131411 158774 158670 436247 469134 1257914 1233529 448878 468363 145695 129198 149811 150016 182264 178335 165623 166977 105049 103100 300905 272170 793946 804776 256549 254485 336790 338485 410400 399212 414520 417912 427658 436283 405804 454260 886901 923076 614383 516633 365037 359748 419794 421142 435502 439243 441552 449098 494496 494644 782506 823295 39.95 67.0 1
08:28:10 2023-09-28 404301 398738 104023 104927 170693 175639 179877 179078 105561 104117 126322 131286 158878 158156 436647 463492 1254347 1238879 452255 469982 146104 129351 150390 150123 182483 178585 165819 166840 103740 103311 305255 270387 803153 801859 256119 255125 335777 339509 408376 401045 414448 414795 429756 433969 408245 453393 883807 930236 609115 516633 366663 358306 422675 419888 432980 440476 442712 448407 495459 491654 792074 820923 39.95 67.0 1
08:28:11 2023-09-28 403497 400172 104157 104902 171185 175446 179921 179190 105898 103884 126322 131036 159099 157865 436666 470903 1248668 1226466 456128 468149 145432 129502 149743 150016 181849 181193 165392 169354 104943 103384 304167 272134 788258 801862 255368 256305 334768 338248 408728 396930 415376 414175 430360 437925 404554 450827 884432 924812 603847 513621 368115 360255 421010 418638 432980 441817 441552 447996 491162 490204 779472 823295 39.95 67.0 1
08:28:12 2023-09-28 401656 398516 104165 104884 170960 175481 180196 179190 105931 104195 126571 129508 159438 157795 437083 468221 1257578 1244797 454138 468005 145870 129198 152516 149776 182469 178407 165680 166723 105088 103100 299158 270495 800808 797853 256155 255518 334768 339545 409531 400341 412990 414831 430432 437181 405804 448097 883834 936627 611868 513621 367183 359423 422675 417753 433016 440546 443137 449445 491307 491309 786030 820267 39.95 67.0 1
08:28:13 2023-09-28 401368 398458 104023 104931 170930 176347 179627 179112 105561 104253 126322 131484 158954 158499 435886 470938 1258984 1239237 450864 467203 145432 129412 149743 150257 181687 181193 165658 169354 105049 103100 300905 270567 797517 802391 258664 256664 338760 339128 411854 399067 413465 417767 429577 436504 404981 451011 885647 932211 606530 520999 366407 359424 420414 419688 437943 439860 446008 447677 491307 494644 777158 819686 39.95 67.0 1
08:28:14 2023-09-28 402721 400454 104165 105202 170793 175990 179456 179542 105561 104085 125939 131252 158954 158156 435695 469062 1267160 1241036 449698 468327 145867 129232 149952 150016 182010 178335 165392 166977 105016 103100 302243 273786 790302 797890 256155 254733 337571 337193 409531 400341 414199 414903 426871 435636 405876 450152 886274 928588 601213 517401 363970 358629 421415 418015 436263 439350 443026 447736 489333 495377 787450 819686 39.95 67.0 1
08:28:15 2023-09-28 405835 398175 103883 105110 170144 176166 179310 179430 105384 104253 125939 131666 158809 158670 435271 469098 1254347 1226466 448060 469982 145665 129227 150215 150089 181871 178585 165484 166840 103452 103241 300905 271989 792204 804593 256155 253952 336826 337975 409820 398922 414484 414867 427205 434975 405197 454112 889153 921120 622544 516267 364779 359424 418910 420550 432980 440458 441516 446726 496198 490964 779435 823295 39.95 67.0 1
08:28:16 2023-09-28 402702 400737 103986 104863 170659 175639 179593 179190 105575 104052 125939 131484 158954 158302 435922 469584 1258984 1238320 451504 468185 144961 129650 149638 150290 180896 181264 164862 167073 103308 103241 303559 272410 788225 799021 256549 254698 335777 337465 408728 400058 413612 417323 429116 436647 405804 448414 889783 930236 607864 519745 365886 360835 418946 419095 436462 439824 441516 447996 491307 494608 777158 818487 39.95 67.0 1
08:28:17 2023-09-28 403365 398202 104165 104685 171543 175009 180196 178377 105898 103987 126989 129011 159661 157505 437292 473086 1246490 1238805 451665 468005 146209 129164 152516 149809 182045 178085 165680 166840 105049 102888 300883 268833 798133 804024 256549 254698 334229 340609 409242 396894 413246 417287 431717 433757 403914 452181 883042 919574 603847 513693 367183 357228 420414 422034 435647 441817 441421 446058 493035 493182 785152 822710 39.95 67.0 1
08:28:18 2023-09-28 400254 398738 104019 104965 170896 175569 179627 178954 105561 104085 125939 131484 158954 158413 437228 466213 1258093 1248483 453430 467491 146586 129019 150268 149776 182298 178085 165889 166374 104241 102888 299151 270078 799489 797707 257308 255236 337289 340465 409495 399667 412843 418099 430894 434167 405624 447731 885661 937952 616046 521800 367854 358629 420125 419095 436154 441940 442805 450103 490614 493182 788640 818487 39.95 67.0 1
08:28:19 2023-09-28 405658 400459 104161 105057 170859 175464 180024 179010 105738 104149 125973 131195 159064 157935 436911 463492 1254310 1237998 450539 468363 146789 129198 150163 149709 182587 181066 165889 166861 105049 103029 300905 270531 804761 799490 256119 255125 334803 338557 406079 400341 413901 414831 429545 433362 405912 451172 880291 930199 609115 516267 366663 359170 422711 419923 433016 442133 443026 448590 492999 491690 792111 822710 39.95 67.0 1
08:28:20 2023-09-28 402612 398773 103860 105110 170114 176730 179310 179713 105416 104221 125939 131411 158809 158927 436230 466284 1266261 1242875 446685 468593 145898 129351 150250 150123 182160 178299 165784 166840 103452 103241 302682 272831 793979 798985 256909 254733 337843 337465 409242 400870 414787 417250 426650 435295 405912 449711 886165 933913 602530 518169 363934 358306 422044 418638 436462 440458 442398 447736 492516 493182 786878 820304 39.95 67.0 1
08:28:21 2023-09-28 405543 400454 104157 105047 170693 175639 179911 178941 105575 103949 125973 131161 158878 157935 436575 467670 1254347 1235686 453964 467491 145905 129074 152481 149809 182298 178335 165773 166607 105122 103255 301775 270531 799699 797890 255403 255518 334803 339307 409531 398516 415081 414795 430432 437181 408245 450152 884309 928588 607798 516633 366963 358629 422747 418638 432980 440476 443137 449152 491162 491690 792148 820960 39.95 67.0 1
08:28:22 2023-09-28 401328 398458 104019 104892 170144 176483 179027 179507 105608 104533 126362 128016 156682 158272 435741 468221 1267086 1243910 449013 468041 145905 129198 150338 149776 182088 178407 165645 166723 105016 103100 303604 273786 796863 797890 256585 254733 337334 337465 410110 400341 414199 414939 426570 436967 405948 448439 889257 928552 605164 518169 363934 359206 422080 418999 436154 438590 448621 450340 489713 495377 786336 819722 39.95 67.0 1
08:28:23 2023-09-28 404622 398516 103925 104965 170148 176030 179310 179146 105384 104149 125906 131195 158843 158448 435352 469134 1254347 1229118 449698 468185 145803 129232 149952 149776 182010 180903 165658 166723 103835 103100 302572 272977 791905 805854 257932 254843 339480 338379 410690 399103 417149 414723 427663 436754 405302 453393 886384 922324 623878 514912 364746 360835 418875 420514 432980 437913 444138 446434 493765 493147 779509 823295 39.95 67.0 1
08:28:24 2023-09-28 400341 400450 104086 105129 170924 175709 179525 179010 105561 104085 125939 131161 158843 157935 436516 471600 1258056 1239237 450654 467933 145529 129502 149743 150016 180896 178335 165127 169285 105049 103029 304276 270567 795332 797798 256764 254520 335777 338557 409373 396930 413612 417359 428815 438268 404554 448805 887084 930236 598579 521328 366145 360581 419820 419688 436797 441556 441588 444546 491307 494608 776814 818524 39.95 67.0 1
08:28:25 2023-09-28 402582 397578 104011 104863 171202 175044 180196 178390 105689 104149 125939 131195 158878 158302 437338 469098 1244855 1235358 454721 470315 146104 129317 149810 150123 182194 178299 165784 166805 103740 103100 301422 269217 810708 804139 256514 254733 336374 340609 410058 396750 413210 414903 431717 434954 403346 453158 883042 919574 611868 513693 367183 357515 419820 419923 435538 441817 441109 444860 492688 492800 785761 820960 39.95 67.0 1
08:28:26 2023-09-28 405046 401287 104019 105042 170625 176003 179434 179078 105535 104253 125906 131484 158774 158781 435850 469026 1257021 1232813 446224 468149 145870 129338 150162 149742 182010 178335 165623 166723 105016 103311 302682 272098 795393 804739 256729 253882 336755 338450 409531 396858 414156 418540 427469 437181 404519 453467 887676 923076 606481 517735 365209 359423 420089 420846 436571 440458 441363 447996 494112 495341 783460 820886 39.95 67.0 1
08:28:27 2023-09-28 405276 397516 104198 104884 170930 175604 179593 179314 105865 104325 126153 129370 156682 157981 436048 466810 1254004 1239650 452108 466910 146311 128950 152729 149296 182842 177836 166283 166374 103452 103029 300905 270531 809951 802156 256119 255055 334803 339235 406079 399212 414290 414867 429080 431600 405804 453578 884295 928812 629216 516633 366404 357515 421415 420514 433016 439789 441490 449409 493693 491690 792457 823295 39.95 67.0 1
08:28:28 2023-09-28 402509 398738 103803 105080 170075 176571 179027 179520 105351 104519 125872 131627 156637 158927 435235 465486 1263567 1242801 446163 466725 146382 129074 150268 149296 182553 177960 165889 166374 103486 102959 303559 270531 799605 797707 258664 254204 339480 338343 408231 400268 414713 418321 429829 434096 405660 449001 883443 928515 605164 521428 364709 357874 421047 420579 437697 439171 443173 448761 490057 495305 789758 816097 39.95 67.0 1
08:28:29 2023-09-28 405083 399889 104161 105164 171061 175394 180024 178514 105633 104052 125939 131127 159064 158385 436538 468293 1254347 1238287 453964 470377 145596 129378 149706 149675 182010 178335 165889 166700 105016 103100 299975 270495 802977 797890 255332 255293 334768 338521 409531 400907 414787 414759 430239 435600 408208 450790 884922 928515 611868 516267 366404 358629 421415 418674 432971 440440 443026 448407 491543 491654 790915 820923 39.95 67.0 1
08:28:30 2023-09-28 402794 400720 103889 104931 170118 176443 179027 179520 105384 104156 125906 131484 158774 158413 435235 466905 1266261 1241918 446260 470649 145968 129317 150179 149949 182160 178514 165634 166840 103452 103241 302682 272795 792847 797890 256514 254663 337535 337430 409386 400907 414787 417214 426535 437181 405588 450177 887048 933841 602530 517365 363898 358271 421415 419688 436154 440148 442504 448736 492479 493147 786319 819068 39.95 67.0 1
08:28:31 2023-09-28 405083 399894 104153 104868 170655 175569 180137 178548 105561 104020 125939 131308 159030 157900 436194 466248 1254347 1239762 450611 467491 146484 129198 150268 149916 181975 178335 165658 166607 105016 103287 300905 270531 800797 797890 255368 255482 334768 338521 409531 400907 415376 414795 429130 435565 408208 449111 883133 932871 603847 516633 366963 358629 422639 419688 432980 442120 443026 449079 491307 490239 788557 820267 39.95 67.0 1
08:28:32 2023-09-28 401185 398100 104015 104970 170659 175569 179955 178907 105542 104325 126569 131388 156682 158126 435339 473791 1259628 1240608 450717 467455 144926 129502 149289 150257 181158 178443 165218 167073 103165 103100 300905 271953 789981 800155 256729 254663 335742 337465 409338 399175 412953 417287 428478 438233 405446 447098 884140 930236 607962 519709 365590 360763 420712 418176 436770 439174 441552 445356 491307 494224 778847 818487 39.95 67.0 1
08:28:33 2023-09-28 399284 400386 104023 104859 170930 175280 180002 178480 105561 104364 125939 131127 159064 157900 435886 466248 1255715 1246416 453108 468577 145630 129074 149915 149163 181975 177550 165623 166374 105088 102888 301775 270042 798638 796761 256944 255055 336612 340023 408953 398894 412990 418540 430526 434309 405125 448060 885550 936555 605195 519745 367183 358305 422167 419095 436154 442012 442103 449532 490323 495316 790804 818691 39.95 67.0 1
08:28:34 2023-09-28 401328 401021 104090 105198 170584 175955 179559 179044 105384 104085 125906 131252 156395 158272 435198 468990 1254347 1237117 447707 467225 145326 129164 149706 149776 181941 178085 165773 166826 104982 102888 297459 270531 792862 802392 256944 253882 336248 338450 409531 396506 415376 418540 428605 435600 402991 452181 887011 924383 605164 519709 365074 358665 419820 420514 437388 439171 443026 444400 492999 494608 779211 820886 39.95 67.0 1
08:28:35 2023-09-28 403937 397887 103990 104897 170616 175604 179559 178548 105384 104052 125906 131127 158809 157900 435995 464832 1247107 1237117 451997 469982 146342 128889 150708 149675 182738 177658 166167 166153 103740 102888 301638 269257 822676 801789 256155 254698 334768 340322 405898 396822 413210 414867 430058 432988 404375 452181 883262 924812 605164 516633 366145 357873 418875 420514 433016 439824 440374 445804 495071 491654 789758 820923 39.95 67.0 1
08:28:36 2023-09-28 406234 397507 103917 104901 170118 175885 179422 178954 105384 104052 125906 131161 158774 157900 432840 471520 1252458 1227818 450864 468149 145634 129097 149743 149776 181687 178335 165623 166607 103380 103100 302133 272555 807876 802429 255119 255090 336755 337712 410400 398894 413246 414139 427169 436932 405466 452181 884432 923729 601213 515901 365074 359712 420712 420579 432908 437878 441516 445804 491543 491273 779435 823295 39.95 67.0 1
08:28:37 2023-09-28 405083 397551 104090 104897 170625 175604 180240 178907 105608 104325 126428 131537 156791 157690 435348 466105 1255789 1240608 452924 466069 145870 129164 150057 149986 181837 177978 165623 166607 104982 103100 300905 270279 797802 797890 255368 255482 334768 338557 409531 400341 414787 414759 429116 435636 408245 450827 883267 932871 605164 516633 366663 358593 422342 419136 433052 440511 443026 449054 491307 490204 787414 819686 39.95 67.0 1
08:28:38 2023-09-28 402794 401004 104019 104825 171202 175285 180036 178356 105593 104117 125939 131484 159064 157951 436538 471470 1245127 1235358 452739 467126 145905 129164 152481 149776 182298 178085 165889 166607 105016 102959 301746 268797 798162 802465 256155 254698 335900 340573 409531 396533 415376 414903 431681 434309 403310 451861 884295 919538 605164 516599 367183 356440 420414 419888 435638 444512 441127 447996 495495 492239 789679 820776 39.95 67.0 1
08:28:39 2023-09-28 402999 400742 104023 105198 170522 175709 179559 179112 105384 104149 125906 127905 156246 158494 435850 464832 1262671 1247741 446430 468250 146243 128737 152481 149296 182425 177835 165889 166406 105088 102818 301775 270042 801189 797890 256944 253492 336248 339509 406079 399776 414787 419131 428852 432705 405804 449368 884469 928552 614218 521291 365886 357228 420751 420282 438006 440589 441527 446471 490057 494644 788640 817254 39.95 67.0 1
08:28:40 2023-09-28 401656 398144 104011 105008 170650 175604 179559 178582 105416 104117 125906 131286 158809 158378 435886 469026 1254347 1237441 447951 469982 145630 129227 150110 149709 181837 177978 165368 166688 103596 103100 300905 270387 792256 802429 256944 253917 338760 338379 410400 396470 413210 418540 427805 435071 403346 450496 884140 919538 609938 518938 365037 358306 420414 420514 437388 440458 443026 445356 495495 493913 781758 820960 39.95 67.0 1
08:28:41 2023-09-28 401656 398166 103726 105110 169948 176166 178463 179395 105207 104286 125664 131411 158519 158781 435239 464832 1263567 1241036 445884 466105 145495 128950 149706 149330 182010 177960 165889 166374 104870 103049 299158 270531 802985 797325 256155 253882 336790 338212 406079 399776 414199 417323 426624 433630 405840 449478 885757 928552 610533 519709 364157 356476 420751 419688 437388 440148 440447 448663 489333 494644 788566 816061 39.95 67.0 1
08:28:42 2023-09-28 403365 398516 103921 104970 170716 175885 179422 179349 105575 104292 125838 131457 156429 158529 435053 468185 1257578 1235047 446576 467126 145769 129164 150021 149709 182457 178085 165357 166374 104836 102818 308626 270279 795512 802465 256944 253882 336519 337975 409242 396822 413282 418244 427169 435600 403914 452181 887957 923076 603847 516599 363934 358665 418875 422969 436263 439530 442988 446374 493035 494644 783225 820886 39.95 67.0 1
08:28:43 2023-09-28 402509 398086 103899 104965 170152 175885 178993 179112 105311 105016 125872 131445 158519 158816 432750 463492 1263178 1242838 446867 467877 146140 128950 149915 149384 182010 177586 165658 166142 105016 102818 300035 270531 803924 797890 256155 253492 336519 338485 406079 399212 414199 418540 426512 433023 405840 447804 881572 928552 605164 521291 365037 357228 422167 419688 437861 439646 441127 447626 492698 496129 786208 818303 39.95 67.0 1
08:28:44 2023-09-28 406234 400742 104094 105202 170351 175604 179310 179112 105384 104052 126153 131388 159030 158121 435497 469062 1251607 1230739 449588 467190 146179 129164 150058 149675 181687 178335 165357 166476 104836 103029 300035 272555 789704 802465 255332 254698 336790 337430 410110 396930 413865 414467 427256 436932 404554 451135 881572 921120 601213 515170 365037 360255 418910 418674 432603 441498 441516 445840 492234 491309 779062 823295 39.95 67.0 1
08:28:45 2023-09-28 401089 398552 104019 105276 170532 175604 179593 178548 105561 104052 125906 131127 158774 157935 435271 469548 1259703 1238320 451232 467491 144688 129412 148939 150153 180861 181157 165401 166840 104870 103029 299751 270423 788438 799021 256549 254485 334803 337975 408728 396930 412990 417055 431353 437639 404873 447841 889331 930736 603861 519636 365703 360364 420973 419245 437047 440171 441372 444691 490614 493973 778731 819649 39.95 67.0 1
08:28:46 2023-09-28 404243 397578 104090 105096 171525 174887 179877 177952 105633 103949 125906 131036 158919 157680 436230 469098 1245127 1233566 454721 467126 145360 129062 149497 149330 181849 177960 165392 166374 104909 102888 300021 268797 795040 801259 256155 254307 335663 340309 409531 396822 414787 414903 430526 435295 403081 451504 880505 925184 605164 513693 367183 357228 419523 418674 433052 441868 441421 441331 491543 490275 783497 820923 39.95 67.0 1
08:28:47 2023-09-28 396966 397542 103986 105066 170996 175166 179955 178377 105640 104020 126253 131354 156464 157480 435781 466105 1254200 1248192 452255 466105 145905 129074 149810 149296 181975 177800 165658 166258 105016 103100 301207 269437 799607 796761 256980 254663 334697 340059 408376 396930 412990 418540 430432 433969 405446 448133 880364 935233 606578 519782 367183 357550 419794 418212 436884 441904 441771 446726 490614 493182 789758 816061 39.95 67.0 1
08:28:48 2023-09-28 403182 397542 103844 104791 170182 175604 179593 178548 105416 104462 125906 131393 156360 157935 436538 466248 1245530 1235358 449221 466069 146379 128558 152658 149058 182587 177266 165889 165911 105016 102678 300905 269698 803966 800127 255403 254733 334803 339545 406079 396894 413282 414831 428113 431741 404554 452181 883042 926846 606481 516267 365886 356440 421569 422669 432818 441904 439806 447553 492891 493952 790208 820739 39.95 67.0 1
08:28:49 2023-09-28 402685 400858 103986 105266 169875 176162 178463 179361 105311 104598 125838 131666 156419 158670 432786 465522 1267086 1241036 445242 467126 145634 129074 149952 149330 182010 178085 165242 166581 104909 102888 302682 272098 798912 797325 256155 253952 336826 337465 408376 400058 414199 414939 425304 435956 405840 449478 885757 928588 605987 518133 363934 357515 421415 419688 436770 439243 441532 448101 488612 494644 786893 816097 39.95 67.0 1
08:28:50 2023-09-28 405083 396439 103986 105093 170685 175604 179593 178548 105561 103981 125906 131127 158843 157790 435271 464868 1250757 1237117 450309 466069 146077 128984 149848 149363 181687 177835 165392 166374 104836 102818 300905 270495 793997 797890 255332 254733 334498 338485 408953 400341 415081 413851 428866 434096 405624 449956 883000 931507 605164 516230 365998 358414 421272 419651 433142 442120 442951 448773 492516 490239 788557 820923 39.95 67.0 1
08:28:51 2023-09-28 401084 398135 104086 105169 170152 175446 179468 178548 105416 104156 125939 131161 158809 157900 432786 471788 1256275 1238362 450864 467491 144961 129871 149325 150050 180861 181101 164828 169236 103165 103311 300035 272025 787111 797890 256155 253952 334803 336957 408728 399175 412990 414939 427841 437925 405482 446466 883516 930236 597981 519342 365209 360545 418875 419095 436462 439139 441588 447358 490614 493182 774926 816134 39.95 67.0 1
08:28:52 2023-09-28 402794 396404 104165 104989 171567 174765 180560 178164 105673 103884 126637 131013 159438 157250 435968 471643 1245127 1233603 454721 466105 146211 128923 150072 149230 181814 178085 165392 166374 103596 103100 300905 270042 811752 801295 255403 255090 334010 339545 410110 396822 414787 414903 430472 436283 403310 449111 881878 919502 607864 513693 367183 358053 419820 420731 435538 441940 441771 444691 491197 490204 784090 820304 39.95 67.0 1
08:28:53 2023-09-28 402612 397578 103856 104825 170114 175604 179027 178582 105384 104696 125906 131195 158774 158448 435235 468329 1254822 1235358 448243 468651 145360 128950 149497 149130 181435 177835 165392 166374 104870 102818 297459 270531 809007 801295 256549 253705 335777 337975 408953 396227 412629 418244 427576 435295 403026 452181 884505 923076 605164 518169 364485 358629 419747 422669 436860 438992 442842 445247 492891 496943 781611 820702 39.95 67.0 1
08:28:54 2023-09-28 405658 400757 104157 104718 170445 175324 179593 178390 105416 104221 125872 131093 158774 157935 435271 463456 1254004 1236237 449868 467126 145124 128771 149461 149330 181975 177835 165392 166465 104870 102888 300905 270531 796955 797762 255368 254520 334768 338521 406079 399776 413246 414795 428913 431777 405876 452181 883042 927537 615700 515170 365886 358125 421415 418674 432980 441245 442047 449702 491578 490239 789795 820960 39.95 67.0 1
08:28:55 2023-09-28 404337 397542 103885 105209 170118 175604 178497 178548 105311 104020 125785 131127 158553 157935 432750 469098 1250683 1226945 447644 466105 145432 129074 149079 149776 180896 177835 164862 166374 103165 102888 300035 272170 806932 802465 255332 253952 336519 337430 409242 396930 413282 414507 428881 435236 404873 452071 885550 920869 603847 515059 364046 358990 420973 418638 432389 438661 440818 444751 492509 491654 778883 820688 39.95 67.0 1
08:28:56 2023-09-28 402810 399148 103919 104718 170144 175036 179310 178266 105311 103774 125872 131302 158809 157645 432786 463456 1252569 1236237 450575 467491 145668 128805 149743 149296 181722 177835 165357 166258 104836 103003 300905 270269 792559 797890 255332 254698 334732 338521 406079 400341 413246 414759 427876 431600 405840 452292 883042 928885 606481 515901 365852 358089 421487 418638 432953 439210 442818 448761 490128 490239 790355 820304 39.95 67.0 1
08:28:57 2023-09-28 401365 397551 104019 105169 169948 175850 179241 179044 105640 104124 126214 131388 156464 157981 432606 467126 1263567 1240763 446940 467126 145532 129198 150058 149330 181733 178085 165357 166583 103452 102959 300035 273013 794797 796761 256155 254307 336826 336957 409531 400341 414199 414903 425901 435636 405876 447731 885403 932871 609199 517438 363970 360255 421415 419506 435538 439637 441516 448773 491307 492800 782633 817291 39.95 67.0 1
08:28:58 2023-09-28 401263 397511 103947 104791 170659 175044 179593 178232 105416 103852 125939 130820 158843 157390 435307 467634 1252111 1238357 450647 466105 145259 129108 149497 149642 181400 177835 165392 166142 104836 102748 297459 270078 800229 795634 255368 255518 336374 338521 408953 399212 412369 414175 429854 434309 405768 446794 882420 928588 603847 515901 366145 358053 424193 418876 432687 441940 442251 447699 490815 492447 788483 818691 39.95 67.0 1
08:28:59 2023-09-28 399630 400167 103932 104902 170705 175254 179275 178873 105430 104260 125872 131183 156637 157690 435198 473086 1254347 1237998 449551 466033 145291 129040 149426 149296 181653 177800 165322 166374 103165 102818 300905 270459 793827 800155 256514 253882 334768 338450 410690 396786 412916 417287 427899 436932 402671 448060 884396 927464 610033 519709 365037 358305 419191 419688 436770 440517 443026 441255 491307 493147 778178 818450 39.95 67.0 1
08:29:00 2023-09-28 401620 398109 103787 105345 169923 176131 178834 179078 105384 104156 125906 131308 156385 158342 432719 466213 1263567 1240645 447937 467419 145735 129164 149952 149330 181941 178085 165632 166374 103452 103029 301775 272748 792322 797325 256119 254307 336755 336921 408953 400341 413905 416729 428845 435316 405732 448365 888792 934820 603847 519577 363716 360039 421344 419688 435538 439530 441372 448443 490779 492346 781721 818450 39.95 67.0 1
08:29:01 2023-09-28 403827 399885 103990 104791 170152 175280 179434 178514 105528 103916 125906 130877 158774 157610 435198 471788 1247782 1226593 453269 467419 145976 129338 149743 149916 180861 178585 165057 166840 103165 103241 301804 272062 787637 800055 255297 255518 334732 337939 410690 396894 415081 413520 429116 436932 404519 449111 885014 925038 607864 516633 366334 359712 419820 420877 432926 442120 441516 446648 490021 489824 777708 820886 39.95 67.0 1
08:29:02 2023-09-28 400131 398100 103954 104863 170506 175590 179525 178548 105384 104052 125906 131161 158740 157865 435321 470903 1257021 1238879 450335 466069 145397 129040 149952 149296 181400 178085 165357 166548 103596 103100 304167 270243 809093 801290 256803 254522 337803 338343 411563 396641 413539 417250 427805 436932 402955 448439 886140 928776 605195 521800 365037 358450 419487 419391 436770 438797 442805 443919 491307 494572 778178 818487 39.95 67.0 1
08:29:03 2023-09-28 403356 397547 103986 104863 170506 175569 179434 178514 105384 103981 125872 131093 158774 157865 435963 465486 1248229 1236237 451504 467914 146036 128524 149915 148858 182553 177391 165889 165911 103380 102818 300905 270269 800304 800055 255403 254698 334768 339235 406007 396930 413246 414831 428877 433164 405446 452181 883042 926809 605164 516267 365849 358381 422618 422034 432692 440957 440227 450340 492855 493916 792494 820702 39.95 67.0 1
08:29:04 2023-09-28 402079 398383 103947 104897 170445 176131 178463 179314 105463 104052 125872 131127 158740 157911 432462 467347 1263567 1239237 446904 467090 145326 128771 149322 149296 181365 177835 165322 166581 103165 102959 297459 273399 803652 797325 256155 254663 336790 336886 409531 400341 413905 414903 426284 435636 405840 449441 887011 928515 612702 517365 363604 358341 421047 419688 435547 440840 443026 447382 492002 492382 784090 817254 39.95 67.0 1
08:29:05 2023-09-28 400414 397511 104019 103105 170769 174730 179559 177952 105561 103852 125906 130843 158774 157101 435339 468661 1252532 1239237 453745 466761 145634 128771 149952 149296 181687 177835 165392 166142 103165 102818 304385 270459 793336 795634 255368 255055 335900 338521 408376 399175 412039 414507 430145 434670 405017 446612 882894 936889 605195 519123 366813 357336 421010 418503 433052 440476 441969 446434 489813 492346 786300 818450 39.95 67.0 1
08:29:06 2023-09-28 398958 399973 103856 104863 170152 175407 178993 178514 105384 104020 125872 131093 158774 157900 432854 471788 1254347 1236728 449551 466761 145432 129338 149743 149296 181435 177835 165357 166491 103165 102959 304059 270459 796846 798889 256549 253882 334732 337975 409531 396191 412990 417912 427805 435565 402389 449123 884432 924776 609199 519709 364949 358305 419191 419688 436770 440768 442712 445305 490057 493147 777073 817870 39.95 67.0 1
08:29:07 2023-09-28 399284 397551 103787 104655 170109 175009 179275 178356 105384 103949 125785 131484 158740 157900 435235 464796 1257914 1247303 448207 465343 145769 128702 150057 149263 181975 177550 165645 165898 103740 102959 302645 269483 802314 800155 257234 253777 336813 339844 405862 398994 414199 419131 429080 431600 404873 449821 884927 932871 602530 520886 364451 357193 419794 419688 437388 440458 439385 446726 492350 493877 787414 815446 39.95 67.0 1
08:29:08 2023-09-28 404505 399329 103763 104863 170118 175604 178463 178582 105351 104872 125785 131575 156029 158413 432714 468990 1252074 1231320 446515 467142 145397 128771 149743 149130 180861 177550 165207 166258 103165 102888 302682 270495 796368 802429 256119 253669 336283 337430 409531 396930 413537 417250 426748 434026 405161 453256 884396 921083 609115 515901 363641 358847 421276 422969 432728 440077 444044 446544 492891 496129 781505 820702 39.95 67.0 1
08:29:09 2023-09-28 405046 399329 103925 104830 170502 175289 179671 178446 105706 104059 125872 131093 158774 158153 435090 464832 1250720 1236572 450539 467920 145634 129164 149497 149330 181687 177586 165357 166130 103165 102818 300905 270531 796297 797890 255332 255258 334732 338450 408953 400341 415081 414139 430172 434026 405876 450471 882416 930236 603847 516267 366145 358305 422009 419391 432908 441209 442504 448101 491307 490204 786878 817254 39.95 67.0 1
08:29:10 2023-09-28 402254 397079 103986 104685 170922 174452 179593 177918 105384 103916 125906 131002 158885 157755 435850 469026 1243325 1231777 452899 465706 145397 128771 149952 149296 181687 177586 165619 166142 104982 102818 300021 268383 795491 801862 255368 254450 334010 340094 409242 396533 415191 417354 430787 434026 402883 450680 880359 923620 606481 518102 367073 356405 419820 418638 433016 440511 440218 448024 491507 491654 784053 820923 39.95 67.0 1
08:29:11 2023-09-28 396822 398202 103925 104718 170541 175044 179434 178232 105384 103884 125872 131093 158774 157645 435235 464796 1257021 1246416 449478 465343 145769 128848 149952 149263 182010 177550 165658 165911 104982 102678 302645 268797 802398 797890 256980 253882 334229 339545 406079 396930 413905 418540 429720 432988 405410 447768 884387 928515 610636 519782 365852 357479 418910 419095 436770 441831 440447 448029 489922 493913 787450 814869 39.95 67.0 1
08:29:12 2023-09-28 403937 399329 103860 104830 170118 175009 179275 178356 105384 103949 125872 131002 156350 157900 436044 463421 1248668 1233603 450864 465016 146264 128524 149986 149260 182264 176665 166143 165632 103637 102888 304167 268689 809495 801859 257566 254522 337289 339844 405826 396786 415376 414831 429094 432692 404267 450988 880469 926155 610533 516267 365703 356155 421010 419888 432980 440207 440062 445804 492616 490239 786300 820923 39.95 67.0 1
08:29:13 2023-09-28 402509 400350 103828 104897 170084 175403 178993 178548 105351 104591 125664 131484 158740 158342 432714 463456 1262065 1244644 443914 467509 145769 128737 149952 148417 181975 177550 165392 165911 104836 102678 300905 269626 797595 797890 256549 253104 335777 338521 406043 398908 414199 418540 427169 431741 405768 449441 883146 935001 602530 518169 363607 357229 423065 419542 436756 439422 440264 447919 492313 494966 783275 819857 39.95 67.0 1
08:29:14 2023-09-28 404576 397070 103856 104718 170139 175289 179490 178411 105351 103987 125906 131093 158774 157986 432547 469134 1248668 1226073 451319 467190 144824 128950 149533 149330 180861 178085 164828 166709 103093 102959 302462 272134 792758 798889 254549 254698 334768 337193 410110 396858 414787 413484 427242 436932 403346 450115 884295 923729 602530 514805 365074 359712 420414 419688 431618 442760 441480 444546 492002 488723 776572 820923 39.95 67.0 1
08:29:15 2023-09-28 399572 397542 103889 105063 170118 175009 179027 178232 105311 103916 125872 131002 158740 157865 432750 471498 1254347 1237117 447877 465378 144961 128950 149533 149296 180861 178085 164862 166374 103165 102818 300905 270495 792067 799021 256155 253917 334768 338485 410581 396533 412660 414615 430742 438720 403166 447597 886182 930296 605328 519563 364855 358557 419227 419095 435176 441245 444277 443955 489885 493147 777073 819508 39.95 67.0 1
08:29:16 2023-09-28 403292 396404 103824 104718 170650 174521 179559 177986 105384 103916 125872 130911 158705 157540 435235 466941 1241526 1231777 450386 464689 145668 128771 149743 149024 181687 177550 165507 165911 104982 102862 300883 267971 796014 801825 255403 254307 335663 340059 408376 396227 415081 414831 430396 433630 402707 450827 881791 923729 603847 513657 365816 356155 419820 418638 433133 440476 440374 446685 491507 491690 784090 821026 39.95 67.0 1
08:29:17 2023-09-28 396678 397547 103791 104718 170109 174695 179027 178198 105384 103949 125785 131093 158629 157900 432750 469134 1254347 1236237 447743 466069 145124 128737 148974 149296 181400 177836 165079 166397 103417 103029 300035 270351 799853 800155 256803 253777 337564 338070 410074 395562 412953 414939 427272 435963 401963 448060 883146 924812 607864 520834 364746 358053 418599 419688 436770 439207 441440 441255 491655 493182 774926 817870 39.95 67.0 1
08:29:18 2023-09-28 403365 398926 103807 104718 170118 175040 179027 178514 105384 103845 125785 130911 158519 157900 432786 463456 1245127 1233603 450864 465343 145326 128524 149497 148786 181849 177107 165658 165876 103308 102613 297459 268348 800864 800091 255368 253917 335900 339545 406007 395903 415081 414831 429832 431741 403274 451540 883042 919538 606481 516633 364782 356155 420639 422034 432836 440409 439184 445210 495144 491130 790804 820702 39.95 67.0 1
08:29:19 2023-09-28 401933 397551 103759 104752 169966 175885 178924 178548 105318 104188 125491 131161 156108 158456 432714 463456 1262634 1241865 445533 467884 145326 128737 149461 149230 181975 177550 165357 165632 103165 102645 300905 270078 798522 796761 255368 252881 335777 338212 406043 396930 413905 418244 427353 431741 405768 448732 883807 932871 607864 516599 362799 356476 420160 419391 435538 437251 440447 449702 491307 493111 784090 816097 39.95 67.0 1
08:29:20 2023-09-28 403671 397083 103795 104885 170118 174887 179310 177952 105384 103813 125785 130843 158774 157355 432714 468294 1250720 1236237 450575 466033 144989 128737 149357 149296 181561 177586 165357 165911 103165 102748 300905 270459 808650 796197 254940 254733 336374 338485 408735 400159 413905 414179 429058 435295 405732 448622 881607 931507 605164 516230 366145 358053 421083 418503 432855 441615 441942 449702 490614 489480 784090 819538 39.95 67.0 1
08:29:21 2023-09-28 399885 396435 103824 104718 170144 175044 179027 178390 105239 103884 125872 130911 158519 157040 432714 471788 1254347 1236237 449588 466069 144487 129131 148731 149330 180793 178085 164564 166607 103165 102748 297459 270459 790156 797890 256155 253882 336850 337430 410400 396930 412332 414903 427899 436932 404198 446758 884469 929542 607864 519342 365037 359712 419820 418503 435538 439279 441516 445976 490614 493147 777073 818579 39.95 67.0 1
08:29:22 2023-09-28 398993 396400 103958 104685 170532 174173 179310 177952 105384 103852 125872 130786 158774 157245 432827 465486 1252532 1242875 451195 465378 145432 128737 149743 149160 181767 177302 165114 166049 103705 102818 303950 269483 796014 795524 256587 254522 336338 339366 408376 396930 411749 417287 429756 436689 404519 446721 884295 933877 605195 520242 366663 357515 421010 417912 433151 440476 440778 446058 487094 491726 785707 814869 39.95 67.0 1
08:29:23 2023-09-28 399284 400082 103798 104718 170144 174695 179027 178514 105239 103916 125664 130911 156167 157535 432750 468845 1254347 1237117 446612 466105 145397 128737 149743 149263 180896 177835 165392 165911 103165 102678 300905 270495 795348 797762 256549 253882 334768 337975 409531 395903 413026 417323 427805 436875 402070 448097 885757 924812 606530 521800 364746 358342 419081 420282 436825 440422 441992 446087 492625 493003 780394 818450 39.95 67.0 1
08:29:24 2023-09-28 401089 396431 103787 104723 170084 175009 178993 178514 105279 104020 125664 131302 156217 157911 434981 466151 1260598 1245381 445702 467325 145699 128565 150075 148958 181975 177231 165392 165645 104836 102581 301775 268689 797822 797325 256944 253069 334768 339128 406007 396930 413612 418244 427805 431600 404590 449123 883668 932211 601213 519709 363970 357873 419829 419688 436770 439530 440204 446762 491016 493877 785744 816061 39.95 67.0 1
08:29:25 2023-09-28 404792 396431 103761 105136 169966 175604 178463 178582 105384 104117 125698 131484 158519 158267 432750 469693 1252532 1227818 446867 466069 145397 128771 149009 149330 180861 177586 165242 166339 103165 102748 300035 270567 790838 802465 255368 253527 336283 340033 409349 396605 416150 414723 428918 434635 404411 453578 885476 922309 618540 515170 363348 358629 420712 418674 434975 437723 443132 445392 492616 492418 781505 820688 39.95 67.0 1
08:29:26 2023-09-28 404399 396404 103899 104757 170109 175044 179310 178390 105384 103916 125872 130911 158774 157790 432786 462735 1249797 1233603 449968 464689 145875 128737 149848 148958 180896 177426 164862 165911 103165 102862 300905 270078 793106 797890 255332 253952 334498 337975 406007 399212 415376 414175 427827 431741 405804 449821 880629 926846 607798 515170 364488 357550 420787 418015 432908 441498 440484 447809 491162 490204 790729 822782 39.95 67.0 1
08:29:27 2023-09-28 405391 397083 103726 104718 169848 175324 178463 178548 105239 103845 125698 130911 158519 157755 432714 469098 1248668 1224330 448147 466069 144688 128737 148974 151091 180655 177871 165079 166432 103325 102818 299751 272025 792154 802428 256838 254344 337803 337122 409531 396894 412629 413556 429525 435494 404198 451504 884295 921120 605164 516153 364485 359712 419820 419688 431618 438554 443860 445356 490092 489480 776608 820304 39.95 67.0 1
08:29:28 2023-09-28 403937 396140 103787 104685 170152 174521 179027 178232 105384 104085 125872 130786 158588 157470 432876 465557 1249797 1235358 452145 466069 145297 128737 149638 149160 180896 177586 164897 165911 103165 102678 304167 270269 792633 796761 254975 254520 336374 338011 408376 400638 414493 413556 427805 434005 405912 450507 882770 930236 606481 515717 364818 357767 421272 419651 432389 442012 442281 447382 491198 490565 786319 816061 39.95 67.0 1
08:29:29 2023-09-28 402525 396364 103863 104685 170498 174521 179559 177952 105239 103949 125698 129011 156395 157875 434981 467347 1242949 1234834 450790 465926 145767 128353 150300 149094 182264 176947 165773 165379 104870 102748 300733 268169 804340 800091 255368 253917 337289 339808 405777 396227 415376 414831 429116 431741 403310 449184 879323 919538 609444 516267 365074 355869 419820 418674 433016 438526 439092 445356 494021 490239 787450 819722 39.95 67.0 1
08:29:30 2023-09-28 401656 397542 103722 105175 169579 175481 178429 178514 105030 104085 125457 131195 155595 158448 432750 463456 1259951 1239237 445265 465378 146179 128647 149940 148686 181849 177266 165357 165786 103165 102645 302682 270305 794996 795634 255368 252892 337767 340515 405754 398958 413611 417178 428918 432882 405660 448365 885619 931470 602530 513657 362835 356476 420160 418876 435611 439637 440644 446799 491307 492764 782646 817907 39.95 67.0 1
08:29:31 2023-09-28 404649 399263 103872 104810 170016 174830 179173 178377 105575 104091 126185 129182 156355 157610 432714 463456 1251827 1238768 453430 467142 145976 128702 149848 149130 181400 177550 165057 165911 103165 102678 300905 270042 799497 795634 254905 255055 336612 338177 408376 399776 412953 413484 427854 433453 405768 446466 881217 932871 596031 516267 366145 357443 420716 416888 432581 442120 441734 447358 487058 489445 787437 816061 39.95 67.0 1
08:29:32 2023-09-28 400129 399325 103852 104621 170080 174695 178958 177952 105351 103884 125872 130934 158740 157720 432714 472454 1254347 1237117 449514 466033 144792 129040 149011 149849 180586 177961 164550 166548 103486 102748 300035 270315 799663 797780 257932 254096 336813 337158 410400 396858 412295 414831 427698 436504 404162 446466 881536 927464 595945 518133 364449 359134 419523 417840 435538 440768 443749 443991 489849 492382 777073 816024 39.95 67.0 1
08:29:33 2023-09-28 401656 398881 104023 104583 170922 174260 179593 177358 105528 103677 125872 130719 158961 156847 432714 469026 1240573 1229917 453430 464653 145976 128737 149848 149263 181400 177550 165057 165911 103165 102678 301775 268797 794998 800055 255368 254237 333974 338485 409531 395310 414199 414795 430058 435565 402070 448756 882494 923729 603847 518029 366963 357731 419784 420877 432836 442120 441794 446404 493359 491476 784016 820267 39.95 67.0 1
08:29:34 2023-09-28 403666 399320 103759 104830 170075 175446 178497 178514 105530 104091 125838 129280 156325 158096 432462 467455 1254896 1231282 446054 467987 145330 128600 149740 149163 180827 177835 165173 165911 103165 103029 308626 270459 796248 801259 256119 253104 337803 337430 408974 396191 413246 417287 426499 434309 403026 450422 885656 921047 607864 516633 362835 358018 419820 419557 435502 439637 442712 445356 494684 491654 779435 820267 39.95 67.0 1
08:29:35 2023-09-28 404505 397074 103820 104995 170084 174852 178993 178198 105384 103949 125872 130877 158740 157355 432714 463050 1248875 1233529 450864 466033 145397 128702 149743 149160 180896 177550 165357 165911 103165 102678 300905 270459 791010 797890 254940 253882 336813 340274 405682 398922 415339 413995 427698 433007 405660 450275 881685 929635 602043 515170 365037 357479 420125 420731 433779 440768 440411 447395 490057 491861 791856 819377 39.95 67.0 1
08:29:36 2023-09-28 402575 399329 103952 104835 170556 174835 179456 178377 105608 103916 126185 130990 156637 157320 432894 469134 1245530 1231702 454721 465997 144926 128916 149497 151161 180861 177800 164828 166374 103165 102818 300035 269626 789647 799490 255368 254698 333974 338485 410110 396191 414199 414759 430058 434940 402671 451011 880505 921120 602530 516633 366923 358018 419523 419688 432980 442012 442504 441493 490057 488723 780577 818450 39.95 67.0 1
08:29:37 2023-09-28 398709 397079 103856 104621 170144 174103 179559 177391 105384 103852 125906 130809 158774 156881 435198 465849 1250683 1241036 451886 466033 146077 128702 150268 150914 181698 177267 165114 165736 103486 102818 299158 269483 795587 795464 256803 254309 336575 339509 406043 396894 412332 417917 430421 431600 404483 446758 883672 935595 603847 519745 365037 356405 421010 419688 436770 439174 439385 446374 491307 494224 787414 816365 39.95 67.0 1
08:29:38 2023-09-28 402509 399748 103759 104757 169806 175280 178993 178514 105351 104570 125664 131211 156029 157735 432750 467634 1253613 1227818 445242 465706 145262 128737 149533 149263 180861 177550 164828 166258 103093 102818 300035 270495 794439 801825 255332 253492 335742 336921 409242 396628 413210 414795 426165 434954 404198 452181 885550 919023 623878 514912 364170 358342 420973 421772 432863 439041 442915 445840 495495 490948 778731 820923 39.95 67.0 1
08:29:39 2023-09-28 400182 399112 103804 104651 170075 174651 178993 178232 105530 103949 125872 129011 156325 157620 432547 472715 1255789 1235210 449698 467987 144790 128565 149321 149296 180793 178085 164828 166374 103165 102959 304167 270006 792889 799021 256514 253669 337326 337465 409842 394414 412624 417287 427249 435565 400906 447827 885550 919538 601213 519709 364191 357515 418303 419688 436770 438898 442398 441421 489595 493147 778178 816097 39.95 67.0 1
08:29:40 2023-09-28 402538 397065 103769 104961 170075 175009 178993 178232 105384 103916 125751 131002 155595 157355 432714 463385 1245127 1233566 449060 464653 145360 128490 149915 148819 181849 177231 165773 165610 105016 102549 299151 268383 801584 799454 255368 253917 336813 340286 405718 396533 415339 414651 429103 431600 403131 451319 881324 926920 607798 516633 364779 355334 419820 421997 433052 440135 439266 445101 491543 492630 790804 820960 39.95 67.0 1
08:29:41 2023-09-28 403815 399329 103950 104839 170046 174904 179456 178377 105608 104091 125838 130843 156494 157355 432750 471788 1246453 1230701 453493 466033 144739 128771 149392 149609 180827 177676 164828 165911 103022 102645 300905 269626 809452 801217 255332 255090 333974 337975 409531 396786 414199 414139 429988 434975 402707 451011 881754 923729 602530 516633 366663 358053 419487 419688 435235 445265 442504 441457 490057 488723 777158 818450 39.95 67.0 1
08:29:42 2023-09-28 396930 397260 103860 104536 170388 174452 179908 177918 105593 103709 125872 130719 158740 156881 432462 465522 1249797 1241036 450575 465343 146036 128613 150268 150703 181733 177676 165044 165736 103380 102818 299158 269293 794540 795464 256767 253742 333685 338485 406043 396858 412040 417287 429469 431600 404198 445872 883042 936408 603847 519709 365287 356369 421010 418799 436770 440589 439847 447795 489849 493147 788216 816365 39.95 67.0 1
08:29:43 2023-09-28 403937 397185 103824 105028 170548 174960 178958 178198 105384 103949 125771 129011 158740 157720 432750 462050 1248668 1233566 450864 466033 145735 128524 149743 148819 181941 177266 165357 165911 103093 102607 300905 270078 798619 797890 255332 253917 336612 337939 405971 396930 412919 414467 427805 431600 405446 451504 881791 924812 607798 514511 364743 356440 420125 418638 432567 440768 439769 447395 492270 490239 788045 820304 39.95 67.0 1
08:29:44 2023-09-28 401652 397542 103739 104897 169545 175569 178429 178582 105030 104390 125530 127905 155856 158645 432462 463349 1265088 1240608 445351 467987 145598 128565 149637 149362 181365 177266 165092 165795 103452 102888 305950 270459 793588 795634 255332 253636 338724 337430 406043 399175 413575 414939 425866 432988 405768 447414 880291 932871 605164 516599 362799 357515 423365 419095 433052 438876 441734 447711 491307 494026 779435 815446 39.95 67.0 1
08:29:45 2023-09-28 402079 397083 103755 104689 170472 174852 178993 177952 105384 103852 125872 130843 158519 157210 432750 471788 1245090 1224330 450575 466069 144892 128950 149254 149296 180827 178085 164678 166581 103022 102818 300035 270495 791711 797762 254549 255090 337289 339551 410254 396533 414052 412759 427698 435245 403166 449294 882821 923620 597331 514805 366145 359170 419820 419506 432227 441484 443137 444691 492002 488616 779400 818450 39.95 67.0 1
08:29:46 2023-09-28 398994 399325 103820 103244 170016 175149 178890 178411 105430 104091 125771 130934 155595 157610 432719 469026 1255715 1233566 447620 464653 145397 128613 149637 149263 181400 177391 164862 165911 103165 102748 299158 270233 797720 799588 256549 253104 336612 337430 408376 395598 412953 417976 427469 433721 400906 448768 884313 925021 601213 518938 363934 358053 418599 419688 436770 439530 442504 441457 489333 493147 776521 818487 39.95 67.0 1
08:29:47 2023-09-28 402225 399763 103820 104685 170084 174883 179275 177986 105384 103916 125698 130911 158740 157645 435235 466177 1241526 1231618 450643 465343 145634 129158 149846 149163 181445 177267 165079 165771 103452 102959 300021 267828 795895 802428 257566 254309 334010 339509 408088 395634 414787 414543 430862 432952 402106 449184 880565 925021 618334 516633 365731 355334 419227 418638 432980 439824 439751 445976 491507 490239 783497 819686 39.95 67.0 1
08:29:48 2023-09-28 403937 396400 103889 105066 170041 175254 178463 178514 105279 104357 125737 131217 155699 157900 432520 467634 1252532 1230443 446200 466033 145142 128737 149009 149127 181400 177550 164585 165911 103452 102678 302682 270459 791559 801259 255403 253104 335742 337193 408376 396227 415376 414903 426284 434083 403310 452181 883146 919746 609115 516633 362835 358053 419820 419557 433016 437902 442951 445183 492270 493147 780614 818487 39.95 67.0 1
08:29:49 2023-09-28 403932 397074 103726 104651 169879 174487 179027 177952 105384 104312 125771 129011 156217 157620 432669 464688 1250490 1236596 451393 467987 145291 128600 148939 149127 180861 177550 164862 165911 103452 102748 294984 270006 799766 797890 255154 254557 336374 337939 406043 399212 415376 414139 427912 433164 405840 451504 882416 926846 606481 515170 365074 357515 422167 419688 432567 440207 441785 448101 490057 492630 788603 818487 39.95 67.0 1
08:29:50 2023-09-28 402814 397083 103893 104574 170659 174417 179593 177671 105834 103651 125906 130594 158809 156702 432750 469134 1241255 1226466 453232 465706 144688 128771 149132 149096 180827 178085 164828 166180 103093 102678 302287 270233 792698 800091 255368 255090 334010 337939 410421 396542 414199 413556 429858 436248 402707 450556 881791 921120 603847 513621 366663 358053 418599 419688 433007 441868 443026 441493 491016 492630 783831 822782 39.95 67.0 1
08:29:51 2023-09-28 399030 399894 103856 103206 169982 174904 179173 178446 105430 104091 125805 131059 156029 157900 432750 463456 1259370 1246416 447267 465378 145634 128524 149706 148719 181814 176983 165632 165494 105016 102549 299151 268797 801619 796761 256729 252892 336374 338521 406007 396930 413575 418271 427841 431741 404554 447768 883147 930920 603847 519745 363898 356155 418875 419688 436770 438970 439957 446374 491307 493182 787997 816097 39.95 67.0 1
08:29:52 2023-09-28 402774 396404 103737 104791 169545 175044 178463 178514 105030 103949 125457 131127 155595 157900 432750 467269 1252532 1227818 445533 465706 145774 128814 149848 151091 181158 177267 164814 166304 103165 102959 301804 270387 798186 802428 257749 253529 335706 337203 408953 396858 413246 414615 425875 434919 404289 450496 885656 921090 611749 515170 363348 358053 419820 418674 432980 439637 443026 445356 492616 493111 778883 818487 39.95 67.0 1
08:29:53 2023-09-28 401016 399553 103856 104723 169537 174974 178305 178548 105384 104124 125805 131002 156167 157610 432678 464505 1261739 1237117 445569 465378 144688 128737 148974 149024 180827 177391 164828 165911 103342 102613 299751 270603 789703 795071 255332 253882 336283 336378 406079 399212 412990 414831 425020 433665 405804 448097 884432 932211 602530 516486 362799 358053 420160 418503 433016 436638 442417 447395 490960 490275 779472 814869 39.95 67.0 1
08:29:54 2023-09-28 404817 397083 103739 104651 169848 174487 178497 177952 105384 104053 125771 129011 155935 157620 432606 468990 1247816 1226834 454398 465890 144790 128600 149254 149296 180827 177960 164564 166374 103308 102748 300035 270459 789421 797762 254940 255377 335900 337430 409820 396592 413905 412322 429116 436283 402707 448085 880620 922423 602530 515901 366145 358593 419227 419688 432537 440476 443026 441493 489298 489672 779509 818487 39.95 67.0 1
08:29:56 2023-09-28 400075 397079 103791 104685 169966 174487 178993 177986 105542 103916 125664 131093 156167 157645 432714 467599 1254347 1233603 446831 465706 144961 128613 149325 149024 180896 177426 164862 165911 103165 102748 302682 270301 790784 797762 256155 253139 334732 337465 408086 394450 413612 417287 427169 434309 400906 449331 880291 923729 605493 518938 363934 357479 418599 419688 436462 437902 442398 441457 492552 492896 780989 820404 39.95 67.0 1
08:29:57 2023-09-28 403937 399329 103824 104873 170011 174869 179173 178130 105463 104052 125838 130911 155733 157355 433368 465273 1248668 1232689 449931 465378 146415 128175 150453 148277 182010 176417 165494 164849 103165 102517 298296 268419 804108 800155 257734 253917 334229 338521 405935 396227 415081 414470 427823 431706 403310 449184 879310 919574 605164 515535 365074 355334 419820 418638 432980 439834 439056 446022 491507 490239 786319 820988 39.95 67.0 1
08:29:58 2023-09-28 401372 396903 103771 104723 169840 175001 178497 178232 105063 104052 125491 131036 155595 157755 432750 462771 1256238 1242875 445497 466518 145124 128497 149550 150632 181767 177107 165368 165621 103452 102645 299151 268689 803388 797252 256803 252328 336850 338521 406007 396930 413318 417767 427214 431706 404554 448768 884221 930236 603847 518938 363384 356119 418875 419391 436770 437902 439714 445101 491053 493182 787437 814869 39.95 67.0 1
08:29:59 2023-09-28 403937 400118 103913 104651 169871 174487 178822 177952 105384 103987 125698 130696 158740 157355 432750 463095 1249797 1233603 449199 465706 144688 128524 149009 149024 180861 177018 164828 165911 103022 102862 300905 270078 792862 797890 254905 253917 335900 337465 406043 399212 414787 413556 427912 431777 405840 450827 881791 927537 613202 514805 364782 357479 420751 419688 431654 439279 442038 448480 490057 489480 787450 818487 39.95 67.0 1
08:30:00 2023-09-28 401387 397079 103828 104718 169545 175289 178305 178548 105384 104227 125984 129190 155423 157655 432610 465378 1265088 1240608 447159 465926 145261 128702 149325 149058 180861 177266 164862 166049 103022 102748 299600 270567 792425 795364 257749 253882 336283 336414 406079 399212 413634 414831 425234 434076 405804 448768 884432 932871 599896 513693 362835 358089 420160 418503 433052 438260 443040 446434 490614 490239 781393 814869 39.95 67.0 1
08:30:01 2023-09-28 399275 396605 103820 104685 170118 174138 179310 177952 105416 103813 125906 130662 158519 156847 432813 467263 1249797 1235686 453541 465378 145297 128647 150503 149024 180861 177266 164862 165876 103165 102678 304494 269662 794832 794509 255297 254520 335900 338248 408376 396678 411712 413556 429116 433665 404519 446406 883042 928588 605195 515901 365110 356476 420751 417287 431735 439174 441771 446762 489595 492630 787252 818691 39.95 67.0 1
08:30:02 2023-09-28 396858 399320 103885 104732 170050 174869 179173 178411 105496 104052 125664 130911 155768 158153 432538 471534 1252495 1235623 448243 466532 145295 128847 149533 149160 180861 177426 164862 165667 103165 102678 302392 270459 791835 797890 256155 253693 336612 337501 409531 395634 412369 414975 428817 436283 401788 446794 884295 926155 606530 519342 364485 357515 418599 419095 435538 439530 441771 441421 490614 493147 774870 816097 39.95 67.0 1
08:30:03 2023-09-28 396678 399348 103731 104951 169848 174487 179027 177986 105384 103916 125664 130786 158519 157390 432678 463131 1254347 1245530 447608 464689 145432 128435 149638 148752 181435 176983 165632 165795 103165 102517 299151 268383 796489 795634 256764 253492 334010 338557 406043 396894 413026 418271 429116 431592 404519 447780 885093 935724 601213 521428 364634 355762 421010 419651 436802 441353 439604 446192 491307 493182 786300 814906 39.95 67.0 1
08:30:04 2023-09-28 402327 399558 103743 104757 169579 175044 178463 178514 105463 103949 125491 130911 155733 157650 432678 466941 1252532 1229677 443950 465378 144995 128979 149325 148819 180827 177426 164862 165911 102879 102818 300035 270459 795651 800091 256119 252892 334768 336957 408376 395634 414787 417323 426236 434309 400942 450864 883146 919782 603847 513693 363911 357515 419227 418674 435633 438912 442084 445448 491507 493147 774926 816097 39.95 67.0 1
08:30:05 2023-09-28 402954 397083 103885 104540 169848 174521 179027 177952 105575 104124 125976 129011 156108 157505 432863 465017 1245017 1234834 450397 467325 145562 128154 149952 147715 181687 176453 165645 165240 103380 102491 301775 267971 800991 800044 257566 253882 334264 338557 406007 395670 414787 414831 429116 431299 403026 450864 879850 919502 611868 515901 364522 355085 419820 418638 432980 439350 439193 445041 491543 490239 784005 818524 39.95 67.0 1
08:30:06 2023-09-28 404792 397070 103775 104718 169579 175044 178463 178548 105384 104345 125491 131393 155595 157790 433007 468365 1250045 1222554 451319 465742 144926 128737 148766 149091 180793 177586 164564 166107 102879 102678 300927 270531 789099 797890 255750 254520 334732 336414 409531 396628 413905 412286 426535 437181 403310 449123 883042 922423 602530 513712 364816 358629 419820 419391 431083 437878 443049 447358 491784 489419 782581 821026 39.95 67.0 1
08:30:07 2023-09-28 396750 399329 103990 104720 170522 174277 179456 177816 105608 103780 125838 130809 156385 157352 432556 464689 1250647 1241903 453219 467644 145836 128702 149392 149058 181400 177231 164828 165597 103165 102651 298830 268761 794925 793313 255368 254617 334010 338485 406043 396822 410476 414831 430778 433595 404519 446018 882379 933804 606530 516599 366145 356440 420712 417250 433012 439824 440411 444714 486985 490168 786319 816365 39.95 67.0 1
08:30:08 2023-09-28 401328 397083 103726 104961 169928 174852 178993 177952 105351 103845 125664 130843 155251 157610 432714 465163 1241490 1231740 449148 464653 145363 128490 149743 148752 180827 176947 165207 165610 103165 102529 300883 267711 795847 799454 255332 253847 334010 339509 406007 395562 414199 414795 429720 431706 401752 449258 881324 923624 605164 516633 364855 355691 419191 420877 432840 441976 439124 446087 490021 490204 782867 819995 39.95 67.0 1
08:30:09 2023-09-28 396641 399067 103737 104656 170084 174487 178993 177918 105430 103916 125491 130843 155595 157320 432678 463060 1254347 1242838 448487 464617 145363 128490 149743 148786 180827 177231 165092 165344 103022 102651 299158 268383 797921 795634 256514 253457 334010 338485 405971 396858 411712 417287 429116 431600 403914 446721 882416 934193 601213 519709 364709 356083 420712 419095 436770 440768 439184 448061 489885 493111 788557 815785 39.95 67.0 1
08:30:10 2023-09-28 402240 397079 103818 104757 169780 174974 178463 178309 105542 104227 125636 129190 155831 157760 432534 466761 1252222 1234834 445351 467987 144892 128490 149289 148991 180827 177231 164814 165562 103022 102645 300035 270459 793115 802156 256119 253069 334732 337158 408376 394450 414809 414867 426165 433418 400906 451651 885550 919709 602530 513657 363348 357479 418599 420877 435502 437594 441877 441457 491507 493111 777158 816097 39.95 67.0 1
08:30:11 2023-09-28 399248 399748 103743 104642 169932 174844 178463 177952 105351 104085 125457 130877 155595 157225 432678 463060 1255715 1245530 445460 464653 145090 128277 149217 148481 181400 176417 165092 165344 103165 102581 299158 268572 798292 796761 256729 253069 335900 338485 405971 396628 413575 417287 427899 431671 404198 448097 881754 930199 602530 519305 363898 355833 420712 419391 436788 438862 439714 447996 491053 494542 787092 818691 39.95 67.0 1
08:30:12 2023-09-28 404252 397047 103722 104951 169670 175114 178360 178446 105246 104020 125457 130911 155595 157610 435580 467599 1250443 1226073 446163 468343 145086 128490 149743 148958 180793 177515 164529 165872 102879 102613 300927 270459 792402 800055 255119 253104 334768 336378 408376 396822 415376 414759 426246 434309 403310 450459 884387 918374 621209 514440 360722 358018 419820 418603 432227 439771 442712 444655 491507 491654 777158 817834 39.95 67.0 1
08:30:13 2023-09-28 401392 397079 103629 104961 169511 174974 178147 178514 105279 103884 125457 130843 155595 157355 432642 464832 1261702 1237117 445931 464689 144688 128524 148974 148786 180827 177231 164564 165911 103022 102748 297459 270567 789178 795034 255332 253669 335742 335907 406043 398894 412332 414759 425287 433630 405768 447804 885403 934945 603847 518102 360578 358450 422203 418321 433057 436459 443151 446288 489813 490204 779472 816061 39.95 67.0 1
08:30:14 2023-09-28 403643 397043 103765 104690 169958 174487 178993 178062 105542 103884 125491 130752 155595 157210 432642 468832 1245090 1222517 449868 465706 144588 128848 148696 149024 180632 177550 164529 166258 102879 102678 300927 270495 793746 799021 255750 254272 336850 336152 409531 396506 413575 412286 426302 435636 403045 449086 884295 921120 602530 513675 364743 358629 419523 419688 431582 439207 443026 441196 492002 488002 778178 818487 39.95 67.0 1
08:30:15 2023-09-28 396966 397079 103830 104685 169923 174487 178463 177952 105279 103949 125872 130877 155595 157610 432448 471788 1252532 1233603 448841 465343 145242 128702 148974 148665 180861 177231 164828 165911 103308 102678 300035 269662 800012 797670 258298 253671 337289 340274 410110 395140 411857 417105 427420 436455 404404 446612 884922 924776 601213 518938 363937 357229 418303 419095 436154 437938 442398 445458 489885 492418 774870 815446 39.95 67.0 1
08:30:16 2023-09-28 401652 397255 103798 104617 170084 174452 178429 177952 105351 104390 125751 130843 155595 157355 432750 464760 1243325 1231740 449588 465343 145090 128490 149322 148752 181400 177231 165357 165610 103165 102549 297459 267711 798372 798889 255332 253882 335900 339474 406007 395368 414787 414759 429516 431706 402106 450827 877906 922423 601213 516267 364449 355299 419191 418603 433156 439861 439092 447358 493984 491990 790729 821026 39.95 67.0 1
08:30:17 2023-09-28 401547 399325 103662 105018 169435 175429 178326 178941 105351 104188 125457 131127 155595 157900 435889 464832 1261702 1238879 445533 469044 145158 128524 149325 148819 180827 177266 164793 165721 103022 102645 299158 270531 790224 795071 255297 253492 335777 336378 406043 396930 412953 414795 425903 432952 405161 446466 880291 931552 605328 513657 360686 357515 420089 418503 432944 438224 442398 446471 490578 490239 781167 814869 39.95 67.0 1
08:30:18 2023-09-28 399521 397079 103852 104812 170080 174452 179027 177671 105384 103852 125751 130628 158705 156847 432678 466958 1248875 1238879 450575 465016 144961 128524 149289 148752 180827 176983 164793 165876 103093 102549 300905 269626 792981 793349 254905 254485 334010 337975 406079 396930 411384 413520 428779 433630 404519 448127 883206 935761 603861 518102 365998 356298 420675 417069 432994 442012 440493 445658 486985 490168 786319 816061 39.95 67.0 1
08:30:19 2023-09-28 398958 399521 103795 104753 169814 174487 178463 178343 105542 103916 125664 130877 155595 157355 432678 471788 1250720 1234260 447853 465343 145774 129124 149743 148958 180861 177515 164793 165911 103165 102818 300035 270042 792507 797890 256119 253492 336374 337430 409531 395005 411712 414903 426566 436212 400906 445835 884387 924776 597262 518938 364170 357228 418303 418503 435538 440256 442042 444598 490614 492764 777073 816061 39.95 67.0 1
08:30:20 2023-09-28 401656 396369 103739 104685 169537 175044 178429 178356 105207 104052 125457 131002 155595 157900 432412 462735 1256275 1240999 444204 463314 146230 128346 149848 148277 181400 176417 165322 165344 103380 102517 300905 268833 801234 796595 257566 253424 338491 339551 405826 396786 412806 414687 428275 433157 405588 447914 884927 931552 609199 516633 363135 357229 419758 419095 432980 438224 441518 446617 490960 490239 782867 815446 39.95 67.0 1
08:30:21 2023-09-28 404792 399067 103775 104651 169545 174887 178463 178356 105384 104228 125491 130843 156029 157610 432642 469026 1247782 1222517 449588 465343 144926 128737 149289 149160 180793 177515 164529 165911 103022 102645 299165 270567 787948 800155 256474 253882 334768 336143 408953 396592 414787 412286 425269 434026 403310 451651 883046 919746 605195 513712 363384 358305 419820 419688 431173 439530 443132 447358 492516 489455 777956 820441 39.95 67.0 1
08:30:22 2023-09-28 396786 397007 103921 104627 170007 174277 179173 177324 105351 103722 125664 130719 156167 157387 433070 466248 1251332 1238879 450889 466481 144858 128490 149325 148786 180827 177231 164678 165760 103093 102549 303559 269211 792744 793349 255119 254773 334010 338212 406079 396858 410476 413520 429007 432802 403914 446406 880505 933532 605195 519577 365886 356405 419820 414867 433070 439824 442145 445392 487058 490204 786319 815785 39.95 67.0 1
08:30:23 2023-09-28 401656 397074 103836 104651 169840 174452 178463 177794 105384 103884 125491 130696 156000 157355 432719 463492 1241526 1231777 448549 464327 145397 128524 149743 148786 180896 176453 165207 165645 104836 102517 298296 267183 799191 798889 257202 253882 334010 338557 406043 395598 414199 414759 429756 431362 402070 449858 881324 923708 615371 516633 364855 355192 419487 420877 432872 441723 438562 446087 490092 490239 783497 818487 39.95 67.0 1
08:30:24 2023-09-28 396714 399827 103863 104723 170105 174482 178993 178377 105608 104020 125698 131002 155595 157005 432714 462771 1254347 1244644 446794 464327 145397 128311 149743 148786 180896 176983 165092 165645 103165 102485 299697 268383 802938 796761 256944 253104 335900 338521 406007 396894 413026 417912 428779 431600 404519 449734 883042 931552 610533 519709 363970 357873 421010 419391 436770 440458 439211 446058 491400 494260 785707 814869 39.95 67.0 1
08:30:25 2023-09-28 403937 396822 103808 104638 169776 174452 178463 177952 105311 103845 125664 130786 155595 157355 432714 462050 1247107 1232652 450864 464653 144961 128524 149289 147919 180827 177266 164678 165760 103093 102791 300905 269662 791796 798863 256838 254808 336575 338105 405935 399667 413428 413050 427663 433792 405624 448268 879772 930236 601213 515170 365992 357229 422203 417840 431699 438832 441421 448880 487094 488345 784053 816061 39.95 67.0 1
08:30:26 2023-09-28 400182 397079 103747 104651 169966 174487 178497 177918 105384 103916 125491 130877 155595 157390 432642 469134 1254347 1236237 447561 465343 144189 128737 148664 149296 180507 177835 163844 166374 102808 102818 302682 270315 783012 797055 255368 253527 335900 336414 409531 396894 412391 414867 427169 437181 404198 446758 883807 926809 607864 517803 363934 359170 419820 417287 433124 439350 440953 447296 486805 491404 777539 818109 39.95 67.0 1
08:30:27 2023-09-28 396889 397079 103856 104545 170118 174295 179275 177391 105384 104047 125872 130662 156419 156847 432750 464832 1251827 1242875 447488 467288 145394 128497 149532 149163 181549 176841 165218 165621 103165 102645 299158 268618 796822 796761 256514 253492 335663 338557 405754 396376 411712 417287 429116 431495 404519 447317 883046 932871 601213 519745 365037 355869 420414 419095 436263 438526 439755 445392 489922 494026 786319 815483 39.95 67.0 1
08:30:28 2023-09-28 403937 397079 103702 104723 169276 175044 178429 178232 105063 103949 125457 131127 155595 158093 432723 467634 1250683 1226945 447159 467583 144961 128346 149289 148786 180827 177266 164564 165911 102879 102651 300252 270495 789712 800127 255332 253378 334803 336921 408376 396858 412629 414831 427900 434309 403346 451566 885366 921053 619875 516361 362690 357946 420675 422070 432827 439041 442680 445174 492270 492418 778296 819783 39.95 67.0 1
08:30:29 2023-09-28 403529 399329 103761 104621 169610 174487 178993 178096 105542 103916 125664 130786 155595 157390 432885 460721 1248668 1232689 449258 464689 145432 128524 149743 148514 181400 176453 165092 165795 103022 102645 300035 269977 795532 797890 254940 253917 335900 337465 404433 396894 415081 413556 427169 430140 404554 449821 880505 919574 607798 513712 364779 355619 419897 418015 432357 439530 439120 446726 490817 489824 785152 818450 39.95 67.0 1
08:30:30 2023-09-28 403937 396637 103739 104506 169579 174447 178497 177952 105207 103852 125457 130752 155595 157390 432642 468371 1245127 1222517 449931 465742 144826 128737 149046 149058 180541 177550 164300 165911 102879 102613 300597 270567 792094 800044 256474 254417 337528 338352 409206 396678 414088 412107 428918 434931 403166 450434 883042 921120 602530 513675 363680 360932 419227 419391 430428 439530 442842 446722 491747 487283 777073 818487 39.95 67.0 1
08:30:31 2023-09-28 400688 397083 103722 104405 169932 174452 179275 177671 105384 103852 125872 128758 155595 156881 432714 466248 1247107 1236237 451886 465378 144961 128524 149325 148786 180827 176983 164828 165610 103022 102549 301804 269626 795035 793171 255154 253917 334010 338485 406079 396858 410513 413592 429116 433023 404234 446054 880542 935669 602526 518169 365886 356440 419820 417250 432701 439824 439458 448094 486769 494522 788557 817527 39.95 67.0 1
08:30:32 2023-09-28 402912 397079 103789 104579 169814 174487 178463 178075 105311 103742 125491 130786 155285 156881 432791 466351 1245127 1233603 449698 467951 145665 128462 149741 148586 181549 176312 165218 165505 103165 102575 302464 267828 799714 799787 255119 253705 334010 338557 405718 395319 415104 414795 429116 431706 404977 450889 879223 923076 613036 515901 364485 355050 419227 419688 432953 438797 438435 441421 490092 489480 783733 817870 39.95 67.0 1
08:30:33 2023-09-28 397002 397079 103657 104651 169579 174487 178463 177952 105311 103878 125664 130696 155595 157355 432678 462771 1254347 1242875 445206 464653 145297 128524 149533 147919 180861 176488 165092 165379 103342 102485 301775 268195 814270 796761 256549 252892 334010 338485 405971 396858 412661 417323 427841 431592 403950 447841 882747 931618 602036 519600 364339 356012 420973 419282 436439 440661 440649 445356 491307 493182 784005 816180 39.95 67.0 1
08:30:34 2023-09-28 402607 397079 103735 104718 169545 175009 178890 178446 105063 104488 125111 131093 155595 157830 432606 466248 1250045 1224330 447159 464689 144926 128524 149289 149024 180827 176983 164564 165911 102879 102581 298937 270531 792283 800091 254940 253104 334803 336414 408376 396858 412013 414467 425482 434380 403310 451504 884295 918447 611749 513712 362799 357550 419711 418603 432281 438912 442412 443919 491578 494172 774926 819105 39.95 67.0 1
08:30:35 2023-09-28 401099 397074 103700 104473 169814 174487 178497 177952 105689 103845 125698 130820 155595 157135 432777 469134 1256749 1235358 449698 464689 144557 128771 148803 149296 180256 177586 163809 166374 102594 102748 305154 270531 785489 797161 257932 253671 337289 337323 410514 396678 411529 414687 427425 435892 403131 448498 884309 926155 610533 518169 364194 358593 418599 417287 433088 438898 444286 441493 487130 492418 774870 814869 39.95 67.0 1
08:30:36 2023-09-28 401656 397079 103824 102777 170144 173896 179310 177391 105384 103813 125664 130662 158740 156881 432714 467670 1237902 1227818 453158 464327 144688 128524 148870 148575 180861 177231 165136 165911 103022 102645 299151 268572 792388 797726 255154 253917 334010 338521 408376 395634 414199 414565 429885 434309 402106 449514 879845 922398 605164 516267 366145 356440 418599 419688 432980 441245 440379 446050 492589 492630 787997 820739 39.95 67.0 1
08:30:37 2023-09-28 404796 397079 103706 104685 169545 175044 178463 178514 105384 104117 125522 131002 155595 157645 432683 468329 1248668 1226073 446054 467951 145158 128497 149288 149196 180724 177409 164574 165806 103093 102818 299158 270387 790967 800055 254940 253492 334803 336414 409060 396678 415376 414139 425269 434990 403662 450533 883133 917078 622943 513712 362835 358089 419820 420099 431618 439221 443026 444064 491543 490239 778332 818524 39.95 67.0 1
08:30:38 2023-09-28 403651 398881 103767 104511 169848 174099 178497 177952 105416 103949 125698 130696 155595 156916 432687 460756 1248668 1231814 450864 464689 144688 128558 149009 148819 180827 176983 164828 165911 103199 102587 299751 269662 792507 796761 254549 253705 335900 337193 406007 396930 414199 413229 427621 431741 405515 450533 882578 927589 607798 514683 364376 357085 422203 420245 432082 439718 440631 447711 489713 489480 787450 820404 39.95 67.0 1
08:30:39 2023-09-28 401656 396822 103755 104506 169757 174452 179422 177816 105575 103955 125771 130888 155994 156742 432570 468954 1242949 1229493 453319 465805 145672 128771 149430 148958 180541 177267 164713 165837 103022 102619 300905 269401 793932 801259 255297 254272 333974 337939 409242 395598 413869 414139 430154 435565 402671 448402 880547 921083 610533 516633 366145 356405 418599 419688 432980 442120 441656 441277 492350 490168 782904 818414 39.95 67.0 1
08:30:40 2023-09-28 396376 397079 103690 104617 169879 174417 178993 177918 105384 103845 125664 130809 155285 157320 432642 463421 1254347 1242801 448768 464291 145363 128490 149638 148752 180827 176947 164793 165344 103165 102587 299158 270088 799686 797728 258481 254495 336813 338343 405790 396678 412806 417695 430133 433084 404945 450404 884295 930199 605195 519577 364170 355299 420416 419095 436770 439185 439664 446690 491307 493576 787437 816365 39.95 67.0 1
08:30:41 2023-09-28 404509 397083 103812 104690 169541 175254 178429 178514 105279 104188 125457 131093 155926 157865 432642 466905 1250647 1227818 444892 465670 144926 128702 149289 149024 180793 176983 164564 165876 103022 102748 300035 270459 795651 801222 257566 253104 335742 336414 408376 396786 415376 414795 425269 434026 403310 452181 884922 918410 622044 514440 362799 358018 419820 418603 432567 438862 442865 447677 494721 491897 776962 821026 39.95 67.0 1
08:30:42 2023-09-28 396930 397083 103767 104617 169554 174487 178463 177918 105351 103916 125457 130752 155595 157040 432606 469098 1252495 1233566 447612 467914 144722 128462 149009 149196 180529 177373 164684 165736 103165 102678 300035 269862 792200 797325 255368 253457 336374 337465 409964 396605 411676 417019 427134 437796 405552 446721 884922 924776 603861 518169 363898 358018 418599 417287 433124 439530 443026 441385 487058 491619 774796 816143 39.95 67.0 1
08:30:43 2023-09-28 401652 397079 103765 104473 170084 174139 178993 177701 105351 103916 125457 130968 155595 156777 432642 468028 1239422 1229991 449698 465054 145363 128277 149638 147817 180827 176382 165092 165344 103165 102426 300309 267523 815902 800155 255119 253847 334010 339508 405935 395598 414199 414431 429080 431671 404977 450496 881286 926484 602530 516230 364303 355157 419784 421473 432728 441317 438836 443919 491507 490168 784053 820988 39.95 67.0 1
08:30:44 2023-09-28 404509 397079 103716 104655 169341 175009 180084 178377 105188 104260 125617 131195 155492 157725 432556 467491 1250369 1226356 448109 465307 144758 128613 149289 148786 180620 177231 164724 165876 102879 102791 304167 270459 808164 800055 254905 253069 334732 336414 408376 396786 415376 414759 425234 434274 403274 451504 884295 915748 619875 513712 364170 357515 419820 418603 432263 438224 442398 446648 491507 491654 777121 816097 39.95 67.0 1
08:30:45 2023-09-28 403357 397079 103662 104583 169810 174452 178463 177794 105207 103780 125698 130662 155595 156881 432642 461691 1248668 1229718 449221 464653 144961 128490 149254 148752 181281 176947 164678 165610 102879 102613 300035 269626 801224 799431 257202 254382 336575 337833 405898 399067 414052 413305 430133 432846 405588 449404 880623 927501 603847 514547 364891 356405 420125 419433 431618 440279 441091 446434 491307 488345 788284 816061 39.95 67.0 1
08:30:46 2023-09-28 399848 396565 103694 104617 169814 174168 178463 177952 105279 103987 125457 130662 155595 157245 432692 469098 1254310 1233603 449379 465016 144423 128737 148803 149296 180222 177550 163775 166374 103055 102818 302572 270495 790107 795634 255368 253492 336612 335907 409531 396930 411712 414795 426200 436283 404519 446054 883771 927501 598579 517992 363934 359134 419820 417250 432980 440148 443842 447770 489559 494026 774685 818109 39.95 67.0 1
08:30:47 2023-09-28 401052 398881 103767 104651 169371 174482 178429 178356 105030 103949 125424 130911 155595 157900 432606 462735 1257914 1241918 446082 467680 145425 128462 150268 150352 181262 176276 164953 165235 103165 102613 300905 269257 802123 795597 255403 252294 336612 337939 405682 396822 412916 417287 426290 430821 404375 446466 883129 930163 601213 517731 360686 355334 421010 419095 436154 439033 439714 445840 490960 493147 786319 815483 39.95 67.0 1
08:30:48 2023-09-28 404738 397083 103785 104651 169341 175009 178429 178232 105279 104052 125424 130877 155595 157610 432642 467269 1250683 1226073 445146 465343 144892 128613 149289 148786 180541 177231 164529 165911 102879 102549 300035 270013 794388 800055 255297 253069 334768 336414 405754 396786 415376 414795 425234 434274 406128 453173 884152 919711 611956 514293 362654 357874 420703 421473 432728 438697 442881 444618 491543 491654 778259 820988 39.95 67.0 1
08:30:49 2023-09-28 401016 397079 106239 104685 169545 175167 178292 179083 105365 104669 125356 131297 155457 158237 432574 464762 1261494 1239687 444023 464617 145397 128277 149533 147715 181445 176700 164758 165309 103022 102485 304167 269626 794845 795634 255119 252294 334732 339551 405935 396894 412953 414903 425234 431706 407431 447743 883046 930199 609199 513657 360686 356106 421010 418799 435502 438188 439751 445174 490614 491690 784053 814869 39.95 67.0 1
08:30:50 2023-09-28 404509 397083 106341 104651 169008 174974 178147 178232 105030 103884 125457 130944 155595 157830 432687 466213 1247070 1224841 448109 467426 145029 128524 149079 148824 180793 176753 164793 165760 102879 102645 304059 270459 790922 802282 256474 254417 337326 338591 409495 396641 414015 412107 428615 435423 403166 450434 883042 921120 615206 513382 363789 358557 419523 419095 433164 438303 444534 443991 492350 487318 777073 820032 39.95 67.0 1
08:30:51 2023-09-28 400413 397083 103808 104473 169341 174139 178822 177391 105351 103677 125664 130628 155595 156847 432678 465522 1248668 1235358 452145 464653 144688 128490 148800 147919 180632 176824 164529 165610 102879 102721 300035 268797 796700 793313 256112 253917 334010 337430 406079 396930 412332 412286 427917 432988 405446 446721 877906 930199 603847 515170 364746 356440 418875 417214 431279 439866 440264 448917 486913 491239 786171 816254 39.95 67.0 1
08:30:52 2023-09-28 401656 397083 106282 104473 170050 174452 178993 177794 105384 103884 125664 130752 155595 157245 432759 464832 1239694 1229081 450422 467215 145377 128462 149497 148958 180758 176806 164953 165621 103315 102619 300021 269211 799964 800155 255297 253492 333974 339259 405898 394378 414199 414759 429720 432762 401963 448793 878020 921120 610761 516633 365074 355014 418599 419688 432908 439824 439056 441457 490057 490204 781167 818450 39.95 67.0 1
08:30:53 2023-09-28 398709 396817 103771 104439 170080 174417 178993 177391 105311 104053 125664 130752 155595 156881 432678 463421 1252720 1242801 445533 463314 145976 128188 149848 148382 180861 176382 165092 165079 103022 102432 300021 267971 799100 795634 256514 252294 335900 338450 405935 396664 412990 417287 427169 431671 404267 447731 883560 930053 599896 518756 363239 355192 420973 418653 436258 440876 438672 445356 490960 493676 784851 818691 39.95 67.0 1
08:30:54 2023-09-28 403790 397079 103704 104473 169814 174695 178856 177816 105542 104124 125805 130979 155492 157215 432534 463632 1247634 1233075 450864 464255 145370 128524 150360 147952 181158 177125 164644 165725 102879 102555 300035 269411 798190 797325 254905 253669 335900 337430 405327 396894 414787 413520 427169 430997 404554 449111 880579 919538 607798 513712 364228 357873 418875 419688 431618 440876 439092 446690 493249 488380 786300 816097 39.95 67.0 1
08:30:55 2023-09-28 400450 399062 103629 104633 169385 175009 178147 178232 105384 103884 125457 130843 155595 156881 432642 464832 1259914 1237117 445265 465343 144926 128524 149289 148752 180667 176983 164793 165645 102879 102613 299165 270531 793895 795464 257202 254026 337326 337634 409495 396786 412149 414385 427671 435245 405732 446393 883807 930223 601213 518802 363641 358593 421010 417287 433625 438733 443137 446022 487058 490275 778178 814832 39.95 67.0 1
08:30:56 2023-09-28 396750 399325 103922 104665 170016 174312 179241 177391 105384 103916 125703 130662 156108 157300 432642 463456 1251607 1243187 450652 464327 145397 128311 149325 148548 180793 176453 164828 165344 103022 102491 299158 268383 793505 793386 255438 253492 334010 338485 406007 396822 410476 414903 429116 431429 403914 446090 882416 934193 599896 518938 365037 355370 419820 416924 435647 439174 439092 445356 487094 493147 787450 815206 39.95 67.0 1
08:30:57 2023-09-28 400801 397079 103702 104473 169545 174503 178463 178232 105063 103916 125457 130877 155595 157390 432606 466213 1249760 1229991 448089 467583 145158 128497 149149 148752 180689 176841 164540 165701 103308 102613 300035 270315 791678 797798 256119 252892 336612 339551 405754 394378 413612 417287 425866 435457 404367 449478 884309 921120 601213 513693 362835 356977 418008 419688 435647 438912 440081 441457 490092 492382 774870 815446 39.95 67.0 1
08:30:58 2023-09-28 401656 397079 103657 104477 169663 174417 178463 177952 105311 104312 125491 130696 155595 156881 432719 462735 1243374 1229081 447877 463314 145836 128188 149497 147614 181400 176382 165357 165079 103093 102421 300035 268608 797939 797890 254584 253492 335900 338212 405327 396227 414199 413520 426535 431032 405840 450533 881324 925693 606481 514694 363495 355192 419528 420877 432818 439279 437706 445041 490092 491861 789568 819857 39.95 67.0 1
08:30:59 2023-09-28 403790 397079 103779 104583 169537 175009 178292 178377 105365 104091 125390 131022 155389 157505 432462 467491 1248557 1225482 445908 464653 144792 128524 149098 149130 180551 176947 164266 165876 102879 102619 308626 270423 789638 798925 254514 253069 334732 336414 408376 396227 414787 413520 425234 434274 403026 451504 883042 915748 622544 513675 360722 357731 419523 420282 431043 438295 442712 444027 493984 487967 777073 818487 39.95 67.0 1
08:31:00 2023-09-28 402758 396601 103674 104400 169810 174169 178463 177637 105384 103884 125457 130628 155595 156881 432642 463528 1248668 1232689 451651 463314 144926 128346 149150 147919 180541 176983 164673 165645 102808 102593 300035 269211 792388 796595 256931 254452 335863 337596 405898 396786 411529 415251 427663 432846 405410 446018 879186 930236 599896 515717 365074 356369 420712 414903 431292 441556 440887 445174 487058 487283 783497 814947 39.95 67.0 1
08:31:01 2023-09-28 401510 398772 103755 104631 169982 174308 178993 177637 105351 103884 125457 130662 155925 157295 432642 464434 1239731 1230739 448402 464291 145023 128311 149009 147817 180827 176722 164828 165229 103022 102426 301775 267147 796037 799404 255154 253527 334010 338557 406043 394450 414199 414467 428931 431671 400942 449514 877906 921120 601213 515901 365037 354765 418303 419688 432786 440207 438745 441196 490092 490204 781167 817870 39.95 67.0 1
08:31:02 2023-09-28 396376 397079 103694 104400 169966 174452 179135 177671 105311 103949 125457 130662 155595 156881 432782 463095 1254347 1242838 449270 467951 145158 128462 149497 148584 181296 176682 164724 165470 103165 102786 300883 268204 795658 795071 256190 253104 333794 340998 405682 396822 411712 417287 427841 431671 404375 446758 881791 932211 614218 518975 364746 355334 420414 418799 436176 440768 439092 447996 489922 493147 785707 815206 39.95 67.0 1
08:31:03 2023-09-28 401656 397083 106273 104651 169579 174887 178429 177986 105207 104117 125691 130911 155595 157610 432728 466248 1250683 1229293 445182 464689 145297 128613 149533 148650 180620 177266 164564 165760 102879 102587 301530 270269 801905 799526 255403 252716 334732 336449 406079 395319 414787 414903 425234 433665 404977 451209 884968 921090 598794 516633 362654 356834 419487 420250 432872 438697 441771 443919 491162 492418 779472 818579 39.95 67.0 1
08:31:04 2023-09-28 401089 397079 103702 104655 169511 174487 178326 178343 105542 104775 125356 131229 155561 157760 432507 464688 1259889 1237006 441417 464653 145331 128558 149079 147919 180620 176806 164654 165610 103022 102517 300035 270495 800525 795634 255368 252927 335777 336449 406043 398908 412990 414867 425234 431495 405768 448097 883146 931552 601213 513621 360722 356476 420125 418503 433106 436816 441444 446762 490614 491825 777121 813680 39.95 67.0 1
08:31:05 2023-09-28 401611 397074 103729 104506 169579 174174 178497 177794 105384 103780 125491 130628 155733 156847 432750 469098 1241526 1224330 453541 465841 144692 128647 148558 149296 180256 177550 164335 166862 102879 102613 302353 270459 786723 800044 256838 255022 336338 338591 409531 396083 413428 412107 427435 435458 402564 448732 880505 921120 601213 513018 364782 358305 419191 419095 430374 439174 442989 441421 491307 487318 776572 817870 39.95 67.0 1
08:31:06 2023-09-28 396822 396759 103798 104627 169469 174304 178360 177918 105351 103845 125457 130786 155595 157620 434961 469026 1250720 1232689 447991 467252 144961 128524 149289 148786 180827 176983 164550 165645 102879 102485 300035 269626 795890 797890 258577 253104 335900 337430 408376 394450 412332 414579 427419 434309 401788 448097 882522 919574 607864 518169 363677 357264 417418 419095 435556 439530 441771 450316 491655 493147 774889 816180 39.95 67.0 1
08:31:07 2023-09-28 402538 397079 103729 104540 169810 174452 179027 178092 105384 103845 125664 130820 155595 157355 432813 464542 1245127 1231814 449331 467252 145630 128250 149881 147919 181584 176312 165253 164940 103308 102523 299926 267828 800826 800155 254940 253705 335900 340515 405646 395490 414493 414175 427841 431067 405840 451209 879223 919574 603847 515170 363970 357603 419820 418015 432603 440148 438029 444546 492006 489480 785203 818487 39.95 67.0 1
08:31:08 2023-09-28 405967 397083 103674 104506 169276 174487 178604 178411 105351 103916 125371 130786 155320 157390 432723 468329 1247782 1224293 448243 464689 144826 128346 148803 148819 180541 177018 164335 165911 102879 102721 300035 270531 787935 799021 255750 253139 336813 336143 408376 396542 414787 412903 425901 434990 403274 451504 883042 918447 602530 513712 364170 358089 419820 419688 430369 438912 443026 446722 490092 489445 777073 817907 39.95 67.0 1
08:31:09 2023-09-28 403365 397074 103743 104477 169810 174452 179387 177816 105542 104091 125737 130931 155457 157250 432534 464470 1250369 1234558 449784 465343 144961 128524 149325 148719 181269 177018 164564 165760 103022 102549 300905 269437 790002 795634 254549 253917 335900 337430 406043 399212 414199 412903 427205 433023 405840 449514 881286 926846 603847 513712 365074 356476 420125 419136 431722 437913 441109 446762 491307 488002 785994 815483 39.95 67.0 1
08:31:10 2023-09-28 399880 397074 106341 104477 169579 174751 178429 177952 105351 103884 125491 130696 155595 157135 432642 469134 1254347 1233603 446612 465378 144457 128771 148558 149296 180222 177586 163775 165876 102946 102748 300035 270531 792033 796595 257749 253671 336338 337323 410110 396641 411566 414687 427663 436411 403131 446721 884309 926994 606530 519355 363643 358557 418599 417287 435538 439530 442657 441421 487130 491726 774870 815483 39.95 67.0 1
08:31:11 2023-09-28 400336 397047 103597 104839 168805 175114 177799 178514 105063 103884 125457 130786 155423 157875 432570 463456 1259914 1237117 444095 465805 144961 128524 149289 148719 180793 176453 164335 165409 102879 102517 299165 270531 790238 793386 255154 253139 335777 335907 406043 396930 412990 414795 425008 433023 405482 446466 884401 930236 605822 513657 360722 357550 419829 418503 433016 436673 442712 445840 489885 490239 780614 813716 39.95 67.0 1
08:31:12 2023-09-28 403666 397083 103743 104473 169814 174487 178463 177952 105563 103852 125698 130662 155733 156881 432678 469134 1245127 1222554 452034 467951 146009 128799 150621 149155 180689 177409 164425 165806 103022 102818 299165 270351 785893 797890 255750 253952 336374 338315 410022 396191 412990 412286 426209 435671 403202 447768 882503 921120 601213 513712 364485 358305 419227 419095 430333 439834 443026 441530 491016 487318 774889 818487 39.95 67.0 1
08:31:13 2023-09-28 398993 397083 106311 104502 169541 174765 178856 178232 105207 103949 125525 130730 155595 157135 432678 469134 1250720 1233603 446794 464653 145370 128524 149430 148752 180667 177142 164449 165645 102879 102721 297433 270078 794678 797890 255403 252927 335900 337193 408953 394137 411749 414903 426566 434345 400906 446151 883774 919538 605195 518206 364170 356512 418008 418799 435538 440256 441697 444914 490960 492382 777073 815446 39.95 67.0 1
08:31:14 2023-09-28 402794 396565 103657 104549 169814 174413 178822 178062 105542 104195 126064 129059 155960 157470 432570 465345 1246490 1234834 449368 464255 145735 128154 149743 147919 181698 176241 165057 165194 102879 102549 300035 269626 798304 797890 256474 253634 335900 337430 405006 396506 414787 414103 427405 430997 403346 451651 879809 925038 593547 514805 363898 355299 421010 419469 431927 440148 437879 446690 490092 490168 786263 818450 39.95 67.0 1
08:31:15 2023-09-28 400725 397079 106239 104723 169008 174974 178113 178232 105279 104188 125424 131093 155595 157865 432606 462375 1259703 1240645 441633 464291 146077 128277 149848 148650 180827 176417 164793 165610 103342 102517 300905 269626 798637 796595 257202 254026 337803 338591 405862 399030 412733 414615 427671 433418 405588 448024 884927 930236 602530 518369 363393 358018 419794 418503 432944 437902 443807 446690 489849 490204 779399 816365 39.95 67.0 1
08:31:16 2023-09-28 399003 396898 103791 102635 169982 173965 178993 177324 105351 103677 125664 130594 156039 157352 432606 464796 1247033 1238249 450988 465441 144926 128277 149254 147919 180827 176417 164678 165262 103022 102485 300905 268572 804451 792716 255297 254013 333974 337939 406007 396506 410476 414431 430132 431424 403914 445388 880432 932871 606697 517401 365074 355869 419820 414831 433106 439174 440067 444655 486985 491273 786319 815785 39.95 67.0 1
08:31:17 2023-09-28 399017 397074 106239 104439 169507 174417 178429 177952 105425 103884 125457 130843 155561 157355 432642 468990 1249760 1231740 448089 467215 145360 128462 149250 148719 180655 176806 164425 165470 103165 102722 300035 269483 794678 797890 255368 253069 335900 339551 408467 394378 411676 414867 426499 434274 403831 446758 884295 924383 598579 517329 363604 356440 417418 419095 435620 439530 441072 445006 489559 492382 776521 814832 39.95 67.0 1
08:31:18 2023-09-28 396858 397079 106273 104477 169780 174573 178822 177794 105279 103845 125457 130843 155595 156847 432683 462050 1254347 1242838 446831 463278 144961 128154 149533 147817 180793 176382 164793 165079 103022 102511 300128 267935 799027 795071 256514 253034 334010 338212 405971 396506 412332 414903 427805 431299 403914 449098 883042 930199 599896 518169 364170 355050 419820 418503 436154 440148 437883 446648 489885 492764 786319 815206 39.95 67.0 1
08:31:19 2023-09-28 401656 399148 103641 104545 169264 174965 178326 178309 105510 104325 125768 131113 155457 157615 432746 466069 1252185 1231208 445315 464255 144892 128243 149254 148786 180551 176806 164231 165725 102879 102517 300035 270042 794678 800155 255368 252328 336850 336414 406043 394414 414787 414903 426123 432811 401752 450471 884295 918410 606645 516633 360722 356405 418599 419469 435507 438224 441840 441457 490092 492382 777158 815446 39.95 67.0 1
08:31:20 2023-09-28 402254 397079 103771 104477 169545 174625 178429 177391 105351 103884 125457 130809 155595 156881 432678 462050 1245090 1230443 449551 463314 145397 127854 149743 147715 180861 176223 165207 164780 103414 102356 300883 269211 800562 800008 257020 253636 335863 338379 405147 394307 414015 414579 427663 433007 402034 449111 877979 921120 602043 516153 363604 354197 418599 419688 432227 439386 440170 441493 490057 489480 782904 817254 39.95 67.0 1
08:31:21 2023-09-28 403324 397007 103771 104772 169409 174835 178394 177952 105279 103949 125457 129011 155354 157830 432606 466248 1248912 1228983 444541 465079 144487 128277 148835 148514 180507 176947 164678 165375 102879 102593 299165 270233 789767 800155 255332 252328 334732 336414 406079 395005 415081 414867 426344 433630 402106 450827 884299 918410 606481 516267 360722 356941 419820 418603 432980 436566 441734 441340 490128 491690 778155 816061 39.95 67.0 1
08:31:22 2023-09-28 402794 397079 106273 104443 169545 174417 178429 177637 105279 103780 125457 130809 155595 156881 432728 461367 1245127 1232498 450974 466518 145596 128038 149585 147817 181675 176206 165068 164641 103308 102453 305146 268240 803733 797890 254940 253492 336813 340515 405613 395562 414199 413520 427134 433007 402707 450471 877906 925038 607864 514805 363898 356825 419820 419688 432567 439530 437779 443919 493598 489445 786300 818450 39.95 67.0 1
08:31:23 2023-09-28 404649 397083 106243 104473 170817 174765 177977 177952 105207 103884 125457 130786 155595 157355 432737 467634 1248668 1223386 448109 464653 144658 128524 149011 148752 180507 176947 164266 165610 102879 102721 299600 270459 791808 800155 256474 253104 334732 335872 408376 396191 415081 413520 425234 434309 402991 451504 883042 915711 613066 513311 364170 357515 419523 420282 430962 438260 442398 446648 491507 490204 778178 817870 39.95 67.0 1
08:31:24 2023-09-28 403651 396822 103710 104358 169909 174173 178822 177782 105542 103884 125597 129003 155492 156742 432462 463959 1248266 1234558 451504 464653 144926 128277 149150 148924 180586 176382 164266 165344 102879 102421 301530 269483 792692 795634 255750 253882 335900 336921 406007 396930 413575 412286 427469 433630 405768 449123 879299 926155 601213 513712 363934 356405 418910 417513 431279 440458 440411 446119 490960 488002 787437 814869 39.95 67.0 1
08:31:25 2023-09-28 401016 396529 103796 104265 170080 173549 179275 178571 105384 103709 125664 130628 155595 156593 432714 469918 1239422 1229954 449551 464617 145262 127922 149325 147817 180827 176382 164678 165079 102950 102464 298296 267147 796635 799588 254940 253492 333974 338521 405935 394127 413905 414175 429045 431671 401470 448439 879951 921120 602530 515901 364743 355050 418599 419688 432908 441556 439014 446690 493249 490061 786245 820441 39.95 67.0 1
08:31:26 2023-09-28 401173 397011 103696 104776 169678 174452 178237 177952 105030 104013 125424 129011 155069 157642 432570 462015 1256238 1242667 441633 465114 145774 128188 149848 147715 180827 176382 164793 164951 102879 102496 300905 268797 798717 795071 255403 252071 336374 337939 405649 396858 412990 417287 427694 431953 404234 446466 882503 930199 601213 517365 360686 355334 421010 418503 435502 439019 439097 446374 490614 492418 784090 816365 39.95 67.0 1
08:31:27 2023-09-28 403149 397083 106205 104638 169038 174487 177901 177986 105367 104052 125457 130911 155595 157610 432678 467987 1248875 1227663 445945 467914 145023 128387 149112 148958 180689 176965 164391 165470 103022 102678 299165 270459 789638 800155 254940 252892 337767 336414 408109 396191 414787 414759 425538 436688 402707 449821 883133 915748 616358 513712 360722 357228 419523 417980 431618 438224 441771 444027 493598 488758 778178 818487 39.95 67.0 1
08:31:28 2023-09-28 399212 397074 106269 104439 169738 174295 178463 177794 105207 103916 125457 130662 155595 157101 432610 469062 1254347 1233566 448207 464689 144457 128635 148319 148991 179653 177266 163740 165911 102594 102645 299158 270495 782709 793349 255332 253139 335900 337396 409242 396894 411676 414759 425234 435600 404519 445835 880913 929542 600390 513657 363641 358593 420712 417250 432944 439530 443026 446685 487022 490239 777073 816365 39.95 67.0 1
08:31:29 2023-09-28 401052 396795 103767 104299 169943 174164 179387 177256 105575 103852 125488 128297 155526 156419 432732 468918 1241110 1230443 452071 463278 144892 128311 148662 150211 180495 176382 164231 165645 102879 102491 299158 269978 791349 797798 255119 253669 333722 337975 408376 395005 413905 414759 429756 433721 402070 449441 879186 921120 588413 516633 366145 356369 418599 418804 432944 439824 440507 441457 489333 488723 781167 816097 39.95 67.0 1
08:31:30 2023-09-28 402794 396637 106273 104651 169034 174848 178271 177952 105063 103949 125251 130968 155595 157225 432642 467288 1249797 1227818 445497 464689 144892 128311 149046 148277 180667 176453 164300 165610 102879 102453 299165 270269 790085 798925 255368 252857 334732 336414 406079 395310 414787 414903 425234 432811 403026 450827 886640 918410 601213 515170 360758 357479 419820 418309 432692 437938 441550 446722 494794 490097 779285 820441 39.95 67.0 1
08:31:31 2023-09-28 403607 396970 103771 104627 169948 174139 178429 177391 105384 103916 125491 128832 155649 157352 432642 462050 1248668 1233635 450544 465805 144926 128311 149150 148514 180541 176488 164335 165597 102879 102555 300035 269626 790838 795634 254727 254013 335900 336957 405685 396930 414199 412867 428817 431299 405768 449954 880469 924776 605164 513712 364485 356440 420125 419095 431618 440458 440566 447711 492002 488723 786263 815446 39.95 67.0 1
08:31:32 2023-09-28 400218 396822 106239 104426 169541 174452 178463 177794 105530 103884 125491 130843 155595 156881 432606 469062 1257914 1236559 448622 467619 144688 128600 148869 148958 180119 177125 163637 165701 102879 102748 301833 270531 789426 793349 255297 253104 337528 337634 408974 396930 411384 414467 427562 435245 404554 446721 884295 930199 599896 513621 363384 358341 421010 417214 432944 438912 443132 446799 486733 490239 778178 816365 39.95 67.0 1
08:31:33 2023-09-28 396894 397079 103664 104405 169982 174174 178463 177391 105279 103780 125664 130752 155595 156881 432678 463229 1254347 1242875 446539 464653 145262 128210 149289 147715 180827 176453 164564 165229 102879 102421 299158 267971 801629 794509 256155 253104 334010 338294 405971 396858 412332 417323 427841 430742 404289 446758 881791 931552 609199 518938 364191 355334 419820 419095 436263 440768 439110 445392 490960 493147 787437 815206 39.95 67.0 1
08:31:34 2023-09-28 402509 397079 103671 104583 169879 174765 178292 178343 105365 104085 125390 131047 155492 157510 432462 466069 1252222 1231320 443914 464689 144792 128490 149357 148924 180758 176912 164231 165379 102879 102587 299165 270243 792520 799222 255332 252328 334732 336414 406079 394450 414515 414831 425234 433023 402106 451540 884936 918410 606481 515901 360722 356440 419523 418015 433093 438260 441734 444691 490817 492036 780245 816097 39.95 67.0 1
08:31:35 2023-09-28 400486 396601 106239 104680 169545 174482 178147 178232 105174 104085 125371 131302 155487 157645 432301 463159 1257914 1239200 444168 464327 145397 128311 149638 147715 180827 176259 164564 165344 103022 102432 298296 268833 795297 793386 255332 252294 334732 337430 405649 398908 412990 414903 425198 431671 404554 446466 883502 930236 602530 516633 360686 355370 421010 418503 435212 437938 439458 448033 490469 491547 783905 816328 39.95 67.0 1
08:31:36 2023-09-28 404216 396975 103672 104703 168839 174452 177901 178232 105207 103884 125617 130911 155561 157355 432642 467634 1250045 1222517 450864 465477 144758 128524 148803 147919 180256 177266 163809 165756 102594 102581 299926 270531 792705 797890 255750 253917 336612 335907 408953 396227 413905 411925 426237 434026 402707 449123 880542 921120 602530 512948 363934 358053 419227 419095 430333 439530 443137 441277 491307 487318 777073 818487 39.95 67.0 1
08:31:37 2023-09-28 399021 397079 106341 104782 169579 174417 178429 177952 105207 103916 125457 130662 155595 156881 432678 469982 1250720 1231777 446515 464327 144926 128311 149289 147919 180541 176453 164300 165645 102879 102587 300035 269626 794797 797890 255403 253069 335900 337193 408376 394414 411712 414903 428845 436149 403795 447804 884249 924947 607864 518024 363166 357049 418230 419615 435176 439530 441877 441444 491307 492860 778731 818179 39.95 67.0 1
08:31:38 2023-09-28 402794 397083 103743 104690 170118 174487 178463 177671 105384 103845 125491 130843 155595 156881 432714 462472 1245127 1230028 449551 464653 145668 127963 149743 147512 180896 175819 165092 164815 103093 104950 300035 267971 798672 797890 254549 253104 335663 338258 404793 395041 414199 413556 427469 430394 403045 451651 877906 923729 605164 515170 363934 354268 419820 417980 432567 439530 437911 443774 490092 489480 784090 818487 39.95 67.0 1
08:31:39 2023-09-28 400486 397079 106239 102781 169644 174608 178292 178096 105286 104188 125421 131138 155492 157725 432728 465017 1257803 1242801 444204 463314 145976 128250 150058 150510 180827 176382 164862 165229 103022 102645 300035 268797 797322 795071 255368 252294 334732 337465 405971 396894 412990 417323 425287 431429 404554 446503 883133 930236 601213 516599 360686 355869 420712 418503 435502 438416 440062 446690 490960 492036 784851 814869 39.95 67.0 1
08:31:40 2023-09-28 403365 396637 106239 104371 169545 174291 178463 177391 105279 103748 125491 130662 155595 156881 432678 462086 1248668 1230902 450544 464689 144688 128311 148766 148752 180667 176453 164300 165610 102879 102517 297459 269437 793070 795634 255750 253882 334010 337193 406043 396605 414199 412286 427276 431777 405768 449441 880505 924849 606530 513712 363934 356440 420125 418804 433471 439028 440397 447249 490815 490546 783905 816291 39.95 67.0 1
08:31:41 2023-09-28 399844 396970 103761 104670 169507 174417 178429 177425 105063 104052 125650 130719 155595 157361 432678 469134 1254896 1233566 447536 467215 144491 128524 148803 148021 179972 176983 163809 165610 102879 102567 299926 269626 793092 796761 255332 253343 335900 336957 409531 395634 411094 414831 428845 435671 402106 445206 882508 924812 601213 519109 362871 357479 418008 417287 435538 439530 442754 441421 487058 491726 774870 814906 39.95 67.0 1
08:31:42 2023-09-28 401387 397079 106273 104506 169628 174487 178463 178232 105063 103949 125457 130911 155487 157645 432606 462050 1256275 1241036 444168 464689 145262 128188 149638 147715 180861 176417 164828 165114 103022 102496 300905 268869 795149 794509 255332 252328 334768 337465 405971 396894 412661 417287 428203 433007 404909 448365 883069 930053 623878 516633 363135 355727 421569 418358 433016 436673 440411 445731 490323 491785 783460 814906 39.95 67.0 1
08:31:43 2023-09-28 403937 397079 103771 104849 169000 174487 178305 177986 105063 103845 125111 130786 155595 157390 432642 468365 1247782 1223423 446904 464001 145370 128558 150150 147919 180222 176488 163809 165645 102879 102555 298295 270531 790733 799588 254336 253492 334498 337634 408376 396227 414787 412903 425234 434345 403026 449148 881878 917078 601213 513712 362835 357731 419523 419688 430975 439637 443026 444064 492131 487318 777073 818524 39.95 67.0 1
08:31:44 2023-09-28 401012 397079 103800 102961 169913 174208 179104 177816 105535 103916 125631 128695 155526 157070 432498 466069 1248594 1233603 449868 463314 144961 128462 148939 147919 180793 176453 164335 165414 102879 102619 300905 269247 790473 793349 254549 254307 334010 337465 406079 396930 410513 412286 427841 433023 405161 445206 879310 928552 603847 514440 365074 356405 418910 417287 432678 439243 441421 448431 487094 488380 783497 814906 39.95 67.0 1
08:31:45 2023-09-28 401656 396831 103775 104371 169962 173922 179027 177112 105311 103780 125522 130662 155595 156847 432903 466905 1235907 1230028 448878 463278 145297 127922 149325 147614 180896 176382 164897 165114 103165 102464 299151 267147 800842 799588 254940 253139 333938 338521 405363 394486 414199 414175 427876 430825 401505 448793 878034 921120 618334 515170 363970 354304 418635 419250 432656 440243 438143 443882 493395 489338 788557 819857 39.95 67.0 1
08:31:46 2023-09-28 400984 397047 103613 104626 168966 174173 177867 177986 105030 104396 125078 131093 155379 157755 432642 462050 1259370 1237117 441777 463314 145880 127922 149430 147715 180827 176453 164564 165229 103055 102421 300035 269247 802375 793386 254940 252294 334768 336449 405363 396894 412661 414939 425198 431706 404519 446466 883147 930236 601213 516449 360722 355905 421010 418503 432980 438465 438836 446410 489922 490275 781758 813680 39.95 67.0 1
08:31:47 2023-09-28 398709 397079 103739 104295 169844 173896 179027 177391 105416 103677 125491 130504 155251 156624 432678 464505 1247107 1238287 451824 465114 144926 128346 149289 147715 180701 176488 164449 165331 102879 102459 300905 268833 792086 792752 255154 254261 334010 337501 406079 396822 410513 414507 429917 435534 403698 445945 879699 934156 601192 519577 364928 356262 420378 417214 433016 439210 440539 445041 486733 492630 788557 815206 39.95 67.0 1
08:31:48 2023-09-28 401096 398881 103694 104849 169545 174482 178429 177986 105334 103981 125371 130786 155595 157575 432840 466248 1250449 1229567 443950 463314 144826 128346 149046 148481 180507 176488 164335 165414 102879 102453 300035 270229 788942 797762 255368 252328 334498 336143 408109 394450 414199 414867 424900 433665 400942 451269 883042 917762 603847 516267 360722 356440 419227 418015 433147 438260 441771 441530 490092 491690 778296 815446 39.95 67.0 1
08:31:49 2023-09-28 400486 397083 106209 104617 169004 174452 178271 177952 105174 103981 125078 130877 155595 157610 432606 462015 1257914 1240645 441597 463278 144926 127888 149289 147715 180793 176065 164678 164815 103165 102791 300035 268960 798832 795464 256838 252964 337564 338591 405790 396714 412149 414579 427405 431600 404519 449098 885329 930199 599896 516633 363135 356405 422167 417881 432908 436923 440521 448061 489885 489824 780577 815785 39.95 67.0 1
08:31:50 2023-09-28 404243 397079 103690 104439 169276 174452 178429 177794 105351 103884 125670 130752 155595 156847 432606 468659 1245090 1220745 449233 464653 144423 128311 148768 147919 180222 176947 163809 165610 102594 102549 298295 270495 803009 797890 255750 253882 334732 335872 408376 396506 414199 412251 425269 434026 402707 449441 881754 919782 603847 512911 363384 358053 419191 420001 432550 439243 442883 446404 491162 489854 779950 818691 39.95 67.0 1
08:31:51 2023-09-28 396714 396934 103722 104337 169898 173862 178993 176833 105416 103852 125684 130569 155526 156340 432642 463492 1252222 1235649 450533 463314 144792 128311 149185 147715 180667 176382 164300 165344 103127 102529 298296 268572 798356 792156 254940 253882 333974 337430 406007 396506 410440 413520 427841 431741 403026 445388 879186 932871 606578 517365 365037 355869 419820 414831 433102 439139 438763 444691 486985 490239 786319 814627 39.95 67.0 1
08:31:52 2023-09-28 403365 397079 103702 104443 169545 174452 178463 177794 105279 103852 125491 130662 155595 157361 432705 460685 1245127 1229991 450335 466848 144926 128311 149150 147817 180793 176382 164300 165494 102879 102459 304167 269211 793824 797890 254549 254158 335900 337430 405363 396894 414787 413269 429196 432935 405194 450324 879662 926349 607798 514788 363752 356262 422203 420543 431605 440148 440177 445804 492516 488723 788557 816097 39.95 67.0 1
08:31:53 2023-09-28 398990 397074 103791 102781 169042 174452 178147 177952 105311 103884 125337 130719 155595 156881 432719 466248 1259914 1235358 446236 464653 144892 128311 148558 148277 180222 176947 164266 165760 102808 102613 302462 271577 786291 793386 255154 253104 334768 337634 405718 396930 412332 414759 427103 434309 405446 448029 884922 930236 599896 513621 360758 358341 419825 417287 432944 438224 443026 445174 487058 490701 778178 815206 39.95 67.0 1
08:31:54 2023-09-28 396822 396723 103848 104295 169801 173576 178497 177235 105384 103677 125491 130413 155733 156702 432746 465309 1248668 1238320 452145 463278 144692 128277 149046 147715 180222 176382 163809 165229 103093 102651 301530 269978 794728 793208 256013 252964 333974 338307 405754 396326 410294 414687 427912 431706 403310 446090 883834 932871 601213 518938 364485 357873 420341 418394 435538 439207 439056 443846 486805 492418 787437 815206 39.95 67.0 1
08:31:55 2023-09-28 399876 397074 106239 104473 169038 174452 178113 177794 105063 103884 125491 128937 155487 157355 432615 465885 1248875 1229954 444277 464291 144487 128277 148488 147919 180222 176417 164300 165344 102808 102453 297459 269626 791861 799431 255119 252328 334732 338591 406079 395634 414787 414795 424900 433969 403274 449184 884387 918335 594830 513712 360722 356440 419523 420767 433705 436459 441477 446871 494094 489338 778141 820751 39.95 67.0 1
08:31:56 2023-09-28 403900 396687 103808 104550 169541 174135 178429 177391 105542 104052 125457 130809 155595 156847 432678 463195 1248875 1231777 450864 464653 144892 128490 149046 147715 180507 176417 164300 165494 102879 102721 300035 269211 800841 795634 256112 253705 335900 337430 405971 396930 414199 412286 427169 431741 405804 448475 880597 926155 618334 513712 365209 356405 419794 419095 430980 439530 440411 449424 491307 488345 787437 815483 39.95 67.0 1
08:31:57 2023-09-28 401052 396817 103739 104405 170075 174138 178993 176833 105416 103645 125664 130413 156133 156305 432678 469062 1239422 1227818 452071 463314 144792 128311 149046 147817 180507 176453 164300 165344 103127 102421 298296 267935 791659 799021 254905 253139 333974 338485 408376 394414 413612 414470 428866 436149 404690 450691 879040 919600 602530 516597 365962 356262 418562 419688 432944 439174 439110 441457 492698 490168 782904 817870 39.95 67.0 1
08:31:58 2023-09-28 396448 397083 103731 104506 169545 174417 178429 177671 105279 104280 125251 130877 155595 157210 432678 462050 1254822 1242838 445533 465054 144961 127922 149289 147512 180793 176382 164678 164849 102950 102508 299158 267782 795065 795071 256155 252328 334010 337975 405613 396506 412369 414903 427714 430997 403346 448097 880542 930199 606268 518206 363384 354268 419341 418503 435538 439530 437888 445356 490960 494026 784053 814869 39.95 67.0 1
08:31:59 2023-09-28 403715 397083 106313 104439 169545 174174 178429 177391 105542 103884 125284 130628 155595 156847 432642 460685 1245127 1226466 449551 463278 144892 127922 149046 147614 180793 176417 164266 165114 102988 102645 300035 269977 796777 797252 256474 253387 335863 339071 406151 396678 414052 413484 426499 430394 403950 450496 881324 925693 614537 513712 363641 355334 421868 420579 431582 439041 437902 446058 490057 488758 787997 817291 39.95 67.0 1
08:32:00 2023-09-28 400450 397074 106205 104651 168966 174487 177709 178232 105030 104188 125044 131093 155163 157865 432610 461726 1257914 1237117 444600 463278 144961 127922 149150 147614 180793 176417 164558 165229 103022 102426 299158 268833 796971 793349 254905 252083 334732 336449 404757 396822 412040 417976 424936 431032 403950 446466 882503 930236 602530 516633 360650 355334 421569 417917 432728 436673 439604 446228 489777 491547 782720 818691 39.95 67.0 1
08:32:01 2023-09-28 404399 397079 106307 104396 169545 174260 178463 177425 105311 103780 125488 130628 155595 156812 432642 462506 1250045 1234759 451283 467325 144790 128175 149149 148550 180529 176312 164505 165320 103022 102517 297326 269437 792217 793349 256474 253882 335900 336449 406043 396930 412696 412179 427169 433023 405446 447098 878674 926155 622779 513712 363970 356405 418910 416924 430333 440458 440447 446726 489885 487247 787437 815446 39.95 67.0 1
08:32:02 2023-09-28 397002 396822 106239 104435 169428 174103 178429 177425 105384 103884 125424 130752 155595 156847 432642 469062 1254347 1233566 448170 464653 144226 128524 148909 148819 179653 177391 163740 165911 102912 102645 299165 270495 800524 793349 255119 253104 335900 337396 408953 396858 411130 414507 428845 435351 404873 446151 885638 928978 601213 516338 363203 358450 420675 417214 432980 440256 442805 447677 486877 490204 774870 812493 39.95 67.0 1
08:32:03 2023-09-28 401387 396862 103852 104261 170084 173862 178993 176800 105416 103910 125872 130380 155595 156197 432714 468659 1239836 1227818 451393 463314 144692 128188 148838 147817 180256 176417 164300 165229 102879 102389 299158 267559 792996 797890 254905 253104 333974 337975 406079 395054 413026 414175 429454 432811 400906 450372 877906 921083 601213 515901 365627 355334 418008 419688 433138 439174 439851 441444 489677 491166 782941 816097 39.95 67.0 1
08:32:04 2023-09-28 402875 397083 106273 104494 169042 174487 178429 177952 105477 104117 125078 130820 155595 157610 432642 465885 1250720 1227818 445219 464689 144792 128311 148803 147715 180256 176453 163809 165264 102988 102581 299165 271595 790247 800722 257202 252964 337326 338591 407941 395490 415302 414795 425234 432811 403026 451209 884221 917726 605164 515170 360758 357228 419784 418309 432980 436673 441877 444655 491507 492418 778883 816097 39.95 67.0 1
08:32:05 2023-09-28 402794 397074 103706 104396 169537 174295 178463 177425 105311 103780 125371 130662 155595 156847 432647 460685 1245127 1229991 450592 463314 145976 127922 149639 147512 180827 176100 164823 164849 102879 102529 299158 269437 795781 796761 254514 253139 335900 337465 404721 396858 414493 414565 426535 430430 403382 449148 879328 926868 606481 513712 363641 355085 422167 420767 433779 441498 438599 446580 493745 488616 789679 820120 39.95 67.0 1
08:32:06 2023-09-28 402465 397079 106273 104443 169423 174452 178429 177671 105384 103813 125488 130662 155595 156702 432845 468737 1246416 1228983 453171 467656 144639 128600 148906 148991 180084 177089 163637 165470 102879 102523 299165 269626 791218 797728 257202 253847 333974 337975 408376 394450 413377 414031 429116 435956 401788 448768 877942 920469 601213 515901 365627 355905 418008 419095 432729 440589 440447 441457 491655 489824 783733 817291 39.95 67.0 1
08:32:07 2023-09-28 396894 396867 106307 104468 169389 174443 178463 177391 105384 103884 125457 130662 155561 156881 432642 462771 1254347 1242875 445908 463314 144926 128311 149533 147817 180667 176417 164713 165079 103199 102432 299158 268006 800577 793386 256155 252892 334010 338011 405363 396822 412369 416997 431047 433007 404231 447634 882269 930090 601213 518793 363752 355157 420675 418503 435647 439530 437487 447996 491198 493111 787437 815206 39.95 67.0 1
08:32:08 2023-09-28 401365 396934 103765 104540 169272 175009 178147 177952 105063 104592 125111 130877 155487 157645 432678 466248 1250045 1223423 445533 463314 144692 128346 148803 147919 180222 176453 163775 165379 102808 102523 299600 270531 790848 797762 254549 253139 334768 336414 406079 396556 415081 414175 424900 434309 403310 451540 883042 917078 619875 513712 360758 357550 419523 418015 431204 438260 442398 441421 490128 492245 777073 818487 39.95 66.9 1
08:32:09 2023-09-28 398727 397079 103668 104400 169073 174452 178463 177425 105239 103884 125491 130662 155487 156881 432719 469134 1254347 1233603 448878 465378 143990 128771 148319 148819 179653 177018 163626 165911 102845 102818 299817 272020 790207 796688 257202 253387 336338 338591 408842 396678 411202 414795 426535 435671 403310 448094 885550 924812 597262 516635 363934 358593 419515 417287 433016 439530 443026 441421 487094 491427 774870 815206 39.95 67.0 1
08:32:10 2023-09-28 401052 396817 103759 104261 169992 173619 179027 176833 105416 103748 125491 130413 158589 156375 432741 467634 1239422 1228208 449270 463278 144688 128311 149009 147715 180827 176417 164598 165114 103093 102362 299751 267147 796204 797762 257478 253315 334010 338557 405971 395041 414199 414795 428886 430825 401505 450507 877942 921120 614037 515170 363934 354268 419081 420767 432656 440692 438289 446908 493395 490061 787363 819857 39.95 67.0 1
08:32:11 2023-09-28 403937 397079 106243 104434 169008 174487 177901 178266 105063 103916 125284 128937 155595 157355 432642 468077 1250045 1224149 451319 467656 144726 128600 149221 148991 180084 177089 163671 165736 102594 102549 300927 270531 786712 797728 256656 254307 333974 336414 408953 395041 412733 412143 427876 434026 402142 448133 880528 922398 599896 515170 365110 357515 418599 419095 432856 439174 442818 441782 491307 487354 778332 817020 39.95 67.0 1
08:32:12 2023-09-28 396628 397074 106273 104295 169814 173896 179027 176833 105239 103748 125491 130413 155595 156593 432642 463492 1247143 1235686 451504 463278 144961 128311 149185 147715 180541 176453 164335 165264 102808 102511 299158 268195 791481 792192 255368 253527 334010 337975 406043 396227 409568 414507 431047 433084 403095 444988 880322 932798 608031 519577 365731 355192 419784 414831 433088 439174 439216 447060 486877 491690 786319 814627 39.95 66.9 1
08:32:13 2023-09-28 396894 396826 103702 104405 169042 174295 178463 177425 105063 103916 125488 130809 155561 156847 431961 467914 1250443 1231740 445497 463314 144624 128277 149011 147715 180507 176382 163809 165309 102808 102561 300035 269590 792336 797890 255368 253069 335900 336414 406007 393476 411676 414831 426165 432811 400835 446758 883042 923729 601213 517365 362799 356369 417418 418140 435466 439530 440525 444969 491307 491654 778731 816365 39.95 66.9 1
08:32:14 2023-09-28 396641 397079 103820 104439 169503 174139 178429 177391 105318 104280 125251 130843 155595 157210 432642 462050 1253855 1242801 445219 464324 145774 127888 149639 147614 180793 176347 164793 165066 103165 102517 298296 269595 801503 794888 256013 252929 335863 338307 405469 396605 412478 414867 427769 431032 403310 447731 883129 930126 601213 518169 363604 357367 419419 418503 436462 440256 439056 445356 490960 494375 784053 816365 39.95 67.0 1
08:32:15 2023-09-28 403651 396831 106209 104549 168801 174443 178113 177918 105030 104020 125078 130843 155453 157320 432301 466213 1248668 1224256 445812 465079 144658 128277 148768 147817 180472 176788 163775 165340 102879 102587 299165 270459 790967 800155 256474 252892 334732 335872 406079 396191 414787 414103 425256 433418 402991 451971 884295 915711 615700 513275 360686 357479 419674 420433 433164 437416 442357 447080 494094 490892 774685 819857 39.95 67.0 1
08:32:16 2023-09-28 396930 396565 106313 104367 169511 174413 178394 177391 105279 103916 125457 130662 155492 157040 432642 468845 1253893 1236521 448169 467325 144555 128353 148871 148924 180369 176771 164420 165205 102879 102549 300035 269662 792467 797728 256541 253034 336374 336921 408088 394378 411456 417654 426499 433595 400871 446758 884295 923729 598579 517767 362799 356119 417418 418503 435543 439530 441072 450772 491307 491654 777073 816143 39.95 67.0 1
08:32:17 2023-09-28 401365 397079 106273 104439 169389 174139 178394 177811 105279 103852 125424 130719 155595 156847 432746 463814 1245127 1229954 449551 463278 145397 127888 149533 147512 180793 176223 164828 164780 103022 102400 301207 267147 801190 799021 254549 253280 335900 340998 404721 394450 413941 414470 430742 432935 404360 450643 880072 925473 598579 515059 363752 355144 419784 420579 432263 440148 437779 446783 493745 489409 787437 817254 39.95 67.0 1
08:32:18 2023-09-28 400413 396641 103741 104549 169008 174487 177867 178198 104998 104149 125078 131093 155345 157900 432683 462050 1256238 1238324 441426 464291 144926 128277 149289 147715 180667 176404 164529 165229 102879 102459 300035 269626 810979 795464 254905 253104 334768 337634 406007 396894 412295 414175 427103 431741 405125 446758 884922 932211 609199 516633 360614 356440 421010 417250 432786 435954 442398 446337 487058 490168 779399 815206 39.95 67.0 1
08:32:19 2023-09-28 398894 397079 103735 104372 169545 173827 178463 177078 105384 103852 125691 130594 155595 156558 432606 464832 1248668 1236843 452145 463314 144688 128277 148731 147817 180620 176382 163499 165331 103165 102645 299751 270363 798150 793208 257202 253777 333974 338307 405826 396326 410257 414431 427872 432988 403346 447803 882045 933532 599857 517401 365037 355584 419784 414543 433088 441809 439714 445538 486949 491654 787997 815206 39.95 67.0 1
08:32:20 2023-09-28 398985 397083 103743 104468 169394 174208 178429 177391 105207 103916 125424 130662 155595 156881 432606 466905 1250443 1229954 446163 463314 144892 128311 149150 147919 180222 176417 163809 165344 102912 102485 300035 269626 789821 797890 255368 252892 335900 336414 406007 393788 412332 414867 426200 434076 400871 446466 884382 923729 602530 517767 362835 356405 417200 418840 435212 438898 440714 445137 491929 492274 779248 818072 39.95 67.0 1
08:32:21 2023-09-28 400445 397079 106137 104651 168504 175009 177867 178514 105030 104390 125044 131093 155095 157645 431961 464579 1262965 1238362 441489 467055 144790 128141 148730 150106 180655 176241 164505 166629 102879 102459 300035 269626 798450 796029 255297 253069 337326 337634 406043 396930 412149 414759 425008 432811 405161 449098 884936 930236 599896 516633 360686 357515 421010 417876 432944 437880 443132 445029 487058 490204 777121 815206 39.95 67.0 1
08:32:22 2023-09-28 402378 397083 103710 104473 169507 174139 178429 177358 105334 103709 125491 130628 155595 156812 432265 469062 1241490 1220708 449199 464291 144828 128579 149430 148021 179653 176947 163740 165645 102594 102549 300927 270423 789380 797890 255750 253882 335900 337634 408974 395598 412696 414111 428845 435245 403131 448622 880359 920974 602530 512728 363752 358126 418599 419095 430333 438970 442818 446013 490142 487212 777073 816061 39.95 66.9 1
08:32:23 2023-09-28 398993 396894 103694 102777 169597 174173 178360 177850 105286 103987 125390 128832 155457 157180 432426 469098 1250683 1232652 446794 467215 144551 128477 149011 147817 180062 176259 163775 165205 102879 102496 300035 269401 799413 796761 255332 252857 334010 336414 408953 394450 410476 414795 426200 434026 400906 446369 883042 919538 605195 517767 363384 356405 417418 417250 433016 439530 441840 443578 487058 491654 774283 816365 39.95 67.0 1
08:32:24 2023-09-28 401336 396533 106201 104333 169511 173857 178463 177391 105174 103884 125522 130662 155595 156498 432876 465522 1239422 1229991 447561 462917 145196 127888 149533 151287 180827 175819 164678 164572 103165 102496 299151 269211 804141 799588 256474 253352 335626 338343 404541 394862 414052 414103 427805 430223 400906 449074 878822 921120 597331 515170 363934 356609 418562 419433 432357 440148 437779 441493 490057 489480 783460 816061 39.95 66.9 1
08:32:25 2023-09-28 396641 397079 106205 104439 169042 174138 178394 177391 105351 103845 125251 130719 155487 156847 432642 462015 1254347 1241036 444795 463314 144926 128065 149289 147512 180793 176100 164300 164815 103092 102362 298296 267971 797485 795634 256119 252328 334010 337975 405613 396822 412661 414903 427805 431299 403346 448097 881791 930445 609199 520279 363348 357367 420639 418212 435899 438956 440649 445247 491162 492621 786171 815058 39.95 66.9 1
08:32:26 2023-09-28 402845 397074 103751 104367 169394 174295 178429 177391 105279 103852 125457 130628 155595 157097 433232 464095 1246453 1232498 449404 466408 144790 128175 148870 148382 180369 176241 164356 165575 102879 102453 300035 269401 791322 809968 256474 254382 334010 336921 406043 396605 412806 411961 427396 431592 405732 448414 877906 927501 603847 513345 363934 356119 418875 418503 430437 440768 442145 445826 489885 488002 785761 813680 39.95 66.9 1
08:32:27 2023-09-28 397002 397079 106205 104439 169511 174139 178305 177358 105063 104248 125371 130662 155595 156777 431961 469062 1252074 1233529 446612 465728 144189 128311 148249 148249 179653 176983 163478 165911 102523 102613 300035 270423 781040 793349 255119 253457 334010 337634 408953 396822 411129 414507 428845 435351 404375 445945 885513 928978 607864 518102 362654 357910 419601 414867 433039 439530 442768 444546 486985 491825 774833 815206 39.95 66.9 1
08:32:28 2023-09-28 396858 396903 103808 102710 169644 174173 178394 177324 105286 103916 125424 128653 155423 156742 432552 463060 1252532 1241918 448426 466554 145432 127854 149798 147512 180507 176100 164678 164940 102950 102324 301422 267747 813337 793349 255403 252328 333974 337975 405327 396227 410513 414903 427769 431032 402991 446054 880505 930236 601213 518206 363934 356861 419820 418503 435538 438970 438745 443919 486769 491690 786319 814048 39.95 66.9 1
08:32:29 2023-09-28 400486 397083 106101 102964 169008 174174 177901 177425 105279 103949 125078 129011 155487 156881 431430 465557 1248668 1227818 444168 463314 144758 128188 148803 147715 180222 176382 163775 165366 102988 102581 299491 270748 792661 799588 257202 252224 336338 338591 405826 393609 413539 414831 425163 432988 400554 449184 884295 921120 601213 516599 360722 356262 417418 419688 432728 438224 440447 441421 489333 491654 774870 814832 39.95 66.9 1
08:32:30 2023-09-28 401292 397079 106239 104333 168767 173862 177731 177391 105384 103884 125371 130662 155035 156533 432606 462050 1240610 1226466 446612 463278 144926 127922 149325 147512 180827 176100 164564 164780 103022 102377 298296 267112 801156 797890 254549 253139 333974 338485 405327 394101 413905 413812 427841 431032 400871 449441 876628 921120 602530 515170 364170 356861 418417 419542 432714 440732 437633 445193 492662 492776 787923 819274 39.95 66.9 1
08:32:31 2023-09-28 403717 397079 106209 104443 169008 173982 178147 177671 105384 103884 125371 130662 155595 156881 434961 468077 1248229 1221882 452145 466664 144487 128387 148210 150316 180084 176771 163602 165841 102912 102613 299751 270459 783485 799021 255750 254272 335900 335872 408376 395310 412990 411635 425977 435259 402070 448451 880469 921120 602530 513311 364485 358053 418599 419095 430298 438898 442067 441457 491307 487283 777073 817254 39.95 66.9 1
08:32:32 2023-09-28 396858 396601 103706 104333 169537 173740 179027 177235 105384 103677 125457 130413 155595 156558 432606 465609 1248668 1237117 451504 463278 144487 128188 148592 147614 180222 176382 164300 165079 102879 102400 298296 268572 797794 791596 254549 253705 333974 337430 406043 396497 410184 413269 430742 435457 403166 445279 880322 932762 597262 518839 364891 356262 419820 414831 432908 440207 440071 444328 486985 490168 784090 814048 39.95 67.0 1
08:32:33 2023-09-28 401984 396862 103771 102777 169401 174156 178360 177324 105286 103916 125390 128653 155457 156707 432498 462015 1241526 1229567 447634 466334 144688 127854 149202 147512 180793 176100 164689 164849 102879 104883 300883 266737 798280 797890 254905 253104 333974 338212 405669 394101 413612 413556 427966 431334 400906 449478 877248 921083 603847 515170 362835 354233 418008 419688 432263 439171 437779 441255 491747 488758 784090 816097 39.95 66.9 1
08:32:34 2023-09-28 400450 397079 106209 104778 169008 174295 177867 177952 105063 103949 125078 130696 155345 157355 431997 461691 1254347 1239274 443937 463278 144688 127888 148696 147512 180541 176100 164550 164951 103165 102587 297459 268465 800693 793203 257202 252189 336575 337797 405147 396678 412624 414903 426280 431032 405840 447951 881795 929527 602530 516635 362876 355157 419820 418208 435760 436296 438978 445356 489922 491726 784090 814869 39.95 66.9 1
08:32:35 2023-09-28 403651 397070 106205 104506 168732 174487 177709 177828 105063 103949 125044 130696 155379 157245 431997 466248 1248668 1222181 444204 463278 144387 128518 148075 147919 179937 176417 163809 165229 102594 102587 299165 270269 788948 800155 254549 252328 334732 335872 406079 395670 414787 414759 424704 433665 402707 450864 883042 915748 619875 513675 362618 356942 419674 420433 433779 436495 441587 445203 493745 492427 774685 819857 39.95 66.9 1
08:32:36 2023-09-28 396930 397079 106307 104328 169046 174139 178181 177391 105279 103845 125251 130662 155595 156847 434688 468809 1253930 1234834 446758 466994 144438 128600 148144 148924 179516 177338 163602 165760 102776 102561 299158 270089 782510 793203 254549 253034 334010 335402 408953 396398 410476 414795 426200 435374 403310 445206 884401 924849 602530 513693 362835 358053 419227 414867 433016 439530 443026 441493 486985 490239 774870 814048 39.95 66.9 1
08:32:37 2023-09-28 400486 396529 103775 104083 170114 173265 179027 176311 105416 103722 125698 130289 155595 156305 432642 468990 1239422 1227818 449331 463278 144792 128188 149046 147614 180400 176382 164300 165079 102879 102400 300021 267112 792981 799021 254584 253104 333974 338521 406007 394163 412696 414179 428866 431600 401963 449294 879532 919563 599931 515827 364597 354730 418008 418340 432908 440589 438886 445302 492350 489480 783818 816097 40.05 66.9 1
08:32:38 2023-09-28 402612 396312 103706 102777 169367 174708 178203 178130 104965 104020 125356 129003 155315 157300 431817 465522 1247107 1224841 446400 467325 144423 127888 148353 148779 180097 176417 163671 165344 102594 102453 300035 270748 789302 797762 254940 252294 334463 336143 406043 395355 414787 414831 425234 432811 402106 449258 883042 917078 597331 514805 360722 356440 420442 419688 432944 437916 441191 444064 490817 492154 778296 816097 39.95 67.0 1
08:32:39 2023-09-28 402875 397083 106239 104367 169076 173896 178429 177358 105239 103852 125371 130301 155479 156881 431997 462723 1245127 1226466 449294 463278 144756 127888 149367 151322 180861 175819 164641 164572 102988 102657 299165 268725 800990 797853 257296 253529 335863 339551 404541 396047 414199 413520 426200 430223 406128 449157 877974 923729 624212 513712 363386 355050 419820 419688 431618 438267 437779 445392 490057 488758 786319 816134 39.95 66.9 1
08:32:40 2023-09-28 403932 397079 106205 104506 169008 174417 178292 178164 105279 103949 125078 129220 155379 157365 432470 466248 1247782 1222517 445219 463278 144287 128188 148040 147715 179653 176453 163775 165114 102594 102496 299165 270078 791031 798863 255569 253139 335900 335402 406079 395319 413905 411671 425234 434380 402106 447768 880629 919059 594731 512186 362835 357515 418599 418503 431937 438260 442412 441493 492002 487283 774870 819451 39.95 66.9 1
08:32:42 2023-09-28 399248 397083 106269 104265 169541 173862 178305 176833 105311 103748 125371 130447 155595 156340 434961 466371 1249155 1237043 452108 466664 144824 128141 148871 147715 180529 176241 164391 165079 102808 102426 300905 268833 795043 792956 255332 253069 333974 338258 405971 396083 410476 414867 428815 431043 403969 445424 880505 932211 601213 517401 364228 354801 419227 414903 435647 440768 439115 444691 487022 491690 786319 814048 39.95 66.9 1
08:32:43 2023-09-28 399284 397079 103629 104371 169042 174174 178271 177391 105207 103813 125078 130752 155379 156812 432301 464868 1248875 1231777 443914 463314 144692 127922 148942 147512 180097 176382 163809 165114 102594 102356 300035 269662 792217 797620 255403 252328 335900 336414 406043 393850 412426 414615 428881 433524 403260 447987 882973 920901 601213 518839 360578 356119 417418 419095 433160 436673 440925 441385 489333 491690 774870 814984 39.95 66.9 1
08:32:44 2023-09-28 396641 396385 103787 102781 169830 173959 178890 179217 105503 104052 125563 128832 155457 156707 432570 463850 1250683 1240962 449590 464582 144858 128120 149219 147715 180598 176241 164505 164780 102879 102432 301775 267747 811500 793313 255368 253034 333974 337939 405291 396484 410476 414867 427734 431334 403274 445206 880327 932175 602530 518169 364155 354765 419523 418171 435502 440458 438708 445005 487058 491654 786319 814048 39.95 66.9 1
08:32:45 2023-09-28 400159 397074 106244 104409 168771 174295 178271 177918 105279 103981 125424 130809 155453 156847 431925 465486 1250443 1229567 444168 464028 144419 128277 149221 147647 180187 176135 163989 165096 102953 102678 308626 269483 794865 799588 257202 252894 336575 338591 405826 393752 413575 414867 425617 432952 403758 448365 883120 919709 609199 513657 360578 356405 417418 419688 433016 439033 440411 441097 490057 491654 776546 814832 39.95 66.9 1
08:32:46 2023-09-28 400716 397083 106137 104927 168707 174452 177731 178446 105142 104156 125044 130968 155095 157585 432729 461691 1259703 1235358 441367 463278 144726 128243 149325 147943 180222 176100 164537 165079 102879 102464 300035 270042 798076 793313 254549 252294 337088 337634 405327 396858 411712 414565 426501 431953 404519 446466 884387 930186 607864 516633 360614 355833 421010 417876 432908 438095 440420 446022 489849 489753 781131 816365 39.95 66.9 1
08:32:47 2023-09-28 403365 397083 106205 104439 169008 174139 178271 177918 105246 103987 125457 130809 155595 157075 434652 468394 1248229 1221994 452108 467325 144521 128711 148558 148719 179925 176735 163706 165575 102594 102561 300927 270459 784677 797890 255750 253882 334010 335881 409169 395912 412953 411600 425901 434026 403010 449734 880469 921083 601213 512875 363934 357515 418599 418503 429621 439530 442818 441277 490960 487247 777073 817218 39.95 66.9 1
08:32:48 2023-09-28 396889 397079 103641 104333 169814 173827 178463 177078 105384 103677 125670 130388 155595 156271 432606 463456 1245127 1237117 451504 463242 144792 128188 148803 147715 180222 176382 164266 165194 102879 102426 300905 268761 795462 792156 255750 253847 333974 336921 405682 396533 410148 414993 430742 432811 403770 445242 880072 932065 598579 517735 364818 355798 419191 414434 431582 440409 440498 443991 486913 488687 786319 816291 40.05 66.9 1
08:32:49 2023-09-28 401360 396822 103869 102777 169982 173722 178924 177011 105463 104527 125563 128832 155423 157036 432606 466177 1239836 1228983 446430 466664 144892 127888 149289 147512 180793 176206 164529 164780 103022 102400 299151 267147 813552 797890 254905 253104 333974 338485 405291 394150 413575 413193 427805 430140 400906 449441 877212 921120 605195 515170 363348 353914 418303 419688 432353 440148 437751 441457 489677 491130 784090 816061 39.95 66.9 1
08:32:50 2023-09-28 400131 397074 106352 104583 169008 174417 178113 177952 105030 103878 125078 130968 155129 157140 431929 461691 1257914 1240645 441417 464389 144926 127888 149254 147512 180667 176100 164550 165096 103165 102619 299158 268653 794691 795464 256838 253059 337528 338591 405147 396858 412295 414795 425907 431122 404411 446721 884295 930199 599896 516633 362618 355869 421010 418208 432594 436816 440411 445174 489885 490168 779435 815206 39.95 66.9 1
08:32:51 2023-09-28 396822 397079 103696 102530 169814 173860 178890 177324 105384 103748 125664 130594 155595 156563 432647 464505 1248668 1237117 451873 463278 144487 127888 148488 147715 180472 176382 164572 165079 102879 102356 299158 268572 790956 792119 254549 253882 333974 337430 406007 396227 410113 413255 427921 431741 402991 445388 879186 931618 605195 513693 365037 355869 419487 414795 432908 439861 440026 444027 486913 489824 784090 816365 39.95 66.9 1
08:32:52 2023-09-28 396858 396867 106352 104443 169000 174130 178147 177391 105174 103916 125457 130809 155487 157075 434961 468809 1252720 1231282 444723 466664 144756 128374 148836 148517 180620 176241 163740 165309 102808 102496 300035 270556 794320 797890 255332 252328 335900 336624 405862 393788 412332 414867 425866 432952 400643 446466 883129 921120 601213 516635 362799 356405 417418 419688 435502 438224 441072 450121 492350 491654 774926 814869 39.95 66.9 1
08:32:53 2023-09-28 401328 397083 103643 104439 169507 173862 178429 177391 105384 103884 125703 130662 155453 156812 432265 462723 1245090 1229991 448060 463278 146077 127854 149848 147309 180827 175784 164828 164516 103022 104917 300035 267971 801503 797890 256474 253492 335900 337939 404433 395032 413905 413851 427689 433214 401963 449001 880072 923620 601213 514621 363898 354197 418894 419396 432567 440876 438371 443991 490057 488758 784090 819857 39.95 66.9 1
08:32:54 2023-09-28 403597 396862 103706 102781 168906 174347 178326 178130 105253 104631 125270 129182 155005 157545 431925 464832 1250045 1222321 445388 463929 144526 128277 149013 148144 180231 176912 163775 165344 102594 102459 299165 270459 789838 799588 256474 252857 336850 335872 406043 395598 414787 413520 424567 433630 402707 449184 883129 915711 609115 512911 360686 356440 418380 420282 431582 439019 442048 441457 490092 492593 777073 817870 39.95 66.9 1
08:32:55 2023-09-28 402794 397074 103706 104405 169333 173862 178429 177235 105384 103709 125371 130594 155595 156812 431961 461726 1247782 1229954 450188 463278 144658 127888 148803 147715 180097 176135 164024 165375 102953 102613 300035 269483 791139 793167 256474 253707 335863 339071 405433 396858 413575 412251 426535 432971 404981 447768 878025 919538 611956 512982 363752 355833 421010 419095 430333 439207 440411 446726 491307 487283 786531 813680 39.95 66.9 1
08:32:56 2023-09-28 400450 397083 106279 104405 169545 174138 178292 177324 105384 103852 125491 130504 155389 156603 432265 469026 1239731 1222480 450345 464291 144627 128277 148249 147919 179653 176453 164146 165379 102594 102517 300927 270423 785715 797890 255569 254272 334010 337634 408376 394450 412953 413219 426499 434954 402070 446466 879946 920396 602530 513311 364228 357515 418599 418503 429657 439279 442712 441457 491307 487283 777073 817923 39.95 66.9 1
08:32:57 2023-09-28 396858 397079 103706 104232 169545 173585 178463 177141 105561 103709 125457 130560 155595 156568 435580 467717 1250045 1240645 449331 464908 144551 128106 149114 150106 180369 176347 164266 164815 102879 102432 299158 269786 798150 792119 255297 253457 333974 340244 405790 396506 410440 414795 427841 431600 406128 445388 880492 932871 602526 518169 364743 355299 419820 414867 435729 440768 438823 444655 486985 491690 786319 814048 39.95 66.9 1
08:32:58 2023-09-28 397002 397083 106279 104371 169008 174295 178147 177391 105351 103916 125251 130719 155379 156881 431965 464832 1248875 1230739 444204 463314 144423 128277 148768 147715 180222 176665 163809 165344 102879 102459 299158 269437 791204 797728 255119 252259 336374 336378 405754 394163 413941 414579 428312 433149 401927 450643 884147 921090 603847 516597 360650 356369 418599 419688 435357 438045 440764 441457 490092 491690 774889 818109 39.95 66.9 1
08:32:59 2023-09-28 402128 396903 103763 102773 169443 174312 178326 177850 105430 104227 125390 131195 155423 157215 432570 462050 1254347 1243679 446098 463278 144926 127888 149254 151322 180903 176083 164564 164815 102879 102356 299158 268383 794806 793349 255368 251907 335900 337430 405327 396786 412332 414903 426200 431032 403310 446466 883206 927501 602530 516599 360686 354268 419820 419419 435502 438224 437779 445356 490614 492418 786046 815206 39.95 66.9 1
08:33:00 2023-09-28 403651 396853 106171 104617 168966 174716 177867 177952 105279 103981 125044 130843 155345 157210 431317 465522 1248668 1224293 444204 464291 144526 128277 149221 147715 180222 176171 164024 165447 102988 102651 299165 270125 791085 800155 257202 252189 336813 338591 405862 395598 414787 414795 424900 435457 403166 449111 883129 917726 606481 513345 363135 356405 419191 419688 432908 438403 441403 444909 490057 491690 776572 816061 40.05 66.9 1
08:33:01 2023-09-28 399248 397083 106239 104400 169662 174173 178326 177358 105246 103916 125078 130628 155595 157040 432048 465194 1257914 1233529 446236 464291 144219 128277 149221 148182 179937 176382 163775 165654 102594 102581 300927 272134 785753 793313 254549 253069 336850 337157 406043 396894 411712 414467 423990 433969 404554 446151 884387 928849 601377 516633 360722 357515 420712 417250 432908 436566 442398 446022 486985 489480 778994 814048 39.95 66.9 1
08:33:02 2023-09-28 401205 397079 106205 104261 169042 173896 178429 177235 105816 103852 125457 130233 155595 156533 434961 468737 1242801 1224182 453071 466664 144451 128318 148349 148653 179800 176806 163706 165344 102594 102453 302682 269401 805003 799021 256474 253917 333974 336143 408756 394307 412332 411021 427805 433721 400871 449464 878573 919746 601213 515170 365074 356440 418008 418503 431315 438832 442504 441385 489523 487318 777158 816061 39.95 66.9 1
08:33:03 2023-09-28 396822 397079 106239 104473 169008 174174 178429 177391 105207 103949 125251 130662 155487 156881 432890 466177 1247107 1229567 445182 463314 144892 128210 148803 147715 180062 176100 163809 165229 102808 102464 300035 269626 807879 797890 255332 252328 335900 336414 406043 393235 411749 414903 425866 431600 400871 449416 883042 921120 599896 516635 360722 356405 417418 418799 435538 438912 440548 443652 492002 491690 774889 814869 40.05 66.9 1
08:33:04 2023-09-28 403276 396822 103848 102639 169435 173757 178360 177324 105286 103987 125455 128564 155423 156707 432150 460685 1241526 1229991 448851 465345 145162 127820 149289 151218 180827 175924 164654 164287 103022 104888 300035 267147 798522 797325 256293 253069 334010 337975 404400 394450 413905 413520 427805 430997 402070 449514 875389 923076 603847 514440 363348 353949 418599 419433 432263 439530 437829 441493 490057 488758 784090 816061 40.05 66.9 1
08:33:05 2023-09-28 397002 396822 106205 104473 169004 174173 177867 177358 105207 103845 125457 130696 155595 156881 432301 461367 1254347 1241918 444204 463314 144892 127888 149289 147512 180381 175977 164287 164572 103342 102464 299151 267828 800440 793240 256013 252189 335863 339551 404577 396470 412332 414903 426535 430219 403202 446466 881846 927501 602530 519540 362654 354268 419820 418208 435815 438876 437450 445356 489922 492418 785761 815206 39.95 66.9 1
08:33:06 2023-09-28 399212 397074 106277 104227 169385 174138 178360 177391 105351 103716 125457 130413 155768 156498 433093 463492 1245127 1232689 450570 463086 144692 128188 149011 147614 180097 176259 163775 165074 102736 102459 300035 268797 790002 792156 255750 253882 333974 336449 406007 396894 411384 411961 427578 431741 405125 445424 877942 930236 599896 515170 364522 355833 419820 414831 431070 439350 440374 444400 486985 487318 783460 815206 39.95 66.9 1
08:33:07 2023-09-28 398998 397079 106273 104265 169042 173862 178305 177391 105398 103884 125078 130628 155595 157075 434652 468809 1252111 1233954 446151 467325 144555 128318 148593 148021 179550 176241 163740 165309 102594 102496 300035 270229 791132 795634 254905 252328 334010 336178 409058 395454 410476 414139 425866 436568 402034 447710 882420 919574 603861 513693 362835 357228 418008 414867 433106 437594 442712 450121 486985 490275 774408 815206 39.95 66.9 1
08:33:08 2023-09-28 399976 397079 106166 104443 169008 173896 177867 177811 105030 103884 125044 130662 155345 156881 431416 463159 1254347 1239200 441633 462557 144926 127854 148766 147411 180793 175784 164300 164953 102879 104917 301853 267971 801380 793349 255368 251907 334010 339034 404757 396227 412332 414903 426499 431032 403310 447743 880505 927501 599896 517401 360686 357097 419820 417912 433052 438568 438025 444546 491039 491690 784090 815179 40.05 66.9 1
08:33:09 2023-09-28 403218 396858 103674 102706 168940 174312 177799 177850 105253 104156 124977 131103 155173 157215 431702 464868 1248668 1224841 446087 465446 144457 127854 148768 147715 179937 175924 163671 164849 102594 102426 304602 269626 788824 798838 255119 252294 336374 336143 406043 394414 414199 414831 424603 433326 401788 449514 883042 918447 605164 515170 360686 356405 418599 419688 432656 436959 441109 441421 490057 491654 777158 813680 40.05 66.9 1
08:33:10 2023-09-28 402225 396529 106279 104261 169008 173857 178258 177358 105207 103852 125078 130447 155379 156593 432301 462723 1241526 1226429 447561 463278 145262 127466 149325 151252 180861 175819 164585 164308 103165 102511 300035 267639 801619 797853 256474 252964 335863 339551 403972 394378 413612 413193 426499 432899 404977 450115 875353 923076 605164 513712 364949 353701 418599 419688 431708 439221 437433 446685 489713 488758 783497 816061 40.05 66.9 1
08:33:11 2023-09-28 402225 397079 106171 104439 169000 174820 177451 177391 104998 103949 125078 130662 155285 157215 431997 464832 1248668 1226073 444204 464327 144457 127922 148768 147512 179687 176065 163775 165114 102878 102362 300035 269626 788235 797890 255154 252294 335900 336143 406043 394414 414199 414831 424603 431600 400906 450152 883042 918335 602530 514912 360686 356405 418635 419688 432944 436959 440117 441493 490092 491309 774889 813716 39.95 66.9 1
08:33:12 2023-09-28 401652 397079 106171 104295 169008 173740 177901 177112 105311 103709 125078 130628 155345 156568 434961 463766 1245533 1229530 449404 464251 144551 127751 148836 149896 180369 176065 163740 164849 102736 102432 300035 270363 802605 796197 255750 253104 334010 336414 403972 396542 414199 412286 426435 430094 403346 451011 877942 923729 598631 512948 362835 354304 420305 419688 431582 439530 437888 445356 492350 489745 787437 814869 39.95 66.9 1
08:33:13 2023-09-28 401280 396799 106205 104227 169394 173862 178429 177235 105367 103677 125284 130413 155487 156236 431582 468329 1241218 1221649 451283 463314 144323 128346 148319 147715 179370 176417 163478 165344 102594 102459 300927 270193 790971 797325 255569 253917 334010 337634 408540 394450 411749 411021 425304 434309 401788 448181 879227 921083 607864 512948 363934 356476 418008 418503 429765 440148 442398 441457 490614 486565 774870 818579 39.95 66.9 1
08:33:14 2023-09-28 398143 396826 103767 102671 169712 173757 178394 177011 105318 103852 125390 128297 155423 156201 432606 463492 1245127 1237479 451541 463242 144928 127888 148663 151356 179937 175959 163809 164849 102594 104873 299165 268383 793657 791001 253803 253705 333974 336449 405971 396786 409860 412286 427805 431592 402991 445073 877906 931581 605195 516633 364522 355050 418599 414795 431735 439279 439129 444027 486264 488002 782904 813680 39.95 66.9 1
08:33:15 2023-09-28 396858 397083 106175 104261 169008 173896 177867 177391 105030 103884 125078 130628 155379 156742 432606 469134 1247143 1230028 445242 467025 144457 128210 148664 151356 180015 176171 163533 164951 102811 102491 300035 268689 791439 794925 257020 252929 333974 338801 408376 394342 410476 414759 426523 435011 401524 445388 882048 919574 603861 518839 362835 356440 415070 414831 433084 438912 442398 444689 487022 490239 772564 815206 39.95 66.9 1
08:33:16 2023-09-28 399284 397074 105955 104371 168338 174312 179416 177952 104998 103981 124633 130786 154356 157470 431317 460721 1257914 1233603 441597 463278 144688 128099 148488 147411 180222 175854 163809 164849 102594 102414 294984 269247 790863 792192 254549 251907 335754 336378 404757 396858 411749 414831 424066 430731 404234 446187 882416 927537 601213 515901 362602 355085 419820 417287 432944 435343 439092 446457 489540 490239 782061 815206 40.05 66.9 1
08:33:17 2023-09-28 402538 397079 106171 104473 169000 174330 177586 177952 105063 103884 125078 130662 154785 157110 433728 465962 1248594 1221994 446479 466994 144688 128141 148349 150106 180228 176347 163740 165229 102594 102464 299165 270243 788901 799021 256112 252363 335900 335402 405935 395670 414787 412903 424709 433969 402707 450864 883206 915784 615700 512948 360722 356476 418599 418375 430333 436296 441771 441255 490092 489480 777073 816134 39.95 66.9 1
08:33:18 2023-09-28 400223 397083 106166 104299 169008 173896 177901 177391 105279 103884 125078 130447 155129 156558 431421 464868 1257541 1232689 445569 463349 144457 128311 148664 148249 179687 176417 163626 164849 102594 102464 302682 270603 785164 792156 254549 252363 336612 337157 406043 396894 411421 413520 426501 433023 404554 446442 883042 928885 599896 516267 360686 356476 420973 414903 432944 436923 442398 445206 487058 492245 774870 813790 40.05 66.9 1
08:33:19 2023-09-28 400159 396479 103834 102417 169803 173688 178766 176766 105503 103852 125650 128263 155423 155801 432265 468293 1239422 1229425 451135 466064 144419 128065 149221 147545 180266 176206 163740 165074 102736 102368 299165 267935 788614 797890 256474 253069 333974 337158 406043 393788 412953 413484 428799 433934 400871 447414 875421 918374 601213 515535 365001 355299 417418 418503 432227 441511 440374 444973 491307 488723 779435 815446 40.05 66.9 1
08:33:20 2023-09-28 402794 397083 106103 104367 168974 174417 177833 177391 105030 103916 125011 130900 154996 156847 431281 465486 1248668 1224256 441453 465345 144289 127888 148629 147715 179903 176347 163740 164815 102594 102464 299165 269626 789601 797890 257202 252259 336374 337634 405971 394378 414199 414759 424900 431600 402070 450471 883042 915675 615371 514876 363135 358635 419341 420877 432764 439778 440383 447060 492625 492776 774648 817218 39.95 66.9 1
08:33:21 2023-09-28 402421 396448 106171 104227 169375 173722 178237 177201 105624 103852 125251 130569 155457 156463 431542 462735 1248395 1230443 449221 465345 144423 127854 148733 147512 179653 176223 163775 164849 102594 102426 300035 269361 790967 793313 255750 253669 334010 336378 405416 396858 412953 411600 426499 431706 405125 449134 877910 919538 602530 512911 363348 355334 421010 418503 430410 439530 440374 446653 490578 487247 786319 816365 39.95 66.9 1
08:33:22 2023-09-28 399248 397079 106243 102815 169008 174139 178147 177358 105384 103852 125251 130594 155320 157075 433691 468737 1255789 1233075 446197 466664 144828 128442 148456 148686 179731 176382 163523 165610 102523 102593 300062 270243 787541 792083 254514 252892 335900 337214 408231 396822 410440 413520 427103 433713 403878 446018 883668 926166 599896 516633 362799 357515 419820 414831 433007 436816 443026 444655 486985 489480 777073 815785 40.05 66.9 1
08:33:23 2023-09-28 396542 397079 103623 104232 169511 173706 178429 177078 105351 103709 125078 130594 155487 156558 432683 462735 1250443 1241036 448097 463278 144892 127888 149011 147512 180222 176100 163809 164815 102879 102432 302608 267711 795273 792447 255332 253069 333974 337939 405327 395598 411115 414795 427805 431334 402991 445388 879186 932211 601213 517365 364449 354765 419523 417250 433052 440768 438708 443919 486985 491309 785970 816343 40.05 66.9 1
08:33:24 2023-09-28 398994 396542 103718 104521 168932 174147 177799 177692 105253 104124 125356 128653 155280 156812 432426 465522 1248668 1231208 447159 463278 144675 127888 148768 151356 179959 176065 163740 164849 102776 102464 302462 269211 791204 797890 255332 252294 335900 336378 405971 393199 412332 414831 425234 433369 400237 447743 883042 921083 597262 513657 360686 355334 417418 419095 432980 438224 440622 444291 492002 491654 778178 816365 40.05 66.9 1
08:33:25 2023-09-28 399248 396759 106158 104337 169008 173857 178147 177078 105063 103813 125078 130594 155345 156668 431317 466213 1256129 1231740 446551 464389 144219 128188 149013 147715 179653 176347 163706 165340 102594 102459 300948 270531 798629 791560 256474 252328 336850 336681 406043 396858 411057 413484 424364 432988 403914 445835 883129 927501 605195 516486 363135 357229 420973 414687 432082 438403 442251 445029 486805 491934 774611 814627 40.05 66.9 1
08:33:26 2023-09-28 399818 396434 106277 104194 169871 173567 178429 176278 105563 103651 125457 127942 155492 155801 432265 468659 1237663 1226073 450459 465345 144555 127854 148109 147512 179653 176223 163740 164815 102594 102476 299158 267971 805970 797890 256293 253104 333974 336886 408109 393824 412624 412286 427805 433934 400835 448852 875353 918410 601213 515170 365037 355833 417418 418503 432348 438832 440374 445006 489523 489445 779435 815446 40.05 66.9 1
08:33:27 2023-09-28 395670 396831 106171 104265 169541 173300 178271 176833 105207 103677 125078 130560 155177 156568 434961 465273 1251295 1240645 448449 465273 144756 128106 148836 147614 180119 176030 164111 164665 102808 102368 298296 269211 796846 790928 255119 252892 333974 339551 405469 395598 409823 414601 427805 430816 402636 445037 879809 930236 603861 516635 364485 354268 419191 414831 433111 440768 438398 444027 486949 490239 786319 815206 40.05 66.9 1
08:33:28 2023-09-28 401656 396817 106205 104227 169000 173827 177901 177078 105030 103780 125488 130594 155345 156558 432481 462723 1239694 1226429 446187 465345 144658 127820 149011 151218 180222 175819 164266 164287 102879 104888 298296 266701 796822 797890 256112 252892 333974 337939 404721 393788 413575 413193 427805 430289 400835 449086 875316 919746 605164 514805 363311 353701 417418 418140 431722 440458 437396 441421 492002 488345 786319 818579 40.05 66.9 1
08:33:29 2023-09-28 400529 396826 103714 104448 169292 173999 177799 177324 105253 104020 124977 128653 154927 156881 431925 462723 1254347 1240645 441417 465345 144892 127888 149011 151322 180404 175784 164266 164287 102912 104883 299158 267747 796180 793313 255368 251872 334010 337394 404721 396191 411712 414867 425866 430394 402991 446758 880505 927464 607864 517587 360686 354233 419820 417876 433138 438188 439707 444787 490614 491690 784090 815206 40.05 66.9 1
08:33:30 2023-09-28 402794 397079 106196 104265 168839 173862 178113 177078 105279 103852 125078 130478 155345 156454 431317 462723 1245127 1229567 447877 463015 144457 127888 148768 147512 179937 176065 163775 165074 102594 102464 297433 268833 792210 795634 255750 253069 333974 336378 404116 396822 414199 412251 426273 430359 404519 449478 879191 923729 601213 512618 364170 357873 421569 419282 430280 438518 438252 445658 492241 490546 783868 816365 40.05 66.9 1
08:33:31 2023-09-28 399580 397079 106171 104232 169224 174000 177867 177324 105465 103852 125078 130560 155315 156340 431421 467634 1253421 1229991 446867 463278 144189 128311 148005 147715 179335 176417 163444 165229 102523 102517 302353 270459 789055 792156 254514 252892 335900 336681 408109 396822 410476 413229 426501 434309 404198 446054 883668 927501 599896 516267 362799 357515 419820 414831 432567 436959 442398 444860 486661 489445 777073 814048 40.05 66.9 1
08:33:32 2023-09-28 399839 396484 106175 102526 169042 173585 178147 176833 105279 103748 125078 130380 155354 156568 434652 468041 1239348 1227231 453158 466297 144287 128141 148314 150211 179890 176347 164045 165194 102594 102426 297257 268653 788533 797890 254514 253882 333974 339071 408376 394414 412295 411986 427925 434309 400871 448097 876592 918335 602530 515170 365037 356405 417418 418503 431279 439243 441734 450121 490960 487283 778296 817254 40.05 66.9 1
08:33:33 2023-09-28 396925 397079 106137 104295 168974 173862 177833 177358 105030 103884 125368 130594 155095 156812 431621 466869 1248668 1231777 445533 463242 144487 128154 148005 147512 180062 176382 163775 165194 102594 102464 299751 269211 788886 796761 255332 252328 335900 336143 405971 392096 410513 414831 425340 431459 400518 446758 883299 922423 594731 516635 360758 356405 415070 416960 433052 436638 441113 445006 490960 491273 776851 816217 40.05 66.9 1
08:33:34 2023-09-28 402702 396822 103771 104521 169435 173964 178203 177569 105430 104091 125390 128564 155595 156812 432606 461367 1243288 1231282 448060 465345 144688 127731 148835 149685 180689 175503 164678 164253 103199 104849 300035 267147 800182 797890 254514 253104 334010 337939 404116 394414 414199 413484 427598 430359 401470 449478 876592 921120 597331 512582 362799 354233 418599 419688 431618 437902 438768 441255 490057 488758 782904 816097 40.05 66.9 1
08:33:35 2023-09-28 403519 397079 106137 104545 168473 174452 177586 177391 105030 103916 125044 130843 155095 157352 431317 466213 1245127 1221271 444868 464389 144287 128188 148040 147715 179653 176223 163706 165066 102594 102496 301804 270423 789024 799588 256112 252846 336612 337634 406043 395598 414493 412903 425092 433630 402671 450827 881791 910560 615700 512618 363135 357229 419674 419615 430190 436153 441587 446087 492698 490546 776337 817218 40.05 66.9 1
08:33:36 2023-09-28 400139 396817 106239 104227 169753 174034 178429 176833 105657 103722 125457 128229 155492 156305 431560 463456 1247509 1233603 451504 465345 144419 127888 149013 147512 179937 176347 163740 164815 102594 102432 300035 268568 796818 791596 255750 253492 333974 336414 405452 396822 410150 412251 427192 431706 404234 444938 875480 930236 603861 515170 364485 355334 419820 414759 430939 440876 439714 445223 486913 487318 782904 814048 40.05 66.9 1
08:33:37 2023-09-28 396668 397079 106179 102631 169008 173896 177901 177358 105063 103813 125078 130594 155320 156637 434961 468773 1252222 1233075 447121 466664 144421 128106 148490 147919 179619 176347 164045 164815 102594 102362 300035 268833 794526 795071 254905 252363 333866 338591 408376 395283 410440 414565 426200 435295 400906 445206 881878 926447 595945 513693 362835 356440 417418 414831 432980 438876 442407 450725 486985 490239 772564 816365 40.05 66.9 1
08:33:38 2023-09-28 399871 397074 103564 104333 168688 173896 177867 177358 105030 103884 125044 130752 155095 156847 431961 460685 1254347 1240117 441597 463314 144926 127765 149011 151287 180256 175819 163809 164551 102808 104950 298296 267971 793400 793080 255332 251521 334010 336921 404721 396227 412683 414867 425901 430394 403310 449098 880519 926809 601213 513657 360686 354233 419820 417287 433016 436673 437856 445320 489885 491690 785746 814368 40.05 66.9 1
08:33:39 2023-09-28 402575 396795 103633 104448 168906 174312 177765 177850 105077 104020 124977 128653 155060 157175 431052 464470 1247782 1224293 441633 465345 144777 127888 148410 150850 180084 176223 163706 164815 102705 102368 299165 269626 788057 797890 254549 252294 335900 335872 406007 394450 413905 414759 423982 432550 402106 449514 883202 915748 605164 513675 360650 356119 418599 419688 432567 436509 440571 441493 490057 490239 776535 813680 40.05 66.9 1
08:33:40 2023-09-28 396930 397074 106205 104261 169034 173862 178147 177324 105030 103780 125078 130628 155487 156878 431322 468329 1250720 1232982 446224 465114 144189 128524 148145 148752 179335 176947 163217 165562 102310 102485 296586 270459 779958 792752 254549 252881 334010 337157 408376 396822 410476 414139 426273 436875 403310 445424 884295 924812 606975 518029 364170 358055 419711 414687 432554 438733 442939 446722 486805 490025 774648 814048 40.05 66.9 1
08:33:41 2023-09-28 400784 396795 106273 102488 169860 173507 178429 176311 105563 103548 125491 128208 155354 155870 431961 468329 1238542 1226945 452255 462593 144151 127922 148109 147614 179687 176223 163740 164815 102594 102464 301530 267183 794201 797890 254514 253104 333739 337465 408109 394101 412661 414139 427876 433665 400906 449170 877248 918447 609199 515170 365037 355334 417418 419095 432263 439139 439714 450131 489595 488758 780614 816097 40.05 66.9 1
08:33:42 2023-09-28 400486 396565 106171 104295 168857 174169 177867 177358 105063 103916 125044 130662 155129 156881 431095 464505 1247782 1226593 445897 463278 144557 128484 148768 147512 179687 176259 163740 164849 102594 102453 299491 269211 795531 797890 254940 252294 335900 338555 405718 393814 413318 414687 427707 432846 403831 449294 882858 919785 602530 516633 362876 356155 417418 419391 432840 436923 440062 444282 489677 491654 774759 815785 40.05 66.9 1
08:33:43 2023-09-28 401064 396799 103673 104261 169008 173862 178147 177358 105063 103677 125111 130628 154854 156628 432606 460721 1241563 1229991 446576 465345 144926 127643 149046 151252 180507 175784 163809 164287 102879 104849 297441 266737 797227 797620 254336 253069 334010 337975 404721 394378 413928 413520 427805 430140 400906 449514 876628 921120 614218 514805 363384 353949 418303 419688 431731 439530 437087 441493 489677 488758 783472 818579 40.05 66.9 1
08:33:44 2023-09-28 396678 396831 103722 104453 169443 174000 178326 177290 105286 103949 125390 128969 155310 156847 432642 460685 1254859 1241918 445146 465345 144926 127765 148558 149686 180256 175819 164300 164551 103055 104883 299158 267183 794652 793386 255368 252294 334010 337465 404757 396227 412332 414867 426535 430997 403310 449098 880505 927501 599896 517767 360722 354801 419820 418208 435538 439221 437450 445041 489922 491690 784090 814048 40.05 66.9 1
08:33:45 2023-09-28 401620 396794 106205 104261 169034 173706 178429 177112 105384 103884 125371 130447 155379 156380 431317 463456 1245127 1229991 448903 465858 144457 127922 148803 147512 179653 176100 163775 164849 102594 104917 300035 268797 804592 793313 255569 253767 334010 336414 406007 396930 412624 411671 428845 431741 404554 448097 877248 924849 597331 513912 363643 357873 420973 416775 430284 439422 439994 446544 486913 489854 782867 814048 40.05 66.9 1
08:33:46 2023-09-28 396858 397065 106175 102702 169276 173550 178147 177112 105063 103780 125078 128297 155129 156375 432055 469062 1250720 1229991 446831 463314 143990 128277 148319 147817 179370 176417 163217 165229 102594 102400 304167 270363 788117 793386 254584 252363 334010 336178 408376 395634 410476 414503 426200 435600 402070 444746 883046 919538 597262 513693 362799 357479 418958 414867 433016 438912 442712 441421 487022 491427 773697 814627 40.05 66.9 1
08:33:47 2023-09-28 396668 397083 106132 104295 169008 173862 178147 177235 105367 103852 125337 130628 155345 156628 432382 462050 1250720 1239274 446479 465345 144926 127888 149009 151322 180222 175661 163809 164815 102594 102368 304167 267183 793760 793386 255368 252328 333866 340033 404810 395939 410221 414723 427362 433007 403166 446612 880322 930053 601213 517767 362835 354233 419820 417917 436186 439530 437742 443919 486769 493676 783905 815206 40.05 66.9 1
08:33:48 2023-09-28 403365 397079 106171 104667 168741 174452 177867 177425 105030 103884 125044 130911 155129 157355 431018 465522 1248668 1223423 444914 463314 144287 128222 148350 147614 179653 176417 163740 164884 102594 102426 299158 270423 789066 799021 256293 252328 334498 335872 406043 395634 414787 414201 424718 433023 402707 450864 883042 914332 613066 512948 360650 356476 418599 419688 431582 435990 442010 441493 490092 490204 779136 820129 40.05 66.9 1
08:33:49 2023-09-28 403753 396349 103712 104448 169443 173995 178360 177324 105430 103884 125390 128564 155345 156628 432369 462723 1249155 1229954 450864 465127 144287 128244 148521 150001 179972 176100 163775 164815 102594 102368 300035 268833 793820 793386 255750 253492 334010 336414 406007 396930 412990 411961 426641 431777 405482 448097 877906 924849 605164 513712 363677 355905 421010 417912 430347 438590 440447 448005 489922 487318 784090 813716 40.05 66.9 1
08:33:50 2023-09-28 400486 396529 106058 104299 169545 173061 178463 176800 105239 103813 125111 130538 155163 156737 432301 464868 1235907 1226429 448560 463278 144961 127677 149325 151322 180541 175573 164564 164516 103199 104849 300883 267147 798212 797890 254514 253104 334010 337939 404721 394414 414199 413520 427805 430394 402106 450691 877248 921120 605164 514584 364170 356609 418599 419688 431515 439386 438731 446087 492698 491239 787437 816061 40.05 66.9 1
08:33:51 2023-09-28 399276 396822 106028 102777 168732 174417 177620 177794 105095 103988 125323 128653 155163 156812 431281 462122 1257541 1233603 441417 463278 144338 127888 148803 147512 179687 176135 163740 164849 102594 104950 300927 270531 791268 792192 254549 252363 334732 337157 406007 396664 411712 413556 426501 431495 405161 446794 883042 930236 599896 516267 360686 356440 420414 417287 432384 435343 441164 446058 487058 490783 774870 814048 40.05 66.9 1
08:33:52 2023-09-28 397588 397079 106205 104223 169034 173343 178181 176833 105311 103709 125078 130413 155379 156593 431997 461726 1247143 1239237 447743 463314 144688 127888 148994 147411 180256 175819 163809 164815 102808 104883 299158 267183 809007 792752 255403 252328 333866 340033 405111 395939 410221 414723 427787 433007 403202 445945 879269 930090 603847 518133 363384 356861 419227 417917 433503 439171 437742 441430 486733 492630 786245 815206 40.05 66.9 1
08:33:53 2023-09-28 402794 396831 106137 104354 168974 174321 177620 177671 105063 103981 125078 130752 155129 157245 431353 465522 1248668 1224293 446082 463242 144185 127922 149221 147715 179653 176100 163499 165114 102594 102470 299165 269662 789066 799021 257005 252294 336374 335907 406043 395634 414493 414179 424603 433630 402707 449184 883133 915748 609115 513311 360650 356405 418599 419688 431618 438403 441771 441493 490092 490275 779136 818639 40.05 66.9 1
08:33:54 2023-09-28 396930 396822 106171 104308 169008 174139 178147 177358 105384 103955 125044 130751 155418 156812 431281 468293 1254310 1232498 448170 464652 144060 128277 148909 150343 179947 176382 163464 165562 102594 102619 300948 270351 789127 795219 257202 253282 335863 336343 409242 395598 410476 414723 428918 434635 402070 445388 883042 926166 608532 516599 362799 357479 418008 414831 432656 439494 443132 441385 486949 490204 773661 815512 40.05 66.9 1
08:33:55 2023-09-28 400420 397083 106205 104223 169610 173274 178292 176244 105351 103845 125424 130594 155561 156558 432642 466213 1235907 1229567 447208 463278 144926 127820 149011 151356 180507 175626 163775 164516 102879 102420 298296 267112 796275 797890 254514 253069 333974 338212 404721 393788 413905 413158 427805 430359 400871 449049 875280 921083 603847 514912 364170 356572 418562 419615 431573 440350 437560 444803 492625 491934 787437 817527 40.05 66.9 1
08:33:56 2023-09-28 399248 396822 103576 102996 168857 174417 177675 178198 105030 104059 125083 128969 155060 157320 431403 462050 1258808 1237117 441633 463278 144658 127888 148768 147512 180187 175819 163740 164815 102594 102432 299600 270042 801669 792484 256474 252328 336850 337634 405649 396822 412354 414431 426501 431671 404519 446758 884295 930163 601213 516633 360578 356155 421010 417250 432872 435271 441343 445174 487094 489445 780800 815206 40.05 66.9 1
08:33:57 2023-09-28 396227 396529 106352 104227 169541 172996 178429 178249 105174 103722 125457 130380 155453 156162 432606 465148 1248668 1237117 450864 465345 144387 127854 148005 149967 179687 175819 163706 164780 102594 102406 300035 268159 792410 790370 254549 253104 333974 339551 405646 398487 410148 413668 427778 433007 403131 448178 881324 932725 599857 516563 364449 355299 419191 414759 432800 439171 439019 441205 486949 490204 783905 814048 40.05 66.9 1
08:33:58 2023-09-28 396826 397074 106141 104333 169008 173862 177833 177358 105207 103852 125044 130628 155095 157097 431317 466869 1248668 1229457 445497 464354 144287 128065 148350 147715 179653 176223 163740 165031 102594 102400 294984 268797 790291 796761 255332 252634 334010 336143 406007 393199 411057 414795 426366 432952 400237 446406 882379 922423 607864 513693 360686 355833 415034 417876 433016 436602 440374 444226 489885 491309 774575 816143 40.05 66.9 1
08:33:59 2023-09-28 399243 397079 106137 104261 168473 174417 177307 177391 105279 103852 125044 130594 155341 156558 430978 463385 1257914 1232652 446082 462917 144232 127888 149057 148147 179912 176100 163258 164916 102811 102496 298295 270387 790611 793208 257165 252929 336575 337359 408376 396822 410476 414103 427525 434026 403878 446018 883046 927464 599402 516633 362799 358053 419820 414831 432908 438554 443132 444027 486913 489824 774870 814048 40.05 66.9 1
08:34:00 2023-09-28 400094 396767 106239 104194 169389 173274 178429 176278 105384 103651 125457 127942 155595 155801 431925 467964 1235907 1224330 450422 465345 144423 127854 148715 147512 179653 175819 163775 164815 102594 102438 300905 267183 792276 797890 256293 253034 333739 337430 406043 394065 412624 413520 427841 433023 400835 448097 875353 918374 601213 515680 364782 357653 417164 418653 432186 441353 439568 445100 491218 491934 783905 816024 40.05 66.9 1
08:34:01 2023-09-28 399848 397079 106137 102811 169224 174034 177833 177391 105063 104013 125078 130752 155280 157250 432024 459796 1254347 1237998 441633 463242 144892 127854 149150 147411 180222 175258 163809 164516 102808 104883 301530 267971 810634 793276 254905 251521 335900 337158 404685 396786 412004 414867 425198 431032 403310 447743 882420 928905 601213 516633 360614 354765 419820 418171 433201 436887 437988 445174 489885 491654 783460 813680 40.05 66.9 1
08:34:02 2023-09-28 401263 396767 106205 104236 169276 173706 178429 177112 105207 103819 125488 130560 155487 156558 432391 463456 1245127 1232689 451824 463242 144423 128154 148733 147512 180062 176100 163740 164815 102594 102394 300035 268761 789649 792156 255750 253882 333974 339311 405682 396605 411383 414699 427327 432846 404981 445908 880697 930017 594731 515023 364412 355334 419820 414434 433164 440063 439677 445174 486949 487318 784851 815095 40.05 66.9 1
08:34:03 2023-09-28 398106 397074 106244 104265 168966 173704 177867 177358 105207 103845 125078 130267 155129 156812 431407 469026 1249760 1231740 447378 463278 144323 127888 148353 147512 179619 176382 163740 164815 102912 102362 304167 269211 806826 795634 254940 252328 335900 336378 408376 394378 410476 414759 426535 435600 400871 446054 883042 919502 602526 517992 362799 356369 417418 414867 433016 438876 440081 444300 487022 490204 773697 815563 40.05 66.9 1
08:34:04 2023-09-28 399558 397079 106141 104439 168974 173862 177833 177391 105351 104020 125044 130628 155095 157387 432033 461691 1254347 1240131 445897 464425 144926 127854 149254 151287 180551 175819 164401 164823 102988 102432 300035 268465 794463 795464 256838 254767 337289 338591 405291 396858 411676 414431 426886 433602 405089 446721 883042 929542 610533 517095 360614 356405 420712 417250 432567 435954 440411 446022 487058 489480 778883 815206 40.05 66.9 1
08:34:05 2023-09-28 402999 396817 106171 104333 168796 174139 178271 177235 105279 103813 125337 130538 155345 156558 431317 467634 1245090 1217209 449588 463278 144187 128277 147970 147817 179585 176417 163706 165344 102594 102459 300049 269977 786712 797325 255388 253492 335900 337157 405718 395283 412916 411021 425331 434274 402106 450098 880505 921120 597262 511893 363643 357767 419442 418321 430154 437795 442915 445458 490396 490278 779248 816365 40.05 66.9 1
08:34:06 2023-09-28 397588 397079 106205 104227 170031 173567 178429 176800 105384 103709 125457 130413 155457 156454 432606 463095 1248668 1238320 449514 463242 144419 127888 149325 147411 180187 175784 163775 164815 102808 102400 300035 267971 790473 791001 255119 253104 333974 337430 405935 395912 409823 414795 427850 431706 403310 445206 879301 932871 606530 517401 364485 354801 419523 414831 433052 442480 438398 444027 486949 491654 785933 814048 40.05 66.9 1
08:34:07 2023-09-28 401925 396479 106137 104296 169008 173740 177867 177078 105174 103780 125044 128619 155095 156558 431317 462723 1241526 1228692 448841 465345 145774 127608 149430 149513 180758 175258 164266 163796 102594 104883 300035 267782 796640 796761 255750 252892 333974 339551 405863 394718 413575 413341 428918 432398 402564 449001 878822 924928 606481 513675 362763 353949 419523 419688 433668 439637 437360 444655 492350 488002 787215 818417 40.05 66.9 1
08:34:08 2023-09-28 399248 397083 105921 104473 168465 174417 177307 177952 104926 104020 124838 130843 154845 157245 430978 461691 1257914 1232963 441633 463278 144828 128094 148663 147512 180187 176100 163775 164815 102594 102523 299165 269626 793707 791001 254549 252118 334732 337634 404721 396822 411712 414103 426501 431032 404234 445835 882503 927501 605493 515901 361846 355869 420712 417214 432263 436203 440149 447321 487058 488758 780838 813790 40.05 66.9 1
08:34:09 2023-09-28 399276 396484 106137 104050 169000 173514 178147 176311 105207 103645 125078 130380 155379 156305 431317 463456 1245127 1229991 449968 463242 144323 127854 148319 151392 180015 175977 163533 164572 102706 102459 300035 268653 794985 793208 256656 253742 333938 339551 405935 395634 409823 412903 430742 431600 402671 443783 877906 930236 605195 518102 364485 355050 418894 414759 432567 440768 438106 444027 486570 489445 784090 814048 40.05 66.9 1
08:34:10 2023-09-28 396263 396759 106171 104261 168966 173888 177867 177358 105207 104312 125044 130628 155345 156812 431961 468293 1250045 1229567 441417 463314 144423 127888 148319 147512 179653 176100 163740 164815 102594 102426 299165 268833 788353 797890 255332 252259 335900 336143 406007 393560 412990 414867 425269 431495 400273 448768 883304 919746 602530 518029 363652 356155 417200 419688 432967 438081 440282 445100 492625 492411 776962 816061 40.05 66.9 1
08:34:11 2023-09-28 398980 396723 106171 104261 169000 173853 177867 177078 105063 103748 125078 130594 155320 156637 433728 465997 1254237 1231320 446151 466297 144287 128052 148575 147919 179619 176347 163592 165229 102594 102421 305043 270387 783826 790964 254514 252363 336374 337121 406079 396894 410513 413556 426501 434309 404554 446054 883893 927501 598579 516633 360722 357193 419820 414867 432299 437880 443026 444546 486661 489445 776521 814048 40.05 66.9 1
08:34:12 2023-09-28 399594 396484 106205 102526 169272 173343 178429 176311 105384 103651 125457 130380 155487 156162 432055 470060 1239422 1226073 451294 465345 144247 127854 148075 147512 179653 176382 163740 164849 102594 102400 297459 268348 792328 797890 254549 253104 333974 339551 405790 394163 412660 413147 427841 433524 403831 447268 880072 920997 603847 515901 365001 356119 417418 418503 432315 440553 440291 444226 491307 488758 782581 817870 40.05 66.9 1
08:34:13 2023-09-28 395670 396565 106171 104265 169042 173304 177901 176833 105030 103852 125078 130504 155129 156593 432301 461367 1248912 1238287 446831 465345 144487 128271 148488 147512 180222 175819 163775 164516 102594 102496 299158 267147 795869 792156 255368 252328 333974 337430 404721 395598 410476 414831 427267 431032 402707 445424 879186 930236 602530 517401 363911 354233 419523 417323 433052 438554 437779 445379 487094 491690 783795 815179 40.05 66.9 1
08:34:14 2023-09-28 401656 397083 106171 104261 169008 173585 178147 177078 105063 103780 125078 130413 155129 156558 432498 460120 1242407 1227818 446685 465345 145107 127432 149325 149583 180620 175538 164550 164308 103093 102304 299600 267076 801735 797817 256474 252964 335378 338177 404400 394414 413612 412903 428881 432109 401752 449404 875316 921120 605618 513565 363116 353701 418599 419688 431279 439530 437051 441421 489333 488687 782904 815483 40.05 66.9 1
08:34:15 2023-09-28 399284 396826 106137 104367 168857 173862 177867 177358 105030 103916 125044 130628 154884 156881 431961 459728 1254347 1238320 441417 465345 144692 127854 149046 151252 180222 175293 163775 164322 102594 104883 300905 267747 803043 793349 255368 251521 334010 336957 404436 395903 411712 414867 425269 430394 403310 446758 881795 927464 602530 519171 363135 356861 420639 417731 432980 436780 437633 445210 489704 491511 783868 815206 40.05 66.9 1
08:34:16 2023-09-28 402217 396795 106209 104261 169215 173818 177901 177078 105207 103780 125078 128619 155320 156603 433728 459868 1244980 1230368 449086 465968 144656 127751 148628 147715 179903 176100 163740 164665 102594 102421 299165 271245 793468 795634 255750 253069 333866 338591 405000 396822 414199 412286 425901 429793 404234 449148 877942 923729 605164 512186 362799 355050 418612 419095 430311 439221 437897 446022 492002 487057 787437 814869 40.05 66.9 1
08:34:17 2023-09-28 399844 397079 106024 104261 168736 173896 177341 177112 105030 103722 125044 130413 154712 156558 430675 463456 1254347 1231777 446400 463278 144085 127888 148109 151322 179653 176100 163533 164849 102594 102336 297326 270531 786997 791037 256931 252328 336813 337012 405682 396569 410801 413377 426428 431600 404411 446576 882931 931802 603353 516267 360614 356405 419820 414579 432122 437960 441863 445356 487058 488758 779285 814048 40.05 66.9 1
08:34:18 2023-09-28 401227 396822 106205 104265 168974 173862 177901 176833 105239 103852 125078 130388 155129 156305 431317 466654 1240610 1220255 450864 463278 143990 127922 148042 147715 179370 176382 163478 164849 102523 102459 298839 270423 784870 795634 255388 253492 334010 337157 406079 394450 411749 410986 424936 433418 402106 449416 880505 921120 599896 512149 362871 357193 418303 418208 429657 439530 442504 441421 489595 485848 774575 818542 40.05 66.9 1
08:34:19 2023-09-28 396966 397079 106137 104189 168567 173740 179235 177391 105063 103884 125044 130572 155129 156742 431961 464868 1247107 1229081 443914 463278 144457 127922 148699 147919 180015 175977 163568 164951 102808 102651 299165 269483 795770 797853 257202 252189 335863 337634 406007 393235 412369 414867 428615 431741 400518 448133 882416 921053 606810 513693 363652 355905 417418 419391 433102 438224 440447 444672 489333 491309 774870 813680 40.05 66.9 1
08:34:20 2023-09-28 401080 397070 106205 104261 168974 173862 178147 177358 105063 103722 125522 130357 155487 156593 432199 460685 1237976 1229118 448878 462593 144758 127765 149046 151215 180222 175661 163844 164322 102736 104849 298296 266924 795777 797890 254336 252892 334010 337501 404721 394137 413905 413484 427841 430394 400906 449478 875389 921120 597331 514183 364170 356356 418599 419651 431474 438210 437660 445453 492698 491239 787215 816061 40.05 66.9 1
08:34:21 2023-09-28 402427 396524 106171 104265 169008 173549 177867 178750 105063 103748 125044 128407 155212 156603 433728 469326 1242949 1221994 452145 465968 144187 128353 148144 150106 179494 176100 163251 164849 102523 102517 300035 269329 790678 796761 255750 253917 333974 335402 406079 394127 412077 410986 426535 434309 400906 448097 880510 918447 601213 513712 364779 356440 417418 418208 429995 440458 442010 450312 490614 486906 778178 814292 40.05 66.9 1
08:34:22 2023-09-28 395355 396803 106171 104083 169038 173153 178271 176278 105384 103677 125078 130380 155487 156336 431425 463095 1245127 1236484 450974 464389 144928 127888 148559 151356 179653 175854 163775 164572 102594 104883 301530 267935 790903 789848 254336 253446 333758 339551 405682 395346 410004 413412 429313 431600 402564 447540 880072 932065 602530 513657 364485 354304 418931 414507 432971 439279 438745 441421 486228 492630 786319 813471 40.05 66.9 1
08:34:23 2023-09-28 398727 397083 106024 104261 168741 173896 177586 177391 105334 103852 124924 130628 155095 156881 431537 464832 1246836 1227818 444204 463278 144287 127888 148040 147512 179653 176100 163740 164815 102594 104984 299165 269361 788235 797890 255154 252083 335900 335907 405669 393235 412990 414831 425029 433023 400589 450236 882416 918410 601213 516633 360686 356155 417418 419688 433016 436602 441072 441255 489369 490275 776300 816180 40.05 66.9 1
08:34:24 2023-09-28 399248 396565 105921 104295 168473 174169 177307 177794 104998 104020 124666 130820 154630 157245 431416 463850 1254347 1235358 441597 462557 144692 127888 148558 147715 180300 175573 164024 164676 102594 102479 301530 268689 799267 793208 256838 252964 337088 337157 405971 396858 411712 413851 426283 431706 404519 446758 883042 931618 594731 515901 362103 356405 419820 414867 431668 435307 441458 447358 487058 489480 777121 813471 40.05 66.9 1
08:34:25 2023-09-28 401328 396799 106097 104117 169004 173740 178147 177112 105239 103709 125488 130447 155379 156340 431353 467670 1240647 1217246 450864 463314 144287 128188 147902 147614 179370 176382 163478 165079 102523 102394 294803 270423 783898 796197 255388 253139 335900 337157 406079 394450 412332 411021 425335 434345 402106 447780 879452 919748 601231 511857 364170 357264 418599 416851 429514 437866 442251 445453 490469 487062 778509 813716 40.05 66.9 1
08:34:26 2023-09-28 398994 397079 106137 104295 168857 173895 177867 177358 105239 104248 125078 128653 155069 157110 433728 464725 1249933 1225961 443987 466664 144521 128052 148525 147512 179619 176100 163740 164849 102594 102453 307539 269211 788117 797890 254549 251907 336338 335402 406007 394450 413905 414795 424850 431600 402106 450188 882420 915784 606481 513712 360686 356155 418121 419688 432299 436959 440571 441493 490128 492630 776521 816061 40.05 66.9 1
08:34:27 2023-09-28 402509 396822 106239 104227 169254 173862 178147 176833 105207 103819 125044 130413 155379 156593 431353 460040 1245127 1226466 450544 463314 144457 127888 148664 151356 179687 175977 163775 165388 102594 102432 300035 268797 797970 793386 255750 253104 333902 339071 405075 396641 412843 412107 426392 431600 404981 451011 880072 926349 597331 513238 363604 355334 420712 418176 430800 439171 440498 446690 489849 490820 781721 815206 40.05 66.9 1
08:34:28 2023-09-28 399003 397074 106137 104232 168873 173827 178394 177078 105279 103852 125078 130628 155095 156558 431281 469062 1250683 1229954 445872 463314 143956 127854 148284 147614 179052 176347 163478 165079 102594 102373 299165 270473 787243 795634 254905 252328 334010 336143 405754 394414 410403 414467 425234 436875 400871 447354 883042 919502 598085 513693 362799 356405 417740 414795 433079 439185 441743 444189 486985 491010 774408 814947 40.05 66.9 1
08:34:29 2023-09-28 396966 397079 106137 104409 168974 173549 177867 178893 105246 103852 125044 130447 154987 156702 431281 459760 1254347 1239762 441417 465345 144758 127643 149009 147512 180426 175538 164287 164412 102879 102368 300579 267040 798796 793208 256474 252119 336813 337634 404116 396227 411712 414507 426392 431953 403878 446758 882416 929360 601213 515535 360324 357873 419820 417250 432872 436274 439069 445174 486769 489824 779435 815206 40.05 66.9 1
08:34:30 2023-09-28 403080 397083 106103 104337 168707 173862 177586 177391 105030 103780 125011 128758 155095 156603 430127 465557 1244207 1220255 447159 463314 144155 127854 148284 147512 179460 176100 163444 164849 102594 102426 300252 270042 787201 797161 255028 253139 334010 337157 406079 394414 411712 411021 424993 434274 402034 447427 879809 922398 606530 511857 364170 357229 417935 417695 431179 437795 442564 445453 489668 487026 778178 816061 40.05 66.9 1
08:34:31 2023-09-28 396930 397083 106132 104265 168736 173583 177709 177235 105030 103884 125248 128619 155069 156603 433728 464689 1248594 1231282 444723 465273 145503 127751 149236 149971 179619 175942 163706 164780 102594 102561 305950 268761 793467 796761 255119 252294 335863 336143 406007 392887 411712 414795 425247 432988 399640 446466 881878 919709 602530 513657 360686 355584 415070 418140 432980 437369 440411 444337 491307 491309 777195 813680 40.05 66.9 1
08:34:32 2023-09-28 401656 396488 106171 104232 168707 173585 177709 176800 105063 103780 125078 130413 155095 156305 431965 462723 1243288 1227818 447853 465345 145381 127608 149325 151078 180667 175258 164300 163796 102953 104849 299165 267971 814620 795634 256293 252328 333902 339551 405575 394199 413758 413050 428615 432436 404977 448365 878822 920937 601881 513675 362799 353701 418931 419506 431746 438840 437396 444064 489677 488959 784053 816061 40.05 66.9 1
08:34:33 2023-09-28 402823 396349 103649 104347 168756 173718 177799 177290 105253 103884 124977 130569 155095 156558 431281 466213 1244718 1221124 451504 463051 143956 128188 148144 150352 179335 175942 163182 165074 102523 102432 300927 269626 784065 796761 255388 253917 333974 337634 408376 394414 412332 411021 427169 433418 400906 449098 878527 919746 601213 512948 364485 356476 418008 418208 430000 440768 441877 450762 489885 486565 777073 814869 40.05 66.9 1
08:34:34 2023-09-28 398153 397079 106205 104083 169507 173274 178429 176278 105207 103645 125078 130208 154751 155801 431317 462735 1247782 1237117 449225 463242 144457 127854 148715 147614 180015 175538 163533 164537 102808 102400 300035 267863 798624 792646 257566 252929 333938 337430 405669 395598 410440 414831 427698 430816 402671 445388 880469 931618 601213 516671 363641 354233 419191 417287 433138 439530 437742 444027 486733 491309 785761 811703 40.05 66.9 1
08:34:35 2023-09-28 399284 396565 106137 104333 168857 173857 177867 177235 105063 103884 125044 130628 154884 156533 430978 464470 1248668 1227818 443647 463278 144423 127888 148319 151356 179619 175819 163734 164700 102594 102330 301804 269437 792639 797890 255119 252083 335900 335872 406007 393788 413905 417019 424900 431777 400871 449441 881791 917035 605164 516449 363135 356155 418267 419651 432881 436780 440227 445453 492662 490025 777727 816180 40.05 66.9 1
08:34:36 2023-09-28 396966 396822 103612 104261 168707 173343 177867 176800 105063 103813 125323 128585 154962 156603 433728 467491 1252222 1234834 448426 466664 143854 128141 148006 147715 179052 176417 163069 165344 102452 102613 304711 270387 778953 791887 254549 253247 335863 336681 408376 396822 410824 413556 424603 434345 403346 446054 884922 927501 598579 513621 362799 357515 418599 414867 432921 436673 443026 441421 486985 490204 774408 814048 40.05 66.9 1
08:34:37 2023-09-28 401108 397083 106307 104046 169579 173308 178463 180443 105384 103548 125491 127942 155595 155801 432055 467634 1235907 1226945 450324 465345 144436 127888 148385 147411 179687 175819 163775 164551 102953 104922 299158 266514 796917 797890 256474 252363 333758 340274 405682 395705 412514 413377 427792 432585 403831 448622 878822 921090 603847 514805 363934 354197 415070 418840 432227 439243 437988 450084 492002 492116 784090 814869 40.05 66.9 1
08:34:38 2023-09-28 402843 396934 103718 102417 168906 173722 178045 177256 105253 103955 125270 130569 155026 156311 431353 467634 1244681 1220708 450570 465163 143956 127888 147970 150001 179335 176382 163217 165079 102452 102400 299165 269211 783476 796761 255750 253991 333974 335366 406079 394101 412332 411021 426761 434274 400906 446794 877906 919746 609199 513418 364485 356440 417418 418208 430076 440458 442754 450725 490614 487283 778178 814869 40.05 66.9 1
08:34:39 2023-09-28 395670 396813 106239 104088 169042 173153 178429 176311 105351 103884 125078 130199 155345 155836 432265 462771 1246416 1239237 446127 465017 144658 127854 148558 147512 180300 175538 164024 164676 102879 102368 301853 268447 811530 793208 257202 251943 335863 336886 404116 395939 411712 414543 428203 430359 403274 446758 882416 928247 603847 513657 360614 354233 419227 417214 433016 435307 437742 446119 487094 490239 784053 814048 40.05 66.9 1
08:34:40 2023-09-28 403099 397083 105955 104265 168473 173896 177341 177358 105030 103813 125044 130719 155095 156847 431014 465522 1247782 1220782 441633 464028 144088 127888 148005 147411 179653 176100 163478 164810 102594 104950 297459 269626 788830 797890 255750 252083 335900 337396 406007 394450 414199 413556 424763 433164 402070 449514 881791 914368 610432 513018 362618 356155 418894 419651 431135 435847 441247 445680 493745 491239 774833 816097 40.05 66.9 1
08:34:41 2023-09-28 396853 397079 106171 102530 168857 173583 177709 176833 105030 103780 125044 128619 155069 156603 433728 468551 1252222 1231320 447791 466297 143960 128141 148597 148177 179052 176382 163217 165344 102594 102464 305950 268572 789904 793349 254514 252328 333974 334428 408376 395598 409860 414139 425269 434954 402106 443950 881878 927143 603861 513657 360758 357228 417418 414831 433178 439328 442637 450121 486985 490204 772564 815206 40.05 66.9 1
08:34:42 2023-09-28 400486 397083 106239 104050 169541 173032 178463 180373 105384 103651 125337 130289 155379 155836 431961 466248 1235907 1227818 448133 465017 144726 127820 148803 151287 179687 175258 163775 164287 102594 104849 300883 266327 793860 797890 254549 252363 333794 340274 404469 393850 412806 413995 427698 432779 403831 447975 878822 921090 602530 514440 362835 353171 417418 419173 432135 440148 437192 443967 492002 491203 786319 815483 40.05 66.9 1
08:34:43 2023-09-28 402538 396934 103616 104448 168790 173721 177799 177324 105430 103884 125183 130569 154849 156375 430978 466248 1244644 1220255 452255 463278 143956 127888 148075 147715 179052 176382 163217 165114 102735 102400 299817 270042 790086 796761 255388 253705 334010 337157 406079 394414 411749 411021 425269 434309 400942 446794 879223 919782 599896 512149 363384 356476 417418 417323 429054 439530 441127 450307 489885 485848 774870 814292 40.05 66.9 1
08:34:44 2023-09-28 396218 396484 106171 104079 169042 173032 177901 176278 105311 103820 125424 130053 155379 155801 431425 463095 1245530 1237117 448805 464032 144287 127854 148040 149685 180015 175819 163533 164537 102594 102373 298296 267828 793437 792646 257566 252189 333938 337158 404116 396277 410513 414543 429829 431349 402671 445206 879667 930223 602530 516671 360758 353701 418599 417250 433296 438876 437437 441493 487094 491897 782349 814048 40.05 66.9 1
08:34:45 2023-09-28 402225 397083 105955 104295 167962 173896 177307 177358 105030 103813 124633 130662 154596 156852 430675 464832 1245127 1220782 444204 465090 144223 127888 148319 151356 179370 175819 163444 164849 102452 104883 301804 269662 790256 797890 255750 252859 335900 337634 405971 395041 413612 413520 424216 431600 402070 450152 880519 910524 610432 514241 362876 356155 418599 419651 430419 436438 442103 445453 492662 490546 774833 816024 40.05 66.9 1
08:34:46 2023-09-28 396263 396799 106171 104155 168822 173585 177307 176833 105030 103677 124838 128229 154820 156603 433728 468918 1248631 1231320 445424 465273 144287 127751 148179 149791 179619 175819 163478 164700 102452 102464 297002 268725 793683 793349 254549 252328 333974 335907 408376 393824 409860 414175 425269 434345 400871 445424 880542 919502 598085 513693 360722 355334 415070 414831 432944 436673 441734 450126 487022 490239 772564 814048 40.05 66.9 1
08:34:47 2023-09-28 401383 396515 106137 104261 169008 173308 177867 176278 105334 103677 125044 130380 154845 156197 432073 464505 1235635 1227818 447890 462593 144688 127466 148488 149478 180256 175258 164266 163796 102594 104748 299751 266884 797329 796761 255750 252328 333902 340033 406456 393850 412696 412179 427434 432600 404587 450053 878198 920250 601231 513712 362799 353701 418008 419506 432297 437559 437706 441457 489333 491203 786319 815483 40.05 66.9 1
08:34:48 2023-09-28 403182 396966 106186 104448 168406 173757 177518 177290 105253 103987 124944 130413 154845 156593 430033 465522 1246490 1218519 450544 463242 143820 128121 148053 150085 179087 176100 163217 165209 102452 102362 300049 270233 786100 795634 255028 253139 334010 334168 406079 394450 412040 411021 424625 434309 401842 446466 879291 918447 601213 510702 360758 356476 418008 417287 429054 439019 442398 441097 489922 485848 774870 815483 40.05 66.9 1
08:34:49 2023-09-28 396894 397079 103667 104083 169042 173188 178305 180443 105384 103645 125356 130380 155129 155836 431358 463456 1245127 1233603 451504 462917 144457 127888 148388 147715 180015 175731 163533 164607 102594 102368 299158 267863 790011 792083 256838 253352 333938 336414 405363 395634 409591 413556 430742 431600 402671 443787 877906 931618 603874 516635 363970 354765 418599 414795 433016 439386 438544 441530 486949 490964 783795 811740 40.05 66.9 1
08:34:50 2023-09-28 401328 396817 106175 102631 169401 173515 177833 176800 105246 103956 125323 128297 155095 156305 431281 462397 1240719 1229567 447877 465345 144289 127820 148526 151322 179619 175819 163706 164516 102594 102373 299158 268761 794999 793313 255750 253069 333974 336414 403512 396628 413869 412215 426165 431789 404198 449086 877600 923729 609199 512113 362799 355299 419820 418503 430062 439530 439056 446022 491655 486871 787437 816365 40.05 66.9 1
08:34:51 2023-09-28 396966 396479 106090 104198 168334 173701 177709 177078 105246 103709 125044 128585 154820 156568 433691 465378 1257578 1234834 444855 467055 144253 128106 148558 147512 179585 176065 163444 164775 102452 102517 305950 270459 787766 790964 256293 252328 336575 336681 406007 396822 410476 413520 426836 432705 403914 446018 883042 927501 598579 515901 360650 356440 419820 414795 432348 435271 442578 444714 486985 488723 777073 813434 40.05 66.9 1
08:34:52 2023-09-28 399463 396169 106137 104194 168936 173274 178147 176800 105207 103722 125044 128255 154820 156053 430942 467599 1239422 1224293 451195 465345 144238 127820 147935 147614 179335 176065 163444 164815 102523 102411 304059 267935 785710 797325 256293 253847 333758 339071 408467 395705 412149 411782 427663 434132 403831 448315 880072 919785 597331 515170 365001 356119 417418 417881 431618 442760 440374 443984 486769 490783 782904 814869 40.05 66.9 1
08:34:53 2023-09-28 403564 397007 103588 104593 168635 174121 177765 179494 105221 104091 124944 130775 154596 156847 430033 466627 1250045 1221994 445219 463242 143761 127854 149221 149861 179335 175784 163182 164631 102523 104994 300597 270042 787163 797890 255750 252294 335900 337396 405971 394414 413869 412215 426501 432952 401788 448439 880570 915883 619875 511750 360614 358618 418008 419095 429621 437172 440667 441421 490863 488723 776521 814832 40.05 66.9 1
08:34:54 2023-09-28 401620 396822 106103 104122 168983 173274 177833 176244 104998 103748 125044 130380 154845 156162 430978 460120 1245090 1228946 448170 465345 144287 127854 147970 149930 179981 175853 163499 164537 102594 102432 299165 268653 790390 796484 255750 253317 333938 336343 405935 396894 412953 413525 429488 431671 405089 446466 875462 928210 611956 512911 363348 355299 421010 416920 431961 439530 440026 445986 487022 487247 783423 816365 40.05 66.9 1
08:34:55 2023-09-28 399284 396452 106317 102493 169704 173118 178429 176210 105384 103406 125522 128085 155595 155658 431961 467599 1235907 1226671 450324 465345 144151 127854 148109 151358 179787 175661 163706 164551 102594 104849 298296 266889 790619 797325 256293 252857 333504 337939 405971 393199 412332 413484 427841 431600 400835 449734 875567 918374 601213 515170 364743 354765 417124 417549 431618 440768 438494 450121 491307 488758 783460 816024 40.05 66.9 2
08:34:56 2023-09-28 396700 397074 106141 104261 169008 173479 177867 177078 105207 103916 125044 128619 155177 156603 433728 464904 1254004 1240645 445448 465931 144824 127717 148975 147512 180187 175749 163775 164253 102912 102368 298296 267112 801670 793349 255368 252083 335863 337430 404400 395598 411712 414867 426535 430394 403310 447743 879836 924812 607864 517992 360686 354233 419820 417287 435159 438224 440170 445005 489885 491690 784090 814048 40.05 66.9 2
08:34:57 2023-09-28 402794 396817 106103 104265 168707 174104 177675 177794 105030 104605 125044 130877 155095 157320 431317 465522 1248192 1220745 443914 463278 144457 128490 148319 147715 179653 176382 163740 165079 102594 102394 299165 270423 788733 797890 255750 253069 336850 337525 405790 396267 414529 412723 427707 434167 403770 451319 882586 919785 602530 512875 360722 357515 419191 419433 433779 438840 443026 444655 491126 491477 778178 818487 40.05 66.9 2
08:34:58 2023-09-28 399326 396903 103787 104839 170016 174835 180024 178976 106894 105579 126638 128166 156464 157935 435198 472454 1258474 1239762 447877 466761 145432 129164 150268 150190 180861 178085 165207 166491 103165 102748 300905 270042 789102 797325 256155 253882 334768 338450 409685 396930 414199 418540 430062 439539 405125 449441 887048 932211 605195 519305 366145 360219 421010 420579 438125 441868 444122 446726 491711 496112 778296 820230 40.05 66.9 2
08:34:59 2023-09-28 403080 397516 103990 105171 171236 175604 181374 179713 107269 106285 127194 128415 159355 158670 437784 468701 1248668 1237117 454461 468185 146856 129592 153049 151056 182923 178443 166713 167506 103740 103241 300883 269483 796822 804139 256803 255306 337289 341605 411563 399776 414592 419724 433467 440575 405768 450431 884469 929564 615871 517731 369009 359676 421415 422473 438791 445836 441363 449445 495999 496112 788008 826164 40.05 66.9 2
08:35:00 2023-09-28 403365 401147 105045 103030 173456 181112 183723 183100 108757 107686 129144 130520 157104 163232 438960 478039 1272787 1252148 457317 472191 150203 133227 153903 152301 185178 179586 170135 167823 105657 104795 301746 275340 810762 801222 258604 257095 340678 340609 414948 405762 418299 421807 433115 442481 410648 453051 902708 945645 618540 522843 368748 362516 428936 423845 441574 445800 448539 454410 498878 500592 797263 830106 40.05 66.9 2
08:35:01 2023-09-28 409504 402396 105208 103120 173499 181650 184670 184500 109351 108265 129608 131305 158333 160054 444141 477150 1273481 1245458 457166 477041 148952 134080 153250 153182 188488 180349 167204 168720 103596 105155 305950 275340 798041 809349 258569 258172 342217 342677 415020 403377 423393 421178 433702 443137 410395 460120 899794 936591 630551 519745 370058 363641 428936 427515 441850 448493 451605 453732 501962 502110 795565 833769 40.05 66.9 2
08:35:02 2023-09-28 410212 403637 105874 103212 174695 178037 186334 185570 111934 108957 130498 132080 158787 159938 441439 472333 1274573 1259517 459516 477523 147643 133551 153218 153778 186324 180280 169287 168890 103741 105181 302608 274680 821966 809923 260206 258471 342217 346605 417738 405511 424559 423664 437875 442129 412094 460922 901245 948431 626547 524364 372688 363060 430724 430723 445860 453649 449248 455806 506095 503309 802493 839289 40.05 66.8 2
08:35:03 2023-09-28 415159 410932 107240 104965 176193 182923 189866 190161 112743 110270 134791 135044 161586 164295 449927 484189 1309667 1285468 467151 486981 151085 132926 156860 159940 191644 186342 174500 174556 106049 108015 312106 279473 821000 819429 264866 259350 348605 350028 423293 413538 428332 432885 445888 448251 419784 464505 920896 975743 639038 536313 380625 372766 438617 437920 455594 459458 458398 463960 509488 512188 820932 853455 40.05 66.7 2
08:35:04 2023-09-28 419222 419752 108581 106103 180593 185535 194295 193464 112555 109805 132266 136408 164145 165990 457566 496139 1324518 1302209 477091 495995 152549 134860 159727 159418 196167 188795 176063 177197 107819 109447 312215 285113 840586 830088 265293 262611 352001 354862 428922 421818 433200 437956 449333 451296 420537 466748 935354 989122 651149 542751 385519 375919 441750 440413 459479 465002 461466 467744 510925 513887 829490 862728 40.05 66.6 2
08:35:05 2023-09-28 433279 431060 110126 108005 185324 189235 197694 197300 112189 109032 135081 140473 166017 169264 468697 502065 1341129 1329160 492375 509051 154837 136666 161113 162811 199136 193868 180771 181814 109750 111612 315695 288044 858278 846702 268908 268233 355532 358463 435534 422527 437751 438308 453695 455395 422459 471181 941899 989122 681062 544293 387691 380786 448435 448791 459553 466951 467509 470589 516795 516508 830152 876206 40.05 66.3 2
08:35:06 2023-09-28 436666 432872 111125 108295 189635 190192 199840 198954 110033 109084 135866 141209 166969 170097 472718 503372 1341603 1331199 494359 512011 155087 137361 161697 164161 200144 196340 181344 183749 110122 113642 320428 291350 859186 854106 269963 269972 355014 357349 438038 426369 440172 439068 451038 459077 423831 472622 948244 988229 675777 550309 389643 381891 450037 450071 464697 467733 466445 470589 519888 522851 832550 876169 40.05 66.3 2
08:35:07 2023-09-28 439984 443268 111284 108436 186371 190267 200432 198022 111790 108265 136002 141035 167483 172898 476439 514058 1348667 1324332 490261 512721 155406 137491 162475 164681 201405 196964 182820 184333 110827 111210 321314 292382 850822 861410 273208 269557 356512 359944 441150 427430 436261 440926 451034 458111 423723 469917 953811 1005377 675777 550309 389643 383143 453320 450211 464429 467733 469649 473295 519679 521537 842993 878111 40.05 66.2 2
08:35:08 2023-09-28 442584 442255 111507 108761 186375 191673 200467 200276 108990 107504 136380 141329 167666 173405 477602 513010 1368961 1350625 492375 513986 155061 137396 163189 164945 203029 197379 184183 185014 111049 113935 321990 292845 857953 858982 273208 269209 355548 360704 436687 427605 437405 437746 451070 457465 426338 469880 948281 1000223 681414 549494 391132 384797 453677 454844 459985 466951 464975 472590 521196 518468 848592 881483 40.05 66.2 2
08:35:09 2023-09-28 441989 442142 111589 108953 186409 191708 200467 200205 108682 106848 136448 141167 168164 173212 482561 513806 1361950 1348985 501083 516821 155233 137449 163941 165832 202888 197936 184863 185403 111392 114128 321113 294792 866198 866205 273015 269209 356690 362890 439234 426224 438444 438616 451107 454757 419946 470621 950278 996864 677186 552728 393534 383072 449252 452131 462660 469681 465017 469885 518285 516906 842720 883046 40.05 66.1 2
08:35:10 2023-09-28 451052 446702 111516 108769 186693 191708 201379 200066 107994 106066 136672 141035 168198 172898 482330 521442 1355766 1327848 495643 518537 154630 137334 163361 165972 203065 201173 184733 185923 111426 114128 326848 294382 861218 872468 273982 268799 356690 360402 439256 426972 432583 438236 448286 457465 418367 464953 955237 1001674 674368 552821 390753 384869 451089 449647 460057 466419 466445 471668 514026 518437 845245 880387 40.05 66.2 2
08:35:11 2023-09-28 454006 446871 111211 108811 186595 192782 200748 201045 107170 106259 136595 141398 167898 173355 483049 517952 1367178 1340575 498244 519674 154373 137469 163258 168791 203029 201068 184863 188426 111426 114230 325720 297428 870100 869999 273595 269432 358808 360088 437224 428216 435139 439794 448417 453659 419946 466344 952388 1007816 661684 556173 392312 381623 452264 446352 463386 466951 459615 470589 514026 516715 848592 879676 40.05 66.2 2
08:35:12 2023-09-28 450549 448376 111284 108769 186991 191708 201554 201010 107089 105928 136448 141467 168164 173319 483464 516898 1374206 1353109 495083 519674 155061 137155 164961 166145 204565 196694 185381 186444 111633 111338 325741 297033 867585 871122 273788 270443 355833 360668 438038 429964 438778 437961 446956 452000 420868 465978 952115 999481 678596 553513 390544 380786 450627 450741 459683 467733 462450 470589 519312 515351 848592 884097 40.05 66.2 2
08:35:13 2023-09-28 458092 450769 111284 108436 187025 192345 201943 201537 106550 105322 136483 141398 168164 173441 487316 517624 1352624 1342851 504484 520042 154304 137136 164377 169061 204206 197517 185936 188901 111659 114264 328619 297500 876709 881648 273982 268764 357765 360078 437501 423899 432475 437763 446336 453340 418294 459480 953099 1000187 667321 556997 389957 384869 451752 447766 459949 466419 464360 468684 512401 513872 842993 881273 40.05 66.3 2
08:35:14 2023-09-28 459920 453713 111275 108428 186995 192677 202119 202172 106572 105691 136346 138268 168063 169943 487588 522487 1368757 1349622 498244 520042 154197 136688 164433 169498 204206 198689 185416 185707 111426 111359 327133 301633 883844 875471 273788 269432 358268 359004 436494 427612 432547 437558 444413 448634 419191 459480 951004 1006006 672958 559477 391132 380786 452264 448376 460057 467733 459717 467781 510889 514366 848629 880272 40.05 66.3 2
08:35:15 2023-09-28 457426 454530 111125 108399 186995 192314 202119 201185 106127 104286 136706 141202 168198 173248 488937 522263 1364986 1350625 502985 521146 154807 136279 165320 169061 203854 197448 188739 185545 111736 114196 328397 295435 883638 884510 273208 269432 354752 360414 436607 426369 432511 433003 443616 451296 414745 462385 948244 988265 671549 553329 387619 383107 450443 450556 458829 463376 463836 465470 513882 513959 841014 885042 40.05 66.5 2
08:35:16 2023-09-28 459809 455907 111173 108395 187063 192349 202401 202031 105803 104533 136728 141493 168164 173319 490053 522855 1355766 1341313 503734 518280 154090 136275 165205 169402 207424 198689 188774 186290 111581 114230 327771 299926 877310 884109 273982 268612 356654 359545 436722 423935 433200 437561 444630 450980 412889 458645 951041 997330 683658 557391 387619 386470 450627 448303 458511 463626 459579 467046 511796 513343 844843 880235 40.05 66.5 2
08:35:17 2023-09-28 464009 458444 110933 108395 186865 192957 202224 202807 105771 104182 136483 137948 168130 169874 491484 525886 1371275 1352113 500727 522624 153560 136861 165031 165446 204923 199522 185361 186127 111659 114173 325984 300733 880208 883880 273595 268799 357765 359294 436584 427310 431313 438887 445258 448502 414781 458279 950278 1005295 692357 561139 391132 380786 451061 448120 459949 467075 459433 466647 507918 513379 851979 880313 40.05 66.6 2
08:35:18 2023-09-28 458687 460138 110929 108220 187444 192314 203073 201853 105771 103852 136965 141270 168198 173248 491044 522855 1366925 1346452 502985 519776 154729 135796 166841 169402 205126 199279 185395 186875 111736 111359 329558 299570 883970 891277 273208 269620 353383 359244 436687 423935 433508 432445 440418 448599 411044 458609 948244 987722 681414 554494 389366 381962 448269 449366 455796 462219 461139 465983 512437 512297 842771 884968 40.05 66.7 2
08:35:19 2023-09-28 467298 460035 111298 108265 188070 192817 203537 202808 105673 103981 137302 141305 168697 172969 492507 532916 1361555 1341038 504558 521349 154099 136224 166038 169778 205021 199626 185977 186910 111736 111456 329283 301987 888845 890994 273982 268799 355583 359004 437336 426043 431325 436067 440418 448634 411044 456341 953811 998739 686557 559477 388814 383107 451586 447669 457187 461536 461466 464922 509488 511037 845442 880203 40.05 66.7 2
08:35:20 2023-09-28 468111 462495 111044 108287 187668 193428 203038 203162 105416 103916 136896 138590 168198 169521 493626 530445 1370240 1350191 500002 523699 154099 136320 166327 166688 205058 199905 188263 186807 112047 111489 331345 300988 894217 890462 274877 269972 355583 360124 436711 426079 430910 432570 442129 447206 411008 454498 948743 1003091 688007 556173 389957 380786 450273 447036 456239 465002 458746 464922 508732 507601 851497 885523 40.05 66.8 2
08:35:21 2023-09-28 466169 462099 110963 107670 188038 192513 204321 203126 105384 103722 136965 137733 168198 173319 494748 526919 1364986 1344501 501527 520910 153348 136018 166340 166525 204773 200604 186011 187792 111504 111465 331941 304350 881129 899836 270905 269244 355583 356311 436802 423528 433815 435638 436540 445880 410668 457275 948244 991133 673945 562733 389366 383128 447168 447036 457866 462219 458060 461369 507688 509172 838109 880272 40.05 66.9 2
08:35:22 2023-09-28 468770 463470 111198 107666 188890 192677 204717 203519 105286 103677 137087 138590 168130 169521 495266 531977 1372764 1348704 495643 522891 153842 136388 166863 166822 205731 201130 185720 188121 111581 111771 333164 305432 883177 893553 272823 268799 355548 356275 435570 426972 431325 435416 437403 444176 409460 454610 950278 998775 688007 562733 387711 381849 450737 446438 458189 460854 454578 459521 508015 509172 851042 881273 40.05 66.9 2
08:35:23 2023-09-28 467449 467684 110933 108034 188173 193433 204321 204052 105384 103406 137509 137850 168731 173284 494896 532049 1370203 1350191 505273 522891 153535 135762 167718 166674 206442 200954 186888 188548 111736 111542 332542 304024 887668 901357 272823 269655 353157 356311 438016 423863 432586 430275 436718 446907 409183 453124 948743 984932 692901 559845 388814 384250 449670 449918 460462 460031 458725 462644 510533 507887 842919 885042 40.05 67.0 2
08:35:24 2023-09-28 473803 468280 110908 108001 188173 193227 205005 203448 105496 103412 137905 137850 169233 171057 499684 536228 1370814 1341313 502985 522927 153348 136078 167378 167351 206052 201270 187442 188514 111891 111553 332542 304640 898770 899725 273208 270163 354162 356275 438038 426369 428635 432069 436034 445809 410051 452181 950090 997293 685108 560668 387711 383019 449568 447742 457208 459422 457341 459449 507533 507601 851042 882527 40.05 67.0 2
08:35:25 2023-09-28 471620 469120 110682 108179 188138 193874 204751 204339 104998 103580 137606 138827 169063 170263 499610 540910 1377966 1355107 503944 522819 154026 136070 168012 167549 206442 201235 188031 188087 112047 111695 332238 303519 907062 898099 273788 269972 355999 358968 436494 426333 428296 430177 437768 443137 408172 450790 946157 1000187 685108 558612 387655 382660 450308 446767 455594 463554 455221 463705 503412 505089 853464 885352 40.05 67.0 2
08:35:26 2023-09-28 474430 471838 110899 107980 188765 193533 208711 204769 105030 103722 137610 139392 168965 169590 498578 532880 1362523 1353071 510356 525995 153314 136241 167648 167949 206408 202222 187736 189308 112047 111618 334570 306955 895580 908314 272246 269783 354978 357086 436911 422193 428708 432800 435387 441949 404198 452181 949416 994011 680758 563933 389920 381927 448118 445132 457531 460783 457303 458933 504626 504909 843284 883783 40.05 67.1 2
08:35:27 2023-09-28 478215 472432 111302 108045 188959 193698 206049 205489 105149 103722 137405 139551 168697 170671 501106 538237 1376121 1353797 502592 528155 153033 136207 167378 167949 206016 202540 188100 189308 112047 111618 335247 307611 918752 902566 272438 269972 355512 356275 433048 423610 429278 432930 435351 442129 405804 450790 948743 1001637 650409 564333 387655 381849 449070 444045 455724 463229 450602 461005 500445 503982 851042 882812 40.05 67.1 2
08:35:28 2023-09-28 472693 473129 110908 108001 188812 193563 208747 208179 104998 103548 137927 139854 168965 170095 499708 532157 1381054 1367301 505804 525704 153710 135968 168366 167848 207450 202081 188942 189239 112203 111771 336490 306737 899856 905299 272170 270543 355030 359412 433426 423827 431252 430821 435351 440418 405804 451603 943233 991151 685108 561139 387655 381005 446816 448303 455916 462868 451988 458215 505013 505089 845442 887078 40.05 67.1 2
08:35:29 2023-09-28 478362 472316 111087 107868 189429 192922 205066 208144 105030 103548 137866 139551 169233 170095 501586 539018 1378114 1354071 503697 528747 153067 136173 168224 168482 206477 203214 188692 189939 111891 111771 336837 308756 908176 905299 270905 269593 354481 355669 432976 423863 427993 432105 435565 440777 404519 448414 947398 1000150 677858 563548 389643 381851 448435 445387 457208 461860 451988 459626 499830 505089 852858 882807 40.05 67.2 2
08:35:30 2023-09-28 474512 477224 111033 108136 189140 193930 206484 205489 105253 103722 137763 139485 169165 170602 501440 537024 1383352 1371200 505558 528456 153816 135950 168732 167983 208139 202575 188748 189801 112047 111695 333444 305938 899619 908997 270797 269972 354779 356240 432939 424188 429619 429500 434061 439539 402671 450471 943233 989122 685651 561139 387655 381580 446500 447036 455594 462219 452951 457170 503058 501685 843610 887350 40.05 67.2 2
08:35:31 2023-09-28 479883 475234 111096 107641 189262 193738 205101 203880 105030 103580 137901 139584 169267 170518 504617 541027 1380073 1358003 505594 530282 152821 136241 168224 169051 206511 203570 188989 190538 112203 111924 338673 308974 903015 909191 270869 269214 355286 356240 432976 423827 427316 431461 435565 439893 402707 446758 946019 1000187 661081 566273 390475 381362 446767 444227 457208 460712 451951 458430 500960 501930 852104 884060 40.05 67.2 2
08:35:32 2023-09-28 478290 478057 110908 108136 189187 194181 205066 204515 105030 103619 138517 139494 169301 170671 504223 536228 1383426 1371200 508907 529158 153808 135984 168732 168482 207803 203250 188989 190238 112203 111924 339591 306478 910882 911748 270606 269214 354029 356240 432976 422193 428672 428489 436181 438849 400273 448060 941826 987722 683658 562334 387619 381633 446500 447036 454951 461860 451988 455447 502440 499116 842939 887350 40.05 67.2 2
08:35:33 2023-09-28 479653 478093 111087 107815 189420 193874 205740 208650 105030 103722 138532 140062 169870 170805 505976 538274 1370777 1359788 513194 529761 153211 136070 168460 169017 207733 203856 189155 190896 112281 112001 338673 309958 903497 917071 270236 269214 355784 354885 435240 422950 428672 430141 433043 439288 401551 447743 950090 991096 666798 564381 387711 381849 445555 444408 456239 458067 453310 454410 500398 502110 841162 880235 40.05 67.2 2
08:35:34 2023-09-28 477904 480911 110908 107897 189097 194695 205101 204549 105174 103722 138582 140291 169301 170671 505039 539018 1383426 1371603 509631 530657 153811 135984 169087 168900 208418 203535 189355 190573 112203 111848 340509 308320 908272 914478 269963 269024 353761 355170 432599 421232 427993 429751 433120 436932 401551 445388 939165 987024 682208 562076 389643 381849 445555 446720 454309 463950 453236 456996 502770 498588 845995 887833 40.05 67.2 2
08:35:35 2023-09-28 482728 481935 111028 107868 189321 194040 206026 204515 105030 103710 138582 140228 170105 171146 504607 537845 1370203 1355032 512705 530657 153067 136078 168732 169285 207803 203891 189321 191140 112203 111924 338673 310859 901315 920979 269928 268422 355030 356370 435303 420272 426075 429465 432362 439539 399780 444723 947398 991096 665369 564418 387436 381828 445240 444372 455272 457391 451988 453092 498588 500980 841796 882145 40.05 67.2 2
08:35:36 2023-09-28 480454 481228 110567 107852 189097 194879 205563 205010 105030 103580 138354 139650 169301 171061 504679 541063 1386375 1370629 508546 528474 153348 135984 171837 169051 208778 203891 189355 191140 112281 111924 340509 309739 915359 917071 269097 268835 352001 354104 431650 421267 429147 428622 432181 435071 400273 446474 942875 990523 682208 562223 388262 378574 441714 447036 451007 459197 447941 454318 500058 498309 847315 886229 40.05 67.2 2
08:35:37 2023-09-28 482728 484555 110933 107666 189424 194212 206382 206647 105279 103580 138809 139617 169838 170129 504751 542481 1378114 1359937 509092 531409 153314 136162 171561 169051 208743 204499 189355 191813 111969 112001 341823 311790 902326 920979 268082 268835 354029 355364 433012 421267 426713 428840 429756 436967 399216 441453 944607 986326 677858 565253 386779 378862 441678 445072 454951 457061 451605 454229 500398 499152 839298 883634 40.05 67.2 2
08:35:38 2023-09-28 486190 483952 111011 107772 190212 193904 206347 204765 105463 103819 138671 140321 169938 170671 507607 545549 1380563 1358271 507354 530229 153173 136056 171646 169282 208313 205037 189355 191476 112047 112001 339043 312897 903243 915773 269548 267597 354529 355867 431310 422527 423462 427587 429720 433422 400418 442703 943233 998276 676408 565216 387711 378826 445347 441800 454951 458102 448869 455548 495999 497611 852252 882807 40.05 67.2 2
08:35:39 2023-09-28 483591 486382 110908 107641 190017 194207 206416 205152 105416 103580 138844 140228 169838 170671 509188 541135 1378114 1359937 510570 530265 153280 135984 171837 169554 209069 204893 189952 191813 112203 112001 345182 312675 905179 924928 267482 268285 352001 354862 433097 420604 423642 428840 431353 435316 396862 450117 945484 984031 683658 565902 385299 378754 444503 445301 453523 456919 450425 454726 500960 498345 841796 882807 40.05 67.3 2
08:35:40 2023-09-28 486620 486369 110819 107860 189386 194251 206382 204515 105542 103580 139336 140046 170344 170518 509944 550041 1380412 1350154 507464 531869 153348 135762 171837 169436 209104 204535 189321 192384 112047 112155 340509 312897 901132 918590 269133 267186 352001 354594 431654 423158 422234 428235 427469 434380 399216 440971 944643 994011 661860 566490 386118 378221 446500 441511 454309 457456 446324 455585 496035 497646 853464 881520 40.05 67.3 2
08:35:41 2023-09-28 483947 486313 110558 107893 189127 194831 206382 205940 105542 103852 139119 141207 169972 171146 509042 548941 1395272 1370112 508472 531833 153348 135766 172114 169402 209759 204286 190517 191743 112281 111924 337399 309922 916576 919576 267482 267669 351753 355867 429991 421896 423570 426315 429756 431777 399180 442962 939128 989122 682208 562733 387161 377315 441593 444082 450899 457391 446190 451891 499655 495380 846041 885426 40.05 67.4 2
08:35:42 2023-09-28 489213 486810 110908 107456 189493 193603 207384 205152 105384 103651 139116 140819 169838 170705 510739 550077 1383426 1358003 504657 531977 153314 135762 171837 169588 209139 205685 190251 192688 112047 112231 342054 313786 903583 920231 268306 266456 352001 353861 430365 421896 424595 428537 428845 431741 396790 438992 943233 996159 660979 565289 386065 377049 445555 441367 453341 458493 448094 454726 492927 496112 852178 883783 40.05 67.4 2
08:35:43 2023-09-28 487288 486927 110397 107637 189386 194831 206382 205826 105239 103819 138887 140819 169804 170705 510739 546616 1389926 1372653 509631 531494 153314 135762 171993 169436 209612 204213 190551 191813 112203 111924 341427 312011 916002 920937 267035 266812 350975 355598 429049 419646 422865 423881 427805 430113 395301 441008 940202 987722 679308 562334 385519 376183 442075 445217 449559 458100 444014 451497 496035 496112 846078 884761 40.05 67.4 2
08:35:44 2023-09-28 489786 486958 110933 107009 190404 193603 207563 205186 105311 103722 138848 140614 170394 170705 512259 550113 1383389 1358003 510281 531941 153101 135762 171597 169554 209104 205252 190217 192250 112047 112078 339969 313786 910680 920979 267482 265958 352001 351798 431357 423287 423773 427641 428203 433007 395422 437496 944216 996806 677858 566744 385519 376448 444612 441764 450683 455814 441372 453472 494112 495380 852252 883783 40.05 67.4 2
08:35:45 2023-09-28 486117 487215 110533 107637 189424 194286 206059 205792 105279 103748 139035 140487 169498 170705 511966 550077 1392646 1372653 511810 531941 153314 135540 172114 169554 209759 204535 190551 191813 112417 111924 341427 311570 916786 923583 266403 265958 349881 354361 427810 418104 422234 423809 426535 438118 393168 438992 938204 987024 677858 562461 385519 375883 441967 441872 449661 457456 441178 450832 495963 494644 848369 886266 40.05 67.3 2
08:35:46 2023-09-28 489030 489681 110423 107533 189922 194075 207245 205688 105767 103748 139321 140388 169838 170671 513785 543600 1380325 1359053 513252 531977 153101 135728 169776 169755 209139 205252 190551 192419 112203 112001 344095 313786 909538 928868 265364 265958 350939 351726 431007 418069 424595 423881 426501 431706 392029 438877 941899 983431 672058 565253 384120 378221 440652 441070 451898 454677 445524 447845 492770 496112 838109 881273 40.05 67.3 2
08:35:47 2023-09-28 486850 490664 110156 107526 189097 194251 206382 205649 105063 103580 138844 140487 169721 170705 512985 546844 1388627 1374643 515147 532013 153101 135540 171873 169084 209647 204570 190274 191813 112359 111848 343676 312675 937629 926239 267612 265108 349635 354361 427774 419113 423393 423150 426316 430575 389658 440105 939628 985501 677858 562696 385482 376040 439946 441584 449363 457276 445550 447736 493035 492418 842939 886266 40.05 67.4 2
08:35:48 2023-09-28 491732 491357 110529 107419 189463 194045 207061 206261 105542 103651 139038 140454 169872 170671 514513 545130 1374206 1360398 514926 535095 152549 135842 171717 169857 209139 205217 190586 192419 112047 111924 344095 314678 911955 930017 265772 264331 350952 351726 429724 418521 423993 423845 424102 431446 389622 437051 941862 984895 669158 565253 383848 376519 439019 439104 451539 454713 441372 446434 489333 493877 838109 881273 40.05 67.4 2
08:35:49 2023-09-28 486958 492052 110338 107812 189424 194867 206451 206147 105384 103677 138844 140951 169872 170705 514878 548457 1390598 1375545 515110 535059 153067 135403 172114 169588 209612 204570 190886 191848 112203 112155 343676 313749 924993 930575 265666 264966 349210 351654 430138 419040 422573 422329 425234 430172 391881 435108 938292 984895 676408 562733 385519 374266 439996 444170 446894 456777 441516 448101 492270 491690 844572 882894 40.05 67.4 2
08:35:50 2023-09-28 490530 492052 110457 106985 189459 194252 207061 205826 105561 103780 139169 140454 169956 171042 515243 546772 1377136 1360906 515952 537208 152715 135732 171788 169622 209104 205252 190586 192804 112047 111924 343908 314902 924572 930017 264146 264296 349881 351159 429156 418521 423093 423737 424066 431562 392158 435031 939165 982006 681331 564817 382619 376219 441440 441881 450937 454165 445550 446799 492698 493039 839088 881198 40.05 67.4 2
08:35:51 2023-09-28 495108 490177 110423 106952 189498 193909 207061 206118 105542 103819 138844 140714 169838 171214 514621 555203 1383389 1358435 510643 536303 152225 135634 168969 169891 208778 205252 190586 192419 112203 112001 343908 314167 917284 922140 265586 263487 350692 351460 428922 417482 420222 423845 424102 429411 390240 432367 940202 989698 659651 565326 383913 374195 441967 438889 448260 453367 443026 448407 491307 493182 850438 880021 40.05 67.4 2
08:35:52 2023-09-28 490604 491632 110338 106943 189489 193909 207061 205683 105416 103748 139358 140819 169838 170552 513657 546808 1377136 1359937 515220 535888 152365 135318 171682 169857 209139 204896 190551 192384 111969 111771 344095 314203 916980 931433 265616 263487 349067 350341 431052 417971 423133 422329 423217 430468 390906 436213 940833 980281 673508 563548 381503 375319 438652 442911 450299 450620 441516 444714 490092 491690 837498 880021 40.05 67.4 2
08:35:53 2023-09-28 496389 491632 110452 106910 189463 193603 207418 205860 105384 103677 138926 141013 169838 170942 513355 554543 1381391 1358271 510643 536682 152331 135668 169265 170009 208778 205252 190852 192384 112047 111924 345031 314424 916183 924836 264181 263609 349635 350629 428316 419706 419259 423140 423407 427419 391328 433127 939536 988265 670608 565856 382655 373074 439064 438415 448188 452026 441877 448065 489632 492167 854054 880736 40.05 67.4 2
08:35:54 2023-09-28 493760 494181 110202 107500 189286 194110 206313 206365 105640 103852 139135 140520 169838 170705 513259 549896 1391585 1372690 515184 537477 152965 135318 171908 169588 209612 204570 191019 192250 112047 111848 343676 313786 924765 928868 264111 262681 346731 351460 427712 417305 420854 419629 424066 426748 389920 432367 935476 983468 673508 561935 383269 372742 438000 439140 447123 454039 441550 447321 488990 488038 843592 880235 40.05 67.4 2
08:35:55 2023-09-28 497813 493079 110567 106914 189498 193603 207563 205860 105449 103748 138844 140487 169838 170705 513693 554103 1383389 1358003 512126 537893 152365 135191 171597 169588 208958 205252 190586 192419 111891 111771 344095 315419 921435 927542 264146 262428 347813 349500 427712 419113 419828 421878 421469 426464 390761 431533 939315 992360 672058 565143 380783 374879 440472 440406 448133 450620 441476 446471 489540 490239 851434 878771 40.05 67.4 2
08:35:56 2023-09-28 495614 496605 109856 106972 189321 194681 206416 206325 105416 103884 139072 140714 169872 171095 513729 557482 1392646 1365150 510607 534769 153067 135030 172114 169285 209759 204535 191153 192081 112125 111618 343676 313786 927424 926239 265616 263648 345653 350557 427712 419706 419556 419724 423037 426712 391328 433434 935476 984163 675910 559477 381466 372480 440292 439722 445860 451287 440447 446434 492002 485848 852252 882527 40.05 67.4 2
08:35:57 2023-09-28 498249 493124 110008 106910 189088 194181 206451 206147 105528 103852 139120 140819 169838 170671 513765 556112 1368868 1354108 519319 538274 152331 135284 171767 169588 209104 205037 191153 192577 112178 112078 343676 315574 925929 931507 266369 260904 347040 349357 431052 414705 414520 419593 421433 429331 385420 430790 940202 984126 656793 564333 378677 375140 440502 437301 446807 449289 444081 441457 484753 489672 834920 878734 40.05 67.4 2
08:35:58 2023-09-28 498014 494166 110122 106886 189793 194045 206451 206147 105488 103884 138844 140811 169953 171214 513729 554529 1382371 1360173 514367 538274 152191 135600 168732 169857 208452 204893 191052 192384 112047 111695 342749 314424 923524 926239 264866 261009 347741 349536 427108 417305 414628 420617 421469 424815 387777 428562 935512 989744 659651 563584 382821 374843 441242 438667 448549 451181 439188 445174 485364 491239 848371 879836 40.05 67.4 2
08:35:59 2023-09-28 496664 495310 109754 106952 188765 193934 206853 206330 105528 103852 139003 140954 169838 171146 516671 554919 1392609 1371603 513579 537857 152824 135123 171958 169285 209577 204858 191019 192384 112221 111771 343676 314678 925672 930186 264492 261774 345098 348973 426469 414957 418299 419724 420841 424149 387195 431179 934078 982006 674958 560013 378677 370776 439293 439247 445860 449324 438106 444027 490960 487098 851042 880198 40.05 67.4 2
08:36:00 2023-09-28 495614 495695 110126 106919 189079 193874 206451 205826 105416 103780 138844 140487 169569 170671 516708 550149 1367896 1358003 519723 537857 152331 135386 168969 169436 208778 204179 190551 192215 111736 111618 345966 314388 919637 935447 264679 261720 348889 350205 428134 414741 417822 419688 418127 425304 385276 430617 937984 975743 658222 562733 379568 372480 439521 437442 446854 449440 440502 441421 489359 487098 836254 881273 40.05 67.4 2
08:36:01 2023-09-28 501987 496085 109780 106910 188787 194045 207128 205860 105666 103722 139266 139650 170142 169624 518743 559018 1378114 1343509 513652 538274 152331 135063 171682 169051 209104 204356 190586 192384 111969 111695 346902 314678 924779 930186 264866 261720 345098 347398 428619 417894 414448 419724 419692 426748 387159 425966 940870 987722 656793 562461 379298 373039 437786 437610 445655 448493 442398 447770 487017 489024 839648 878623 40.05 67.4 2
08:36:02 2023-09-28 503822 495981 109645 107360 188924 194619 206313 206399 105542 104020 138809 140811 169687 171214 519651 559054 1383117 1361370 516684 539307 152331 134843 169347 169051 209104 204213 191791 191778 112047 111521 348541 313786 929147 928210 264866 259350 344580 349500 426505 414921 412629 419428 421137 423021 385113 423462 932720 988265 663358 562334 378713 371662 438983 432985 441994 449289 439056 450196 480952 486376 847279 876243 40.05 67.4 2
08:36:03 2023-09-28 495936 498773 109754 106886 188782 193603 206485 205649 105593 103716 139266 139650 169838 170095 518278 555902 1378114 1358969 516684 538274 152331 134894 171802 169017 209139 204535 190384 192723 111736 111542 345966 316023 917443 932725 263555 260974 345696 346318 427712 414485 414520 414470 419432 425884 386316 429072 937648 974182 662331 557639 378491 374879 438946 439870 440939 448493 440411 444374 486949 483521 836703 881994 40.05 67.4 2
08:36:04 2023-09-28 500261 496157 109754 106754 188955 193603 206451 206147 105561 103813 138926 140819 169804 170671 518645 559090 1373195 1348704 516613 539036 152297 134843 169087 169017 208924 204535 190586 191813 111736 111489 343676 313469 921632 930017 264492 260984 346614 346840 428316 413574 414787 418540 417647 426093 381900 423353 936839 982006 663358 562733 379568 373074 438052 432858 441669 449440 440447 442929 481144 486376 834920 876169 40.05 67.4 2
08:36:05 2023-09-28 495639 496188 109721 106886 188634 193874 206416 205860 105416 103742 138809 140696 169569 170671 517474 554543 1386375 1373581 516647 538274 152297 134843 171767 169017 209104 203926 190944 192139 111875 111695 347252 315574 927965 931507 261820 261720 345659 348719 423854 414741 414520 414831 417647 422464 385169 428157 931650 979200 666798 556997 380107 372466 439293 437628 439628 449440 436089 441385 485130 482752 848974 878771 40.05 67.4 2
08:36:06 2023-09-28 495968 499041 109561 106877 188241 194045 206382 205826 105666 103813 139135 140357 169838 170129 519011 554919 1378114 1358233 518146 537982 153067 134403 172149 168448 210087 203926 190551 191534 111736 111401 344603 314455 922852 935407 263187 261707 342988 347398 427410 412340 413246 414795 419915 424815 381365 423462 930012 975743 659651 557459 380107 374578 437251 436356 439807 449685 439604 442117 485639 481148 839188 881273 40.05 67.4 2
08:36:07 2023-09-28 497808 498773 109721 106881 189179 193592 207026 205826 105561 103845 138922 140819 169736 170671 519048 554115 1367896 1358003 521232 537252 151808 135030 168732 169051 208743 205037 190586 191813 111736 111521 345966 315383 921489 935407 261892 260251 343581 346056 424034 411653 412049 419131 415787 421641 382778 423426 934813 977888 659008 562733 378112 372502 435547 432894 442066 448177 437192 439288 480469 485692 834442 876206 40.05 67.4 2
08:36:08 2023-09-28 504135 499041 109565 106877 187997 194181 206061 206181 105561 103916 138651 140819 169301 170671 519011 562362 1383389 1359400 516684 537666 152191 134441 171561 168749 209139 203570 191176 191441 111736 114264 346456 313786 926264 927552 263741 260071 342843 349461 423041 413394 413758 417477 419802 422134 384406 424411 932168 987722 654658 562733 379568 369524 436697 432714 441922 449440 432647 441734 481922 484183 843610 874336 40.05 67.4 2
08:36:09 2023-09-28 498249 499041 109561 106848 188207 193568 206382 206214 105561 103845 138809 140487 169301 170518 518278 553678 1387360 1368683 514380 539417 152052 134403 171526 168749 209069 203926 190551 191813 111736 114298 347614 313469 925445 930053 261451 260984 342879 345277 422328 414813 413246 414467 415170 421326 382508 423426 930989 978581 662510 557391 378223 369848 438057 437301 439297 448177 432638 442713 486327 483514 849011 877963 40.05 67.4 2
08:36:10 2023-09-28 501714 500896 109384 106706 188203 193262 206416 205826 105561 103916 138809 140421 169335 170400 519855 559126 1368868 1349280 522222 541183 152093 135013 169206 168915 208784 203965 190447 191673 111633 111424 345966 316023 930089 934119 261892 259520 342988 347414 423926 409779 413612 417323 415088 422801 378943 424559 932757 977888 676226 562733 377419 369884 433025 432786 441764 445907 435226 438302 481877 482788 833188 875548 40.05 67.4 2
08:36:11 2023-09-28 501823 499746 109670 106485 188799 192957 207061 205826 105384 103852 138678 140454 169301 170671 519415 558231 1380073 1358003 515952 540181 151321 134843 168260 169084 207768 204391 190551 191778 111426 114173 347355 315491 923801 930186 261856 259843 344964 345772 422697 414193 413026 414795 415956 422324 384296 422988 936293 983322 655363 560757 375974 369704 438016 432606 440571 445769 432592 442301 481877 484541 839686 873613 40.05 67.4 2
08:36:12 2023-09-28 505994 501160 109342 106782 188203 193874 206347 206181 105561 103819 138814 140454 169335 170163 519818 563229 1391350 1361407 513615 539799 152052 134470 169074 168482 209139 203570 190551 191778 111581 114298 342749 313469 923321 930186 261047 260251 342988 344964 422697 414193 413612 412322 415088 421612 380795 423282 929669 973620 661795 555314 377419 369330 437433 432949 437612 446812 432804 442929 481967 478455 844192 876169 40.05 67.4 2
08:36:13 2023-09-28 495603 500448 109384 106306 188207 192992 206416 205221 105416 103677 138713 139650 169301 170418 519855 555720 1364986 1356522 522783 539799 151355 134483 168495 168900 208272 203891 190309 191970 111496 111456 345031 315275 920273 938062 260616 258578 342988 345699 423149 410896 414493 414139 414432 421612 381407 425390 931650 969439 670064 561139 376131 369884 433025 435416 440571 446473 432633 438302 481179 480580 833734 875548 40.05 67.5 2
08:36:14 2023-09-28 505590 501155 109200 106489 188173 192992 206416 204833 105593 103690 138809 139584 169301 173477 520995 562362 1378114 1348704 514417 539799 151808 134369 168732 168715 208452 203891 189355 192419 111015 111424 345966 317312 915105 930017 261047 258792 342988 344969 424034 411689 410513 413556 415088 420358 380797 419483 932061 978581 659008 561043 376167 372321 436634 433691 439153 445031 435636 440131 477792 482149 830005 874447 40.05 67.4 2
08:36:15 2023-09-28 502962 499050 109271 106489 188038 192957 206095 205221 105416 103748 138582 140321 169600 170568 519563 556446 1389296 1367215 513505 539653 151917 134268 168625 167983 208743 203535 190251 191476 111426 111424 344603 314131 928076 930053 259118 259270 342217 345772 421438 412340 411421 411021 415088 419178 382237 419519 927695 973656 670064 554494 376351 369812 436779 432971 436313 446898 432256 440975 478116 475676 841198 873613 40.05 67.4 2
08:36:16 2023-09-28 499944 499831 108865 106844 187025 194045 205135 206041 105384 103813 138678 139650 169267 170129 521401 558788 1375970 1359937 520900 539799 152191 134226 168969 167949 208958 202646 190419 191174 111426 111141 347837 313786 927631 935407 260023 258471 340428 347696 423388 410590 412186 412143 417364 418634 377518 421828 926161 972188 655363 558649 378417 369256 432199 432678 437920 447162 431821 438671 480712 478420 839372 875584 40.05 67.4 2
08:36:17 2023-09-28 498286 499059 109300 106164 188207 192349 206451 205010 105561 103722 138686 140046 169033 169555 521401 554935 1370240 1354145 517744 537288 151321 134369 168260 168482 207837 204177 190217 191813 111083 114184 348653 317312 931638 938062 258604 258792 342988 342821 422697 409815 412661 409797 413449 421316 378835 421340 929669 969439 674958 554494 375286 369848 432737 432858 438038 442472 432538 437446 481999 481354 832291 875400 40.05 67.4 2
08:36:18 2023-09-28 504425 501160 109380 106127 188241 192046 206451 205186 105593 103742 138354 140124 168765 169590 519891 559126 1378114 1350364 514926 539998 151464 134606 167436 168915 207306 203749 190413 191604 111187 111359 347355 317131 923633 930186 259368 257853 342722 342424 420147 411292 410113 412215 411240 419843 378583 419077 931650 979128 653934 558612 373515 368628 435547 430823 436620 440511 433806 438923 479304 478084 834369 873241 40.05 67.5 2
08:36:19 2023-09-28 506933 503304 108940 106518 187544 193362 206026 206112 105528 104020 138511 140046 169082 170095 521328 564823 1388496 1358003 514819 540563 151774 133897 168732 168379 209069 203179 190482 191140 111358 114128 346902 315088 933050 928868 259769 257888 339889 345528 418897 408559 407945 411925 415016 417576 378208 419455 930329 984141 656435 559294 377115 367930 435021 431238 439270 447104 433191 436366 474333 477832 844488 872000 40.05 67.4 2
08:36:20 2023-09-28 498778 501873 108936 106132 187901 192752 206026 206112 105351 104052 137866 140487 169017 170705 521328 554068 1377136 1367687 522476 539799 151288 134083 168495 167949 208383 203214 190517 190538 111015 114093 345966 313910 933747 931396 258569 257491 340918 344760 419806 408559 412004 409797 412506 415347 378194 421340 923579 975513 655363 555707 375250 365317 430984 432678 437824 443092 430901 435921 480821 478084 844192 874581 40.05 67.4 2
08:36:21 2023-09-28 503776 502784 108973 106136 187839 192618 206026 205152 105561 104092 138398 140046 169233 169590 522509 557338 1361950 1352550 522783 537666 151045 134116 167718 168563 207768 203535 190217 191499 111119 111350 348299 316963 920087 937360 259043 256128 341531 342568 422190 409901 411639 411889 410015 417860 376457 420415 930145 966627 652505 561139 373552 367930 432938 431425 436575 440511 432540 432489 478008 478123 833734 871031 40.05 67.4 2
08:36:22 2023-09-28 506749 500525 109204 106099 188173 191708 206416 204833 105561 103787 138547 139551 168965 169487 521328 563193 1377136 1350737 515184 537666 151254 133897 168224 167949 207768 204213 189321 191743 110793 114162 345909 317312 911611 931510 258533 256880 340918 341641 420738 409779 407945 409797 410051 419142 377625 414448 930989 978581 656108 557749 373495 368377 432701 431165 438667 442012 433769 436814 477343 477868 832137 870576 40.05 67.4 2
08:36:23 2023-09-28 501269 501274 108873 106103 187548 192314 205740 205186 105834 103748 138009 140046 169332 170263 521072 558763 1384988 1367711 516500 539689 151186 134015 168364 167814 208203 203144 189918 190972 110981 111285 345615 315949 924140 929944 256944 256664 338615 342460 418825 409779 407982 410318 411240 416256 377625 416865 923579 975779 655363 555087 374117 366998 433079 430105 435538 441817 431280 436384 477227 475185 841759 871067 40.05 67.4 2
08:36:24 2023-09-28 501787 502534 108834 106132 186991 192957 205386 205152 105528 103716 138514 139551 169116 169116 522139 558625 1372147 1358458 519686 537666 151774 133461 168732 167384 208825 202575 189355 191140 110947 113823 346902 314678 931500 935407 257737 256381 339721 344506 421891 408563 408449 411772 412398 415823 374061 417309 926255 968645 651075 554458 375818 367485 431335 432804 436770 443092 432540 432336 476148 475818 835354 871031 40.05 67.5 2
08:36:25 2023-09-28 498778 500530 108873 105779 187873 192314 206382 205186 105561 103884 137935 139584 168999 169590 522139 554103 1360972 1352110 522820 537666 150769 133897 167648 167949 207410 203214 189355 191140 110981 114014 348299 315383 921827 938062 257623 255482 340954 341641 418825 409431 410440 409402 408759 416548 375292 419077 927621 963826 652505 556137 371827 366417 430031 431086 438006 440908 431891 432444 477719 477087 832137 873674 40.05 67.4 2
08:36:26 2023-09-28 504135 502392 108790 105925 186995 192279 205740 205472 105351 104195 137866 139584 168231 170095 521364 559090 1374209 1355556 517786 541183 151085 134201 167401 168745 207595 203108 190113 190434 110845 114115 347355 316473 931277 931507 256944 254485 340439 341317 419213 410554 405579 409761 408151 413430 376206 414412 926344 978581 659008 560271 369736 364187 432346 427515 438006 440768 428287 432480 473667 477819 834920 868871 40.05 67.4 2
08:36:27 2023-09-28 504648 501658 108506 106103 186961 192314 205101 205186 105384 103813 137866 139551 169017 169555 522139 562398 1383426 1354291 514912 540181 150803 133461 168224 167882 207768 202540 189355 190972 110793 113789 345966 314388 928076 930185 256155 255518 337535 342435 419510 410300 404864 409449 410051 414980 377396 415044 922209 979894 644772 555087 373370 365175 433517 428694 435090 441831 429269 432480 473796 472414 839013 871381 40.05 67.5 2
08:36:28 2023-09-28 501823 504023 108756 105785 187412 191464 206209 206357 105568 103748 138181 139452 169131 168878 522326 556469 1371714 1351699 516613 539799 150809 134133 167436 167882 207087 203214 189286 191308 110529 114115 343160 317276 918626 938062 255119 255482 338591 340023 418563 408240 405542 408222 408437 416000 373048 414376 923579 963862 656435 553121 369664 367561 430761 428754 432908 440458 431243 435091 477123 472378 827690 872000 40.05 67.4 2
08:36:29 2023-09-28 506933 502015 108573 105787 186995 191708 205386 205010 105384 103645 137901 139983 168231 169453 522953 564025 1363945 1341453 519319 538459 150769 133461 167926 167799 207410 202611 189321 190896 110743 111243 345031 316924 925075 934156 257595 254344 338175 340909 419473 405583 408180 411772 408151 413755 373939 416335 926953 969402 651254 558649 369700 365282 428827 427266 437079 439861 428663 432444 470836 475292 829104 869525 40.05 67.4 2
08:36:30 2023-09-28 504782 501274 108606 105449 187025 191999 205706 204833 105279 103852 137871 139584 168198 169453 521401 559126 1371275 1350625 516684 541270 150286 133990 166957 167949 206442 202611 189321 190941 110606 113744 347135 315491 943900 930186 256119 254307 338900 339509 418326 409431 405506 410028 406640 413465 374204 415302 925599 975053 648217 556137 369295 366521 432559 428585 435348 438518 428177 436181 474466 474338 832365 866802 40.05 67.4 2
08:36:31 2023-09-28 503017 502078 108687 105449 186995 191708 205420 205186 105030 103852 137788 140046 168762 170381 522623 557973 1374717 1361600 521122 540873 150910 133671 167542 167814 207779 202540 190217 189377 110793 113597 347837 315685 934178 935407 255332 253917 336790 341317 415056 405547 405615 409160 407579 412649 372454 414376 920245 968753 649646 555087 369700 362009 428936 427587 432980 440768 423633 433709 474405 472414 839335 870762 40.05 67.4 2
08:36:32 2023-09-28 504782 502790 108398 105453 186995 191505 205740 208321 105561 103651 137901 139355 168697 173248 522953 555771 1368868 1349664 517379 539799 150665 133461 167531 167351 207087 202540 188714 191140 110419 113834 347355 317613 917907 935407 256931 254733 339240 339772 420625 405583 405398 405673 407472 414009 374130 415228 922356 965754 648217 551945 369627 365317 428936 428731 431546 440503 429610 433094 471900 470475 828865 871371 40.05 67.4 2
08:36:33 2023-09-28 504746 503314 108498 105449 186663 191673 205101 206383 105351 103722 137841 139642 168198 173527 522953 563757 1357891 1342268 519759 538459 150527 133683 167378 167766 206511 202575 189321 190538 110453 110884 345031 314867 929074 934083 256119 253069 336826 339545 418030 404586 405506 410608 406296 412852 372884 415486 923579 965225 656793 557822 371102 363641 427387 428198 436154 437902 427343 432173 473912 474266 832137 871371 40.05 67.4 2
08:36:34 2023-09-28 508992 503538 108207 105738 186375 191743 204464 204833 105384 103677 137871 139551 168715 173441 522916 563437 1380375 1348406 514949 540800 151119 133293 167436 167216 207629 201798 189217 190400 110470 113787 346902 315350 928847 927542 255368 253847 334732 340609 414804 405727 405005 409449 408186 412649 374021 412368 921776 978581 635963 555744 371827 362516 428936 423845 435271 439139 426029 433094 469030 472414 836847 866334 40.05 67.4 2
08:36:35 2023-09-28 502701 502087 108207 105416 186697 191406 206629 204549 105384 103645 137866 139459 168198 173284 521072 555736 1378114 1364250 518153 539799 150803 133243 167414 166856 206511 202080 189355 190504 110419 113642 345031 315574 924366 932725 256112 253492 336022 339509 415092 409142 404900 405853 406937 412558 376025 414418 922999 971463 647590 552618 371904 364969 431029 429642 431439 439064 425993 434362 473912 469592 839648 868686 40.05 67.4 2
08:36:36 2023-09-28 501204 502042 108249 105215 186858 191261 205888 206357 105542 103722 137763 139275 168130 168678 522733 556469 1367376 1349215 519185 539799 150253 133327 166735 167317 206442 202575 188726 190406 110232 113821 346410 315491 916876 936733 255569 253069 336790 337430 418030 405228 404864 405460 406074 412240 372884 414419 922430 960297 658222 551945 369271 363096 428294 428549 430333 436959 427343 431147 472267 469557 826444 869525 40.05 67.4 2
08:36:37 2023-09-28 507649 502051 108215 105387 186212 191070 204748 203914 105279 103580 137866 139259 168198 173212 524066 563041 1364986 1337501 513670 540344 150320 133210 167109 166856 206477 201939 189155 190094 110368 112177 348299 316473 929577 933493 256838 255056 337803 338343 418549 403198 404571 408835 405822 411594 369821 411603 924396 966627 651758 556173 370321 364151 427616 423809 432980 436638 428323 429818 469030 471715 824474 865683 40.05 67.4 2
08:36:38 2023-09-28 507381 503309 108215 105283 186371 191203 205101 204833 105030 103748 137415 139551 168048 169487 522953 562362 1369195 1349664 516684 537702 149805 133528 166421 167351 205800 201904 189321 189939 110232 113451 347135 315161 945406 930186 255750 252083 336519 340244 414948 405871 405580 405889 406038 411491 373985 412551 922430 971506 656108 556137 369009 363280 430115 426025 432818 436745 426399 432603 471278 471868 831774 867653 40.05 67.4 2
08:36:39 2023-09-28 501823 502830 108107 105070 189745 191371 208818 204867 105063 103645 137475 139950 167898 171527 522659 559665 1368794 1356410 521122 541330 150186 132984 166969 166755 206339 201235 189710 189142 110606 113193 338673 313786 946034 935407 256205 251907 334732 339402 413709 403058 403086 404850 406074 410193 369893 413795 916357 961071 654658 553121 369555 360871 426483 427593 430298 439530 424586 428494 468814 468172 834405 867615 40.05 67.5 2
08:36:40 2023-09-28 502701 503538 108025 105062 186375 190469 205101 208095 105384 103515 137866 139069 168231 173177 522953 555807 1367896 1346786 517379 539417 150045 132934 166876 166525 206442 201763 188100 190406 109860 113485 343908 315455 922908 935407 254848 253104 336559 339311 417151 404014 405396 403783 406002 414396 369713 411456 919633 962228 648217 550273 370049 363060 426483 425989 429107 436923 426668 430193 469066 468782 827030 869525 40.05 67.4 2
08:36:41 2023-09-28 507644 502686 108364 104793 186763 190296 205460 205922 105286 103819 137662 139854 167898 173248 522953 562939 1368868 1346786 515952 537666 149738 133444 166038 166889 205161 201623 188527 189939 110046 113451 345466 317312 919603 929523 255028 251521 334768 336143 414984 405835 403859 405781 404467 411780 372620 409714 922430 970099 653208 553513 368225 362912 428936 423809 431362 434300 423489 431147 468994 468864 827067 861936 40.05 67.4 2
08:36:42 2023-09-28 509388 504445 107818 105066 189781 191070 208965 208432 105207 103580 137380 139102 168048 173248 523423 563041 1380073 1351699 513689 539579 150601 132897 167097 165674 207271 201165 189051 189273 110020 113562 345966 315125 928406 928862 255388 252707 334010 338450 414040 403837 402249 405460 406074 410229 369857 408340 917140 972229 658344 553407 370321 362912 426483 422473 429657 439221 422925 429173 466181 466828 833188 861899 40.05 67.4 2
08:36:43 2023-09-28 502701 503574 107843 105030 185826 190902 208854 208104 105334 103548 137415 139037 167632 173248 522176 555771 1371949 1358557 519628 539799 149805 132593 166569 169883 206408 201587 188726 189377 110080 113260 344603 314424 930757 932029 254309 251872 335900 336921 412475 405514 405005 403359 406038 409618 371805 411310 918376 967087 644772 550980 369271 360438 428257 426736 431325 436745 423984 430768 471502 469071 836254 866187 40.05 67.4 2
08:36:44 2023-09-28 502701 502110 107813 104653 187685 190827 206629 205453 105365 103580 137503 138908 167947 168393 522733 558478 1352475 1344835 522783 537288 149326 132626 166060 165674 205589 201200 188100 189342 109523 111676 348305 315125 930799 934083 254739 249256 335900 335402 414328 402173 405292 404853 402976 410265 369525 412259 919817 956158 640015 553513 367183 362912 423975 426315 431070 435365 422225 427248 471792 468172 825060 864456 40.05 67.5 2
08:36:45 2023-09-28 509023 502821 107739 104929 189750 190169 208889 204508 105063 103374 137285 138013 167898 172584 522953 565353 1365842 1335679 513689 539799 149359 132780 166340 169883 205766 201305 187476 190204 109623 112044 347355 318281 922613 930186 254848 252529 333974 337121 414804 403234 401214 403783 403579 411491 369785 405506 922342 966627 654296 553513 367817 363425 427507 423104 429018 433014 423525 429489 466145 469071 823304 862728 40.05 67.4 2
08:36:46 2023-09-28 509124 503565 107484 104929 189246 190769 208418 208286 105063 103548 137354 138524 167599 173212 522953 563869 1370166 1348704 513598 537702 150012 131511 166573 169541 206442 200954 188692 189308 110046 113114 349243 313786 937611 926239 255028 250334 333974 337193 411859 402173 401360 405781 406038 407756 368969 405506 916454 970099 653930 552858 369271 360510 426987 423269 432550 438045 423911 428082 464260 468782 834215 862653 40.05 67.5 2
08:36:47 2023-09-28 504425 504837 107455 104649 189670 190469 208418 207888 105063 103380 137415 138013 167632 169990 522659 558838 1365320 1347142 519628 538164 150527 132062 166817 165218 206339 201095 187901 189342 109523 113114 347355 316248 915498 934745 254309 250752 333708 335402 414040 400304 402570 402083 405716 411227 366977 407873 914437 956834 639640 548292 369009 362912 423939 423068 428285 436274 422856 423502 467992 465965 825274 863807 40.05 67.4 2
08:36:48 2023-09-28 502926 504450 107488 104556 189714 190169 208489 207852 105030 103710 137038 138393 167599 172898 522953 559018 1353807 1339637 522007 537288 149326 132560 166038 169848 205623 201095 188100 189342 109489 113036 347355 315117 921264 934083 254309 251111 334010 337562 417649 402575 403529 404424 402231 408866 366870 409952 916993 957238 650308 553639 367183 360835 421451 423737 432550 434265 424285 423466 467243 469071 825610 861899 40.05 67.5 2
08:36:49 2023-09-28 511384 502646 107388 104653 186378 190763 205183 205489 104933 103651 137209 138622 167103 172898 522546 563869 1368868 1336736 516684 537982 149326 132244 166060 169437 205623 200010 188100 188473 109489 112857 345966 313786 931950 926239 254309 251233 333034 335907 409984 400937 400227 404532 403328 405372 367565 405470 911853 969439 646683 552590 368486 359712 424011 419888 429355 435627 422112 425971 463354 467356 832550 860279 40.05 67.4 2
08:36:50 2023-09-28 502756 503574 107480 104380 189449 189308 208418 207706 105125 103483 136883 138393 167103 173141 522176 554955 1364986 1352400 519628 539417 149638 132244 166104 165446 205914 200534 187997 189039 109388 111401 347001 315574 926970 931507 252878 251288 333739 337157 409661 403090 402278 400848 403259 405407 369229 408808 913144 961657 646787 548717 367183 359447 424011 423773 428587 433961 420882 427248 468994 466293 832009 861899 40.05 67.5 2
08:36:51 2023-09-28 504778 504356 107435 104139 189378 190135 208747 204339 105030 103309 137470 141467 167599 169763 522953 559126 1360008 1344984 516613 538274 149359 131330 166305 169437 206201 200604 187312 189308 109304 113002 347355 316023 916388 931992 252878 250334 333034 336444 413091 399427 401360 399653 403579 409008 365326 408977 914182 957880 642499 548173 367183 360799 422531 422028 427232 433819 424513 423430 465454 463572 823031 865074 40.05 67.5 2
08:36:52 2023-09-28 507653 503211 107488 103920 189440 189101 206049 205190 104901 103651 136828 138429 167267 170253 521956 558982 1364250 1342268 514782 538274 147643 132793 164996 166425 204455 200604 187544 188714 109270 112812 348305 315161 927581 926239 252878 250582 333866 333843 409948 400937 400154 400884 399311 405966 367565 404792 915805 963862 658344 553121 365358 359170 424011 420550 427823 430421 420845 425971 463389 467715 825238 861502 40.05 67.5 2
08:36:53 2023-09-28 507915 506141 107307 104340 189034 190135 204895 207526 104887 103645 136706 138013 167367 172655 522953 564025 1375189 1340612 512925 538274 149326 131240 165922 167577 205800 200010 187805 189010 109304 111366 347355 314382 924072 928210 252342 251819 331883 337157 412437 403182 396493 402630 402940 405372 365362 405506 912859 968068 650308 547057 367183 359712 423818 421473 427076 435641 421478 425934 461624 464649 828902 860279 40.05 67.5 2
08:36:54 2023-09-28 503985 503381 107422 104082 189307 189170 208675 204126 105253 103412 136896 137788 167565 169501 523423 557147 1359390 1339409 518153 538237 147948 131207 165170 169603 204915 200884 187442 189273 109052 112935 347135 315383 915086 934083 251066 251233 333269 333771 411209 401474 399481 400925 402386 407720 364999 405041 913107 946579 651075 546715 364743 360508 421379 421807 426437 430351 423047 423358 466110 464552 819658 863955 40.05 67.5 2
08:36:55 2023-09-28 508977 503148 107232 104111 189140 189239 205183 204625 105144 103380 136896 137788 167069 169501 522623 565403 1356485 1330250 516610 539271 148748 131330 165331 169770 205023 200464 187476 188679 109052 110938 346410 315574 924551 929527 252806 249879 332494 335406 414194 400341 396565 400884 400468 407399 364942 405794 911780 958903 644509 553513 365590 360799 420751 418603 428890 430733 423347 424489 464036 465566 814878 857766 40.05 67.5 2
08:36:56 2023-09-28 506215 504059 107373 103946 189007 189205 204895 204769 104822 103515 136725 138039 166772 172862 522916 559126 1363491 1343224 516318 538274 147744 131240 165135 169603 206684 199940 188066 188087 109270 110938 347355 313786 936358 927552 252450 249072 332999 335916 410581 402575 398663 402542 398574 405966 365184 406008 914256 965754 641070 553513 365001 357192 421415 420250 430069 433498 418217 423358 462668 466257 830085 857729 40.05 67.5 2
08:36:57 2023-09-28 504489 504887 106692 104111 186077 189697 204788 203949 104933 103483 136776 141496 167036 169501 522953 560819 1359548 1343224 516576 538201 149326 131105 166014 168991 205766 199905 187476 188679 109052 110784 347355 313786 918515 932029 251668 249879 329987 336444 409948 399739 398881 401492 402020 405301 362525 404150 910623 953177 641070 547021 365852 359387 420089 419852 426474 431592 421776 422882 462993 462779 824474 860279 40.05 67.5 2
08:36:58 2023-09-28 503417 504320 107369 103735 189307 189170 205183 203731 104894 103398 136853 137559 167036 169501 522509 554919 1352699 1339405 519628 539036 147744 131511 165192 167837 206405 200779 187339 188576 108951 111058 346410 316473 915960 935484 251064 249632 333034 333735 409913 400907 400538 400925 398051 405301 363104 405362 914256 948468 645358 546598 363348 358593 420125 422802 427378 431173 420772 424489 465419 463465 818188 861502 40.05 67.5 2
08:36:59 2023-09-28 508729 503529 106758 103811 186117 189170 204751 203731 104998 103204 136767 141099 167069 168482 522103 564025 1358656 1330106 513652 538274 147744 131059 165320 169332 204915 199975 186561 188976 108718 110784 346410 316023 909880 928210 251594 249457 331489 333735 410884 400624 396214 401492 398716 406544 363069 403419 915659 961322 647408 550163 364597 359568 423402 420543 428175 432732 422563 426450 462691 463501 814878 857448 40.05 67.5 2
08:37:00 2023-09-28 504068 504837 106721 103774 185982 189032 204681 204126 105084 103548 136759 137755 166739 169549 521218 558478 1367376 1351475 515841 538274 147744 130879 164905 167100 205023 199905 187407 188087 108718 110861 348305 315350 920465 928868 249763 249879 330719 333771 410110 399445 398599 399794 399591 403746 364999 405506 907972 957547 643928 543793 364449 356440 423365 419852 423966 430351 417037 423358 463354 462551 830079 860279 40.05 67.5 2
08:37:01 2023-09-28 504782 503538 106725 103802 185675 189039 204321 203767 104998 103224 136672 141133 166902 169145 522509 559018 1360885 1339484 517931 538237 149053 130699 165505 168873 205126 199626 187313 188383 108718 110784 346410 315350 914070 933456 250711 249736 328849 333627 411854 396750 396385 399618 400643 404664 364057 404931 909978 952283 636782 545841 365037 359423 421010 420579 423642 431360 420808 423250 464036 459369 822135 866269 40.05 67.5 2
08:37:02 2023-09-28 509195 504234 106659 103703 186117 188610 204895 203126 105188 103354 136733 141265 166805 168754 521364 562939 1360360 1330106 512090 538274 147744 130879 164905 169262 204455 199940 186561 188714 108467 110938 343908 316924 905747 926239 250501 248687 330719 332418 410333 400341 395306 400925 398086 405301 363034 403119 913210 957547 652459 548680 362835 358593 421344 419095 426474 430567 420845 425881 459728 461771 816375 856513 40.05 67.4 2
08:37:03 2023-09-28 508824 503538 106696 103839 185467 189205 204035 204339 104646 103412 136036 138380 166050 169501 521441 565476 1363891 1343755 516170 538091 147948 130879 165066 166785 205023 199174 187633 187888 108977 110444 345031 313341 928406 926239 251632 248232 331132 333807 408953 399985 395899 400250 398680 403686 362525 404608 909978 962429 637259 551945 365037 355334 418875 418212 427680 431023 414583 424188 460017 463537 829490 855226 40.05 67.5 2
08:37:04 2023-09-28 503309 505067 106721 103703 185596 188610 204321 204052 104965 103354 136504 141488 166509 169501 522139 554919 1362977 1350625 516684 537113 147541 130789 164905 169026 204455 199348 186888 187881 108718 110708 346410 314678 922975 928868 249481 249402 329951 333193 409024 401365 400050 396623 401104 404824 364089 404748 909141 955976 643928 546617 363825 355370 420751 418638 423930 431744 414439 425394 461624 460049 828865 860777 40.05 67.5 2
08:37:05 2023-09-28 503758 505792 106908 103570 185557 188507 204680 203590 104933 103451 136588 137403 166509 169026 522139 554919 1347745 1337542 519686 538274 151248 130879 164662 166901 205669 199626 186854 187792 108501 110597 347816 314167 922023 932029 249692 247502 331023 331682 409531 396930 396601 400076 397061 402830 364057 405219 910435 945645 639640 547021 360650 356405 419820 419624 424038 429286 418253 422950 461984 460765 815185 857729 40.05 67.5 2
08:37:06 2023-09-28 507843 503574 106553 103578 185592 188576 204321 203126 104822 103269 136517 141026 166542 168718 522546 564823 1355766 1326327 511728 538274 151317 131449 164812 166831 205933 199731 186201 188610 108550 110750 345466 316324 908625 927442 250196 247502 329684 331646 410690 396930 396788 398903 399307 404063 363800 400931 912380 956834 644509 547093 360722 357550 421010 417287 423930 430000 419547 423287 459621 460730 814636 854447 40.05 67.5 2
08:37:07 2023-09-28 508468 505067 106512 103574 185337 188873 203856 203731 104829 103257 135968 141133 166017 169026 520591 562434 1367786 1339405 509849 537477 147541 134071 164756 166180 204455 198689 186725 187497 108501 110444 346410 313786 919413 924928 248885 248268 327963 332688 408376 399175 395811 396840 397529 403686 363543 399690 905295 961657 647408 543757 362835 355299 420487 414867 422297 431476 414583 423888 458579 457789 825060 855189 40.05 67.5 2
08:37:08 2023-09-28 503802 504320 106341 103507 184784 188610 202827 204161 104836 103451 136406 137824 166722 169430 521993 558873 1358077 1341206 521205 537404 151283 130519 164377 168756 205933 198585 186888 186841 108718 110139 344603 312779 930103 930185 248710 246810 327963 333699 406007 395634 395341 396912 397494 401352 360916 403390 904361 950021 647408 545404 363898 353949 418303 419391 424559 431553 414183 420081 462728 458049 824033 857494 40.05 67.5 2
08:37:09 2023-09-28 500334 503534 106700 103334 185596 187723 204646 203162 104822 103289 136036 141133 166050 168789 521072 552513 1348629 1332645 518005 537857 147398 130609 163851 168756 207244 199314 186269 187792 108517 110444 345182 316473 913577 934156 247904 247361 329845 331001 409820 396714 396385 396623 396880 402606 362994 403390 907972 947256 646787 544293 360578 355869 419487 419688 421856 428010 418923 421643 464036 460057 815215 857766 40.05 67.4 2
08:37:10 2023-09-28 506105 503359 106455 103475 185043 188576 203714 204052 104660 103418 135866 141497 165983 169501 521401 561254 1355766 1334577 515220 537477 149790 130519 163885 168638 207570 198516 186888 186875 108501 110139 345265 313563 933787 926883 248921 245944 328991 331646 405971 396930 394087 400359 397025 401352 363543 400647 906651 957584 645958 550346 360650 353701 419820 418208 426206 429286 413820 422015 460017 460730 823304 853455 40.05 67.4 2
08:37:11 2023-09-28 504914 503924 106341 103410 185163 188018 204059 203162 104360 103224 135968 141035 165983 168789 521869 560856 1367301 1343444 511980 536500 149577 130519 164502 166366 204177 199174 186752 187429 108284 110291 345466 313786 921045 926129 247699 247530 327433 331377 406043 399667 395811 395616 397061 402553 364057 398845 902664 956871 648858 544072 360686 354233 420712 417287 420707 429961 414353 423287 459621 459409 820932 854583 40.05 67.5 2
08:37:12 2023-09-28 501559 503211 106337 103309 185043 187984 204035 203126 104360 103160 136002 140937 165950 168789 522139 555720 1340870 1333592 519628 537477 149057 130577 163361 168756 207173 199001 186106 187463 107986 110291 347135 313910 934174 930017 247734 245944 328991 329644 408376 396227 395306 396488 395836 403403 360844 402497 906413 937601 641070 544293 361075 354268 418599 419433 422630 426744 414547 419451 462728 460057 813799 857642 40.05 67.4 2
08:37:13 2023-09-28 510183 505783 106267 103438 184937 189493 203572 202631 104901 103236 136535 140927 166017 167635 522916 564823 1352624 1323519 512852 536770 149195 133806 164433 166145 207641 198689 185523 188273 107986 110139 342225 314455 912289 925583 248152 246479 327468 330643 409242 395634 394691 396840 396470 401636 360518 396529 907293 951970 643059 546634 360324 355869 418599 414759 422630 428046 417037 420081 457182 458014 811712 853455 40.05 67.4 2
08:37:14 2023-09-28 506303 503314 106268 103370 184522 188445 203003 203162 104360 103327 136109 141292 165688 169264 521401 564025 1356560 1334577 515952 536682 151073 133841 164169 166145 205355 198516 186752 186807 108217 110037 344095 313119 923377 924910 248778 245012 327662 331359 404757 396858 395554 399503 396394 400085 360555 400009 903843 957547 653930 549920 360324 352112 418599 414867 423966 428046 415366 420378 458579 459334 823304 852243 40.05 67.4 2
08:37:16 2023-09-28 505499 503426 105976 103467 183898 188445 202719 203162 104581 103257 135746 141133 169221 168789 522139 555771 1350821 1338531 518146 536682 150933 133655 164114 165972 207424 197448 186398 186582 108318 109801 344603 310910 922758 928868 249268 245737 327677 331646 404116 393271 395811 395580 397061 398928 359143 400647 902506 945681 641065 544293 360650 352077 415070 414867 420742 430302 414777 417495 459981 459409 822719 852732 40.05 67.4 2
08:37:17 2023-09-28 501273 503601 106009 103261 185043 187360 203678 202279 104836 103321 135832 136982 165917 168070 521218 558083 1350265 1331889 515804 535815 151039 130455 163361 165972 205355 199418 185361 187497 107953 110241 342634 315574 908831 930186 246174 246739 326939 328613 408376 394450 395251 393770 395836 402553 359685 398845 904361 942978 643059 541982 360819 353985 417418 414867 418500 425557 414511 421068 459944 457366 813480 855226 40.05 67.5 2
08:37:18 2023-09-28 507381 503184 106384 103247 184491 187429 203073 202488 104328 105707 135580 140868 169186 168482 522953 563627 1340870 1322414 513670 537893 149265 133893 163361 165740 207344 198344 185720 186944 107953 109834 348305 314678 920348 927542 247940 245083 326833 331519 405826 395361 394508 396696 395620 401174 358314 396529 907059 948431 638709 546911 361075 353135 414998 414103 422378 427152 413856 416870 455863 460057 811749 852849 40.05 67.4 2
08:37:19 2023-09-28 510183 504661 105943 103402 184283 187689 203038 202549 104328 103321 135866 140984 169388 168211 520995 564155 1364391 1331698 509056 535888 151178 133689 164114 165509 207389 197517 185686 186841 107953 109838 343160 312897 916993 920901 246590 245601 326835 329608 404757 394414 392317 394396 397061 399524 359721 395791 901429 957547 644509 543907 362103 352112 418303 412867 418830 428010 414777 421706 454477 457330 820932 852243 40.05 67.4 2
08:37:20 2023-09-28 501823 503565 105878 103180 184194 187395 202719 203162 104295 103160 135302 140903 169117 168754 521364 557973 1352624 1341528 519628 536500 148882 134267 163258 165717 204779 197379 186752 186446 107953 109430 342225 311570 944957 929262 246484 245153 325919 330643 402873 393271 395591 394396 395243 397706 358638 400045 900790 946386 645958 544293 361075 351857 414673 414867 420116 428046 413017 416870 460927 457723 823304 852732 40.05 67.5 2
08:37:21 2023-09-28 509886 502830 105976 103192 184078 186841 202721 202347 104328 105785 135524 140788 169186 168211 521874 559126 1337400 1322452 516613 536682 149041 133707 163178 165509 204206 197517 185686 186712 107771 109725 344522 313786 916450 926239 247179 243718 325765 328578 404721 391475 394691 396804 394061 400772 357488 398808 902701 937565 643632 546211 359796 351831 413723 414723 421370 425139 415366 414416 457454 459409 814058 851379 40.05 67.4 2
08:37:22 2023-09-28 508468 505526 105845 103212 184773 186446 203502 201361 104549 103281 135832 140795 165360 167635 520995 562398 1351624 1325606 510209 536645 148952 133521 163326 165462 204708 198517 188774 186944 107408 109834 343908 314424 901880 920901 246590 244469 325463 327092 405777 394450 392280 394432 394374 401423 359432 395234 905331 951155 641609 545066 359286 355528 417418 413158 420116 424176 413892 419414 456125 457402 809913 851033 40.05 67.4 2
08:37:23 2023-09-28 509543 503538 105620 103116 183324 187395 202224 202524 104295 105746 135524 140879 168916 168482 519855 564823 1351852 1332112 514454 535888 150933 133458 163871 165196 205175 198634 187507 186222 107853 109666 345466 312675 922321 923980 247210 243508 325691 329075 402307 394450 393826 396515 394025 396558 359143 396421 902708 953852 633923 547057 360051 351857 415070 415251 421406 425437 412652 417826 455827 459409 820998 848583 40.05 67.4 2
08:37:24 2023-09-28 504135 505967 105699 105712 183320 187425 201800 203162 104453 103392 135115 140920 168881 168518 520995 554103 1350376 1335563 517781 535851 148536 133365 163258 165244 207173 201281 185686 186127 107737 109725 341874 313786 927365 925583 245588 244434 327297 329843 401142 394450 394691 393181 394338 396523 359468 396529 899868 947055 644509 541982 359541 351591 414998 414795 418171 425508 411740 417826 458256 456010 823304 853455 40.05 67.5 2
08:37:25 2023-09-28 504782 504837 105785 105707 184194 190870 202436 201360 104692 103269 136232 138349 165655 167529 521218 555664 1344613 1330250 516573 531869 150864 133521 163361 165014 204852 197895 186946 186841 107556 109801 345066 313786 913488 927542 245074 245223 324996 327357 405685 392060 393187 391421 394687 400156 356414 396385 901149 937529 632493 539575 359541 352112 414342 414165 418589 424877 412620 414452 455827 453915 813207 853455 40.05 67.4 2
08:37:26 2023-09-28 506215 502110 105669 105425 184194 190559 203109 201502 104295 105717 135081 140630 169047 167670 519782 561254 1346546 1324573 510570 535059 150272 130385 162475 165440 203492 197448 184526 186256 107374 109548 345909 314678 916696 920979 245039 243613 325919 328054 402873 393788 391930 393181 391019 398299 358566 397893 903990 952502 641609 543136 356674 351821 415070 412179 420666 423912 412651 419124 456088 455796 813873 848362 40.05 67.5 2
08:37:27 2023-09-28 509672 504709 105792 103196 183115 186773 202012 201818 104295 103204 135761 138349 169082 167635 519745 563193 1359622 1331889 508660 532013 148813 133521 163326 164646 204708 201245 185361 186256 107556 109321 343908 312011 920028 919674 246347 243613 324960 328578 401107 392025 390476 394396 394580 396488 356414 396899 899155 951934 633673 545453 360051 351821 414597 412866 418794 426070 411703 414452 453663 456616 820859 845995 40.05 67.5 2
08:37:28 2023-09-28 501550 502051 105515 105605 183289 186590 202365 201818 104088 103210 134826 140834 168742 168492 518975 555720 1352624 1340496 517681 531603 150937 133587 163154 164806 204170 197311 187244 185896 107571 109363 344522 312897 923111 923583 247158 243613 324960 327286 400156 392060 393465 394009 392225 395275 358062 396385 898804 942905 638032 541142 359031 350723 413723 414067 419181 425141 410431 414452 456504 454588 820969 851033 40.05 67.5 2
08:37:29 2023-09-28 504746 503170 105497 105571 183289 190996 202365 201783 104121 105649 135081 140473 168812 167482 520922 559126 1333428 1317055 516684 532013 148225 133521 162735 164945 203634 201173 188703 185998 107194 109397 343908 313563 913316 926239 245039 242492 326604 326563 402307 390557 393465 393770 391019 396558 356128 396457 901429 938615 635531 545453 358015 351857 412999 413484 418830 422553 412944 416598 455827 458216 809303 848546 40.05 67.4 2
08:37:30 2023-09-28 507506 505434 105667 103103 184256 187636 202862 200835 104231 103248 135388 140628 166844 167458 519745 559090 1346546 1320807 511512 534464 150621 133354 162770 164945 203920 197964 186732 186290 107160 109582 344003 315125 905317 919674 246634 242865 324996 327360 403512 393199 390476 394892 390745 398928 357488 395738 902708 948468 631243 543521 357003 351857 414998 410950 419478 420385 413896 414489 454946 454269 809266 848323 40.05 67.4 2
08:37:31 2023-09-28 509097 502083 104934 105605 182964 186773 201379 201642 104192 105683 135047 140524 168659 167330 519818 564025 1351815 1326290 509129 532013 148468 133007 163031 163925 204673 198634 186946 187494 107719 108927 345466 310946 921011 920943 248034 242726 324406 328276 400437 391403 391064 394360 392011 396664 356378 396862 897204 950482 637259 546543 359031 351006 413396 409761 418830 424247 410431 414380 453663 455974 817300 846032 40.05 67.4 2
08:37:32 2023-09-28 502344 502087 105417 103179 183250 190692 201695 201818 103946 103269 134759 140797 168472 168482 519782 554935 1346546 1335563 516684 532013 150341 133335 162735 164681 203634 201245 188703 185673 107194 109061 347816 312897 930011 922213 245937 242865 324960 326528 399840 392060 391653 392376 391914 394998 357524 395162 894586 944310 636782 538739 358015 350477 414342 412867 418913 422941 409814 414452 454548 452889 820896 848583 40.05 67.5 2
08:37:33 2023-09-28 503738 503175 104760 105391 183092 190692 201790 200554 104295 103183 135558 138157 166553 166850 522618 558873 1339771 1324536 514233 531725 150890 133065 162883 164382 204206 200890 186815 187494 107852 108994 345466 311790 932350 925583 246285 242830 323818 327586 401107 391250 391064 391386 393990 396175 353993 396899 893585 939315 631064 541194 359541 351821 411187 410986 418589 424176 411337 414975 453096 452889 813480 847907 40.05 67.4 2
08:37:34 2023-09-28 507644 502087 104969 105391 183092 190826 201730 200589 104295 105435 135081 139739 168846 166559 519818 559198 1340177 1312417 509812 531941 150272 133041 162250 164382 203634 200890 186196 185673 107087 108994 345909 312897 914682 920668 246459 242085 324960 327591 401071 390698 387393 392007 390435 395863 355468 395457 898804 942013 634359 544293 357509 351821 409962 411261 419774 421601 412030 414386 450787 454374 808703 848397 40.05 67.4 2
08:37:35 2023-09-28 506174 504361 105554 105475 183697 187373 202649 200975 104121 105649 134860 140278 166519 167494 518242 558661 1344564 1321789 509092 535188 150028 133261 161956 164681 202745 201317 185416 186256 106506 109321 342634 314678 902444 919674 245937 243427 324731 326667 402307 390819 387551 390801 392454 396558 355343 393949 900790 942942 638709 542480 355994 351821 413687 409115 418589 421603 412981 414380 450967 453243 807102 843564 40.05 67.4 2
08:37:36 2023-09-28 508831 504718 104756 105289 182670 190724 201098 201185 104122 105683 134860 140375 168507 167635 518242 559126 1342621 1327501 513269 535188 148086 133239 162485 163822 202924 198354 186422 185571 107061 108860 341874 312011 915741 919674 245590 243008 324888 327069 401290 390819 387623 391971 391346 393516 355343 395177 898131 948431 631064 544293 356498 349437 412488 409761 419774 422792 408874 414344 453663 454588 814058 843564 40.05 67.4 2
08:37:37 2023-09-28 500334 502051 104860 105357 182381 190657 200502 201818 103946 105683 134201 140037 168507 167950 519818 555720 1340683 1330106 516684 531941 150272 132914 162215 163925 203065 200642 188668 188699 106980 108844 342634 312011 919513 920901 245135 241916 324046 327360 400441 389689 391064 392099 389888 392931 355343 396899 893207 942013 633387 537977 357003 348577 411222 411564 417409 423578 405606 415306 453131 451198 817880 847306 40.05 67.5 2
08:37:38 2023-09-28 504425 505429 105078 103048 183010 187636 201449 200171 104231 105660 134979 137773 169074 166419 519600 556396 1336958 1322688 513689 535188 147572 131476 162250 163891 203065 201101 185995 187494 106539 108953 342634 312011 905636 923583 245244 242120 322574 327591 401071 390698 387623 391269 391639 395898 354967 394581 891904 935233 640159 536350 356963 351537 411868 409726 414953 422222 411703 412518 453663 449236 808729 845396 40.05 67.5 2
08:37:39 2023-09-28 507146 501274 104586 105178 182718 190185 201414 199717 104121 105435 134732 139884 166020 166257 518645 559090 1341129 1314312 508361 531905 147537 132880 162061 163857 203029 200855 185830 185477 106539 108661 342634 312011 914180 919674 246037 240637 324046 326667 401107 390698 386934 392157 389271 396488 354967 392171 894549 942013 634359 541689 355702 351533 412999 410245 417300 422756 411557 414828 451573 454557 802345 844479 40.05 67.5 2
08:37:40 2023-09-28 505232 501689 104421 105148 182107 187601 200432 200975 103843 105503 134167 138253 166020 167635 518242 559126 1340683 1322688 511366 531977 148437 132787 161956 163891 203029 200465 185936 188725 106539 108328 342054 311570 918793 917071 245071 242154 324744 326667 399876 389653 387551 390801 387498 394723 354242 393392 896190 944941 631064 543521 355725 348332 411222 410572 419181 421603 405606 412842 451075 454557 811712 841105 40.05 67.5 2
08:37:41 2023-09-28 506335 504713 104450 105178 182097 190354 200502 200554 103978 103325 134729 138029 166020 167083 520391 555664 1353878 1328354 508870 531725 148054 133204 162372 163615 203065 200606 185936 188796 107028 108760 341289 311570 911682 917071 243864 241812 322121 327360 401007 391250 386045 391822 391019 392931 352156 390955 891941 948431 637259 538014 357509 349384 413585 409413 414989 421689 408585 414387 449626 450899 815215 842297 40.05 67.4 2
08:37:42 2023-09-28 503282 504059 104352 105328 181815 190052 200154 200031 104088 105469 134606 139787 168472 166408 519651 554919 1333133 1320807 513689 531941 148767 132500 162509 163298 203634 200465 185936 188990 106506 108328 341289 309591 915890 922277 243864 240637 321821 327591 400441 387916 387587 391269 389888 392709 353965 394544 892235 928588 629635 537977 357509 348613 410414 408506 415025 421632 407973 412518 454256 450935 814026 847794 40.05 67.4 2
08:37:43 2023-09-28 498705 504728 104525 105300 182535 187110 201239 200031 103946 103009 134234 139918 168238 166547 519636 553297 1330106 1318929 517681 535188 146580 133150 161181 163885 202250 200501 185121 188796 106440 108328 343578 313341 901204 924274 243693 240637 324046 324794 399560 390147 387587 387934 387498 394136 354967 393355 892917 932871 637259 531684 354880 350194 412123 410572 413678 421307 410140 412884 451039 450402 804811 846069 40.05 67.4 2
08:37:44 2023-09-28 506933 501305 104360 105144 182097 190052 200432 199231 103946 105256 134234 137562 168472 166025 518242 559126 1340177 1311508 504693 531905 147092 132568 161731 163708 202710 200501 185416 188461 106506 108328 343908 312011 905424 919023 243864 245427 323038 324830 400437 387916 385774 391822 387533 396628 351650 391289 897204 939169 634359 541032 355524 350544 411831 408653 414881 421603 410431 412227 448958 450899 802308 842984 40.05 67.5 2
08:37:45 2023-09-28 504425 501827 104324 105378 182230 189981 200467 200554 103630 103030 134167 140146 168017 167365 517876 557374 1340683 1320807 509849 531977 147334 133150 161181 163708 202392 200184 185416 188461 106473 108328 342634 313514 913986 917071 243864 245564 323495 324721 399940 391804 386625 391269 388047 391836 353710 391879 895519 942942 628205 540339 351744 347563 410898 409992 414989 419169 405569 414975 450967 449236 806902 843583 40.05 67.4 2
08:37:46 2023-09-28 508698 502078 104328 103671 181819 187469 200223 200276 103882 105660 134529 137582 165939 166419 518096 558982 1351661 1320807 507464 531905 148053 130862 162181 163333 203065 197702 185416 188426 106407 108187 342225 310250 918852 916422 245244 241984 321146 326667 399311 390147 387605 389636 389271 393615 354967 390991 894209 946786 637747 541215 355994 347563 411285 408222 415061 420350 405569 413800 449656 450567 815215 841787 40.05 67.4 2
08:37:47 2023-09-28 501978 501698 104019 105144 180741 190221 199805 199892 103961 105435 134201 139694 168203 166408 518645 554103 1332825 1320807 514417 531120 148021 132373 162570 162811 203065 197241 188369 188356 106506 108112 343160 309265 925704 920901 243693 241984 321181 326667 397065 387880 387515 390165 387533 392475 351938 393355 889710 933877 637259 536350 355666 349090 410668 411625 414045 420868 407301 412372 450642 450935 816338 845986 40.05 67.4 2
08:37:48 2023-09-28 504425 502007 104376 104858 182062 186373 200818 199857 103914 105368 134201 139559 168238 166152 519048 554152 1329287 1319068 512126 531120 147334 132350 161663 163333 202427 200429 185251 188725 106440 108295 342634 311570 904651 920937 243864 245773 321385 324830 401007 387880 386353 387970 389271 392931 351902 392171 890971 932871 637259 537145 356498 347563 409508 410282 414624 420442 405569 410371 451003 451043 811710 842297 40.05 67.4 2
08:37:49 2023-09-28 495963 500566 104304 104825 182062 186325 200922 199717 103843 105435 134074 139690 165869 166314 519651 553080 1328079 1318062 515328 533452 147231 130680 162768 163684 201616 200570 184863 186409 106261 108328 340745 313385 901996 922893 242423 242742 322347 323592 400441 387916 385774 387244 387795 392966 351974 391544 892235 932871 637259 531382 354343 348648 409545 409413 411792 421011 409199 411571 449662 446719 805956 842967 40.05 67.4 2
08:37:50 2023-09-28 505856 501827 104161 104825 180974 186586 199839 199231 103630 105289 133986 139665 167865 166257 518278 559090 1328365 1307745 512163 531494 146925 132534 161181 163072 201792 197241 185121 188391 106261 108187 342634 312858 929631 918229 243864 240966 322121 324493 399311 386681 386934 391269 388047 393892 351830 392208 893133 930199 635809 537977 351672 347248 408353 410353 414953 418803 405533 410335 451003 450791 804516 843323 40.05 67.5 2
08:37:51 2023-09-28 507256 503734 104165 104980 181749 186362 200258 198746 103850 105558 134078 137178 165731 165977 517438 561254 1337400 1309606 507464 531675 147058 130519 161147 162811 202074 200429 184604 186706 106082 108045 342634 311349 906823 917071 243693 240966 321074 324192 400724 387808 386617 390165 387781 393481 351794 387479 889307 937915 634359 537977 351744 348822 410124 405781 414297 419133 407973 410298 446575 450408 797771 839363 40.05 67.5 2
08:37:52 2023-09-28 504878 501301 104186 104868 180948 186586 199770 199266 103566 105401 133783 137201 165131 165990 517438 558231 1346546 1319594 507104 529519 146580 132247 161663 162742 202769 196964 185121 185403 106407 107897 340739 309958 912072 911821 243521 240966 319136 324757 397029 387520 386070 390129 390242 392128 351542 390961 893147 944501 639219 538974 354698 346304 410377 405565 413498 421460 407301 411170 445564 450726 811712 842073 40.05 67.4 2
08:37:53 2023-09-28 500880 501229 104090 104897 180939 186325 199979 199266 103598 105368 133948 137433 165500 165990 516708 554152 1342621 1326253 508907 529892 146615 132373 161181 162777 201757 196964 184863 185923 106228 107897 343908 310909 912595 915125 242177 241644 320103 324228 397065 387916 386343 386627 388047 392475 351938 387407 887011 942013 637259 535073 353807 346482 410704 405853 411178 420747 404891 412811 446889 449416 809266 839602 40.05 67.5 2
08:37:54 2023-09-28 501199 500570 104019 104795 180943 186338 200154 200718 103470 103107 133628 137779 165027 166639 516526 554485 1338527 1324536 514745 530265 146546 132431 161526 162674 201721 197241 184604 185923 106049 108146 345066 310873 912754 918372 242181 240966 320103 323700 396362 387916 386317 386627 388047 391268 353965 391544 889637 933841 631064 535073 354592 346447 410704 408835 411178 419133 404891 412444 449590 447737 809266 841787 40.05 67.5 2
08:37:55 2023-09-28 502701 501274 103846 104897 180564 186586 199110 199231 103566 105368 133696 137273 165131 165457 517438 555720 1333795 1316045 512889 528739 147334 129592 161663 162257 202357 196411 185075 185403 106407 107500 340896 306550 915170 919674 242554 240797 320103 324721 395768 386066 385196 387790 388047 390101 351299 390955 883479 932871 631243 535073 351708 344332 408353 409122 414750 420129 405350 410189 451893 448260 811565 843472 40.05 67.4 2
08:37:56 2023-09-28 502910 503647 104157 104830 180874 186455 199145 199301 103817 103250 134344 136821 165131 165423 516708 557649 1332446 1313169 511728 528739 148024 129956 161181 162223 202250 196825 184863 185403 106082 107789 342054 308284 924083 919674 242351 240797 318618 324721 396957 385451 384853 387754 388047 391232 350203 389780 887267 928849 635809 536214 351708 343334 406056 408186 412082 419133 404996 410110 449274 448052 811676 841787 40.05 67.4 2
08:37:57 2023-09-28 498249 500183 104015 104655 181171 185473 200083 198608 103598 105222 133696 136821 165131 165423 516708 550113 1330938 1312442 509849 528703 146104 130092 160633 162811 201054 197379 184031 188356 105693 107863 343696 311790 903240 919023 241425 241644 319136 322492 399311 386358 386708 385182 387758 393472 350342 387371 888158 928667 627669 534204 353589 346933 406056 405853 409953 421339 408461 408308 447554 445782 804811 839363 40.05 67.5 2
08:37:58 2023-09-28 499629 500530 103954 104506 180909 185156 199770 198954 103598 105334 133570 136821 165131 165423 516671 553236 1323577 1311508 513542 529892 146586 130354 160019 162777 200948 197241 184346 188356 105944 107897 343049 312675 900185 919563 240850 240797 320103 321705 399030 386645 386617 385126 386847 393615 350732 387479 889637 928849 635809 533179 351636 346969 406056 405817 409306 417851 405533 410110 446925 445711 802493 842073 40.05 67.4 2
08:37:59 2023-09-28 502284 502862 104157 104956 180771 185367 199666 198919 103534 105417 133628 136795 165027 165780 516671 553297 1318887 1312417 515915 528703 146379 132247 159451 162811 201125 196713 184218 185403 105660 107715 341689 312011 924574 920979 241394 240051 320588 321741 397065 386416 385124 385469 385382 392439 350732 389780 884140 924776 640159 533557 350010 345925 406056 405853 409306 415991 405461 408742 449620 446734 797771 841787 40.05 67.4 2
08:38:00 2023-09-28 506295 499818 103824 104651 180840 185544 199110 198698 103393 105222 133696 136821 164672 165423 513729 558824 1324518 1301283 509849 530265 146414 132280 160454 162517 201124 196411 184346 185403 105726 107782 341689 310250 912593 917071 242423 239476 319619 321741 396957 383991 387166 387862 385689 391268 349393 389780 889673 926809 626776 538122 352144 348212 405948 405709 411822 415849 407880 408561 448076 447050 798902 841787 40.05 67.4 2
08:38:01 2023-09-28 504746 499085 103925 102777 180870 185473 199145 198022 103393 105188 133595 136935 164901 165342 516671 557410 1322637 1302209 510643 528739 146379 129592 160087 162257 200914 196411 184346 185273 105627 107500 341689 310213 911035 917071 242011 239105 319136 321705 395768 384069 386617 387862 385653 391232 349148 387551 889403 926809 626776 536313 351579 345128 406056 408222 410853 415338 403964 407841 450613 446373 797771 839363 40.05 67.4 2
08:38:02 2023-09-28 504135 499094 103814 104502 180874 185179 199596 197526 103393 105154 133092 136612 164901 164844 513729 557145 1331883 1304993 506745 528739 146379 129592 159451 162223 200493 196825 183762 185403 105660 107674 341689 310213 907906 914478 241724 239563 321158 322169 396957 384766 384177 387028 385545 392261 348443 387642 891254 934193 637747 537108 352580 347228 405696 405817 412372 415338 405571 405511 452088 447630 798939 838731 40.05 67.5 2
08:38:03 2023-09-28 505498 499094 103755 104473 180874 185179 199145 197609 103598 105042 133260 136631 164901 164743 513729 556982 1330938 1304064 506027 528703 145968 129592 159451 161773 200493 196825 183762 185403 105555 107426 340739 310213 898429 914478 241635 239308 318618 321741 397029 384916 383780 386591 385689 392475 348550 385088 888341 932871 628559 536350 350257 345128 404734 403323 411792 416283 404213 408944 446341 449588 797681 836728 40.05 67.4 2
08:38:04 2023-09-28 503776 501869 103928 104656 180767 184709 199944 197815 103566 105120 133159 136699 164901 164892 518102 556554 1331883 1304064 506027 532162 146243 129592 159230 161739 200493 196964 183250 185403 105660 107352 341689 309411 895475 914441 241460 239308 318618 321705 397065 384874 383237 386355 385653 392439 348622 385052 884177 932871 629465 536313 350010 345128 404770 403323 411178 416968 403929 405367 444272 447108 796696 835616 40.05 67.4 2
08:38:05 2023-09-28 502701 499050 103946 104295 180905 184849 199770 197987 103220 105222 133313 136821 164180 165307 513693 554139 1331883 1307509 507464 530657 145360 129592 163150 162257 200027 196825 183215 185403 104723 107567 342334 312454 899798 910460 240886 239105 318136 319501 396993 386050 383201 385433 384534 392154 350162 387495 892758 934156 622488 537358 352079 346737 404270 405014 411938 415161 404996 405045 445989 447072 803253 839676 40.05 67.4 2
08:38:06 2023-09-28 504782 499130 103830 104295 180663 184580 199179 197609 103220 105154 132716 136408 164672 164892 513729 555736 1328107 1304064 505631 528331 145939 129592 159341 161739 200459 196964 183180 185403 105207 107319 341689 310543 901781 914441 240601 238735 319667 320506 396993 384603 383201 385469 384534 392128 348305 385016 888524 932211 621952 535520 350831 343334 404129 403323 411178 417318 404709 405331 445710 448426 797808 836245 40.05 67.4 2
08:38:07 2023-09-28 502701 501155 103779 104299 180303 184885 198833 197953 103021 105115 132766 136726 164145 165423 513693 555720 1328194 1309644 507464 528703 145397 129592 163044 162293 199609 196237 183599 185143 105351 107556 342096 312480 907437 912420 240539 238629 318770 319548 395553 385343 383019 385254 382739 391268 349711 387826 891424 935517 635809 535073 349482 345405 405732 405759 409629 414141 403077 407841 444381 445398 796423 833769 40.05 67.5 2
08:38:08 2023-09-28 501469 501151 106341 104295 179726 185248 198522 198573 102919 105222 132391 136798 164145 165985 513693 556506 1329993 1310575 504693 528474 145668 129592 163300 161705 200144 195754 183891 184885 105207 106811 340745 310551 905993 911773 240477 238032 319171 319725 393369 385523 383237 384820 382202 387780 349711 385052 884140 935233 632365 536214 349590 343334 405804 406031 412405 414610 405497 408922 444200 445568 800103 836656 40.05 67.4 2
08:38:09 2023-09-28 504938 501832 103767 104367 179769 185343 197935 198677 103188 105334 132458 136821 164145 165492 516156 556387 1328107 1307783 507464 530657 145769 129502 163529 161739 199831 195581 183762 184755 105207 106877 340745 310213 911030 911587 240104 237997 319100 320468 392230 385487 383237 384279 382739 387745 350503 385052 882928 933877 631459 536595 349342 343299 406056 403004 408697 412231 404422 407841 445541 446418 797771 833179 40.05 67.4 2
08:38:10 2023-09-28 502607 499090 106374 104299 180064 184849 197935 197953 103188 105042 132550 136631 163904 164927 513621 553370 1337327 1313206 505382 529158 145867 129198 159451 161447 200493 195134 183448 184626 104899 106811 343460 306514 905861 909191 240302 238032 315928 321479 395246 385418 381756 385218 385581 387604 347465 386160 884184 938172 622215 537358 351829 342843 406020 402968 409953 414610 402415 405511 444308 445747 801887 836693 40.05 67.5 2
08:38:11 2023-09-28 504782 499059 106239 104261 179735 184885 197901 197711 102919 105188 132704 136497 164180 164892 513693 558009 1341203 1311508 504484 530282 145905 129282 159451 161224 200493 195444 183797 184368 105207 106844 339419 306514 928027 908997 240477 238735 315267 321965 392230 383183 381740 384891 385653 387439 348884 386270 879049 936591 634359 531720 350293 344783 405662 402083 410024 416283 402276 405403 441737 445782 806917 834095 40.05 67.5 2
08:38:12 2023-09-28 500561 501796 103696 104448 179632 184744 198694 197815 103297 105310 133497 136242 164111 164892 513657 554152 1339442 1316744 504484 529158 145905 129198 163370 161457 200866 195754 183762 184755 104723 106811 342634 308320 908354 910480 239360 238770 316184 320731 393369 385418 380860 383130 385382 387710 347572 385413 884760 936591 632909 532047 349482 342843 405341 400848 408697 416283 402598 405403 442061 444390 805723 834910 40.05 67.5 2
08:38:13 2023-09-28 495936 501155 106209 104117 179700 184720 197901 197918 102651 105149 132132 136631 163883 165457 513657 552060 1330938 1318929 511446 529907 145394 129227 163264 161705 200144 195408 183180 184626 104579 106811 340588 309229 918153 911587 238584 238032 316184 320504 393405 385180 383201 381913 383384 387745 349446 387515 883206 931992 625347 530928 350831 344747 404626 403164 411531 415814 402378 408073 441521 445050 803978 833724 40.05 67.4 2
08:38:14 2023-09-28 498286 502989 103869 104270 179700 184685 197901 197746 103188 105276 132904 136374 164111 164858 513621 550077 1335357 1318892 505953 529158 145735 129129 163343 161156 199923 195683 183145 184333 104899 106778 338483 308248 908287 911773 238919 238664 317770 320210 393333 384567 380824 382181 384498 387674 347501 385067 883797 933804 622488 531148 350831 342843 404698 403662 409271 415338 401314 405331 441809 446382 806902 834317 40.05 67.4 2
08:38:15 2023-09-28 495634 501510 106175 104122 179666 184685 197866 197300 102887 105013 132142 136340 163848 165088 513585 551168 1331026 1316981 510356 529158 145397 129129 163422 161156 199761 195099 183111 184333 104579 106745 340745 308929 906309 912993 238671 238416 318669 322085 392087 384730 382405 384346 383170 387498 351556 384721 880593 934854 631096 533263 350831 344515 404342 402048 409594 414071 401169 405367 445588 446382 805956 832541 40.05 67.5 2
08:38:16 2023-09-28 499555 501604 106171 104122 179537 184263 197866 197609 102779 105120 132333 136340 164076 164708 513621 550113 1334373 1316981 505558 529158 145360 129040 161221 161156 199831 195099 183180 184333 104579 106778 338483 308248 913458 909835 238549 237997 315983 319466 392158 383148 380824 381913 384192 387097 346455 384794 880586 928552 630009 529985 350583 342843 404093 402374 408984 417318 401059 407962 441809 446551 809281 832393 40.05 67.5 2
08:38:17 2023-09-28 500152 502670 103714 102426 179563 184357 197832 197712 103021 105120 132266 136290 163973 164858 516341 550113 1329250 1315211 504448 528793 146179 128737 163458 161156 199761 195099 183145 183948 104579 106778 338483 308709 906971 909835 238549 238156 315983 319466 392194 383076 378610 381610 383063 386556 346978 384214 880469 928552 631459 530914 350583 342843 403489 400250 408697 414106 401046 404724 440314 444390 805956 832541 40.05 67.5 2
08:38:18 2023-09-28 502926 498840 106171 102455 179378 184228 197832 197746 102779 105047 132233 136068 164111 164593 515975 550149 1333428 1311508 503697 529158 145090 128737 163237 161156 199761 195136 183111 184169 104579 106639 340739 306478 913569 910480 238584 237593 315983 319725 392123 381931 381737 381913 383907 387939 349319 384501 881607 937236 626776 536595 350831 342350 404554 403735 411443 413221 400145 405331 444620 446418 797734 833687 40.05 67.5 2
08:38:19 2023-09-28 504135 499888 103686 102493 178937 184556 197440 197300 102855 105013 132233 135929 163586 164329 516523 556554 1331883 1304849 504127 529158 145634 128702 163458 160642 199831 194447 183145 184006 105254 106566 339419 306370 916240 907903 239696 236423 315983 319725 390678 381967 381974 384820 382167 385067 346455 385996 882416 930199 630009 534852 348847 342807 404734 400813 409499 412640 402561 405367 442025 442348 796696 832541 40.05 67.5 2
08:38:20 2023-09-28 501782 500452 106103 101931 179353 183644 197866 197300 102619 105120 132099 136250 163586 164858 515975 554079 1323360 1304064 505990 529158 144326 129129 162674 161413 198513 195064 182531 184345 104507 107087 340190 311587 898959 908886 238408 237050 318633 319402 392602 382969 378610 382485 379853 387710 346978 384501 885550 932871 626776 533179 349342 345758 401085 400215 410150 412161 401351 404576 441989 443039 795001 834910 40.05 67.4 2
08:38:21 2023-09-28 503049 500452 106244 101645 179705 183063 198487 196684 102887 104975 132324 135929 163848 164329 514949 556112 1324197 1298473 504090 529158 145343 128737 163008 160898 198859 195408 181988 184885 104221 106745 340745 309848 902438 910480 238584 236459 315925 317761 393958 381663 378574 382521 381863 391051 345379 383092 883042 927464 636276 535073 349342 342591 403831 404881 411203 414387 401242 404752 446486 445788 795380 834836 40.05 67.4 2
08:38:22 2023-09-28 505438 500864 106098 103911 179104 183936 197694 196581 103156 103418 132391 135511 164111 163107 516560 555309 1321902 1294752 502948 528747 144926 128702 162894 161175 199136 194755 182855 184298 104436 106712 340745 308248 903920 910939 238549 236258 315983 318206 392194 381890 378574 383094 380990 386521 345876 385996 883042 921083 630009 534315 348354 342843 402285 402649 406011 412640 401956 406086 445856 442138 793236 834910 40.05 67.4 2
08:38:23 2023-09-28 496690 500452 106137 101931 179099 183644 197866 197059 102587 104975 132132 135673 163552 164180 515609 550461 1313391 1302209 511810 528747 144487 128848 162788 161190 197961 194755 182242 184333 104221 106672 338857 309921 901077 915773 236841 236459 317770 319097 394686 383133 381719 381960 380315 387569 345046 385230 881534 922545 630009 528850 348847 342843 400732 400848 408992 413965 400958 404252 441665 440423 801776 836061 40.05 67.5 2
08:38:24 2023-09-28 497727 501510 103507 101645 179099 183644 197832 196513 103124 104941 132187 135485 163848 164031 513621 549653 1321698 1304064 508907 528337 145262 128702 163008 160642 199518 194755 182531 184169 104292 106566 340745 306442 905723 911821 237811 236824 315502 318019 392158 382160 378682 380773 382775 386521 343343 385104 876146 919709 630009 531184 350334 340739 401120 404557 408344 411621 396628 406086 445541 440352 805696 834688 40.05 67.5 2
08:38:25 2023-09-28 499740 500896 105707 104016 177969 184263 196598 197300 103028 104941 132190 135801 163438 164295 513621 550113 1322364 1306779 509056 527591 144688 128613 161303 160952 199553 193621 183448 182993 104651 106288 340705 306046 911548 913067 237670 236318 315947 318723 391074 382160 381974 383693 380990 385489 345379 386270 875353 925021 628741 528005 348847 341448 403525 401456 405939 411621 400109 404724 439041 441718 800109 832541 40.05 67.4 2
08:38:26 2023-09-28 498433 501250 105887 102171 178565 183644 197214 197609 102453 105120 135449 136338 163064 164858 515975 549230 1322637 1311508 510173 528747 144926 128702 162859 160840 198824 194199 182369 183714 104221 106387 337548 306478 909455 910942 237408 236423 315983 316837 391350 381931 381704 382178 380723 385760 346420 385996 878528 926202 622488 529602 348701 341627 403868 400816 405615 414971 399645 405327 439113 442138 802493 832268 40.05 67.5 2
08:38:27 2023-09-28 498080 499970 106186 101931 178535 183609 197625 196650 102453 105203 135449 136151 163030 164858 514949 549230 1326256 1313376 509631 527591 145107 128490 162973 160642 198824 193868 182820 183679 104221 106354 339801 308050 903180 909835 236675 236258 315717 316837 390404 381931 378610 381908 380723 385687 346455 384214 875353 926809 625347 527223 348847 341771 401120 400323 409210 412808 398872 405474 441052 441693 802529 828892 40.05 67.5 2
08:38:28 2023-09-28 500298 501151 105766 101645 178895 183644 197214 196684 102555 104941 135572 135707 163050 164295 515243 550149 1331976 1307708 502831 527182 144926 128277 162894 160420 199205 193868 182253 183167 104292 106354 338483 307248 904878 908091 240464 236213 315544 320307 392458 382971 377825 384618 381989 386847 347346 384031 879150 928812 620523 534315 347642 341075 403134 401456 408344 410835 400776 406730 440638 442174 793236 830106 40.05 67.4 2
08:38:29 2023-09-28 503748 499741 105741 101645 178382 183097 197214 196684 102952 104975 135667 136005 163030 164364 515243 554899 1322637 1302209 506745 528374 144658 128311 162560 160463 197961 193833 182242 183132 104007 106354 339447 309004 902175 907261 237041 235530 317770 317312 391350 380826 378538 382719 379033 384192 345379 383055 880588 928156 627109 530396 346352 342289 402726 400323 408344 412640 401096 403423 442218 441489 790804 829996 40.05 67.5 2
08:38:30 2023-09-28 504135 500094 105814 101645 178565 183097 197179 196377 102651 104728 135614 135044 163552 163245 513621 554919 1315040 1289238 504228 528441 144688 128462 162910 160540 198686 193727 182103 182993 104221 106507 343696 308489 902069 910480 237811 235191 315802 319177 392181 378903 378574 381878 381032 386776 345352 385376 880478 915748 625347 531869 346842 342530 402441 401456 404689 412061 400739 403680 441989 440130 790915 832541 40.05 67.4 2
08:38:31 2023-09-28 498080 500179 105921 101637 178573 183063 197179 196342 102555 105171 135449 135663 163064 163570 515243 546808 1313729 1300358 510173 527555 144187 128490 162525 160676 197927 194447 181988 183714 104007 106419 339447 309361 893012 914441 236109 235002 315983 318051 392349 381621 378646 381100 378155 387903 346220 382763 879998 919785 623917 528098 348847 342109 401333 402593 405795 411621 396484 402750 442025 441430 804674 833724 40.05 67.4 2
08:38:32 2023-09-28 499703 498836 105707 101649 178646 183376 197179 196070 102823 104762 135667 135044 163311 163245 515975 550149 1317878 1300358 507243 525995 144688 127888 162894 160096 199171 193833 182285 183167 104150 106281 340739 305185 902497 911821 236983 235002 314615 317796 391904 378903 378574 382807 381061 383051 344901 384250 875709 919096 625347 527259 347615 340224 402886 399618 405296 411362 398908 403834 441295 440130 797734 830106 40.05 67.4 2
08:38:33 2023-09-28 498212 500090 103549 101645 177820 183644 196257 197128 102453 105047 132066 135805 162916 164329 515243 549230 1318887 1307783 509056 526031 144457 128277 162560 159654 198672 193662 182369 183132 104007 106062 339801 308013 909862 911587 238191 234863 315466 318501 387871 382664 378465 380919 382256 384677 344377 384250 876146 924364 649238 525627 346878 340739 401085 398867 405152 411585 396592 404289 436437 440786 802456 828856 40.05 67.4 2
08:38:34 2023-09-28 497727 500452 105667 101645 178258 183398 196906 196342 102320 104975 135249 136136 162509 164191 514513 546808 1322637 1311508 508907 525741 144423 127922 162560 160149 197927 193797 181954 182923 103936 106029 339801 306442 905799 909191 235910 235506 315280 318501 391350 380790 378574 378957 382491 383086 345137 382478 876330 919538 628559 522671 347615 340224 401588 396587 405723 413660 399756 403570 437844 441011 801134 829760 40.05 67.5 2
08:38:35 2023-09-28 505213 500452 105492 101721 177417 183097 195985 196070 102421 104762 135572 135119 162769 163314 514513 554103 1324648 1303045 502373 527037 144690 127751 163138 160047 198686 193445 182392 182379 104007 105996 339801 306375 924129 908739 237670 234208 315058 316802 388051 381082 378091 381343 378685 383598 345876 381595 875403 926809 627109 530396 344778 340775 400451 399194 405008 410256 400145 403717 437336 441408 787414 829481 40.05 67.5 2
08:38:36 2023-09-28 498850 499036 105668 101641 178215 182935 196257 196342 102288 104868 135155 135485 162543 164066 511893 553334 1318887 1298510 504521 526031 144202 127888 162262 160130 197892 193221 181827 183132 103909 106062 333251 308050 921950 905977 236310 234243 315717 315816 390247 382160 380382 381960 378745 386203 346855 380606 879150 926349 625659 529839 346696 341627 399853 399194 406047 411157 396592 400964 437987 440427 789758 829517 40.05 67.4 2
08:38:37 2023-09-28 501823 499337 105921 101364 178975 182160 197660 196002 102517 105103 135414 135077 162882 163279 514513 554543 1316981 1294752 501491 526774 144187 127922 162262 160188 197720 194447 180771 183586 103714 106062 344050 308683 892087 906619 236310 234605 315058 315816 389857 381082 376233 382178 378720 385102 344901 378538 875353 921120 624209 532047 346842 340703 401021 399618 406011 410220 396592 403072 442025 440580 790318 830180 40.05 67.5 2
08:38:38 2023-09-28 496046 498714 105673 101369 178501 182444 197214 195459 102320 104583 135414 135010 162769 163210 513785 546362 1312459 1294677 506883 523000 143888 127854 159651 160096 197274 193586 181171 182923 103909 106368 342752 308574 893214 911512 237350 235554 314950 317972 392458 378903 377365 378812 378120 386160 345390 381865 875088 910524 626776 526479 347642 338686 400454 401456 404725 411446 394982 401860 441331 439512 801318 830106 40.05 67.5 2
08:38:39 2023-09-28 495859 499041 105803 101369 177977 181906 196598 195255 102485 104656 132032 135014 162735 163245 514878 546388 1315258 1296592 505990 523000 143990 127854 162227 159620 197500 193833 180805 182970 103708 106029 338857 306442 894318 909191 235545 234967 313659 315816 391350 378903 377365 378848 378755 384192 342925 381865 873914 914588 627109 529602 347642 338365 401551 401310 403941 410113 396926 402926 441115 438952 802198 830351 40.05 67.4 2
08:38:40 2023-09-28 496764 500189 105497 101369 177417 182483 195985 196036 102198 104975 135193 135566 162236 164614 514256 549645 1318776 1308717 509631 522855 144153 127717 160093 159995 197858 193185 180874 182553 103714 105865 338857 307775 900851 907903 237182 234243 314886 317385 387799 381890 377933 378812 378120 383598 343343 381574 873848 920432 623560 525853 346352 339436 401319 396804 404405 412350 395890 402429 435356 438200 797771 825228 40.05 67.5 2
08:38:41 2023-09-28 495284 499041 105565 101369 177413 182483 195985 195459 102320 104728 135190 135010 162362 163314 513785 546808 1321698 1307745 505953 522964 143888 127765 162262 159620 197892 193221 181378 182553 103708 105924 344050 307327 900961 906380 236847 234769 315147 317870 390029 382015 376956 378668 381177 384300 346329 378285 872426 928974 618200 528788 346878 338650 401304 399467 405903 411121 394114 402465 436549 439189 798817 827252 40.05 67.4 2
08:38:42 2023-09-28 501860 499036 105390 101364 177383 182448 195950 195425 102320 104762 135155 135044 162543 163279 513785 553370 1328107 1300358 499260 522964 143952 127643 162262 159620 197892 192916 181666 182264 103670 105640 340745 304542 899729 902669 235945 234243 313109 318051 388051 378903 375069 378957 378685 382937 342961 378574 875088 924776 599898 532011 346609 338175 401588 398876 404725 407782 396484 403614 436508 439189 793059 827878 40.05 67.5 2
08:38:43 2023-09-28 499944 499483 105560 101051 178365 181871 196598 195425 102218 104728 135288 135010 162284 163279 513785 550185 1315040 1292910 502511 522964 143752 127615 159763 159927 197720 193727 180426 183028 103688 105898 338483 308050 889414 906417 238258 233487 314172 315816 391074 378903 377959 378921 379033 383086 342888 378465 876330 918410 623665 530433 344778 338686 399853 401172 404725 408071 396205 401255 439041 439476 788216 827681 40.05 67.5 2
08:38:44 2023-09-28 503793 499041 105385 101225 177383 181906 195950 195425 102390 104550 135382 134574 162543 162688 513785 552477 1309667 1283612 502629 525995 143990 127677 162227 159587 197583 193050 180874 182425 106213 105673 338857 306406 902480 907903 235945 233290 314172 315564 388051 377126 376233 381908 379033 383562 341492 381937 877464 913178 619629 529602 342623 339531 400418 399012 403536 408821 396448 401036 440489 436798 786300 827681 40.05 67.5 2
08:38:45 2023-09-28 498396 499036 105346 101290 177417 181906 195950 196990 102561 104926 131874 134808 162632 163176 514935 549932 1315221 1296597 507390 522783 144457 127432 162446 159079 197961 192805 181700 181365 103844 105318 338483 304566 911340 910480 236847 234679 313183 318276 387706 377693 377365 378921 377592 381238 342334 381595 871374 917831 622488 525669 344778 338650 401588 396804 402240 410256 395297 403072 435285 436834 796696 824024 40.05 67.5 2
08:38:46 2023-09-28 495614 500189 105458 101364 177379 181906 195950 195120 102218 104923 134955 135233 161991 163227 513785 546808 1318887 1305851 507067 523000 143757 127466 162227 159587 197274 192611 180805 182010 103649 105640 338857 307337 896772 907706 236847 234035 313552 315708 387583 381010 378496 378027 378925 383384 345279 377789 871374 919502 622759 528474 346305 337594 400273 396876 405939 410256 396926 401292 436202 440189 795405 825051 40.05 67.5 2
08:38:47 2023-09-28 495900 499032 105312 101081 177138 181906 195373 195086 102288 104583 135288 134976 162664 163245 512259 546808 1320412 1302209 501222 522927 143757 127310 162000 159113 197274 192576 180840 182264 106248 105640 339801 306375 897103 903573 236513 233882 312268 315816 388051 378903 376889 377675 379177 382953 342888 376956 871374 924475 618409 528861 346071 337086 400135 396840 404725 407747 396180 400964 439243 439189 793162 826901 40.05 67.5 2
08:38:48 2023-09-28 495972 496193 105206 101225 176303 181871 195339 195425 102154 104762 134966 135044 161991 163279 513021 550185 1314108 1297409 503477 522747 143761 127506 159280 159519 197171 192471 180702 181837 103720 105792 338857 307174 901326 902669 236847 232803 314842 316584 387979 380815 375632 378885 377306 382668 344901 378055 876058 922361 628921 527187 342731 340153 396970 396696 404689 408641 396132 396461 434675 437777 788557 825192 40.05 67.4 2
08:38:49 2023-09-28 500741 496116 105458 100984 177943 180724 196257 194748 102320 104694 135050 134570 161991 163210 512985 550149 1314324 1289126 499929 522964 143689 127398 158658 159553 196931 193185 180495 183097 106116 105785 338975 308212 889718 902669 237249 233255 313183 315227 390247 378830 376889 378452 378709 385238 342528 380271 873701 919785 610419 528643 342586 338163 396898 400141 404474 409408 395261 399977 439328 438665 788136 826984 40.05 67.4 2
08:38:50 2023-09-28 494457 496193 105390 100962 177277 181882 197944 196540 102358 104704 135357 134402 162338 162585 513565 549014 1313451 1295674 506027 522855 143956 127336 162489 158810 197858 192331 180805 181653 103877 105622 338483 304566 914099 910291 236513 233418 311688 317603 387907 376524 375596 378740 379033 381203 340712 378538 868764 915029 628559 525480 342731 337086 401021 396732 403536 408999 394669 402429 436003 435467 793273 824921 40.05 67.4 2
08:38:51 2023-09-28 496317 498390 105317 101022 176821 181837 195339 195255 102059 104873 134791 135044 161810 163279 513292 545166 1315003 1304993 507427 522891 143901 127276 159310 159045 196931 192541 180611 181779 103649 105477 338857 307174 898822 906417 236179 233349 313216 315527 387181 378758 378459 377158 378428 381833 342888 377221 872014 921083 624209 525108 344706 336578 399035 395849 404689 410220 395802 399991 436766 438442 797830 823295 40.05 67.5 2
08:38:52 2023-09-28 495900 498411 105211 100984 176294 181837 199562 199089 102059 104588 134920 134536 161957 162949 512585 554935 1322637 1294752 498483 522451 144244 126977 162270 159045 197548 192237 180805 181365 103552 105253 337548 304566 898087 901287 237182 232053 311251 315816 386472 378528 376889 378921 379033 380900 342539 378091 873576 921083 624209 528788 342586 337322 400839 396443 404968 408254 399188 401073 437470 436656 783868 824280 40.05 67.4 2
08:38:53 2023-09-28 500963 496152 105211 100988 178526 181549 195339 198494 102529 104482 135085 134065 161991 162202 512985 554644 1309449 1284301 500990 522783 143689 127296 159324 159342 197102 192401 180633 181802 106156 105286 335794 307671 897754 907444 237518 232053 312233 315449 387979 375637 377240 378921 377859 382344 340162 378538 873848 909320 624209 527349 342345 338068 397043 396768 400406 407140 395854 399340 435825 434176 786878 825192 40.05 67.5 2
08:38:54 2023-09-28 495868 496121 105326 100954 177100 181675 195373 199089 102256 104516 135005 134351 161957 162688 512985 545845 1305846 1291072 505769 522927 142993 127398 158976 159443 196317 192834 180166 181941 106009 105608 336968 308050 887134 908997 234851 233487 312197 314490 388051 377104 377775 376219 377572 384534 341600 378285 872051 911785 616770 527349 345328 336401 396970 396876 403822 408319 394645 399195 437951 435254 796532 827373 40.05 67.5 2
08:38:55 2023-09-28 495394 499786 105488 100984 178517 181689 195271 194714 102288 104776 133107 134626 161820 163107 513712 550077 1324518 1296281 500972 522711 143888 126944 159533 158792 197466 192436 180633 181365 106077 105286 337548 305215 901084 900648 236847 232019 311215 315816 386472 377657 376355 378885 378730 380633 341780 377257 873292 919709 615341 528005 341551 336578 399853 395220 402240 405328 395890 400899 436548 436762 787437 823295 40.05 67.5 2
08:38:56 2023-09-28 498551 496121 105069 100984 180435 182203 199384 199089 102186 104588 134826 134536 161844 162949 512259 550041 1313391 1289163 499576 525186 143094 127432 158829 159587 195976 192939 180370 182275 103564 105832 340705 308929 895513 903847 236680 234341 312019 313612 387907 378225 375786 378207 376439 383277 342492 378606 873811 915711 618200 530082 344537 336578 396376 396840 403444 405328 396507 396425 437987 438099 787437 825192 40.05 67.4 2
08:38:57 2023-09-28 502344 496121 105147 100915 176299 181549 199595 198740 102186 104550 135193 134612 161698 162723 512985 546772 1300410 1287295 507548 522891 143027 127153 158976 159079 196283 192237 180166 181653 106009 105286 336968 307849 895458 909191 234851 232019 313147 313756 387425 376524 376197 376506 375596 382380 341228 380541 871301 909320 624209 522030 344537 338330 396452 396479 403536 409431 396290 396281 438932 436357 791890 825564 40.05 67.5 2
08:38:58 2023-09-28 494908 496157 105069 100807 180399 181296 199491 199125 102123 104516 134826 134317 161426 162924 511893 549860 1322526 1296560 499661 524479 143651 126842 159427 158835 197411 191934 180485 180827 106122 105413 344139 305432 898276 899725 236680 232019 310308 315600 385621 376524 375823 378848 378464 380030 341780 376956 870031 917689 624209 527223 343314 336000 399289 394916 401040 404974 394150 399977 436149 437190 785761 822710 40.05 67.4 2
08:38:59 2023-09-28 499163 496094 105018 100672 180399 181262 199631 198775 102154 104516 134826 134132 161440 162202 510702 550077 1309630 1286355 498483 522047 142993 126890 158976 158573 195976 192371 179473 181941 105906 105286 337912 307137 895271 901321 234851 232019 311251 313540 387763 377369 374962 377919 376582 383384 340569 378422 872051 915773 621309 528850 342068 336542 396970 396876 404395 405957 396364 396461 436508 436456 787092 825452 40.05 67.5 2
08:39:00 2023-09-28 493884 499320 103476 100677 176202 181406 196558 196025 102186 102922 135028 134402 161640 162541 512259 546772 1309630 1296483 505953 522047 143423 126856 158976 158439 197307 190727 180771 180472 106077 104828 337912 304294 905432 906619 234851 231984 312218 315227 386613 375359 377424 376506 376690 378631 340197 380578 866237 913294 619629 522436 342381 336071 398731 393699 401542 407747 395522 398777 433012 433667 793273 820886 40.05 67.5 2
08:39:01 2023-09-28 496398 496121 104997 100677 178264 180724 199280 198740 102059 104516 134826 134132 161698 162688 510739 550149 1318887 1292910 498244 521313 143423 126559 158976 158036 197033 191724 180530 180586 103552 105155 336613 304129 899742 900574 236972 233361 310601 315527 385008 376223 375823 378776 377572 378720 340676 376089 868764 917041 614805 528850 340519 336036 397043 394324 401004 405957 394114 399376 435534 434034 783026 820886 40.05 67.5 2
08:39:02 2023-09-28 495864 496080 104882 100635 180285 180758 199069 198811 102059 104516 134662 134199 161406 162202 511462 550077 1309630 1285431 499576 522083 142947 126977 158315 159079 195365 191969 179597 181653 105872 105286 335807 306442 881693 899725 234851 231627 310997 312992 387943 377391 374916 376542 375596 382917 340940 377350 871301 914588 619859 528850 343558 338640 395458 396623 402097 405151 395692 399091 439115 435758 786171 825638 40.05 67.5 2
08:39:03 2023-09-28 494140 496121 105031 100324 176269 180655 199387 198355 102154 104304 134826 134082 161718 162031 511930 551278 1307857 1290026 502838 524107 143490 126808 158835 158573 196624 191364 179881 180827 105940 105122 340822 304566 897725 906619 234851 236483 311690 315485 386508 374235 376355 376470 378428 379747 338659 377825 866495 909320 633254 524364 342393 334486 399289 395544 400975 406500 394682 400056 434065 432855 790878 820923 40.05 67.5 2
08:39:04 2023-09-28 495321 496125 104997 100643 180364 180724 199105 198704 102059 104516 134603 134169 161440 162202 510739 545166 1316943 1297476 500371 520910 143027 126646 158976 158397 196453 191329 180166 180793 105906 104932 335677 304529 895637 900010 234851 231662 311335 315611 385334 378081 373638 376327 377450 378826 340018 378080 871431 921743 624209 527187 342104 334486 397043 394955 403251 404019 394645 398777 435534 434212 787775 820886 40.05 67.5 2
08:39:05 2023-09-28 502070 499431 105187 100534 176164 181149 196558 195714 102492 104670 134907 134153 161261 162168 512222 545166 1299446 1285440 507464 521349 142728 126950 158469 158573 195976 191765 179597 180793 105940 105181 335670 307890 886705 907903 234851 236080 311942 312803 386200 375395 377156 375905 374471 380900 339684 376089 868113 906683 615341 521255 341587 338099 394598 395229 399809 407782 394682 395759 433924 433413 792673 824465 40.05 67.5 2
08:39:06 2023-09-28 495349 496193 104993 100536 180364 180689 199280 198426 102059 104482 134568 134098 161440 162202 512259 546808 1305846 1291991 506027 521313 142993 126774 158729 158439 197033 190946 180633 180335 103564 104835 337912 304134 902245 907444 234815 233361 310273 314748 383281 374235 376936 376219 376089 377732 339684 377257 866237 914332 618200 522066 341551 334591 397007 391971 400227 406855 394645 396425 433079 432890 792673 820923 40.05 67.5 2
08:39:07 2023-09-28 494913 496161 104997 100639 180324 180689 199209 198461 102059 104516 134568 134132 161295 162202 510702 550185 1318887 1291072 498244 521313 143027 126525 158976 158287 196453 191028 180006 180222 105940 104580 336613 304424 904256 899725 234851 232543 311776 314748 383317 375395 375823 378243 375860 378331 340197 378570 868764 918372 612885 525706 342162 336165 396862 393003 402680 404798 396926 400649 432831 434212 781721 820267 40.05 67.5 2
08:39:08 2023-09-28 498433 496089 104818 100328 180329 180469 198965 198391 101989 102709 132624 134082 161718 164059 510556 544929 1303108 1287235 505382 522701 142858 126700 158683 158539 195976 191969 179314 181525 105726 104900 344139 305866 887695 904861 234815 231833 308433 313279 386780 373674 375218 374217 376210 380633 337603 375825 865881 906528 624209 524092 342381 335718 396691 395544 400692 405292 392039 396461 434746 433717 795565 820960 40.05 67.5 2
08:39:09 2023-09-28 495321 496125 104644 100816 179645 180758 195458 199089 101755 104516 134311 134132 160892 162723 510702 545845 1313391 1298473 504090 520946 142762 126525 158461 158287 195976 191161 179632 180758 105760 104900 337912 304205 898728 901926 234268 233326 310024 313248 387439 377248 375072 374039 375453 378791 341048 375805 867037 917041 619859 523621 342345 337107 396416 393699 401040 405328 392271 396425 433079 435923 792111 820886 40.05 67.5 2
08:39:10 2023-09-28 498433 495945 105007 100195 175534 180517 196558 195625 102326 104343 134603 133951 161406 161650 510447 549594 1305999 1276221 495607 523662 142959 126525 158315 158220 195399 191294 179597 180472 105726 105045 336968 305506 895575 901005 234851 232543 311078 311890 385621 372817 372956 375941 374435 380367 337094 377350 867499 906683 621309 522635 342583 334521 395467 396137 400409 402856 394682 397810 435015 439438 781721 823295 40.05 67.5 2
08:39:11 2023-09-28 499937 495704 103066 100149 180041 180529 199105 195202 101920 104304 134380 133662 160892 161684 510702 544269 1300447 1286355 503587 522884 142765 126774 157868 158439 196959 191794 179211 180689 105848 104835 339447 306301 886016 904623 234520 231823 308398 312583 386492 376250 375218 373585 376425 380669 338113 378422 865881 901511 633254 523621 342623 333830 396376 395544 400409 405009 391681 396425 433844 431645 795322 820923 40.05 67.5 2
08:39:12 2023-09-28 496669 496080 104533 100635 179393 180758 194911 198775 101888 104516 134123 134207 160892 162688 510470 545845 1309667 1297513 504054 519812 142531 126438 158205 158036 195399 191161 179473 180507 105691 104548 337912 304566 890457 901005 233532 232691 309334 312839 384161 376560 374121 373621 374507 378896 340712 374816 865623 918372 611053 524035 343070 336668 395602 391864 403251 405187 393261 396353 433048 433928 792074 820988 40.05 67.5 2
08:39:13 2023-09-28 495742 495355 104925 99957 177741 179516 196973 194137 102256 102425 132624 133528 161338 161100 510593 550041 1302284 1274201 500371 520508 142497 126176 158169 158002 195805 191120 179155 180472 105691 104580 336968 305506 893602 902669 234598 231890 309803 311854 384161 371998 375255 376241 373017 378331 337603 376690 866237 902888 610948 520481 340644 334556 393972 393146 399280 404691 395241 395130 433084 438127 784090 820923 40.05 67.5 2
08:39:14 2023-09-28 493831 495704 104818 100124 180037 180084 199209 194929 101989 104198 134568 133260 160960 161168 510739 546424 1304145 1285440 501527 519740 142765 126176 157853 156767 195433 191028 179031 180472 105691 104548 334742 304350 888130 905774 234304 232599 309579 313171 384907 374126 373939 374074 376282 378791 337568 375789 864654 901511 615341 522549 342583 333830 397007 394324 399280 405957 392016 396461 435624 438746 792037 819686 40.05 67.5 2
08:39:15 2023-09-28 500557 495909 102756 100402 176783 180551 195458 195476 101793 104372 134217 133695 160689 162619 509908 550113 1304921 1288011 499966 519812 142531 126176 158315 158036 195365 190727 179473 180187 105618 104580 336024 304042 900720 899836 234190 231890 311002 311381 382708 375096 373520 375042 372162 378889 339409 375979 866273 914588 628921 523621 341340 335530 392207 391350 399213 403455 394366 395448 432330 433533 779435 819686 40.05 67.5 2
08:39:16 2023-09-28 498551 495350 103075 99952 177421 179516 199245 194383 102129 104093 134603 133227 161440 160877 510702 550185 1300447 1277699 498134 522884 143094 126531 157497 158220 196959 191190 179495 180460 105888 104730 339565 305289 889587 902705 234190 231403 311996 313711 383317 373079 375823 375078 372756 378685 337639 376089 864940 902851 616585 519709 340644 334556 393347 392007 399280 405328 394682 397014 433084 438150 786023 820923 40.05 67.5 2
08:39:17 2023-09-28 492323 495704 104644 99948 180002 179550 198930 194383 101989 104232 134439 133260 160926 161134 510702 546004 1303219 1283606 501563 519776 142762 125987 158496 156659 196010 190727 179280 180187 105618 104340 336613 302843 897969 901103 233861 232400 307466 312521 382672 371928 374121 373919 375596 378925 339657 377969 865237 909301 621773 522543 341612 333794 396790 394567 396889 403772 391943 396425 433012 432711 788409 818450 40.05 67.5 2
08:39:18 2023-09-28 499572 495740 104533 100157 176395 180482 195073 195405 101920 104525 131919 134044 160790 162134 508970 549718 1305925 1283612 495679 519375 141869 126559 157413 157902 194722 190692 178792 179653 105511 104450 333806 304542 890285 897097 233673 231890 310273 309931 382708 374270 372657 373919 371606 378366 338695 374012 865588 912004 611946 524364 341127 334486 391586 391660 398654 405278 392308 395425 433012 431424 783659 818524 40.05 67.5 2
08:39:19 2023-09-28 499814 494617 104610 99948 179719 180084 195458 194929 101888 104232 134123 133536 160781 161168 510702 550077 1291227 1272566 504164 519776 142037 126021 157658 156767 194756 190392 179031 180187 105545 104450 336024 305173 898074 903847 234082 231621 309227 313551 383139 374126 374770 375198 372198 377767 339657 376089 864940 903685 613414 519269 340161 335269 392794 394567 396925 404691 394682 396304 432903 432407 784090 820886 40.05 67.4 2
08:39:20 2023-09-28 494725 495524 102756 100132 179649 180084 198633 194929 101920 102638 132253 133628 160824 161168 510379 545459 1313451 1292910 498244 518974 142744 126108 157984 156659 195365 190092 179065 179653 103248 104197 334742 303703 911704 896194 233496 232053 307216 311854 382171 372817 369596 373132 374471 377244 337603 375181 864654 915883 618409 525853 341612 333830 394598 391386 399844 403394 391644 395480 432761 438782 784053 816097 40.05 67.5 2
08:39:21 2023-09-28 501987 496948 104572 99952 179433 180084 195321 194929 101856 104232 134346 133310 160781 161134 509188 549230 1305997 1279525 498060 522994 142332 126007 157663 157500 195093 190588 179177 180050 105814 104340 333806 304566 902542 899836 233938 232018 308363 311310 384161 370851 369704 374636 372756 378631 335539 376282 865588 901474 619859 525480 340402 333481 393382 394047 397034 403677 393493 393984 435534 431798 778332 820923 40.05 67.5 2
08:39:22 2023-09-28 496046 495699 102614 100124 176536 180404 194366 198391 101983 104160 134123 133260 160636 161650 509188 544305 1307773 1292910 501083 520042 142071 125900 157949 156443 195230 190161 178501 179619 105477 103783 335670 303703 889615 896194 233132 232053 307431 311381 382136 373079 369632 371981 374172 376642 337094 373976 864654 910560 621565 525108 341612 333505 394285 391350 400975 403394 390743 395166 431362 431609 785761 815483 40.05 67.5 2
08:39:23 2023-09-28 501236 494617 102545 100267 176642 180482 194663 195166 101793 104347 131919 133561 160611 161840 509042 548941 1303219 1283612 495643 519776 141869 126176 157258 157333 198228 190917 178152 180551 104102 104795 335423 306301 880910 898410 233424 231403 307861 309679 384090 373079 369632 373585 372162 378896 337295 373939 865881 907793 616959 525108 340644 333830 393584 393110 400975 403677 391921 395705 435534 431354 779435 820923 40.05 67.5 2
08:39:24 2023-09-28 498778 494577 104538 99923 179645 179766 195321 194348 101830 104343 134276 133193 160346 161134 510666 548350 1291190 1277946 503734 519776 142037 125954 157403 156767 194722 190127 178873 180197 104247 104418 336024 305284 890772 903876 233281 230542 311298 310660 384428 374655 373903 374074 371015 376642 336551 377056 866495 899485 623917 517731 340014 336595 394663 391900 396997 404055 392271 394145 432903 431798 784053 818450 40.05 67.5 2
08:39:25 2023-09-28 493687 495103 102614 99923 176783 179878 195321 194989 102059 104270 134250 133582 160568 161134 510016 547207 1312459 1286344 497538 521515 142464 125867 157913 160476 195195 190057 178433 179426 105589 103686 334742 303488 893168 894627 233460 231407 308706 312934 383342 371963 369596 373883 373839 376012 336587 375072 864654 911931 615509 525632 340402 333794 394249 392340 399280 402508 391943 395130 431614 433016 779399 814869 40.05 67.5 2
08:39:26 2023-09-28 498433 494289 102471 99923 176536 179516 194911 194929 101824 102458 134054 133414 160380 162687 508360 549645 1305859 1281355 498170 522217 141970 125973 157483 159433 195093 190987 178331 180119 105482 104068 336968 304024 886233 899688 233424 231169 307431 310838 383281 374126 369596 373883 372162 378331 334530 375072 865881 905446 618409 524735 340161 333830 392172 393110 397034 403110 391644 396267 433084 431865 777672 819649 40.05 67.5 2
08:39:27 2023-09-28 495051 496600 102467 99882 176254 179516 195184 194348 101824 104270 134089 133302 160380 161134 508397 545074 1309395 1292910 498244 521515 141978 125867 157308 160518 194756 190057 178467 179585 105443 103686 336024 303488 891849 893553 233260 231728 308379 311818 381838 371963 369560 373026 374137 376012 336516 374839 862170 914588 619859 525480 340644 333559 393936 392340 399280 402508 390467 394539 431038 433016 781684 816365 40.05 67.5 2
08:39:28 2023-09-28 500450 496600 102617 99926 176682 179822 195078 194242 101920 102354 131884 133093 160500 161066 507498 548385 1300447 1274313 496150 521515 142004 125833 157403 156659 194688 190784 178365 179550 105409 103686 336024 304566 899525 898410 233460 230684 307431 312011 382637 372018 369596 373621 371570 376607 334530 375979 865881 902603 613912 523992 339680 333830 392172 391936 396925 403110 392235 395705 433012 430513 779285 819745 40.05 67.5 2
08:39:29 2023-09-28 496276 493818 104394 99582 176659 179233 194911 194076 101761 104093 134147 133068 160312 160620 507643 541027 1296740 1278944 498520 521146 141470 125867 157258 157225 194722 190952 178262 180231 103740 104418 336024 305432 887186 902566 231866 231946 309178 309790 385246 373070 371723 372561 372162 377204 338420 373720 860803 901539 611053 519709 342125 333144 391586 391936 396997 403677 387542 395411 433124 431762 790318 816024 40.05 67.5 2
08:39:30 2023-09-28 495864 494617 102396 99644 176404 179844 194593 194242 101697 104237 131875 133503 159869 162575 510379 550113 1304145 1281750 498447 521146 141774 125659 157403 160372 194722 188967 178467 179018 105443 103590 336968 302843 893989 894627 233096 229971 307431 312048 381990 371667 369596 374181 369942 376797 336551 373675 864654 911286 619859 522543 338479 335718 391550 391232 397034 403677 391980 394549 427774 432407 777073 813680 40.05 67.5 2
08:39:31 2023-09-28 496669 496957 102388 99607 176774 178907 195184 193770 101767 102458 131910 133193 160346 161066 511469 552060 1295712 1270430 501083 521073 141674 125852 157228 156659 196304 190023 178117 179550 105229 103686 336024 305898 886998 902469 231937 230648 307896 308958 383342 370816 372920 373352 369354 376047 335503 373675 862133 900230 619859 517735 339680 333830 393269 390730 396997 402891 389880 393323 431650 431439 786319 816061 40.05 67.5 2
08:39:32 2023-09-28 491938 494197 102188 99607 176527 179357 194295 193770 101697 104021 131656 133252 159869 160877 507643 546772 1309630 1283612 495316 520042 142037 125279 157403 160414 194756 189494 178275 178860 105336 103351 335677 301987 894750 892254 233296 230290 306969 312934 382260 373070 369560 373359 371866 376532 338144 373638 862133 909284 619859 523992 338719 333239 393035 391785 396997 401343 391644 396267 431321 431798 778178 815563 40.05 67.5 2
08:39:33 2023-09-28 496092 495546 102621 99624 176748 178847 195078 193594 101989 102141 132068 132860 160577 164134 509152 549617 1296616 1271223 496796 521515 141545 125659 156895 158580 196304 189849 178152 179301 105229 103590 336024 304566 891639 905346 232697 229932 307431 308958 383071 372018 372920 373026 369907 375487 335539 375979 862170 897582 618200 513657 338479 333830 392472 392340 396899 402505 391644 393917 430365 429534 781721 816097 40.05 67.5 2
08:39:34 2023-09-28 491191 494545 102325 99375 176651 178386 194911 193429 101804 103844 134019 132727 159903 164046 507643 546616 1296740 1279891 499224 520042 142305 125452 157403 160491 196995 189884 179074 179096 104174 103493 334409 300696 895025 902566 231830 230471 309215 311386 381182 372018 371796 373616 374222 375203 334494 375640 858370 904805 615341 518802 340299 333559 393070 390956 395737 403677 387614 395972 427774 429921 786319 815206 40.05 67.5 2
08:39:35 2023-09-28 496403 493088 102188 99302 176642 178847 194331 193124 101767 103882 133876 132561 160399 163975 508920 548000 1295697 1268814 495390 520778 141448 125659 156860 160379 198086 189758 178117 179267 103919 103590 336024 303918 888717 900648 232697 229218 306966 308923 382260 369889 371796 372728 369354 374928 334225 375145 862170 892497 616770 513657 338479 333830 391917 391785 395109 403394 391055 393360 430450 429197 779399 814832 40.05 67.5 2
08:39:36 2023-09-28 491207 494325 102330 99379 176536 178916 194911 193599 101793 102174 133902 133305 160621 160271 510379 546821 1298412 1280681 500371 519456 142231 125318 157738 158472 194756 188899 178275 178860 105229 103557 336613 301847 899813 899725 231612 230290 306933 310873 381182 369889 369632 373088 371866 375739 335836 374806 856478 902851 613912 516599 339439 333559 392207 391509 395423 403110 387578 396267 428712 428175 784090 815206 40.05 67.5 2
08:39:37 2023-09-28 497903 493084 102188 99574 175762 178950 193682 193770 101836 103987 131551 133014 159835 160305 504751 546352 1296381 1274313 495353 519674 141545 125452 156616 160302 197948 189494 177871 178860 105049 103241 336024 303273 905061 896194 232009 229254 306969 308059 380697 369889 368412 371910 369907 375452 333947 373707 861523 900193 618409 522066 338719 333324 392472 390730 395423 400990 389843 394233 432093 429161 777201 816180 40.05 67.5 2
08:39:38 2023-09-28 496930 495546 102334 99445 176219 178318 194154 193424 101868 102141 131700 132947 159802 159837 507643 541135 1296672 1277946 495607 518501 141545 125245 156611 160491 197948 188933 177837 179018 105122 103311 336968 302201 885275 899085 231576 229967 306501 311606 382260 369889 369560 373088 372162 374336 335836 373939 857282 898699 611053 516635 338719 331274 391861 392340 394553 402544 387614 395705 430971 427957 786319 816343 40.05 67.5 2
08:39:39 2023-09-28 492707 495550 102113 99408 175788 178382 193682 193817 101613 104021 131459 132793 159802 160228 504715 545576 1305846 1281787 494966 518501 141545 125212 157014 158358 196167 188761 178668 178757 103740 103700 334742 300769 900052 892203 232554 229077 306969 309896 379038 372018 369264 375168 371015 374685 334494 372248 859014 909301 611053 521255 336409 332819 391586 390093 396889 400744 391055 395425 427738 430513 774870 814048 40.05 67.5 2
08:39:40 2023-09-28 491938 492860 102252 99512 176157 178352 194124 193159 101677 103810 131481 133217 159615 159590 508129 541099 1291227 1274313 498244 517733 141815 125245 156860 160232 198086 188899 178152 178454 103774 103100 331745 299884 892731 898736 231252 229289 306969 309931 381182 369889 369596 372825 371015 375475 335836 373976 855837 901539 613912 516599 338719 332315 392172 391232 394553 403110 387542 395705 427992 427992 783423 813471 40.05 67.4 2
08:39:41 2023-09-28 490861 493585 102047 99271 175762 178386 193953 193159 101645 102174 131341 132993 159667 160450 509654 545314 1307817 1283423 493696 518319 141771 125404 157368 158542 198122 188864 178152 178420 103740 103311 335560 301987 895607 893359 232534 229077 306969 309931 379038 372018 369524 371945 369942 374685 334530 371651 860840 906007 616959 520849 337249 333324 391550 390093 396295 401343 390467 394549 427103 430362 774796 811740 40.05 67.5 2
08:39:42 2023-09-28 492054 493937 102184 98965 176034 178352 194295 192819 101824 103882 131691 132329 159725 163904 504751 541207 1291227 1274313 495607 518135 141064 125245 156641 159975 198086 188864 177837 178420 104977 103100 334391 300848 892750 898447 230856 229254 306501 309896 381182 369889 369524 372561 371050 375475 333947 373374 856674 899558 612482 513657 338479 330487 392136 390956 394517 402544 387542 395705 429011 427645 784851 815179 40.05 67.5 2
08:39:43 2023-09-28 493831 493711 102049 99512 175657 178318 193777 192984 101740 102141 131149 132727 159581 159692 504643 540883 1304071 1281750 493493 516966 141522 125145 156860 159975 198051 188864 177837 178420 105049 103100 331629 300769 889715 891720 232009 229183 306933 309896 379038 372018 368117 371910 369907 374685 336786 371651 857121 907172 618409 521291 337249 331812 391001 390129 395737 399831 389880 394549 427103 429317 774796 814017 40.05 67.5 2
08:39:44 2023-09-28 495614 492360 101905 98970 175797 178352 193512 192819 104137 101859 131367 132329 159581 163975 504715 545166 1294899 1266975 493879 518501 141089 125457 156616 158685 195754 189585 177769 178916 103452 103629 338975 303703 890227 898447 231795 229148 306969 308023 381182 369296 371380 374674 368768 376268 333947 373939 860256 892461 615341 518169 336135 332855 391364 390956 393927 400744 389880 393323 428438 427285 777073 815206 40.05 67.5 2
08:39:45 2023-09-28 492001 495550 102014 99306 175762 178386 193647 193159 104137 102141 131149 132802 159547 159837 507376 548421 1303219 1276128 492447 518099 141122 125039 156750 159975 198122 188864 177871 178454 103486 103241 331672 302843 889097 892254 230892 228508 306537 308023 379038 372806 368412 373088 370020 374685 334565 369524 859622 901511 616959 519134 337249 333830 390224 387862 396925 401026 387614 391236 426579 430549 774833 814048 40.05 67.5 2
08:39:46 2023-09-28 495614 495280 102038 98961 175788 178386 193988 193124 101677 102074 131214 132927 159667 160416 504607 548552 1281859 1268621 501796 518319 141105 125245 156318 160302 195069 188899 177311 179379 103452 103241 336377 304566 878091 898736 229676 229289 306969 307057 382260 369659 369228 369871 370020 374405 335836 371687 856815 892497 618409 513621 339680 331847 390224 391785 395737 403110 386036 392139 430472 429232 787437 816365 40.05 67.5 2
08:39:47 2023-09-28 497344 492777 101910 99238 175473 178386 193071 193159 101584 103915 131149 132727 159361 159871 504715 548421 1294899 1276128 497891 518501 141327 125245 156493 160267 194932 188899 177277 178984 104836 103241 332871 304492 891402 892093 230568 229218 306969 308538 382530 372543 367305 372561 370020 375190 334459 369452 857121 902851 615509 519782 337762 330451 388029 391232 396961 400111 387506 390923 430338 430293 776814 814947 40.05 67.5 2
08:39:48 2023-09-28 497727 493450 102049 99487 175657 178318 193506 192948 101740 101859 131149 132329 159327 164010 507413 540883 1281970 1269716 500746 517769 141180 125212 156353 160009 197739 188899 177277 178488 104909 103100 334136 304134 885805 899725 229746 229254 306969 307057 381990 369889 369524 369835 370020 374370 335836 369560 855873 897618 618409 516267 338719 331883 390224 391232 396336 403394 385729 391512 429205 428895 785761 814832 40.05 67.5 2
08:39:49 2023-09-28 493907 492351 101910 98970 175481 178352 193071 192989 104180 103987 131149 132636 159327 159972 504679 541099 1291227 1279965 499613 516930 141662 125457 156506 158358 195719 188830 177769 178352 103596 103170 332871 303561 887267 894332 230139 229254 306861 307988 379038 372961 371116 369871 368803 374400 334530 372512 857282 905446 616959 516633 338782 331812 391917 387826 396997 402544 386344 391847 425870 430513 784090 810516 40.05 67.5 2
08:39:50 2023-09-28 497579 493942 101905 98904 175394 178352 193106 192843 101677 103810 130966 132329 159293 163939 504715 545845 1282007 1266975 500002 517733 140869 125039 155883 160009 195069 188899 177154 178488 104836 103100 334136 304134 885588 898447 229782 228936 306969 308429 381721 369889 369596 369871 370020 376003 333947 369560 855873 892533 616959 514912 337762 332819 389949 390129 395144 403110 389325 390923 428549 427957 784053 815206 40.05 67.5 2
08:39:51 2023-09-28 490976 492382 101910 98937 175639 178071 193071 192539 101665 102074 131123 132743 159734 159769 508930 541027 1294827 1277946 501083 516785 140958 125006 155849 159752 195069 188726 177667 178420 103165 102959 331936 302426 884637 894627 229782 229023 306501 307522 378713 372018 368968 369835 368510 374685 334530 369416 855460 901511 618409 516633 338240 330808 391219 387790 396961 402261 385729 392176 425238 430190 784090 809904 40.05 67.6 2
08:39:52 2023-09-28 496317 493653 101624 98900 175385 178062 193036 192515 104108 101789 130966 132171 159040 163789 504643 541099 1278265 1266975 499649 514022 141133 124833 155849 159940 194796 188864 176998 178420 103165 102959 336379 303593 877897 897464 229069 228508 306933 306478 381182 369889 368968 369799 370020 374075 333947 369524 856067 896645 616959 515170 337762 331489 388029 390129 394517 402544 385151 390945 431101 427729 785970 813937 40.05 67.6 2
08:39:53 2023-09-28 493402 494144 101485 99478 174504 178318 192861 193019 104113 103987 130749 132636 158820 160741 507377 540991 1291227 1279928 500260 513842 141425 125039 156244 159940 195069 188830 177277 178420 103093 102888 335080 300842 887639 891720 229104 229254 306070 308023 379038 372018 366718 369835 368803 374685 335836 368269 854854 906545 612609 519709 338719 329773 391364 387862 396925 399515 385151 393009 426504 430589 779435 811740 40.05 67.6 2
08:39:54 2023-09-28 497021 491750 101628 98937 174678 178228 192428 193059 104042 101859 130749 132511 158820 164081 504643 546348 1291227 1270693 494966 516640 140501 125522 155641 158293 194181 189654 176130 178916 103093 103241 339185 304276 872403 891461 230139 228472 306717 308393 382151 369564 366167 372036 370020 374370 335582 369011 854592 899594 616959 519745 336736 331274 388029 390956 395737 398920 386925 390923 429121 429197 774833 811740 40.05 67.6 2
08:39:55 2023-09-28 491651 491632 101586 98904 175197 177667 192791 192241 104147 101859 130784 132329 159073 163789 504679 541171 1289359 1272529 495643 513986 141522 124714 156353 159571 197809 187680 177243 177735 103022 102748 335080 300879 890037 893993 229782 228741 306070 308284 377828 369889 368968 369871 370020 372411 335836 369524 853039 899594 606720 514912 337523 330808 390224 386591 393927 401379 387633 391512 426469 427378 782904 809293 40.05 67.6 2
08:39:56 2023-09-28 486994 494538 101620 98895 174670 177790 192732 192574 101650 102040 130688 132163 159192 159412 507487 548278 1294825 1274058 495206 513986 141327 124833 155571 159717 194655 188726 177175 178105 103165 102888 333806 303126 884922 890829 229817 227799 306969 306478 379038 371750 367011 369943 368647 374685 340458 369119 856210 902888 615509 518169 336772 331847 388029 387790 395737 398955 386344 387520 425477 429299 774870 811703 40.05 67.6 3
08:39:57 2023-09-28 489482 490866 101590 98867 175158 177197 193001 191909 101494 101789 130714 132138 159116 163991 504643 541135 1289286 1274313 498244 513878 140828 124833 156324 159836 194796 188664 177120 178105 103165 102818 335080 302415 881469 893359 229069 228472 306070 309410 378966 372018 368377 369502 370020 374351 334459 369083 852965 902888 616959 515901 337726 329809 390224 386555 395701 401307 387596 391847 427457 428911 783472 811700 40.05 67.6 3
08:39:58 2023-09-28 492177 494593 101698 99238 174983 178207 192487 192749 101587 101859 130714 132391 158787 160339 507450 548164 1291190 1270619 494709 516894 140470 125006 155563 160163 194251 188864 176164 178420 103022 103029 333517 304350 871888 887943 229746 228083 306717 306406 381182 369889 366131 369871 369723 376268 335836 368269 856674 898662 612609 518902 336700 330737 387957 390093 395701 398290 386308 389712 428828 429161 774796 814017 40.05 67.6 3
08:39:59 2023-09-28 490997 489923 101352 98928 173525 177790 191485 192819 104046 102000 130281 132295 158249 159735 505333 537018 1289323 1277999 496407 512324 140201 124389 156013 156818 193357 191288 179680 176185 102594 102432 331936 299219 877746 882899 228323 227729 303320 306802 376057 366457 366076 367249 369463 372079 333009 368495 848523 899973 605360 516597 333501 328041 386614 384605 393538 396385 384131 387411 423998 424647 769790 804092 40.05 67.6 3
08:40:00 2023-09-28 491029 482654 100455 97797 171782 176730 189715 188933 101677 101859 129420 130553 156382 159444 499610 537845 1269071 1244607 489024 507901 142079 122796 153184 155272 190238 186307 174778 176096 101329 104502 330180 296268 874278 880400 226841 224855 302786 303865 372654 362521 366595 365012 364391 372004 329782 368156 841338 874109 603906 505976 332120 325182 383085 383224 388020 394092 383119 385051 423627 423406 768373 797762 40.05 67.6 3
08:40:01 2023-09-28 477279 478166 99907 97464 170616 175289 187766 187256 101920 102567 128718 130389 155786 158786 497524 530657 1268851 1259221 491075 504792 141971 122256 152235 153318 188769 184221 173391 174452 101054 104079 328194 295346 868549 871288 227115 224820 299585 302977 372117 362013 360654 364512 365266 368428 330782 364896 836411 892313 596759 507571 331920 324323 383356 382142 390215 393606 378637 387647 422364 422134 768361 796687 40.05 67.6 3
08:40:02 2023-09-28 473063 474199 100039 97456 169299 174417 186265 185604 102288 104873 128072 129675 159424 158781 494325 527664 1266261 1255715 489024 503336 142040 122340 150504 152444 186875 182521 171674 172312 100881 103835 327259 293676 857749 862065 225837 224507 298677 304281 370024 362953 360546 362503 365558 368428 330746 366558 837039 888554 601010 507534 330980 323603 383356 381028 388020 391223 378601 387462 422374 423822 764586 793116 40.05 67.6 3
08:40:03 2023-09-28 478821 473850 100003 97391 169443 173965 187838 186875 102893 104873 128072 128962 159424 157840 493012 532013 1259703 1232652 483295 503937 142005 122425 153940 152267 186127 181943 171129 172243 100569 103868 323753 294509 871715 868118 225837 223089 302621 301104 370024 360875 364417 362503 363335 369911 330782 368156 838852 874433 603906 501477 330131 324816 379015 381028 386749 394714 381659 385014 423293 422810 764454 795556 40.05 67.6 3
08:40:04 2023-09-28 473119 469084 100382 97161 169394 172998 187048 185570 103566 105047 128038 128373 159535 157355 490624 529627 1252458 1229081 487293 501461 142040 122509 153333 151292 189025 181172 170011 171151 100466 103835 323984 293676 855402 863287 225837 223434 301765 301068 370024 360259 363536 363484 363299 370118 331516 369092 839266 879703 595973 501331 330760 324179 378943 380919 386569 394329 378456 384559 423926 424002 765613 793263 40.05 67.6 3
08:40:05 2023-09-28 470700 470672 100184 97789 167782 173853 185552 188946 103644 103227 127404 128930 159064 158634 486652 523036 1267160 1248192 479804 503231 142272 122340 153369 150773 189025 179995 169977 170033 100569 103482 324216 288559 862462 855318 227115 222058 298677 302941 368803 360875 360654 365268 365522 367878 333297 367126 838888 887162 594035 504544 328414 324323 381698 378438 386749 391844 384314 387372 421366 424002 754070 790906 40.05 67.6 3
08:40:06 2023-09-28 470106 465871 100132 97493 168702 173274 186073 185311 103817 103260 127410 128711 157085 157725 489138 523000 1244980 1236596 487418 503122 138318 123304 150442 150773 185438 180349 169504 170963 100440 103768 324203 292054 844550 860187 225837 223503 300141 302880 370024 359716 362731 363998 366658 372114 331785 368269 836479 875612 602477 503400 330980 321870 381159 381064 386169 392466 378601 387647 426168 423406 765650 792065 40.15 67.5 3
08:40:07 2023-09-28 469440 462677 100141 97797 167974 173053 185552 185016 103946 105683 127160 128373 159064 157585 485175 517988 1248875 1235358 482539 500383 142342 122425 152729 150016 185438 179177 168902 169426 100466 103558 322147 287531 849511 855318 225837 225082 297773 303901 368839 358634 363866 363118 367146 369014 332828 369488 837666 882267 596854 503175 329577 324323 381698 377603 385590 394160 381368 387335 422041 423822 764501 789522 40.15 67.4 3
08:40:08 2023-09-28 465506 465131 100346 97958 169352 172945 185046 184841 104231 103309 127038 128373 158919 157865 486971 522747 1257194 1233566 479124 501101 138777 123289 150162 149809 184920 179143 168334 169275 100192 103448 322363 288523 843639 851690 227115 222711 299340 302021 369395 358405 360654 364756 365558 371227 332792 369524 840437 875539 595445 504113 328646 324323 379015 378885 384976 391223 384314 387060 424034 423406 751932 790869 40.15 67.4 3
08:40:09 2023-09-28 466714 459877 100145 97830 171131 172139 184342 183845 104295 103180 126740 131627 158774 157355 484454 523036 1250008 1222517 480390 499967 142272 122796 149079 149263 184333 182207 167502 168856 99882 101719 321436 290227 841750 851690 225837 222745 299620 302880 369952 360573 365005 363082 365558 372079 333947 369452 836143 878029 594035 499573 331142 323195 378871 378704 386605 394016 380670 386950 426360 422761 761063 788594 40.15 67.4 3
08:40:10 2023-09-28 459656 460066 100389 98262 170995 172688 183211 184137 104328 103392 126638 131627 158740 157692 483391 516101 1258984 1237117 475223 495706 142471 122256 149743 147919 184661 181589 167768 167823 100192 101438 322363 286687 846122 845524 225837 223905 299130 302481 367695 359752 362731 365340 366043 370118 336311 369488 837631 885908 594035 503175 328182 324816 379015 377603 387948 392430 383713 386512 423293 424718 747541 787988 40.15 67.4 3
08:40:11 2023-09-28 464698 456593 100178 97830 170990 171712 183141 182938 104328 103366 126322 131666 156029 156847 481540 521456 1250683 1231740 479124 495959 141942 122796 147970 148448 182587 181880 167754 167856 99678 103448 318436 288604 829146 841343 225837 222745 301412 302733 369772 360261 360510 364614 367655 374507 337739 369344 839414 882457 591217 504150 329111 323830 379015 380774 387804 391223 383192 387794 425203 427607 752648 787441 40.05 67.3 3
08:40:12 2023-09-28 461231 457540 100480 97822 170946 171558 183176 182359 104646 103257 125939 131161 155595 156812 480485 514094 1245127 1229567 477616 495923 138682 122256 149150 151218 183749 178335 166709 166730 99816 101438 320509 286450 847294 843729 225837 223055 300877 302021 366627 360573 365005 363627 368943 370189 334565 373939 837989 878651 589995 495630 329577 323830 379015 376470 386785 394160 383192 385906 423663 424682 760592 787083 40.05 67.3 3
08:40:13 2023-09-28 457713 455878 100351 98066 171054 171850 183002 182764 104725 103690 126187 128430 155595 157440 477710 517842 1250045 1226036 474142 497565 142173 122425 148075 147715 182587 181228 169897 167109 99849 101438 320509 286687 833095 843729 225837 224011 299620 302021 368875 358669 365042 365340 367798 373492 334530 375676 836411 873191 594165 498046 329344 324551 379015 378812 387330 394714 384351 384985 424793 425015 757914 788206 40.05 67.3 3
08:40:14 2023-09-28 456239 453708 100661 97830 170946 170708 183141 180922 104822 103348 125906 130820 155595 156345 477638 517111 1235031 1220745 481853 496860 142075 122425 147593 149164 181975 177960 169674 168246 99678 101265 318474 285923 832903 841939 225837 225082 297773 303013 368875 357555 364675 364720 369731 373492 334530 375410 834667 875539 596854 500417 329394 323543 382705 377459 385482 394052 383604 387303 423854 426401 756209 783970 40.15 67.2 3
08:40:15 2023-09-28 450514 453196 100377 98093 167961 171455 181949 181426 104646 103380 125872 130911 155354 156737 476223 517842 1245127 1227818 476306 494348 141773 122593 147046 151007 180827 178460 166853 166696 99439 101438 320509 287756 825721 835744 225837 222779 299585 301809 370024 360573 362767 365304 369759 376268 336551 373939 836180 879788 591217 502615 329111 323603 379015 381064 387984 391534 385514 386794 427774 425981 746878 787988 40.15 67.2 3
08:40:16 2023-09-28 450935 450863 100514 97859 170566 170437 181984 180727 105030 103483 125785 130538 155595 155623 477114 514166 1234909 1218519 477580 492887 141877 122509 146944 148956 180827 177835 166701 170157 99337 101438 317729 287348 822028 836930 225837 223503 299585 301774 369736 358911 364677 366062 369947 376496 337461 376135 836025 874707 595445 500321 330512 321573 381159 378885 386785 393909 384042 387484 427738 425015 758581 786162 40.05 67.2 3
08:40:17 2023-09-28 449776 450402 100484 98060 170170 171098 181374 180853 104822 103348 125491 130752 155345 156305 476776 514130 1248668 1224330 474215 492922 142173 122256 146873 148471 180827 177107 166585 169744 99337 101125 317729 285851 826270 832201 225837 225031 300988 302451 368580 360839 363866 365340 368907 375739 338659 375108 836411 874181 588258 502102 329344 323603 378712 378921 388020 392430 384566 386178 427774 427921 749335 786310 40.05 67.2 3
08:40:18 2023-09-28 454367 446696 100419 98065 170104 170471 180767 180282 104854 103451 125078 130628 155095 156276 474311 511747 1238542 1211954 474215 492475 141842 122425 146296 150345 180222 176983 166178 167506 99445 101234 317729 286736 819523 834524 225837 225630 299514 303310 369808 358490 364969 363118 370020 374370 338410 377276 834630 874266 595445 498083 331178 321584 379015 378885 386785 393329 382827 387448 427845 426316 758581 784080 40.05 67.2 3
08:40:19 2023-09-28 448186 448805 100419 98030 169946 169965 180481 179963 104998 103477 125044 130594 154630 155836 473568 512144 1247782 1223423 468638 492694 141877 122340 146296 150206 180187 176417 165773 166840 99134 101125 313632 284902 820047 827326 225837 223089 300741 301068 369691 359971 363866 366146 369759 374370 339684 375979 839135 881022 594035 499636 328646 322275 378122 378078 389686 392288 386535 389413 427854 429054 750053 783266 40.15 67.2 3
08:40:20 2023-09-28 451718 444293 100141 97855 167024 170266 180196 180041 104926 103412 125011 130380 154845 155658 472202 504936 1234994 1220255 474215 491998 142040 122088 146296 150033 179653 175819 165658 166374 99370 100846 315720 284306 824974 828532 225837 223434 299375 302729 367767 360585 365005 364173 369389 375739 340748 375979 832197 884765 601047 498194 330278 322323 379015 378740 390215 392466 384659 387520 426468 429872 751282 781712 40.15 67.2 3
08:40:21 2023-09-28 441962 446697 100203 97989 167024 169892 180002 179112 104822 103548 124633 130298 154351 155550 468769 509486 1243325 1219387 468674 491303 141808 122340 145889 149998 179052 176100 164862 166607 99063 100846 317905 285923 811343 825393 225837 223434 299585 301104 370024 360585 364453 366704 369875 378622 340976 377276 835740 879891 591217 501745 329504 323651 378907 381064 387984 392430 386608 387448 430316 427921 744946 784043 40.05 67.2 3
08:40:22 2023-09-28 445127 447014 100630 97930 167028 169358 179877 178514 104998 103315 124633 127765 154244 154833 468733 505080 1232369 1220782 474179 489808 141842 122088 146199 147304 179087 175223 165092 165911 98557 100707 315720 282902 820387 823642 225837 223503 298712 302977 367731 358383 363316 365304 370012 375739 340233 377083 834703 884655 595330 500025 330044 321906 379015 378510 388020 391569 385514 389748 426619 429836 749062 779389 40.05 67.2 3
08:40:23 2023-09-28 439884 441525 100174 97826 166063 168851 179027 178232 104646 103418 123633 127588 153604 154867 467893 507201 1238542 1216787 468164 486981 141576 122256 144707 147304 178203 175223 163809 165911 98557 100534 313974 283374 814779 826720 227115 223331 301303 302374 369808 359695 364271 367069 372639 376607 340197 375789 836150 876298 582121 498470 328646 323375 379015 378560 387840 392466 387157 387484 430365 429197 742471 782858 40.15 67.2 3
08:40:24 2023-09-28 441854 440409 100178 97529 166562 168822 179434 177794 104822 103386 124004 127499 154064 154764 467199 502808 1228771 1218519 472768 486909 141808 121920 145112 146860 178488 174142 164564 165229 98860 100224 313632 282031 821850 820661 225837 223503 300452 302516 367473 359210 363866 365048 371050 374370 340784 375489 832233 883333 587215 495702 330044 321870 379015 378207 389997 392145 385221 390669 427631 430369 746767 780385 40.15 67.1 3
08:40:25 2023-09-28 440387 439073 100141 97525 166067 168554 178429 177918 104360 103245 123533 127377 153604 154764 465549 505116 1239422 1212557 469696 489089 139459 122340 144645 146481 177264 174803 163079 165470 98359 100539 312867 283557 804821 820661 227115 223434 301996 303310 369952 358634 364453 366991 369977 378231 341816 376125 834076 875608 591217 495666 328414 322884 378712 378885 388020 392430 384538 387556 430401 430264 745203 780605 40.15 67.2 3
08:40:26 2023-09-28 440944 439650 100141 97493 166033 168220 178429 177358 104678 103283 123500 127201 153569 154480 467615 500548 1226687 1213295 468638 485395 141576 121669 144946 145837 178079 173951 163740 164551 98524 100224 312867 281596 814777 818272 225837 223538 301203 302729 367767 359104 365005 365304 371050 374405 342636 378311 833961 884959 591217 499256 330044 321727 381123 379447 387840 391941 386608 391476 427774 430215 747496 779090 40.05 67.1 3
08:40:27 2023-09-28 455332 436740 100145 97525 165913 168103 178147 177324 104678 103289 123382 126782 153569 154231 467345 504297 1223139 1201407 468674 485054 141583 121753 144334 146759 177332 174107 163217 164585 98326 100224 312709 282502 810035 823059 225837 224195 299130 303850 369988 357555 366149 365304 371606 377508 341780 378465 829772 865528 595445 496430 329344 320896 381159 378848 386785 393606 386608 392103 430365 427992 749732 777149 40.05 67.1 3
08:40:28 2023-09-28 437774 437879 100174 97529 165766 172074 177867 176278 104646 103263 123230 126782 153323 153769 466293 497566 1226687 1215058 468566 483243 141576 121502 144372 145875 177298 173242 162695 163762 98658 100020 311927 279509 810990 816273 227435 224491 301339 303615 367293 358238 364308 366332 372875 377859 342708 377947 829772 880768 588398 495630 330168 321727 379015 377603 388020 391844 386608 391680 427810 431155 746114 777616 40.15 67.1 3
08:40:29 2023-09-28 439142 437288 100174 97525 165758 172008 177307 180408 104360 103204 123149 126540 153076 153769 464501 502029 1219603 1198806 468494 482904 141315 121753 143760 145600 176740 173553 162401 163796 98122 100122 312965 281199 807882 819502 225837 224698 299166 302030 369431 357269 366928 365340 372198 377802 342888 378574 830009 865420 587215 496078 329344 320932 381159 378488 387366 394160 384574 392176 430836 428946 751319 779127 40.15 67.1 3
08:40:30 2023-09-28 432800 435584 100103 97460 165431 171867 177273 180267 104614 103263 123506 126506 153008 153734 466818 496067 1225781 1218245 467776 482118 141704 121920 144603 145566 179371 173240 162558 163555 98326 99922 313405 278435 813334 815693 228079 223365 300452 303865 366591 358058 365817 369062 373243 375977 342925 380679 829772 877764 588633 498194 327147 323567 379015 376470 387984 394160 387506 391476 427402 430575 740265 777064 40.15 67.1 3
08:40:31 2023-09-28 437470 433133 100112 97464 164901 171973 176715 180373 104328 103289 122979 126594 152551 154089 464890 496031 1213908 1205711 465717 483578 137869 121419 144445 144658 176740 171833 162387 163022 98257 99713 310906 276837 818830 819704 227115 223469 301496 304328 366591 356409 367188 366955 373017 376618 342852 382711 830231 873086 583321 493224 329335 322562 378871 376255 387458 395512 387670 393163 428886 429657 749867 774860 40.15 67.1 3
08:40:32 2023-09-28 436056 433133 100108 97797 164442 172058 178125 180338 104295 103321 122828 126580 152551 154231 459683 496103 1223102 1203120 459516 483236 141507 121419 143803 145233 176151 172347 162073 163135 98089 99782 312965 279204 810939 818271 227596 223055 299620 302481 367695 356159 367959 368687 371015 376607 342852 383092 832197 866423 591385 492361 328182 323866 377841 378135 387330 393472 386308 389712 429991 429836 744836 778169 40.15 67.1 3
08:40:33 2023-09-28 438084 432400 100079 97460 164633 171827 180720 179819 104295 103160 126008 126090 152205 153700 459611 490159 1220063 1207501 465026 482212 141507 121419 143371 144931 179486 171833 161556 162501 97989 99645 310793 278579 806226 814800 225837 223503 301303 302941 367444 359465 368333 366704 373172 377592 346855 380570 830157 879813 586063 493334 329248 321799 379015 377603 390766 393909 387358 392066 430026 433102 748974 776916 40.15 67.2 3
08:40:34 2023-09-28 438175 432402 99928 97493 163878 171746 177969 179944 104295 103263 125973 125883 152272 153700 460913 498982 1220930 1193006 463677 482517 141358 121419 143746 144658 179380 171833 161298 162648 97722 99678 307783 279473 808614 816226 225837 224473 302107 303310 368875 357519 367188 365304 372198 378932 344901 382441 830231 868878 595445 493902 330365 320896 379015 378848 387948 394160 386608 392139 432599 430723 751467 777064 40.15 67.1 3
08:40:35 2023-09-28 431174 430531 100103 97428 164637 171400 180467 176633 104295 103204 125973 125849 152272 153205 458569 493030 1220930 1210943 466417 480744 141507 121594 143337 144662 179415 171764 161386 162374 98227 99549 311017 278484 811945 810497 227757 224716 299408 304421 366999 358166 364969 367543 374471 377204 346477 382332 829113 879264 587215 498194 327355 322705 379015 377301 388020 392430 387542 393323 429161 432407 737990 774787 40.15 67.1 3
08:40:36 2023-09-28 431551 430832 100034 97456 164782 171245 180467 176263 104295 103192 125938 125796 151960 153240 458210 494527 1211683 1199102 466344 480368 141473 121335 143139 144628 179415 171407 161298 162095 97989 99441 309103 276906 822907 816273 227596 223503 298677 304614 367178 356445 367708 367579 375525 377732 345388 384794 829054 870388 608607 492397 328646 322562 380978 376219 389611 395405 388809 393177 427694 430333 745070 774330 40.15 67.1 3
08:40:37 2023-09-28 437031 427894 99899 97460 163882 171245 180108 176140 104192 103063 125833 125642 151574 153205 458778 491468 1224684 1211075 458425 477787 141721 121419 143846 144258 177492 171488 161420 161475 97755 99238 311017 275989 814769 809238 228725 223365 300495 304328 365527 358381 367488 369546 372982 376642 344859 383634 829113 878020 586234 495376 327414 324323 379015 375869 387695 394160 387614 391826 429049 433102 736870 774552 40.15 67.1 3
08:40:38 2023-09-28 432665 427818 99765 97460 163848 171280 176739 176263 104192 103204 125658 125675 151574 153205 458778 490609 1213048 1196179 459588 477895 141507 121260 143105 144197 179380 170675 161041 161465 97722 99373 310107 276025 815443 809753 227435 224161 299690 302977 365491 358634 366131 367292 374186 378925 348578 384648 828980 874121 588605 490753 330241 322180 378835 377000 391319 393472 385151 393009 430710 431512 747173 773651 40.15 67.1 3
08:40:39 2023-09-28 432500 427671 99870 97626 163290 171400 176492 176633 103946 103269 125658 125849 151507 153418 458129 491610 1217468 1193170 458137 477895 141143 124542 142377 143926 179024 171338 160527 161577 97722 99271 308288 277688 798283 813956 227115 224473 301445 302481 368285 357555 366682 367543 372756 380030 344859 386544 827321 866155 587215 489441 329344 323830 377805 378438 387731 394092 386889 390923 432635 432407 747210 777895 40.15 67.1 3
08:40:40 2023-09-28 433012 426218 99874 97298 163290 167917 176615 175771 104121 105717 125448 125435 151507 152645 456115 487125 1213908 1204281 462950 477150 141143 124439 142411 143827 176377 171338 160527 161062 97555 98829 313291 277694 816768 806852 227757 225448 301303 303722 367293 359284 366485 367399 375945 378932 345379 383055 827879 880093 584436 493866 330278 321835 379015 377869 391028 393018 385187 394512 431690 431645 740261 773965 40.15 67.1 3
08:40:41 2023-09-28 431367 426295 99794 97357 163316 167917 176492 176016 104121 103210 125623 125229 151541 152573 456079 493066 1212115 1190627 462261 477859 141094 124542 141309 143926 176008 170675 159540 161285 97322 99304 308515 278286 793878 807967 227115 225552 301339 302481 368839 357268 365032 366439 375560 381238 344824 385413 829054 868878 580579 490935 329824 320896 379015 378812 387695 394535 388735 393624 433435 433138 746767 774713 40.15 67.1 3
08:40:42 2023-09-28 430559 426519 99761 97290 163290 167799 176245 175210 103946 105649 125448 125056 151264 152501 454744 487161 1210436 1204516 463919 478509 139108 121510 142276 143759 176377 170572 160136 160926 97623 99110 305136 276514 807319 802465 226139 224855 301281 305469 367293 358058 366113 368687 376761 379782 348824 384250 829054 877486 588605 497487 328646 322359 381159 377301 388020 393606 387650 395108 431614 439365 736870 771387 40.15 67.1 3
08:40:43 2023-09-28 427680 424115 99965 97124 163700 167448 176739 174652 104088 105615 125501 124937 151507 152222 454719 489708 1203418 1194875 463334 474996 140815 124439 141202 143334 175885 170251 159507 160549 97389 98796 308201 275340 802082 809201 226173 224664 300877 304757 367731 356445 366167 369242 377593 380030 347802 387458 827584 871196 581950 491831 329577 323195 381662 376856 387515 396385 387506 394512 430365 432407 745548 773232 40.15 67.1 3
08:40:44 2023-09-28 427094 424124 99420 97597 162612 167917 175245 175490 103817 103224 125660 125614 151129 153384 453183 483995 1223460 1202412 454852 474961 141011 124439 141309 142997 175639 170233 159972 160515 97356 98796 309311 275953 799811 804710 226208 224855 302151 302481 367178 359463 367708 369208 373874 380669 347572 385996 829736 875503 587215 492434 328646 323866 377539 377639 391319 392665 387578 392103 432635 432890 740181 773651 40.15 67.1 3
08:40:45 2023-09-28 430564 424120 99659 97327 162802 167448 175683 174652 103914 105542 125204 124817 151264 152467 454098 483432 1210399 1196513 461037 473591 140897 124439 141697 143064 175639 170099 159473 160370 97389 98763 309441 275926 816341 804139 228079 225728 300283 304603 367035 359608 368193 367989 376546 380456 348443 386049 826669 875539 586063 490205 330402 321441 379015 377567 391872 394714 386344 394402 433016 433427 743891 770258 40.15 67.1 3
08:40:46 2023-09-28 429575 424084 99425 97157 162730 167799 175403 174896 103914 105649 125204 124903 150883 152083 450705 489917 1208211 1187319 461872 473258 140746 124439 144905 143031 175149 169594 159304 160259 97056 98763 305497 276514 797587 805916 228133 225587 299620 303013 368839 356480 368230 366926 376761 382953 346177 387092 826706 865775 580579 490552 330278 320896 379015 378848 388020 395091 386308 393940 435931 432836 748562 773504 40.15 67.1 3
08:40:47 2023-09-28 426251 422485 99765 97165 162802 167448 175560 174652 103946 105576 125204 124612 150988 151767 450669 484856 1210823 1203455 460453 472155 141011 121123 141847 143224 175429 169457 159271 160157 97290 98632 306398 275145 816225 801290 229103 225360 299620 304614 367143 357591 366931 369330 377823 380633 347536 385413 829221 876779 577486 496078 329344 321870 381159 377603 390215 393320 387614 396267 432939 431645 736833 770258 40.15 67.1 3
08:40:48 2023-09-28 423628 421523 99765 96830 163142 166945 176122 173508 104122 105256 125413 124170 151021 150871 454871 487161 1201584 1190623 459604 474462 141038 124197 144861 143402 175394 169223 159219 159801 97089 98459 305436 273786 799328 806486 226841 224890 299620 304900 367503 356480 366718 369799 379033 380065 346455 386524 824841 867078 581950 492460 329394 322741 381968 377495 387840 396385 387470 396719 432863 433016 739251 770258 40.15 67.1 3
08:40:49 2023-09-28 421855 421559 99425 97128 162244 167331 174565 174096 104057 105503 123397 124790 150820 152331 451799 483578 1218594 1198957 452145 474352 139064 124335 141731 142867 175394 172524 159439 159494 97424 98632 304437 275340 796915 798889 226876 224682 304199 303901 366914 358705 366131 369907 374435 380100 349639 385365 827357 874266 583321 492397 328414 324816 378410 376470 391042 392923 391055 393323 432330 433427 735272 771387 40.15 67.1 3
08:40:50 2023-09-28 426138 420227 99425 97124 162550 167214 174966 174096 103914 105582 125134 124493 150752 151699 451958 481532 1206498 1188337 456020 473791 140683 124110 144667 142839 174591 172873 158932 159494 97056 98527 308288 274950 793931 800091 226173 225587 300951 305580 367480 360007 369800 368543 377184 381666 350306 389297 825315 873816 581436 486616 329628 322849 379015 377603 392426 394092 387542 395705 432980 434856 742434 769676 40.15 67.1 3
08:40:51 2023-09-28 427701 422683 99454 97157 161722 167448 174408 174374 103714 105576 124891 124612 150263 152083 447959 484856 1208248 1180367 457348 474462 138306 124231 144531 142963 174556 172944 158283 159528 97024 98763 306468 276597 803944 802429 225981 225936 301445 302977 368257 357268 366718 367579 377328 383562 348305 387458 827879 866423 587215 486652 330512 322849 378655 378848 390215 392958 387233 395145 434065 435357 748562 774399 40.15 67.1 3
08:40:52 2023-09-28 421717 422089 99595 97128 162508 166945 174600 173508 103630 103206 124960 124170 150538 150871 447923 481211 1208248 1198733 457960 473122 140781 124162 144632 142501 174869 170629 158831 159359 97258 98564 310230 273749 797093 797853 227988 225797 301942 305365 367143 357807 367708 372036 379033 381792 349496 385016 829054 875539 587215 495229 328646 322073 381159 377618 390215 394160 391958 394852 433048 433872 735619 769132 40.15 67.1 3
08:40:53 2023-09-28 422866 418950 99774 96830 162768 166478 175088 172921 103811 105401 125012 124203 150504 150733 449354 485198 1199028 1190623 453909 471679 140935 123990 144795 142670 175114 172489 158822 158919 97349 98124 306329 272820 805160 802465 226911 225587 301445 305795 365527 356516 367858 369835 378464 380633 348622 387479 825499 868264 578177 491024 329431 323315 381553 377050 387876 394884 389771 396756 432454 433088 744309 771648 40.15 67.1 3
08:40:54 2023-09-28 421675 418977 99323 97124 161692 166665 173940 173940 103361 105615 124682 124612 149576 151767 449390 477895 1217653 1196573 450827 468881 138271 124197 144526 142597 174382 167925 158326 158953 97016 98326 304595 274950 795918 797252 227228 225587 302859 302977 367178 359501 366167 369907 376160 382416 351546 386245 827357 872995 587215 491665 329577 324816 377539 377639 391319 392923 389880 393638 433084 435503 737990 770295 40.15 67.1 3
08:40:55 2023-09-28 424365 419779 99425 96995 161731 166910 173975 173197 103393 105328 124717 124170 150056 151009 448974 479336 1204751 1190623 456666 468990 138306 124076 144395 142336 174035 172453 157680 158809 96726 98326 304595 273592 794759 797890 226717 226322 300988 304400 367731 359429 369202 369214 378745 382668 351686 389334 825389 872221 575472 490364 330512 321858 379015 378186 389826 394127 387614 396046 435620 434948 743620 769132 40.15 67.1 3
08:40:56 2023-09-28 419259 418876 99520 97198 162001 166665 173801 173214 103431 105592 122951 124241 150129 151215 446525 483279 1211683 1190623 450575 468665 137892 124370 144114 142670 173708 172368 158940 159325 96959 98091 302287 273786 798073 797890 227615 225587 301374 304400 369988 357555 365874 372036 378500 385218 349112 386245 827621 865420 579208 494288 328646 323866 379015 378560 390215 394714 391091 395705 435356 433427 734747 772555 40.15 67.1 3
08:40:57 2023-09-28 418008 415805 99425 96834 161951 166223 173940 172406 103534 105334 124856 123422 150056 154465 448449 480513 1204788 1192673 454551 468881 140600 123869 144395 141953 174035 172212 157889 158447 97160 98229 304437 272686 801380 793203 228182 226182 300425 305616 367258 358454 368491 372036 379033 382994 350768 386245 827768 874321 580579 495025 329344 322884 382128 378135 390215 394160 391681 395166 433084 434212 733638 767970 40.15 67.1 3
08:40:58 2023-09-28 420813 417237 99693 96727 162248 165690 174252 172098 103598 105115 124804 123422 150022 154430 448339 481282 1195557 1186967 453245 468881 138306 123955 144395 141812 173864 172141 157747 158414 96858 98058 304542 270567 797946 799490 227263 225971 300566 306298 366627 356480 368412 369943 377592 382380 349675 389780 824479 865199 581950 489441 329577 323866 381734 379410 389722 396943 390837 397958 432949 432784 741898 770003 40.15 67.1 3
08:40:59 2023-09-28 417341 417450 99259 97033 161439 166409 173266 172441 103188 105435 124474 123966 149709 150733 446999 477667 1213762 1196222 447951 468629 138691 124163 144623 141941 173860 169673 157254 158347 96793 98262 306173 273592 792612 793386 227615 225728 302751 303901 366591 359788 366975 372036 376475 382988 351902 387479 828041 872995 580579 490935 328646 324816 378446 376542 391872 393507 392308 395145 433048 436185 735497 769132 40.15 67.2 3
08:41:00 2023-09-28 421418 415110 99319 96826 161697 166374 173386 172372 103220 105368 124561 123966 149542 150494 446087 475176 1202437 1187241 450611 468185 138099 123869 144281 142276 173412 172141 160841 158414 96562 98091 304595 272977 789821 795634 227263 226322 301393 304650 367473 359824 368412 369871 378745 383871 353675 390700 825352 871342 578177 488974 331179 323195 378907 377459 392982 395266 389880 396410 433084 435865 744960 770003 40.15 67.1 3
08:41:01 2023-09-28 417377 414849 99323 96826 161027 166513 172988 172955 103470 103097 122469 123867 149509 150494 446233 477967 1213369 1188786 451824 467491 137613 123990 143715 142432 172208 172176 160562 158700 96234 98326 304595 273991 783314 793386 227650 226129 301923 303687 370024 359210 366718 372036 379033 386124 351866 387443 827879 865460 587215 492049 330241 323866 379015 378921 389791 392923 392271 396636 436345 436150 733114 771387 40.15 67.1 3
08:41:02 2023-09-28 419222 415110 98809 96793 161434 165876 173231 172218 103188 105222 122518 123390 149509 152270 444336 478075 1201268 1192159 454647 467126 138114 123749 143886 141549 173171 171588 160737 157734 96562 98091 303694 272170 791532 793208 228822 226779 302156 305652 367293 358526 369276 373015 381141 383419 351866 387443 825535 874539 576466 493646 330044 322849 381734 378207 391042 394535 392016 396353 435534 435538 732774 765801 40.15 67.1 3
08:41:03 2023-09-28 415449 414962 99499 97031 161526 166165 173023 172303 103021 105368 124457 123422 149509 150908 441345 482212 1204678 1183778 447597 470649 138210 123887 144017 141889 173067 169815 160779 158162 96331 98058 303694 272940 787410 799431 227934 226287 303284 304364 368544 358346 369524 372000 378392 385218 351902 393004 827879 861360 579529 488974 329344 324780 378640 378740 391100 396444 392271 396267 436252 435467 740088 771663 40.15 67.2 3
08:41:04 2023-09-28 414921 414520 98751 97100 160967 166188 172217 172337 102619 105368 122127 124137 149270 151388 441728 473734 1211683 1189776 445872 469316 138065 122584 142143 141672 172963 169434 158864 158095 96595 98129 302792 273640 792132 793208 227934 226287 302363 304100 369952 360115 367234 372561 379033 384192 354448 387371 829054 870388 588605 491629 329577 323830 377841 378812 392426 393507 392235 395705 435151 436798 733725 770222 40.15 67.1 3
08:41:05 2023-09-28 418558 414414 99226 96769 161130 165656 172286 171756 102887 105154 124457 123693 149476 154323 441439 475176 1201584 1188930 450611 465670 137995 123766 143991 141884 172826 169197 160779 157275 96266 97858 304595 270531 790847 790961 228288 226989 300952 305759 367143 358346 366131 372561 378755 384677 351902 387407 825689 876959 579208 493573 330512 322669 381968 378560 391559 395198 392016 399091 437383 435147 734673 770661 40.15 67.1 3
08:41:06 2023-09-28 414006 413794 98776 96798 161147 165656 172251 172029 102823 103141 122244 123819 149376 152377 441548 481423 1205860 1184655 449590 467987 137942 124025 143816 141516 172826 169078 158718 159408 96299 97925 301862 270567 795067 795634 229238 226182 303072 304828 368249 356445 368412 372833 379033 385760 351510 392135 827879 861360 581950 492013 329111 324780 379015 378776 388020 396835 394682 397014 434980 434141 733596 771174 40.15 67.2 3
08:41:07 2023-09-28 413104 413174 99286 96798 161143 165540 172286 171602 102791 105154 122232 123324 149170 152341 441692 473734 1205993 1191239 446875 464653 138114 123646 140023 141059 172861 168723 160632 160801 96266 97724 306511 270423 793542 790964 229033 226078 304304 305938 366892 359176 368269 374144 378889 383384 354284 390773 826486 872578 581950 491629 328646 324816 379015 377459 391872 394092 395241 395130 435534 436656 730842 767818 40.15 67.2 3
08:41:08 2023-09-28 417673 413216 99157 96769 160900 165701 172079 172165 102989 105490 122023 123971 148998 154611 440813 476216 1203231 1177894 445279 463314 137900 123852 141882 141432 172312 169375 158089 156967 96234 98025 302792 272134 785821 796761 228288 226356 303356 304614 368839 358634 369560 372036 379033 384192 353929 393949 825499 856442 582234 488280 330044 324816 378943 378812 391319 396514 392271 396830 436003 436456 738462 769676 40.15 67.2 3
08:41:09 2023-09-28 413570 413177 98714 97124 160488 166223 171670 172337 102421 105474 121753 123422 149096 150632 440926 471600 1210823 1186323 446236 464653 137471 123680 143580 141093 172070 169019 158385 159408 96366 97960 304649 273217 783710 790961 228857 226884 302681 304185 369988 359427 367269 372561 378817 387666 354465 390606 827879 868878 572260 492215 329358 324323 379015 381064 390647 393782 393456 395130 436508 438099 732522 771015 40.15 67.2 3
08:41:10 2023-09-28 413866 411294 99425 96472 161420 165262 172833 170633 102855 104975 121957 123088 149270 151914 440638 477294 1189808 1181324 448207 462980 137922 123646 143615 141026 172346 168487 160373 158702 96136 97423 300948 268761 792332 795071 228323 227024 301939 306766 366591 357555 369560 372036 379557 383562 351938 393355 820656 862613 583321 486616 330512 324323 382274 377603 390215 395889 392308 396389 435534 434021 741141 767818 40.15 67.2 3
08:41:11 2023-09-28 412958 411944 98784 96802 160595 165540 171670 171211 102587 105154 121753 123357 149031 154323 442874 477155 1205993 1180404 445219 466664 137654 123887 141349 141492 172139 168617 158089 160766 95972 97858 302792 270531 797102 786038 228323 226989 304245 304864 368839 358490 369596 372036 379033 384227 353965 394544 825535 856334 583587 487588 330044 324816 378979 378812 391319 396514 393419 397014 436202 436798 740093 769095 40.15 67.2 3
08:41:12 2023-09-28 413023 411325 98751 96802 160088 165806 171091 171756 102288 105368 121583 123390 148555 150695 438996 470572 1208248 1185480 447159 466518 137436 123594 143445 141093 172123 168723 157648 160689 95682 97891 303761 272748 783740 788722 228838 227449 302009 303543 370024 358383 370853 373170 381032 387939 354894 390810 827768 868769 578177 493826 330278 324407 378979 381064 390647 393507 391943 398450 438209 436513 731458 770222 40.15 67.2 3
08:41:13 2023-09-28 412376 412447 99431 96668 161492 164732 172148 170531 102964 105130 121853 122989 149170 151523 442676 474996 1189808 1181324 446539 465017 137638 121819 143580 141026 172277 168215 158089 158518 96201 97391 300948 267747 791875 793313 228838 227376 303093 306802 366591 357555 369560 372825 379853 384391 353965 394581 820656 863869 583321 486580 330278 324323 382274 377603 390766 395889 393141 396195 436856 435538 740088 769937 40.15 67.2 3
08:41:14 2023-09-28 410481 410073 98743 96765 160335 165275 171516 171058 102421 105120 121583 123121 148555 154252 438308 473698 1198141 1177695 441453 462882 137696 123474 143345 140929 171816 168215 157648 160619 96136 97828 303761 271521 789693 793208 228572 226919 303888 304326 368696 358490 369488 372716 379033 384799 354716 395457 827543 860954 575836 487588 330044 324816 378086 378668 391319 396550 393456 395094 436651 436171 737695 767970 40.15 67.2 3
08:41:15 2023-09-28 415445 409567 99393 96700 160566 164745 171516 170633 102421 105174 121649 123126 148220 151346 440443 469584 1196476 1186317 448549 464032 137436 123474 143345 140840 171576 168213 157648 160360 95551 97391 303694 269211 782437 788164 229069 227764 302835 306730 367731 358669 369128 373088 380990 385760 354967 390955 823055 873998 583046 492434 330278 322884 381734 378776 392317 392923 393771 396461 436003 438134 731522 767545 40.15 67.2 3
08:41:16 2023-09-28 413104 408559 98780 96436 160663 164561 171704 170092 102651 104728 121753 122484 148793 153429 438960 475211 1186511 1178647 450553 466860 137703 121987 141351 141298 171746 168074 157943 158518 95972 97593 297459 267899 787588 793313 229069 227764 303123 306334 368249 357555 369524 373088 384424 386303 353965 394544 820620 856478 575472 486616 330278 323866 382274 378812 390215 395889 393456 398740 436309 435254 737953 767818 40.15 67.2 3
08:41:17 2023-09-28 410156 408852 98747 96633 160335 165010 171125 170633 102459 104941 121583 123113 148386 154001 440135 475881 1199028 1177968 441597 462288 137475 123526 143123 141048 171696 167357 157253 160584 95617 97423 302792 269662 787517 792535 229104 227024 304245 305795 368839 358669 369668 373616 378120 387594 355825 396041 828631 860224 578177 488974 329541 324780 378835 378632 391872 396514 394645 395166 436687 435901 737658 771649 40.15 67.2 3
08:41:18 2023-09-28 414865 407632 98747 96599 160310 164697 171464 170462 102689 105213 121510 122821 148488 154075 440438 468954 1196587 1183775 448950 463668 137526 123474 143306 141103 171762 167710 157580 160291 95617 97423 300969 270171 791972 785936 229325 227799 301481 306766 367731 358669 367269 373397 380990 384192 353144 391544 820729 870538 571414 491665 330512 322884 381159 378740 391872 393833 393141 396497 436865 439655 733077 765125 40.15 67.2 3
08:41:19 2023-09-28 411936 410077 98780 96464 160480 164596 171159 170092 102491 104728 121583 122484 148522 150816 439819 473770 1189771 1174551 450188 463341 137116 123406 143357 140571 171185 167674 157173 158076 95617 97391 303936 267971 789112 793208 228892 227837 303873 306658 367588 357412 369452 373579 381418 385724 354857 395738 820656 856442 600525 488900 330512 324780 382274 378171 390215 396202 394182 398813 435285 436798 737990 765641 40.15 67.2 3
08:41:20 2023-09-28 409713 410119 99122 96700 160494 164836 171260 170531 102320 105013 121380 122802 147475 153858 439316 469026 1202636 1183723 441895 463014 137736 123320 141484 140909 171730 167639 157393 160032 95842 97391 296586 268608 792072 786492 229104 227764 304745 304078 368610 360295 368968 371353 379033 384799 354774 393949 826706 865519 581950 486652 330044 324816 378410 378776 391506 395266 394682 395166 436003 440130 733633 768909 40.15 67.2 3
08:41:21 2023-09-28 414299 406385 98751 96440 160088 164481 170853 170092 102250 104868 121380 122516 147640 153750 439197 467269 1193191 1179644 447991 462651 137398 121819 141503 140893 171521 167533 156825 158076 95617 97526 300075 268618 782600 786346 231005 228437 301162 306262 368580 360549 371116 372036 380954 385067 354739 392171 823345 870424 572260 486616 331450 323603 381159 378776 392127 396556 392308 396461 436202 440786 735789 767818 40.15 67.2 3
08:41:22 2023-09-28 405980 409208 99126 96604 159948 164711 170548 170092 102358 105057 121380 122685 147640 153750 437920 473734 1195557 1177931 440831 462383 137436 123440 143110 140571 171032 167522 157173 158259 95421 97391 302792 268572 787569 789841 230139 227376 304031 305580 368875 358094 371796 372764 379893 385407 353710 394015 826706 856406 576824 486616 329577 324816 379015 378812 391042 397697 396364 396353 437644 436869 735789 765764 40.15 67.2 3
08:41:23 2023-09-28 405691 406959 98747 96629 160079 164711 170582 170127 102218 104975 121222 123126 149874 151558 438248 467527 1203343 1184693 441652 462667 137490 123577 141151 140682 171151 167405 157173 157635 95682 97560 300075 268761 787508 784233 229104 228032 304244 304828 368875 360609 369264 371353 378685 386251 355878 394265 827021 865456 580579 486688 330512 324816 378410 378812 391816 395889 394682 395166 436722 440786 732627 768909 40.15 67.2 3
08:41:24 2023-09-28 413543 406092 98743 96464 159646 164218 170582 170058 102320 104762 121042 122516 148080 151651 437292 466284 1193265 1177968 446867 461429 137535 123440 143201 141006 171116 167522 156954 160067 95486 97358 294984 267935 783413 784197 229104 228508 302574 306514 368292 359465 368305 373052 381757 387666 356980 392858 823345 873816 587215 492810 331215 322526 381698 378524 394096 394057 393419 398777 436580 439189 733486 764999 40.15 67.2 3
08:41:25 2023-09-28 408549 408881 98986 96630 160016 164607 170480 170024 102390 105062 120870 122821 148014 150922 437228 471966 1193821 1177882 442297 459976 137211 123406 143075 140645 171014 167639 156954 160032 95897 97391 303761 268383 780169 788722 229782 227570 304745 305831 369431 358669 372620 371945 378791 386297 354277 395198 825535 859128 582234 488280 329577 324816 379015 378885 391872 397732 396364 396353 438639 436549 736907 765764 40.15 67.2 3
08:41:26 2023-09-28 409576 405835 98710 96637 159540 164481 170007 170127 102154 104975 121008 122718 147176 154001 437228 465557 1202437 1181324 441044 459976 137211 123286 143075 140118 171236 167392 157034 158041 95617 97528 301891 268689 782486 783988 229998 228297 304102 304685 369808 360839 369524 371910 378755 387533 356414 394544 826864 865420 581950 491760 330512 324816 378712 378885 392127 395301 395241 395759 438675 439297 731696 768363 40.15 67.2 3
08:41:27 2023-09-28 410606 406097 99088 96140 159612 163693 170919 169520 102358 104694 121414 122082 147640 150993 436497 471635 1186511 1174386 446794 459904 137077 123234 141029 141103 170489 167672 156954 157635 95421 97358 297459 266889 781273 789841 229978 228118 302399 306802 367767 357591 369344 371649 382739 384764 353958 394884 819461 861129 584692 486580 330512 324816 382814 378776 391726 396514 395522 400013 436687 437791 737990 765369 40.15 67.2 3
08:41:28 2023-09-28 405550 406097 98718 96468 159578 164481 170041 169823 102154 104907 121008 122484 147442 153715 436284 472570 1196476 1175367 440934 459796 137075 121902 140687 140408 170742 167194 156850 157635 95486 97391 301891 267971 779871 791939 229782 228083 304995 306536 369467 359319 372657 371945 379888 386556 355829 395791 825499 859128 580882 487588 330512 324816 379015 378885 390373 398605 395802 396389 437737 439476 737990 770087 40.15 67.2 3
08:41:29 2023-09-28 410699 405844 98644 96204 159608 163727 170548 169841 102186 104796 121008 122484 147475 153464 435271 468796 1193191 1181324 446200 460122 137246 123234 140560 140118 170608 166984 156736 157195 95486 97225 300075 266737 783531 781910 230533 228863 302434 306550 368321 359752 368968 373061 382775 385407 357992 394581 823055 870424 584436 492397 330512 324033 382274 378812 390957 394127 393801 400616 440489 439297 730842 765641 40.15 67.2 3
08:41:30 2023-09-28 409251 406097 99362 96463 160460 163941 171429 169300 102421 104738 121445 122184 149653 150287 436089 473482 1183945 1173680 444951 459184 137201 121480 140774 140118 170608 166984 156954 157195 95617 97192 300062 266928 784062 788164 229817 228508 304281 306802 366627 358705 372357 371684 381595 384227 355379 395198 820656 861991 586063 487588 330512 323963 381159 377639 391872 396585 395241 398777 435391 439476 739656 765073 40.15 67.2 3
08:41:31 2023-09-28 405425 406097 98710 96496 159434 164481 170007 169922 102117 104796 120973 122516 147075 153500 435343 467275 1194962 1168696 440420 461909 137090 123269 140567 139793 170608 167136 156517 157525 95355 97495 298847 269786 779805 789841 228998 228367 304601 305652 369844 359031 372212 373052 380421 387710 355343 395198 823091 862175 583321 486208 331450 324263 379015 380919 390683 397732 394366 396389 439041 440476 738425 765764 40.15 67.2 3
08:41:32 2023-09-28 408782 405290 98644 96100 159608 163658 170075 169402 102492 104583 121138 122385 147574 150393 432989 466284 1192207 1183797 444868 458502 137021 123234 142840 140118 170455 166867 156736 157195 95486 97225 301058 268175 787856 775211 231648 228543 303391 306802 368321 360331 369632 374217 383348 385407 355878 396041 823091 868878 583321 492397 329577 324816 382398 378812 390957 395025 395332 400616 437644 440463 728770 765641 40.15 67.2 3
08:41:33 2023-09-28 408276 404883 98743 96472 159944 163693 170548 169051 102186 104690 120973 122283 147311 153464 435271 467634 1182969 1175255 443758 459350 137613 121146 141151 139826 171320 166424 157139 157062 95875 97228 301891 267307 789111 786492 229817 229671 304458 306658 367437 360875 372657 371649 382531 385302 357524 396385 822473 865163 579529 487588 331215 324816 381159 378207 391577 398605 395531 398813 436651 440535 740088 765061 40.15 67.2 3
08:41:34 2023-09-28 407695 404847 98751 96172 159612 164468 169939 169520 102123 104762 120973 122399 150876 151155 432777 469134 1198429 1176258 442297 460122 136650 123406 140269 140909 169797 167158 156299 157635 95225 97225 294984 266889 779116 783089 231252 228581 304530 306802 369691 358130 369632 374217 381899 387745 354242 394015 825499 861360 580579 493161 330512 324816 381159 381064 391319 395336 396779 398777 441295 439131 730842 768909 40.15 67.2 3
08:41:35 2023-09-28 402173 405835 98751 96176 159612 163693 170648 169350 102459 103315 120767 122217 147344 150852 432606 465742 1196587 1187227 440861 457786 137307 123200 142875 139035 170608 166318 156492 157195 95421 97059 298291 266928 786092 783988 230533 227799 305209 306802 368321 360587 369668 374181 381025 385442 358062 394884 827292 865456 583321 486652 330044 324727 379015 378619 392163 396550 395890 396497 436508 439736 730570 767332 40.15 67.2 3
08:41:36 2023-09-28 410736 403305 98743 96172 159320 164218 169855 169402 102129 104728 120805 122283 150911 153464 432678 469098 1188084 1168696 445182 457822 136573 123234 140168 140151 170116 167136 156047 157415 95225 97391 300989 267147 777786 786492 231018 229254 303072 306802 370024 358669 371796 373026 385075 387745 355308 395755 820789 856406 576824 486580 331215 323866 383356 381872 392149 397697 396364 401219 441354 440225 740554 766977 40.15 67.2 3
08:41:37 2023-09-28 405083 403462 98652 96407 159545 164274 169871 169418 102288 104883 120820 122283 147009 150781 432417 468845 1195737 1174477 440502 457786 137207 121483 140573 139727 170033 166832 156299 157195 95355 97259 300075 266666 778588 784233 231576 228508 305804 306802 369988 358669 373484 374217 381863 390417 356414 396457 825499 859736 578177 486580 330512 324430 381159 381064 392149 398569 395854 399108 440292 439476 733702 767818 40.15 67.2 3
08:41:38 2023-09-28 405962 403637 98714 96172 159290 163693 169670 169017 102059 104728 120855 122367 150773 153537 432705 462735 1199217 1181050 437751 457106 137535 123166 140910 139853 171249 166784 156318 157125 95421 97260 297257 268257 779937 782322 231038 229077 306070 305831 369691 360875 369668 375736 380954 388832 358602 395162 826706 871342 587215 486616 330980 324816 379015 378885 393302 396514 394114 396461 439328 440387 732737 767818 40.15 67.2 3
08:41:39 2023-09-28 405835 403014 99267 96335 159612 163589 169973 168949 102186 104550 120698 122217 147344 149973 432606 469062 1184051 1172025 445448 457106 136573 123286 140364 139826 170033 166949 156156 157195 95225 97160 301058 267117 774532 786222 230533 229218 303356 309192 368875 358634 373780 373026 384804 386486 355878 396421 819424 856442 575472 488280 331215 324816 383356 378848 391872 397697 396645 402144 439292 438464 736870 765604 40.15 67.2 3
08:41:40 2023-09-28 402456 403525 98677 96148 159066 163693 169585 168983 102059 104694 120855 122250 147377 150957 434702 468371 1193154 1171951 438918 456999 136816 121311 140224 139760 169999 166494 156265 156976 95225 97027 296520 266666 775327 785936 230892 228827 304351 306622 369988 359788 374085 373621 381595 388868 357488 396529 825499 857307 579529 487243 330870 324203 379015 381064 390373 398920 395854 400191 440638 439297 735268 767818 40.15 67.2 3
08:41:41 2023-09-28 409401 402715 98751 96176 159545 163658 170091 168832 102186 104583 120939 122115 147009 150782 431425 463528 1189882 1180484 441597 460600 137077 123166 140465 139009 170067 166564 156230 156976 95225 97420 294984 267307 783549 779554 231810 229932 303356 308538 369431 360585 369596 373656 384534 387710 358062 396899 820656 870510 576466 491665 330870 324816 383356 378885 392127 395336 394150 402107 439292 440890 730842 765604 40.15 67.2 3
08:41:42 2023-09-28 407389 402110 99432 96310 160020 163486 170445 168347 102390 104636 120870 121650 147278 150114 432265 468983 1180588 1172673 443220 456749 136858 123131 140364 138844 170067 166560 156126 156757 95355 97027 298291 265796 783531 787335 231252 229932 304745 308538 367731 359463 373784 373061 383348 386521 357775 396529 820040 865199 583321 487588 331450 324816 382274 378740 392390 398920 394078 400579 436508 441408 737990 767056 40.15 67.2 3
08:41:43 2023-09-28 403413 402978 98710 96172 159066 163693 169435 168983 102059 104728 120569 122283 150738 150816 431317 464796 1188632 1166962 437751 456428 136858 121393 140364 139826 169881 166564 155978 157021 95486 97428 301058 268829 775767 785789 230391 229826 305962 306392 369880 360115 373976 374144 382202 390065 358374 400545 825425 856370 570498 486208 332156 326545 381087 381872 391816 399515 396364 398813 441989 440427 740088 769456 40.15 67.2 3
08:41:44 2023-09-28 405946 402218 98718 96144 159578 163658 169855 168715 102358 104550 120820 121683 146976 150030 431322 465968 1189808 1181324 443017 454365 136582 121393 140377 138939 169881 166296 156121 156757 95225 97259 298291 266550 777064 779183 232534 229254 304745 307478 368839 360513 371832 375377 385075 387403 359420 396385 820693 868264 575472 491665 330278 324816 383085 378812 392127 396202 396484 401823 439292 440352 728770 765604 40.15 67.2 3
08:41:45 2023-09-28 407116 401232 98681 96140 159578 163362 169973 168448 102059 104583 120569 122115 150738 150676 431385 464470 1184767 1175225 441449 455828 137186 120973 140622 139339 170471 166027 156487 156584 95682 96994 292549 265796 785957 783951 231327 230148 304923 306766 367767 360875 374085 375470 384498 386556 359685 398808 820620 866387 579529 486898 331450 324816 381698 378776 391577 398920 394114 400899 437987 439736 737990 765641 40.15 67.2 3
08:41:46 2023-09-28 404796 401775 98642 96335 158742 164183 168932 168949 101989 104622 120771 122110 150738 149973 430033 463131 1196402 1174514 440420 455751 136282 123320 139743 139956 169377 167100 155259 157195 94965 97358 301058 268447 768673 779554 231973 229289 305209 306802 372117 359752 369632 374253 383384 391268 357237 395198 824294 865812 583321 490935 331215 324816 381698 382682 392127 396514 395890 400899 444598 440427 730324 768104 40.15 67.2 3
08:41:47 2023-09-28 402794 401191 98743 96176 159185 163451 169871 170555 102358 104926 120836 121650 147143 150149 431173 465090 1189660 1183775 442925 455715 136987 123080 140364 139889 170033 166261 156087 156757 95355 97192 297959 266172 777693 779554 233060 229218 305209 308974 368875 360875 372956 376506 384534 387745 359685 396493 823091 868878 576824 490935 330512 324692 382814 378812 392198 398290 396592 401860 438424 441813 728770 765641 40.15 67.2 3
08:41:48 2023-09-28 408856 401232 98685 96440 158498 164218 168932 168983 101920 104762 120569 122283 150599 151099 430078 464868 1189882 1161964 441670 455715 136620 123234 140269 140761 169494 166599 155761 157195 95225 97358 300410 268410 773643 781910 231648 231403 304530 306766 372117 359788 372956 373061 386267 391268 358062 396493 820656 856442 576824 486580 331592 324587 382814 382682 391541 398290 396180 402173 444345 441633 741631 767707 40.15 67.2 3
08:41:49 2023-09-28 403328 401018 98619 96507 159003 163520 169367 168681 101989 104550 120534 122082 150633 150978 430327 466248 1192100 1171147 439691 457950 136892 123200 140168 138939 169494 166261 155796 156757 95225 97059 299182 266928 779888 781477 232733 229684 305639 306406 370024 359210 372657 375641 383384 389757 357201 396493 825535 861360 583321 492460 330512 324465 381698 381603 389791 396585 399188 400899 441665 440786 730324 768989 40.15 67.2 3
08:41:50 2023-09-28 401089 403031 98706 96140 159286 163396 169435 167949 101989 104516 120569 121715 150738 149973 430033 464250 1187716 1180330 437405 456084 136972 120939 140385 139085 170758 166156 156126 156365 95486 97161 298403 266172 788269 781213 232009 229218 306070 308538 368875 360659 373338 375869 383312 387780 360518 396493 825503 865420 580036 486616 330512 325217 382004 378848 393338 398325 396592 400013 439292 441850 729858 765641 40.15 67.2 3
08:41:51 2023-09-28 405835 402726 98541 96168 158523 163693 168397 168983 102059 104917 120443 122082 148738 150393 428723 463456 1188084 1161964 440511 454365 136333 123200 139747 139118 169460 166296 155294 156757 95095 97192 300088 267686 774367 780734 231252 231403 303887 306802 372117 360585 373520 371945 385689 391853 358638 396529 820656 856442 576824 487588 331323 324816 382274 382412 391852 398605 395802 401255 442097 440079 737695 767818 40.15 67.2 3
08:41:52 2023-09-28 403519 399965 98706 96168 158817 163362 169316 167949 101920 102994 120614 121951 146810 150464 432193 465378 1196661 1175330 438918 456102 136239 121737 139773 139469 168957 166564 155225 156584 95355 97286 297849 266928 768727 779554 232534 230148 305209 306802 370024 358669 371796 375941 384534 391232 357524 396421 824257 863259 580579 490935 330870 323750 382004 380702 390992 396550 396556 401255 444598 440580 728770 768909 40.15 67.2 3
08:41:53 2023-09-28 404509 402461 98718 96140 158813 163624 168898 167949 101920 104550 120569 121715 150564 149973 429357 460120 1184056 1171192 440071 453692 137436 121224 140560 142381 170067 165346 156156 156252 95225 96994 301058 266172 795364 781403 231648 230719 305209 309142 369431 360911 375255 373621 385382 388903 362763 400045 820693 866423 582234 486898 332392 324816 382274 378885 394240 400147 394982 402144 439328 441886 739867 766710 40.15 67.2 3
08:41:54 2023-09-28 407389 402721 98615 96642 158965 164080 168830 168881 102059 104883 120397 122385 150564 153429 428718 463095 1190660 1165520 439101 454401 136539 123115 139743 139856 169661 166283 155259 156757 95095 97259 300088 267686 770981 782766 231252 231403 305209 306802 372117 360875 373784 372503 385689 392439 359685 398808 820693 861396 584692 487588 331592 324816 382004 382953 394654 398884 396645 401255 444598 441777 738425 765801 40.15 67.2 3
08:41:55 2023-09-28 401059 398773 98751 96144 159324 163135 169435 167882 102059 104516 120771 121683 150599 150009 428830 460685 1189882 1181324 440383 454614 136977 123080 140269 142614 169763 165680 155294 156539 95290 96994 292549 265420 779805 778076 233496 229932 305209 309410 369395 360875 374085 376542 385689 389211 360844 398845 823128 865555 584692 492460 331450 327541 383319 378596 393231 398463 398799 403211 440458 444530 728586 767670 40.15 67.2 3
08:41:56 2023-09-28 403937 398809 98718 96172 158927 163451 168932 167915 101920 104583 120534 121715 150564 150605 429357 460424 1175817 1171192 439376 453692 137436 120905 140560 142346 170101 165462 156265 156000 95355 96861 296520 265796 787953 780771 232009 231043 305854 308997 369727 362953 375255 374217 385724 388938 362448 401251 820729 866423 584692 487243 331090 324922 382814 378885 394553 400744 395297 402465 439430 443075 740088 765148 40.15 67.2 3
08:41:57 2023-09-28 404658 402176 98541 96172 158493 163693 168630 168448 101888 104583 120166 122110 150425 150429 431092 464944 1190758 1164382 437333 456229 136403 121653 139896 139118 169627 166005 155225 156504 95030 97192 301058 267496 778815 781910 231576 231728 306070 306802 371936 360731 374121 373061 385724 392510 359721 399408 820693 860771 582234 486898 331628 324816 381734 382682 392198 398955 394078 401255 442583 441813 738462 765309 40.15 67.2 3
08:41:58 2023-09-28 400450 398663 98751 96112 159324 163396 169317 167616 102059 104372 120569 121683 150988 149693 428723 462723 1189808 1181324 440546 455907 137000 122995 140181 142450 169763 165994 155701 156286 95290 97027 298291 265420 776580 777350 233473 229967 306070 307522 369467 360911 374121 377108 385724 388903 360844 399727 824331 868878 569998 490935 330980 325217 383356 378921 393374 398321 398944 403357 440674 442729 728770 765061 40.15 67.2 3
08:41:59 2023-09-28 404128 401309 98586 96507 158936 163451 168864 167882 102129 104704 120431 121984 146643 150114 431202 459940 1185670 1170359 439101 454760 137295 120973 140465 138670 170033 165346 156121 156009 95355 97027 292549 265759 785453 780771 232009 231240 305854 308538 369431 360911 375823 373919 386303 389484 363030 401251 820656 865199 580882 486898 330589 323715 382274 378885 394553 401026 395332 402465 440292 444530 740088 765061 40.15 67.2 3
08:42:00 2023-09-28 402225 401287 98685 96128 158923 163589 168898 167915 102059 104550 120416 121683 150635 149973 430360 462086 1189476 1171110 437715 454011 136059 123406 139443 139151 169039 166564 154691 156757 95030 97027 298403 266928 765455 778451 233460 230719 306070 308974 372906 359752 372920 376506 386539 393303 359396 398772 825615 863869 575472 490935 331920 325182 383085 382786 394654 398007 400610 402852 446450 441597 731943 768798 40.15 67.2 3
08:42:01 2023-09-28 399667 401016 98644 96104 159286 163214 169166 167582 102059 102709 120698 121650 150635 149765 430699 462723 1189697 1181324 438992 455585 136875 123166 140364 142381 169763 165497 155259 156252 95225 96994 298291 265044 780441 777900 233989 230451 306523 307737 369988 360911 374121 377639 386267 389711 360916 400045 824841 865456 578177 490515 331649 325707 383356 381028 394517 399515 399826 403153 441606 444422 728733 765604 40.15 67.2 3
08:42:02 2023-09-28 405925 398738 98685 96176 158498 163658 168897 168681 101920 104694 120166 121715 150425 150255 430055 462050 1188194 1162726 440420 457997 136603 123200 139808 139009 168957 166261 154940 156757 95160 97487 297738 267307 767123 779554 232733 232053 305639 308974 372643 360875 374916 373919 388047 393293 360483 400995 823271 862175 578177 490016 334048 324708 383862 383224 392847 400076 394947 404289 442893 441822 740919 767818 40.15 67.2 3
08:42:03 2023-09-28 400413 398109 98886 96140 158649 163555 168898 167915 101957 104516 120166 121683 150425 150219 430055 465263 1192344 1172711 437096 455585 136505 122995 139743 142381 169343 165874 155082 156286 95225 96994 296520 266172 775248 780292 233861 231205 306501 308974 370024 359752 374085 377072 386267 392128 359685 400647 825499 861396 584692 490552 331450 325480 382814 382142 394096 398884 399508 403035 441701 440387 730842 769247 40.15 67.2 3
08:42:04 2023-09-28 396966 400757 98718 96108 159066 163328 169147 167780 102129 102852 120496 121617 146542 149973 429909 459868 1188448 1182089 436176 455585 137177 121309 140364 142282 169862 165462 155726 155930 95290 96928 297855 265044 779603 778076 233096 230684 306969 307693 369988 362953 374085 376542 385075 390101 363789 400045 825499 865420 582234 486616 331450 325778 381968 381064 395109 399515 398908 401219 441606 445050 728770 767273 40.15 67.2 3
08:42:06 2023-09-28 405083 399325 98685 96176 158531 163624 168363 167915 101920 104622 120166 121650 148210 150026 428840 461691 1183945 1161890 441136 455585 136076 121393 139712 138844 168890 165994 154975 156648 95095 97160 297395 266739 774719 780292 233096 232053 305209 307763 372117 360839 375218 374253 388047 393303 360614 401214 820656 856406 578177 488627 331556 324816 382113 380737 392163 400111 395890 404929 446341 444494 737792 767125 40.15 67.2 3
08:42:07 2023-09-28 401280 400172 98611 96375 158970 163486 168563 167814 101920 104661 120166 121683 150425 150219 428512 463421 1193265 1172025 436406 456081 136505 123131 139799 142576 169343 165218 155190 156252 95095 96994 297738 265984 774097 779183 233496 230684 306501 308974 370024 359463 375218 377639 385689 392439 360228 401287 825499 856442 578177 489478 331450 325217 382274 382142 391541 398920 399790 403035 444598 440387 731881 768909 40.15 67.2 3
08:42:08 2023-09-28 403365 399481 98718 96136 158527 163101 168630 167582 101989 104516 120333 122078 150425 149868 428767 456928 1184056 1171192 438754 454620 136539 122995 139708 142381 168957 165462 155009 156108 95095 96928 298403 265420 771700 777900 232044 232053 306070 307487 370024 363723 374121 374181 388011 392128 364057 400009 820826 871251 577171 487404 334286 326654 383356 382646 396745 399933 398621 404392 444417 446697 737953 766710 40.15 67.2 3
08:42:09 2023-09-28 403937 399325 98578 96631 158531 163441 167898 167780 101856 102994 120195 121683 150425 150219 428767 463159 1180588 1161890 441670 455585 136282 123200 139575 138844 168890 166029 154725 156286 94965 97160 295303 266550 780646 779554 233460 232053 305209 307988 372117 360839 375218 376170 388047 393615 360808 401287 820620 861064 578177 488974 331323 324816 382686 380737 392163 400147 396520 405474 445009 441850 737393 765641 40.15 67.2 3
08:42:10 2023-09-28 396376 396404 98685 96176 158388 163101 167865 167351 101862 104516 120166 121683 150391 150219 428804 457321 1194962 1175348 431902 454942 137090 122961 140260 138670 169729 165462 155294 156000 95095 96994 290153 265273 776464 776251 233296 231403 308669 308720 369772 363577 374624 376062 385545 391986 363984 400748 825315 871342 578177 486544 332392 325778 381159 380810 396043 399479 396556 402107 442025 446418 732922 765641 40.15 67.2 3
08:42:11 2023-09-28 403937 397083 98685 96140 158531 163101 167865 167351 101926 104516 120166 121683 150425 150521 428125 457559 1182932 1170359 439028 454614 136539 123046 139708 142381 168957 165312 154975 155748 95030 96928 296520 265420 775187 776383 232733 232527 306070 308974 370024 363466 374085 374253 388047 392475 364057 399727 820656 870424 576824 489942 332329 324816 381810 382142 396646 399515 398264 404899 441737 445675 734710 764863 40.15 67.2 3
08:42:12 2023-09-28 403717 399190 98553 96371 158489 163486 168563 167814 102059 104743 120279 121617 146612 149973 428767 461726 1180675 1165930 441899 454942 136282 123115 139673 138844 169440 165854 154725 156286 94965 96994 298403 265796 782054 779554 233496 231728 305209 308023 372117 360585 375520 375941 386921 392475 360844 402497 820826 856406 575836 486544 330589 324816 383295 382734 392163 400990 396592 406086 442928 441813 737106 765641 40.15 67.2 3
08:42:13 2023-09-28 397002 397083 98650 96144 158493 163135 168330 167882 101856 104550 120517 121683 148500 149973 428767 456571 1192063 1174278 431322 454620 136573 122961 140075 142381 169256 165497 155259 155748 95095 96994 298288 265796 779925 775117 233496 231728 306969 308538 372117 363466 374953 376506 385689 393615 364057 400931 825535 865456 576824 486616 332392 328505 381859 382230 396043 399653 396520 401961 445154 445497 734037 767670 40.15 67.2 3
08:42:14 2023-09-28 404441 397079 98681 96144 158355 163135 170273 167631 101920 104482 120166 121483 150425 150009 427339 456607 1186511 1172025 439723 450980 136642 122995 139825 142402 168957 165462 155082 156000 95095 97286 297738 265420 772852 775081 233296 232706 306070 309848 370024 360911 373784 375905 388047 392439 363030 400009 820040 870515 583321 489478 333574 324816 382113 382142 396331 398605 396520 405474 444598 446418 732522 765641 40.15 67.2 3
08:42:15 2023-09-28 396930 398845 98650 96140 158489 163396 167831 167732 101856 104550 120131 121683 150391 149973 428162 462723 1182602 1166999 432547 454299 136539 121309 139708 142282 168957 165462 154725 155783 95095 96994 298403 265420 775859 780292 233861 231403 306969 307693 372117 360911 377240 376821 386560 393365 364121 404821 825352 859663 577507 487478 332392 326550 382778 382953 394517 402827 399826 402742 446171 444422 735789 768909 40.15 67.2 3
08:42:16 2023-09-28 400450 397079 98611 96399 157889 163658 167831 167915 101761 104550 120048 121715 150147 150782 427521 456286 1195557 1174386 432207 454942 136505 123080 139708 142381 168957 165750 154725 156000 95095 96994 297395 266172 771601 774768 234025 232053 306969 308538 372906 363466 374121 376542 386883 392622 364572 400931 826706 865465 578177 486688 330858 325217 382004 381307 395449 398920 399508 402502 444279 447050 729309 768007 40.15 67.2 3
[truncated: 75,331 more chars]
