# Supplementary material for: Methods for Estimating the Detection and Quantification Limits of Key Substances in Beer Maturation with Electronic Noses
Source: Sensors (Basel). 2024 May 30;24(11):3520. doi: 10.3390/s24113520 (PMC11175341; doi:10.3390/s24113520)
Supplement: Supplementary file 1 [file sensors-24-03520-s001.zip › Data/2-Phenylethanol/raw data/Day 3/ETH2.txt]

Time Date R01 R02 R03 R04 R05 R06 R07 R08 R09 R10 R11 R12 R13 R14 R15 R16 R17 R18 R19 R20 R21 R22 R23 R24 R25 R26 R27 R28 R29 R30 R31 R32 R33 R34 R35 R36 R37 R38 R39 R40 R41 R42 R43 R44 R45 R46 R47 R48 R49 R50 R51 R52 R53 R54 R55 R56 R57 R58 R59 R60 R61 R62 T01 H01 Phase
08:45:00 2023-09-28 390771 386353 98617 96112 161443 162247 170536 167006 101709 102425 119456 120758 147352 148928 414579 445537 1178042 1164308 428489 445040 136369 121289 138951 142044 167258 163352 152923 153940 95225 97062 293229 259834 769981 765511 238697 236579 310344 314962 375565 368150 382010 380808 397061 402553 373941 414713 825535 865528 576190 487588 338479 330773 388029 385433 402276 407782 404891 412848 451111 455974 740088 765641 40.15 67.1 1
08:45:01 2023-09-28 392263 386362 98541 96168 161287 162580 167456 169959 104180 104198 119097 120790 149386 148790 414615 447656 1179751 1153953 428030 445222 136282 123080 138792 141916 166994 164126 152677 153966 94933 97027 292979 261518 767142 769363 236345 236980 311002 313505 377540 365144 381865 383260 396916 403650 373566 413941 825352 865629 577171 487588 339199 329809 386865 387610 401397 406429 404213 411571 454086 453065 741141 767970 40.15 67.1 1
08:45:02 2023-09-28 387262 385711 98681 96112 161552 162251 167808 166726 101581 104093 119296 120513 146770 148267 414579 446992 1186290 1161890 427316 445851 135581 121393 138461 142079 170121 164070 152187 154394 94836 97160 292150 261373 752308 764242 237811 236058 311215 314962 377792 365286 378574 383094 396673 404255 373670 412806 827879 870109 574502 491629 337212 331471 387957 387790 400371 404655 405569 412774 454441 454233 730583 769781 40.15 67.1 1
08:45:03 2023-09-28 387876 385706 98714 95745 157442 161509 170894 166505 101697 102000 119696 119843 149767 147753 414651 451444 1171331 1159349 429703 444521 136376 120836 139180 142010 167538 163828 152930 153906 95225 97062 290465 258128 763267 770313 237635 236283 310131 315009 374034 364738 383128 382754 396808 400540 372820 415302 823018 863832 573556 490290 337762 331547 390224 385940 400975 407426 405569 414975 450498 451867 737393 766785 40.15 67.1 1
08:45:04 2023-09-28 385487 386317 98517 96144 161486 162360 167691 167006 101613 104093 119296 120947 149456 148720 414615 449622 1180675 1161899 423498 444521 136376 123012 139083 142044 167109 163318 152677 153684 95095 96994 293229 259870 766733 770387 237847 235002 312197 312957 375829 365358 384015 384243 395800 403119 374203 414376 829054 861308 577507 490112 336445 332495 387087 386848 401259 408213 408729 412007 455517 454557 736057 770510 40.15 67.1 1
08:45:05 2023-09-28 390735 385711 98681 96176 161742 162251 167691 167240 101709 104093 119330 120463 146804 148401 414434 444413 1177894 1164308 431105 445040 136407 120973 139287 138272 167721 163669 153389 153898 95095 96928 292150 259870 768498 765965 239273 236494 310744 314490 377419 368122 380824 381913 397061 402481 373572 413428 824878 872959 578005 486580 339199 330737 388029 386555 403444 408254 405140 413763 454625 455974 738036 766728 40.15 67.1 1
08:45:06 2023-09-28 391955 385702 98580 96144 161486 162251 167456 167006 101581 104093 119296 120233 149490 148720 414651 448358 1175461 1152670 431215 441660 136140 123131 138840 138575 166663 164091 152537 154180 94997 97160 292531 261982 756719 768208 237776 237191 309803 314269 377490 367603 381719 384854 396844 404824 373002 414860 825315 864622 577171 491061 339606 329524 387993 387790 399493 406820 407806 413909 454441 453414 741141 767818 40.15 67.1 1
08:45:07 2023-09-28 384297 385938 98545 96335 157756 162335 167820 166971 101772 102354 119476 120758 147386 148927 414507 446797 1183950 1171751 423498 441624 136816 120973 139729 142049 167970 163283 153203 153543 95290 96729 291335 258270 765719 765387 237811 235002 312233 313791 374368 367008 381668 384820 395485 401316 372751 414713 828631 872402 586679 486652 336736 333288 387648 385397 401040 406500 409199 411571 451075 454624 729858 767818 40.15 67.1 1
08:45:08 2023-09-28 390183 385711 98681 96176 161556 162251 167691 167006 104247 104093 119296 120430 149524 148616 414493 441732 1173765 1162726 428296 444521 136550 122926 139249 142079 167557 163352 153029 153684 95290 97063 289595 260865 766674 766939 237268 236684 312218 314090 375650 367971 382675 384346 397025 402517 373572 415302 827452 865420 578505 487588 338979 330773 387740 385724 402276 407747 405461 412444 451075 455974 740088 765604 40.15 67.1 1
08:45:09 2023-09-28 391323 385747 98306 96172 161442 162545 167339 170280 104180 104270 119097 120758 147080 149487 414579 446956 1178942 1155602 427353 444558 136076 122961 138770 142044 167109 164133 152677 153684 94965 97027 293229 261445 769906 770387 236675 237191 311251 313279 377828 365358 381377 381307 397025 402549 373939 415302 826669 866155 576190 487588 339680 330737 387375 387538 403280 407428 407806 412664 457527 453065 742195 769692 40.15 67.1 1
08:45:10 2023-09-28 386061 385129 98714 96112 157517 162251 170775 166773 101677 104025 119696 120104 146804 147957 414651 446769 1179714 1173275 431180 444268 136266 120973 139269 142371 167605 164022 153032 153761 95225 97062 293028 258815 765466 764895 238954 236058 312660 315744 374404 366457 381974 385433 396844 401352 371897 414713 827879 872306 577171 492470 336425 331507 390224 385397 403251 405292 409814 414681 450714 454588 728770 767257 40.15 67.1 1
08:45:11 2023-09-28 387916 385702 98718 96144 157760 161539 170536 166505 101709 104093 119296 120513 149732 148720 414687 446956 1171368 1162726 427014 441624 136654 120650 139676 141851 167789 163249 153203 153190 95290 96696 291396 257837 772547 770387 237776 236459 311688 314602 374368 366457 384015 383094 397061 401031 375466 417260 828041 869457 571332 488974 338609 332104 387813 385182 402680 408786 405533 413763 453396 453915 740392 765419 40.15 67.1 1
08:45:12 2023-09-28 387226 385706 98344 96468 161177 162953 167245 168591 101645 102709 119091 121187 147136 149696 414470 445488 1190804 1166042 426604 444521 136290 122961 138757 142395 167157 163966 152677 153684 94933 97027 293229 261518 757959 763154 237811 236258 311251 313279 377828 366973 378646 383130 397025 402233 371897 412880 829642 865456 576190 490205 337762 330487 386830 387862 402240 405292 405606 412154 456015 455939 730392 768007 40.15 67.1 1
08:45:13 2023-09-28 390841 385164 98718 96144 161556 162251 170501 166773 101682 104093 119579 120430 149490 148236 414615 445631 1178877 1167828 430922 445794 136526 122961 139232 142044 170249 163318 152930 153582 94965 96928 289595 259469 767092 764968 240464 236945 310495 315564 375386 366314 378465 384065 399234 402020 375264 412186 826706 875539 579529 492397 338646 330737 390224 386555 401004 405957 409333 415306 454946 454588 731412 765604 40.15 67.1 1
08:45:14 2023-09-28 387244 386209 98619 96375 159527 162404 167773 167170 101709 104237 119296 120463 149490 148720 417357 451568 1180588 1162726 423534 441178 136352 122926 139217 142044 167258 163318 152677 154042 95095 96960 292150 259870 761939 769296 237847 235694 312233 313791 376093 365066 384323 384820 396759 403119 373939 414340 829054 856442 574543 486580 336736 332819 387648 387172 401259 407782 409199 412190 452425 451902 733596 768909 40.15 67.1 1
08:45:15 2023-09-28 386659 385778 98508 96136 161517 162286 167456 167006 101607 104165 119296 120513 149456 148755 414615 441804 1186364 1166962 422234 444558 136713 120870 139394 138082 167721 163214 153067 153547 95290 96929 290465 261423 770506 765548 237706 236058 313183 313756 374440 367561 381865 383094 395450 402234 373572 414713 830046 874230 583587 489441 337762 333324 387450 385397 402240 406500 408549 411534 454304 458253 729309 767818 40.15 67.1 1
08:45:16 2023-09-28 390219 385169 98677 96140 161547 162511 167456 167006 101677 104126 119296 120233 147080 149148 414651 442093 1173856 1164382 428672 446213 136514 123166 139232 142044 167258 163318 152957 153940 95095 96861 293229 259433 775209 764883 237041 237349 311215 314748 376093 368150 381398 381913 396772 403119 374168 414713 824878 876298 577507 490054 339533 330630 387921 387028 403301 407570 409350 413909 455875 456973 737990 767818 40.15 67.1 1
08:45:17 2023-09-28 385518 385435 98613 96144 161521 162398 170536 167006 101714 104093 119657 121122 147040 148839 414398 451218 1186471 1166042 425930 444122 136369 120973 139075 142044 167258 163318 152677 153718 95095 97130 303319 259798 760551 765484 238584 236213 311800 313446 376658 364227 382010 385433 397025 403119 373147 415302 829642 865163 583587 494215 337249 332315 388029 387754 401259 405363 410792 412848 455729 451902 730842 769449 40.15 67.1 1
08:45:18 2023-09-28 385601 385196 98718 96112 161887 161988 170810 166773 101639 104093 119330 120119 149524 148616 414651 443963 1180588 1173695 423570 441624 136659 122926 139459 141851 167937 163352 153169 153650 95160 96696 291335 258235 767581 765965 238514 235659 311948 314939 377152 367310 382295 385326 395692 401209 375795 415191 830402 873816 579482 489405 336736 333559 388029 387042 403822 407534 410394 412811 453663 454624 731271 768909 40.15 67.1 1
08:45:19 2023-09-28 391658 385455 98815 96403 157162 162929 167691 167708 101634 102425 119520 121154 147080 149382 413995 446992 1179838 1156567 427098 444521 136025 123131 138762 141873 167490 164160 152923 153932 94965 97027 293229 261445 763962 769026 237077 237593 311251 313791 378094 365358 382896 381343 397061 402549 373939 415339 826706 863869 576190 488280 339680 329773 387993 387826 400406 406570 405176 413470 454477 453915 742568 767391 40.15 67.1 1
08:45:20 2023-09-28 388073 385164 98584 96112 161443 162026 167595 167006 104247 104093 119296 120169 149524 148305 413377 446992 1185486 1161927 427014 444666 135931 123166 138302 142183 170192 164389 152473 154368 95095 97455 292150 260458 759751 765548 238777 236318 311581 314568 377914 365322 380824 384856 397061 405287 373602 413465 829054 868878 582234 493161 338117 331776 388029 387898 400442 404974 407973 412848 456504 455448 730324 768007 40.15 67.1 1
08:45:21 2023-09-28 387700 385160 98685 96144 161661 161988 168361 166820 101645 104093 119296 120283 149524 148720 414507 446992 1171368 1162726 427051 441660 136650 121021 139658 141855 167707 163283 153203 153543 95225 96664 291396 257475 770741 769841 237811 236494 311724 315442 374368 367008 384323 383094 397061 401035 372821 414412 826706 868264 588701 488280 338479 331776 388029 385090 400406 408963 405606 413763 451039 453915 740088 765604 40.15 67.1 1
08:45:22 2023-09-28 387880 385742 98609 96168 161287 162545 167456 167006 104142 104198 119179 120643 149352 148998 415288 446822 1183081 1157742 425692 444376 136369 120973 139040 142272 167191 164258 152786 153791 95030 96994 292150 259870 763934 771992 237670 236459 312672 313535 376730 367863 384067 382181 395836 403686 371897 414376 827879 863259 577171 486898 338479 332819 387375 387754 402644 409573 405606 412190 453768 454233 739563 768551 40.15 67.1 1
08:45:23 2023-09-28 386681 385706 98340 96468 161109 162580 166989 167298 104147 104338 118898 121136 147400 149487 413995 442649 1185155 1165305 423642 444558 136295 121224 138986 142044 166763 163352 152677 153718 94900 97027 290708 261518 762958 763891 237847 236459 311724 314004 378396 367597 381413 386256 396736 405287 373834 413941 830157 871342 570032 491760 337616 331597 386614 387790 402276 405328 405642 412189 454370 455939 729309 768007 40.15 67.1 1
08:45:24 2023-09-28 387566 384588 98582 96343 157693 162340 167855 166936 101729 102141 119559 120169 146666 147957 414470 451586 1171368 1159423 431215 444558 136282 121322 139827 142044 166763 163387 152711 153718 95290 97162 290465 258270 759926 769296 237847 236459 310308 315225 375529 365066 383201 383130 396312 401388 373985 414048 824294 863905 573556 486616 337762 331583 390224 386591 401542 407747 405606 415306 454496 452889 736980 766710 40.15 67.1 1
08:45:25 2023-09-28 384909 385196 98550 96112 161408 162281 167456 167006 104180 104093 119296 120849 149386 148616 414323 449341 1180809 1161073 423534 441624 136504 122961 139103 142049 166730 163352 152677 153718 95030 97096 291272 260865 761821 769077 238443 235953 312126 313361 376515 365764 384140 385218 396529 403686 371932 414412 829054 863863 578824 486580 337212 333324 387993 387754 401469 408963 409814 412848 453096 452572 733670 769234 40.15 67.1 1
08:45:26 2023-09-28 390038 384409 98611 96075 157338 162251 167691 166890 104137 104093 119456 120513 147689 149520 414287 442093 1173852 1164994 429341 444558 136522 122995 139227 141881 166730 163318 152930 153543 95030 96729 290708 259068 760080 765423 239273 237025 310997 314748 376129 368409 381974 381949 397061 403119 374204 414713 824294 872343 571745 485823 339199 330773 388029 387445 403480 408830 405533 414387 452461 457330 737990 767818 40.15 67.1 1
08:45:27 2023-09-28 390800 384858 98681 96172 161261 162545 167456 167240 104214 104165 119179 120495 149282 148305 413995 447656 1177170 1156427 430349 445609 136138 120939 138978 138608 166629 164091 152715 153974 95095 97228 290395 261982 755393 766038 237847 237593 310024 314640 378360 365358 383164 381949 396382 405395 371340 413138 825499 863259 577171 486616 339199 329738 388029 387862 399845 407140 404891 414681 455507 454769 738425 768909 40.15 67.1 1
08:45:28 2023-09-28 385518 385129 98545 96144 161521 162286 170501 167006 104137 104021 119330 120233 146804 148460 414031 450884 1182896 1161927 423678 441696 135965 122961 138792 141847 170227 163352 152465 153684 94965 96928 292150 259469 762535 768208 238919 236013 312197 314490 376658 364809 383201 385469 397025 403403 372929 416964 829458 863936 577171 492385 336590 332639 387813 387574 401542 406394 409814 412811 454334 451938 729346 769374 40.15 67.1 1
08:45:29 2023-09-28 387952 384552 98613 96112 161408 162286 167574 166831 101772 102320 119491 120693 146701 148267 417047 441985 1176332 1162615 427848 441516 136266 122961 139117 141847 166763 163635 152854 153650 94965 96960 292150 259469 764338 767725 237444 237025 310966 314784 376694 368741 383201 382485 397061 403686 374204 413138 825499 870461 579840 487934 339533 331543 388029 386591 403480 407782 405497 413432 453663 457009 739656 767273 40.15 67.1 1
08:45:30 2023-09-28 391323 385129 98851 96464 161221 162432 167456 169840 104142 104198 119296 120675 149420 148790 413412 446992 1177184 1155602 428708 441660 136393 123166 138883 142222 166696 164248 152371 153932 94965 97027 292531 261041 756354 769363 238337 237714 311002 314718 378252 366057 382150 384346 399234 405680 374167 416150 825499 865542 578505 486616 339680 330254 387921 387862 402680 407426 405176 414423 455863 453950 738462 767158 40.15 67.1 1
08:45:31 2023-09-28 386143 385292 98615 96112 157375 162408 167808 166820 101677 104059 119296 120914 149420 148271 414651 445414 1185027 1170359 424368 441588 136846 120939 139578 141757 167326 163318 153063 153224 95160 96729 289595 258306 770215 763766 237847 235764 313695 313397 375493 367632 382587 384856 396430 402553 373607 415302 826153 872468 587180 486616 337285 333559 386830 386012 402276 407426 409814 412190 454304 456652 728279 770300 40.15 67.1 1
08:45:32 2023-09-28 387952 384547 98545 96144 161478 161748 170263 166691 104070 103949 119296 120169 149282 148305 413377 441038 1173765 1162726 427353 441985 136316 120939 139533 138367 167572 163863 152960 153582 95225 97094 298621 259290 762176 765548 237670 237417 311215 314748 376393 368705 381719 384346 397061 403403 374239 415339 825499 875056 600024 488280 339439 331274 388029 387481 403516 407782 405497 414093 451791 457402 739563 767818 40.15 67.1 1
08:45:33 2023-09-28 386144 384588 98545 96343 161715 162251 167574 167006 101622 104093 119456 120628 148099 148271 413412 449025 1182896 1161927 423678 444353 136131 122961 139025 141916 170262 163842 152473 153582 95095 96894 292150 259251 762401 768208 239157 236093 311403 314526 376407 365066 383780 385469 397061 401636 373675 417631 828527 862649 578505 490205 337285 333324 387439 387754 398654 407782 410503 413470 453131 453688 732558 765764 40.15 67.1 1
08:45:34 2023-09-28 386422 385164 98710 96140 159156 162060 170501 166773 104214 104021 119330 120725 146908 148510 414398 445077 1184874 1168547 423846 441575 136721 120973 139304 142173 167258 163101 152957 153474 95095 96729 293229 258306 777742 764270 237847 236058 312606 314424 375493 367561 382550 384820 396723 402517 374132 415302 830231 872306 576190 486652 337212 333794 387339 386519 402806 407105 410104 412154 454304 457294 731881 768909 40.15 67.1 1
08:45:35 2023-09-28 389995 384547 98681 96144 161451 162251 167574 167006 101645 104059 119296 120233 149490 148271 413959 441840 1177133 1163554 427993 444485 136471 123131 139180 142044 167258 163318 152889 153650 95160 96994 289595 260680 763910 765387 237776 237558 311215 314939 376407 368936 382566 385436 399234 403579 375149 415191 825315 875056 577171 488974 339680 331238 387668 387682 404084 407570 405533 414938 453060 456294 737990 769449 40.15 67.1 1
08:45:36 2023-09-28 387208 384842 98549 96339 157167 162408 167926 166971 101570 102321 119525 120578 146942 148405 414251 448989 1183007 1164382 426904 441552 136548 122961 139195 142049 166696 163214 152643 153684 95095 96994 289995 259033 762555 765965 239122 236423 312197 314748 376622 365865 382587 385433 397061 403686 373675 413138 829959 863832 577171 492361 337487 332783 388029 387754 401542 406500 409814 414056 454405 453207 729309 769456 40.15 67.1 1
08:45:37 2023-09-28 385328 384552 98677 96104 161808 161992 167691 166505 101682 104059 119296 120233 149559 148390 413959 444304 1180588 1172025 422234 441696 136505 122926 139448 141911 167258 163249 152998 153445 95486 96997 292150 258128 765754 765548 238443 235918 313444 315269 375350 368230 382514 385433 396394 402234 376861 416150 830231 872520 586292 490987 336921 333541 387957 385397 402240 407105 410394 412811 453663 456295 730324 767818 40.15 67.1 1
08:45:38 2023-09-28 391141 384918 98652 96172 161338 162545 167456 167450 101810 104203 119228 120463 149456 148720 415901 448124 1173765 1155070 428635 441949 136427 123131 138723 142113 170381 163842 152643 154180 94900 97027 291272 260674 756126 768208 237847 237961 311395 314748 378396 366421 382857 382450 396312 405858 371897 414048 825499 863869 570922 486580 340373 329773 388029 387862 401004 407712 405497 414042 456468 454588 738425 769456 40.15 67.1 1
08:45:39 2023-09-28 385487 384817 98677 96140 161621 162511 167210 167006 101677 104237 119844 120233 146770 148405 413959 449370 1187302 1165580 427815 444340 136603 120973 139478 138416 168754 163932 152786 153761 95225 96994 289595 259651 772095 765548 239554 236459 312891 315227 376694 365066 382836 386448 397061 403686 373675 413720 829642 865127 582234 492013 337726 332783 388029 387754 401542 406500 409814 414056 454477 453207 730583 769456 40.15 67.1 1
08:45:40 2023-09-28 387844 383402 98919 96108 161512 162251 167456 166773 104214 104093 119262 120169 149456 148271 413959 441732 1174699 1161598 426677 441913 136552 122722 139541 141898 167673 162857 152923 153190 94965 96696 292150 259033 771940 768208 237811 237191 311724 314748 375230 368669 382873 382790 397061 402553 374204 414412 825462 865190 582509 488280 339199 331776 388029 385397 404968 408999 405569 414093 453663 456652 740614 767000 40.15 67.1 1
08:45:41 2023-09-28 389662 384521 98517 96573 159156 162860 167281 167064 101656 102425 119160 120758 146977 149031 415288 447113 1180558 1153427 423606 441949 136025 121309 138971 138462 166266 163283 152643 153684 95030 97195 290708 260638 774091 770123 237242 237593 312197 314962 378396 366457 382587 381878 397025 402865 372786 416224 827292 865775 576190 487588 339680 331740 387339 387826 400687 408641 405497 412811 454512 454624 742380 767934 40.15 67.1 1
08:45:42 2023-09-28 385518 384246 98685 96140 161486 162511 166989 167006 101549 104059 119179 120233 149352 148271 413050 445706 1186327 1163294 426038 442021 136059 123115 138723 142212 170157 164126 152153 154180 94868 97192 290322 261193 754879 766617 239077 237050 312055 315083 378821 366829 381217 385218 396952 403711 371897 414713 829054 870542 582234 492324 338240 332549 388029 390093 403565 408254 409163 414681 456504 455939 730842 771573 40.15 67.1 1
08:45:43 2023-09-28 387794 384337 99056 96075 157969 161889 170894 166505 101740 104093 119330 120119 147522 148101 414251 445666 1171368 1159906 425966 441205 136654 122926 139561 142044 167557 163111 152923 153190 95225 96696 285476 257404 768691 769910 238549 237025 312197 315708 374404 366457 384360 383130 397061 401316 373048 414448 825462 868878 573556 488280 338719 331812 388029 385361 402286 408963 407936 414093 453663 454233 740088 767818 40.15 67.1 1
08:45:44 2023-09-28 386101 384516 98580 96140 161482 162286 167456 167006 104180 104093 119097 120513 147688 148720 413050 446336 1180588 1152670 424374 441660 136279 121151 138980 142173 166663 163249 152575 153795 95095 97128 292150 259690 759255 770448 237811 237025 313659 314195 377382 366937 384868 383094 396988 404255 373798 414448 827879 856478 577507 487243 338479 333288 387375 387790 401040 409609 407973 412811 454405 454624 737990 770003 40.15 67.1 1
08:45:45 2023-09-28 390554 384342 98681 96140 161521 162026 167691 166563 101836 104059 119296 120169 149490 148236 413377 445706 1178840 1166962 430568 441985 136411 121224 139214 142143 167258 163283 152677 153543 95095 96994 289595 258306 762911 761503 238919 237926 311215 315189 376057 367302 378646 384208 396347 403686 375722 413795 825499 874921 576824 492397 339199 331547 390224 387136 401040 405292 405606 415306 455698 455974 733040 765641 40.15 67.1 1
08:45:46 2023-09-28 386681 383971 98714 96140 161552 161958 167691 166505 101798 102074 119622 120701 147006 147957 413851 448179 1172099 1160018 430349 441696 136832 123012 138792 142044 170297 163352 152930 153547 95095 96961 290465 258235 760590 769355 238337 236529 312033 315383 376057 365066 383201 383974 397458 403119 374203 414376 824294 864511 579840 486580 338719 331543 391051 387754 399773 407747 407936 413689 453768 453879 735881 767804 40.15 67.1 1
08:45:47 2023-09-28 384333 384552 98681 96144 161399 162026 167456 167006 104180 104093 119097 120233 149352 148510 413341 441696 1182932 1166962 423062 441913 136505 122807 139443 141812 167523 163283 152930 153190 95095 96696 291272 258270 764691 763154 238815 236494 314137 314490 375793 368409 382857 384243 396394 403686 375029 415339 827394 872995 578505 486688 337762 333830 387375 386591 403480 407463 410104 412811 454946 457079 732811 767559 40.15 67.1 1
08:45:48 2023-09-28 391286 383295 98652 96144 157342 162408 167926 166901 101943 102141 119262 120169 149352 148513 413341 441110 1178042 1164382 428332 441985 136744 122961 139705 141945 166730 163318 152677 153684 95160 97027 293229 260776 759747 764846 237811 237961 311978 315708 376694 368705 382587 382790 396312 403686 375292 414382 825499 874230 576190 486544 339680 331274 387777 387718 404369 407747 405569 414975 453096 457723 737990 767818 40.15 67.1 1
08:45:49 2023-09-28 390070 383402 98541 96144 159121 162398 167456 167006 104214 104059 119296 120316 149490 148271 413341 448344 1173728 1152707 430910 444954 136059 123166 138936 138653 168754 164126 152473 154440 95160 97260 290395 260311 755494 768025 238945 238262 310819 315708 378396 366421 383201 384243 401182 403429 374203 414376 825499 863905 579840 486652 339199 330505 390224 387862 400723 408641 405606 413725 455827 455807 740088 768909 40.15 67.1 1
08:45:50 2023-09-28 383183 384552 98714 96140 159598 162408 167691 166890 104103 104093 119296 120316 146977 148720 413377 442304 1184830 1171192 423883 441394 136642 122875 139345 141813 167557 163283 153169 153687 95225 96729 289995 258270 765148 763730 238549 236967 314172 314748 376093 368705 383164 385126 396723 403403 374239 413138 828527 873059 578505 489478 337762 333830 387375 386591 403161 407712 410467 412811 454625 458253 729309 768909 40.15 67.1 1
08:45:51 2023-09-28 387880 383945 98714 96140 161517 162026 167691 166890 104137 104123 119296 120463 147317 148718 416173 441480 1175367 1164345 427884 441840 136377 120973 139084 142492 167191 163283 152889 153650 95095 97027 308626 259325 760712 763694 237811 237961 311724 315419 376973 369623 383128 383094 396276 403686 375292 415302 825228 872959 572239 488627 339680 331543 388029 387754 404369 408355 405569 415270 453096 458368 737990 767818 40.15 67.1 1
08:45:52 2023-09-28 386417 385447 98609 96172 161408 162286 167456 166890 104070 102316 119296 120169 149490 148616 413050 449652 1183104 1164382 423534 441913 136411 122961 138986 141847 170297 163318 152677 153684 95095 96928 289595 259068 775710 765965 239325 236494 312268 315227 377224 367603 383164 386591 397061 403686 371601 414376 829772 864516 584939 492397 337762 333324 388029 387236 399493 407140 410467 414093 456088 453879 730662 768952 40.15 67.1 1
08:45:53 2023-09-28 384909 386323 98994 96310 158011 161714 167926 166668 101709 102141 119559 120283 146701 148370 414434 445997 1180588 1172025 424374 441516 137184 122892 139478 141847 167292 163022 153101 153650 95486 96928 290465 257837 764577 764846 238954 236093 313872 315708 375493 367597 383164 386591 396988 403422 374204 413756 827357 872995 591829 486688 337249 333830 388029 386555 402842 407747 411667 414093 454625 456973 730324 768909 40.15 67.1 1
08:45:54 2023-09-28 387916 383437 98714 96176 161556 162286 167456 166890 104214 104093 119296 120430 149490 148513 413377 442093 1173801 1162452 427353 441588 136620 122995 139327 142222 167439 163352 152677 153940 95355 97195 291335 261051 767122 767180 238408 237820 312055 315527 376515 369637 383164 383058 396312 403686 375328 416964 825462 870497 579840 488280 339680 331668 390224 387790 403516 408641 405606 415270 453096 458691 737732 767818 40.15 67.1 1
08:45:55 2023-09-28 386204 384103 98685 96440 161521 162286 170298 167006 101798 104126 119844 120463 149559 148720 413377 450928 1178314 1161655 423642 441588 136752 123080 139445 142044 168518 163318 152677 153684 95095 96994 293229 259433 762058 766038 239864 236859 312927 315449 377526 365358 383780 386663 397061 402549 371636 414448 828527 865127 592294 492013 337762 333559 388029 387790 399809 407782 411375 414681 454441 454269 732179 767970 40.15 67.1 1
08:45:56 2023-09-28 385051 384552 98714 96140 161556 162026 170536 166773 104103 104021 119296 120233 149420 148755 414421 441953 1185480 1172711 424374 441840 136930 120973 139436 142138 167721 163180 153067 153513 95355 96928 290465 258270 778248 763730 239077 236719 314513 314748 376658 368741 383164 385254 397025 402833 375328 414376 828527 874430 572239 489441 338746 333830 387993 387136 403480 407747 410431 412518 455001 457366 732558 766848 40.15 67.1 1
08:45:57 2023-09-28 387808 383402 98714 96503 157517 162139 170586 166773 101709 104021 119330 120201 149559 148305 415288 448322 1171368 1159423 430568 441624 136388 123200 139204 142321 166663 163808 152537 154073 95095 97027 291335 259033 758724 768208 239122 237261 310931 315816 377260 365393 384360 385126 398680 403686 371932 414484 825499 863905 579840 486652 339016 331812 391364 387790 400406 408677 409199 416265 454441 454588 737990 768352 40.15 67.1 1
08:45:58 2023-09-28 383219 383437 98952 96172 159152 162340 167550 167100 101709 102283 119476 120463 146977 148510 413815 449505 1180440 1163891 422865 441985 136544 122961 139223 138462 168754 163870 152677 153684 95030 96928 291272 260680 762436 770387 239122 236459 313695 315227 377828 367044 384884 385469 397061 402549 373643 416901 828527 862991 576190 488627 337762 333830 388029 387826 403822 410220 410431 413763 454477 454624 737137 769406 40.15 67.1 1
08:45:59 2023-09-28 387876 383437 98553 96140 161556 162026 167456 166773 104214 104093 119330 120201 149420 148271 413412 444376 1177207 1165893 429619 441985 136505 122910 139249 142079 166663 163870 152677 153684 95095 97027 290465 259033 760712 763269 239325 237961 311286 315816 376694 367597 381435 384856 398122 403686 373870 414713 827292 878171 580882 492434 339199 331274 390775 387754 404681 405328 408945 416931 456161 456401 732922 767434 40.15 67.1 1
08:46:00 2023-09-28 387794 385813 98652 96079 157442 162144 167644 166738 101740 103915 119364 119843 147040 147957 413377 448286 1171368 1159423 429594 441985 136539 121393 139117 141945 166763 163318 152537 153224 95095 96895 291335 257440 766372 768208 238584 237226 312197 317335 375529 365393 384941 384279 397494 402553 372786 414484 824878 866423 579840 486580 338719 332819 391364 386591 400442 408999 408585 414016 451756 454624 738082 765641 40.15 67.1 1
08:46:01 2023-09-28 383219 383972 98681 96144 161261 162286 167339 166890 104180 104021 119296 120316 149282 148305 412759 445856 1180592 1158562 421937 441444 136618 121311 139278 138861 167191 163531 152575 153547 95225 97094 289995 259690 764881 769910 238884 237226 314172 315005 378108 367417 385523 384243 397061 402865 373607 419455 827321 863869 581458 488280 338719 333794 387993 387862 401957 410256 409163 413470 454512 455974 737990 770258 40.15 67.1 1
08:46:02 2023-09-28 389508 383437 98685 96176 161591 162060 167691 166831 101772 104093 119330 120749 149524 148271 413341 443999 1177317 1168696 429923 441949 136411 122961 139214 142044 166730 163318 152677 153471 95095 96861 293229 258270 764649 762298 239325 237427 311251 315455 376694 367597 381974 386048 398086 403686 373905 415007 827292 874982 576190 493161 338479 331543 390775 387754 401076 405363 409851 414016 453096 456010 730842 767257 40.15 67.1 1
08:46:03 2023-09-28 385518 383402 98747 95912 161696 161475 170571 166003 101709 102040 119657 120104 147694 147817 413851 451002 1171266 1162502 428730 441732 136369 122892 139083 142044 167143 163283 152711 153479 95095 96829 289348 256683 764317 769296 238813 237392 312233 315816 375265 366493 385250 384279 396312 402553 373048 414520 825535 868878 578505 486544 338719 332531 390224 386591 400759 409609 409199 415306 454728 454624 739563 766762 40.15 67.1 1
08:46:04 2023-09-28 386452 383437 98377 96468 161186 162580 166989 170078 101494 104198 119131 120823 146574 148963 412723 441684 1189610 1165268 423678 441624 136191 123029 138874 142217 170297 163352 152537 153932 95030 97126 290395 261482 757498 761503 239325 237593 313183 315263 378483 367597 382317 385469 397061 404664 373048 414074 829054 865578 573167 492434 338479 332819 389957 390680 402877 405363 410140 414681 457218 456722 732253 772122 40.15 67.1 1
08:46:05 2023-09-28 387757 383259 98648 96104 157475 162114 167926 166668 101740 102141 119559 120169 147576 148271 413412 445004 1181398 1172025 428562 441949 136858 122995 139200 138317 167109 163170 152677 153224 95225 96960 290465 258235 762578 762839 240104 237226 311978 315816 376658 367632 383201 387208 397529 403119 374168 413792 827879 870461 564345 492470 337762 332783 390224 386900 402276 406535 411703 413725 452743 457009 728770 767273 40.15 67.1 1
08:46:06 2023-09-28 387952 383473 98381 96176 161261 162545 167222 167006 104147 104126 119097 120643 147149 148790 412143 445683 1179751 1152633 423570 441755 136127 122995 138827 142044 170262 163318 152220 153721 95030 97027 292150 260674 758724 768208 237811 238474 312927 314784 378966 367044 383237 382485 398858 404063 373083 414412 827879 866423 579840 488863 341127 331525 387813 390535 401814 408499 405461 414607 458879 456020 742195 767970 40.15 67.1 1
08:46:07 2023-09-28 384333 382894 98710 96168 159006 162374 167691 166773 104180 104093 119296 120054 146563 148578 412107 445702 1184646 1161927 423606 441949 135649 123080 138302 138695 169884 164105 152187 153966 94835 97027 289595 260494 754185 763766 239360 236859 312963 315521 378966 365393 382623 385469 396276 403781 371897 415339 827357 868264 583587 492434 337762 332855 388029 390129 401004 406535 410431 414681 457218 456275 730842 768007 40.15 67.1 1
08:46:08 2023-09-28 384511 383132 98747 96112 161626 161509 170571 166505 101677 103915 119330 119989 149524 148027 416173 445779 1183081 1173657 427815 441250 136531 120973 139391 142143 167456 163180 152889 153653 95225 96928 290210 257475 763810 762579 240068 236601 312963 315744 375279 368301 383237 387244 397825 403119 374239 414376 829054 873077 578505 492049 337523 333794 390224 386627 402877 407782 412068 415306 451791 458253 728770 767818 40.15 67.1 1
08:46:09 2023-09-28 391564 384516 98652 96440 161338 162545 167222 167006 104147 104059 119063 120528 147114 148667 411782 445595 1177239 1153427 427353 441588 136525 123131 138757 142044 170262 163808 152153 153650 94965 96994 290708 260602 758991 765928 237847 237997 311907 314748 378966 366715 383164 382790 396347 404063 373048 414340 826669 865127 576190 488826 340402 331238 388029 390093 401040 408355 408386 415270 457182 455939 738425 769456 40.15 67.1 1
08:46:10 2023-09-28 386148 384007 98557 96503 159603 162442 167620 166820 101752 102355 119194 120725 146977 148545 413197 449333 1183945 1164382 423606 441696 136658 123097 138916 142242 170157 163318 152930 153906 95095 96994 289595 259033 760750 767665 240033 236990 313623 315708 377792 367603 385214 387172 397061 402830 371932 414520 829973 863259 573556 490133 337762 333794 388029 387502 399809 409573 412286 414681 454441 454233 735231 770003 40.15 67.1 1
08:46:11 2023-09-28 387880 384982 98685 96176 161486 161992 167339 166773 101645 104059 119296 120086 149456 148236 413341 442093 1177170 1161890 428635 442165 136505 123097 139223 142044 167439 163318 152923 153582 95095 96994 292150 259033 762318 761503 238919 237997 311724 315708 377224 367561 381974 384208 398086 404539 374168 415302 826864 876779 582234 490935 339680 331776 390775 387502 406119 407142 410500 417042 457203 457830 734787 767633 40.15 67.1 1
08:46:12 2023-09-28 387794 383192 98611 96148 161738 161992 167456 166505 101677 102215 119496 120136 146804 147957 413075 449762 1173732 1159423 430837 441949 136534 123131 138999 142143 167109 163283 152537 153650 95225 96994 290465 258235 762466 768208 239289 237593 311685 317603 376658 366421 385486 385397 398645 403116 373012 414520 825462 865775 575836 486580 339409 332783 391917 387682 400687 409573 409163 414187 453060 454624 738078 767818 40.15 67.1 1
08:46:13 2023-09-28 385487 383402 98584 96468 161191 162545 167197 170043 104070 104304 119097 120888 147114 149241 415251 441696 1189771 1166962 422901 441877 136282 123046 138757 142044 170262 163318 152643 153578 94965 96994 291208 261261 759413 763380 239289 237558 311948 314233 379038 368705 382857 385397 397061 405966 377932 416002 832592 872578 577171 490753 338869 332639 387813 390498 404189 407070 409778 413066 458861 456686 732922 772289 40.15 67.1 1
08:46:14 2023-09-28 387772 382858 98919 96144 157409 162600 167691 166890 101682 104059 119296 120022 146873 148863 412723 444275 1177257 1171192 429886 441913 136505 123046 139214 142044 167143 163283 152677 153224 95225 96928 293229 258235 760101 761200 239325 237593 311688 315816 376658 367597 382261 386319 398680 403686 374168 415302 827879 875503 576190 493480 338719 331776 391364 387754 403180 406500 410431 414344 453131 457330 731362 767273 40.15 67.1 1
08:46:15 2023-09-28 385523 383370 98776 95777 157889 161787 168314 166226 101830 102040 119676 120072 147386 147855 413233 446464 1172934 1161713 426978 442165 136539 123097 139443 142044 167639 163180 152889 153088 95225 96954 290534 258466 767926 768208 238919 237926 312927 315780 375493 367561 385523 384820 396347 403119 374204 416865 827292 868878 576190 488974 339199 332783 390224 386555 401076 410220 409199 415270 454946 456616 740088 767273 40.15 67.1 1
08:46:16 2023-09-28 387522 383393 98508 96140 161226 162545 166989 167006 104180 104093 119262 120201 149248 148271 412107 442733 1182676 1165212 423606 441872 136037 121445 138801 142143 167811 163318 152153 154039 94965 97192 291208 260602 753069 763380 239289 237226 312927 315419 379002 367561 382010 385469 399307 404629 375722 415339 829642 865546 575836 492397 338719 333005 390224 391232 403125 406500 409523 415048 460595 457043 731844 771648 40.15 67.1 1
08:46:17 2023-09-28 386686 383259 98619 96396 157233 162114 167890 166633 101613 103915 119296 119957 149490 147992 413161 441732 1178877 1172025 429617 441516 136539 122961 139180 142010 166730 163283 152677 153190 95225 96928 293028 258018 778975 762839 240441 237226 312197 315816 376658 368409 383164 387560 398086 403403 374204 414376 827879 870469 579840 493131 337762 333324 391328 387445 402842 407105 411703 414308 454430 456973 730324 767220 40.15 67.1 1
08:46:18 2023-09-28 387844 383406 98576 96168 161369 162511 167222 167006 104147 104198 119262 120643 146910 148790 412143 444310 1180588 1152670 425279 442165 136428 123046 138779 142044 166696 163318 152896 153547 95030 97027 291272 259906 760873 768208 238375 237961 313880 314784 379002 367597 384360 383094 397061 404664 373905 414448 827621 867078 578505 487404 340644 332639 387849 389948 404395 412424 405461 413909 457003 456616 741668 767970 40.15 67.1 1
08:46:19 2023-09-28 386696 383116 98677 96116 161329 162511 167339 167006 101740 102391 119262 120233 146770 147987 412107 446591 1186364 1161927 423606 441913 136025 123251 138969 142311 170157 163842 152187 154180 94965 97192 291272 260602 754544 762616 239696 237226 312927 315744 378772 367008 382587 386012 396312 404983 373012 416631 829642 865456 577171 492397 338719 332819 388029 390956 402842 407426 410431 415306 457218 456652 730842 769095 40.15 67.1 1
08:46:20 2023-09-28 386004 382792 98718 96112 161591 161543 167456 166505 101619 102215 119622 120398 147317 148027 412906 445851 1179719 1171914 428543 441133 136897 120973 139292 142044 167258 163008 152896 153224 95355 96729 289595 257801 763291 762298 240338 237679 312927 315816 376057 368150 383201 387208 397494 403686 374204 414376 827879 871745 587180 493516 337762 332549 391051 387445 402240 407463 411667 414308 452743 456973 728770 765641 40.15 67.1 1
08:46:21 2023-09-28 386101 383971 98517 96472 159504 162428 167047 167006 104180 104126 119213 120560 147080 149279 412107 443616 1179829 1152670 421937 441683 136505 123046 138986 142044 170164 163318 152537 153721 95095 96994 293229 259834 757959 769296 238549 237772 314101 314712 378966 367597 385523 383094 396542 404063 374168 416865 829054 864516 576190 487588 339680 333324 387993 390093 402842 410256 408606 414387 456504 456616 740956 771499 40.15 67.1 1
08:46:22 2023-09-28 387244 383917 98578 96535 161497 162963 166884 167439 101656 102355 119160 120956 146977 148685 411492 442093 1184353 1165893 423606 444666 136303 123080 138766 138532 166663 163808 152085 153932 94965 97192 292093 261077 757360 761503 239325 237226 313147 315263 379038 367827 382894 385469 396347 405266 374204 413138 829772 865456 577171 492013 338719 333324 388029 390710 403444 407712 410431 415306 458751 457330 731179 769132 40.15 67.1 1
08:46:23 2023-09-28 388348 383076 98784 96112 161739 161475 170845 166041 101709 103915 119330 119907 149420 148029 413341 445631 1169707 1161073 423642 440930 136633 123012 139340 141855 167405 163283 152889 153156 95225 96829 290534 256683 777237 768208 239289 237926 312268 315816 375493 367561 385523 384856 396347 403119 374204 417527 827452 865465 571332 488974 340051 332765 390906 388583 403536 410078 409632 416450 454873 455796 742381 765456 40.15 67.1 1
08:46:24 2023-09-28 384905 383366 98584 96176 161261 162305 167515 166761 101619 104237 119131 120463 149248 148718 415016 444413 1180588 1156022 421605 441985 136461 123046 139214 142079 166730 163318 152677 153650 95030 96994 289595 259469 758666 769296 238584 237961 314505 314784 378966 367597 386343 384243 397061 405930 374168 417822 829054 863259 579840 487588 340131 333794 388029 390093 402240 411446 409199 415034 458211 456652 740088 769920 40.15 67.1 1
08:46:25 2023-09-28 385523 383101 98743 96168 161543 162251 167456 166540 101645 103915 119296 120201 149490 148236 414385 443616 1178877 1170359 429619 442165 136679 122961 139214 141847 166730 163318 152711 153122 95095 96861 290465 258053 766767 761219 239864 237760 311912 315816 376694 367597 382332 386920 401533 403220 375185 416187 827768 874084 572239 492251 339042 331632 391641 387754 403161 406535 411084 417265 457203 457294 731362 767818 40.15 67.1 1
08:46:26 2023-09-28 386101 383223 99428 95916 157471 161475 170691 165658 101703 103810 119622 119761 146804 147545 413050 448173 1169670 1161899 425930 441877 136544 122961 139266 142044 167258 163283 152957 153190 95225 96928 292205 257043 766198 769026 239122 237961 313183 315816 375529 367302 386346 385397 396347 403119 374168 417527 826706 868878 578505 486544 339439 333089 391051 387136 401076 410220 409814 414308 451791 455974 740186 767818 40.15 67.1 1
08:46:27 2023-09-28 387247 383402 98553 96507 159156 162600 167313 166971 101720 102425 119194 120790 146942 148823 415288 446797 1180588 1156022 421937 441881 136696 120939 139182 142049 168754 163318 152431 153684 95225 97322 292150 259870 758176 769841 238919 237997 314172 315227 378966 367632 386070 384243 397061 404063 374204 417822 828466 863259 574708 487588 339680 333559 388029 387862 402842 411446 408549 414093 455827 457009 740614 768007 40.15 67.1 1
08:46:28 2023-09-28 386645 382858 98685 96144 161556 162022 167691 166773 104137 103915 119613 120169 147080 148863 412143 442995 1177308 1168696 429923 441913 136539 121393 139249 142044 170367 163283 152677 153190 95095 96994 293229 258235 759941 762298 240104 237961 312197 317335 377526 368445 382550 386627 398716 402233 375064 413138 827879 875539 576190 493516 338719 331812 391917 387754 404968 406288 410212 417599 454334 457187 732922 767162 40.15 67.1 1
08:46:29 2023-09-28 387519 382619 99052 96039 158313 161475 170810 166006 101772 103882 119857 120072 149628 147719 413050 446992 1170537 1160452 426904 442165 136539 122995 139249 142373 166994 163111 152609 153224 95225 96861 289671 256648 762981 769910 239325 237961 313219 317603 375529 367044 386070 385433 397180 403119 374204 418153 825535 865420 574873 486580 339439 332855 391364 386591 403536 410291 409814 414308 451791 455974 740088 767818 40.15 67.1 1
08:46:30 2023-09-28 387522 383402 98381 96604 161191 162840 166989 170078 104003 104270 119097 121344 147047 149206 412143 442093 1186033 1165305 423606 441588 136414 123200 139085 142222 170465 163180 152643 153932 95095 97027 290395 261077 765408 761503 239900 237961 313439 314131 379038 369260 383164 386048 396382 405337 377932 416631 830083 873918 575836 492251 339439 333180 387921 391123 404189 407605 410431 415417 458579 458727 732774 773858 40.15 67.1 1
08:46:31 2023-09-28 386333 382757 98751 96144 161556 162026 167808 166828 104281 104059 119330 120054 149386 148236 412143 445706 1178041 1168696 428635 441913 136411 122961 139214 142044 166629 163283 152643 153224 95160 96861 287623 258053 768746 761219 239900 237961 311978 315816 377260 367597 382587 386627 398716 402233 374204 413102 827879 875539 578177 493863 339199 331992 391364 387790 402842 407105 410431 414416 456015 457366 729309 767332 40.15 67.1 1
08:46:33 2023-09-28 384069 383101 98541 96132 161287 162286 167222 167006 101616 104126 119296 120513 149386 148305 411817 442995 1180588 1159386 421641 442165 136316 122961 139214 142079 170297 163318 152677 153582 95095 97027 289595 259068 759413 769910 239448 237714 314585 315419 378267 367489 386581 385868 396952 405966 374886 419922 827906 861360 572632 488280 339016 333613 387619 387862 402842 411121 410467 414717 456540 457009 737990 769095 40.15 67.1 1
08:46:34 2023-09-28 384945 383406 98512 96176 161221 162511 166989 167006 104003 104160 118932 120823 146584 148718 412143 442201 1188964 1166999 420976 441949 136415 123080 139253 142044 166696 163283 152571 153224 95160 97027 291272 259906 759885 761503 239360 237961 314172 314748 379038 369853 384051 385469 397061 405266 376492 414412 829809 874266 570428 490552 339439 333324 388029 390129 404689 407782 410140 413470 458824 459121 733891 770950 40.15 67.1 1
08:46:35 2023-09-28 389656 382686 98619 96112 157058 162261 167386 166668 101682 103987 119296 120054 149282 148236 412143 441877 1178840 1161927 428672 440238 136394 120939 138896 141962 170262 163283 152677 153684 95030 97027 289595 259754 765152 762839 239325 237997 311978 315816 377260 367632 382280 384856 398716 402549 374730 415339 826706 875612 575531 491665 339680 331776 391088 387826 404653 407105 408585 414380 454512 457043 733670 767818 40.15 67.1 1
08:46:36 2023-09-28 384511 382858 98617 96176 161261 162056 167339 166773 104214 104093 119296 120151 147080 148863 412759 448007 1181361 1162726 422901 441696 136505 122995 139249 142044 170332 163283 152643 153258 95095 97027 290708 259068 758157 767122 240104 237226 314172 315780 378432 367332 386343 387517 397061 403499 373941 418190 829150 865849 576190 491760 338260 333613 387957 387718 403251 410113 412432 415196 456325 455440 735240 768007 40.15 67.1 1
08:46:37 2023-09-28 383219 383406 98545 96499 161808 162665 167456 166773 104175 104198 119456 120956 149282 148718 412143 442093 1185523 1167828 423282 442165 136556 122961 139262 141748 167292 163135 152609 153224 95225 96960 292150 258270 764038 761503 239360 237961 314615 314784 377526 369889 383237 385433 397061 402549 376492 414412 829150 874266 578505 491760 339199 333830 387993 387790 404405 408390 409523 414093 453131 458727 732040 766848 40.15 67.1 1
08:46:38 2023-09-28 389730 382828 98550 96144 161296 162606 167222 166773 104180 104021 119330 120201 149282 148271 411492 445666 1174699 1156022 430300 441556 136161 123166 138879 142222 167811 163318 152187 153932 95247 97192 291272 259651 754439 766038 239696 238735 311505 315564 378713 367016 384648 385326 399169 404842 374061 414376 826559 864945 571332 489405 340161 331310 391917 390956 403822 409467 408585 414380 457218 455974 739867 769132 40.15 67.1 1
08:46:39 2023-09-28 383179 383045 98617 96144 161521 162026 167222 166773 104180 104126 119296 120201 149282 148271 412107 449015 1183104 1161890 423606 441913 136539 123080 139214 142079 167044 163283 152677 153437 95225 97027 296032 259068 760219 766001 240646 237593 313951 315780 378396 366457 385250 387826 396382 402900 373048 414556 830046 865163 582234 492397 338479 333830 388029 387538 400723 408390 412323 415417 457510 454624 732003 769336 40.15 67.1 1
08:46:40 2023-09-28 387298 383351 98722 96176 161547 162060 167339 166773 104037 103987 119296 120201 149248 148271 411853 441709 1173728 1162726 426075 442165 136539 123046 139020 142044 167208 163283 152964 153376 95355 97096 289595 259754 764811 765548 239016 238558 313004 315600 377684 369889 385523 384243 397494 402900 377374 418560 827452 870461 577171 488280 340644 333324 390224 387790 405332 410291 408009 413725 453131 459409 739867 767818 40.15 67.1 1
08:46:41 2023-09-28 387880 382251 98545 96176 161221 162511 166989 167006 104147 104126 119131 120495 146566 148746 411879 446907 1178877 1152670 426147 441913 136547 123200 138792 142113 170227 163352 152187 153718 95030 97027 290395 259870 758120 766001 238954 239140 312597 315744 379038 367632 385250 384009 398122 405966 374204 414520 827879 865811 572239 486544 341340 331525 390079 391014 404681 408857 405497 417399 458112 456830 742288 771099 40.15 67.1 1
08:46:42 2023-09-28 386204 382757 98584 96047 161296 162026 166989 166715 104180 104059 119570 119940 149282 148271 414332 448027 1183945 1161655 423606 440930 135759 123149 138423 142222 167694 163635 152153 154073 94965 97027 290395 258961 752545 763730 240104 237795 313695 315816 379038 366751 383201 387517 397494 405301 373083 414376 827357 865492 560932 492470 338719 333324 390224 391232 401957 407747 411412 413107 458579 456010 730028 769713 40.15 67.1 1
08:46:43 2023-09-28 386066 382822 98952 96176 161747 162022 167515 166890 101645 104093 119588 120513 147080 149175 412107 445960 1171368 1164382 423606 441840 137048 122892 139673 141975 167673 163214 153135 153122 95421 96895 293229 257223 766290 767938 239289 237997 313623 315780 376622 369817 387169 385146 400893 403471 376771 418008 827732 870689 577507 488937 340644 333342 390979 387100 403125 411121 409488 413689 455371 460352 740614 767818 40.15 67.1 1
08:46:44 2023-09-28 387844 383057 98611 96367 161252 162511 170242 167006 101549 104198 119296 120725 147114 148755 414920 442995 1180588 1156716 422865 442165 136471 123131 139083 142044 166629 163318 152537 153829 95095 97027 289595 259870 763577 768208 237847 238699 312933 315191 378966 368114 385486 383938 396312 404947 374204 416829 829642 867650 578505 488280 341090 333288 388029 390644 402842 411410 407936 414312 457218 457294 740030 769095 40.15 67.1 1
08:46:45 2023-09-28 386314 382184 98718 96112 161521 162026 167691 166505 101645 104025 119579 120022 149524 148098 412143 444594 1178877 1171192 427957 440238 136650 121393 139297 142049 166730 163101 152643 153190 95160 97027 291272 259570 763386 763269 241251 237785 312090 318196 376515 368525 384104 387646 401570 404824 375628 414412 829054 874982 575037 493829 338479 333288 391917 387754 403301 407712 412323 414344 454122 458010 730842 767818 40.15 67.1 1
08:46:46 2023-09-28 385514 382184 98718 96164 161626 161509 170740 166389 101613 104059 119296 120283 149490 148271 412143 445318 1171368 1159906 423570 441877 136858 122926 139443 142010 167258 163077 153029 153156 95290 96664 290534 256648 772473 768817 239289 237961 313183 315816 375529 368114 386343 385397 397494 403403 375328 418153 827879 865420 576190 488974 338943 333559 390224 387136 403822 410835 410139 416265 454401 457151 741067 768989 40.25 67.1 1
08:46:47 2023-09-28 387244 385813 98586 96539 157167 162777 167339 167006 101613 104237 119296 121122 147490 149279 411746 442959 1180675 1158366 421012 441877 136505 121393 139180 142044 170465 163283 152537 153543 95095 97027 293229 259615 759294 769752 238919 237997 314579 315514 379002 368114 386617 384243 399307 404664 375928 418117 829054 864516 576190 487588 339680 333794 388029 390129 402842 411446 409163 414975 457182 457366 741141 769095 40.25 67.1 1
08:46:48 2023-09-28 385451 382220 98681 96144 161742 162251 167691 166226 101682 103987 119296 120104 146765 147957 412107 445378 1179066 1168696 428599 441877 136548 120905 139180 142044 166663 163283 152677 153190 95225 96994 289595 258235 763876 761219 240068 237997 312162 317081 377526 368669 383164 387172 399275 402830 378468 416335 828208 878790 578177 492288 339680 332878 392158 387574 403265 406963 410285 414380 455563 457330 732402 768900 40.15 67.1 1
08:46:49 2023-09-28 387264 382149 98718 96014 161782 161475 167820 165728 101709 103810 119662 120112 149732 147616 412143 445631 1170500 1159386 427811 441259 136612 123131 139323 142049 168518 163249 152677 153156 95160 96994 288809 256612 766133 768208 239360 237997 313219 315491 376622 367561 386070 385469 398680 403686 374168 418117 827292 867078 586846 486616 339680 333324 392195 387754 401040 410220 410104 414380 453732 455583 737990 768352 40.15 67.1 1
08:46:50 2023-09-28 386422 382822 98517 96176 161226 162394 167456 167006 104147 104198 119063 120643 147080 149279 411492 441673 1182602 1167828 423062 441913 136505 123012 139214 142044 166447 163283 152790 153190 95160 97027 290708 259068 763498 763380 241663 237714 315782 314460 378785 369673 383055 386412 396952 404523 376843 417668 829736 874193 570428 489478 339680 333541 387885 387826 405260 408321 410431 414681 458824 459733 732558 767970 40.15 67.1 1
08:46:51 2023-09-28 387650 382220 98677 96136 161477 162251 167456 166773 101685 104093 119330 120086 149490 148236 412107 442021 1177170 1161890 427993 442165 136411 123046 139180 142044 166994 163283 152677 153122 95160 96994 289595 258235 767061 762298 239325 239069 312268 315816 378073 369260 382821 384549 398716 402865 375856 414182 827292 875539 577171 490169 340402 331812 391372 387826 405581 407712 407973 414344 458138 459769 737106 767522 40.15 67.1 1
08:46:52 2023-09-28 384602 382220 98685 96176 161261 162026 167222 166505 101613 104093 119262 120169 149352 148236 411492 446956 1183945 1164382 422865 440894 136595 123131 139261 138670 168754 163690 152930 153795 95225 97260 289595 260494 764649 767725 240672 237583 314101 315744 378360 366457 385523 387538 399126 403429 373083 417490 828527 863723 575037 490935 338240 333830 388029 387862 400687 408963 412323 415417 455827 457135 731449 767970 40.15 67.1 1
08:46:53 2023-09-28 383420 382220 98685 96140 161556 161992 167456 166505 104214 104059 119179 120233 149456 148236 412107 441660 1183104 1171192 422982 441647 136505 122926 139443 141911 167292 162988 152677 153405 95290 96861 290465 257259 768195 761503 239325 237334 314836 315780 376658 369520 384904 387754 398863 402233 376492 414448 828564 874266 572239 491760 338500 335573 387921 387574 404545 409431 412761 414828 454831 460021 731881 769524 40.15 67.1 1
08:46:54 2023-09-28 387226 384449 98718 96507 159598 162507 167281 166890 101613 104021 119262 120463 147080 148863 412143 441673 1175553 1162726 426075 441877 136505 123046 139117 142254 170262 163283 152643 153437 95095 97027 290708 259939 759885 764846 238954 238032 313147 315816 378360 369889 385214 384820 398680 403464 377324 414484 826706 871690 576190 488627 340402 332783 390775 387826 405581 410256 408585 414016 453803 459085 740088 767818 40.15 67.1 1
08:46:55 2023-09-28 385328 382224 98677 96140 161625 162251 167456 167006 104214 104267 119296 120495 146804 148267 411492 448490 1184767 1164382 423570 441840 136106 122961 138757 141873 170192 163318 152220 153650 95095 97027 289595 258270 759468 766001 240441 237558 313916 315383 378677 368861 385230 387538 400436 405966 376511 417676 832319 865849 570032 491831 338719 333794 388029 389825 400406 409324 412981 415270 456147 454624 730378 769224 40.15 67.1 1
08:46:56 2023-09-28 384072 382220 98714 96112 161486 162146 167456 166540 101650 104093 119262 120054 149421 147992 411528 442093 1183104 1171192 422683 441182 136953 122926 139214 141812 167258 162988 152677 153190 95160 96861 290465 257440 765331 762616 240068 237191 315058 315780 376694 369817 384632 387481 397061 402268 376492 414484 829150 874230 579840 491760 338479 333830 388029 387718 404048 409573 412944 414681 454619 458727 730842 768900 40.15 67.1 1
08:46:57 2023-09-28 387844 384177 98517 96472 161338 162360 166989 167006 104147 104093 119262 120463 147012 148720 411492 444275 1176262 1154248 428030 440930 136842 123286 139094 142217 170227 163318 152303 153940 95486 97462 292979 261423 760738 765548 239219 239334 313180 315564 378894 367417 385450 384243 398751 405112 374204 419455 828466 865127 577024 486616 340644 331597 390224 391232 402276 410220 407973 414344 458579 457330 738425 767970 40.25 67.1 1
08:46:58 2023-09-28 385055 382224 98710 96164 161473 162026 167339 166540 104175 104021 119296 120233 149248 148271 411782 447990 1182896 1161890 423534 441877 136316 123166 138792 142044 168492 163318 152220 153543 95095 96994 292150 258270 760427 766001 240646 237593 314615 315816 378966 366493 385523 387790 396312 404063 373048 417822 828527 863905 573556 490935 338719 333830 390043 387574 403536 409324 412761 415233 455684 455476 734037 769929 40.15 67.1 1
08:46:59 2023-09-28 388897 382184 98512 96136 161408 162026 167456 166540 104247 104059 119296 120233 149282 148271 412107 439762 1176221 1163853 428120 441768 136403 120973 139075 142242 167157 163731 152752 153654 95225 97160 289595 258270 765527 765511 239077 239192 313623 315816 378663 369889 385214 385254 398716 403781 378194 414520 827879 875539 582509 488974 340644 333324 391364 387862 405008 410220 409199 414344 455827 460057 740088 767970 40.15 67.1 1
08:47:00 2023-09-28 387876 382224 98718 96144 161486 162511 167339 166890 104180 104059 119179 120463 147080 149070 411167 445706 1173838 1152707 428332 441913 136188 121393 138757 142113 170108 163352 152153 153932 95095 97192 290708 259651 767280 766221 240068 239476 312233 315257 379038 367561 385523 384856 402708 408263 377660 419455 826522 865017 577507 491410 341127 331328 391881 391123 402240 409897 407973 414416 458184 458865 741668 770003 40.25 67.1 1
08:47:01 2023-09-28 385055 382787 98681 96503 157308 162247 167339 166773 104103 104021 119213 120201 147114 148305 411492 446992 1183945 1161890 423534 442228 136518 123166 139130 142044 170500 163077 152541 153437 95225 97027 289595 258270 758902 765511 240850 237961 314137 315816 378966 366457 384941 387826 396347 403781 373048 414520 828564 866423 579840 492397 338719 333830 390224 390093 401040 408677 412981 413107 457182 455974 730378 770222 40.15 67.1 1
08:47:02 2023-09-28 386066 382220 98685 96428 161512 162251 167456 166540 104214 104093 119296 120233 149282 148271 412107 439834 1173728 1162726 425807 440202 136603 122995 139098 141847 166696 163283 152371 153543 95095 97027 289595 260309 765713 765548 239077 238452 313040 315672 378252 369781 385340 385025 401286 405966 378158 417490 827879 872431 587180 488900 340402 333252 390775 387826 405903 411124 409488 414053 453803 460057 740088 768352 40.15 67.1 1
08:47:03 2023-09-28 390285 382220 98517 96440 161226 162398 166989 167181 104180 104093 119097 120545 149248 148720 411492 445742 1177170 1151816 426749 441877 136093 123166 138757 142113 170192 163283 152187 153578 95095 97160 290065 259870 761347 765423 239325 239476 313147 315780 379038 367597 385523 384243 398716 405301 374204 414520 827879 866423 579840 486616 341369 330951 390224 391232 402842 409609 408295 416931 459869 457079 742195 769966 40.15 67.1 1
08:47:04 2023-09-28 383242 383049 98747 96180 161617 162013 167456 166505 101740 104021 119296 120169 149352 148271 412107 441074 1181112 1172025 422982 441624 136938 120939 139429 138272 167490 163180 152786 153088 95355 97128 290465 259665 783700 765005 240068 237593 315058 315780 377562 369600 385376 387481 397061 402549 377058 418263 831608 874266 572239 489478 338719 333830 387740 387790 404689 409573 412981 414975 453803 459049 729309 769456 40.25 67.1 1
08:47:05 2023-09-28 386717 382260 98714 96140 159152 162026 167222 166773 104180 103949 119296 120233 149490 148305 411456 440705 1173888 1164382 426111 441719 136573 123166 139249 142113 166663 163318 152537 153445 95225 97027 290708 258270 762697 764846 239325 238895 313183 315816 378663 369889 384941 384279 401497 403781 378194 414520 829221 876298 577507 490788 341127 332675 391328 387754 405759 410006 411689 417636 455827 460057 740088 768909 40.25 67.1 1
08:47:06 2023-09-28 384602 381952 98685 96172 161556 162026 167339 166773 104147 102320 119456 120758 146563 148842 414111 446849 1185841 1166004 426297 444249 136403 120973 139180 142044 170465 163283 152537 153692 95355 97027 291272 258235 757805 765460 240850 237856 314172 315816 378699 367008 385523 387862 398086 404098 373905 417563 829772 866423 584939 493863 338959 333830 390224 390129 401040 409609 412981 414053 458070 455974 731027 769449 40.25 67.1 1
08:47:07 2023-09-28 383424 384717 98677 96140 161556 161787 167456 165693 104180 104021 119296 120022 149490 148271 412107 441944 1182265 1172025 423282 440238 136965 122961 139362 142006 167258 163135 152923 153050 95225 96894 289995 257475 766734 762616 240068 237714 315322 315527 377540 371273 384794 387682 399307 404824 378014 416720 833961 874161 579840 489514 338719 333830 388029 389800 405152 409861 412981 414975 454122 459445 734488 768835 40.25 67.1 1
08:47:08 2023-09-28 387262 382858 98681 96172 161556 162394 167339 166773 104247 104093 119296 120233 149524 148305 412107 439072 1173765 1162726 426111 441913 137088 123166 139249 141881 166730 163283 152677 153224 95355 97027 289595 258270 764649 763766 239325 239308 313872 315816 378396 369889 385250 384856 398716 404758 378194 414520 827879 875539 577024 486580 340644 333324 391364 389817 405939 410220 409199 414380 455827 460057 739867 769818 40.25 67.1 1
08:47:09 2023-09-28 384511 382797 98710 96168 161399 162139 167222 166657 104137 104093 119296 120233 147688 148271 412821 446992 1183104 1161927 423534 441949 136572 123166 139219 142044 168754 163635 152718 153692 95355 97094 289595 258708 762080 765548 240708 237785 314361 315636 378966 367302 385523 387862 400966 405714 374132 418153 829772 865163 575366 493512 339169 333830 390224 389817 401040 409609 412981 414151 456504 455974 731485 768007 40.25 67.1 1
08:47:10 2023-09-28 383479 382149 98718 96176 161556 161992 167456 166540 104247 104093 119879 120201 146770 147957 412143 442093 1182932 1171751 422982 440966 137226 122961 139678 141847 168754 163022 152571 153050 95225 96861 288809 257872 769300 762616 240104 237795 315502 315816 377828 369889 385523 387208 396312 402900 377625 414556 829809 874921 572239 491760 339570 335609 387777 387538 405152 409754 412797 415233 457203 459913 733966 771099 40.25 67.1 1
08:47:11 2023-09-28 387880 384177 98915 96176 161296 162281 166989 166773 104247 104093 119330 120430 149420 148928 414038 446118 1175442 1158870 429169 441804 136180 121449 138944 138462 165649 164029 152153 153898 95095 97059 291272 259433 756134 769768 240068 239440 312233 315816 379038 367310 384920 385505 400540 405301 374239 416901 827292 866155 581174 489478 340644 331812 391917 391232 404681 409932 409236 414489 458579 457330 740088 767158 40.25 67.1 1
08:47:12 2023-09-28 384239 381952 98718 96176 161331 162026 167339 169547 104070 104055 119330 120298 149317 148305 411817 448058 1175817 1161927 423498 441385 136858 123115 139117 141980 170297 163283 152431 153258 95095 97027 290708 258270 764794 766038 240886 237997 314172 315491 379002 367052 386123 387610 400363 404558 376751 418672 832592 864334 577507 491520 338646 333239 390224 390129 401040 409932 412687 417042 459475 457495 731485 766848 40.15 67.1 1
08:47:13 2023-09-28 383242 382548 98710 96428 161517 161992 167456 166540 104180 103949 119213 119989 149282 147993 411817 440454 1183945 1170359 423311 441913 136858 122961 139483 141847 167109 163022 152711 153050 95160 96928 289595 257440 764348 762616 240139 237795 315058 315816 377260 369889 385250 387560 396312 402865 377661 414556 829809 875019 579840 489514 338719 333830 388029 387790 404725 409609 413017 414975 454158 459733 729587 767559 40.25 67.1 1
08:47:14 2023-09-28 387876 381114 98512 96172 161113 162398 166989 166773 104180 104021 119131 120430 146584 148305 410878 445669 1173751 1152670 428332 440274 136405 123200 138892 142222 170192 163352 152187 153718 95225 97195 288809 261051 762616 765548 239713 239369 312784 315672 381073 367453 385376 385433 399907 405372 374239 417858 827621 865775 573062 489478 341127 331812 392122 392340 402877 410220 408009 414452 459297 457366 739507 766848 40.25 67.1 1
08:47:15 2023-09-28 385454 382858 98747 96176 161591 162022 167339 166773 101815 104093 119213 120169 149282 148305 410878 447040 1182932 1161927 423534 441913 136539 122995 139020 141945 170262 163170 152537 153224 95095 97027 289595 260220 764292 764883 240886 238032 314172 315816 379038 367008 385523 387898 398122 404134 374168 418858 828564 866423 572239 492434 338719 333830 390043 389803 403822 409324 412687 416450 457754 458431 732922 769966 40.15 67.1 1
08:47:16 2023-09-28 386717 381952 98685 96176 161404 162026 167222 166540 104103 102458 119131 120054 149282 147992 412107 440705 1175442 1165826 427815 441588 136752 121483 139127 142393 166730 163214 152575 153582 95290 97094 289595 258235 759511 764306 239325 239105 313629 317378 378930 371750 385523 385126 399204 404098 378230 416938 827021 873163 581174 486201 340644 332855 390775 387898 405939 411157 409199 414344 454512 460057 737903 765764 40.25 67.1 1
08:47:17 2023-09-28 389730 381649 98517 96176 161148 162251 166989 166890 104180 104021 119131 120201 146293 148739 410554 443030 1176538 1152670 427087 440930 136316 123115 138827 141916 170073 163318 152187 153578 94933 97027 291272 259834 756472 764883 239396 239547 313183 315816 379038 368186 385523 384279 399626 406296 377396 420202 829811 864981 579840 490839 341612 332099 391328 391676 403265 410149 408476 414344 460126 457330 743209 770548 40.25 67.1 1
08:47:18 2023-09-28 383424 384175 98681 96140 161517 162042 167515 166528 101772 102074 119422 120316 146597 147957 414111 442201 1183839 1172711 423172 441493 137218 122926 139541 141911 167688 162953 152889 153122 95486 96861 288809 259201 765904 763694 240068 237926 315681 315816 377526 369853 385486 387754 399307 403205 377288 414484 829736 874848 579840 489478 338719 335481 388029 387790 404653 409573 412944 415270 454086 460057 728844 770003 40.25 67.1 1
08:47:19 2023-09-28 386645 381078 98681 96168 161447 161992 167222 166505 101581 104059 119296 120104 149421 148098 410878 440324 1174699 1162726 423606 439892 136595 123131 139046 142053 167140 163249 152643 152973 95030 96994 291272 258235 766412 765511 239616 239157 313557 315672 378785 369781 385340 385218 401570 405966 378014 416865 828041 873068 564030 488863 341612 333288 391051 387862 405903 410256 409632 414344 454477 460057 739830 767818 40.25 67.1 1
08:47:20 2023-09-28 387844 381618 98521 96436 161329 162398 166989 167006 104147 104059 119097 120463 146874 148271 411517 444304 1175695 1153427 426713 441840 136521 123080 138762 142143 170121 163283 152153 153650 94965 97027 296248 259834 760494 764846 239696 239476 313073 315744 379038 367561 385486 384514 398716 408263 374204 416901 827879 866423 581174 488974 341340 331812 390224 391232 402842 410185 407936 418551 458973 458403 743669 771099 40.25 67.1 1
08:47:21 2023-09-28 383149 381043 98685 96112 161556 161509 170515 166273 101581 103987 119296 119940 149490 147959 414001 441349 1180588 1172025 423883 440526 136713 120905 139394 138082 167422 163145 152786 153054 95486 96929 288809 258466 768346 764463 240636 237191 314513 315816 376658 368936 385193 387790 399307 404539 376528 414520 830046 874230 579840 490515 338500 333830 390775 387790 404653 409897 413896 414974 455766 459409 730324 769524 40.25 67.1 1
08:47:22 2023-09-28 386337 384177 98886 96144 161408 162247 167456 166505 104147 104025 119097 120201 147149 148305 411782 440705 1174699 1162465 423642 441529 136573 123012 139214 141911 167258 162761 152609 153050 95095 97027 293229 258235 775914 765118 239661 238735 313623 315816 377828 369889 386089 385361 398680 402830 378158 418153 827452 873086 577507 488826 341127 333144 391328 387646 405529 411846 409922 417339 456880 460057 738425 767818 40.15 67.1 1
08:47:23 2023-09-28 385055 381921 98613 96136 161512 162026 167456 166773 104180 103987 119456 121113 146563 148370 413378 445851 1186434 1165174 425692 441349 135889 121618 138562 142311 169849 163352 151811 153684 95160 97462 305950 259544 769042 762805 240441 238416 313814 315816 379038 367561 383201 387172 398086 405337 374204 414376 828527 870388 583587 492397 339439 333794 390224 391509 403444 407712 411667 414016 459621 458691 730842 770258 40.25 67.1 1
08:47:24 2023-09-28 384566 381043 98681 96112 161486 161509 167456 166041 104147 101859 119262 119843 146977 147753 411456 444326 1177170 1170322 427957 439583 136578 120905 139182 141851 170465 163249 152397 153156 95095 96994 289995 257440 760358 761219 240815 237997 312641 318246 377504 368417 383451 387682 399765 405680 378468 417668 828906 875421 579840 493829 339439 333528 392472 387538 406119 407676 412250 414416 455563 458727 732216 767818 40.15 67.1 1
08:47:25 2023-09-28 384364 384266 98553 96407 161642 162090 167117 166318 101656 102141 119160 120513 146908 148616 410843 444385 1180675 1160770 423809 441182 136282 123046 139451 142044 166596 163283 152187 153190 95095 97027 290708 258270 757570 768208 240441 237997 315058 315780 379002 368705 384817 387481 399307 404983 376192 419446 828564 861360 580141 488974 339199 333830 388029 390129 402842 412061 412286 415306 458065 456973 737953 769095 40.25 67.1 1
08:47:26 2023-09-28 385601 381916 98576 96172 161252 162251 166989 166773 104003 104093 119097 120578 146568 148616 410843 441362 1186364 1167791 422762 441877 136505 122961 139214 141847 166994 163111 152760 153304 95355 97162 289595 258925 760219 762298 240159 238523 315394 315305 378821 369853 384904 386627 397061 408263 378460 414448 829772 872959 578505 492810 340402 333830 388029 387862 405617 409289 411375 414681 455827 460057 732522 767391 40.25 67.1 1
08:47:27 2023-09-28 386681 381043 98681 96144 161369 161992 166989 166505 104142 103987 119262 119989 146531 147854 410843 440359 1175429 1162726 427014 441182 136514 123131 139224 142044 170227 163135 152397 153190 95095 96994 289595 258235 772172 762839 240068 239476 313623 317603 378736 369889 383743 385397 399871 404063 377324 414412 827879 876779 579840 489478 341612 332531 392085 389803 405795 408821 409017 418379 456361 459949 736755 768798 40.25 67.1 1
08:47:28 2023-09-28 384058 381916 98685 96168 161296 162217 167222 166505 101740 104093 119296 120054 147114 148236 414038 446785 1184492 1165826 424485 441074 136403 120973 139040 138272 166629 163180 152507 153156 95095 96994 289595 260405 757805 767725 240815 237961 314615 315816 378338 367274 386617 387862 397494 404664 374168 421401 829150 865163 575836 492013 338719 333830 390594 390093 401040 408999 412981 413107 458861 455688 729309 770087 40.25 67.1 1
08:47:29 2023-09-28 382883 383092 98718 96112 159598 161988 167456 166389 104142 103915 119179 119989 149386 148305 410878 442057 1180680 1172025 422683 440953 136953 122926 139249 141847 166994 163022 152537 153158 95290 96861 290708 257043 768729 761467 240104 237593 314836 315816 376694 369853 385230 387538 400059 404680 377482 417381 830231 874121 568732 491760 338609 335682 391051 387754 404653 409897 413896 416302 456088 460021 730324 768363 40.25 67.1 1
08:47:30 2023-09-28 387844 381916 98549 96507 159152 163087 166743 166504 101549 102354 119160 120790 146561 148578 414111 445851 1177133 1153427 423606 441719 136232 121480 138762 142242 170157 163318 152187 153658 95290 97195 290395 259870 767729 765423 239325 240009 313659 315780 379038 368150 385523 384243 401533 405337 375328 417527 827879 866423 573556 486278 341369 332819 390224 391232 403480 410220 409509 414344 459261 458046 738170 768007 40.25 67.1 1
08:47:31 2023-09-28 385184 381083 98718 96176 161408 162251 167222 166505 104180 104059 119179 120022 149248 148236 410266 444970 1186511 1161890 423534 441272 136131 123286 138822 138791 167776 163318 152014 153898 95095 97462 289995 260309 759029 764905 240708 238593 314471 315708 378894 367382 384177 387682 398645 405301 374204 414520 828527 870073 577171 493094 339680 333830 390775 392157 404968 408963 412944 414344 459981 457458 729309 770258 40.25 67.1 1
08:47:32 2023-09-28 386696 384648 98619 96375 157200 161954 166989 166505 104180 104021 119422 120596 146772 148305 410878 442057 1173829 1163332 423606 441218 137021 122841 139708 138029 167292 162727 152923 152698 95290 97027 293229 257475 766133 765862 240068 239105 314137 315816 377224 369889 387166 385469 398716 402830 378194 419446 827879 865492 577507 488974 340402 333794 391328 387754 405296 412061 410467 414344 453768 460057 738425 767273 40.25 67.1 1
08:47:33 2023-09-28 386681 381078 98508 96436 161217 162847 166989 167006 104003 104126 119097 120643 146772 148683 410843 442304 1179751 1156427 425655 441624 136301 121480 139075 142242 165902 163214 152401 153513 95225 97228 290395 260680 762721 767665 239289 239511 314327 315491 379038 368669 385523 384820 398086 406403 375892 418153 829642 866423 573556 488826 341369 333794 390224 391785 403480 410256 410792 413725 459261 458727 740627 769132 40.25 67.1 1
08:47:34 2023-09-28 385055 382002 98710 96168 161364 162251 167339 166773 104103 102387 119296 120233 146668 147987 410843 443963 1184646 1164441 423570 441218 136063 123234 138534 142148 170003 163956 151698 153684 95030 97027 289595 258925 756036 761503 240850 238699 314172 315383 379038 367010 384360 387826 398680 405337 377396 418263 832836 871342 575836 493370 339680 333758 391604 392071 403265 408786 412907 414344 459981 457330 730842 771499 40.25 67.1 1
08:47:35 2023-09-28 384905 383905 98685 96136 161261 161821 166743 166213 101709 102320 119422 120578 146977 148131 413818 440930 1174625 1161751 426904 440526 136953 122807 139673 141679 167557 163042 152889 152630 95290 96861 289595 257295 766619 767180 239900 238735 314137 315816 376730 369528 387166 385469 398716 402268 378194 419446 829225 865492 583843 488627 340644 333559 391051 387466 404725 412061 410431 414380 455766 459733 740591 767332 40.25 67.1 1
08:47:36 2023-09-28 386681 383634 98517 96176 161226 162507 166989 166773 104003 104198 119097 120675 147012 148513 410518 445367 1179838 1152633 422270 441913 136282 122995 138986 142044 170192 163283 152187 153190 95247 97027 290708 259651 760399 767725 239112 239227 314806 315491 378930 368597 385960 385290 401002 406711 376313 417971 830231 866423 577507 488280 341612 333270 390224 391232 403444 411446 408838 416302 459297 458727 740591 769095 40.25 67.1 1
08:47:37 2023-09-28 384437 381471 98677 96367 157689 162012 167926 166366 101665 103954 119330 119989 146497 147545 410843 441840 1178840 1171192 426677 441529 136726 121276 139214 142044 166629 163283 152537 153190 95702 97027 290465 257223 762650 761219 241635 237997 314137 318501 377792 369853 386070 387970 399907 402642 376492 417858 827357 872959 581174 493516 338719 333830 392472 387826 404369 409035 414190 414452 454477 459733 730324 767818 40.25 67.1 1
08:47:38 2023-09-28 387522 383080 98718 96144 161486 162026 166989 166505 104037 103987 119097 120054 146910 148236 410878 442057 1171368 1161899 423606 438965 137068 120870 139759 138057 169441 163042 153067 153020 95486 96961 291335 258466 768538 767725 240299 239298 314137 317603 377224 369889 387293 386304 398680 402830 378496 419446 827621 871232 577507 488627 340402 333794 391328 386848 404725 412640 410467 414380 453768 459733 740956 767273 40.25 67.1 1
08:47:39 2023-09-28 386677 381114 98617 96472 161226 162432 166872 166890 104037 104126 118980 120560 146772 148755 411228 441804 1179751 1153427 422270 441218 136461 123029 138757 142044 170192 163283 152187 153190 94965 97027 288725 259286 771820 766038 238919 239105 314541 315744 379038 368409 385523 384279 397529 408263 375892 418153 829054 867078 581174 488133 342310 333541 390152 391160 403941 411303 409054 417362 460816 458511 740030 769929 40.25 67.1 1
08:47:40 2023-09-28 384511 381078 98710 96140 161547 161543 167456 166041 101613 103987 119296 120333 146908 147992 414391 441877 1179566 1171914 428120 441349 136772 120973 139401 142242 166663 163135 152643 153190 95225 97027 289595 257223 761303 761219 241975 238735 313886 318726 377828 369592 385523 390165 399626 404644 377058 417858 826737 872343 558896 493167 338986 333830 392195 387826 404084 408963 414190 418528 454512 459409 728770 767818 40.25 67.1 1
08:47:41 2023-09-28 384909 381649 98919 96176 161517 162026 167456 166226 101645 104021 119422 120169 146566 147957 410914 442093 1171368 1162726 423606 440562 136996 122756 139615 141580 167292 162614 153063 152698 95355 96729 289595 256683 772045 765769 239900 239105 314172 315816 377239 369600 388509 386340 399169 405395 378655 419337 829568 871342 577507 488974 340644 333830 391364 387790 405296 412389 410467 414380 454122 460057 737648 767162 40.25 67.1 1
08:47:42 2023-09-28 384900 384184 99092 96507 157167 162408 167421 166703 101613 102141 119194 120628 146942 148131 412355 444340 1182896 1164994 426260 441696 135837 123200 138530 142311 169647 163905 152051 153718 94965 97027 292150 258235 753676 764389 240850 238735 314172 315816 379038 367561 384941 387826 398716 406544 374239 414520 829186 870424 575836 493516 339680 333830 390775 391785 404681 408677 412981 414344 458399 457402 729309 771116 40.25 67.1 1
08:47:43 2023-09-28 383424 383634 98751 96144 161626 161539 170298 166041 101752 103844 119330 119875 149352 148099 410914 442093 1179838 1172025 425692 441218 136573 121309 139249 141847 170332 162796 152537 153338 95421 97195 290708 258466 762839 763891 241456 237856 314435 318908 377346 369673 386343 387898 398716 402865 378497 420090 829113 874193 577507 492397 338719 335573 392399 387826 404689 410220 414190 414380 454477 459733 728770 767818 40.25 67.1 1
08:47:44 2023-09-28 388897 382042 98541 96464 161217 162320 166989 166773 101613 104126 119063 120495 146293 148194 410554 445391 1178877 1153427 423570 441913 136282 121224 138757 142044 170227 163170 152187 153224 95030 97192 290395 259870 757244 766231 239325 239883 314137 317335 379038 368445 385523 384820 398751 406509 376794 418153 829054 866423 581174 486580 341369 332819 390224 391232 403444 410220 409199 414380 459297 458727 738202 769132 40.25 67.1 1
08:47:45 2023-09-28 385221 381110 98617 96176 161261 162026 166989 166540 104103 104059 119262 120136 149282 148271 409690 445006 1184767 1166659 425957 440202 136029 123440 138736 142247 167811 163842 152051 153761 95225 97027 289995 257837 754088 765548 241349 238452 314836 315388 379002 367302 386343 387646 399169 405301 375292 419113 829772 865812 581174 492397 339199 333830 390812 390129 401957 410256 414190 414344 457218 457330 731449 769818 40.25 67.1 1
08:47:46 2023-09-28 382883 381078 98710 96136 161556 162026 167339 166537 104214 104021 119097 120022 146531 147854 410914 442742 1183104 1170359 422084 441218 136797 122961 139249 141748 166763 162727 152677 152944 95225 96861 287623 257440 769986 761503 240477 237997 315502 315816 377828 369889 385523 387790 400044 405966 378208 419753 832592 875394 579840 489332 339680 335392 387885 387646 405437 409897 412981 413107 457454 459877 731563 770003 40.25 67.1 1
08:47:47 2023-09-28 387506 380780 98541 96168 159041 162340 167281 166680 101824 102320 119228 120316 146977 148166 412903 445209 1174625 1156716 427957 440562 136310 123115 138886 138462 170157 163318 152014 153684 95030 97027 290395 259939 755579 765460 240681 239511 312927 317603 378519 367632 386070 386319 400856 405337 375328 419844 827292 865775 581174 486688 340644 331847 390465 391232 402877 410256 410431 416906 459261 457366 740088 767427 40.25 67.1 1
08:47:48 2023-09-28 383424 381078 98574 96136 161364 162026 166989 166540 104070 104093 119213 120086 147889 148654 410878 445666 1183211 1162726 422270 441218 136411 123131 139117 141847 170108 163249 152482 153190 95095 97059 290708 258235 759000 767725 241349 238452 314507 315708 378857 367453 386544 387754 401286 405160 374204 419410 829772 863905 573062 493161 339016 333830 391088 390129 401957 410006 413932 414053 457254 457366 733114 769132 40.25 67.1 1
08:47:49 2023-09-28 387794 380972 98615 96407 157167 162261 167386 166657 104147 103949 119330 120086 146531 148527 410878 439911 1177170 1162726 426111 442989 136539 122961 139020 141847 170227 163170 152187 153084 95095 97027 289595 258235 770836 761720 239900 239767 313659 315491 379002 369889 384941 385469 399942 404098 378194 414484 827292 875539 577171 491760 341369 333324 391917 390129 406011 409573 409523 414452 458787 458049 737003 768352 40.25 67.1 1
08:47:50 2023-09-28 387244 383092 98685 96144 161291 161988 166989 166540 104142 103844 119213 120022 149075 148099 409654 444310 1171368 1157739 428672 440202 136369 121311 138825 138437 168492 163249 152051 153582 95095 97228 289595 259570 755767 767180 240610 238770 312197 318051 379038 367346 386617 387208 401138 405301 375064 418968 826864 866423 564030 489478 340161 332855 391001 390353 402877 411193 412360 416906 458615 457366 740453 768909 40.25 67.1 1
08:47:51 2023-09-28 383205 384447 98611 96172 161407 162251 167222 166563 101677 102391 119327 120136 147034 147922 410878 440670 1184051 1168385 422084 440526 136936 122926 139426 141876 168282 162727 152643 152876 95225 96994 290708 257837 760775 762839 240779 239069 315947 315744 378930 369889 385486 387172 399307 404629 378460 417490 829736 874848 576190 490169 339680 335718 388029 387826 405903 409609 411703 415270 454512 460057 734899 765728 40.25 67.1 1
08:47:52 2023-09-28 387485 380741 98685 96140 161486 162026 167220 166505 104147 102074 119422 120333 146804 148337 413525 439252 1178042 1164271 427815 440368 136335 120973 138916 142010 167811 163101 152397 153342 95355 97354 289595 257982 759039 762298 240033 239873 313623 317603 378930 369889 384323 385397 399871 404629 378158 414448 826669 875539 579840 489441 341332 333324 391917 390093 405975 409538 409778 414416 456825 459337 736870 768909 40.25 67.1 1
08:47:53 2023-09-28 387515 381008 98915 96440 161451 161992 167222 166505 101613 103915 119179 119989 146462 147751 409654 446147 1171368 1158908 428599 440526 136188 123286 138757 142143 170003 163801 152014 153509 95095 97027 289595 259385 766965 768817 240610 239157 312861 318842 378713 367827 386544 387028 400995 405160 375149 418931 826486 868878 577171 489441 340161 332819 393547 391087 404968 410185 411703 417495 458792 457187 736967 769172 40.25 67.1 1
08:47:54 2023-09-28 386038 383903 98644 96859 157196 162202 166884 166434 101720 102425 119160 120956 146874 148720 412939 439081 1187166 1165893 422711 441182 136505 122961 139083 142173 170227 162988 152187 153156 95160 97160 289595 258851 763269 762298 240815 239069 315502 315708 379038 369889 385523 387524 397458 406509 378727 414520 829772 873705 579840 490935 340161 333830 388029 391232 405939 410185 412286 416303 458579 460057 732485 769781 40.25 67.1 1
08:47:55 2023-09-28 386573 381043 98714 96436 161482 162026 167339 166261 104180 103987 119262 120022 146672 149103 410843 441696 1176405 1165268 427993 441182 136518 123131 138990 142356 168754 163145 152684 153445 95486 97161 293229 259201 759255 762839 240708 239634 313444 318464 378930 369260 384015 387481 403278 405966 376457 414412 829054 877399 569605 493756 340644 332189 392472 390093 404689 407747 411703 416870 457380 459733 731458 768909 40.25 67.1 1
08:47:56 2023-09-28 384598 381043 98714 96440 161338 162305 167316 166505 101537 103954 119063 120233 146528 148370 409654 442395 1180316 1155985 422683 441182 136505 122961 138792 142010 170262 163022 152153 153156 95095 97027 289517 259569 759669 768208 240068 238735 315502 315816 378713 368705 387716 386012 397458 405337 376457 420342 830231 863905 581174 488280 340644 333830 389970 390956 404048 412640 410467 413689 460126 458403 741238 769640 40.25 67.1 1
08:47:57 2023-09-28 385055 383905 98517 96604 158898 162541 166721 167006 104080 104270 118864 120758 146568 149136 412793 441421 1190623 1166004 425390 440867 136355 121311 138908 138342 168282 163669 152119 153619 95062 97192 292093 260236 759688 762839 240779 239105 314615 315780 381539 369709 384904 387790 400206 407756 377058 414484 829150 870488 582676 492397 339680 333794 390775 392062 405296 408963 412907 414380 459981 460057 731881 769640 40.25 67.1 1
08:47:58 2023-09-28 386659 383360 98743 96108 161617 161475 167456 165856 104147 103915 119179 119957 146978 148447 410843 445222 1169633 1161073 423534 441611 136544 122961 139452 141838 166696 162988 152643 152917 95290 96696 290708 257734 764928 766038 240441 238900 314137 318051 376694 368741 384547 386591 401497 402549 377625 419446 827879 865420 577507 486314 340402 333794 391328 387754 403480 412350 412674 414380 454441 458691 741141 767273 40.25 67.1 1
08:47:59 2023-09-28 386936 383356 98553 96639 159156 162340 166849 166668 101656 102354 119160 120725 146908 148442 412903 444485 1177857 1152670 422982 440144 136407 123131 138968 142044 170430 163249 152051 153088 95225 96994 291272 259033 758234 768208 239325 239476 315058 315780 379038 369031 386892 385397 398051 406473 377023 418781 827321 867650 573556 488280 341127 333794 388029 391232 404048 412061 409814 413689 459261 458763 739507 769676 40.25 67.1 1
08:48:00 2023-09-28 384501 380474 98685 96112 161191 162398 166872 166505 104113 102000 119179 120054 146497 148427 410554 442395 1182676 1164382 422865 442989 135931 123200 138530 142242 169849 163318 151664 153684 95225 97495 289517 261423 753313 763380 240708 238680 314471 317979 381648 368525 385030 387826 399240 407756 376156 414520 831890 870388 578505 492106 339680 333830 391808 392194 404369 408999 412944 414380 459624 458727 729396 769961 40.25 67.1 1
08:48:01 2023-09-28 386696 383356 98611 96531 161442 161992 166989 166505 104075 102074 119091 119989 146772 148236 411843 439108 1175496 1162726 423570 440216 137128 122841 139708 141679 167292 162614 152889 152664 95225 96960 289595 257475 776785 764846 240068 239440 313850 315816 377792 369889 387166 385433 398716 404965 378799 419446 827879 865492 577507 488627 341340 333794 391364 387790 405903 412061 410467 417487 453768 460057 738425 767818 40.25 67.1 1
08:48:02 2023-09-28 387262 381078 98442 96472 161186 162511 166989 166331 104147 104093 119057 120495 147297 149070 412355 444594 1177275 1156567 426297 440930 136232 121449 138851 142173 167811 163145 152051 153513 95225 97228 290708 259615 759360 765696 239360 239971 313850 315744 381182 368705 386346 385126 399449 407114 376492 418781 827879 866423 576190 486165 341612 332819 390224 391785 403444 410220 409163 414380 459944 458727 743094 769095 40.25 67.1 1
08:48:03 2023-09-28 382873 381047 98549 96176 159156 162080 167222 166041 104180 103915 119179 120104 146772 148029 409654 440598 1184051 1168327 422048 439252 136858 122995 139214 141812 166629 162929 152537 152910 95290 96729 290708 257440 762800 762728 240477 238032 315947 315816 377864 369889 385523 387208 396347 404063 378763 416938 829736 876779 576190 490552 339680 333830 388029 387826 405008 410220 413529 416303 455471 460057 731485 769095 40.25 67.1 1
08:48:04 2023-09-28 386101 383092 98681 96140 161299 162301 167245 166528 101645 102215 119160 120104 146942 148305 412939 438563 1176295 1162577 426904 441146 136411 121224 138792 141847 168518 162988 152153 152944 95095 96994 289595 259201 761228 761720 239696 239883 313880 318233 378966 369889 385214 385433 400504 404664 378605 414520 827292 875539 579840 486616 341127 333288 391364 390093 405975 410185 409778 414416 456861 458014 737990 768909 40.25 67.1 1
08:48:05 2023-09-28 383424 381083 98681 96176 161256 162026 166989 166458 104147 104059 119097 119957 146772 148098 409654 447077 1180588 1162726 423883 438965 136620 122961 139077 142049 170262 163022 151949 153156 95095 96928 288486 258235 758548 764846 241599 238032 314615 315816 379002 367008 386617 387934 398401 405266 375029 419113 829772 865127 574873 492013 339199 333541 390775 390129 401076 410220 413896 417228 458531 457079 734936 771648 40.25 67.1 1
08:48:06 2023-09-28 382791 381476 98619 96375 157167 161889 167386 166366 101549 102000 119296 120086 147012 147923 413525 440000 1183945 1168696 421754 441038 137605 122926 139443 141812 166763 162579 152790 152664 95225 96928 290465 257440 764644 762298 240373 237997 315947 315816 377828 369889 385523 387481 396347 403711 378230 417527 829772 875539 581174 489478 339680 335718 388029 387826 405939 409899 413566 413107 455471 460237 731449 767427 40.25 67.1 1
08:48:07 2023-09-28 387518 381043 98714 96140 161338 162026 166989 166505 101665 103915 119296 120054 146772 148098 412355 438742 1175296 1161899 423642 440562 136584 121276 139165 138272 168518 163180 152541 153054 95355 97094 290708 260220 766147 764463 240068 239511 314137 317603 378641 369637 385376 385433 399907 404983 378763 418784 828041 875539 576190 486652 341612 333324 392399 390129 406011 410256 410431 414452 457182 459841 737990 768909 40.25 67.1 1
08:48:08 2023-09-28 382825 383356 98611 96168 161407 161992 167222 166389 104037 102141 119194 119989 146328 147957 409654 445631 1180588 1162726 423583 440562 136539 123080 139083 141847 170157 163022 152153 153016 95225 96994 289595 259939 757217 766001 241599 238032 315058 315816 379038 368186 384853 387862 398086 405301 376492 420744 829150 863259 576190 489441 339199 333830 389970 390680 402240 412350 414190 414053 457218 456329 735350 769095 40.25 67.1 1
08:48:09 2023-09-28 384239 381114 98685 96176 161221 162026 166989 166505 104113 103915 119091 120628 146804 148475 412793 440562 1187315 1168537 421304 440867 136889 120973 139361 142049 166299 162761 152371 152951 95486 97094 289995 258199 774694 761219 240815 238993 315802 315744 378966 369889 385523 387790 400291 405337 378799 417527 829809 875608 579840 490703 339680 333830 388029 390129 405939 410220 413295 415306 456861 458014 733633 768007 40.25 67.1 1
08:48:10 2023-09-28 385328 380509 98710 96108 161443 161543 167339 166006 104247 101859 119296 119843 149248 147979 409690 446336 1170537 1158562 427920 440894 136411 122961 138792 142044 170073 163135 152187 153156 95160 97027 293229 257223 762341 766083 240646 239157 313659 318058 377828 367632 384511 387208 401102 402865 375364 419446 825499 866423 576190 491024 340161 333830 392472 387862 402276 411482 410756 416870 455471 457330 739563 768399 40.25 67.1 1
08:48:11 2023-09-28 383205 383994 98549 96403 161567 162144 166884 166668 101581 102141 119160 120513 146908 148305 412939 442093 1180588 1159943 422909 440526 136248 122961 138986 141847 168351 163077 152187 153190 95160 97027 291272 258270 757841 768208 240646 238735 315502 315816 379038 369296 385160 387172 397494 405337 376492 420744 830046 863905 577024 488280 339680 333830 388029 390680 404084 412640 412286 413689 457898 459409 737695 769676 40.25 67.1 1
08:48:12 2023-09-28 385328 381114 98508 96637 161182 162545 166756 167006 104080 104198 118898 120855 145785 148440 409391 440705 1188084 1164441 420976 440562 136461 123115 138986 142044 170157 163111 152439 153445 95225 97195 290395 260530 755893 762839 240743 239298 314876 315636 381110 369889 384941 387826 398751 407437 378208 416901 829772 870461 582234 492434 341340 333830 390224 392340 405975 409609 412981 417956 460017 460201 730478 770258 40.25 67.1 1
08:48:13 2023-09-28 386752 381012 98718 96176 161556 161509 167818 165902 104180 104025 119213 120022 146772 148029 412939 441696 1171368 1161899 423570 439019 136987 122926 139575 141679 167292 162727 152677 152664 95355 96954 289595 256253 768728 766038 240477 239511 314615 317603 377828 369889 385160 386627 399907 402900 378799 420708 828466 865492 578824 488627 340533 333830 391364 387790 405617 412640 411084 414416 454477 459013 739543 767818 40.25 67.1 1
08:48:14 2023-09-28 386400 381078 98779 96468 161078 162286 166872 166773 104003 104021 119063 120430 146568 148755 412355 441953 1180484 1157742 425390 441074 136403 121146 138847 138272 165836 163766 152262 153547 95095 97059 290708 259469 766874 768258 239962 240592 314836 315816 381182 368417 386397 385433 399311 407149 376492 418781 828466 866423 576190 486616 341612 332819 390775 391785 405831 411157 409488 414380 460053 458727 740591 769988 40.25 67.1 1
08:48:15 2023-09-28 382883 380786 98648 96628 161256 161543 167222 166389 104003 104021 119097 120104 146978 148654 410266 439216 1178314 1167828 421814 440526 136607 122961 139214 141713 170262 162761 152537 152944 95225 97027 290708 257872 763320 762839 240850 239308 315947 315780 379002 369889 385523 387560 396382 404699 378799 417858 829772 875019 576190 490205 340161 333722 388029 387862 405939 410220 412323 415306 455863 460201 733127 768650 40.25 67.1 1
08:48:16 2023-09-28 386101 381043 98714 96507 159152 162340 167281 166551 101581 102141 119194 120169 146840 147993 412903 441421 1178042 1164382 426111 441854 136518 121311 138944 141911 170227 162988 152949 153190 95225 97127 289269 258018 764820 761219 240477 240255 313916 317603 378966 369889 384360 386319 401138 404983 377625 414484 827879 877399 578505 492049 341127 332261 392472 390129 405975 408999 410467 416870 458426 458014 735231 767818 40.25 67.1 1
08:48:17 2023-09-28 382937 380474 98609 96172 161226 161992 166989 166540 101601 104021 118932 120136 147149 148271 412355 441840 1180316 1157702 422084 438965 136504 123080 138909 141851 170073 163022 152187 153190 95095 97027 292150 259205 756848 767665 240646 238770 315724 315816 378749 369817 385196 387517 397494 405372 377058 421011 829772 863259 579782 488627 340161 333830 390043 391232 404438 413042 412358 416339 461729 459661 740052 772197 40.25 67.1 1
08:48:18 2023-09-28 385601 384104 98582 96700 159011 162507 166954 167006 103970 104198 118898 121039 146428 148928 412355 439072 1188964 1167492 421973 441300 136539 123080 138792 142044 169954 163135 152153 153440 95030 97027 289517 260455 754642 761219 240886 239272 315058 315816 381990 369889 385523 387826 400241 407756 378194 414556 829772 870424 578505 492397 340161 333830 390812 389600 405939 409609 412944 414452 459981 460237 729346 769713 40.25 67.1 1
08:48:19 2023-09-28 384799 379941 98718 96144 161508 161543 166989 166041 104180 103810 119097 119875 147080 148240 409690 442093 1178978 1168696 428692 440310 136713 121311 139075 142138 166232 163032 152541 153054 95225 97228 290708 259201 759373 761219 242011 238770 313659 318842 378252 369817 385214 387970 400504 404063 377374 416901 829054 874266 583843 493902 339439 333794 392435 390093 404725 408999 414190 416906 455827 458403 730842 765641 40.25 67.1 1
08:48:20 2023-09-28 387412 381012 98617 96472 161261 162060 166872 166703 104075 104301 118932 120643 146293 148337 409654 442201 1177931 1153427 421012 439252 136316 123115 138757 141945 170038 163022 151942 153190 95030 97027 291272 259068 757571 767122 239360 239883 315058 315816 379038 369623 386343 385433 398716 407470 376492 418817 827089 866423 581174 488280 341612 333559 390224 391785 404084 411482 409814 414344 459944 459409 738170 769132 40.25 67.1 1
08:48:21 2023-09-28 384511 380474 98609 96172 161261 161543 166989 166296 101650 102249 119456 120398 146534 148320 412318 444340 1183871 1165137 425390 440202 135708 123200 138410 142222 169577 163863 151773 154111 95160 97160 289595 258163 757875 756758 241599 239476 314172 315816 379038 367632 384941 387898 399311 407114 375328 416901 829186 865519 582509 493573 339680 333830 391364 389565 403197 408999 412614 414416 460017 458046 729309 769929 40.25 67.1 1
08:48:22 2023-09-28 384369 379941 98617 96144 161256 161992 166989 166540 104147 103915 118898 119989 146876 148654 410615 439395 1173865 1161073 423606 440562 136909 122995 139214 141847 170262 162796 152187 153156 95160 97027 290708 257837 767358 763766 240477 239883 314793 318051 379038 369925 386617 385469 399942 406924 378871 418817 827292 872343 576190 486580 341612 333794 391641 390129 406047 412061 410431 414489 459947 462713 739904 769271 40.25 67.1 1
08:48:23 2023-09-28 388621 380977 98644 96399 161333 162408 166884 166668 101549 102141 118898 120022 147688 148236 409654 445742 1176369 1152398 427087 442165 136284 121480 138670 142079 168256 163318 151983 153475 95030 97225 288725 259033 757506 764919 240850 240255 313183 317603 381182 368705 386617 386627 401174 407149 375364 418817 828041 865163 581174 489478 341127 332315 392472 391785 403480 411157 410467 416906 459981 458404 739830 767427 40.25 67.1 1
08:48:24 2023-09-28 382883 381043 98677 96172 161451 161992 167222 166505 104113 104059 119370 120054 146772 147994 412355 440090 1185628 1168621 421414 438965 137017 122926 139288 141945 166730 163101 152503 152876 95290 96994 289595 258018 764415 762298 240815 239440 315947 315780 379002 369889 386346 387790 398051 405266 378763 418117 831571 876298 574379 493161 341090 335537 390152 389948 405831 410042 412724 416081 458879 459985 733560 767970 40.25 67.1 1
08:48:25 2023-09-28 386645 383634 98681 96339 159152 161954 167314 166006 104180 102000 119622 120201 146772 148099 412719 438384 1177133 1164382 426075 440526 136505 123131 138986 142010 170157 163101 152187 153156 95225 97027 289595 257801 758021 761219 240815 240219 313301 318276 378966 369781 384323 386591 401138 405231 377590 414484 827879 878020 577171 492013 341612 333252 392472 390129 405903 408928 410467 418751 457146 460057 734673 767818 40.25 67.1 1
08:48:26 2023-09-28 385601 380439 98919 96144 161477 161509 167222 166006 101619 101859 119296 120072 147490 147693 413378 447710 1172099 1160566 429341 439691 136369 120973 138909 142267 170359 162953 152153 153156 95160 97127 290708 258833 761479 767938 240815 239440 313337 319329 378360 367597 387259 387172 401102 403464 375892 419446 825462 866423 576190 486616 340402 333794 393584 387862 403180 411446 411667 417459 455827 458467 737990 767273 40.25 67.1 1
08:48:27 2023-09-28 385184 381083 98584 96440 161191 162364 166686 166890 104080 104093 118864 120790 146225 148475 412355 440957 1188084 1166659 422982 440562 136619 123080 138757 142044 170121 163077 152187 153156 95030 97059 290395 259870 762504 760962 240850 239440 314836 315780 381182 369889 385214 387790 398716 407720 378727 416901 829736 872959 577171 492361 340402 333794 390224 392062 405579 410185 412944 414344 459944 460057 729423 773222 40.25 67.1 1
08:48:28 2023-09-28 386548 383085 98578 96339 157167 161924 167386 166366 101714 102141 119160 120104 146908 147820 412939 441575 1177400 1168659 429035 438965 136578 121241 139081 141855 170227 163145 152537 153016 95225 96994 290465 257404 760970 761219 241599 239440 313623 319024 378663 369817 384904 387934 401138 404664 377906 416865 829642 875603 578824 494252 339680 333564 392472 390093 405260 408963 414190 416870 456954 460057 730842 767818 40.25 67.1 1
08:48:29 2023-09-28 384909 381043 98685 96440 161191 162286 166872 166573 104113 104093 119063 120430 146876 149070 409654 441804 1177285 1153427 423883 440526 136248 123166 138757 142010 170121 163101 152153 153156 95095 97027 290708 259397 757366 766001 239864 240051 315058 315816 379038 369260 386617 385397 398716 407435 376492 418781 830231 868264 577507 488974 341612 333181 391182 392157 404402 411738 409958 417636 461397 460094 743256 771648 40.25 67.1 1
08:48:30 2023-09-28 384437 383090 98677 96136 161364 161992 166989 166377 101443 104025 119145 119989 146772 147959 411479 446409 1183104 1162726 425279 442165 136063 123166 138495 142311 169814 163283 152160 153547 95225 97027 289595 258018 756294 763730 242065 239069 314256 317603 379038 367561 386617 390129 398716 405337 375856 420076 829772 865163 574379 492361 339680 333830 390775 391232 402240 411446 414777 414380 458220 457366 733040 770003 40.25 67.1 1
08:48:31 2023-09-28 382323 381043 98681 96140 161338 161509 166989 166006 104147 102000 119262 119989 146670 148098 412355 439108 1188149 1169258 421791 440036 136816 120973 139304 138219 167157 162884 152752 153054 95355 96994 290708 259017 764873 762298 241144 239263 315947 315816 378966 369889 385776 387502 397494 404983 378799 417822 829772 875503 576190 490552 340402 335718 388029 387862 405975 410220 412578 415306 455827 459805 733596 770003 40.25 67.1 1
08:48:32 2023-09-28 385601 382784 99062 96639 161521 161988 167339 166389 101581 101859 119296 119957 146566 147545 412355 444310 1170322 1156022 428223 439037 136282 122995 138757 142010 169884 162988 152187 153190 95225 97027 289595 257404 758356 766038 240850 239476 313659 316837 378663 368995 387166 387481 401702 404028 375892 420708 827021 866423 577024 486652 340644 333830 391001 390093 402842 412061 411995 418121 456825 458368 738082 767818 40.25 67.1 1
08:48:33 2023-09-28 383153 380474 98681 96635 159152 162572 167129 166528 101549 102141 119160 120316 146805 148335 412537 444485 1181398 1158488 422048 438965 136487 123131 139053 142436 170359 162953 152187 153156 95095 97027 289995 257837 758331 768208 240815 239069 315724 315816 379038 369853 385160 387790 397529 405337 377590 421340 828527 862649 581458 488826 339680 335718 388029 390956 404689 412640 412944 413689 459764 459733 737990 770548 40.25 67.1 1
08:48:34 2023-09-28 386277 379906 98714 96176 161486 161373 166989 166041 104147 103882 119262 119989 147114 147753 409654 442093 1177257 1168696 426978 439023 136505 122995 139083 142044 170262 163101 152397 153050 95312 96994 290708 257043 775167 760680 242011 239272 313659 318501 378930 369817 385214 390129 401102 404404 378194 417490 827879 874230 576190 494638 339680 333830 392472 390093 405260 409324 414520 419721 458824 459949 730768 767670 40.25 67.1 1
08:48:35 2023-09-28 385596 382591 98611 96075 157167 161373 167456 165856 104147 103915 119097 119875 146632 147817 412647 441953 1170537 1160770 426297 439180 136539 122926 139443 141778 167309 162727 152643 152664 95421 96895 290984 256217 778852 765965 240815 239476 314615 317603 377526 369889 385160 387172 399907 402865 378763 420744 829221 865492 577507 488974 341127 333830 391917 387466 405296 412640 411703 414452 456289 460057 741676 767818 40.25 67.1 1
08:48:36 2023-09-28 383424 382773 98681 96140 161256 161992 166989 166273 104113 103954 119097 120022 146568 147994 411480 442959 1180588 1162726 422901 438965 136041 123166 138385 142049 169898 163283 151698 153190 95225 97027 288809 257801 760833 761503 241599 239272 314836 317603 379038 367561 385523 387898 399591 407079 375328 420202 833923 868622 578505 493334 339680 333794 391881 391939 402663 409395 414006 414416 459944 458046 730378 769781 40.25 67.1 1
08:48:37 2023-09-28 381854 380439 98714 96140 161547 161475 167456 165867 104214 103882 119262 119793 147012 147566 412355 439727 1180588 1171192 423282 439216 136963 122961 139214 141812 170500 162727 152537 152664 95486 96861 290465 256217 762745 763380 241564 237997 315681 318276 377828 369889 386070 390129 398680 404404 378158 418781 828527 874884 581174 490898 338719 335718 391051 387826 404725 410220 414777 414380 454477 460057 728770 767818 40.25 67.1 1
08:48:38 2023-09-28 386388 381621 98584 96112 161191 161509 166989 166041 101650 102074 119091 120333 146804 147993 412610 438871 1174625 1160887 426297 439072 136633 122926 138986 141847 168492 162761 152790 153054 95095 96994 290708 257404 762335 765548 240672 239847 314615 318051 379038 371755 386892 386012 400504 405301 378871 419446 828041 872995 576190 488974 341369 333794 391641 390129 406047 412350 410431 414452 456504 459334 739830 767818 40.25 67.2 1
08:48:39 2023-09-28 382883 382821 98685 96176 161408 162022 166673 166389 104180 104021 119478 119940 146293 147751 412355 444970 1180588 1162452 423883 440562 136731 123046 138987 142044 167811 162727 152153 153190 95225 97027 289595 257837 758176 764846 242011 239105 315502 317603 379038 367632 384583 390165 399275 405337 375892 420410 829736 863905 573556 491665 339439 333830 391364 390680 402240 411446 414777 414380 457218 457079 736138 769818 40.25 67.2 1
08:48:40 2023-09-28 382051 382814 98611 96108 161532 161889 166849 165867 101619 102000 119063 119989 146568 147788 410615 438420 1185936 1166887 421450 438965 136713 120939 139409 141855 170248 162467 152537 152664 95225 96928 288809 257259 762800 762298 240850 239476 315802 315816 378966 369889 386070 387826 397494 404983 378835 417858 829772 874980 573556 489478 341090 335718 388029 387862 405975 410220 412944 415011 455863 458014 733670 769456 40.25 67.2 1
08:48:41 2023-09-28 385857 378843 98714 96144 161261 161992 166989 166389 104108 103882 119097 119875 146568 147788 409654 444310 1171368 1156059 428296 439870 136282 121309 138723 142044 170003 163135 151908 153156 95095 97027 290708 257440 757743 765936 240886 239511 313147 317500 379002 367632 386617 387790 402020 405301 377059 420374 826706 866423 577507 491760 341369 333541 394105 391123 403017 411339 412468 418567 458041 458189 737769 768909 40.25 67.2 1
08:48:42 2023-09-28 382342 379906 98677 96136 161564 161924 166989 166041 104037 103915 119097 120283 146942 148132 411772 444968 1180588 1159736 422683 440526 136505 123115 138792 142044 170192 163145 152187 153156 95160 97027 289595 258235 755424 767725 241394 238735 315947 315816 379038 369889 386045 387898 398680 405372 377661 422011 829772 865811 581458 486580 339680 335718 390224 391232 405543 412640 414190 414344 458543 459409 737990 772122 40.25 67.2 1
08:48:43 2023-09-28 385601 379906 98681 96140 161291 161509 166989 166041 104147 103882 119179 119793 146772 147719 409654 442093 1175498 1168327 427389 438965 136612 123166 138997 141847 170192 163077 152153 153190 95095 96994 289995 257223 764411 760638 241599 239511 313659 318501 378713 369564 384648 387610 402159 405160 378050 416756 829568 878006 573556 494069 340644 333794 391001 390129 406119 409289 414079 417790 456825 460057 730842 768650 40.25 67.2 1
08:48:44 2023-09-28 385328 379941 98776 96038 161617 161475 167456 165891 104247 101859 119296 119761 147688 147548 412355 441804 1169670 1161073 423570 439252 136578 121224 139214 141812 166629 162467 152571 152664 95355 96729 289671 255823 767061 766157 240886 239511 315058 316542 377526 369853 385160 387790 399907 403781 378569 421377 827879 865456 578824 486580 340885 333830 391364 387790 404725 412640 411995 414452 454512 460057 738425 767273 40.25 67.2 1
08:48:45 2023-09-28 386973 383080 98549 96507 159156 162183 166616 166668 101528 102141 119009 120316 146431 148580 411662 442057 1179001 1153055 422683 440256 136902 123217 138951 142044 170038 163111 152333 153088 95225 97027 290708 259469 757366 767725 239900 240255 315502 315816 381182 369296 386617 385433 398716 407791 377625 419150 829642 865420 576190 487588 341612 333794 390224 391785 405543 412350 410431 414344 459981 459733 740591 770258 40.25 67.2 1
08:48:46 2023-09-28 381999 382821 98718 96112 161556 161471 167222 165740 104214 101859 119213 119898 146497 147545 412355 442021 1177418 1170359 424485 439216 136539 122961 138986 141847 170192 162727 152220 152910 95225 96928 288809 256217 760551 761720 241975 238032 314836 318378 377828 369889 386070 390165 399871 403781 378194 418781 827357 873742 573556 492434 338719 335481 392435 387538 405615 410871 415329 416725 455720 459985 730731 769411 40.25 67.2 1
08:48:47 2023-09-28 386148 380906 98578 96140 161256 161543 166989 166270 101677 102141 119063 120054 147012 147994 409619 439072 1174662 1159423 423534 438656 136947 122926 139663 141710 166663 162579 152571 152698 95225 97027 288486 257440 766772 763730 240441 239847 314615 317603 379002 369925 384583 386319 399907 404983 378871 419483 827292 871795 577507 486544 341127 333830 391917 387898 406011 412350 410503 414489 457417 458014 738425 767818 40.25 67.2 1
08:48:48 2023-09-28 382864 380474 98714 96144 161521 162026 166989 166041 101549 103915 119097 119907 146568 147994 412355 444346 1182357 1162726 423883 439216 136774 123046 138792 141847 169919 163135 152187 153190 95095 97027 290708 259665 760379 763766 242011 239105 315058 317603 379038 367597 386617 387934 402138 408263 375905 421102 830231 864981 577507 492288 339680 335445 391037 390811 402240 410220 414190 414380 457898 459369 732089 770003 40.25 67.2 1
08:48:49 2023-09-28 381766 379906 98677 96104 158869 161880 166989 165926 104147 103915 119097 119875 146568 147788 409654 439978 1180588 1168696 421487 440261 136892 122841 139214 141812 170262 162275 152187 152700 95225 96696 290465 256683 764267 761219 240886 239214 315983 315816 378396 369925 385523 387790 400981 404098 378871 418190 829772 874921 579840 490205 339680 333983 388029 387862 405975 410868 413896 413725 455827 460418 731522 767970 40.25 67.2 1
08:48:50 2023-09-28 385255 378808 98681 96144 161261 161509 166872 166041 104103 103844 119213 119761 147149 147719 412063 443030 1171368 1157702 427316 438700 136401 123115 138887 142049 169919 163022 152047 153227 95095 97027 289995 259201 759338 767725 241313 240081 313552 319402 378857 368006 387404 387646 403135 405125 376457 420374 825535 866423 576190 491760 341127 333830 391586 390129 402842 411774 412505 418121 457182 456650 737990 767818 40.25 67.2 1
08:48:51 2023-09-28 382342 380474 98609 96136 161252 162026 166756 166041 104003 104089 119097 120054 146568 148029 411772 441732 1177931 1157702 422084 439216 136282 122995 138796 141847 170121 162761 152081 153016 95095 97027 291272 258235 760518 766038 240886 239140 315724 315816 379038 369623 385738 387826 398401 406544 378230 422048 829504 863259 577507 488974 340402 333446 390224 390956 404725 412640 412651 416931 458650 459805 738927 772197 40.25 67.2 1
08:48:52 2023-09-28 385001 380941 98549 96704 158712 162408 166313 166773 103903 104055 118699 120707 146566 149187 411953 439395 1182639 1165268 423773 442177 136282 123029 138757 141945 169884 163022 152153 153156 95030 97126 290708 259870 763600 761219 241635 239511 315058 315816 381182 369889 385250 387862 399907 408399 378799 417527 829150 870424 583843 494215 340161 333830 390812 390456 405975 410220 411993 414416 460053 460057 729346 770258 40.25 67.2 1
08:48:53 2023-09-28 385328 382550 98718 96144 161408 161266 166989 166041 103970 103915 119097 119843 146293 147751 409619 442021 1171368 1159423 422568 439216 137443 122756 139708 141580 166797 162207 152677 152419 95486 96729 289595 256468 763223 764883 240681 239511 314793 317603 377828 369925 385160 387208 399942 404440 378871 421377 827658 871269 577024 488974 341127 333758 391881 387682 405759 413440 411520 414344 454477 458049 737648 765641 40.25 67.2 1
08:48:54 2023-09-28 387794 380368 98582 96436 161186 162060 166488 166389 101587 102425 118898 120086 146467 148271 411772 442093 1176336 1153153 422937 438965 136496 122995 138760 142127 168256 163022 151942 153190 94965 97027 290395 259433 757937 764846 240139 240628 314836 315816 381182 369592 386617 385505 400540 407791 377661 419446 827879 866423 581174 486652 340041 332855 391364 392340 404405 411482 410467 414489 460017 459409 741482 768007 40.25 67.2 1
08:48:55 2023-09-28 381404 379875 98648 96112 161486 161475 166989 165856 104113 101859 119478 119957 147080 147719 411772 440324 1180675 1170917 421079 437786 136946 122892 139414 141778 168282 162545 152643 152664 95225 96895 290708 256612 763777 762298 240850 238786 315838 317797 378338 369781 386470 387682 400436 405966 378619 418599 832555 875430 600060 490169 339680 333947 390006 387682 405867 410185 414190 414016 455827 460021 731659 769456 40.25 67.2 1
08:48:56 2023-09-28 386696 379871 98677 96144 161486 161958 166989 165972 104147 102000 119063 120022 146772 147959 410255 438237 1174699 1161899 423570 439216 136232 123097 138757 141812 170121 162953 152153 153156 95160 96994 289595 257404 757470 761219 240610 240592 314292 318051 379002 371981 384904 386555 401102 405930 378799 416865 827292 875539 573556 489441 342310 333324 392472 390680 405975 409861 410467 419422 459534 459841 737106 768650 40.25 67.2 1
08:48:57 2023-09-28 383153 380439 98681 96176 161226 161992 167197 166006 104070 102000 119063 120022 146772 148098 412099 442093 1178896 1155985 422084 438965 136363 123046 139055 138247 168400 163077 152299 152951 95225 97161 288809 259754 760518 767725 241046 239263 315586 317603 379038 369817 385738 387481 401213 407114 377590 421938 828491 861360 578824 488974 341332 335718 390224 391232 405260 413221 412615 416228 459261 460057 741141 769676 40.25 67.2 1
08:48:58 2023-09-28 385055 380439 98343 96464 160922 162545 165919 166773 103903 104059 118864 120463 146467 148096 411480 438764 1187205 1163332 422270 440180 136063 123131 138631 142044 169849 163311 151698 153156 94933 97027 291208 259834 752940 763380 240850 239476 315058 315816 381721 369853 383994 387826 399871 407756 377554 416901 828491 871423 575836 494567 340570 333613 392363 392895 407853 409431 412797 418974 459836 459913 732328 771626 40.25 67.2 1
08:48:59 2023-09-28 383948 379866 98714 96112 159603 161889 167222 165821 101581 101859 119262 119843 146632 147817 411772 442021 1177266 1170359 426600 439216 136778 123153 138951 141975 170157 162727 152153 153122 95225 97162 290708 258100 766412 761219 242351 239034 314615 318951 378360 369889 386617 390992 400468 404063 378727 419410 827321 872959 576190 493866 339199 333830 392472 387862 405903 411446 415366 414452 455791 460057 730324 767818 40.25 67.2 1
08:49:00 2023-09-28 385523 383092 98652 96176 161191 162022 166138 166505 103936 103954 118898 120072 146157 147957 411772 444594 1174699 1153427 426075 439216 136059 121393 138495 142044 169814 163283 151664 153190 95030 97160 290395 258270 753416 764846 240886 240592 313183 318233 381182 368417 387257 387502 402052 407293 377181 419930 827145 864981 582509 491760 341612 332783 393306 391785 403444 411446 411411 419721 459944 458727 739651 769456 40.25 67.2 1
08:49:01 2023-09-28 382701 379906 98685 96172 161334 161992 166872 166389 103970 103882 118898 120054 146568 148098 411772 444275 1180588 1161899 422084 438965 136620 123046 138848 141855 170086 162555 152014 153122 95095 97027 289995 257440 763577 765511 241939 238902 315724 317603 379038 368705 385702 390129 398680 406473 377625 421974 829736 865127 577507 486652 339680 335718 390775 391232 403444 412640 414777 414344 458579 458727 736870 770258 40.25 67.2 1
08:49:02 2023-09-28 386004 378773 98685 96144 161226 161509 166989 166006 104113 103954 119097 120356 146568 147753 411772 442021 1177205 1166962 426978 439216 136411 122961 138757 142010 170157 162727 152153 153016 95355 97162 290708 259201 766848 759949 241832 239838 313480 318623 378785 369673 384994 387862 401102 404983 378194 416901 829568 876261 585178 494567 339680 333794 393584 390093 404689 408999 414190 417790 456504 460057 730842 768352 40.25 67.2 1
08:49:03 2023-09-28 385055 379906 98710 96075 161521 161217 167339 165436 104147 101859 119262 119843 146874 147513 411772 445609 1167976 1159423 423199 439180 136539 122892 139249 141743 166629 162432 152503 152664 95225 96696 289348 257369 767538 765965 240815 239847 315058 318051 377792 369889 385160 387754 400468 403746 378799 421675 827879 865420 571483 488974 341127 333505 391917 387538 405008 413006 411993 414344 457307 459949 741631 767304 40.25 67.2 1
08:49:04 2023-09-28 387244 382946 98553 96144 161086 161988 166721 166505 103903 102074 118864 120430 146022 147957 411772 441732 1179719 1152607 423062 439216 136411 123131 138757 142010 170086 162727 152405 153156 95030 97027 291272 259068 765775 766001 240266 240628 315502 315816 381182 369556 386617 385433 399907 407720 377324 419410 829054 866423 584494 488974 341612 333794 390775 392340 404653 409899 410104 414416 459981 459409 738170 769095 40.25 67.2 1
08:49:05 2023-09-28 381155 379871 98714 96108 161287 161475 166989 165740 104180 103882 119296 119957 146619 147719 412355 439108 1180588 1172025 422048 439216 136824 122961 139223 141778 170227 162727 152187 152630 95225 96895 288809 256612 764873 762839 240886 238699 315947 317603 378360 369889 386343 387898 398086 405966 378583 419155 832481 875357 574379 490753 339680 336668 391015 387646 405759 410220 414777 414016 455827 458014 732922 770003 40.25 67.2 1
08:49:06 2023-09-28 386862 378808 98648 96112 159156 162193 166872 165972 104147 103882 118898 119875 146568 147753 411772 437711 1173829 1161899 423570 439019 136505 123131 138757 141957 170121 162727 152153 153156 95095 97027 290708 259201 756127 762298 240441 240255 314137 318276 379002 372018 385523 386591 401138 405301 378835 416901 827879 875539 576190 486652 341612 333794 392472 390956 406047 410220 410467 417495 458220 459877 736870 768909 40.25 67.2 1
08:49:07 2023-09-28 382306 383092 98617 96144 161338 161988 166721 166389 103970 103954 119063 119957 146056 147751 411772 444594 1180588 1158562 422084 439216 136411 122961 138757 141957 170157 162988 152047 153050 95095 97160 288725 259570 760873 768817 241349 239192 315947 315708 378894 369673 388818 387682 401570 406332 378014 421974 828527 861360 581458 488863 340402 335718 390224 391232 404689 413221 413419 414344 458579 458439 738064 767970 40.25 67.2 1
08:49:08 2023-09-28 384239 379906 98517 96172 160926 162251 166418 166540 103936 104093 118781 120430 146365 148478 411189 439050 1186511 1164382 421785 438700 136384 123046 138857 141851 169968 162953 152119 153158 95095 97027 289995 259469 766067 761219 241599 239789 315058 315780 381182 369889 385523 387826 400241 407756 378799 417527 829736 870515 579840 492013 340644 333830 390224 390111 406011 410185 412944 417562 459764 462824 732774 772746 40.25 67.2 1
08:49:09 2023-09-28 384875 379871 98685 96112 161556 161441 166989 165475 104113 103882 118898 119761 146568 147769 411772 442057 1167976 1159423 422865 441109 137182 120905 139262 138082 168754 162624 152575 152808 95421 96830 290708 257734 769652 765548 240815 239476 315058 318276 377792 369637 386009 387136 400187 403746 378799 421047 828980 865456 578824 488826 340644 333830 391917 387790 405296 412640 411010 414452 455151 460057 741141 767273 40.25 67.2 1
08:49:10 2023-09-28 384364 380790 98508 96176 161078 162026 166488 166505 103970 102316 118864 120104 146467 148236 410608 441840 1177170 1152607 423282 439252 136059 122995 138757 142044 169849 162761 151664 153016 95062 96994 291272 259033 757206 765387 239864 240628 314836 315816 381182 368417 386617 385433 399591 407756 377324 419410 828796 867078 582509 488863 342583 333685 391328 391706 404545 411267 410248 417636 461434 459697 741406 767970 40.25 67.2 1
08:49:11 2023-09-28 383424 382207 98553 96112 161303 161748 166406 166006 104113 102074 119043 120022 146259 147751 411189 442649 1180588 1162726 424184 439216 135837 123200 138530 142044 169814 163135 151664 153190 95247 96960 288725 257837 752912 763766 242351 239272 315681 317603 379002 367561 384547 390129 399591 406853 376192 420708 829736 863869 576190 491665 339680 333830 391328 390680 402240 411482 414777 414380 458543 457366 733086 767970 40.25 67.2 1
08:49:12 2023-09-28 386696 378777 98609 96136 161212 161475 166721 166006 103970 103915 118898 119761 146259 147545 411793 439718 1173728 1161073 423606 438871 136521 122841 138762 141842 170121 162761 152014 152664 95095 97027 289595 257223 766175 761219 240850 240628 314289 318806 378749 369600 384758 386483 400995 405858 378014 416720 827108 877874 574502 491629 341340 333324 392472 390390 406011 409538 410467 418813 457218 459877 734632 767818 40.25 67.2 1
08:49:13 2023-09-28 384602 378738 98714 96112 161296 161509 166989 165891 104113 101859 119170 119696 146371 147513 411772 442959 1167976 1156022 427014 438348 136397 123046 138857 141855 169849 162761 151874 153016 95095 96861 289595 258100 759729 764846 241394 239511 312825 316802 378930 368445 384583 387826 401738 404629 376492 420708 826706 866423 581458 486688 340644 333830 391001 390129 403444 412350 412981 418158 456504 459409 737898 767522 40.25 67.2 1
08:49:14 2023-09-28 384511 383092 98310 96176 160931 162507 165919 166540 103903 104093 118501 120233 146468 149175 411189 439050 1181728 1166734 420716 439252 136188 122961 138723 141812 168164 163111 151949 153020 95290 97260 288229 259762 757387 762568 241421 239334 314914 315672 381721 369853 384959 387826 399907 408724 378619 417785 829736 865492 576190 492251 340161 333830 391051 392340 405709 409897 412981 414416 460017 458014 729309 769676 40.25 67.2 1
08:49:15 2023-09-28 385055 378773 98710 96038 161252 161475 166708 165740 104147 101859 119097 119728 146568 147650 411772 441673 1175429 1168696 426075 437465 136505 122961 138757 141860 170121 162727 152187 152808 95160 97286 291272 256648 774694 760142 242387 239511 314137 318951 378930 369889 385523 390165 401138 404063 378230 417858 829054 874193 581174 493902 339570 333613 393547 389803 405152 409431 415329 417976 456682 459913 730731 767670 40.25 67.2 1
08:49:16 2023-09-28 387247 379906 98517 96176 160931 162026 166453 166389 103970 104059 118864 120201 146568 148236 411516 441575 1179644 1155033 423883 439028 136475 121341 138701 142138 167635 163111 152017 153122 95095 97027 290395 258270 756623 767122 240068 240966 315058 317349 381182 369376 386617 385469 399907 407791 377338 419446 829054 866423 571332 486544 340244 333311 391088 392062 404689 411482 410140 414416 459692 459733 740591 768007 40.25 67.2 1
08:49:17 2023-09-28 383420 378808 98617 96400 161226 161543 166756 166006 104113 103848 118898 119925 146568 147788 410608 441840 1183104 1162726 421969 439252 135837 123166 137918 142044 169459 162988 151631 153156 95030 96928 288725 257223 757108 761503 241635 239511 315280 317603 379038 367597 385266 390158 402708 407472 375784 418044 832000 866967 579840 493334 340402 335682 391328 392340 402842 409609 414190 418230 462070 458332 731881 770548 40.25 67.2 1
08:49:18 2023-09-28 381191 382259 98586 95948 161521 161548 166989 165127 104003 101578 119063 119696 146672 148035 411772 439216 1178156 1170359 423282 439252 136539 122875 139485 141778 170227 162241 152153 152664 95225 96696 290708 256253 767424 762298 241975 238735 315724 318276 378396 369889 386617 390165 398680 404098 378799 418781 828564 872995 576190 490169 338959 333481 391051 387862 405903 411157 414777 414344 455791 457979 728770 765764 40.25 67.2 1
08:49:19 2023-09-28 385487 378773 98517 96144 161074 161992 166488 166041 103936 101859 118898 119761 146056 147575 411480 444703 1171368 1153427 426111 439252 135969 122995 138635 141847 169814 163135 151698 153190 94997 97195 286985 259939 752693 765548 241456 240486 313480 318501 381686 368525 387404 387610 402302 407720 376492 419483 828041 866423 581174 489441 341127 332819 391037 392340 403480 411482 411084 417826 459981 458727 738082 768909 40.25 67.2 1
08:49:20 2023-09-28 381747 378848 98613 96144 161226 161543 166756 166006 104113 103915 119063 119989 146568 147753 411480 442995 1180588 1161899 423062 438656 136624 122961 138861 141911 169884 162555 152439 152910 95095 96994 288725 257475 757723 763730 241836 238902 315502 317603 379038 368150 385160 390165 398716 406544 376528 422048 829772 863905 571332 490552 339680 335718 391051 390956 404968 412174 414851 417599 458435 457866 733486 770003 40.25 67.2 1
08:49:21 2023-09-28 386696 381937 98718 96144 159143 161841 166581 165856 104008 101859 119097 119793 146672 148449 411480 438054 1173852 1166659 427815 441463 136301 120973 138847 142104 165649 162624 152051 153303 95225 97062 290708 257223 765823 760680 240886 240628 313414 318951 379002 369817 384941 387517 402075 405196 378194 414520 827292 875539 576190 492434 341127 333559 392472 390129 405903 408963 411740 417495 457218 459334 732558 767273 40.25 67.2 1
08:49:22 2023-09-28 383133 378738 98677 96104 161395 161509 166989 165740 104147 101578 119097 119599 146910 147273 411480 442995 1169670 1156059 426904 437772 136411 122926 138792 141858 170121 162727 151942 152842 95160 96994 288809 257917 760209 766001 240886 239883 314615 316837 378396 368741 385160 387790 401102 405894 377072 421084 828041 866314 576190 490364 341369 333794 392808 387646 403301 412497 412615 417826 455827 457759 739304 767818 40.25 67.2 1
08:49:23 2023-09-28 384022 380786 98381 96440 160706 162286 166208 166680 101624 102287 118975 120219 146465 148131 411371 439288 1187315 1164271 424485 438965 136350 123080 138625 142044 169849 163111 151360 153190 95030 97059 290322 259870 765947 761219 241635 239883 315058 317603 381990 369528 385523 387898 400504 408972 377625 416938 829809 865591 586679 492470 340402 333830 391917 393035 405296 409897 413896 414489 459692 460057 730109 769132 40.25 67.2 1
08:49:24 2023-09-28 382873 378808 98751 96144 161556 162046 166989 165891 104180 101859 119213 119681 146568 147273 411772 439798 1177207 1168696 425692 438563 136505 122961 138986 141812 170073 162614 152047 152664 95378 96729 290465 256253 760411 761072 242477 239192 314842 319366 378252 369745 387129 390920 400960 404558 378655 419300 827321 874266 579840 492434 339533 336357 392472 387862 405903 411482 415366 416725 458211 458014 728770 768989 40.25 67.2 1
08:49:25 2023-09-28 385601 382550 98617 96144 161296 161505 166989 166041 104147 103882 118932 119989 146876 148656 411772 438090 1171368 1159150 423534 439216 136539 122961 138986 141649 168492 162727 152119 152910 95095 96960 293229 257475 771921 761540 240850 240255 314836 318276 379038 372018 384547 386627 400504 405337 378943 419483 827452 872995 576190 486580 341612 333830 391917 390680 406047 412061 410503 414489 456967 462587 741210 768687 40.25 67.2 1
08:49:26 2023-09-28 382036 378808 98558 96144 161104 161509 166488 165658 104042 101859 119113 119843 146366 147545 411480 446591 1180588 1162452 422683 439216 136419 123131 138975 138177 167999 163111 152299 153054 95225 97094 288725 259201 764031 765548 242002 239131 315724 317603 379038 368445 385196 390020 399275 406509 376528 422011 829809 862504 564030 489514 339680 335718 391364 391232 403161 412640 414777 414416 458579 458404 737106 767970 40.25 67.2 1
08:49:27 2023-09-28 382937 378839 98545 96144 161261 161880 166753 166041 104003 103915 118898 119907 146467 148029 411772 438090 1182969 1164441 419592 438411 136504 122841 138896 141813 167811 162614 152187 152698 95095 96954 289595 258235 763269 761219 241599 240086 315983 315816 381182 372018 386070 387826 398122 407149 378871 418153 829809 875677 575037 493161 341369 333649 390224 392062 405903 410113 413383 417042 459800 462660 732522 769132 40.25 67.2 1
08:49:28 2023-09-28 384511 381974 98751 95948 161587 161325 167456 165475 104142 101578 119296 119843 147080 148449 411552 444413 1170433 1159275 424485 438728 136403 121205 139075 142168 170192 162207 152187 152698 95225 96696 290708 257551 762839 765965 240886 240086 315058 319133 377864 369853 386045 387790 400540 403781 378605 422011 827879 865456 581458 486580 340644 333830 391917 387862 405296 412640 412323 414489 454512 460057 742043 767273 40.25 67.2 1
08:49:29 2023-09-28 383219 379937 98541 96168 160992 162026 166488 166041 103970 103915 118733 120169 146568 148271 410608 442093 1178914 1153093 422084 438388 136282 123029 138661 141847 169849 163077 151702 153084 94965 97027 290395 258306 754649 765548 240272 240797 315058 315527 381575 369564 387019 386304 399765 407650 377518 419337 829568 868118 573556 488974 341612 333830 390812 392340 406119 411774 410902 414416 460053 460057 738243 771824 40.25 67.2 1
08:49:30 2023-09-28 383998 382778 98957 96471 161649 161889 166849 165867 101624 102141 119091 120701 146771 148061 411153 438018 1184171 1165231 420525 439037 136789 121146 138951 141778 170324 163042 152051 152664 95160 96994 288725 257440 764186 760638 241528 239847 315947 315933 379002 369889 386343 387826 398365 407114 378871 418449 829772 876261 583587 490898 340644 333830 388029 391232 405975 411410 413566 416598 458543 459334 733040 769781 40.25 67.2 1
08:49:31 2023-09-28 386696 378773 98677 96140 161416 161509 166989 165968 104113 101859 119063 119875 146293 147545 411772 441543 1176369 1164382 423606 439180 136505 123097 138757 142010 170086 162727 152194 152951 95486 97162 288399 259201 759767 761146 241456 240414 313957 319177 378821 369673 385450 387790 402302 405301 378474 417676 829054 878642 573167 493866 341090 333397 390966 390956 405581 409538 412578 418085 460126 460057 731504 767818 40.25 67.2 1
08:49:32 2023-09-28 384511 381595 98718 96014 161521 161437 167222 165290 101613 101578 119296 119599 149282 147481 412355 445997 1167939 1157665 426644 437732 136612 123012 139169 141851 170359 162579 152439 152630 95225 96928 288809 257005 770282 765928 241219 240184 315502 319177 377756 369224 385160 387754 400468 404028 377590 421675 827292 868878 575696 486580 341127 333469 393232 387538 406119 412103 412468 416725 455684 459265 741030 767088 40.25 67.2 1
08:49:33 2023-09-28 383424 378773 98576 96136 161147 161958 166604 165972 104080 102000 118946 119875 146515 147994 411189 441421 1187302 1165826 424337 439072 135906 121449 138130 142242 167576 163214 151529 153513 95095 97326 290708 258199 749920 762298 242065 239812 315058 318051 381990 368669 385486 387718 399907 407756 376457 418153 829113 870109 578005 493516 340161 333830 391641 392340 403444 410185 414190 414452 460053 459373 730842 770222 40.25 67.2 1
08:49:34 2023-09-28 380525 378742 98685 96112 161486 161441 167456 165440 104147 101859 119097 119728 146772 147273 411772 440670 1180551 1171192 423846 439180 136505 123012 138986 141922 170157 162692 152119 152664 95290 96994 290465 258100 762650 762839 242351 238699 315502 318501 378360 369889 386617 391014 402708 405966 378547 419300 830231 874093 573556 491447 339680 336668 392158 389875 405867 412025 415366 414416 459475 459661 730842 770003 40.25 67.2 1
08:49:35 2023-09-28 386696 381631 98652 96176 159152 162188 166708 166110 101650 102141 119160 120104 146703 148454 410389 445464 1174461 1155948 427316 438656 136161 123131 138795 142147 170016 163101 151874 153156 95030 97160 289995 257801 755454 765387 241564 240219 313623 316802 379038 368995 384817 387826 402338 406509 376492 420708 827292 866387 577024 489441 340644 333794 391861 391785 403444 412350 413529 419082 459225 458727 737990 768909 40.25 67.2 1
08:49:36 2023-09-28 381999 379866 98677 96140 161252 162292 166872 166041 104113 103915 119063 120054 146568 147957 411480 444340 1180588 1159386 422683 439180 136282 122926 138757 141812 170121 163207 152014 152910 95160 96994 288725 259570 757723 767725 241859 239334 315947 317979 378894 369673 388542 387682 401570 407079 378424 422011 829736 862577 583843 489646 340402 334415 391051 391232 404725 413803 414777 414380 460779 460057 737990 770548 40.25 67.2 1
08:49:37 2023-09-28 384239 382478 98508 96168 161069 161787 166453 165658 104046 104131 118864 120463 145819 148305 410572 437496 1180855 1164404 422084 439252 136389 122961 138727 141778 169898 162692 151908 152876 95095 97027 290708 259033 757090 760680 241599 240015 315280 315816 381721 369564 386070 387862 399907 408972 378835 418153 832407 872306 576190 492397 340644 333830 390775 393027 405975 409935 413272 417599 459764 462660 734488 772197 40.25 67.2 1
08:49:38 2023-09-28 384501 381890 98685 96176 161486 161475 166989 165740 103970 101859 119097 119989 146259 147545 411772 440710 1171368 1159423 425618 441734 136938 120905 139429 141970 167357 162364 152752 152528 95617 96929 296032 258466 774311 764810 240850 240219 315058 318276 378375 371981 385160 387754 401102 404381 380942 421974 827584 870424 577507 488974 341369 333830 391917 387502 405975 413221 412286 416870 457527 459334 738170 767818 40.25 67.2 1
08:49:39 2023-09-28 385487 382821 98652 96472 161043 162247 166337 166505 103970 104059 118898 120233 146568 148305 410608 442093 1176262 1153427 422901 438965 136371 123131 138822 141855 170051 163249 151908 153156 95247 97160 287855 258997 755645 763730 240850 240966 314836 317603 381990 369817 387166 386591 402020 408710 377625 420379 828208 867078 574873 490024 342583 333649 392435 393173 404510 411846 411193 418085 460017 460057 740030 767934 40.25 67.2 1
08:49:40 2023-09-28 381766 378808 98677 96136 161217 161880 166837 166006 101688 102040 119057 120333 146668 147875 412012 437947 1183977 1166004 420003 439001 136824 123063 139180 141812 170157 162579 152439 152917 95225 96994 290708 257440 760433 760638 241832 240219 315609 315816 379038 372018 386617 387862 398365 408840 381087 419410 829772 874884 576190 490552 341340 335718 390224 390956 406011 411446 412981 414151 458543 459369 733844 768551 40.25 67.2 1
08:49:41 2023-09-28 386277 378777 98685 96144 161226 161509 166756 165972 104075 103882 119170 119728 146568 147753 411772 438742 1175429 1164131 423642 439216 136757 122926 139313 142044 167811 162727 152153 152910 95225 96994 289595 257223 757434 760680 241894 240681 314585 319329 378749 369709 384758 387646 402797 406332 378619 417640 827732 878020 578177 493480 341127 333559 394105 390920 405260 408963 412907 418121 457754 460057 732179 767818 40.25 67.2 1
08:49:42 2023-09-28 384056 382405 98790 96112 161466 162076 166546 165832 101656 102141 119286 120072 146467 148305 410572 441673 1179607 1156716 421414 438656 136371 122926 138710 142044 170051 162727 151908 153156 95095 96994 288809 258018 756240 765732 240441 240219 315947 315816 381182 369853 386632 386591 399311 407756 378194 421377 830231 866423 573556 488280 341612 333830 390224 392062 404689 412640 410503 414380 459981 460057 738425 769095 40.25 67.2 1
08:49:43 2023-09-28 383424 378738 98609 96140 160887 161992 166730 166041 104113 101859 119063 119875 146568 147753 410280 440418 1184610 1162726 423883 439216 135837 123200 138504 138653 167541 163111 151671 153726 95030 97260 288725 259939 752285 763380 242172 239670 314698 318276 381990 368705 385523 387898 403278 408937 376457 418153 828527 868659 577171 493516 341332 333830 392472 390730 404084 410185 414190 417524 460053 459409 730842 769095 40.25 67.2 1
08:49:44 2023-09-28 381155 378773 98952 96104 161547 161475 166989 165590 104147 101859 119097 119647 146772 147273 411772 440705 1177275 1170964 423883 438219 136544 122926 139223 141903 170121 162788 152187 152630 95225 96928 290708 257734 766353 761503 242387 238699 315502 318501 378360 369889 386049 390716 399871 404098 378799 419410 827321 875271 577507 493161 339570 336595 392363 387718 407853 411303 415366 418230 455684 459985 728623 769183 40.25 67.2 1
08:49:45 2023-09-28 386686 378738 98617 96144 161191 161992 166453 165972 103936 101929 118898 119860 146087 147957 410317 444340 1174625 1156085 425966 439072 135889 121311 138453 138462 167811 163077 151631 153156 94965 97027 288725 259939 759628 765438 241599 240592 313659 319104 381110 368741 387166 387826 402338 407720 377058 420410 826706 866423 574873 489441 341369 333559 391001 392062 403480 412061 411703 418453 459944 459409 738045 769929 40.25 67.2 1
08:49:46 2023-09-28 381730 381974 98584 96176 161226 161988 166721 165972 103936 102000 118864 119875 146365 148099 410608 444013 1180588 1161899 422683 438348 136397 120905 138848 141658 169849 162727 151908 152664 95095 96994 289995 257440 757723 763730 242145 239440 315724 318051 378785 368972 388744 389839 399765 406972 380773 421828 832000 864622 577024 491410 340161 334226 391051 391232 403444 413333 415145 414380 459642 458691 735789 769818 40.25 67.2 1
08:49:47 2023-09-28 385418 381666 98545 96335 159147 161889 166849 165588 101592 102000 119126 119957 146428 147820 411625 440382 1173842 1165268 427741 441734 136480 123012 138762 141812 170003 162579 152051 152664 95030 96861 293229 258466 763587 760142 241975 240255 314137 318951 379038 369889 385523 390165 402338 405301 378799 416901 827879 877399 574502 493902 340644 333162 391550 390129 405617 409609 414190 418121 458065 460057 731881 765641 40.25 67.2 1
08:49:48 2023-09-28 383985 378738 98718 95948 161591 161329 167222 164945 104070 101578 119262 119599 146772 147273 411772 442093 1167976 1159423 424977 437786 136824 122926 139214 141812 170227 162207 152439 152671 95486 96831 289671 257734 770930 765548 241487 240077 315394 318464 378180 369745 386281 387718 400504 404063 378871 422352 828906 865420 573932 488974 341369 333613 392435 387826 405617 413297 412944 414489 455435 460201 738425 767273 40.25 67.2 1
08:49:49 2023-09-28 383242 381756 98619 96144 158637 161505 166488 166006 101656 102040 118864 119989 146568 148099 411189 445742 1180592 1162726 423282 438700 136397 122961 138857 141855 169968 162727 151908 153052 95095 96994 289995 257837 759176 762616 242387 239993 315502 318501 379038 368150 384583 390716 400911 406544 376492 420744 829772 865163 574873 492434 339680 335718 391364 391232 403444 412061 415366 414452 459225 456615 732558 767970 40.25 67.2 1
08:49:50 2023-09-28 381191 379910 98677 96172 161217 161509 166872 165856 104147 102174 119063 119989 146568 147580 411772 437768 1186392 1165930 420525 442060 136403 120973 139075 141871 166380 162624 152262 152528 95355 97128 289595 257043 774141 760680 241313 239971 315983 315816 379038 372802 386617 387754 398680 406544 381087 419113 829540 874884 581174 490935 340644 335718 389949 391232 406011 411446 413566 414344 458579 459369 733077 769095 40.25 67.2 1
08:49:51 2023-09-28 384369 378738 98677 96144 161217 161509 166756 165775 104113 101859 118898 119761 146568 148109 411480 439050 1173861 1161927 426075 437625 136299 122961 138762 141812 169884 162727 151942 152910 95095 96994 290708 257043 760873 760142 241635 240628 314172 318726 379038 369889 385486 387862 402689 408263 378510 419753 827768 877947 577171 495625 341369 333649 393547 390498 405867 409573 412981 418121 458787 459805 732885 767220 40.25 67.2 1
08:49:52 2023-09-28 383962 378843 98545 96176 159010 162340 166441 166145 101731 102141 118960 120154 146156 147957 411065 441840 1178042 1153316 421749 438907 136427 122961 138757 138272 169849 162692 151631 152910 95095 96994 305950 259754 755007 766001 240477 240628 315573 315816 381182 369853 385124 386319 399311 407472 378194 420374 827321 866423 581174 488280 341046 333830 390224 392062 404689 412640 410467 417956 460017 460057 738170 769095 40.25 67.2 1
08:49:53 2023-09-28 383153 381631 98550 96112 160988 161471 166488 165856 103936 101859 119361 119875 146568 147892 410608 442093 1183945 1162452 423883 438348 135687 123115 137987 142222 167307 163283 151178 153190 94965 97027 288809 259754 753931 763269 242065 239971 315947 318501 382260 368561 385923 389948 400362 407579 376457 418190 829150 868878 572239 493573 340644 333830 391364 392340 403480 409935 415329 414489 460053 458727 730065 769095 40.25 67.2 1
08:49:54 2023-09-28 386696 381200 98819 96075 158925 161889 166697 165856 104080 101859 118898 119761 146566 147751 411772 436718 1171368 1159943 426260 437911 136295 122961 138770 141898 170086 162788 151698 152630 95095 96994 290708 257440 759294 761503 240850 240628 314615 318051 379038 372018 385193 386627 401102 405337 378907 418153 827292 876509 576190 486652 341612 333794 392472 390956 408054 411446 411375 416870 457898 460013 737430 768636 40.25 67.2 1
08:49:55 2023-09-28 385967 378738 98550 96132 161078 161475 166756 165740 103970 101578 118898 119843 146467 147650 410608 442304 1170537 1152707 427051 441734 135821 121185 138384 138272 167694 163032 151841 153054 95225 97062 288725 258466 758868 765928 241564 239883 313695 317500 378749 368561 387166 387790 402940 405372 377059 420562 825499 865163 582509 486688 340644 333559 391897 391232 403444 411482 413017 418785 459261 458727 737430 767818 40.25 67.2 1
08:49:56 2023-09-28 383748 381792 98517 96176 160966 161988 165954 166041 101539 104059 118864 120136 146467 148305 410608 438054 1186511 1164404 420854 438348 136380 121224 138844 141757 169849 162241 151908 152698 94965 97027 292531 258306 758467 759557 241635 239547 315502 317335 381721 369925 386070 387898 399311 408364 380819 418190 829772 872442 577024 490971 340644 333830 390224 390147 406011 410220 413017 414380 460017 459369 730414 768007 40.25 67.2 1
08:49:57 2023-09-28 384783 378738 98541 96144 161252 161509 166488 165509 104037 101969 119091 120072 146702 147751 411662 439928 1176369 1166042 426866 437897 136335 120973 138592 141868 169849 162104 151664 152986 95225 96994 289595 258100 757841 759557 242100 240113 314172 316766 379002 369889 385250 387934 402338 405301 378799 417527 827879 878020 581174 493902 340402 333794 391001 390129 405617 409286 414190 418158 457182 460057 730324 767818 40.25 67.2 1
08:49:58 2023-09-28 383967 378738 98747 95749 161322 160960 166989 165325 104003 101578 119097 119582 147688 147033 411772 441827 1167112 1159423 423883 438563 136505 120905 138809 141644 169884 162241 152081 152208 95225 96696 290708 256641 767714 763730 240850 239971 314842 318769 377540 369745 388542 387646 400678 403958 378402 421828 827732 865420 578824 486580 340644 333564 392435 387538 404653 413221 412981 414489 455563 459949 740088 765641 40.25 67.2 1
08:49:59 2023-09-28 382857 381191 98582 96112 158712 161889 166546 165828 101454 102000 119043 119843 146123 147545 410608 444353 1184767 1163554 421901 439216 135615 123200 138253 138462 169542 163170 151178 153190 94965 97027 289269 259017 756084 761219 242011 239547 315058 317603 381182 368705 385523 390165 400504 407756 376492 418226 828564 868878 582234 492470 339680 333613 391364 390456 403480 410220 414190 414489 463999 458763 730842 768007 40.25 67.2 1
08:50:00 2023-09-28 378975 380824 98685 96144 161252 161437 166989 165475 104003 101578 118898 119599 146568 147481 411480 439431 1177207 1170359 422426 437732 136654 122875 139235 138152 168518 162781 152760 152917 95225 96929 288809 257734 762721 763380 242374 238928 315947 318951 378663 369925 386617 390716 402423 405966 378871 419446 829772 874339 574379 491760 339680 334018 391364 387898 405975 409971 412620 414452 456504 458049 728243 765764 40.25 67.2 1
08:50:01 2023-09-28 385528 379056 98533 96108 160992 161855 166989 165856 104080 101859 118898 119728 146550 147566 410608 444775 1169707 1156022 426111 438527 136097 122995 138530 141847 169696 162761 151698 152910 94965 96994 290708 256648 757875 764306 241108 240086 313659 316837 379038 368741 384583 387862 402940 405337 376528 420744 825535 865775 574379 486688 340644 333830 391586 391232 403480 412061 412981 418749 458579 458763 737160 767818 40.25 67.2 1
08:50:02 2023-09-28 381171 378773 98449 96136 160966 161475 166488 165891 103936 103882 118864 119761 146365 147513 410317 444376 1181398 1160018 421340 438764 136538 120973 138619 138219 167811 163145 151874 152664 95030 97027 291272 259201 759531 767122 241599 239440 315947 315816 379038 369745 386353 387898 399311 406544 378763 422646 829150 862649 577507 488627 339680 333481 390224 391232 405332 411298 414190 414416 459297 459085 737990 768551 40.25 67.2 1
08:50:03 2023-09-28 383424 378808 98512 96208 160931 162026 165954 166389 103936 103949 118665 120430 145853 147992 410608 438125 1186364 1161927 421785 440297 136316 122961 138757 141812 169577 162614 151664 153052 94997 96960 289517 259104 754370 760680 241635 240365 315058 315816 381721 369637 385266 387610 403432 408759 378655 418044 832000 872578 579840 491867 340885 333758 390775 390147 406011 410256 413661 418528 460017 459334 729410 770258 40.25 67.2 1
08:50:04 2023-09-28 383424 378777 98545 96335 159152 161373 166743 165751 101592 102000 118960 119989 146465 147614 411334 439001 1171368 1159423 421012 438987 136938 120973 139443 141679 170262 162241 152220 152460 95486 96729 289595 256253 766548 763766 240921 242221 315058 318051 378432 372018 385196 387208 400888 405018 378943 421377 827879 870461 578824 486350 341127 333830 391917 387898 406047 412640 412710 416870 455863 460013 738462 767818 40.25 67.2 1
08:50:05 2023-09-28 385252 378773 98377 96172 160926 162026 165954 166041 103936 104017 118898 120169 146365 148236 410608 442093 1175442 1151787 422901 438907 136093 122995 138543 141847 169612 162761 151698 153190 94965 97195 290708 259939 751840 765548 241322 240930 314507 318501 381990 369479 387679 386448 402374 408364 377625 420410 827021 865017 577507 489478 341612 333324 390418 392230 404725 411482 411084 418158 460053 459409 738462 765801 40.25 67.2 1
08:50:06 2023-09-28 381849 382550 98582 96079 158934 161475 166651 166006 104080 102140 119023 120219 146121 147751 410608 438125 1182932 1166042 419556 438871 136539 122926 138951 141812 170121 162207 151874 152664 95095 96994 288725 257801 762135 761219 241599 240219 315947 315816 381182 371728 386343 387862 398716 407756 378871 419113 832233 874230 581174 490935 340644 333830 390224 391889 406047 411121 413566 414380 460017 459334 732329 771025 40.25 67.2 1
08:50:07 2023-09-28 385601 381668 98685 96112 161226 161266 166721 165705 104042 101578 118898 119728 146568 147892 410572 440705 1173728 1165893 427704 441196 136878 120905 138942 142125 167811 162624 152085 152880 95486 97062 288809 258466 756982 760142 242351 240219 314541 319329 378966 369853 385486 390165 402374 406711 378799 418153 829054 875608 577024 493902 340161 333830 393027 390129 405903 409573 414777 418749 457218 460057 730842 767273 40.25 67.2 1
08:50:08 2023-09-28 385180 378777 98512 96172 160918 161821 165815 166389 103936 103915 118781 120169 145819 148201 411502 442093 1173856 1152607 421641 438563 136431 123131 138740 142044 169814 162761 151908 153156 95095 97160 290708 258815 757130 763154 240850 240966 315250 318276 381721 369260 384583 386591 402020 408044 377661 420410 827879 866387 600060 489478 342797 333324 392472 390421 404689 412061 411084 420057 460053 460057 738462 768909 40.25 67.2 1
08:50:09 2023-09-28 381710 378738 98818 96108 160966 161509 166708 166110 101624 102040 119057 119957 146465 147614 410099 445851 1183081 1163891 423172 438402 136248 122961 138723 141812 169968 163400 152299 152876 95095 97027 288725 257404 757841 765548 242387 239476 315947 318051 379038 368705 387568 390992 399907 406509 377625 422646 829772 864858 577507 490552 339680 335718 391364 391232 405543 412640 415366 414416 459585 458727 734710 768825 40.25 67.2 1
08:50:10 2023-09-28 382337 378773 98681 96144 161191 161509 166453 166041 103936 102000 118864 120022 145819 147751 410608 437929 1183945 1161927 419556 438527 136376 123118 138757 141778 169849 162241 151874 152664 95095 97130 288725 257801 758280 760999 241689 239935 315838 315672 381110 371909 386544 387682 401570 407614 378727 419264 829772 874884 579840 490935 341612 333649 390224 391785 406047 411446 413896 417042 460053 460013 732599 769095 40.25 67.2 1
08:50:11 2023-09-28 384166 381196 98677 96071 157196 161339 166849 165575 101656 101859 119029 119793 146568 147513 410897 441214 1167075 1159423 421937 437282 136713 120870 139117 141644 170157 162172 152187 152174 95290 96664 289671 257005 766171 763730 240886 240255 315058 318355 377828 369889 386009 387790 400504 404063 378583 422011 827879 865650 578824 488974 341127 333347 391917 387826 405903 412640 412286 414489 458138 457979 740088 765641 40.25 67.2 1
08:50:12 2023-09-28 385601 378733 98340 96396 160922 161543 165954 166041 103903 102000 118699 119957 146162 147875 410572 440454 1173879 1152607 420783 438563 136097 120939 138519 138177 167811 163077 151912 153088 95225 97260 288229 259939 755980 765548 240672 240895 315058 317603 381721 369853 387257 386655 401067 408650 377625 420708 827879 865628 583843 486580 341612 333559 391917 392340 404689 411482 410431 416833 460089 460057 738279 768650 40.25 67.2 1
08:50:13 2023-09-28 378970 378773 98516 96310 158793 161475 166721 165740 103936 103810 119023 119907 146515 147545 411189 436896 1180588 1166924 419556 437875 136505 122756 138986 141580 169884 162060 152047 152208 95225 96696 289595 256432 768000 760680 241313 239547 315983 315816 379002 369925 386343 387862 398680 405372 378907 419446 829772 875539 573062 490205 340885 333983 390224 390129 406011 411446 413603 414344 457218 459369 733706 767427 40.25 67.2 1
08:50:14 2023-09-28 386314 381398 98517 96112 161182 161505 166721 165475 101447 101578 118864 119957 146566 148202 411516 436647 1177769 1162615 426600 438656 136428 120973 138723 142323 170051 162579 151664 152664 95030 97162 288809 259297 757488 760680 240886 240797 314327 319067 378677 369889 385486 387481 401984 406509 378799 419455 827879 875626 577171 492434 341612 333794 393547 390680 405975 409609 412615 418158 458579 459877 733596 767818 40.25 67.2 1
08:50:15 2023-09-28 383153 378738 98512 96108 160961 161509 166337 166041 103936 104089 118898 120104 146365 147994 410572 441673 1178797 1154248 420854 438563 136059 122875 138644 141851 169814 162579 151908 153156 95095 96994 290708 258018 755882 766001 240815 240291 315947 317603 381182 369659 385196 386627 399907 408399 378799 421042 828259 867650 576190 488280 341612 333830 390224 392340 405296 412640 411667 414416 460017 460057 740067 772085 40.25 67.2 1
08:50:16 2023-09-28 384818 381662 98553 96112 161501 161889 166464 165867 101699 101966 119126 120072 146465 148078 410535 442093 1183345 1163332 424337 440447 135547 122995 137884 142079 166968 163111 151178 153156 94965 97027 288725 257404 751911 761219 242351 239847 315058 318051 381182 368445 385523 390165 400504 407756 376492 419113 829772 868878 578505 493573 339680 333830 391364 392340 403444 410220 413859 414452 460053 458727 729309 769095 40.25 67.2 1
08:50:17 2023-09-28 378966 378553 98685 96014 161408 161441 166989 165475 104113 101823 119063 119761 146056 147134 411189 439359 1180588 1170359 421414 438527 136539 122722 138986 141580 169919 162815 152439 152460 95355 96997 305950 257734 763652 762298 241832 239095 315947 318951 378785 369600 386617 390165 398716 405301 380797 419300 832197 875539 574873 489478 339680 334486 390224 389499 405975 411482 415072 414380 456540 459369 730758 768835 40.25 67.2 1
08:50:18 2023-09-28 383748 379051 98677 96104 161256 161475 166756 165462 101613 101789 119063 119728 146670 147273 410317 444376 1168013 1156022 426713 438563 136282 122926 138626 141778 168021 162727 151664 152698 95095 96928 289595 256038 761232 764883 241635 240051 314172 316837 378966 368741 385196 387862 402657 404699 377625 421675 826864 866423 583843 486652 340644 333830 391586 390129 403480 412640 413566 418749 455863 459733 737732 767818 40.25 67.2 1
08:50:19 2023-09-28 382342 378760 98545 96136 161069 161509 166337 165891 103936 101859 118781 119843 145819 147788 411211 441732 1177931 1157253 420708 438764 136423 120973 138619 142267 167811 162850 151912 152774 95160 96994 290708 257475 756240 767725 241492 240219 315536 315816 381182 369889 388818 386627 398716 407508 378532 422011 827321 865811 576190 487934 340291 333830 390224 391785 405260 410976 411703 416602 459981 460057 738498 769132 40.25 67.2 1
08:50:20 2023-09-28 379006 378438 98615 96046 161261 161217 167080 165475 104037 101578 119179 119599 146259 147134 411225 439471 1178877 1170359 422011 437911 136539 122926 138986 141679 170038 162207 152047 152174 95225 96829 288809 255823 764071 761219 241975 239105 315802 318501 378966 369925 386892 390165 398716 405301 378943 419446 829772 874266 581174 489478 340051 334486 391328 389817 406011 411482 415072 416265 458239 459369 729396 768909 40.25 67.2 1
08:50:21 2023-09-28 385601 381362 98818 96310 159152 161817 166592 165762 101592 102071 118960 119925 146364 148099 410099 436269 1174588 1162726 423235 437732 136170 120939 138825 141855 169779 162241 151698 152664 95095 96929 288809 257043 755893 760948 240886 240966 314836 318501 379038 372018 385815 387790 402338 406544 378871 418153 827292 875612 574873 490242 341612 333794 392472 391232 408077 410220 411740 417826 458579 459369 735268 767818 40.25 67.2 1
08:50:22 2023-09-28 382342 378773 98681 96136 161104 161509 166488 166041 103936 103738 118699 120354 146162 147890 410608 441398 1177285 1152707 420818 436361 136282 122875 138762 141812 169849 162555 151664 152698 94965 96960 290708 257872 758349 765548 240886 239883 315983 317378 380913 369889 385196 387208 398751 407791 378496 421974 827357 866423 576190 487934 341127 333830 390224 391785 405296 413660 412030 417599 459692 459985 741932 772197 40.25 67.2 1
08:50:23 2023-09-28 382754 381196 98553 96112 158490 162374 165954 166041 103970 101859 118898 120154 146226 147719 409919 440476 1181002 1163332 421012 438563 135895 121241 137884 141847 169577 163022 151178 153190 94869 97192 288725 258235 749649 760680 242351 240051 315058 318319 381721 369556 385523 387934 400504 408686 376771 418190 827942 865456 577171 493516 340161 335306 391917 390766 404725 409932 414777 414489 462401 459409 730842 769132 40.25 67.2 1
08:50:24 2023-09-28 378930 378473 98718 96268 161261 161217 166989 165325 104042 101578 118898 119599 145887 147134 410608 439359 1177170 1170359 424028 440484 136266 120870 138653 141837 170254 162104 152324 152528 95290 96896 296032 257734 765744 761219 242387 238770 315502 319067 379002 369889 387166 391553 399907 405966 378619 420410 829772 874503 573556 490552 339439 334486 391364 390129 405975 411482 415366 414416 458175 459369 730842 769599 40.25 67.2 1
08:50:25 2023-09-28 384092 379051 98681 96136 161217 161509 166743 165728 104180 101578 119014 119728 146568 147307 410608 441804 1169670 1156059 429035 439216 136505 122961 138757 141847 169765 162241 151949 152698 95095 96994 287084 257734 761479 763766 241836 240628 314615 317725 378966 369000 385160 387898 402976 405301 377661 422048 827292 867650 574873 486652 341127 333830 391586 387898 404084 412389 412981 418158 456504 459409 739038 767273 40.25 67.2 1
08:50:26 2023-09-28 382342 378773 98545 96136 160992 161509 166523 165762 101656 102074 119091 120366 146364 148131 410426 441254 1179719 1156679 420708 439072 136261 123012 138788 141847 169849 162521 151881 152842 95030 96994 290708 257872 755014 765855 240850 240086 315947 315816 381453 369889 385160 387208 399346 407827 378799 421377 830231 866423 576190 488280 341612 333830 390224 392340 405296 410976 411084 414416 460017 460057 740591 769132 40.25 67.2 1
08:50:27 2023-09-28 381278 378773 98685 96112 161148 161509 166872 165891 101667 103810 118699 119761 146570 148240 410608 438125 1184051 1164404 419556 438563 136505 122756 138792 141615 170038 162207 151908 152453 95030 96729 290708 259297 761205 761219 242011 240255 315983 315816 379038 372018 386617 387934 398716 407470 381123 421438 831020 875539 576190 490588 340644 333830 390006 391232 406047 411482 414190 414380 459656 462987 734973 771668 40.25 67.2 1
08:50:28 2023-09-28 386148 380679 98615 96108 158753 161851 166732 165682 101592 102000 118864 119761 146568 147789 410608 439037 1176262 1161890 423678 441277 136282 120973 138757 142179 169884 162614 151942 152734 95095 96729 289595 256612 758685 759066 242217 240703 314172 316802 379038 369889 385523 390165 403918 405372 378835 418190 827321 876779 577024 493939 340644 333830 391001 390680 405939 409609 414777 418785 457898 460499 731881 767818 40.25 67.2 1
08:50:29 2023-09-28 383424 378477 98743 95972 161322 161217 166989 165359 104113 101823 118898 119825 146056 147545 410608 442201 1168696 1159423 421641 437911 136824 120978 139394 138082 168636 162035 152544 152283 95355 96896 288725 257734 766512 765548 241421 240583 315502 318726 378627 372538 386281 387502 400960 405231 381895 422609 829370 873816 577507 488974 341612 333830 392472 387862 406011 413803 412907 417459 456147 460336 741233 767818 40.25 67.2 1
08:50:30 2023-09-28 381441 379619 98652 96475 156917 161475 166686 165972 104080 102140 118864 120104 146365 147753 410608 444304 1179677 1161073 422048 438402 136282 122978 138723 141778 169898 162432 151664 152664 95095 96994 288725 257404 759762 764846 242351 239440 315947 317244 379038 369262 386862 390093 399591 407114 378763 422946 831927 863222 573932 488752 340161 333947 391051 391517 404653 411263 415072 414416 459908 460057 737953 770548 40.25 67.2 1
08:50:31 2023-09-28 383420 378738 98344 96140 160973 162258 166267 166389 103903 104059 118864 120463 146876 148750 410244 440177 1187403 1166004 421304 438513 136335 120973 138549 142069 170016 162692 151631 152910 94965 97027 288229 260680 766141 760680 242351 240219 315502 317494 382260 369889 386343 387898 401102 409582 378799 418744 829113 870388 576190 493863 340644 333649 391917 390730 405975 410220 414190 416833 462655 458014 729309 769743 40.25 67.2 1
08:50:32 2023-09-28 385055 379047 98584 96112 161156 161475 166453 165705 104080 101859 118864 119843 145750 147442 410016 435820 1171368 1159386 424485 437875 136550 122926 138723 141812 170051 162467 151874 152664 95030 96829 288725 258466 762058 762298 240850 240797 315250 318726 379038 372806 385124 387172 401138 408263 381087 420040 827879 874848 574873 486580 342797 333794 392472 391232 408344 412025 411667 419721 458579 460730 738082 767818 40.25 67.2 1
08:50:33 2023-09-28 386512 378903 98749 96047 158426 161889 166231 165832 101592 101966 119043 120039 146431 147772 410499 442093 1171368 1157253 428120 440571 136110 123131 138599 142053 169661 162822 151739 153122 94965 97027 288725 258466 759751 765118 241599 240219 313659 316802 379038 368705 387568 387862 402904 406509 377324 421340 826706 866118 581458 486652 340644 333830 392172 391785 405030 412640 413566 419082 459225 459733 737669 767818 40.25 67.2 1
08:50:34 2023-09-28 383420 378738 98306 96144 160861 162251 165769 166505 103903 104059 118864 120283 146468 148654 409919 439050 1181728 1163257 421937 438527 136025 123080 138268 141847 169779 162857 151144 153050 94901 97192 290708 258997 749536 762298 242351 240051 315502 318501 381990 369817 385156 390129 401138 409582 377625 418781 829113 870121 577507 493167 340644 333830 392363 393378 407237 409935 414667 416725 462546 459913 731807 773022 40.25 67.2 1
08:50:35 2023-09-28 378722 380643 98681 96010 161221 161179 166989 165175 101688 101690 119029 119599 146467 147481 410572 439252 1176262 1170359 423883 437772 136505 122982 138757 141868 170086 162241 152014 152422 95160 96964 287947 257005 761443 761219 242387 239069 315947 318501 378930 369889 387166 391269 399871 404983 378871 420076 829150 874266 574873 490515 339680 333983 391328 387826 405939 411446 415366 414416 456504 458014 730842 768909 40.25 67.2 1
08:50:36 2023-09-28 385055 379051 98512 96104 161259 161475 166721 165705 104080 101859 118898 119728 145819 147442 410572 435914 1175442 1160452 425279 438420 136335 120973 138619 142069 167811 162486 152017 152528 95160 96961 288725 256648 756748 761720 241144 240716 315058 318951 379038 372018 386617 387610 401138 406509 381051 418153 827879 878020 581174 486688 341612 333794 392472 391232 405651 410256 411667 418121 458902 460694 735867 770003 40.25 67.2 1
08:50:37 2023-09-28 380597 380927 98517 96343 158898 161509 166453 165891 103903 101859 118864 120209 146127 147959 410245 439072 1177409 1155070 420818 437875 136059 122926 138592 141812 169814 162467 151631 152664 95095 96994 288725 257620 762125 765548 241394 240424 315947 315383 381182 369853 386317 387754 399591 407791 378799 422011 828527 867078 574873 487368 341612 335718 390775 392062 405939 411263 411703 414452 460017 460057 740067 771499 40.25 67.2 1
08:50:38 2023-09-28 382878 378773 98508 96140 158787 162340 166208 166292 101624 101825 118844 120072 146676 147681 409773 442165 1185642 1163554 423282 439216 135615 123166 137849 138462 167342 163214 151111 153156 94933 97027 290708 259570 753041 762298 242387 240219 315724 318501 381990 368705 386343 390165 401102 408364 377023 419113 828527 868878 576190 493902 340161 335501 391917 392340 403480 410220 414777 414489 459764 459733 730842 769929 40.25 67.2 1
08:50:39 2023-09-28 386151 379051 98508 95940 161147 161475 166453 165475 101399 101859 118864 119761 145819 147134 410608 435209 1174699 1161899 423498 438527 136495 122926 138851 141679 169814 162241 151664 152630 95095 96861 289595 258283 761509 761219 240886 240966 314836 318501 378447 372018 385523 387208 401138 406509 378835 419177 827292 877399 573556 490552 341612 333794 390703 391232 408344 410220 412030 418458 458973 463241 735162 767707 40.25 67.2 1
08:50:40 2023-09-28 383315 379047 98615 96079 159041 161373 166814 165440 104152 101578 118898 119599 146619 147475 410426 444594 1167976 1155164 428008 440571 136178 122926 138726 141907 169814 162207 151529 152630 95030 96696 287084 257734 756850 764846 241313 240219 314615 317725 378930 368741 385160 387862 402904 404664 377661 422011 825535 866423 580964 486652 341127 333830 391861 390093 403516 412640 413896 418453 456825 460057 739563 767273 40.25 67.2 1
08:50:41 2023-09-28 382842 379051 98541 96140 160861 161992 165954 165972 103936 101578 118864 119728 146570 147348 409340 440090 1184051 1162726 423282 438987 135581 123200 137849 142044 166875 162761 151144 153546 94868 97160 290708 259201 750787 761219 242387 240534 315502 318501 381721 369224 386070 390165 402039 408972 377058 418781 830083 869889 570032 493719 340644 335682 392435 392895 403301 410042 415293 416725 460053 457008 731362 768007 40.25 67.2 1
08:50:42 2023-09-28 381273 381072 98648 96075 161338 161325 166872 165440 101688 101825 119063 119696 146467 147481 410572 439395 1180588 1171192 420781 436544 136539 120809 139083 141789 170003 162207 151942 152317 95095 96729 287947 257734 762978 761219 241975 239272 315947 318501 378966 372018 384547 390165 398751 405337 381087 420374 829772 875539 574873 490169 340161 334486 389970 390093 406047 412061 415366 414380 457182 462515 731485 767391 40.25 67.2 1
08:50:43 2023-09-28 385601 379051 98677 96108 161182 161475 166721 165440 104046 102040 119023 120039 146087 147751 410389 435740 1176332 1161751 425692 438808 136301 123012 138723 141812 169814 162241 151664 153240 95290 96994 289595 256648 755776 760142 241349 241304 315058 318501 379038 369889 385523 387790 402654 406509 378835 418153 827879 877399 582234 492165 341612 333794 391001 391232 406011 410220 413332 418158 458543 459334 733146 767818 40.25 67.2 1
08:50:44 2023-09-28 382937 378742 98517 96144 160931 161509 166453 165856 103975 101929 118898 119989 146162 148394 409955 439108 1177170 1153427 420818 441421 136306 122926 138530 141812 169814 162207 151212 152664 94965 96895 288725 257837 755143 765423 240646 240454 315724 315816 381182 369853 384547 386319 402423 408650 378763 420410 828466 866423 574873 488702 340519 333830 390775 392062 405296 412640 411374 414452 460053 459121 742084 769818 40.25 67.2 1
08:50:45 2023-09-28 382587 380927 98578 96079 158712 161407 166511 165682 101560 102103 118926 119793 146672 147553 409955 441840 1184623 1162726 423282 437911 135615 122961 138253 138272 166875 162727 151178 152910 95095 96928 290708 258466 753691 761503 242729 239476 315724 318501 379038 369291 385196 391269 400223 407114 377625 422048 829467 863869 583843 490898 339680 335718 391364 391232 403444 412640 415366 414452 459621 459373 733633 767970 40.25 67.2 1
08:50:46 2023-09-28 384511 380854 98685 96108 161221 161475 166721 165475 104042 101859 118898 119696 146467 147273 410572 438420 1173852 1166962 426038 437875 136282 122841 138757 141580 169884 162241 151664 152524 95095 96829 290708 256217 759486 759066 242971 240219 314836 316837 379002 369528 386617 391269 402338 405301 378835 419446 828796 873612 577507 494345 340329 333685 394105 390723 405759 410113 415956 418603 457039 460021 731807 767670 40.25 67.2 1
08:50:47 2023-09-28 383424 378738 98609 96104 161217 161719 166721 165705 104080 101789 118898 119761 145990 147817 410608 439015 1171368 1159423 422234 437911 136991 120978 139227 141710 170430 161947 152187 152174 95312 97027 289595 257043 766439 762839 240886 240628 315502 318501 379038 372018 385196 387754 401138 406888 381968 421340 827879 872343 576190 486544 341612 333830 392472 391232 408344 413221 412615 417790 458615 460730 740088 765764 40.25 67.2 1
08:50:48 2023-09-28 381155 378738 98541 96108 160966 161475 166488 166006 103936 101859 118781 119843 146162 147650 411211 441529 1177170 1156022 419556 437732 136495 122961 138722 141654 169814 162467 151212 152630 95095 96994 288809 257440 757606 765423 241975 240255 315645 317603 381182 369600 389334 387538 402423 409996 378655 422799 830231 863077 582509 488974 342310 335718 391051 391785 405939 411550 412651 418291 459944 460057 738389 769929 40.25 67.2 1
08:50:49 2023-09-28 383205 381522 98512 96468 160779 162247 165954 166389 103936 101859 119079 119761 146568 147892 409992 438764 1182932 1162452 423282 438527 136053 123080 138497 142044 166770 162988 151144 153190 94836 97027 288725 258163 753565 760680 242387 240051 315724 318501 381990 369556 386343 390165 401067 408972 377625 418817 829150 870872 591664 493902 340644 333830 391917 390730 404689 410220 414777 416870 462691 459409 730065 769132 40.25 67.2 1
08:50:50 2023-09-28 378939 381082 98553 96047 159152 161305 166849 165601 101560 101859 118960 119728 146431 147374 411392 438871 1177285 1170359 421749 437911 136922 122841 138951 141778 170038 162172 151908 152460 95355 96696 290708 257369 764644 761219 241975 239308 315838 318276 378966 369925 386617 390165 398716 405337 381087 419483 829736 874884 576190 490205 341090 334216 390775 390129 406047 412061 414777 416598 457218 460013 730968 765764 40.25 67.2 1
08:50:51 2023-09-28 382900 379051 98718 96014 161261 161217 166989 165440 104113 101578 119097 119436 146022 146725 410608 442093 1166285 1156022 426297 436558 136316 121021 138757 141679 169849 162207 151698 152524 95095 96729 288809 256823 764292 763766 241599 240255 315502 317500 378396 369853 386045 387826 401138 404664 378605 423282 827879 865420 564357 486580 341127 333830 392472 387574 404438 413333 412687 417350 456361 459949 740102 765456 40.25 67.2 1
08:50:52 2023-09-28 383310 381196 98578 96108 161008 161509 166453 166041 103936 102107 118781 119989 146127 147994 410282 440710 1178042 1152271 421450 437732 136371 122995 138629 141748 169849 162555 151526 152664 94965 97027 287501 258270 757995 765511 240850 240966 315724 317603 381721 369889 384583 386627 401102 409008 378799 420744 829054 867650 574873 486544 340555 333794 391364 390182 406119 412061 411375 414489 460053 460057 740591 770258 40.25 67.2 1
08:50:53 2023-09-28 378975 379047 98617 96144 161191 161475 166488 165891 103936 103882 118898 119843 146162 147753 410572 436754 1183211 1161964 419556 437589 136411 122722 138986 141606 170121 162104 151698 152419 95095 96729 290708 257259 761691 760638 242217 240459 315983 315816 381182 372018 384007 387898 398716 408115 381677 420415 834331 875394 577507 491520 341127 335445 390188 391713 408199 411410 414190 414380 460017 460049 734973 770258 40.25 67.2 1
08:50:54 2023-09-28 385601 378473 98677 96104 161718 161407 166488 165740 103970 101578 118898 119599 146162 147361 410608 440440 1173998 1161964 423642 438527 136320 120905 138762 141615 169933 162241 151698 152664 95095 96861 291272 256648 756713 759066 242423 240628 314172 320001 379038 369889 385523 390165 402374 405372 378583 418190 826117 875539 574873 493829 340161 333564 391001 390129 405939 409897 415072 418785 458314 460057 730324 767818 40.25 67.2 1
08:50:55 2023-09-28 383442 379060 98718 95940 161261 161193 166977 165196 101587 101969 118960 120324 146054 147545 410462 440562 1170433 1160018 424184 437839 136803 122722 138986 141349 168282 161932 152153 152140 95225 96664 288725 255072 767848 763343 241599 240459 315502 317312 378432 369925 386045 387790 401102 405266 381968 422048 827879 871196 578824 486508 341612 333830 392472 387898 406047 413221 412652 417495 456183 460049 740186 765345 40.25 67.2 1
08:50:56 2023-09-28 378975 380824 98517 96108 160961 161471 166488 165740 103970 101859 118815 119728 146365 147892 410608 441768 1180588 1161073 421828 438563 136316 122961 138757 141713 169849 162501 151915 152664 95030 96861 288725 257223 755557 763730 242590 239511 315983 318051 379038 369296 386353 390165 399907 407470 378496 423019 829150 863259 570844 486616 339680 333983 391088 391232 403516 412389 415072 418528 459692 459121 737106 770003 40.25 67.2 1
08:50:57 2023-09-28 383625 381191 98586 96112 158707 161889 166162 165832 101346 102000 118781 119989 146162 148027 410280 436718 1179148 1161927 419259 438764 136508 122841 138860 141679 169849 162207 151245 152524 95095 96994 290708 258270 760281 759066 242011 240255 315947 315816 382391 369925 386617 387934 399907 409043 378907 420475 829772 871690 592294 491665 340644 333830 390820 390456 406047 411157 414190 414489 460125 460371 729346 769132 40.25 67.2 1
08:50:58 2023-09-28 384058 379051 98550 96144 161043 161475 166756 165740 104042 101578 118864 119728 145819 147339 410608 438054 1171368 1157739 423282 437568 136987 122688 139214 141592 170192 161947 152153 152174 95095 96761 288725 258466 764807 761503 241430 240628 315502 318501 379038 372018 385738 387826 402056 406544 381968 422048 827621 873816 577507 488900 341612 333794 392435 390571 408236 413476 412432 417940 457075 462587 740186 767818 40.25 67.2 1
08:50:59 2023-09-28 385596 381123 98578 96104 160861 161543 165919 166041 103970 102000 118781 119875 146162 148014 409955 441529 1171368 1152607 423642 440484 136037 122995 138017 142006 169507 162761 151212 152910 94900 97027 292749 259201 750927 762151 241975 240681 314137 317761 381182 369296 385160 387862 403259 407791 377625 421414 826706 865811 581174 491410 341127 333794 391897 392340 404405 412061 412322 418785 460053 459733 736907 768403 40.25 67.2 1
08:51:00 2023-09-28 383153 378808 98381 96176 160818 161880 165954 166041 103865 103915 118535 120022 146127 148236 410049 436789 1180855 1161964 420854 437947 136049 122910 138530 141615 169577 162241 151245 152698 94965 97027 288229 259068 754384 759066 242387 240255 315284 317385 382458 369673 386270 387790 400995 409191 378655 419264 832592 872578 577507 492397 341340 333830 391364 393378 406047 410185 414190 417890 460125 461401 732402 769168 40.25 67.2 1
08:51:01 2023-09-28 383080 379056 98677 96006 161217 161363 166756 165475 103970 101578 119113 119763 147482 147273 409992 439431 1175466 1168422 426297 437875 136299 122790 138723 141580 167623 162207 151732 152208 95095 96861 287947 257369 765705 759066 243178 239883 315058 316837 379038 369889 384547 391269 402020 405301 378871 420744 827357 872379 581174 493902 339680 333446 391001 390129 405975 411482 413273 417531 457182 458049 730750 767522 40.25 67.2 1
08:51:02 2023-09-28 385643 381051 98553 96079 158712 161407 166846 165647 101560 101791 118892 119957 145750 147545 410535 436718 1171368 1161598 424184 436558 136539 122892 139048 137893 168282 162026 151874 152174 95095 97154 287084 258466 765072 763380 241564 240930 315502 318726 379038 372543 386281 387172 401138 407079 381931 421304 827255 872306 577507 488974 341612 333830 392472 391232 408344 412640 411995 417495 458220 460694 740181 768909 40.25 67.2 1
08:51:03 2023-09-28 378903 380715 98580 96108 161151 161471 166186 165705 104046 101859 118864 119761 146365 147892 409955 441768 1177133 1159386 420781 438563 136248 121224 138723 141778 169814 162172 151664 152630 95095 96994 288725 257188 756513 764846 242351 239847 315983 318233 379038 369889 386898 390165 399871 407720 378569 423619 829736 863222 580141 488974 341332 336595 391182 391844 405437 414387 414961 417673 459764 459949 737769 772197 40.25 67.2 1
08:51:04 2023-09-28 383388 381191 98416 96144 160896 162340 165815 166471 103980 104097 118665 120136 145819 148438 410245 436754 1180855 1161890 421487 437589 136248 122961 138626 141864 169779 162408 151212 152630 94933 96994 290708 259033 753183 759557 242351 240219 315502 317603 381990 369889 386070 387898 401102 409259 378835 418781 829113 871654 576190 492361 340644 333830 391917 390730 405975 410220 414190 416870 462691 459334 731881 771387 40.25 67.2 1
08:51:05 2023-09-28 383713 379051 98584 96112 161191 161475 166418 165705 104046 101789 118864 120209 145785 147339 410572 436718 1171368 1159386 423883 436575 136757 120638 139083 141511 170121 162026 151874 152140 95095 96895 288725 256648 761271 762805 241394 240966 315502 317761 379038 372543 388431 387466 401770 406866 381480 421194 827732 874503 579840 488974 341612 333685 392472 390093 408344 412640 412286 420057 458507 460623 740181 766940 40.25 67.2 1
08:51:06 2023-09-28 386143 379051 98508 96140 160896 161958 165954 165968 104046 101859 118864 119728 146162 147719 409340 442165 1171368 1152607 423570 437732 135913 123046 137966 141851 169744 162727 151178 152910 94933 97027 290065 259201 756148 763380 241975 240966 313880 318951 381182 369224 385124 387826 402940 408328 377625 420708 826669 865127 582509 489441 341369 333469 391550 392340 404653 412640 412944 419082 459692 460057 737916 768909 40.25 67.2 1
08:51:07 2023-09-28 383969 379051 98484 96112 160848 161475 165919 165856 101346 102000 118631 120022 146127 148063 409629 436754 1179148 1164382 419592 438527 136499 122926 138703 141778 169744 162207 151631 152630 95095 97162 290708 259939 762764 760607 242208 240450 315652 315672 382241 371873 386470 387682 400468 409582 378871 421726 830083 873591 584724 492361 340885 333830 391096 393451 406011 410220 414190 414489 462691 459978 729346 769713 40.25 67.2 1
08:51:08 2023-09-28 383351 379051 98576 96071 161186 161475 166721 165475 104113 101859 119063 119681 146515 147238 410572 440014 1176299 1168659 426297 437532 136282 122892 138727 141808 169779 162207 151908 152524 95095 96928 287084 257551 761470 759604 243142 239847 314836 316802 379002 369889 387441 391269 402056 405301 378835 420708 827321 872959 575696 493866 339680 335718 390966 390056 405651 411160 416437 420057 457075 460057 728623 767707 40.25 67.2 1
08:51:09 2023-09-28 383875 379015 98586 96079 161121 161441 166453 165705 104046 101859 119023 119843 145750 147545 410572 436718 1173769 1161073 424485 437875 136539 122773 139083 141690 170121 162207 151874 152208 95030 96960 287855 259017 763552 762298 240850 240797 315058 318501 379038 372543 385160 387445 401138 407114 381931 421340 827292 872959 574873 488974 341612 333830 392472 391232 408344 412640 412286 417790 458579 462478 740181 768909 40.25 67.2 1
08:51:10 2023-09-28 378903 378646 98377 96140 160926 161471 165954 165705 103903 101859 118864 119761 146127 147892 409955 441696 1179714 1158562 420781 438527 136093 123046 138723 138029 169779 162467 151664 152419 94965 96994 288725 257043 757370 765423 242351 239476 315947 318051 379038 369889 386898 390129 399871 407437 378583 423926 832481 862468 562637 488974 341127 336668 391881 391990 405759 414351 415366 414452 459981 460237 737695 770258 40.25 67.2 1
08:51:11 2023-09-28 383424 381191 98381 96176 161043 162710 166162 166505 103903 104198 118467 120463 146127 148405 410245 437403 1181692 1161890 422084 438871 136282 123080 138723 141911 169779 162727 151178 152876 94965 97160 290708 259033 758145 761219 242387 240592 315502 318051 382260 369889 386617 390165 401102 410193 378763 419077 827906 865663 576190 493863 340644 333830 392195 390766 405939 410256 414777 416870 459656 460057 731881 771098 40.25 67.2 1
08:51:12 2023-09-28 384875 379051 98584 96112 161156 161339 166488 165555 104080 101859 118898 119761 145819 147442 409955 435423 1173865 1161073 423199 437786 136282 122926 138723 141778 169933 162172 151664 152630 95247 97027 291272 258283 756630 761036 241349 241260 315286 319329 378894 372770 386544 387610 402761 407317 380906 418931 827879 875539 581174 489478 341612 333722 393306 391232 408344 410256 411995 419232 459225 460336 735277 767818 40.25 67.2 1
08:51:13 2023-09-28 383315 378830 98644 96079 161191 161329 166453 165325 104080 101578 118898 119599 146467 147238 410572 441953 1167976 1152707 423606 436504 136174 122926 138835 141847 169898 162172 151874 152630 95225 96994 288809 257551 776216 764846 241975 240592 314836 317761 378966 369260 386009 387898 402904 405266 377661 422011 828041 866423 582509 486616 341127 333830 391550 387538 404653 413221 413566 418749 458879 459769 741482 766977 40.25 67.2 1
08:51:14 2023-09-28 382883 378835 98584 96112 161191 161475 166337 165590 104046 101859 118864 119843 146162 147753 409955 442093 1180675 1161073 422683 438563 135615 121276 138253 138272 167269 162929 151529 153020 95160 97128 288229 258466 754657 764463 242927 239873 315947 318051 379038 368409 387568 390702 399907 407399 377625 422609 829973 865849 564030 490898 339680 333947 391364 391232 403480 412640 415366 414489 459944 459409 735983 768007 40.25 67.2 1
08:51:15 2023-09-28 381191 379056 98609 96104 161147 161475 166302 165740 104046 101859 118781 119875 146365 147959 411502 435927 1183945 1161927 419223 436611 136266 122807 138757 141644 169814 162060 151631 152174 94965 96861 289595 257404 761007 760142 242387 240592 315838 315816 381182 372018 386617 387862 398716 407472 381087 419410 829772 873779 573556 493161 341081 333649 390188 392026 405903 410113 413639 417302 459800 463313 731449 768551 40.25 67.2 1
08:51:16 2023-09-28 385418 379056 98512 96043 158852 161407 166453 165440 104008 101578 119023 119728 146672 147143 409955 440050 1174699 1165826 423570 436611 136282 122926 138626 141580 169814 162527 151631 152524 95095 96928 290708 257734 764853 760097 242387 240797 314172 316802 379038 369889 385523 390165 402940 405337 378835 418190 829054 876779 576190 493902 340402 333830 391586 390680 405008 409897 415072 418749 457218 460057 730842 768909 40.25 67.2 1
08:51:17 2023-09-28 384333 381631 98517 96144 160896 161988 165640 166389 103903 103882 118781 120324 145649 147751 409340 441579 1174699 1151787 422865 437875 136059 123131 138302 141615 169507 162692 151178 152664 94933 97027 289517 258235 753557 762805 242011 240966 314836 317761 382115 369528 387605 387502 403400 409440 378086 421231 827732 866242 582509 491760 341612 333794 391001 390421 404689 412533 412286 418713 460053 460057 740181 770661 40.25 67.2 1
08:51:18 2023-09-28 378939 379051 98517 96140 160961 161475 166337 165436 104080 101859 118781 119728 146365 147273 409955 444376 1179751 1159423 421749 437425 136376 122926 138713 141808 169779 162172 151631 152419 95030 96994 288399 257043 756630 763191 242764 239511 315947 318276 379038 369260 386317 390716 399907 407720 378763 423282 829772 862649 571332 486652 339680 335537 391328 391509 403480 411263 415366 414452 460779 459733 735826 768687 40.25 67.2 1
08:51:19 2023-09-28 383985 379047 98517 95948 161156 161441 166453 165475 104080 101578 118898 119728 146672 147065 409919 439395 1172966 1166999 423606 437875 136282 122926 139187 141778 169849 162172 151949 152951 95486 97130 290708 258100 762459 758957 243377 240077 314914 319854 378821 369709 386617 391269 402338 405337 378583 420452 830231 871654 577507 494602 339680 335682 391586 390129 405975 411446 413237 418158 458751 458049 728770 767818 40.25 67.2 1
08:51:20 2023-09-28 383420 379051 98644 96108 160966 161475 166488 165475 103936 101859 118699 119696 146312 147307 410572 436896 1171368 1158562 423282 436544 136505 122807 138986 141546 170003 162060 151942 152106 95030 96994 288725 256648 759302 761503 241564 240966 315058 318501 379038 372018 385160 387481 401174 406509 382237 421675 827879 873032 575696 488627 341612 333541 392991 391567 408090 412425 412140 417386 458435 463313 739978 768347 40.25 67.2 1
08:51:21 2023-09-28 378975 379047 98512 96014 158672 161475 165954 165475 103903 101859 118535 119647 145992 147513 409340 441732 1177931 1159079 420228 437469 136244 120973 138600 141936 167576 162589 151529 152632 95095 96928 288725 257043 757977 764846 242065 239847 315947 318051 379038 369889 386898 387610 400241 407720 378799 423619 827942 861396 566597 488974 340644 333947 390775 391785 405903 411263 414190 414380 459981 460057 737990 767970 40.25 67.2 1
08:51:22 2023-09-28 380829 379056 98340 96140 160628 161543 165653 166006 103798 103915 118269 120054 145415 148236 409015 435316 1184767 1162726 421487 436361 136063 122926 138281 141765 169507 162207 151212 152664 94868 96994 289517 258851 757260 759066 242011 240255 315502 315816 382260 371750 386070 389839 403564 409298 378583 418968 830231 871342 579840 492215 341127 333758 392158 393173 405939 410256 414483 416870 462438 462660 731881 769095 40.25 67.2 1
08:51:23 2023-09-28 382286 379047 98512 96047 161191 161329 166721 165325 104080 101578 118864 119436 146468 147254 410282 439395 1173879 1167828 425390 439165 136282 122807 138530 141546 169577 162060 151631 152208 95095 96729 290708 257551 758058 759604 243178 239157 315058 316837 378966 369889 384547 391269 401138 405301 378871 420744 829054 872959 576190 494567 339680 335573 392472 387898 405975 412061 413237 416870 458065 458049 728770 767257 40.25 67.2 1
08:51:24 2023-09-28 385601 378610 98517 95948 160922 161232 165954 165705 103936 101578 118699 119696 145718 147134 409992 442201 1171368 1152670 423642 437875 135931 122961 138268 141812 166875 162980 151178 152664 95182 96994 288725 259017 757875 765548 242065 240486 313993 319402 381110 369080 387716 387682 403400 407494 377590 421377 825499 865163 576190 489441 340885 333830 392172 391785 404402 412389 414190 419414 459944 459733 736985 767818 40.25 67.2 1
08:51:25 2023-09-28 378975 378867 98541 96140 160961 161475 165989 165740 103903 101859 118699 119728 146127 147513 409955 442057 1177170 1155985 419556 436504 136290 122875 138380 141649 169661 162207 151664 152664 95095 97027 296032 257259 758449 765423 242181 240255 315983 317603 381182 369889 386898 387898 399907 407791 378835 423619 832000 863259 571730 488280 340885 333947 390775 392194 405617 414570 412687 417599 459728 460021 742195 771648 40.25 67.2 1
08:51:26 2023-09-28 378384 378835 98685 95785 161338 161217 166756 164945 104147 101578 118898 119436 146570 147065 409955 438706 1175576 1168696 421791 440135 136953 120905 138936 141837 166416 162104 152051 152283 95290 96896 293229 257551 764873 761219 242387 239511 315983 318501 378713 372018 387166 391269 399871 405337 380942 420410 830083 874266 576190 490205 339680 334486 391328 387610 406011 412061 415366 414380 456540 459369 730414 767818 40.25 67.2 1
08:51:27 2023-09-28 384506 379051 98340 96112 160966 161329 166337 165475 103936 101859 118699 119647 146162 147307 410339 436283 1171368 1159423 422306 436281 136049 122756 138495 141860 169542 162207 151212 152351 94965 96861 288725 258100 755557 760142 241394 240966 314577 318501 379038 372018 386070 387208 402374 409237 378871 418526 828041 876298 579840 490060 342310 333685 392435 391087 407911 410042 411557 420370 458543 460049 733633 767273 40.25 67.2 1
08:51:28 2023-09-28 383096 378574 98584 96014 160931 161213 165710 164945 101560 101578 119079 119436 145819 147032 409376 442201 1167976 1154928 426297 437911 136259 122756 138527 141580 167342 162207 151212 152558 95030 96729 289595 257551 756378 763730 241635 240628 314615 317761 378966 368741 385196 387862 403259 405266 377625 422048 825535 866423 581174 486652 341127 333830 391586 390129 404084 412640 413603 418785 456825 459086 738684 765604 40.25 67.2 1
08:51:29 2023-09-28 381999 379056 98273 96108 160628 161992 165422 165740 103793 101578 118535 119599 146127 147616 408113 437460 1183945 1161636 422683 437875 135624 122995 137815 141804 166875 162675 151040 152804 94804 97059 290322 258235 751239 760680 242100 240308 315322 318392 382151 369673 385046 387790 400995 409440 378014 419264 830194 870121 577171 492434 340402 333830 392363 390730 405257 410220 414190 414525 462546 460057 730842 769443 40.25 67.2 1
08:51:30 2023-09-28 380999 379047 98714 95753 161226 160994 166488 164945 103970 101578 118781 119599 146468 146938 410282 439050 1173888 1168696 423883 436611 136282 120685 138757 141546 169849 162060 151664 152174 95095 96861 290708 257005 768123 760142 242764 239308 315502 316542 378699 369889 384007 391269 400821 405301 380819 420708 827321 872995 576190 490935 339439 334018 391917 387898 406011 412061 413237 414489 456861 462551 730102 767596 40.25 67.2 1
08:51:31 2023-09-28 385055 378646 98414 96046 160918 161471 165989 165475 103936 101578 118699 119599 145819 147134 409051 441935 1167976 1152670 423642 437568 135837 120905 138500 137988 167541 162521 151428 152845 95095 96929 288725 258283 756884 765005 242208 240450 313957 320264 379038 368741 385160 387574 403292 406509 377338 421675 825535 867078 577024 486688 340644 333564 392172 391232 403516 412350 413017 419414 459679 459409 737545 767818 40.25 67.2 1
08:51:32 2023-09-28 378939 378173 98377 96298 160814 161013 165919 165127 103865 101578 118501 119728 145992 147273 409340 440454 1177170 1155201 420584 436504 136178 122875 138410 141714 169542 162172 151212 152419 94997 96729 288725 256648 758213 763766 242181 239883 315983 317603 379038 369889 386353 387668 399311 407756 378799 423282 828564 862065 575232 488900 341369 336631 390942 392026 405759 413803 414079 417673 459800 459949 737842 768650 40.25 67.2 1
08:51:33 2023-09-28 381674 379047 98550 95753 161226 161329 166488 164945 103936 101578 118898 119518 146676 147233 410280 439108 1178042 1169370 425359 436562 136240 120973 138619 141837 167694 162172 151949 152174 95030 96696 290708 257734 762816 759066 243382 239883 315058 320307 378713 369889 384547 391269 401174 405301 378871 420744 827321 872306 574379 492470 339680 335718 392472 387934 405975 410871 413237 418121 456504 458014 728770 767818 40.25 67.2 1
08:51:34 2023-09-28 384017 379051 98508 95948 160931 161329 166488 165475 101410 101578 118699 119599 146026 147513 409992 437008 1171096 1159423 423282 435758 136411 122756 138626 141546 169849 161947 151664 152106 95030 96861 288725 257177 764645 761219 240921 240628 315058 318276 378533 372661 387605 387502 402195 407008 381822 422567 827732 872813 576190 488974 341612 333830 392435 391232 408344 412425 412176 417459 460186 463568 737990 767559 40.25 67.2 1
08:51:35 2023-09-28 386275 378610 98484 96112 158602 161471 165919 165937 103903 101859 118665 119761 145750 147442 409304 442201 1171368 1153427 423606 438227 135615 123097 137849 141778 166875 162579 151144 152700 94900 96994 288725 258466 751924 762579 241975 240761 314137 316802 381182 369224 385160 387862 404487 407399 377590 421304 826706 865127 573556 486688 340644 333794 392136 392062 404333 412640 414190 419378 459908 460057 736939 767818 40.25 67.2 1
08:51:36 2023-09-28 382846 379047 98344 96432 160817 161992 165388 165972 103836 103987 118467 120072 145992 148096 409304 436540 1182932 1162726 422683 439605 136025 122961 138465 141876 167108 162207 151178 153205 95095 97195 288639 260494 753069 761146 242585 240347 315874 318428 382530 369637 386617 390056 403278 409259 378763 419118 830157 871452 577171 493210 340644 335537 392399 390730 405903 410185 414616 414452 462329 460057 730842 769095 40.25 67.2 1
08:51:37 2023-09-28 380561 379047 98584 95916 161156 160960 166418 164910 103936 101578 118501 119485 146570 146769 409919 439015 1177118 1168659 424448 436361 136525 120978 138723 141675 169779 162026 151664 152174 95030 96696 288229 257369 761228 760142 243142 239476 315502 319402 378966 369623 385124 391545 401067 405266 378871 420708 830231 873576 585178 492397 339680 333947 393547 389803 405687 412064 416547 416725 456361 460021 728586 767633 40.25 67.2 1
08:51:38 2023-09-28 385601 378574 98348 95948 160857 161437 165640 165440 103903 101578 118781 119599 145649 147134 409015 442201 1172025 1156427 426829 441117 135795 120973 138357 142069 167258 162589 151529 152774 95095 97062 288725 258466 754666 761503 241975 240788 314137 319402 380913 368705 385124 387574 404147 407435 377590 421340 827452 863869 574873 486652 340644 333794 391550 390905 404369 412640 414190 419414 459944 459733 738684 767818 40.25 67.2 1
08:51:39 2023-09-28 378867 379051 98344 96010 160891 161441 165919 165290 104046 101859 118665 119614 146093 147273 410303 442093 1177133 1155985 419556 436504 136015 122892 138586 141644 169744 161947 151212 152385 95030 96895 288725 257008 755752 763730 242351 239847 315838 317603 379038 369853 386898 387898 402708 409236 378547 423288 830231 864622 579619 488974 341192 336668 391328 391953 405867 414095 414777 417562 459981 462348 738419 770003 40.25 67.2 1
08:51:40 2023-09-28 380525 379047 98648 95720 158974 161305 166740 165312 101656 101825 118926 119599 146876 146974 409737 438527 1177168 1169370 423736 436540 136282 122892 138723 139965 167811 161879 151178 152140 95095 96954 288229 257734 760476 760142 243142 239440 315502 316802 378966 369889 387441 391269 401067 405301 378871 420671 829642 872923 576190 492361 338500 333947 392472 387862 405939 412061 413201 416870 456825 459805 728770 767818 40.25 67.2 1
08:51:41 2023-09-28 383420 379051 98780 96042 160896 161329 165954 165325 103903 101578 118665 119599 146127 147238 409340 436896 1171368 1159906 423282 436544 136059 122926 138495 141546 167225 162267 151529 152419 94965 96895 288725 258466 756395 764389 241313 240716 315430 318951 378930 373033 386761 387574 402124 407258 381625 420671 826706 875271 573556 488974 341612 333794 392472 391232 408667 412497 412286 417790 458579 460694 737953 768127 40.25 67.2 1
08:51:42 2023-09-28 385019 378538 98484 96014 160896 161359 165919 165405 103936 101578 118747 119599 145548 147134 408726 442201 1167939 1154248 423606 437532 135615 123153 137849 141778 166875 162172 151178 152664 94965 97130 288725 258283 756884 763730 241975 240628 314137 317725 379038 369260 385160 387898 403579 407114 377625 421974 826706 865127 577024 486652 341127 333830 392136 391232 404084 412640 413565 419752 461106 459769 737884 767670 40.25 67.2 1
08:51:43 2023-09-28 381999 379056 98344 96168 160593 161992 165653 166006 103870 101789 118501 119763 145718 147546 409304 437504 1185869 1161073 422084 440484 135800 121287 138235 138082 167108 162624 151077 152914 94933 97228 289517 259939 759495 761219 242351 240592 315947 319024 382115 369637 386343 390129 401138 408972 377906 419300 827357 870109 578505 492434 340644 333957 391917 390730 404689 410220 415366 416833 463441 460057 730842 768514 40.25 67.2 1
08:51:44 2023-09-28 378384 379047 98512 95916 161226 161217 166721 165175 104046 101578 118864 119654 146570 147065 409340 438054 1176395 1168696 422011 436562 136282 120978 138723 141546 169779 161879 151874 152174 95095 96696 288229 257005 771263 760638 242351 239476 315947 318319 378966 372018 387166 390992 399311 405337 381051 420708 831890 876997 577507 492810 340402 336906 391328 389948 405831 411882 415293 417636 457182 460013 729346 768650 40.25 67.2 1
08:51:45 2023-09-28 382846 378538 98685 95916 161186 160956 166453 164910 104080 101375 119057 119696 146053 147134 410099 444389 1168770 1156716 426779 440172 136335 120973 138916 141644 169779 162172 151915 152460 95225 96829 288809 256641 765775 763730 241836 240654 315724 316802 378627 369853 386317 387862 401138 405266 378835 423246 827879 865384 572144 488974 341369 333830 392472 387862 405296 412389 413566 417790 455827 458014 741238 766728 40.25 67.2 1
08:51:46 2023-09-28 384785 379051 98340 96140 160891 161509 165919 165705 101453 101859 118535 119810 146127 147753 409340 440324 1175429 1151787 421450 437425 136029 122926 138393 141710 169507 162207 151178 152630 94965 96928 287855 258235 752204 763154 240850 241474 315766 317833 382132 369564 387716 386483 401031 409440 378619 422155 827732 865593 588681 486616 340519 333794 392203 393063 405867 412640 411667 417495 460089 462570 739507 768909 40.25 67.2 1
08:51:47 2023-09-28 383448 378943 98582 96079 158712 161407 166046 165301 101635 101966 118926 119957 146468 147562 409340 436754 1184767 1166659 418594 437875 136421 122841 138626 141987 169814 162172 151178 152174 95030 97027 290708 259201 754824 759066 242351 240255 315947 315816 381721 372018 386617 387934 399907 409295 381051 419410 829772 872923 576190 491665 340644 333830 390775 390456 406011 410256 414190 414452 460089 459877 729273 767970 40.25 67.2 1
08:51:48 2023-09-28 383383 379051 98480 95944 160931 161217 166453 165290 103903 101578 118665 119436 146127 147033 409015 438742 1174699 1161927 425692 437509 136059 122926 138495 141761 167658 162408 151844 152747 95225 96896 287084 257734 757706 758347 243341 240917 314692 319402 378930 369889 386070 390716 402088 405966 378835 419446 829054 874193 574873 494572 339680 333830 391550 390129 405939 410256 414209 418121 457182 458014 728770 767273 40.25 67.2 1
08:51:49 2023-09-28 383424 378574 98348 95948 160931 160990 165640 165325 103903 101578 118699 119599 145649 147134 409955 436526 1168621 1157702 423282 435749 136539 120554 138986 141649 169884 161138 151664 151652 95095 96696 288725 256253 774971 762298 241599 240628 315058 318276 378699 372275 385738 387208 401138 405337 381662 422609 827292 865492 577507 488479 342340 333613 392435 389803 405903 413186 412176 417350 458824 462660 740084 767088 40.25 67.2 1
08:51:50 2023-09-28 378939 378478 98512 95972 160887 161441 165954 165475 103903 101823 118747 119599 146127 147307 409049 441588 1181324 1160018 420635 440484 135923 120889 138584 142096 167576 162104 151881 152385 94900 96861 288725 256648 756956 768373 242351 239476 315947 315455 379038 369118 386353 390165 399907 407435 378799 423282 829504 862613 577507 490327 339680 333983 391051 391517 403480 413221 415072 414416 459621 459409 734710 768352 40.25 67.2 1
08:51:51 2023-09-28 381674 379047 98244 95916 160784 161774 165919 165475 103798 101859 118467 119761 146265 147922 409340 436070 1184051 1161890 418299 437260 136025 122892 138495 141546 169542 161947 151212 152174 94900 96928 288229 258018 756043 759066 242217 240628 315947 315816 381721 369637 386982 387610 402708 409333 378763 419264 832592 873816 577507 493863 341127 333505 390775 390421 406047 410868 413602 414344 460373 460336 729318 769449 40.25 67.2 1
08:51:52 2023-09-28 383153 378610 98487 96015 158894 162967 166511 165336 104090 101825 118762 119860 145682 147545 409158 436433 1170500 1158562 423282 436575 136944 120603 139180 141477 169884 161654 152119 151903 95355 96696 288725 256253 761002 762839 241599 240628 315681 318501 379002 372018 385196 387754 401138 406888 381087 421974 827292 865492 577024 488627 341612 333830 392195 390129 408344 412640 412323 416870 457182 460371 740186 767818 40.25 67.2 1
08:51:54 2023-09-28 385601 379047 98344 96112 160714 161509 165919 165972 103903 101859 118501 119681 145890 147273 409015 440705 1171368 1150151 423534 436504 136016 122926 137974 141907 167282 162207 151144 152524 95095 97162 289517 259385 750868 763380 242038 241403 313993 318951 381954 369080 387716 387646 402904 408364 377625 420708 828134 865163 571332 489405 341612 333324 391550 392340 404689 412350 412652 419082 460053 460057 739210 768363 40.25 67.2 1
08:51:55 2023-09-28 378939 379056 98480 96006 160922 161475 165954 165475 103903 101859 118501 119647 145718 147307 410013 441696 1177170 1158562 421450 436575 136083 122926 138495 141580 169542 161947 151212 152174 94965 96928 288725 258283 756412 762616 242764 239511 315573 318051 379038 369817 386317 390716 400223 407472 378835 423920 829150 863259 578824 486580 340373 334216 391051 391603 404438 413660 415182 419483 459800 459949 735642 769929 40.25 67.2 1
08:51:56 2023-09-28 382805 379051 98512 95781 160931 161217 166488 165209 103936 101578 118864 119599 146365 146794 411211 438854 1173765 1169295 425470 440172 136379 120973 138619 141858 167576 162104 151773 152426 95225 96896 286222 257369 758294 759066 243693 240015 315550 319854 378966 369889 384583 391269 402052 405714 378871 420744 826737 872343 574873 493516 340299 335718 392472 390093 405939 411482 413237 419721 458559 459369 728770 767273 40.25 67.2 1
08:51:57 2023-09-28 383424 378574 98512 95720 160931 161213 166453 165440 104008 101578 118858 119599 145548 147134 409340 435209 1171368 1159423 423282 436575 136282 122722 138723 141546 169814 161689 151212 152174 94965 96829 288725 256648 761125 760948 241394 240966 315502 318501 379038 372018 385744 387208 401174 407437 381947 421047 828041 872850 576190 488974 341612 333722 392435 391123 408236 412533 412286 417495 458615 460730 737806 767032 40.25 67.2 1
08:51:58 2023-09-28 378903 379056 98512 96038 160922 161441 166173 165577 101635 101865 118824 119810 145990 147566 407968 441552 1178042 1158366 419410 436361 136063 120809 138504 141667 167694 162417 151462 152174 94965 96829 288725 256432 757723 763811 242011 239511 315983 317603 379038 369853 386317 387934 399871 407435 378835 423319 827357 863869 572632 488280 340161 333983 390775 391232 405296 411585 414777 414416 459944 460057 738239 770258 40.25 67.2 1
08:51:59 2023-09-28 382323 378438 98344 96144 160861 161509 165653 165740 103726 103882 118467 119989 146163 148654 408077 436491 1178314 1162726 419629 436647 136314 120905 138302 141580 169472 162172 151178 152208 94868 96861 288229 258851 759214 760638 242100 240681 315544 317457 382260 369817 386544 387718 400960 409440 378474 419077 828564 865492 577507 492013 341612 335306 391051 390730 405975 410256 413932 418825 462460 459369 730842 767970 40.25 67.2 1
08:52:00 2023-09-28 382701 378501 98586 96047 158929 160718 166173 164689 103870 101578 118501 119599 145582 147134 409086 438276 1169633 1157739 423282 436575 136403 120691 139319 141315 170038 161172 151908 151652 95225 96664 296032 255859 767770 761503 241635 240966 315502 318501 379002 372018 386317 387826 401138 405301 381662 422048 827879 865528 577507 488627 341612 333830 392195 387898 406047 412640 412652 416870 457814 460049 740186 765641 40.25 67.2 1
08:52:01 2023-09-28 385328 379047 98377 96112 160637 161475 165653 165740 103760 101789 118467 119728 146026 147753 408113 440705 1174699 1150151 423736 436504 135919 120905 138449 138057 167272 162476 151709 152528 94997 96929 289517 259570 756393 763380 241487 240966 314836 317603 381721 369853 387716 387172 402338 408972 378496 421340 827452 863905 571332 489478 341612 333324 392472 390147 404725 411738 411703 418158 460089 460057 740088 767818 40.25 67.2 1
08:52:02 2023-09-28 378420 378867 98582 96047 158268 161183 165919 164979 103870 101794 118824 119599 146265 147065 409340 436411 1180680 1161890 418044 436647 136445 122722 138757 141546 169577 161654 151705 152174 94965 96696 290708 256648 758988 759066 242212 240628 315983 315816 379038 372018 386617 387898 398716 407791 381968 419483 829809 874266 570428 490898 341127 335481 390224 391232 408344 409935 414190 414380 459944 460730 731485 766885 40.25 67.2 1
08:52:03 2023-09-28 384598 379051 98377 95944 160931 160960 165954 164945 101107 101578 118858 119810 146090 147235 408724 438125 1174389 1162689 426297 439243 135889 120889 138584 141610 166875 161947 151212 152038 94965 96997 305950 256746 769234 759066 242387 240966 313886 316802 378713 369889 385523 387898 402940 405372 378835 420164 826706 875539 574502 492470 341127 333830 394105 390680 405939 409645 413603 418785 458579 459877 731362 766762 40.25 67.2 1
08:52:04 2023-09-28 382306 378610 98718 95688 159152 160810 166756 164382 104042 101437 118898 122553 145853 146317 409413 441579 1164560 1156059 423098 436348 136093 122807 138302 141349 169507 161689 151212 152209 94965 96696 288809 256278 761962 763191 242181 240628 315544 320081 378144 369564 389371 387682 401967 405160 378691 423135 826522 868805 577024 488974 340644 333830 392472 387538 404581 412640 412944 416906 455827 457979 739950 765604 40.25 67.2 1
08:52:05 2023-09-28 381475 378876 98516 96043 158707 161373 166046 165336 101603 101825 118762 119728 145682 147273 408149 441038 1180588 1162652 422084 438607 135628 122961 137897 141778 166875 162207 151178 152671 94965 96729 288725 257734 757606 761503 242971 239673 315947 318276 379038 368705 385231 390716 402708 407791 378230 423319 829150 862649 582509 490703 339680 335718 391364 391232 403480 412640 415182 414489 459981 458763 733757 767427 40.25 67.2 1
08:52:06 2023-09-28 378758 379051 98373 95944 160818 161217 165954 165475 103831 101790 118501 119728 146026 147513 408726 435458 1183081 1161890 417967 436504 136397 122756 138848 141521 169542 162035 151949 152460 95160 96997 289995 258466 757661 759976 242208 240450 315947 317457 381110 372275 386617 387934 398751 408724 380978 419446 829736 874362 581174 492460 341612 333830 390224 391785 408056 411157 414190 414380 460017 460049 731485 768007 40.25 67.2 1
08:52:07 2023-09-28 382701 378610 98718 95591 161261 160443 166743 164761 104046 101544 118830 119307 146093 147423 409013 441637 1167110 1156022 423282 436540 136471 120638 138757 141610 167551 161654 151631 151896 95095 96664 290708 256823 780449 763154 241975 240761 315502 318951 378360 369853 386317 387826 401102 405266 378871 422909 828041 868878 578824 488627 341369 333830 392195 387429 405867 413512 412944 416870 455791 460057 739230 765604 40.25 67.2 1
08:52:08 2023-09-28 384511 379051 98307 96108 160740 161329 165884 165440 103803 101859 118467 119728 145620 147719 408420 439762 1177118 1152233 420671 439861 135913 120973 138418 141935 167342 162329 151077 152385 94965 96961 289517 258018 759493 765548 240815 240966 315681 317603 381990 369564 387605 386555 401102 409966 378799 421340 827879 866351 574873 488974 340519 333794 391328 392340 405581 412061 411339 416833 462365 460057 738425 767934 40.25 67.2 1
08:52:09 2023-09-28 378975 379051 98475 96006 160887 161441 165884 165290 103870 101578 118631 119599 145649 147134 408113 442057 1180551 1159386 422048 436575 135615 122978 137892 141708 167246 162060 151212 152140 94997 96895 288725 258283 760575 761219 243106 240015 315724 318276 379038 368078 386945 390978 403850 407472 377446 420562 832179 864981 573556 492215 340644 336156 392435 390281 403408 411446 415366 419422 459944 459301 731622 768909 40.25 67.2 1
08:52:10 2023-09-28 384501 379056 98520 96047 158676 161305 166138 165301 104018 101510 119033 119728 145956 147305 408508 437451 1174699 1161899 422865 435892 136025 120870 139100 141708 167342 162026 151178 152140 95225 96997 288725 258100 758467 759066 241599 240966 315058 318726 379038 369889 386346 387754 402904 406793 378835 418744 825499 875539 578505 491665 341612 333794 392472 390680 405975 410185 412323 418121 460163 460013 732522 767332 40.25 67.2 1
08:52:11 2023-09-28 382810 378501 98348 95720 160922 161179 166450 165140 103941 101578 118781 119436 146162 147276 408399 442093 1166248 1152670 425692 436575 136025 122892 138495 141644 167108 162172 151178 152140 94965 96954 290708 257734 760755 765548 242172 240450 314914 320081 378749 369340 388818 387682 402725 405231 378194 422609 825462 869544 584535 486580 340812 333830 393584 387538 404081 412640 414190 418713 456825 460057 737990 765604 40.25 67.2 1
08:52:12 2023-09-28 381781 378948 98377 96071 158225 161475 165618 165705 103870 101578 118941 119843 145649 147339 408726 439359 1183104 1162465 422683 436575 135492 121224 137819 141907 166758 162467 150936 152630 94772 96994 288725 259201 746933 759557 242351 240255 315502 316542 381990 369224 386343 390129 401102 409582 378497 419410 828491 870109 575836 492434 340402 333830 391917 390730 404653 410220 414777 416870 462728 460057 730842 768551 40.25 67.2 1
08:52:13 2023-09-28 380458 379047 98584 95720 161156 160781 166453 164910 104046 101578 118665 119436 146127 146999 409629 438018 1175475 1169741 421681 440195 136343 120870 138723 141910 167576 161967 151773 152249 95225 96864 287501 257005 760358 760638 242729 239272 315286 319402 378930 369889 387166 391269 399907 405196 381087 420708 830231 874953 581174 489441 339680 334450 391328 387862 405615 412061 415366 414452 456825 459334 728770 767427 40.25 67.2 1
08:52:14 2023-09-28 384401 378538 98348 95916 160749 161043 165710 165175 103870 101578 118501 119436 145890 147481 408690 442021 1167939 1153055 423534 436575 135615 122926 137884 141812 166875 162521 151144 152174 94965 96729 290708 258100 771625 764352 241975 240628 314172 317761 379038 368705 385160 387862 403543 406544 377625 421974 824841 866423 576190 489405 341127 333830 391550 391232 404968 412640 414190 419414 459585 460057 737430 768909 40.25 67.2 1
08:52:15 2023-09-28 378867 379051 98340 95782 160964 161329 165919 165505 101667 102040 118824 120039 145990 147580 407968 441647 1178005 1156679 419041 436361 135991 120978 138495 141743 166875 162035 151212 152140 95030 96829 288725 258466 757252 768446 241975 240219 315983 318283 379038 369853 386317 387862 399871 407791 378547 423920 828491 861396 577832 488627 340885 336565 390775 391785 405903 411585 414190 414416 459692 460057 737990 767970 40.25 67.2 1
08:52:16 2023-09-28 381155 379056 98005 96364 157818 161509 165353 165427 103693 102000 118269 119957 145547 147751 408077 435138 1183945 1162726 422412 436575 135841 122892 137849 141546 166875 162172 151144 152524 94836 96861 288639 258270 767922 760638 242100 240512 315730 318094 382260 369781 385923 389716 400960 410015 378655 419264 830231 872130 578505 492397 341090 333397 391917 390730 405939 410220 414190 417350 462728 459334 730842 769781 40.25 67.2 1
08:52:17 2023-09-28 382728 378984 98553 96047 158712 161339 165745 165266 101539 101859 118713 119599 146277 147273 409304 438084 1170500 1157702 422683 436233 136679 120668 138757 141511 169814 161430 151212 151896 94965 96696 288725 256612 760103 761219 241599 240966 315058 318501 379038 372543 385160 387481 401138 406829 382237 421974 826706 870424 577013 488974 341612 333830 392472 390680 408344 412640 412286 416906 459457 460371 740088 767332 40.25 67.2 1
08:52:18 2023-09-28 385147 378538 98181 96014 158043 161471 165618 165705 101463 101578 118467 119728 145890 147481 408690 440670 1171096 1150151 423534 436611 135581 120870 138026 138082 167120 162521 151043 152528 94965 97062 288229 259628 753557 763380 242172 241537 314137 318726 381182 369260 385124 387682 403507 408937 377625 420415 825462 866463 576190 489441 341612 333559 394663 390147 404653 412350 412944 419378 460053 459049 737916 767818 40.25 67.2 1
08:52:19 2023-09-28 382269 379056 98512 96071 161042 161441 165884 165440 103870 101938 118728 119957 145346 147575 408690 435117 1183886 1162726 418003 436575 136076 120978 138285 141546 167108 161913 151212 152174 94965 96895 287855 257440 761211 759066 242351 240628 315947 315816 381182 372275 386617 387862 399907 409008 381087 419410 829150 872306 573556 490935 340644 333830 390224 392340 408344 411410 414483 414416 460089 460049 729400 768007 40.25 67.2 1
08:52:20 2023-09-28 383713 379047 98381 95785 160896 161183 165919 164910 103870 101578 118501 119810 146192 147597 409013 439072 1174625 1165174 426297 439604 136342 120973 138645 141940 167225 161484 151178 152140 94933 96997 287501 257917 762856 757993 242387 240382 313886 319854 379002 369889 385523 390716 402335 405337 378871 418817 829054 874962 574873 495106 340402 333830 391276 390680 405939 409861 415182 418749 457862 458014 728770 765641 40.25 67.2 1
08:52:21 2023-09-28 384511 378574 98348 96112 160749 161471 165618 165705 103693 101859 118501 119875 145688 148708 408113 439395 1174699 1150151 421487 438471 135803 122926 137884 141644 166875 162172 151144 152140 94868 96895 288229 259201 765323 762616 240886 240716 315502 317603 381990 369853 385124 386627 401174 408972 378763 421340 827879 865127 576190 489942 340555 333794 391917 392340 405296 412061 410102 416870 460125 460057 738462 769855 40.25 67.2 1
08:52:22 2023-09-28 380865 378321 98516 96039 158596 161168 165815 164988 104090 101825 118728 119810 146193 147099 408653 441385 1180588 1160770 421938 436504 135931 122756 138495 141546 169542 162104 151212 152140 94933 96895 288725 256648 758659 761219 243142 240255 315724 318501 379038 367238 384583 391269 401102 407756 377625 421974 830083 865127 574873 492397 339680 335718 391917 391567 403480 412061 413201 414489 459621 459409 732558 768909 40.25 67.2 1
08:52:23 2023-09-28 378867 379051 98508 96046 160999 161081 165954 165175 103903 101578 118747 119599 145548 147134 409304 436070 1180588 1162726 417931 436233 136385 120638 138757 141706 169814 161542 151949 151970 95378 96831 288725 258100 759273 759494 242038 240619 315947 317494 378857 372018 387166 387898 398716 407494 381371 419784 829700 874230 579840 490552 341612 334486 390224 390680 406047 411446 414190 414380 458579 460049 732095 768909 40.25 67.2 1
08:52:24 2023-09-28 382115 379051 98652 95716 161191 160815 166721 164897 104147 101578 118864 122553 146365 146317 409396 441480 1164597 1156022 424036 436540 136049 122756 138626 141546 169542 161913 151212 152174 95095 96696 288809 256641 765152 763730 242181 240797 315500 317725 378396 369853 386353 387826 401138 405966 378871 423319 827292 865420 577507 486544 341340 333830 392195 387826 405903 411011 414190 419145 458536 460237 740088 767893 40.25 67.2 1
08:52:25 2023-09-28 383424 378610 98348 96112 160637 161471 165769 165475 103870 101859 118938 119875 145992 147892 408690 439108 1178797 1153677 421194 439861 136148 120973 138380 142034 167014 162329 151077 152388 94901 96895 288229 257837 756639 763269 240708 240966 315947 317603 381721 369853 387605 387028 401102 409582 378799 420708 827879 866387 576190 488627 340519 333794 391364 390730 405296 412061 411703 416870 460089 460057 740919 767970 40.25 67.2 1
08:52:26 2023-09-28 379011 379056 98310 96075 160857 161217 165919 164945 103903 101578 118467 119763 146265 147143 408726 435423 1182357 1164994 418003 436575 136188 122688 138495 141546 169577 162154 151212 152140 94965 96861 290708 257404 765812 761219 242387 240797 315983 315816 381182 372018 385776 387898 399591 409008 381123 419446 829150 873961 576190 490898 340644 333830 390224 391785 408054 411446 414190 414452 460053 460694 729346 768825 40.25 67.2 1
08:52:27 2023-09-28 383910 379047 98377 96011 158676 161305 166138 165047 104090 101544 118728 119696 145990 147099 409158 438871 1174625 1164382 423498 435147 136059 120685 138510 141871 167342 162172 151111 152174 94965 96997 288725 256217 761865 756296 242423 240966 314615 318203 379038 369889 385523 390716 403543 406509 380819 418817 827879 875539 574873 493902 340644 333830 391550 390680 405903 410220 415072 419082 457898 458014 730324 765641 40.25 67.2 1
08:52:28 2023-09-28 384511 378574 98348 96112 160749 161471 165769 165475 103798 101859 118269 119843 145654 147789 408113 439785 1174699 1150151 422084 436504 135746 120870 138398 141710 166875 162172 151144 152524 94836 96994 289517 259201 752089 763380 241394 241644 315058 318051 382260 369889 385124 387208 402338 408972 378510 421377 827292 865775 578824 486688 340519 333564 392195 390182 405617 412100 411411 417903 463186 459985 741631 769966 40.25 67.2 1
08:52:29 2023-09-28 378830 378984 98578 96364 158485 160945 165919 164942 103903 101578 118665 119599 145887 147268 408077 441660 1180588 1159423 421667 436575 135965 122722 138302 141580 166875 161913 151144 152140 94965 96696 288725 258100 761034 761219 243142 240219 315947 318501 379038 368705 385160 391000 401102 407756 377625 422011 828564 863899 574873 491665 340161 333947 391917 391509 403480 412061 413201 414489 459981 459373 730931 767559 40.25 67.2 1
08:52:30 2023-09-28 378867 379047 98344 95940 160887 161217 165919 165162 103831 101578 118467 119599 146163 147065 409340 437924 1180680 1161890 418008 439476 136271 120870 138708 141639 167811 161810 151807 152072 95160 96896 290708 258466 760864 760142 242351 240797 315983 317349 378966 372018 387166 387934 399311 407756 381786 420562 829736 873612 576190 490898 340644 333577 390224 391232 408344 411482 414190 414380 460126 460730 731462 767464 40.25 67.2 1
08:52:31 2023-09-28 384265 379047 98648 95720 161191 160447 166453 164622 101638 101437 118781 122519 145819 146317 409340 441461 1164326 1152744 423736 435927 135837 120844 138302 141546 169577 161654 151178 151929 94933 96696 287947 256734 764411 763730 242011 240797 315502 316837 377540 369817 386353 387862 401174 404699 378835 422988 826706 865384 585178 486544 341127 333830 392363 387862 405296 413221 413896 416906 457490 459805 739131 764999 40.25 67.2 1
08:52:32 2023-09-28 382342 378610 98348 96112 158526 161471 165919 165440 101539 101935 118626 119957 145819 147892 407968 439252 1178042 1153130 419446 437469 135909 120978 138389 141718 169507 161913 151462 152598 94933 96696 287855 257440 757151 765548 240601 240966 315947 317378 381182 369889 385124 386627 400875 409008 378799 421340 827879 866423 588681 488280 340555 333830 390775 392340 405617 412640 411703 414489 460053 457979 738462 767970 40.25 67.2 1
08:52:33 2023-09-28 378564 379056 98508 96104 160887 161217 165954 165209 103831 101578 118501 119728 146026 147532 409015 435494 1180592 1161890 418262 439824 136170 120554 138634 141354 169542 161689 151212 151896 94965 96696 289995 256648 758480 759066 242351 240418 315983 315816 379038 372018 384007 387934 401533 407791 382237 420410 829809 874334 581174 492165 341127 335718 390224 391232 408344 411482 413932 414380 459981 463604 734413 770987 40.25 67.2 1
08:52:34 2023-09-28 385920 378984 98611 96047 158712 161339 166162 165266 101459 102032 118665 119599 146127 147136 408726 436540 1175330 1162726 423534 436575 136059 122722 138391 141580 169542 161947 151178 152035 94965 96729 288725 257734 761628 759066 242423 240966 314615 316837 379038 369659 385523 387934 403543 406544 378871 418817 827879 875539 584692 493553 341127 333830 391586 390680 405939 410220 414190 418785 458579 458049 730842 765641 40.25 67.2 1
08:52:35 2023-09-28 383424 378610 98344 96108 160632 161471 165653 165475 103760 101578 118467 119647 145688 147892 408149 439395 1173728 1150151 420520 435927 135965 122841 137918 141580 167399 161947 151040 152174 94868 96729 287855 257475 767948 763730 240886 240966 315724 315816 381182 369889 384853 386627 401138 409008 378835 421377 828041 866423 577024 488863 343314 333613 391808 393173 405473 412533 411557 416725 462546 460021 743973 767970 40.25 67.2 1
08:52:36 2023-09-28 381155 379056 98340 96071 158485 161441 165884 165175 103936 101578 118501 119925 145579 146929 408458 442093 1180588 1159423 421785 436575 135570 122756 137884 141580 166642 161913 151144 152208 94933 96696 288725 257734 755508 757220 243178 240051 315802 318501 379038 368705 385196 391269 400504 409128 377697 423319 828564 861396 600060 490898 340336 333983 391364 391232 403480 412640 413237 418490 459944 459409 733633 765764 40.25 67.2 1
08:52:37 2023-09-28 379011 379083 98442 95785 160784 160926 165954 165209 103798 101578 118626 119599 145853 147372 407859 437961 1183303 1166042 417563 439243 136369 120603 138584 141828 167576 161654 151178 152038 94933 96696 293700 258466 764293 758797 242011 240628 315983 315527 380964 372018 384895 387898 399311 407791 381698 420410 829772 874266 581174 489478 340644 333830 389949 391232 406047 411482 413896 414380 459981 460084 731449 767427 40.25 67.2 1
08:52:38 2023-09-28 382006 378513 98516 95429 161226 160447 166756 164417 103970 101297 118898 122519 146162 146283 409051 440908 1164560 1155602 422499 435892 136067 122722 138419 141718 169542 162001 151212 152140 95095 96664 288809 256278 758411 763269 241975 240797 315502 316802 378396 369889 386353 387862 401138 404983 378871 423920 826706 865560 581458 486544 341127 333830 391917 387862 406119 412640 413603 416906 455863 460057 739563 767273 40.25 67.2 1
08:52:39 2023-09-28 382087 378357 98479 96043 158450 161403 165664 165566 103951 101929 118529 119875 145956 147892 408544 437768 1173765 1150151 420264 439238 135803 121190 137884 141580 166875 161913 151077 152174 94900 96696 287855 257043 761209 763891 240850 240966 315947 318008 381182 369889 385160 386627 400540 409008 378641 421377 827879 866423 574873 488280 340280 333830 390775 392062 405332 412640 411412 414452 460053 457979 741141 767427 40.25 67.2 1
08:52:40 2023-09-28 378297 379056 98373 95587 160961 160815 166221 164641 103936 101437 118535 119404 146162 146317 408149 439238 1173801 1166999 421079 435058 136076 120809 138543 141431 169542 161207 151009 151719 94933 96598 287623 256459 762080 760142 242764 239308 315724 318501 378396 369889 386617 391269 400504 405301 378943 420410 827357 873013 574873 490552 339199 336595 392399 389803 405687 411774 415366 414380 458714 460057 728623 767670 40.25 67.2 1
08:52:41 2023-09-28 382827 378943 98348 95946 160671 160960 165804 164945 101539 101510 118467 119599 145346 146929 408726 437474 1170537 1156059 421969 435927 135931 122688 137884 141384 169389 161654 151422 152069 94901 96664 288725 257734 757213 760680 241747 240797 315058 318276 379038 372018 385160 387466 401138 407149 382237 421377 825535 871727 576190 486544 341612 333830 391917 391232 408344 411005 411740 417531 458256 460730 738082 767273 40.25 67.2 1
08:52:42 2023-09-28 378867 378574 98344 95912 160969 161291 165884 164910 103870 101578 118597 119599 146005 147481 408041 441349 1175392 1157702 419519 436233 136025 120978 138268 141575 167108 161689 151144 152140 94933 96829 288725 258100 757370 763380 242405 239812 315947 318051 379038 369260 386589 390716 402993 407472 378547 423588 832000 864009 570844 490712 340644 336668 391604 391676 404012 413512 415366 414452 460779 459769 736057 770003 40.25 67.2 1
08:52:43 2023-09-28 381368 379051 98316 96047 158412 161441 165850 165140 101463 101578 118433 119696 146163 147553 408077 434777 1182920 1163554 417046 436540 136025 120978 138268 141477 166875 161654 151144 151896 94900 96664 290708 259366 754458 758529 242351 240628 315947 315816 380928 371981 386617 387862 399555 409582 381625 422002 829736 871654 576190 489478 340644 333830 389970 391785 406011 411121 413859 414380 460017 463132 729309 767391 40.25 67.2 1
08:52:44 2023-09-28 384202 379056 98475 95712 158663 161047 165640 164897 101523 101510 118728 119599 145956 147358 407896 438527 1174551 1164382 423498 439444 135914 120638 137888 139825 166827 161620 150908 152140 94933 96664 288725 258100 754707 756885 242387 240382 314137 316802 379002 369853 385486 389854 402016 405337 378835 418781 827879 875539 579529 494718 340644 333794 390966 390680 405581 409573 413895 418121 458184 460057 730324 765604 40.25 67.2 1
08:52:45 2023-09-28 383424 379051 98307 96108 160714 161441 165618 165290 103693 101859 118433 119664 145654 147700 405745 439050 1174699 1150114 419592 436504 136016 122892 137944 141550 166875 161913 151144 152140 94836 96696 287855 259017 754661 763380 240850 240966 315502 317603 381721 369817 387441 386591 401138 409582 378763 421340 827879 866387 580964 488863 340555 333830 391364 392340 405296 412061 412478 419422 462365 459805 742158 769468 40.25 67.2 1
08:52:46 2023-09-28 378830 378429 98549 96039 158485 161334 165745 165140 103980 101578 118467 119599 145819 147686 408041 441038 1180551 1159423 421901 436575 135803 120978 138268 141610 167246 162026 151144 152140 94965 96696 288725 257917 773840 761219 243142 240219 315947 318501 379038 368669 387441 391269 401102 407756 377590 421675 830009 865127 577024 492013 340161 335718 391917 391509 403444 412061 413237 416833 459908 459373 732737 768909 40.25 67.2 1
08:52:47 2023-09-28 384239 378789 98340 95745 160883 160926 165919 165290 103941 101578 118501 119436 145617 146999 408113 436789 1173865 1162726 423498 435058 135935 120638 137866 141477 167246 161654 150976 152038 94965 96664 288725 257734 761628 756885 242387 240966 314172 316766 379002 369889 385523 390129 403223 406509 378871 418744 829034 878166 574502 493719 341612 333722 393863 390208 405759 410006 414630 419196 458507 458014 730900 765641 40.25 67.2 1
08:52:48 2023-09-28 381674 378979 98652 95591 161416 160268 166453 163857 101560 101476 118864 122553 145683 146317 408747 441890 1165453 1152707 422084 435334 136015 120638 138495 141511 167342 161138 151212 151652 95030 96631 288809 256278 763286 763380 242145 240592 315464 318951 378360 369853 386317 387790 401102 405930 378871 423282 826706 868878 571332 488627 341340 333830 392195 387826 404689 413221 412981 419782 456147 460057 739656 765604 40.25 67.2 1
08:52:49 2023-09-28 383424 379051 98311 95944 160679 161441 165618 165475 103693 101865 118635 119925 145718 147716 407932 439471 1176332 1153130 420003 439641 136180 121146 137940 141550 166875 161913 151111 152637 95030 96829 289517 257837 752693 762579 241251 241474 315724 317603 381721 369853 384895 386627 401138 409259 378799 421006 827292 866387 580964 486580 340519 333794 391641 392340 405296 412640 411375 417495 460053 460057 741141 770003 40.25 67.2 1
08:52:50 2023-09-28 378297 379047 98310 96112 160896 160960 165884 164945 103798 101578 118501 119599 146265 147143 408113 435423 1180675 1165212 417046 436233 136376 120638 138495 141477 169507 161207 151178 151896 94933 96664 288229 256253 764632 759872 242387 240966 315983 317603 379038 372018 387259 387898 398716 407756 382237 420671 829736 872959 576190 490169 340644 335718 390224 391232 408077 412061 414190 414380 459585 464216 733854 769818 40.25 67.2 1
08:52:51 2023-09-28 384255 378948 98545 96035 158592 161115 165780 165116 101539 101476 118728 119436 145856 147156 408113 436754 1175442 1162726 423462 436064 136034 120685 138480 140000 167108 161654 150976 152174 94933 96696 288725 257734 755808 757993 242387 240966 314615 317465 379038 369889 386070 387934 403579 406509 378641 418781 827879 875539 580882 493516 341127 333830 391861 390956 405975 410220 415072 419414 458902 459334 730842 767273 40.25 67.2 1
08:52:52 2023-09-28 385055 379051 98240 96104 160567 161475 165618 165705 103870 101859 118467 119728 145856 147719 407789 439095 1171368 1149259 423282 436504 135909 120836 137974 141546 166875 162026 151144 152174 94836 96861 288639 257872 754788 762839 242181 241644 315058 318799 381721 369817 385124 387172 402940 408972 378510 421340 825499 863869 571332 491760 342583 333347 393547 392340 404545 412243 411557 419232 462279 459877 739941 768909 40.25 67.2 1
08:52:53 2023-09-28 378830 378501 98311 95781 158672 161223 165884 164910 103836 101578 118467 119768 145853 147892 405781 441349 1178248 1157702 420818 436611 135803 120978 137884 141546 166875 161654 151144 152001 94933 96696 288725 256612 757995 762805 242764 239511 315947 317299 379038 368705 386317 390992 400468 407435 378763 423920 828527 863899 577507 491024 339680 333983 391364 391232 403516 413512 413201 414452 459944 459373 733633 767522 40.25 67.2 1
08:52:54 2023-09-28 383080 379056 98340 95745 160887 160960 165919 164945 103831 101578 118665 122655 146127 147136 408113 438054 1174699 1161927 425581 435669 136072 120893 138508 141632 169507 161913 151428 152038 94965 96664 288725 257369 756127 756922 243175 240592 314836 316837 379002 369637 386397 391014 403292 406367 378727 419337 828980 875056 575696 493683 340644 333830 393306 390129 405939 409289 416437 418640 457182 459299 728770 765641 40.25 67.2 1
08:52:55 2023-09-28 382286 378939 98311 95912 161156 160481 165919 164910 103870 101578 118467 119436 145548 147134 408113 439409 1170537 1156022 422683 435892 136539 120470 138792 141280 169730 160993 151664 151199 94965 96598 288725 258100 762003 762298 241635 240628 315502 318501 379002 372018 386317 387790 402302 405372 382237 422946 827292 865492 577507 488627 341612 333830 392326 390093 408344 413221 412944 417826 456861 462478 738082 765641 40.25 67.2 1
08:52:56 2023-09-28 385055 378835 98311 96047 158128 161339 165479 165336 103989 101825 118399 119728 145719 147442 407896 440288 1171368 1150151 422865 439632 135897 120973 137922 141718 166758 162207 150976 152781 94965 96861 289517 258466 750021 762298 242351 241747 314172 318501 381721 369556 385124 387826 403256 408972 378496 421974 825462 863905 588514 489938 341612 333559 391861 392340 404369 412350 414212 419414 460053 460057 737393 768403 40.25 67.2 1
08:52:57 2023-09-28 381730 379047 98316 96014 160637 161999 165584 165856 103765 101859 118351 119875 146062 148096 408113 436070 1184051 1162726 419592 436575 135931 122807 137884 141546 166875 161913 151144 152140 94933 96729 288229 258270 754045 758529 242387 240255 315502 317603 381990 369925 386070 387934 401174 410229 378871 419446 827321 865456 576190 493863 340644 333613 391917 393378 405687 410835 414520 417350 463404 462660 731844 770473 40.25 67.2 1
08:52:58 2023-09-28 380937 378357 98578 95908 161112 160756 165919 164483 103903 101375 118796 119371 145718 146759 408113 436575 1175442 1165268 423546 435058 136042 120638 138285 141511 167108 161172 150976 151896 94900 96664 287084 256823 765073 758529 243521 239847 315058 316802 378966 369528 387166 391269 401174 405301 378871 421340 828833 872343 574873 492434 339439 333481 392472 389803 406011 412061 413820 417826 457218 459334 730324 767273 40.25 67.2 1
08:52:59 2023-09-28 384511 378758 98340 95749 160749 160960 165653 164945 103870 101578 118467 119436 145890 146999 408113 441331 1167976 1153427 423570 436198 135708 122841 137944 141710 166849 161913 151144 152140 94900 96696 296032 256612 771116 761503 242181 240628 314172 317761 379038 368705 385160 387898 404147 407151 378474 422315 826567 863723 571332 491061 341369 333758 394421 390796 404510 412640 414153 419414 460186 460057 739452 765604 40.25 67.2 1
08:53:00 2023-09-28 378867 378574 98377 95944 158672 161334 165919 164945 103870 101578 118501 119681 145890 147481 408690 438076 1177133 1153427 419556 436540 135931 122807 137884 141580 166875 161947 151144 152035 95117 96696 287855 257043 757387 763766 242011 240628 315983 318051 381182 369889 386934 387790 399907 409355 378871 424221 827357 863905 574873 488280 341612 335718 390775 392340 405939 411585 412615 414452 460053 458014 741141 767934 40.25 67.2 1
08:53:01 2023-09-28 378261 379051 98550 95753 160814 160481 165954 164646 103903 101578 118781 119436 146127 146951 408726 436754 1175466 1166962 419259 435058 136301 120554 138762 141477 169779 161172 151428 151686 95225 96696 287947 257005 762978 760497 242136 239563 317243 318501 378821 371909 387716 389948 399729 406711 381480 420708 829150 874230 573556 491760 340644 334450 390775 390129 406047 412061 415329 414416 457218 459369 729596 767818 40.25 67.2 1
08:53:02 2023-09-28 384330 378194 98348 95785 160749 160994 165884 165140 103798 101578 118467 119518 145548 147032 408113 433535 1171368 1158562 423883 436233 136297 122756 138302 141384 167246 161654 151144 152140 94900 96696 288725 256432 757859 758529 242011 240966 315058 316766 379038 369889 385523 387826 402940 407114 378871 418190 826864 875539 578505 492049 341612 333794 391001 389803 406011 410220 412944 419123 458973 462587 735612 765456 40.25 67.2 1
08:53:03 2023-09-28 381854 378943 98578 95684 158712 160858 165780 164737 103903 101507 118501 122587 146026 146756 410230 441840 1167110 1152633 424411 438608 136062 120809 138367 141550 166875 161654 151144 152001 94965 96664 289595 256459 756868 762616 242181 240628 315766 317761 378396 369853 386317 387826 402302 405930 378835 423920 825535 868264 581128 486580 341340 333830 392472 387862 404084 412640 413603 419422 456504 460057 737990 765604 40.25 67.2 1
08:53:04 2023-09-28 381191 379047 98348 95785 158264 160960 165916 165175 103760 101578 118467 119436 146163 147143 408077 442057 1178974 1161073 421785 436575 135615 122756 137884 141546 166758 161913 151040 152001 94933 96954 288229 257734 757109 761219 243178 240255 315947 318501 379038 368409 384583 390992 401138 407756 377625 421712 830083 867078 577507 493863 339423 336193 392435 391713 403337 411882 416547 417313 459764 457615 730378 765764 40.25 67.2 1
08:53:05 2023-09-28 377765 378871 98512 96039 160852 160926 165653 164910 103760 101690 118660 119701 145755 147033 408113 435458 1180588 1163554 417672 435223 136299 120554 138644 141511 169507 160968 150976 151929 94965 96696 288725 257734 759555 758479 242387 240255 315983 315816 379038 372018 386617 387898 399311 407435 381968 419519 828564 874982 573556 490552 340644 335481 390224 391232 406047 411771 414190 414416 459981 460336 731485 768687 40.25 67.2 1
08:53:06 2023-09-28 382265 379051 98677 95686 161226 160302 166488 164382 103936 101437 118781 122587 145992 146352 408726 440598 1164560 1156022 423611 435280 136191 120844 138599 141555 169542 161172 151733 151652 95030 96499 289671 256278 768651 761503 242123 240797 315802 318842 378108 369673 386790 387466 402195 405196 380942 423736 827145 870689 571332 488974 341612 333830 392472 387610 406011 411937 413859 417826 456504 462551 741706 765125 40.25 67.2 1
08:53:07 2023-09-28 384511 378574 98344 96140 160632 161471 165653 165740 103726 101578 118385 119696 145654 147686 405781 438455 1174699 1149296 423282 436575 135649 122756 138502 141580 166758 161689 151006 152174 94868 96829 296032 257837 756148 761219 241671 241474 315058 318501 381990 369817 385124 387790 403579 409008 378763 422011 825535 863905 577024 489441 341612 333324 390691 390182 404725 412061 412323 419414 460089 460057 739830 768687 40.25 67.2 1
08:53:08 2023-09-28 382074 379056 98269 95940 160628 160994 165422 164945 101288 101578 118501 119599 145415 147513 408113 435458 1180588 1161899 417083 435758 135820 122722 138307 141349 167272 162035 151293 152219 95030 96764 287855 258466 756578 758957 242208 240450 315947 315636 381701 372018 386070 387898 399907 409333 381698 420736 828600 870424 573556 492810 341369 333830 389957 389600 406047 411157 414190 414452 460125 460013 730842 767427 40.25 67.2 1
08:53:09 2023-09-28 382864 379051 98381 95688 158639 160926 165919 164761 103726 101507 118467 119371 145312 146725 408077 439409 1171368 1161890 424485 435334 136059 120809 137884 141315 166875 161654 151144 152308 94933 96696 289595 257369 757000 756922 243178 240628 314836 316837 379038 369889 386343 391269 402940 405372 378871 419483 827879 872959 574873 493902 340607 333649 394105 390390 405795 410078 415366 418936 457075 460021 728586 765419 40.25 67.2 1
08:53:10 2023-09-28 381969 379051 98340 95684 160896 160790 165815 164910 101689 101578 118467 119339 145415 147200 409376 438237 1167976 1155201 421749 442760 136397 120303 138756 141131 169696 160993 151664 151165 95095 96499 288725 257280 767965 757184 241975 240797 315502 318501 378699 369925 386317 387826 401209 405301 382237 422982 826706 865560 581128 488280 341612 333830 392363 387898 408344 413221 412981 417495 458230 462188 740088 765641 40.25 67.2 1
08:53:11 2023-09-28 378903 379047 98348 95753 160749 161217 165653 164945 103798 101719 118467 119436 145859 146945 408113 442093 1177118 1157739 419556 442655 135871 122637 137918 141546 166875 161542 151144 152069 94933 96696 290708 257734 757370 761503 242800 239883 315947 318501 379038 369659 389371 390462 402708 407508 378727 423773 829959 862175 577507 488974 340402 336668 390775 391232 404120 411298 415366 418825 459944 460057 734783 768909 40.25 67.2 1
08:53:12 2023-09-28 381155 378979 98038 95777 160516 160960 165653 165209 103693 101578 118303 119647 145519 148006 408077 434812 1180588 1161899 417083 442728 135615 120691 137888 141628 166875 161172 150942 152035 94868 96696 286985 257440 753300 757993 242181 240291 315502 315816 381182 369925 386343 387898 399942 409008 378943 419113 828527 865528 581174 492810 340644 333830 390224 390182 406047 410256 414190 414452 459656 460049 728516 769449 40.25 67.2 1
08:53:13 2023-09-28 381995 378784 98281 95749 160861 160737 165653 164945 103870 101578 118467 119436 145654 146794 410339 436896 1168013 1156059 422084 442130 136301 120303 138765 141149 169612 161172 151212 151652 95030 96864 287855 258100 762718 762298 241868 240895 315622 318951 378821 372471 388818 387646 401984 405966 382237 422982 828041 870579 566757 488627 342310 333830 392195 389984 408056 412640 412652 419758 457218 460730 739563 765641 40.25 67.2 1
08:53:14 2023-09-28 384511 378574 98240 96010 157543 161437 165270 165440 103836 101578 118351 119518 145856 147481 405709 438384 1170463 1150114 422234 436233 135547 120638 137815 141546 166642 161913 150868 152106 94836 96696 287855 258466 753435 762568 242351 240966 314101 318951 381721 369224 387259 387826 403507 408615 378158 421340 824841 863222 574873 486616 341369 333758 391550 392340 404742 412354 412651 419123 459836 459553 735605 767633 40.25 67.2 1
08:53:15 2023-09-28 378686 378903 98520 96015 158264 160926 165881 164875 103836 101578 118660 119599 146163 146974 405745 441985 1175442 1157665 419186 435892 135581 120554 137815 141477 166875 161620 151111 152140 94901 96922 288229 257734 760063 761467 242351 239511 315947 318051 379038 369853 386317 390129 399871 407720 378799 423883 830231 861323 577507 488627 339496 335718 390775 391232 404689 413803 415072 414416 459944 458368 735789 769456 40.25 67.2 1
08:53:16 2023-09-28 382085 379051 98348 95656 160861 160815 165884 164905 103836 101578 118433 119502 145548 146317 408113 440172 1173865 1161927 424485 442655 136025 120554 138268 141477 166875 161172 151144 152001 94933 96664 289269 257005 758803 756885 243693 240015 315058 316802 378930 369889 387166 391269 402267 408263 378583 421681 828833 873196 574873 492251 339680 335902 393269 389875 405723 411882 416547 418121 459475 458014 731609 769599 40.25 67.2 1
08:53:17 2023-09-28 382805 379051 98307 95946 160826 160790 165560 164761 103836 101578 118433 119518 145890 147101 408077 435671 1167939 1155985 423611 442769 136144 120554 138354 141537 167108 161172 151388 151896 94868 96664 288725 257734 761483 760680 241881 240966 315058 318501 379038 372018 385124 387466 401138 407114 382237 420708 825499 872415 571332 488974 341612 333830 392472 391232 408344 412957 412286 418085 459225 460730 737953 767308 40.25 67.2 1
08:53:18 2023-09-28 378867 379051 98316 95916 158264 160960 165734 165175 103765 101578 118433 119599 146163 147065 405745 439323 1175533 1153427 420015 437997 135649 120638 137849 141477 166875 161654 150976 152140 94933 96664 288229 258466 759807 765548 242338 240308 315874 317979 381073 369709 389371 387610 399765 408472 378655 423699 829054 861323 575696 488280 341612 333649 390775 391785 405581 413588 412651 418490 459944 460057 740088 767391 40.25 67.2 1
08:53:19 2023-09-28 382037 379051 98139 96104 157823 161475 165238 165705 103857 101578 118467 119599 145617 147203 405709 436754 1183945 1159423 422048 435758 135590 122841 137785 141743 166409 162207 150458 152422 94739 96994 288725 258466 752954 759066 242729 240592 315947 318501 382964 369520 386617 390129 401102 408972 377625 421070 829642 868878 573556 492434 340644 335718 392203 392895 404369 410220 415366 419721 463091 459769 730620 769966 40.25 67.2 1
08:53:20 2023-09-28 384214 379051 98480 95912 160896 160926 165884 164910 101539 101578 118467 119436 145856 146317 407753 435172 1174699 1158525 424184 435892 135922 120836 138344 140021 166968 162001 151077 152038 95030 96798 288725 258084 757252 758883 242172 241474 315058 316802 379038 369853 386086 387646 403507 407114 378871 420052 827145 875608 575836 492434 341612 333830 394105 391232 405939 410185 413859 419082 460186 459805 731881 765604 40.25 67.2 1
08:53:21 2023-09-28 381999 378501 98580 95716 158567 160443 166453 164611 104046 101507 118864 122536 146127 146662 408077 440036 1165453 1155893 421864 436277 136059 120638 138399 141477 166875 161620 151178 152107 94965 96631 288809 256278 759726 763154 241975 240703 315502 319402 378360 369853 386898 387826 404918 405266 381051 423883 827879 868659 578824 488863 341612 333794 392435 387682 405759 413732 412797 417644 456325 459697 740088 765567 40.25 67.2 1
08:53:22 2023-09-28 383424 379047 98487 95948 158043 161441 165353 165325 103765 102035 118529 119664 145859 147439 405745 438706 1173695 1150114 421785 436233 135803 121012 137849 141546 166758 161689 150902 152140 94804 96664 290708 257440 753416 762298 240886 241644 315502 318276 381990 369623 385124 386627 402338 409582 378799 421340 827607 865127 576190 486616 342340 333794 392195 392340 405260 412061 411667 418121 460089 460057 740098 767818 40.25 67.2 1
08:53:23 2023-09-28 378420 378574 98316 95916 160861 160756 165769 164667 103836 101578 118467 119599 145278 147134 408077 433986 1180588 1162726 417046 436575 136301 120775 138268 141315 166875 161654 151111 151862 94868 96664 287855 256648 755748 759066 242351 240592 315947 317312 381809 369384 386982 387718 399800 409440 381480 419264 832772 873816 574873 490479 340885 333830 390224 392157 408054 412025 414190 414380 460053 460694 732737 772941 40.25 67.2 1
08:53:24 2023-09-28 383347 378784 98340 95749 160861 160815 165884 164646 103870 101578 118467 119354 145856 146759 408747 438125 1173865 1164382 423199 435280 136015 120638 138372 141550 167108 161654 151144 151896 94933 96664 288725 257005 755925 756922 243142 240424 314541 316837 379002 369889 386343 391269 402904 408263 378871 420374 827879 873000 571332 493866 340373 333830 393306 390129 405903 410220 413201 420370 457182 459334 728770 767714 40.25 67.2 1
08:53:25 2023-09-28 384783 379051 98316 95948 158047 161475 165353 164945 103798 101578 118467 119599 146163 146962 407846 439395 1171331 1149296 422270 436575 135570 122841 137815 141580 166642 161913 150976 152426 94965 97063 288229 259017 751418 762839 242208 241367 314148 319402 381918 369781 387716 387862 403543 410759 378510 421828 825462 863869 600060 486688 342067 333270 391861 392340 404369 412350 412981 422007 459981 460057 735789 767273 40.25 67.2 1
08:53:26 2023-09-28 378867 379051 98306 95712 160852 160892 165919 164910 103903 101578 118592 119518 145856 147238 408077 442057 1173728 1158525 419519 435147 136068 120978 138268 141349 166875 161654 150942 152038 94933 96664 287855 256612 758586 762886 242351 240219 315947 318051 381182 369889 387285 390165 399907 408650 378907 424522 827321 861323 576532 488627 340644 336595 391182 391880 405651 414243 415329 414344 459800 460057 737245 769966 40.25 67.2 1
08:53:27 2023-09-28 378826 379051 98512 95749 161043 160481 165954 164382 103870 101437 118665 122621 146026 146352 408077 438125 1177957 1169741 422988 438084 136038 120603 138478 141691 167342 162051 151495 152004 95030 96664 287947 256641 760240 760638 243404 239369 315947 319177 378966 369889 387441 392062 401102 405301 381123 421340 827285 873699 581128 490552 339680 334486 391917 390093 405651 412350 413820 414489 457146 460013 728770 768675 40.25 67.2 1
08:53:28 2023-09-28 383424 378538 98344 95781 160744 160956 165919 164945 103903 101578 118501 119599 145890 147481 408113 434096 1171368 1157702 423883 436233 135837 120650 137884 141546 166875 161654 151144 152140 94933 96696 288725 257734 760894 760142 241635 240966 315502 316577 379038 371981 386617 387754 403256 407508 381678 419191 826522 875394 562637 490406 342583 333685 393269 391676 408344 411121 412907 418785 459979 463932 733560 767236 40.25 67.2 1
08:53:29 2023-09-28 381693 379047 98348 95884 158737 160926 165919 164875 104046 101578 118501 122553 146265 146158 408113 442021 1167110 1153916 425390 435892 136059 122961 137884 141580 166875 162001 151144 152140 94933 96664 290708 257005 760399 763269 242387 240966 315058 317761 378930 369260 386317 387898 402302 405266 378799 423282 825499 868878 576190 486580 341127 333830 390966 387862 405831 413221 414190 418713 456468 460057 737990 767818 40.25 67.2 1
08:53:30 2023-09-28 380561 379056 98348 95884 160784 160960 165919 164945 103903 101578 118467 119599 145346 147032 405781 442201 1179714 1159042 421414 436558 135649 122807 137918 141546 166875 162001 151111 152035 94836 96664 288725 258466 762125 763311 243233 240077 315947 318951 378930 368561 387716 391160 400960 408186 377891 422048 828527 866423 574873 492434 340161 335718 391917 391232 404968 412533 413201 416870 459944 459733 731531 768007 40.25 67.2 1
08:53:31 2023-09-28 378867 379051 98340 95785 160861 160960 165884 164945 103870 101578 118467 119436 145654 147273 408113 436394 1180588 1163554 417046 435892 136170 120650 138603 141349 169591 161172 151144 151896 94901 96664 288725 256253 766528 759066 242387 240966 315983 317566 381182 372018 387166 387898 399311 408972 381371 420410 829736 873036 578824 490552 340885 333688 390224 391785 408344 411446 414226 418193 462533 463568 732922 769966 40.25 67.2 1
08:53:32 2023-09-28 381963 379051 98348 95753 161156 160481 165919 164790 103831 101578 118467 119436 146062 146713 408690 439861 1166285 1156022 422084 438471 136619 120466 138936 139436 167576 161070 151773 151550 95160 96566 290708 257369 764019 761467 241599 240966 315724 318501 378108 371800 386281 387790 402020 405337 382237 423098 825499 865456 578824 488627 341612 333541 392195 390093 408344 413512 412944 417790 458065 460371 737995 765604 40.25 67.2 1
08:53:33 2023-09-28 384783 379056 98038 96038 157818 161475 165618 165325 103693 101578 118269 119599 145620 147156 405745 439395 1171368 1149296 424337 435669 135653 122722 137853 141511 166642 161913 150942 152072 94836 96696 289517 258466 751602 762298 242383 241474 314172 318501 381721 369817 385124 387826 403579 408972 378496 422011 828041 865812 573556 491760 341612 333685 394141 392895 404545 412246 413419 419268 460017 460057 736079 767818 40.25 67.2 1
08:53:34 2023-09-28 381114 379051 98244 96075 157512 161217 164858 165475 103726 102040 118510 120072 145617 147751 405601 437383 1183908 1160887 419410 440007 136008 120771 137948 141546 166875 161654 150838 152530 94900 96696 286985 258235 756813 758529 242648 241202 315502 317603 382260 369889 386343 390129 402959 410193 378907 419446 828527 865569 575037 492434 340644 333830 391917 390730 406047 410256 414190 416870 462728 459769 730324 768007 40.25 67.2 1
08:53:35 2023-09-28 378975 378465 98344 95684 160891 160699 165954 164761 103903 101507 118501 122621 146127 147071 405781 436540 1173765 1165268 423172 442415 135965 120809 138302 141557 166875 161654 151144 151896 94933 96696 287084 256968 757335 759066 243521 239935 315802 320044 378677 371909 387716 392062 400995 405196 380906 421157 830157 872959 573556 492013 339680 334252 392107 389984 405975 412061 413856 416870 457218 459769 728770 767818 40.25 67.2 1
08:53:36 2023-09-28 383424 378780 98348 95916 160861 160960 165653 164910 103870 101578 118467 119404 146062 146565 408113 433792 1171368 1157739 422982 436348 135931 122722 138302 141511 166875 161207 151144 152175 94836 96696 290708 257734 755690 760142 241430 241380 315058 318951 379038 372018 386617 387790 404202 407756 382237 419410 825499 874230 576190 486688 340280 333794 392472 391232 408344 411446 411995 418121 459261 459805 736582 765309 40.25 67.2 1
08:53:37 2023-09-28 378384 378789 98348 95948 160749 160960 165538 164910 103760 101578 118269 119599 145177 147288 405781 439718 1174699 1151787 417672 439129 135931 122756 137884 137889 167003 162035 151009 152426 94965 96929 290395 258466 756663 764980 241421 240538 315947 315455 381182 369889 386317 387172 403278 409295 378799 422946 829054 865811 581622 489762 340519 333830 390775 392062 405903 412640 411374 414489 460053 460057 737127 767970 40.25 67.2 1
08:53:38 2023-09-28 378939 378790 98033 95485 160637 160926 165272 164761 103726 101649 118303 119354 145688 146999 405745 439359 1180588 1159423 421450 435892 135253 122841 137675 141748 166409 162172 150522 152174 94803 96696 287855 257734 757758 760142 243142 240255 315502 318501 381182 368345 386343 390716 401138 408364 377625 420410 829772 866423 578494 492142 340607 335573 392122 391866 403337 410978 415329 416761 461434 459229 732091 768919 40.25 67.2 1
08:53:39 2023-09-28 384239 377590 98316 95753 158268 160960 165618 164795 103726 101578 118467 119322 146066 147131 407823 436688 1174605 1160018 424485 437997 135957 120603 138130 141669 167070 161586 151144 152001 94900 96696 290708 257734 756764 759066 242351 240966 314836 316766 378713 369637 385523 387898 403543 407435 378871 419113 826864 875539 576190 492434 341612 333794 391001 390680 405939 409897 413603 419082 458615 459334 731696 765641 40.25 67.2 1
08:53:40 2023-09-28 381119 377990 98373 95454 160922 160447 165954 163891 104008 101264 118781 122485 145718 146283 408783 440705 1165453 1152707 422799 435058 136079 120638 138311 141280 169472 161207 150976 151584 94933 96531 288809 256278 779658 761540 242387 240966 315717 316802 378396 369600 389648 387574 402052 407887 380673 423472 827768 870073 580141 488974 341612 333830 392195 387862 405653 410976 413602 417853 455827 458014 739563 765604 40.25 67.2 1
08:53:41 2023-09-28 384544 379051 98046 95720 157827 160960 165353 165209 103693 101578 118351 119599 144944 147134 405709 439718 1173865 1148207 419556 435334 135837 120809 137884 141349 166735 161654 150660 151896 94869 96696 289517 257440 752207 762298 240886 241474 315502 317603 381182 369853 385124 386627 401138 409008 378799 421377 825652 863941 581174 486544 340519 333559 391917 390147 405296 412061 411703 417826 460089 457979 739830 768909 40.25 67.2 1
08:53:42 2023-09-28 378939 378538 98306 95948 157798 161213 165305 164945 103798 101578 118385 119518 145688 147481 408113 434096 1180588 1163554 417010 442728 136025 120470 137918 141315 166875 161172 151144 151929 95160 96997 288639 258466 758760 758723 242244 240654 315947 315672 381110 371873 386526 387898 399907 409043 381662 419483 830083 872306 579840 490935 340644 333830 390079 392340 408077 411157 414777 414416 460089 460371 729309 767427 40.25 67.2 1
08:53:43 2023-09-28 383424 378784 98381 95525 158264 160481 165800 164795 103726 101578 118467 122621 146062 146734 408113 438054 1171368 1161927 422270 435586 136059 120775 138302 141546 166875 161207 151144 151686 94868 96922 290708 257005 761013 756922 243178 240628 315058 316837 379038 369889 386617 391269 403223 406509 381087 420744 829054 871690 576683 493902 339016 333830 391001 389839 405723 410871 416474 418936 457111 459624 728623 767125 40.25 67.2 1
08:53:44 2023-09-28 384529 379056 98348 95948 160749 160960 165653 164871 103831 101578 118501 122689 145346 146929 407789 441110 1166116 1156427 426223 439202 135763 120889 138164 141837 166723 162104 151043 152283 94965 96896 288399 257551 754570 761540 242423 240752 314585 318206 379002 369296 386045 387934 403435 405372 378763 423319 825535 865811 576190 486652 341127 333613 392172 390129 404689 412640 414190 419451 459475 459733 738082 765641 40.25 67.2 1
08:53:45 2023-09-28 378939 379051 98307 95987 160637 160994 165422 165209 103798 101578 118467 119599 145654 147136 405781 438125 1173765 1151787 420164 442755 135943 122722 138000 141521 169507 161689 151009 152140 94933 96696 288725 257079 759096 763766 241460 240966 315983 317603 381721 369889 386009 387244 400821 409656 378619 421718 827658 866278 571332 488974 342826 333758 391881 392340 405759 413297 412323 416906 462728 458014 741519 770003 40.25 67.2 1
08:53:46 2023-09-28 377729 379051 98348 95753 160931 161047 165675 164897 101571 101865 118563 119599 146422 146926 407968 437379 1180551 1162615 417631 435245 136093 122722 138302 139965 167272 161654 151144 151686 94868 96664 290708 258466 760408 758529 242477 240797 315766 315816 381182 372018 386617 387934 399591 409618 381968 420410 829772 872995 573062 490935 341127 333830 390224 392062 408344 409935 414190 414452 462401 460730 730414 768007 40.25 67.2 1
08:53:47 2023-09-28 383698 378789 98373 95777 160663 160960 165919 164910 103886 101507 118501 119354 146127 146352 405781 436789 1171368 1161890 422901 442618 135974 122637 137922 141477 166875 161138 150942 151689 94900 96664 291272 257005 758430 758479 243233 240716 315022 319402 378375 369781 386581 391196 403400 405196 378727 421704 827879 870461 574873 493610 340161 333830 391288 390129 405975 410291 416141 418785 457218 459012 728770 765641 40.25 67.2 1
08:53:48 2023-09-28 382323 379051 98381 95753 158384 160960 165688 164945 103760 101578 118467 119436 145346 146929 408149 434997 1169707 1156059 422084 435665 136316 120303 138757 141280 169542 161138 151178 152070 94933 96696 289517 257734 764144 761219 241635 240966 315502 318501 379038 372018 386045 387826 403350 407470 382778 422011 825535 870497 574873 486544 340280 333830 392472 390956 408344 412640 412652 418199 459009 463932 737787 767707 40.25 67.2 1
08:53:49 2023-09-28 378261 378538 98311 95753 160826 160922 165503 164910 103874 101578 118433 119599 145620 147481 405673 437768 1174699 1153427 417636 435971 135787 120752 138218 139825 166700 161586 151043 152424 94933 96896 287855 258466 754899 765548 241939 240667 315983 317603 379038 369564 387479 387754 403150 408937 378835 423889 828491 861323 577024 487934 341369 335718 390775 391785 405867 411585 412907 414416 459981 458977 740088 769456 40.25 67.2 1
08:53:50 2023-09-28 381119 378780 98013 96079 157823 161509 165088 165440 103693 101790 118433 119599 146062 147143 405709 436411 1183007 1158525 420818 435892 135360 122892 137684 141679 166409 162138 150593 152208 94739 96994 288229 258466 754458 759066 242729 240592 315724 318501 382260 369587 386617 390716 401138 409547 378158 419410 830046 868622 570032 492142 340885 335682 392435 393451 404225 410042 415293 417608 462474 460021 730842 767970 40.25 67.2 1
08:53:51 2023-09-28 383985 379056 98316 95688 158022 160926 165618 164875 103836 103739 118626 119696 145377 147339 408544 436761 1174461 1160018 424110 438207 135889 120771 137815 141575 166875 161172 150902 151862 95160 96664 288725 257734 756160 758529 242351 241573 314836 318951 379038 369623 385523 387862 403543 407114 378871 419077 827607 875539 575836 492397 341369 333794 393306 390956 405903 409573 414190 419082 458543 459299 731881 765567 40.25 67.2 1
08:53:52 2023-09-28 381150 378482 98508 95389 161043 160413 165884 163891 103941 101264 118501 122451 146127 146705 405745 440710 1165453 1156716 422426 437124 136012 120470 137961 141336 166875 161172 151144 151652 95030 96664 288809 256278 759491 763380 242316 240272 315730 320044 378375 369600 387062 387718 402195 405160 378727 423098 826522 868769 573607 488752 341369 333830 391917 387574 405008 413803 412577 416870 458202 459913 740088 765567 40.25 67.2 1
08:53:53 2023-09-28 380461 378758 98485 95884 158229 161115 165629 164771 101539 101476 118694 119599 146066 146926 408708 442057 1173852 1159423 419519 437997 136139 120638 138448 140333 166875 161172 151006 151929 94901 96664 288229 257734 755220 762298 243106 240015 315766 318501 379038 368741 386317 391269 400468 407756 378835 424221 828527 861360 583843 486616 340570 334181 391328 391232 404084 413512 415366 417524 459585 460057 733633 769456 40.25 67.2 1
08:53:54 2023-09-28 381119 379051 98306 95944 158039 161183 165388 165209 103660 101578 118317 119728 145182 147464 405745 435117 1183104 1163332 417672 435758 136029 120809 137849 141477 167120 162164 150841 152426 95030 96896 289517 259570 756663 760032 242208 240788 315874 317457 382260 369889 385156 387898 401138 409944 381014 419410 828527 865226 581174 491867 341127 333830 391364 390766 405723 411121 414190 417495 462728 459369 730842 768825 40.25 67.2 1
08:53:55 2023-09-28 382085 378518 98517 95753 160861 160926 165884 164497 103836 101437 118467 119339 145514 146317 405781 436531 1174699 1161890 422835 435245 136512 122862 138302 141546 166875 161654 151144 151896 94933 96831 287084 256823 762529 759066 243864 240015 315502 316837 378930 369889 387716 391545 402338 405337 381087 421340 829054 871690 574873 492361 340051 337071 393269 389803 405795 412207 416843 417350 459475 462660 728586 767633 40.25 67.2 1
08:53:56 2023-09-28 381584 378163 98344 95720 160861 160922 165884 164611 103870 101507 118433 119339 145654 146662 407787 440858 1168611 1154996 425544 437997 135795 120848 137711 141767 166805 161552 151043 151967 94868 96664 289595 256641 760399 763269 242351 240930 315058 318203 378966 369116 386009 387826 403223 405301 378569 423319 825499 866423 576190 486580 341369 333830 393306 387862 404689 413221 413896 418749 456468 460057 737990 765567 40.25 67.2 1
08:53:57 2023-09-28 378975 379047 98348 95753 160602 160960 165618 164910 103660 101578 118317 119599 145859 147143 405745 438054 1174699 1151787 418335 436055 135615 120893 137884 141675 166642 161552 150868 152001 94901 96696 288229 258466 758486 763196 240886 240966 315947 317603 381721 369853 387605 387466 401770 409908 378727 421828 828943 866278 577507 488974 342583 333685 391917 390730 405939 412640 411703 420020 462728 460057 741150 767970 40.25 67.2 1
08:53:58 2023-09-28 378312 379051 98454 95917 158163 161047 165675 164771 103846 101476 118365 119850 145209 147134 407608 436761 1180786 1161899 414664 435280 136104 120603 138233 141280 166875 161172 151144 151692 95030 96664 288725 257734 762882 756922 242387 240797 315983 315816 381182 372018 386617 387862 399591 409008 381931 419483 829150 873705 581174 490898 340885 333830 390224 392062 408344 411446 414483 414416 460089 460730 729419 769781 40.25 67.2 1
08:53:59 2023-09-28 383310 378784 98344 95684 160637 160447 165653 164756 103870 101507 118467 119339 145620 146317 405745 439284 1171368 1162726 424485 435280 135918 120638 137935 141349 166758 161172 151111 151686 94836 96765 288399 257734 762601 756739 242999 240823 314950 319854 378821 369745 386470 391160 403223 405337 378907 419483 827621 873816 571332 493094 339680 333613 391586 389803 405939 410220 413237 419082 459475 458049 728733 765129 40.25 67.2 1
08:54:00 2023-09-28 385221 378903 98217 96047 158043 161183 165388 164910 101297 101578 118544 119778 145868 146974 405709 439359 1168385 1150151 422270 436233 135394 122722 137684 141546 166293 161654 150626 152140 94739 96696 288229 258466 752914 761219 242387 240966 314101 316766 381271 368705 385160 387898 403543 408650 378194 423011 825462 863869 592294 486652 341127 333559 391909 392062 404689 412640 414190 419414 459981 460057 735789 765641 40.25 67.2 1
08:54:01 2023-09-28 378297 379051 98311 95684 160705 160926 165353 164761 103693 101578 118351 122757 145707 146999 405709 441326 1176369 1157253 418635 437865 135791 120603 137754 141631 166875 161552 150875 151937 94965 96896 287855 257734 755220 761503 242351 240051 315874 317349 381182 369817 386625 387898 401533 408366 378835 423920 829642 856478 574744 487588 340644 333947 390775 391785 405903 411585 414190 414416 459981 460057 737990 768909 40.25 67.2 1
08:54:02 2023-09-28 380561 379051 98013 96079 157717 161475 164823 165590 103660 101859 118072 119763 144841 147339 405709 433910 1185628 1159423 420781 435334 135581 120775 137684 141557 166409 161913 150626 152174 94707 96861 288639 259754 752829 758529 242423 240628 315502 318276 382260 369817 386070 390165 401174 409944 378547 419191 829421 870073 578505 492288 341127 333794 392435 393451 405723 410042 415072 416870 462728 459157 730065 770548 40.25 67.2 1
08:54:03 2023-09-28 383153 378501 98244 95749 160602 160810 165606 164897 101507 101375 118626 119599 145719 147378 405601 435547 1172786 1159191 423172 438234 135615 120554 137849 141649 167120 161518 151144 151862 94868 96664 288725 257551 757488 760142 241599 240966 315058 316766 379038 371750 386070 387790 402940 407114 378871 418781 826706 875539 582234 490935 341612 333794 392472 390956 408056 410220 412652 419082 458579 460013 731412 765604 40.25 67.2 1
08:54:04 2023-09-28 381191 377994 98381 95656 160861 160966 165769 164382 103870 101507 118467 122604 146265 146552 405745 441362 1165453 1153427 423435 442932 135615 120554 137849 141477 166642 161172 151006 151652 94868 96565 288229 255915 760755 764968 242136 240716 315766 319854 378252 369673 388818 387718 401841 405125 378655 423098 825462 867650 577507 488826 341612 333613 392472 387826 405296 413512 413896 417681 457380 460057 737995 764961 40.25 67.2 1
08:54:05 2023-09-28 380999 378943 98250 95720 158233 160858 165444 164737 104023 101578 118235 119339 145346 146725 405673 442201 1177096 1157702 419592 435280 136085 120668 137815 141477 166642 161138 150902 151896 94987 96664 286222 257734 758231 761219 243106 240219 315947 318501 379038 368409 385196 391269 400821 407494 378194 422946 827321 862649 574873 490898 340161 336193 391364 391232 403444 412350 413237 414489 459944 459409 732599 767818 40.25 67.2 1
08:54:06 2023-09-28 378559 378420 98181 95652 160714 160481 165353 164646 103836 101578 118235 119436 145519 147101 405745 435671 1180588 1162726 414628 442765 136131 120584 138348 139717 167282 161518 151077 151794 95030 96830 296032 258466 758647 756739 242208 240619 315947 315816 381182 372018 386397 387610 399275 408972 381662 420076 834169 872877 578659 490205 340644 333830 390224 392194 406047 411121 414190 414416 460089 460013 730931 769456 40.25 67.2 1
08:54:07 2023-09-28 382036 378153 98487 96015 158049 160926 165584 164646 103726 101578 118626 119599 145859 146509 405745 436979 1167939 1152707 422084 435280 136282 120303 138268 141280 169521 160881 151144 151652 94868 96664 290708 257734 766578 761219 241599 240966 315058 318501 379038 372018 385702 387481 402020 407149 382237 421639 827452 870461 576190 488280 341612 333830 392195 390941 408344 412640 412323 417495 458579 460730 739568 765641 40.25 67.2 1
08:54:08 2023-09-28 384511 377954 98240 95551 157818 160815 165238 164646 103726 101578 118269 119599 145718 146995 405457 440418 1168770 1151676 425390 438928 135779 120603 137716 141802 166409 161654 150458 152035 94965 96864 305950 258100 752919 762298 242387 240628 314063 320081 379038 368741 385160 387862 403579 408102 378496 422011 824294 863869 574873 486616 340885 333830 391586 391232 403516 412640 414190 419414 459261 459409 735268 765604 40.25 67.2 1
08:54:09 2023-09-28 379917 378784 98013 95720 157937 160926 165353 164875 103693 101578 118269 119421 144875 147032 405709 439718 1174699 1153427 417672 435280 135615 120638 137849 141511 166861 161138 150660 151686 94836 96664 287855 257734 757269 762616 242011 240592 315947 318094 380696 369564 389371 387682 399765 408222 378691 423773 830365 864009 575232 488627 341127 335718 390224 390941 405651 414279 412944 414416 460017 458014 737732 768687 40.25 67.2 1
08:54:10 2023-09-28 378574 378249 98716 95750 158169 160375 165466 164507 101571 101476 118612 119436 145483 147071 405745 435011 1174699 1166687 420015 437797 136025 120303 137884 141182 166875 161036 151428 151233 94868 96499 288725 256459 762292 759872 242387 239511 315983 318501 378966 369925 387333 390716 399871 405372 381662 420744 827321 871727 577024 489478 339680 334216 390224 387898 408077 411482 415072 414416 457218 460013 729309 767818 40.25 67.2 1
08:54:11 2023-09-28 383388 377990 98248 95623 158260 160703 165640 164646 103693 101437 118269 122587 145859 146569 405709 432811 1171368 1157739 422982 435280 135649 120775 137849 141280 166758 161172 151009 151937 95030 97123 283394 257734 755573 756739 241832 241608 314914 319402 378894 369709 385523 387826 403223 407149 378943 419155 825499 875503 577507 491702 341612 333685 391001 390956 405975 410220 413603 418785 458615 459334 729346 765024 40.25 67.2 1
08:54:12 2023-09-28 382754 378943 98013 95850 157827 161217 165088 165170 101518 101724 118202 119599 144875 147134 405709 440337 1173865 1146812 420520 435334 135581 122637 137849 141511 166409 161508 150693 151929 94772 96664 289188 258466 756025 761219 241430 241644 315058 318051 381721 369853 385160 386663 402940 409008 378763 422011 826706 863905 582509 486688 340519 333000 392472 390147 404725 412350 411703 418785 459728 460057 740181 767818 40.25 67.2 1
08:54:13 2023-09-28 378862 378518 98172 95979 160637 160447 165388 164646 103693 101507 118385 119371 145216 146794 405745 440710 1177931 1156604 420887 438084 135602 120805 137841 141691 167108 161810 151354 152038 94900 96664 290395 257551 756545 757184 243346 240051 315947 318276 379038 369296 386317 390832 400504 407756 378835 423319 827357 861360 571332 486616 339680 333983 390775 391232 404405 411362 415366 414452 460053 460057 734747 767818 40.25 67.2 1
08:54:14 2023-09-28 379011 378574 98042 95781 158043 160956 165353 165209 103693 101578 118269 119599 145182 147686 405709 434096 1180588 1161073 418299 435927 135649 120554 138405 141349 166758 161172 150902 151896 94868 96696 298621 258053 755956 756922 242423 240966 315502 317603 382260 369889 386617 387610 402052 409944 378619 419191 830194 870725 572239 491483 341369 335682 392158 393451 405975 410256 414777 416906 459800 459913 730324 767970 40.25 67.2 1
08:54:15 2023-09-28 383155 378518 98172 95485 158190 160824 165375 164667 101304 101510 118365 119436 145754 146951 405601 435457 1172099 1156022 422084 442618 135628 120809 138043 139965 166443 161172 150804 151550 94869 96664 287855 258100 755338 758529 241635 241305 315058 316766 378519 372018 385523 387790 402940 407149 378943 419807 824914 875539 572239 489478 341612 333559 390739 390680 406047 409932 412652 418158 458579 460049 731718 765604 40.25 67.2 1
08:54:16 2023-09-28 381171 377949 98281 95493 158417 160447 165653 164382 103870 101507 118467 122519 145346 146317 405781 442201 1164625 1153427 424073 442699 135895 120638 137849 141280 166642 161172 150693 151720 94868 96664 289595 256568 759413 764968 242100 240859 315947 319854 378252 369673 389371 387718 402497 405125 378799 423920 825535 868878 578659 486616 341127 333830 392195 387862 404725 413803 413603 416906 456504 459634 738082 765567 40.25 67.2 1
08:54:17 2023-09-28 378758 378393 98381 95880 158264 160854 165745 164875 103726 101578 118269 122587 145617 147481 405673 440382 1176299 1156022 419446 436384 135615 120470 137849 141315 166642 161172 150693 152175 94836 96696 288725 257734 754649 761219 243142 240365 315947 318276 379038 368741 386317 390992 400626 407756 378799 423920 827357 861360 577507 486652 340161 333983 391364 391232 403516 410402 412972 414489 459981 459733 733670 768909 40.25 67.2 1
08:54:18 2023-09-28 381155 378794 98046 95720 160597 160960 165388 164945 103693 101823 118072 119436 145758 147065 405745 433828 1180680 1161899 414700 438508 135787 120702 138060 141639 166875 161104 151043 151828 94965 96896 288229 259570 760477 757993 242423 240628 315502 315491 382728 371351 386617 390129 401138 410229 378943 419191 829504 865492 576190 492397 340644 333830 391364 390539 406047 410291 414483 416906 462728 459369 728770 769449 40.25 67.2 1
08:54:19 2023-09-28 384269 378321 98181 95591 160602 160277 165388 164140 104023 101578 118351 122621 144944 146317 405745 432771 1168013 1155201 422084 442618 135521 120303 137849 141315 166642 161138 150693 151652 94772 96598 288725 257369 757090 759066 241430 240966 315058 318501 379038 369600 386343 387481 402374 407470 381698 419446 825689 872995 573556 486688 340041 333830 392472 390702 408344 411157 412360 418158 459261 460730 734806 765641 40.25 67.2 1
08:54:20 2023-09-28 381187 377949 98277 95457 160671 160481 165653 164382 101614 101375 118626 119436 145617 146214 407701 440598 1165416 1153316 424300 438084 135913 120638 137901 141354 166642 161172 151009 151937 94836 96631 287084 256278 769221 762805 241930 240966 315278 317761 378699 369296 386353 387898 402940 405966 378835 423920 824914 866423 571332 486616 339741 333830 392472 387898 404725 411585 413896 419145 456861 460057 737990 765101 40.25 67.2 1
08:54:21 2023-09-28 381191 378574 98244 95745 160641 160956 165238 165175 103693 101578 118565 119436 145553 147686 405745 436540 1174699 1149877 419259 442691 135827 120691 138060 141349 166235 161207 150660 151719 94772 96696 290395 257259 752697 761503 240921 241805 315766 317870 382115 369673 387716 387028 402159 409980 378619 421791 827695 865090 577024 488974 342583 333794 392399 393451 405296 412640 411667 418121 462510 460057 739793 768909 40.25 67.2 1
08:54:22 2023-09-28 378686 378943 98377 96039 158004 161115 165214 165116 103989 101758 118477 119599 144875 147203 405709 434132 1184767 1163279 418299 435147 135769 120638 137720 141477 166362 161138 150666 151794 94836 96664 289517 257801 756310 756885 242351 240797 315947 317603 381990 369889 386617 387898 401138 410193 381051 419446 830231 865420 573556 491629 340644 333830 391917 391279 405975 410220 414777 417459 462728 459299 730900 767934 40.25 67.2 1
08:54:23 2023-09-28 381270 377949 98316 95461 161086 160447 165846 164348 103836 101404 118433 122553 145346 146317 405709 435303 1173865 1161927 422609 435334 135837 120554 137849 139728 167120 161518 151428 151937 95095 96889 287084 257005 762578 758920 243684 240006 315874 319402 378966 369889 385160 391269 403850 406438 381051 421340 829642 873591 574873 490515 338979 334450 391917 387898 406011 412350 413820 414452 457146 460013 728770 767818 40.25 67.2 1
08:54:24 2023-09-28 381155 377897 98512 95453 158672 160443 165884 163822 103975 101264 118665 119307 146090 146662 405709 439072 1165453 1153427 421828 435209 135897 120650 137849 141477 166875 161172 151144 151618 94933 96631 286326 255554 762816 762805 242351 240966 315724 317945 378663 369853 387170 387862 402302 405266 381969 423920 827879 868878 578824 488974 341612 333830 392195 387862 405939 411585 413859 417495 456468 459334 739563 765024 40.25 67.2 1
08:54:25 2023-09-28 383424 378486 98013 96236 157827 161183 165318 164598 103660 101578 118317 119728 146056 147542 405457 438420 1174588 1150666 421938 439238 135446 120855 137711 141802 166537 161654 150626 152140 94772 96696 290708 259201 749542 761219 242351 241644 315058 318058 382151 369817 385124 387790 403507 409008 378763 421974 825462 864475 576190 489441 341612 333794 391550 390421 405260 412640 412944 419414 462691 460057 737916 768352 40.25 67.2 1
08:54:26 2023-09-28 382085 379051 97980 96011 157717 161475 164789 165405 103626 101859 118072 119728 144841 147339 405673 433839 1183104 1159386 421814 435245 135840 120638 137780 141511 166642 161689 150727 152140 94740 96696 290322 259201 747363 758529 243084 240797 315724 318501 382260 369817 386343 389803 401102 410193 378763 419446 829642 870109 577171 492434 340402 333830 391917 390730 405260 411796 415366 416870 459692 460057 728770 769456 40.25 67.2 1
08:54:27 2023-09-28 379378 378194 98479 95819 158641 160345 165780 164244 101335 101443 118728 119371 145685 146179 407932 436896 1174699 1165231 419186 437915 135974 120554 138328 141349 166875 161138 150942 151801 94965 96499 289595 256278 759039 759066 242316 239476 315947 318501 378411 369889 384817 390716 399591 405337 381625 422338 827321 871763 575202 489441 340161 334486 390783 390093 405975 412061 415366 414416 457182 460013 729309 767818 40.25 67.2 1
08:54:28 2023-09-28 383388 378465 98311 95656 160602 160665 165618 164611 103726 101578 118351 119535 145532 147276 405709 435615 1171368 1157702 422982 437688 135581 120638 137849 141280 166642 161138 150902 151937 95095 96799 286985 257917 757252 756703 241751 241573 314914 319402 378857 369709 385923 387790 403507 407114 378835 419155 827452 875467 574002 491665 341612 333505 394105 390956 405903 409573 413566 419082 458543 458014 731881 765567 40.25 67.2 1
08:54:29 2023-09-28 383242 378338 98213 95745 157818 161183 165088 165175 103660 101724 118298 119599 145148 147462 405673 438054 1175442 1147590 421450 438782 135619 122722 137828 141477 166642 161654 150666 152140 94739 96664 289517 258466 751911 761219 241975 241917 314836 318276 381721 369817 385124 387754 402618 409582 378799 422011 825462 863869 574873 490630 341612 333559 393027 392340 405296 412640 412614 419414 462728 460057 737953 767818 40.25 67.2 1
08:54:30 2023-09-28 380458 379051 98316 95720 158268 160815 165618 164875 103836 103811 118351 119436 144875 146929 405709 442206 1178663 1156567 418672 438471 135795 120805 137746 141605 166875 161070 151009 152004 94965 96731 287855 257734 756545 763380 242423 239935 315983 318501 379038 369623 386898 390702 400960 407756 378871 424221 828259 856478 573932 488627 340644 335718 391051 391785 405939 411585 415072 414452 459981 458014 738064 770003 40.25 67.2 1
08:54:31 2023-09-28 377126 378199 98480 95819 158637 160409 165884 163857 103870 101507 118467 122604 145654 146662 408077 435316 1174699 1165231 419483 437379 136025 120303 137884 141182 166977 161104 151144 151199 94933 96565 287084 256641 763384 759066 242387 239476 315983 318501 378966 369889 384853 390992 399871 405372 381662 421340 828796 872959 577024 489441 340161 334450 390775 390093 406047 412350 415366 414452 457218 460371 732253 767818 40.25 67.2 1
08:54:32 2023-09-28 383424 377985 98348 95591 157829 160790 165606 164633 101550 101375 118365 119436 146167 146824 407628 436416 1173769 1160018 423583 437997 135853 120638 137849 139630 166875 161138 150868 151618 94869 96664 285791 257734 759077 756922 242387 241474 315681 316802 379038 369889 385523 387862 403507 408710 378871 418781 826706 875503 576190 492470 341369 333794 391550 390956 405939 410185 413859 419378 459225 460201 730842 765604 40.25 67.2 1
08:54:33 2023-09-28 384022 378518 98013 95785 157717 160960 165088 164910 103660 101578 118072 119599 144841 147134 405479 439718 1171368 1148480 422084 435945 135724 122807 137815 141511 166409 161689 150660 151929 94739 96696 288639 258466 749900 761219 242387 241644 314541 318501 381721 369260 385160 387826 403543 408688 378763 422011 825462 863259 574873 486688 340255 333559 391550 392340 404653 412640 412687 422145 459764 459805 735706 765456 40.25 67.2 1
08:54:34 2023-09-28 378153 378943 98457 95847 158233 161081 165479 164611 103765 101578 118573 119436 145519 146995 405385 441331 1173728 1156022 419716 437929 135691 120470 137931 141336 166642 161138 150868 151686 94836 96664 290395 257734 756059 762616 242729 240592 315983 318051 379038 369889 387249 387898 399907 408364 378907 424522 829054 856478 574094 488280 340644 333947 390775 391785 405903 411585 414190 414452 460053 457979 737990 769456 40.25 67.2 1
08:54:35 2023-09-28 378975 378465 97976 96112 157383 161437 165362 165475 103660 101578 118269 119599 145418 147686 405457 435316 1180588 1157702 420781 437852 135565 120786 137608 139965 166304 162070 150559 152072 94804 97062 289437 259201 747047 758883 242729 240628 315766 318501 382260 369528 386617 390129 401138 410193 378158 420228 829054 868264 578505 492434 341090 333830 392195 390695 404405 410256 415366 418788 462728 460057 730324 767391 40.25 67.2 1
08:54:36 2023-09-28 383424 378234 98172 95583 158039 160703 165353 164611 101571 101586 118351 122655 145654 146951 405709 433488 1171368 1159423 421937 435147 135632 120650 137858 141477 166642 161138 150700 151686 94836 96664 288725 257369 759570 756885 242423 240966 314836 317500 379038 369889 386070 387898 403543 406509 380819 418817 827879 875503 574502 493516 341127 333830 391586 390680 405939 409897 414777 419082 458579 458014 728770 765604 40.25 67.2 1
08:54:37 2023-09-28 380597 378518 98381 95493 161043 160157 165919 163857 103765 101409 118626 119599 145478 147134 407968 437755 1167073 1157742 421267 437924 136479 120569 138495 141084 169507 161036 151178 151449 95290 96499 290395 257005 760691 760999 242065 240716 315502 318501 378966 372018 386317 387790 402338 405337 382237 422982 825535 870424 578824 488280 341612 333830 392195 390129 405723 412640 412944 417826 457218 460730 738082 767818 40.25 67.2 1
08:54:38 2023-09-28 377693 378501 98311 95559 157933 160922 165388 164761 103660 101578 118269 119604 145654 147276 405673 438076 1174699 1153427 417046 435280 135615 120638 137849 141280 166409 161104 150660 151686 94804 96631 287855 257734 752446 762805 242181 240255 315983 315455 379038 369853 386898 387826 399907 408650 378835 424221 829054 862065 582509 487404 341369 335718 390775 391785 405939 411585 412944 414416 460053 457979 739304 771574 40.25 67.2 1
08:54:39 2023-09-28 378722 378799 98149 96047 157656 161373 164845 165296 103917 101476 118331 119599 145863 146517 405709 439549 1183924 1158525 421414 436233 135139 122722 137329 141837 165945 161689 150177 152140 94740 96696 290708 258100 761503 759066 242971 240628 315502 318501 381721 368705 386343 390716 401102 408972 377625 420076 829642 866423 576190 492434 339680 333541 391917 392062 404084 410256 415366 416870 459764 460057 728770 768909 40.25 67.2 1
08:54:40 2023-09-28 382864 377981 98316 95493 158047 160447 165353 164348 103693 101578 118269 122587 145145 146317 405745 433606 1171368 1159386 424184 437379 135615 120470 137849 141280 166409 161138 150660 151233 94772 96499 288725 257734 758349 756922 242387 240966 314615 316802 379038 369889 385523 387934 403543 406509 378871 418781 825535 874303 580882 493224 341612 333577 393291 390978 405795 410042 415329 419268 458041 459661 728586 767257 40.25 67.2 1
08:54:41 2023-09-28 381119 377985 98512 95393 160784 160277 166313 163857 103803 101437 118351 122587 145688 146656 405745 438742 1163736 1152670 421785 436241 136191 120470 138595 141153 166875 160590 151178 151449 95030 96335 286222 256641 765021 762298 241975 240454 315502 318501 378966 372018 386317 387826 401770 405301 382237 423619 826706 865514 581293 486314 341612 333830 391917 390129 406047 411263 414506 417495 456825 460371 737990 765129 40.25 67.2 1
08:54:42 2023-09-28 384239 378501 98172 95916 157823 160956 164823 164910 103693 101578 118269 119436 145216 147686 405421 438692 1172673 1150666 424485 438221 135446 120805 137642 141812 166304 161552 150626 152001 94772 96696 288639 258466 752826 762839 242351 241474 314615 316802 381001 369298 385160 387898 403579 408972 378194 422011 825265 863869 577024 486688 341127 333559 391897 392062 404084 412640 414190 419451 459981 459733 734673 765641 40.25 67.2 1
08:54:43 2023-09-28 380731 378393 98005 95908 157378 160756 164858 164667 103693 101507 118269 122587 144875 146317 405637 435138 1180588 1158562 421450 435058 135368 122756 137584 141628 165945 161654 150077 152174 94804 96729 284352 258466 754787 759066 242971 240592 315724 318501 381182 367827 386070 390992 401138 409582 378194 419483 828833 866423 578505 492434 340161 335718 391917 392157 403444 410256 412910 416906 460089 459733 730842 768909 40.25 67.2 1
08:54:44 2023-09-28 378032 378234 98520 95847 158420 161805 165780 163753 103951 101510 118365 119290 145175 146725 405565 437379 1173765 1161927 417046 438107 136461 120569 138268 141148 166875 160993 151040 151517 95355 96367 286222 256641 758933 759066 242351 240255 315717 317603 378966 369889 386892 387898 399275 407209 381662 420744 827357 872995 579317 489478 340644 333983 390224 390129 406047 411482 414190 414380 457898 460049 730506 767818 40.25 67.2 1
08:54:45 2023-09-28 381155 378261 98508 95271 160922 159902 165954 163822 103865 101297 118501 122485 145654 146181 408747 437460 1162148 1152670 421414 437379 136198 120303 138268 141084 166875 160993 151178 151165 94900 96367 287181 256278 762887 762298 242181 240966 315766 318501 378396 369889 386317 387862 401138 405966 381968 423319 825535 865388 571332 488280 342067 333830 391917 387574 405723 413660 412651 419945 455720 463313 737842 764297 40.25 67.2 1
08:54:46 2023-09-28 383857 378342 98347 95945 157788 160926 164858 164910 103693 101690 118456 119436 145859 146926 405673 438398 1171257 1148480 422084 435280 135487 122756 137815 141511 166409 161654 150418 151896 94739 96696 288229 258466 749294 760948 242387 241644 314615 318501 381721 369556 385473 387826 403579 409008 378763 422011 825462 862613 576190 486688 341612 333324 391586 392062 404120 412061 412981 419414 460053 459733 735789 765641 40.25 67.2 1
08:54:47 2023-09-28 378975 378775 98273 95940 157717 161475 164823 165475 103660 101578 118038 119728 144841 147134 405673 435606 1183104 1159943 420818 435927 135626 122722 137815 141349 166293 161748 150418 151896 94643 96696 287762 258053 751972 759066 242423 240966 315502 318501 382260 369853 385193 390165 401138 409944 378547 419227 828833 869839 577171 492288 340644 335682 392158 393451 407274 410185 414777 416906 462728 460057 728475 768788 40.25 67.2 1
08:54:48 2023-09-28 377090 377329 98307 95230 158013 160307 165688 163857 103693 101297 118303 122485 145654 146662 405745 435799 1173865 1161927 420113 437483 135734 120650 137953 141140 166875 161138 150902 151165 94836 96367 287947 256641 760999 759557 242764 239547 315947 316577 378966 369889 384853 390716 399871 405337 381969 420744 827357 871818 575037 489478 339680 334450 390775 387934 406011 412061 413237 414452 457182 460013 730842 767273 40.25 67.2 1
08:54:49 2023-09-28 382883 377954 98038 95741 160593 162261 165525 164654 101507 101409 118365 119371 145517 146656 405565 433070 1171266 1159191 423011 437379 135615 120470 137815 141182 166618 161586 150868 151618 94772 96598 288725 257917 757488 757993 242387 241644 315058 316766 379038 369889 385523 387632 402940 407470 378871 418817 825535 875019 569605 492049 341612 333830 390966 390680 405975 410220 412944 418785 458579 459334 731881 765073 40.25 67.2 1
08:54:50 2023-09-28 381819 378518 98013 95785 157607 160703 165123 164910 103660 101578 118072 119436 145216 147136 405709 436789 1171368 1146812 418672 442305 135624 120809 137828 141217 166409 161172 150733 151584 94739 96664 289517 257079 750020 762839 241085 241644 315502 317603 381182 369853 385160 386627 402056 409618 378799 422011 826706 862649 574873 486616 340555 333559 391917 389600 404725 412028 411412 418494 462438 459841 739867 767744 40.25 67.2 1
08:54:51 2023-09-28 380416 378369 98279 95884 158233 160858 165214 164587 101261 101578 118269 122587 144875 147134 405457 441150 1176899 1156059 419519 437997 135615 120303 137849 141182 166409 161138 150693 151233 94900 96664 288725 258194 755338 762298 243007 239883 315947 318501 378749 368741 386353 390716 400504 407791 378799 422951 827357 861396 581174 486652 339680 333947 391219 391232 404084 410402 413201 414489 459981 459733 733214 767257 40.25 67.2 1
08:54:52 2023-09-28 380731 377954 98340 95421 160663 160447 165653 163925 103693 101297 118467 122519 145654 146283 405745 435316 1171368 1161890 422646 442029 135615 120303 137849 141084 166642 160881 150693 151199 94804 96367 289595 257005 760399 756922 243521 240051 315058 316802 378699 369889 384583 391269 401174 405337 378943 421377 828869 873779 574873 493161 340161 336430 391940 387754 405831 411303 416547 416725 457003 459841 728253 765641 40.25 67.2 1
08:54:53 2023-09-28 382306 378234 98411 95619 160523 160481 165238 163684 103693 101510 118106 122553 146278 146158 405673 433079 1168013 1156059 422084 436312 135615 120470 137853 141315 166642 161172 150693 151937 94772 96696 288229 257551 758231 759604 241635 241993 315058 318951 379038 372018 386343 387208 402654 407149 381968 419446 825499 874266 576190 489246 341612 333830 392472 390956 406047 411157 413918 418490 459261 460371 732558 765604 40.25 67.2 1
08:54:54 2023-09-28 378970 378780 98244 95688 157827 160815 165088 164875 103660 101578 118235 119436 144875 147288 405637 438367 1174699 1148443 417967 437815 135360 120554 137780 141280 166409 161138 150626 151652 94739 96664 289517 258466 755839 762805 240850 241224 315766 315239 381539 369528 387716 387028 400960 409440 378619 421791 827695 864945 574873 488826 340555 333794 391364 392194 405903 412025 410102 416906 459715 459805 739950 768352 40.25 67.2 1
08:54:55 2023-09-28 378903 378465 98248 95559 157823 160699 165238 164497 103765 101578 118235 119290 145182 147071 405673 441016 1177133 1157429 419556 435280 135687 120470 137918 141140 166826 161104 150660 151618 94836 96664 287855 257551 753791 761219 243142 240219 315947 318501 379038 367597 385160 391269 401102 407756 378194 423282 830402 861360 571332 490935 339680 335718 391364 391232 403444 412640 413237 414489 459944 459373 735612 767559 40.25 67.2 1
08:54:56 2023-09-28 378650 378799 98242 96039 158008 160858 165479 164737 103989 101510 118298 119664 145148 146759 405119 433792 1180588 1163332 414592 437997 136139 120554 137849 139630 166735 161138 151006 151652 94869 96664 287855 256648 759451 756922 242387 240966 315802 315816 381721 369889 386617 387898 400504 409618 381087 419446 827357 865456 581174 490935 341612 335718 390775 390147 406047 410220 414777 418453 462728 460013 730324 769456 40.25 67.2 1
08:54:57 2023-09-28 382214 378482 98348 95688 158047 160447 165383 164611 103765 101578 118351 122553 145620 146759 405745 435674 1167976 1152707 421712 442618 135615 120303 137815 141280 166642 161002 150902 151550 94836 96922 288725 257734 760044 760142 241599 240966 315058 318501 379038 372543 387166 387172 402338 407720 382237 419446 824878 872995 573556 486616 342361 333577 393269 390978 408236 411303 412468 418603 459081 459661 736057 765419 40.25 67.2 1
08:54:58 2023-09-28 382083 377909 98273 95461 158047 160790 165606 164726 103803 101578 118351 122519 144875 146929 405745 440530 1165453 1152233 424485 437688 135581 120638 137815 141477 166642 161748 150660 151652 94901 96664 288725 256823 772923 763730 242387 240797 315058 318242 378966 368705 387531 387862 403223 405301 378799 423319 824878 867380 576190 486616 341369 333830 391550 387898 404402 413221 414190 418785 458102 460057 738059 765851 40.25 67.2 1
08:54:59 2023-09-28 378867 378789 98446 95712 157823 160815 165353 164382 103693 101578 118269 122621 145216 146352 405673 439072 1178877 1157253 419556 435280 135615 120554 137815 141477 166409 161518 150660 151652 94836 96598 288725 257734 757017 760999 243521 240628 315947 318501 379038 368705 389334 391290 400853 407508 378352 424110 830231 863077 574873 491760 340402 336668 391328 391232 404968 412640 413201 418825 461434 460057 733596 769456 40.25 67.2 1
08:55:00 2023-09-28 378975 378645 98001 95716 157818 160960 165238 164910 103517 101578 118072 119436 145758 146978 405709 436943 1180675 1161073 414664 435280 135811 120581 137853 141397 166642 161138 150693 151199 94804 96664 290708 257404 755706 756181 242387 240797 315724 318008 382260 369925 386617 387898 401138 410229 381969 420076 828527 865420 576190 491665 340644 333830 391364 390456 406047 410256 414777 416870 462728 459369 728770 766885 40.25 67.2 1
08:55:01 2023-09-28 380561 377949 98487 95787 158163 160567 165640 164244 103989 101373 118331 119307 145685 146145 405529 436233 1171368 1161853 423246 437379 135834 120603 137828 141050 166642 160822 150801 151233 94965 96598 288725 256641 767469 758479 243693 240424 315502 317725 378966 369889 385124 391822 402020 405337 381123 421377 829054 872995 574873 491665 339680 333983 391917 390093 405975 412061 413892 416870 457182 459334 728216 767818 40.25 67.2 1
08:55:02 2023-09-28 378975 377329 98248 95591 160602 160409 165388 163891 103726 101264 118351 119361 145216 146662 405673 440705 1164625 1152607 424110 436852 135708 120470 137944 141336 166409 161138 150626 151652 94772 96499 287084 256278 773936 762805 242351 240966 315058 319740 378663 369260 386009 387862 402338 405301 378835 423282 825499 867078 578824 486580 340644 333830 392472 387862 404438 413624 413895 420057 456718 459949 737842 764924 40.25 67.2 1
08:55:03 2023-09-28 380705 378871 98209 95941 157937 160926 165238 164905 103693 101578 118428 119436 145148 147101 405709 440172 1174605 1150151 418262 435280 135487 120554 137815 141477 166409 161172 150626 151618 94739 96664 286659 257440 753435 762839 240886 241474 315724 317603 381182 369817 385124 386591 401738 409618 378835 421675 827292 865127 582509 488974 340555 333505 391917 390456 405903 412061 411703 417495 459764 460057 741141 767818 40.25 67.2 1
08:55:04 2023-09-28 381542 378518 98148 95753 157827 160244 165238 164633 103660 101578 118072 119436 145182 147238 405673 433311 1180588 1161073 417083 435085 135615 120470 138035 141182 166467 161172 150801 151686 94772 96664 293486 257656 757640 756885 242387 240628 315724 315816 381721 369889 386343 387898 401138 408724 380797 419191 830046 871342 577171 491520 341127 333794 391328 393451 405831 410078 414777 417495 462728 459691 728770 769818 40.25 67.2 1
08:55:05 2023-09-28 378862 377945 98344 95656 160826 160447 165780 164382 103760 101437 118385 122519 145600 146317 405745 437444 1171368 1161927 421901 437379 135615 120303 137849 141084 166642 160847 150868 151233 94869 96499 287084 256641 761369 757993 243693 239883 315724 316837 379002 369889 384853 391269 401138 405372 381123 421675 826737 870461 574379 490935 339680 334252 391917 387862 406011 412061 413856 414489 458490 459691 728770 767257 40.25 67.2 1
08:55:06 2023-09-28 378939 377647 98340 95583 158049 160447 165653 163891 103936 101437 118467 122485 145890 146147 405709 439072 1162148 1153427 423135 435629 135615 120775 137815 141280 166642 161138 150902 151897 94900 96631 287947 255915 762720 764426 242136 241202 315838 320307 378252 369709 386790 387718 404830 405125 378727 424073 826706 870256 577507 488974 341612 335537 392195 387862 405617 411585 413896 417976 456504 459373 737990 765024 40.25 67.2 1
08:55:07 2023-09-28 382342 378522 98042 96104 160446 160960 165388 164945 103693 103773 118072 119599 145758 147264 405673 436754 1173732 1148443 419592 435280 135360 120809 137819 141315 166409 161172 150660 151896 94739 96696 290708 257404 758290 762298 241430 241644 315502 318051 381990 369623 385160 386900 402338 410229 378871 422048 827292 865127 576190 486652 340555 333794 392472 390730 405617 412640 412323 418453 462438 459877 739867 769966 40.25 67.2 1
08:55:08 2023-09-28 380421 377805 98418 95884 158123 160858 165479 164771 104023 101578 118317 122621 145654 147017 405385 441421 1177170 1156059 419592 437815 135697 120668 137858 141280 166642 161002 150593 151652 94804 96664 288725 257734 757741 762298 243521 240454 315983 318501 380913 369296 387206 391269 402993 408972 378871 424522 828564 861396 578824 490284 340161 334216 391364 391785 404689 411621 416400 416870 460053 460057 734747 767970 40.25 67.2 2
08:55:09 2023-09-28 385601 383092 99429 96834 159070 163096 171500 170386 101729 104126 120451 121284 149974 149646 410914 442093 1182676 1180484 429509 444268 138100 123783 143471 141298 169494 165497 155259 156252 97089 98459 293075 259870 768462 770387 245004 243657 319619 323736 385621 378261 394338 396912 407543 412205 385455 427243 845667 889274 587878 502274 346586 342807 401551 399012 414809 421164 424181 427553 466002 472391 742764 784080 40.25 67.2 2
08:55:10 2023-09-28 393652 390752 100940 98632 162764 167330 171670 170902 102059 104550 122469 123834 148588 154180 419724 448027 1203008 1190623 436406 450998 141842 122172 142907 144428 174591 172823 157822 159206 98965 100534 295685 265608 778989 781910 246625 246739 324503 325615 392194 385418 396493 400925 415016 419178 391881 431179 855460 905446 593185 505976 353807 345405 406056 403059 418794 428010 423597 433094 473127 475256 765613 792102 40.25 67.2 2
08:55:11 2023-09-28 400486 401892 104606 100226 170782 170838 177150 177750 102129 104550 123349 126782 152762 154162 429393 459652 1235907 1224330 442393 462687 141579 125125 148284 150972 180222 175538 164828 165344 101295 103974 300035 269247 798813 795634 252700 249879 329773 331897 400898 391993 405971 409015 418617 423993 394203 435808 871154 917181 599857 512113 357003 351857 414342 412903 427607 430567 433191 437646 478008 480680 768361 804802 40.25 67.2 2
08:55:12 2023-09-28 407389 403025 104852 100324 167932 172139 179310 177425 102154 104338 124633 127201 153604 154268 432728 469026 1227306 1216787 448658 464433 142109 125452 148870 148719 181849 177550 165889 166840 101852 104324 300236 268797 805212 804776 252878 251924 328689 333843 399560 391250 404900 408294 418928 421606 390823 437569 865588 910642 602526 513218 359541 351821 413396 414103 427076 431592 431620 436992 482558 478049 780245 809281 40.25 67.2 2
08:55:13 2023-09-28 411936 406088 104606 100299 168589 172757 179627 179078 104147 103810 124599 127942 153569 154764 435922 463456 1235907 1222554 450864 464063 141155 125279 150057 150123 182923 179016 167250 168351 101753 104512 304494 270423 799951 802428 252698 251996 328813 332652 399840 392025 405005 405174 419496 423993 391958 433742 863719 915711 598523 510666 359541 351821 413723 409079 423966 431118 429987 432556 473703 477411 774870 804231 40.25 67.2 2
08:55:14 2023-09-28 405461 406097 104321 99948 167608 172208 179310 178582 101495 101578 124189 127853 153429 154764 432786 467599 1239149 1215422 441597 463242 140771 125039 149848 149263 182425 181193 166585 169814 101329 104146 301804 272745 795302 807058 252878 250406 330663 330643 402106 390698 405580 405496 414724 422503 390188 435792 866200 900230 602530 510305 356494 351569 412999 411456 422486 429143 429804 433636 477419 475041 764971 806519 40.25 67.2 2
08:55:15 2023-09-28 408276 406097 102192 99585 167801 172036 179434 178075 103760 101297 124256 127350 153399 153734 435235 466213 1235031 1226945 447954 464032 140905 124389 149367 149160 182622 178085 166329 169389 101295 103936 300113 268797 809884 800127 253896 250582 325989 331646 397065 390147 401397 405781 415088 418518 387885 431179 864654 909320 599357 513712 355994 348613 409962 410572 424002 429697 423561 433709 472302 476704 768016 801877 40.25 67.2 2
08:55:16 2023-09-28 410772 407280 101905 99686 170822 172174 178497 178548 103693 101437 123937 128289 152585 154764 435307 464796 1244244 1222517 441259 464688 140684 124304 149848 149296 182587 178085 169263 169542 101295 104007 299151 270603 801705 802429 252700 249879 328459 329394 396813 391069 400785 402916 410844 418340 387704 428380 867074 913722 597188 511750 354844 350759 411187 409413 424559 426744 427948 433709 470506 474517 765083 803830 40.25 67.2 2
08:55:17 2023-09-28 414006 408199 102188 99480 167873 171558 179559 178092 103660 101404 124599 127942 153433 154729 437883 468773 1226687 1219387 448426 465345 141055 124389 152943 149263 183749 178085 167554 169863 101643 104118 304494 270459 816052 809349 252450 250758 326939 332263 396993 387916 402570 401730 413413 416256 387123 431142 862207 906728 601192 508288 357509 350176 411512 409726 420707 429250 423525 433709 474808 472342 774408 805687 40.25 67.2 2
08:55:18 2023-09-28 414696 410974 102325 99607 167907 172963 180306 179520 103698 101230 125044 128119 153569 154798 440672 468257 1235907 1220708 450152 464653 140600 125006 152765 150257 184053 179972 168224 167620 101688 102077 304437 272831 822212 810497 251879 251641 329152 330929 400441 392081 401004 400813 413087 418162 387596 427171 863392 911967 597188 510447 358302 350688 412416 409413 420080 430264 423561 432726 471792 472378 777073 804802 40.25 67.2 2
08:55:19 2023-09-28 412014 412560 102188 99719 167974 173118 180607 179679 103626 101230 125455 130569 154030 155411 438661 474400 1241453 1224256 444855 464980 140861 125006 153014 150773 184368 182243 170156 167823 101922 104536 304437 273786 811561 815070 252878 250582 329582 330607 401007 387844 401360 404211 411240 417860 383116 429509 865552 902177 594628 513382 356710 351496 412999 412683 423416 427496 425921 431574 474893 473600 769421 808610 40.25 67.2 2
08:55:20 2023-09-28 418886 413799 102467 99821 168839 173411 181498 180088 103693 101230 125491 130560 154424 155515 442874 472333 1237902 1226945 450539 466033 141197 125125 153298 151120 184790 182278 166742 167823 102027 104714 303950 273786 805762 810497 252842 251819 329349 331144 400441 391250 398881 400848 413087 418508 384230 423390 863429 914588 597111 515901 359269 350723 409997 409992 423226 431173 423525 432136 469030 473814 778731 805946 40.25 67.2 2
08:55:21 2023-09-28 414588 415110 104538 99753 169511 173690 181915 180533 103626 100917 125872 130628 154596 155299 441692 474279 1245127 1237117 450537 466761 141089 125092 153654 151258 185438 178985 167801 168588 102310 104714 302608 273399 816790 813917 254309 250582 326939 331359 399940 391032 399863 406068 411711 414009 384087 427585 865734 912530 605226 517807 357003 349384 411187 410572 423678 428119 423223 432064 472793 474481 774408 809392 40.25 67.4 2
08:55:22 2023-09-28 422871 417191 102330 100094 168974 174260 181305 180887 103626 101093 125872 130877 154952 155766 441656 478111 1241184 1218519 453232 468845 140634 125245 153619 152128 185308 180154 167652 169460 102310 104854 304276 274950 804296 817658 252878 249222 325954 331108 399840 390706 400720 400250 412470 417825 381597 423462 863770 902888 605529 514440 359541 351254 410704 409690 421964 430567 423453 428494 473461 470947 778178 811663 40.25 67.4 2
08:55:23 2023-09-28 422600 417044 104500 99817 170075 173706 182689 180853 101028 100711 126322 130447 155345 154798 445629 481532 1235635 1224256 454398 470684 141089 125212 153975 152023 186278 180176 168733 169760 102458 102373 306125 274680 817017 822618 252662 251216 327505 332473 400077 387808 400082 400531 411240 414944 382939 427437 861523 902851 606578 513382 358486 348822 411576 409761 421003 428237 423984 429477 471533 470287 779399 809257 40.25 67.5 2
08:55:24 2023-09-28 422006 418358 104394 99923 169529 174417 181984 182036 103593 100917 126288 131127 155285 156018 445629 478111 1254347 1226429 448940 468918 141055 125279 153940 152301 188690 180383 168601 169999 102239 102368 306261 276906 812801 816226 252842 250582 327963 328578 399840 391804 396601 400848 407543 416619 381900 424221 865552 909284 604212 516449 357832 351605 412999 409737 422153 430014 425921 429294 468778 473728 767679 808610 40.25 67.5 2
08:55:25 2023-09-28 422011 420232 104470 100024 169932 174695 182851 182324 103450 100917 126322 131377 155069 156568 446708 486323 1253613 1231282 452836 468809 141345 125525 151123 152867 185605 181460 169521 170574 102523 104917 307070 276906 819712 822404 252878 250230 327468 329644 401145 387844 398881 404646 407579 414079 378907 424522 867110 902851 603874 516633 356750 351254 410704 409761 422928 426369 422820 427212 473127 470947 768560 811663 40.25 67.6 2
08:55:26 2023-09-28 423935 420859 104500 99855 170084 174452 183141 182403 103593 100884 126531 131343 155595 156271 448339 477787 1245127 1229567 454573 468954 141089 125418 150706 152792 185382 181172 169439 170539 102594 102362 304929 276122 820878 819392 251314 251288 325954 331791 400861 392249 400335 401273 408652 414980 383825 421828 861950 911821 610739 514621 358523 351483 411151 409413 418866 429000 424476 428457 467302 469071 777708 808817 40.25 67.6 2
08:55:27 2023-09-28 421003 422152 102396 99919 169932 174730 183141 182938 103417 100917 126531 131377 155453 156558 447657 480464 1248668 1228032 450974 471715 141089 125245 151225 153037 185707 181827 169473 170574 102594 102400 308191 276710 817359 825545 252878 249879 327433 329573 400441 387844 399517 400884 406296 412887 378907 424559 866495 901539 605226 515170 355958 351254 411868 410950 422365 425402 424586 427852 472793 468829 767980 814017 40.25 67.6 2
08:55:28 2023-09-28 423899 424048 104394 99952 170050 175044 183630 183263 103417 100917 126915 131661 155595 156847 449109 481211 1248668 1226945 449551 468990 140993 125245 151607 153182 185741 182277 170313 171455 102811 102625 307070 277694 819969 828911 251879 249665 329509 329430 401574 390111 399517 399618 406074 414872 378583 424522 864654 899947 605195 513218 355775 351254 411868 409761 420666 425104 422190 426536 469030 467715 769827 810479 40.25 67.6 2
08:55:29 2023-09-28 423827 424048 104538 99753 170659 174974 184342 182938 103484 100711 126984 131666 156029 156305 449661 481246 1248668 1237117 456952 471715 141589 125245 151990 153318 186290 182070 170434 171151 102594 102356 307070 276122 822026 820045 252450 250582 325694 330607 399311 387916 394714 401492 407508 411371 378835 418190 862170 912004 602521 516599 357832 349098 412707 410063 422486 427532 421928 427707 466658 472391 780912 809392 40.25 67.6 2
08:55:30 2023-09-28 423827 426218 104470 99786 170930 175009 184635 183263 103450 100711 127072 131661 155595 157186 451799 484911 1254966 1243299 450753 472994 142305 125525 152623 153641 187395 182347 171095 171508 102879 102464 302534 277694 832086 824809 252059 248716 326939 331321 396921 390698 396457 400250 406002 412069 378871 419410 864654 909320 607997 516046 354557 349384 409997 409992 418866 422959 422293 427852 465419 468410 770267 805714 40.25 67.7 2
08:55:31 2023-09-28 428777 426523 102400 99611 170659 175009 184377 183228 103346 100711 127072 131411 155595 156053 450597 487125 1241490 1222517 457312 473122 140861 125279 151746 154278 186324 182718 170552 172243 102594 102491 307948 275989 823895 828532 251279 250582 324996 329110 401465 387556 399197 399540 409526 413776 376313 418968 861553 899762 595687 515059 358523 349313 409942 410572 418830 427725 421441 423322 467166 467356 777158 811482 40.25 67.7 2
08:55:32 2023-09-28 428628 425380 102188 99957 170709 175569 184015 184301 103208 100917 126740 128373 155595 157575 450597 481246 1257914 1235358 450225 473122 141122 125212 152480 153812 186944 182394 170976 172057 102594 102453 306125 277067 833366 825393 251279 249072 326974 327586 397065 390698 395270 400359 404467 412069 378194 416901 864654 906683 607997 515901 354844 350194 409997 409413 418830 423912 423984 425934 463354 467715 769465 806870 40.25 67.8 2
08:55:33 2023-09-28 428968 426249 102330 99611 170659 175604 184928 184137 103346 100711 127072 131787 155595 156847 450669 489917 1253421 1231777 455692 473791 141035 125452 151746 154592 186617 183928 171262 173135 102634 102888 307948 279277 813861 827736 251176 249243 327491 329916 401574 387880 396373 398867 405431 413521 375185 414340 862097 905446 605255 513657 355342 349666 408930 408186 418866 423999 422075 424188 462668 467715 769141 806929 40.25 67.8 2
08:55:34 2023-09-28 432065 426792 102330 99611 170659 175009 184964 183496 103312 100572 127194 131912 155595 156847 453328 483054 1245127 1226429 454587 473791 141820 125006 152657 153846 188121 182718 171674 172243 102594 102529 305799 276837 830106 828532 249727 249072 326835 327622 396957 387916 396493 396840 405395 408650 376528 418117 858978 902888 605226 512149 355666 350417 412707 407896 419145 425296 419401 427969 464328 463358 779211 808204 40.25 67.8 2
08:55:35 2023-09-28 433889 427854 102188 99578 170930 175446 185552 184465 103379 100572 127228 131729 158740 156568 455206 486765 1250045 1236126 458535 474389 141522 125556 152691 154527 187819 183450 172049 172792 102879 102421 306995 276837 832003 827736 250254 249072 324960 328351 397065 387736 394691 396876 406038 409008 373976 414713 857121 910642 608063 513693 355994 347248 410124 405817 418866 424895 417037 423024 463709 467894 777708 804574 40.25 67.8 2
08:55:36 2023-09-28 432840 429773 102089 99782 170144 175639 184999 185016 103241 100884 127194 128503 155595 157390 454719 487161 1250443 1226073 450575 474462 140771 125125 152726 154274 187531 183555 171674 173067 102594 102593 307948 279043 818840 834291 249306 248094 325428 328518 399311 387556 398924 395885 402088 410051 375795 417705 860941 894553 601169 510483 354125 349349 409508 408799 417409 422849 421148 424489 465021 460730 769827 806929 40.25 67.8 2
08:55:37 2023-09-28 437298 432824 102194 99686 170785 175867 185117 185170 103426 100716 127479 128526 155960 157036 454683 489744 1248668 1222517 453393 475433 140717 125212 152760 154600 187792 184221 171964 173222 102594 102593 307948 279240 821184 834561 248501 247884 326604 327069 397065 387218 394123 394951 401102 408972 371897 413138 859352 898393 606626 510629 353807 348613 408353 408186 415025 422262 419583 423287 463709 460049 769722 806929 40.25 67.8 2
08:55:38 2023-09-28 429911 429845 102188 98970 171049 175289 185552 184465 103241 100400 127493 131849 158774 156852 456079 487053 1250683 1239237 455868 473871 141089 125006 153082 154377 188121 183590 172563 173135 103059 102549 307865 278088 831751 830088 250358 247545 324924 329916 396182 387190 394691 396912 403850 405301 374021 413941 856442 902888 599816 517865 351600 345405 409508 405853 418171 421267 414353 424489 463381 463537 774833 805714 40.25 67.8 2
08:55:39 2023-09-28 436943 431132 102121 99566 170659 175639 185387 185275 103274 101264 127228 131484 156167 156896 456079 490159 1248229 1217246 456702 474462 140675 125125 152726 155091 187662 184338 171708 173654 102594 102619 310581 279509 827463 833380 247734 248303 324960 327591 397065 386380 394691 393770 401138 408686 373147 414125 855837 900601 607997 512186 355666 348327 408100 407896 417264 424634 418772 421533 463273 459805 773513 810545 40.25 67.8 2
08:55:40 2023-09-28 435085 431776 102076 98965 170922 175446 186073 185016 103503 100228 127649 131821 158774 156702 456828 495491 1242488 1225924 459910 474425 141197 125145 152945 154703 188314 183777 172256 173343 102594 102496 307865 276837 824720 835708 248117 246739 323100 327057 396439 384730 394691 395265 402374 405301 369857 413524 854248 894849 599816 513675 353771 344851 406020 408186 417409 422884 413237 420378 459764 459369 776572 806893 40.25 67.8 2
08:55:41 2023-09-28 432872 433061 101586 99649 169966 176166 184964 185570 103066 100711 127194 128591 155595 157355 456152 487161 1256238 1233603 453728 472191 140634 124833 152760 154733 188121 183917 171829 173378 102594 102491 307948 279509 830263 829154 248117 246324 324996 324830 396641 387556 393173 397986 400327 406367 373038 410221 860330 902742 598464 515059 353584 347528 406056 404532 417999 420385 417999 420639 458543 460730 765650 805724 40.25 67.8 2
08:55:42 2023-09-28 435128 432840 101985 99346 171031 175499 186037 185370 103393 100438 127513 128470 155960 156742 457983 493796 1257914 1234260 454369 473484 141035 125212 152760 154497 188121 184419 172152 174243 102523 102517 308917 281163 818042 830088 247734 245944 324503 324794 397029 386645 391653 393806 396347 405337 369893 408449 857121 902619 605255 515170 351636 347528 406056 403891 417142 422197 417037 419451 457218 459048 765650 805946 40.25 67.9 2
08:55:43 2023-09-28 436122 433138 101905 98928 170926 175324 186156 185016 103066 100228 127438 128373 158519 156847 457188 489400 1235907 1227818 455983 472155 140915 124456 153294 155004 188748 183882 173113 173376 102988 102529 308645 276535 846765 836930 247210 245804 323615 327958 393502 384118 394059 393181 398680 403686 369237 411310 852965 897282 607997 512149 354065 345022 408930 405817 414624 422197 413237 421649 460017 459409 777073 804538 40.25 67.9 2
08:55:44 2023-09-28 432912 433133 101901 98928 170659 175604 186073 185570 103170 100469 127758 128518 158553 156777 459576 495332 1254347 1231540 455983 473591 140015 125245 152696 155410 187881 185125 171947 174556 102452 102613 308825 279509 820407 831613 246625 245223 323818 324830 397029 385523 390788 393770 398086 405337 369229 405506 857767 897655 610843 515901 351636 348705 406165 405921 418076 421496 416547 417681 458435 462660 771946 809392 40.25 67.9 2
08:55:45 2023-09-28 432998 435936 101620 98932 170659 175481 186073 185570 103137 100643 127649 128535 156385 156881 459245 495814 1254966 1231208 454478 476480 141133 124939 153469 155169 188873 184326 172942 173931 102594 102426 307783 279437 830631 836783 247352 244399 323100 324830 394584 384875 390955 394396 396312 402233 365326 407873 856674 893735 606626 516267 350257 345128 404449 405817 417409 420384 412910 416906 459981 459481 767827 805751 40.25 67.9 2
08:55:46 2023-09-28 440608 435588 101835 98953 170930 175604 186334 185570 103099 100262 127683 128470 158809 157181 457566 488678 1245127 1226466 457996 477082 141133 124833 153252 155177 188714 184502 173080 174209 102594 102426 309703 279473 825463 834561 245795 245386 322574 324794 393405 385236 391989 393415 399435 403543 369677 407728 852819 901397 601169 510215 352830 346737 405948 402048 415025 422197 414616 418640 456234 460057 777073 802520 40.25 67.9 2
08:55:47 2023-09-28 436322 437360 101918 99147 171661 175324 187119 185535 103569 100405 127935 128461 156464 156603 461388 493030 1247782 1233603 460710 477118 140792 124800 153713 155376 188748 184502 173080 174104 102594 102496 309703 279240 845053 831613 245830 245188 321110 324830 393994 383722 387587 390801 397494 403119 366426 403866 852398 904032 606152 515901 351672 343299 405662 401765 415025 422279 413603 417826 453131 459409 778059 802520 40.25 67.9 2
08:55:48 2023-09-28 439398 435471 101557 98937 170541 176008 186073 188981 103184 100539 127527 128688 156202 157755 458246 494563 1248641 1227818 453964 475068 140808 124800 153047 155376 188748 184831 173115 174243 102988 102722 311573 279293 835018 839308 246484 243578 322956 324577 395323 382969 392280 393181 397061 403686 366133 408577 856674 883519 605255 510629 350831 345299 405948 405138 411792 419097 412910 414525 457182 454624 767282 805714 40.25 67.9 2
08:55:49 2023-09-28 435556 435445 101620 98710 171232 175289 189830 185570 103274 100262 127683 128373 158809 156847 459287 493066 1248668 1235358 461093 474662 140634 124714 153606 155410 189079 184960 173391 174243 102808 102464 318260 279473 830375 832201 245795 244434 320849 324830 393369 383183 387515 391123 396312 402270 365326 405506 852398 903921 602504 515901 351069 345685 405696 405743 414736 420241 412176 417681 455364 458906 773513 806926 40.25 67.9 2
08:55:50 2023-09-28 437738 436736 101523 98867 170659 175604 186334 186090 103175 100677 127615 129239 156246 157370 459611 494403 1259370 1241903 454138 477155 140728 124323 154106 155134 189239 184455 173217 174034 102594 102432 309703 279473 831580 836006 245039 242795 322538 324685 391848 384261 391036 391625 394616 400120 365291 405794 855460 899936 602514 512875 349838 344332 405948 402012 413642 417780 415366 417459 455589 456616 764454 805946 40.25 67.9 2
08:55:52 2023-09-28 440337 436700 101867 98529 171628 174817 189865 185311 103350 100195 128038 128373 158885 156847 459647 496103 1240302 1227818 461291 474996 141133 124763 153572 155307 189010 184890 173391 174487 102736 102496 307783 278115 832187 838857 246634 243613 319808 326400 392158 380826 390461 393378 399053 399800 365852 407816 851084 892203 598464 510447 351579 342735 405984 403216 411756 419133 412944 420057 455755 453844 772527 805374 40.25 67.9 2
08:55:53 2023-09-28 454825 439916 101639 98706 171353 175324 187204 186055 103393 100405 127901 128711 156395 156707 462404 495116 1248668 1229044 460710 479189 140567 125011 153679 155341 189176 185090 173391 174765 102953 102581 313676 279545 831527 836930 245937 243578 319748 324192 392158 384297 387551 390992 396394 400682 365255 404608 848041 897618 603884 509835 352329 344783 404662 400813 414261 420348 410394 416820 453663 456616 774870 802446 40.25 67.9 2
08:55:54 2023-09-28 441160 437817 101660 98862 170650 175850 186595 189281 103137 100539 127799 129016 156138 157610 459683 496067 1250443 1229567 454587 476036 139918 124389 153747 155272 189176 185090 173321 174643 102742 102657 311573 281306 830336 841694 246634 241981 320932 322993 394686 383784 389671 392376 393400 400120 362744 405897 854817 884291 593185 509799 349342 345270 405014 402048 409594 418803 413566 413689 453060 451831 769790 805946 40.25 67.9 2
08:55:55 2023-09-28 444323 438549 101489 98733 170650 175254 189759 185570 103544 100228 127826 128503 158740 156812 462356 501810 1245090 1221124 460058 477114 139229 124423 153431 155376 188812 185125 173356 175079 102452 102496 312583 282665 828717 838893 245244 243204 320068 321705 393333 380790 387479 387826 393990 401316 364057 403353 850332 888517 602514 507571 350831 342843 401049 404881 410853 419097 408549 414681 453096 452536 777625 805946 40.25 67.9 2
08:55:56 2023-09-28 440858 438773 101175 98871 170118 175621 186464 189449 102999 100814 127404 129302 155595 157865 459683 495491 1261166 1236521 455108 476299 140307 124323 153644 155238 189239 184913 173459 174347 102775 102502 311573 282502 832008 834561 246634 243693 321074 320767 391023 383112 389334 391014 391639 398928 363034 402139 854248 892497 601143 512911 348847 343299 403170 402024 411756 417523 412944 415270 449936 453243 762793 802483 40.25 67.9 2
08:55:57 2023-09-28 440323 440099 101349 98733 170659 175324 189794 189078 103208 100539 127649 128711 158740 156881 463409 496031 1239422 1229567 460058 476407 141133 124356 153995 155307 189377 184467 173944 174209 102879 104922 311345 279007 845998 841343 245764 242085 319583 324385 391904 382518 387515 390426 393703 396952 363252 404424 851084 890994 598464 511394 350583 342735 405125 401430 409271 417851 410104 414380 450859 451128 773389 801840 40.35 67.9 2
08:55:58 2023-09-28 441566 440175 101283 98669 170988 175289 187514 186351 103359 100405 128058 128688 156464 156707 463955 498801 1246896 1229081 461365 477114 140048 124323 153713 155341 189342 185090 173391 174800 102594 102432 311020 281596 830892 836930 243864 242120 318618 321383 390678 385147 385702 387826 393365 397392 364572 400009 847736 892497 605283 509079 350334 342807 402567 401456 412407 417816 405606 415270 450967 453243 774796 802410 40.25 67.9 2
08:55:59 2023-09-28 440326 440400 101171 98698 170118 175850 189626 189316 103033 100711 127615 129016 156419 157767 463082 500040 1248875 1226945 455983 479869 139431 124389 153644 155878 189342 185125 173391 175079 102671 102625 311573 282211 832666 843619 245937 243319 319961 321526 393570 383242 387371 390535 392381 398299 360916 403675 853506 884291 605255 510287 348354 342843 403831 403698 410078 417523 412345 413763 451039 451043 770012 804802 40.25 67.9 2
08:56:00 2023-09-28 444504 442251 101185 98638 170892 175009 190096 188981 103208 100512 127935 128809 156303 157326 465195 498982 1240719 1227818 461398 479869 140147 124270 153747 155199 189411 184796 173944 174521 102594 104854 313214 279437 838690 842535 243864 243427 317176 322719 390247 381082 386045 387826 394123 394066 360228 401251 846266 883519 601143 510324 348847 341807 403525 402308 410078 415956 410422 413107 450967 451043 770267 801840 40.25 67.9 2
08:56:01 2023-09-28 441541 442079 101205 98525 170506 175569 189794 188981 103208 100505 127649 128623 158774 157320 464793 502029 1256646 1233842 459800 477643 138942 124699 153116 155745 188610 185964 173183 175464 102560 102491 312459 282429 835764 838893 243864 243008 318547 320696 392158 381890 386070 389839 391497 398578 359649 396457 848004 891139 599772 513712 348600 342807 401479 400884 409953 413456 407936 412848 453591 450863 763334 804802 40.35 67.9 2
08:56:02 2023-09-28 446107 442106 101175 98501 170659 175254 189794 185570 103208 100228 127649 128558 158774 157037 464137 496103 1245127 1229567 459157 477607 140018 124270 153713 155376 189377 185160 173788 175079 102594 102400 312459 282502 832181 838893 243864 243427 317176 323421 391904 381360 385160 386591 393310 396952 362704 399718 848634 895560 601143 509421 349590 341591 403260 400177 409881 416610 409350 413470 447589 453595 774759 800026 40.25 67.9 2
08:56:03 2023-09-28 441545 441719 101387 98627 171872 175131 187645 186245 103535 100405 128147 129016 156682 157180 466403 498801 1250369 1237117 462950 477895 140114 124256 153679 155376 189377 185090 173979 174957 102594 102529 310581 281199 833768 836930 243864 242325 318219 321443 391350 382160 384904 387862 391604 394101 359685 395791 846136 897282 597111 514440 348847 340463 401085 401172 410658 412231 405497 414093 449274 451043 767827 800063 40.25 67.9 2
08:56:04 2023-09-28 449186 442147 101171 98429 170386 175569 190096 189113 103170 100436 127683 128656 158809 156847 465195 503162 1245127 1221124 458152 477931 138968 124389 153500 155410 188748 185125 173391 175481 102310 102400 312583 284971 830877 844090 242792 242837 319946 319324 393424 380937 386818 385254 392176 396453 358566 400260 848069 886979 599772 508495 348847 342289 401319 399582 410585 415920 404249 410335 450967 450778 774833 804231 40.25 67.9 2
08:56:05 2023-09-28 447233 445381 101214 98566 171168 174817 190238 186090 103578 100539 128010 128744 158850 156896 467284 499036 1238679 1229567 463260 477967 139147 123980 153747 155199 189377 185090 174256 174521 102594 104815 310475 280931 851548 843729 243693 241644 318214 320767 387763 378903 384583 386591 389853 394446 357488 400830 846266 883447 601143 508288 347861 340463 402941 401172 408344 414071 405461 414093 448255 448805 770231 800100 40.25 67.9 2
08:56:06 2023-09-28 440364 445332 101205 98458 170650 175446 189865 189184 103208 100539 127649 128776 156505 157210 467284 505008 1252532 1231170 461869 480454 138942 124323 153397 155956 188645 186130 173494 175464 102526 102464 312459 282902 826865 840748 243648 241644 319055 319725 392458 378903 384323 387790 391273 396952 356414 394884 847369 888554 595145 513712 346878 340739 401021 399653 410658 413624 405497 411279 451003 450726 767206 804231 40.25 67.9 2
08:56:07 2023-09-28 446168 442760 100829 98429 170454 175727 189830 189484 103137 100711 127649 129027 158554 157610 467284 500512 1250443 1227818 458064 478003 139663 124185 153606 155233 189377 185125 173943 175114 102452 104883 313566 282902 834482 843729 243346 240797 317141 318759 390798 378903 386617 386848 388047 393516 357237 396493 847968 882086 603884 507571 345753 341771 400454 400323 406011 413881 405569 410298 449567 447037 767827 802446 40.25 67.9 2
08:56:08 2023-09-28 444101 441895 101205 98197 170896 175166 187645 186542 103578 100443 127935 128751 156464 156742 467799 500674 1248557 1237006 464654 477967 138968 124185 153747 155100 189377 185054 173944 174957 102523 104815 311129 281487 844402 837635 243521 240966 315983 320210 388051 378903 383164 387481 389236 394169 356449 396899 847467 894701 594406 514440 347369 339125 402441 400040 409210 412640 403929 412190 449020 448439 765576 799496 40.25 67.9 2
08:56:09 2023-09-28 449102 445647 101031 98425 170650 175009 190167 189184 103208 100195 127683 128373 158774 156558 467946 504653 1243288 1220255 459661 480744 142610 124270 153252 155410 189176 185715 173391 175481 102310 104950 313477 284764 834448 845291 241349 242011 317734 319881 392181 378758 385030 385436 390794 396952 355807 394570 846867 885481 598401 509942 348354 340428 399289 401172 408921 413930 404996 408454 448922 448052 774246 804665 40.25 67.9 2
08:56:10 2023-09-28 449702 446931 100937 98394 170514 175424 190132 189281 103208 100469 127683 128890 156429 157140 467946 498982 1241490 1228069 461907 477967 139888 123573 154171 155091 190406 184583 174569 174365 102523 104748 312459 281632 845960 845893 242351 240966 315983 318759 387670 378867 385523 384243 386921 392439 356378 395791 845667 883253 599772 504643 346597 339710 401588 396804 405457 412843 403077 410298 445856 447050 770267 798659 40.35 67.9 2
08:56:11 2023-09-28 445006 444333 100829 98197 170033 175289 186453 189184 103137 100469 127683 128744 158629 157210 467946 505008 1247107 1229081 460816 477715 139690 124223 153823 155203 189239 185019 173840 175341 102455 102511 311573 283630 833615 843132 242764 240255 315947 320307 390616 377090 382550 386048 388047 394169 355971 395457 845502 884655 599772 513675 345499 339675 400135 400889 406047 412061 403644 410110 450367 445711 761063 802446 40.35 67.9 2
08:56:12 2023-09-28 450648 444952 100833 98193 170118 175569 189697 185050 103170 100262 127649 128656 158740 156881 466241 505008 1245127 1217246 460058 480744 139254 123980 153465 155376 189342 185125 173667 175359 102423 104883 313477 284508 839589 845506 240850 240255 317770 316766 390247 378830 384904 382521 387429 392674 354242 396299 846266 883369 599772 507413 345509 340703 397043 399758 406047 412878 404996 405439 445600 445747 770231 801877 40.25 67.9 2
08:56:13 2023-09-28 446568 450817 100686 98189 170118 175324 189830 186970 103402 100649 127799 129391 155891 157505 469274 500357 1254004 1238768 458499 477931 139180 123743 153781 155233 189411 184878 174378 174521 102452 104782 311458 282303 842247 841197 242387 238735 315983 320268 387397 378276 382857 385469 387429 391268 355059 394581 846465 892946 595659 510629 342731 338686 401021 396768 406047 412640 404249 408742 445227 447159 758874 797725 40.35 67.9 2
08:56:14 2023-09-28 446872 444952 101175 98093 170965 174295 190274 185570 103241 100228 128072 128470 158809 156817 467199 505044 1235907 1224330 465315 477679 138751 123862 153500 155199 189377 185125 173944 175079 102452 104782 314230 281199 839332 846013 241313 239651 315322 318617 387799 376946 383055 385436 387975 391090 355396 395591 841338 883333 601143 510305 345463 337594 401588 399157 405296 412640 403483 409537 447191 443075 768919 797762 40.25 67.9 2
08:56:15 2023-09-28 452334 446272 100729 98058 170514 174713 187382 186351 103359 100195 127683 128503 158553 157132 469830 501810 1245127 1227818 459661 481617 138942 123777 153500 155341 189342 185090 173823 174943 102239 104815 310475 283302 837362 843132 240104 239511 315724 316802 387397 378903 383164 381646 387781 392439 355023 394265 843200 888554 599772 507413 345265 337630 399289 395544 406047 411585 403205 405403 442061 445782 770267 795433 40.25 67.9 2
08:56:16 2023-09-28 447832 448545 100514 98156 170084 175009 189697 189352 103066 100572 127649 128809 158519 157285 466834 503516 1248875 1227818 460058 480780 139147 124018 153576 155134 189170 185054 173805 175219 102242 102347 315263 283981 836775 847325 241599 238699 315983 316766 387073 376237 383055 384784 385653 392439 359146 394847 848634 882267 598401 509079 342695 338650 398753 396840 404369 412061 406146 405439 444208 447524 763334 800100 40.25 67.9 2
08:56:17 2023-09-28 453236 448175 100724 98124 170118 175009 189830 189316 103170 100546 128045 128503 158553 156847 466870 505116 1245127 1220255 458869 482212 142411 123777 153252 155272 189010 185125 173391 175359 102027 104815 312583 285651 829382 846738 239122 239140 315214 317603 387727 377126 382010 382719 385724 393338 354967 393063 843871 881099 603894 506694 344742 338615 396777 396804 405939 411621 402561 404760 443897 445483 769141 800100 40.25 67.9 2
08:56:18 2023-09-28 449139 448085 100480 98156 169958 175324 189697 189387 103033 100822 127445 129577 156079 157875 470608 501810 1254200 1238768 459932 481618 139822 123507 153747 154841 189411 184796 174256 174312 102242 104714 312919 282902 859568 842535 241099 237714 316289 316766 385693 378564 380860 383130 384498 389484 353144 392171 846266 891139 595145 508683 342068 338650 399289 395544 405975 411160 405571 405403 442061 444043 756061 796559 40.25 67.9 2
08:56:19 2023-09-28 446241 448157 100484 97863 170118 174521 189697 189219 103066 100262 127649 128535 156431 156881 468259 509124 1250683 1226503 462200 482553 142075 123947 152760 155376 188451 185715 173115 175604 102027 104782 314370 283703 830298 843729 240565 237997 314327 318276 388051 376524 378538 382485 385382 392439 351866 389780 843834 885908 591032 511425 342659 337594 397007 396876 405975 408715 403205 405081 445674 446103 762253 802338 40.25 67.9 2
08:56:20 2023-09-28 451757 448248 100699 97966 170381 174312 187503 186613 103359 100371 127935 128503 156251 156593 468259 503162 1245017 1227818 464406 482212 142411 123847 153576 155164 189308 185125 173944 175114 102027 104748 312459 284237 835202 841939 238954 238770 313337 318276 387073 378830 378574 382178 385724 390065 354716 391593 840743 889458 602504 504715 344742 336542 399021 395580 406047 412061 400711 405367 442097 446465 768016 795433 40.25 67.9 2
08:56:21 2023-09-28 450904 448058 100447 97993 169571 175280 189529 189387 103066 100539 127615 128744 156070 157245 467234 505044 1245127 1223423 458462 482212 142342 123814 153541 155065 189170 184878 173287 174974 102066 104680 310272 284508 838063 848528 241320 237085 315947 315816 386508 375995 381719 384346 383312 389721 351902 393355 845068 877801 601143 506694 341587 337630 396412 396137 402311 412957 403813 403514 442097 439736 764527 797160 40.25 67.9 2
08:56:22 2023-09-28 453122 448345 100870 98226 170118 174417 190042 188981 103241 100024 128058 131729 158843 155836 468625 509124 1238542 1223423 467616 482212 142243 123573 153252 155341 189045 185125 173702 175359 102027 104603 313676 282902 841531 846775 239360 237795 313183 318501 386816 374270 378646 382719 386575 389448 351299 390955 838888 879008 603894 504679 342731 334521 397043 396804 402877 410256 399544 405403 444308 440387 769141 798807 40.35 67.9 2
08:56:23 2023-09-28 448504 448376 100488 97859 169958 174487 189830 186839 102995 100228 127867 128832 156360 156637 470571 509156 1252222 1231320 463664 483090 142203 124085 152657 155341 188156 185750 173115 175604 101756 102341 312127 285315 826255 842535 239325 237226 313921 315564 387979 375959 377365 380773 383384 390958 351830 387443 843834 886534 598334 510666 342140 338787 394598 396804 405939 408999 401387 405474 445674 443004 759949 798893 40.25 67.9 2
08:56:24 2023-09-28 450904 451471 100386 98052 169814 175254 189759 187400 103104 100505 127493 128874 155994 157355 468589 507529 1245127 1224256 460058 482894 142471 123573 153184 154807 189308 185054 173667 175044 101993 104714 314370 284508 842264 847973 239086 236423 315058 315455 385585 375395 381398 383260 382131 387745 351469 391508 843834 878020 599772 507054 340519 338079 395746 394916 401040 410185 402525 405474 441795 442138 765083 799982 40.25 67.9 2
08:56:25 2023-09-28 450746 450799 100657 98025 169982 174713 187119 186875 103502 100544 127744 129206 156246 157210 468625 500512 1252720 1238879 461037 482894 138777 123337 154003 154815 189377 184467 174222 174521 102239 104569 315263 283703 846135 844090 238919 236058 314836 315816 383281 376488 378199 381539 381560 386486 351866 387443 843834 889458 597887 507534 341612 336578 396934 393110 405543 409573 403168 406050 439292 441777 758581 796253 40.25 67.9 2
08:56:26 2023-09-28 457316 450345 100555 97826 169541 174452 189963 189281 103175 100505 127615 128656 155595 156847 468661 509483 1248668 1229954 459588 483578 142471 123540 153218 154807 189308 185090 173753 175079 101993 104714 314370 284508 835358 847053 239122 236459 313659 315780 385585 373079 377969 380773 382739 387674 349076 387407 843834 879453 592917 512487 343558 338338 396052 396587 402097 407570 401205 405614 444453 441227 760136 797688 40.35 67.9 2
08:56:27 2023-09-28 451342 449712 100623 97793 170454 174277 185648 186090 103208 100195 127649 128679 156360 156305 471855 505008 1245090 1229567 466087 483578 138820 123422 153218 154983 189142 184925 173788 175044 101993 104680 313566 284508 836616 843729 237408 237191 312919 315816 384431 376187 376161 378885 383312 387450 350697 386173 838816 888517 599724 504679 342586 334486 395746 393699 404653 408641 396520 405474 439005 441693 767827 796687 40.35 67.9 2
08:56:28 2023-09-28 455562 450017 100178 97797 169780 174417 189626 189281 103175 100195 127615 128503 155969 156603 472617 510022 1246490 1217504 464224 483395 138491 123762 153082 155169 188714 185090 173391 175359 101889 104714 316939 286126 831574 847926 237041 237191 313183 315305 386200 376250 377897 378812 382167 388868 349675 387443 842567 874470 601114 505976 342623 335494 393936 395836 402240 410185 396520 403643 442025 442030 769415 797725 40.35 67.9 2
08:56:29 2023-09-28 450940 450431 100382 97797 169814 174417 189794 189281 103208 100228 127615 128503 156029 156812 468661 501288 1235907 1226073 462297 483236 138873 122425 153713 154201 189411 183882 174343 173966 101889 104536 316380 284306 846018 846724 237077 236058 312233 315744 381797 376783 378501 378921 382131 384192 351227 387479 840707 883333 601114 505976 340519 334521 396340 391673 400406 408963 396592 404576 436508 440750 768645 797585 40.25 67.9 2
08:56:30 2023-09-28 452681 450800 100458 98029 169704 174855 187119 186613 103293 100544 127513 128865 155960 157320 468697 505116 1247782 1230739 462676 481813 142272 123304 152760 154807 189205 185090 173788 174521 101889 104680 314370 284508 840263 846738 237847 235414 313147 315449 384125 371928 377365 382178 380421 386216 347536 387443 841971 878020 598334 510230 341612 334521 394526 394011 399773 406464 401691 403643 441259 439404 759659 796559 40.25 67.9 2
08:56:31 2023-09-28 450832 451052 100382 97464 169932 173862 189998 185570 103208 99990 127615 131695 156385 156311 468733 507949 1238542 1219841 468550 482567 142005 123337 152726 154807 188714 185090 173356 175079 101784 104680 313455 284508 839782 847973 237041 236213 310962 314867 384431 371963 377063 378885 383043 386486 347501 386209 839451 878020 608129 507267 344047 335300 396945 395220 402965 407570 398163 404429 440827 439261 769975 797709 40.35 67.9 2
08:56:32 2023-09-28 450530 450940 100137 97789 169545 174573 187346 189210 103141 100436 127527 128430 156029 156603 468697 507949 1254347 1227818 462950 483578 142040 123540 152586 154846 188156 185090 173080 175079 101610 104748 317556 286126 825119 843729 237041 235694 312197 313535 385008 374199 377691 378921 380687 387403 348586 386544 841375 884765 616908 508647 341612 334450 394105 392798 402842 405328 396520 400899 440602 440737 758874 797820 40.35 67.9 2
08:56:33 2023-09-28 455957 450899 100141 97493 169541 174260 189794 188981 103175 100195 127581 131855 156133 156389 473289 503300 1244607 1227670 466307 484678 142272 123237 153082 154635 189170 184878 173356 174786 101714 104502 314370 284508 842928 846124 236239 235694 311251 315227 385519 375216 375861 378207 381601 384729 349639 386544 838260 884291 599724 506694 340483 335718 394526 390730 402842 408355 395890 403357 436687 440391 768919 794991 40.25 67.9 2
08:56:34 2023-09-28 450675 451161 100107 97525 169545 174139 189661 189148 103033 100505 127160 128470 155595 156847 468697 502029 1248668 1237117 459588 482894 142272 122340 152760 154171 189010 184338 173944 174299 101818 104358 314230 283703 854123 843729 237444 234208 311215 315708 380959 373043 375632 381908 379853 385760 348305 387129 838888 885908 599724 509079 341127 335718 395746 391314 400406 404090 398908 404289 436687 439476 756430 794991 40.25 67.9 2
08:56:35 2023-09-28 454911 450836 100454 97626 170445 173722 187645 185535 101603 100062 127513 128591 155925 156672 472275 509483 1235635 1222517 466234 483322 138561 122425 152760 154206 188748 184467 173666 174243 101818 104324 316157 283434 844095 848009 236310 234932 311408 315708 384428 373333 375932 378776 380990 385489 345934 387458 837072 877486 599724 506694 341127 333830 396110 393110 400975 406500 396520 404899 439292 436250 764996 795556 40.25 67.9 2
08:56:36 2023-09-28 454578 453455 100137 97460 169806 173862 189794 185570 103541 100195 127581 131849 158705 156201 472159 505152 1243017 1227818 467151 483578 142075 122509 152521 154377 188714 184467 173391 174521 101818 104502 314370 284508 838490 843729 235545 234967 310308 313791 382445 373936 376889 377301 379853 384192 347536 385143 838260 889158 596944 507413 341612 333649 395820 394567 404681 407142 396926 402319 436580 442142 767079 795408 40.25 67.9 2
08:56:37 2023-09-28 458776 453583 100005 97497 169272 174417 189591 186839 103402 100162 127493 128373 155595 156702 472953 510780 1244207 1218519 459395 483578 142075 122509 152726 154343 188548 184502 173254 174556 101643 104536 315413 286126 836550 851690 235545 234243 311942 312803 382672 371963 376798 377352 379033 384799 346177 387790 838223 875539 591701 504150 339680 334216 392472 391350 400975 407140 396484 399658 436451 438134 763334 797016 40.25 67.9 2
08:56:38 2023-09-28 450935 453713 99970 97493 169008 174295 186595 189051 102966 100539 127160 128656 155595 156881 471421 505732 1253613 1234260 460964 483468 138396 122509 153186 154171 189004 184034 173614 174347 101610 104363 316157 285315 843764 846495 236109 233453 312197 313279 382801 373079 377083 378776 379033 384677 347536 385996 838925 887162 598334 504607 339439 334486 392172 392062 400406 405292 396592 400579 434675 438787 756393 795556 40.25 67.9 2
08:56:39 2023-09-28 453273 454514 100213 97456 169360 174139 189493 189148 103033 100228 127194 128461 155595 156812 471457 508046 1245127 1224330 459624 483578 142040 122425 152623 154343 188582 184502 173356 174521 101643 104358 310272 285113 838751 848009 236310 233487 310308 312803 381529 372018 376889 378885 379033 385760 344306 386270 838888 875590 605310 508288 339680 335270 392136 391971 399844 402891 396205 400013 440489 434643 758027 796687 40.25 67.9 2
08:56:40 2023-09-28 450475 454095 100250 97661 169939 173860 187645 185535 103393 100095 127513 128285 156177 156166 472681 504936 1245054 1229991 468279 481104 138301 122509 152726 154309 188748 184373 173391 174521 101683 104358 319132 284508 840463 843729 235580 234243 309334 313791 382801 371667 375218 377942 378755 384677 345414 383055 838260 888036 599673 508719 341612 333794 393070 390730 401040 402856 396645 401255 435896 439095 761100 795313 40.25 67.9 2
08:56:41 2023-09-28 450971 453713 99974 97693 169511 173827 189759 189113 103066 100195 127404 131940 155595 156449 472159 509450 1254347 1229567 459624 482493 141842 122425 152691 154592 188417 184502 173235 174957 101329 104430 315566 287348 836662 845524 235545 233848 312268 312934 382672 372782 375786 377639 379033 384192 346455 383092 838888 884853 596944 504607 339680 335718 392195 392194 403251 405921 396816 396353 438002 437398 760740 797510 40.25 67.9 2
08:56:42 2023-09-28 457433 454281 99974 97460 169507 173862 189626 186280 103066 100271 127424 131878 155595 156305 472159 506164 1240719 1224293 466454 483578 141877 122256 152586 154309 188548 184467 173080 174487 101329 104324 314035 285113 844747 845506 236513 233487 309298 313823 382801 372782 376355 375341 379033 384677 346978 384794 836479 883369 591701 504544 340644 333275 391586 390680 401542 405292 396364 399977 435895 438134 767282 792065 40.25 67.9 2
08:56:43 2023-09-28 449456 452927 99940 97464 169394 173862 189759 188946 103066 100195 127194 131849 155595 156558 472863 505044 1245127 1234260 465063 481104 142053 123093 152760 154206 188714 184209 173391 174365 101643 104705 316157 284105 851985 843729 236109 233093 308433 313791 381990 370851 375255 378812 381032 382937 348331 384501 839451 884473 598334 509580 339126 333758 394700 391676 400975 402786 395890 400616 436149 436584 756356 793227 40.35 67.9 2
08:56:44 2023-09-28 456207 454358 100038 97389 169435 173862 189661 189016 103104 100195 127194 131764 155595 156340 472863 508010 1234118 1223092 465380 481104 142075 122256 152760 153957 189010 184221 173788 174209 101643 104257 315115 283703 847020 852150 236847 233453 308433 313756 381182 371755 376889 376506 379033 382344 343343 385450 835887 874109 599724 505617 339680 333794 393382 391785 396745 404090 394078 401219 434030 433730 763334 793028 40.35 67.9 2
08:56:45 2023-09-28 452186 455001 99936 97456 169375 174173 186917 186577 103473 100474 127390 128470 155526 156563 473386 513099 1248266 1226593 462261 482493 141881 123295 152623 154424 188383 184303 173356 174521 101610 104729 313214 285720 849924 849847 235545 232088 309803 311854 382801 369889 376355 378207 379033 383562 345632 385996 837667 872424 594288 504544 338719 333830 392472 392062 397034 404055 395890 398777 435320 433427 757765 795556 40.35 67.9 2
08:56:46 2023-09-28 455878 454354 100132 97128 170084 172998 187645 185570 103208 99990 127404 131849 156202 155732 473903 510202 1234118 1220745 470251 481068 141808 122256 152269 154167 188156 183917 173270 174243 101643 104552 312919 284105 842928 851087 236179 232769 307431 313535 382260 369889 375823 375377 378120 382380 344901 384831 834703 877399 602492 505259 339496 332819 392207 391232 397034 405921 396143 400927 436679 433249 763994 791881 40.35 67.9 2
08:56:47 2023-09-28 462538 455962 100179 97366 169141 173722 186595 189078 103033 100195 127072 131849 155251 156533 472827 510992 1245127 1228983 465646 482154 141773 122088 152235 154167 187826 184209 172839 174365 101329 104290 316315 285315 836371 846506 236513 232053 308398 311818 381797 369889 373816 376506 379033 384677 344901 383092 837039 875503 594165 507534 338719 333559 392195 390766 397034 403677 394078 396461 436309 433533 755757 795556 40.35 67.9 2
08:56:48 2023-09-28 456857 455001 100107 97124 169545 173308 189697 185570 103241 100024 127820 131661 156167 155766 473939 510956 1235907 1216974 469917 482529 141709 122256 151780 154309 187950 184338 172839 174521 101295 104218 314370 285315 837741 850485 234851 233487 307181 311854 380959 369889 375218 374253 379033 383562 344611 382800 836744 876298 596944 505902 340161 331131 394141 392340 396817 404779 393903 399977 435356 431424 765083 795313 40.25 67.9 2
08:56:49 2023-09-28 454935 454996 99940 97298 169008 173862 189493 186090 103033 100195 127194 131764 155595 156384 474006 512504 1248668 1227818 465063 483243 141494 122340 151712 154557 187531 184831 172290 175079 101059 104324 316315 286736 836433 846124 236179 232053 308363 310655 380994 372018 372920 375905 377895 384954 344901 380751 838260 878107 592775 507571 338719 333324 392195 390730 399844 403394 395802 396425 436038 434034 756393 795556 40.25 67.9 2
08:56:50 2023-09-28 456857 453180 99940 97132 169507 173032 189830 185440 103170 99853 127493 131627 156167 155658 474311 511747 1235907 1217209 470584 482493 141576 122088 152201 154060 187826 183917 172325 174365 101472 104218 316315 285315 841797 852150 236179 234679 309105 311604 382801 369781 374505 374935 378925 383079 342744 382873 834002 874334 596944 505976 339016 330862 391550 391785 396997 402259 394682 400151 434065 431609 762756 793263 40.25 67.9 2
08:56:51 2023-09-28 453615 456170 99659 97128 169008 173585 186464 188946 103033 100228 127194 131729 155595 156340 474311 513262 1248668 1226945 464734 482529 141507 122425 151712 154377 187531 184631 172256 174556 101329 104324 319358 285720 835688 846775 234851 232019 307896 310873 380959 369600 372357 375341 376761 383598 342925 380715 840143 875539 598334 507571 337762 332549 391917 392230 397034 402544 395241 396389 437929 436389 755496 795260 40.35 67.9 2
08:56:52 2023-09-28 454416 454633 99978 97067 169409 173375 186988 185500 103326 100128 127370 131445 155595 155801 475392 510565 1241453 1226945 469251 482529 138016 122425 152235 153812 188121 183882 173270 174243 101472 104218 315115 285315 845559 845524 234851 232088 306966 310909 381182 373070 372357 373061 378464 381273 344901 378465 834703 884655 616908 508384 339680 331543 392472 390680 400409 402544 392863 396497 433169 435162 758874 790906 40.35 67.9 2
08:56:53 2023-09-28 453595 453852 99663 97132 168857 173343 189626 185570 103033 100195 127072 131729 155595 156197 474750 512504 1249797 1226073 465099 482529 141588 122256 151746 154094 187826 184502 172290 174556 101025 104430 318474 287552 832199 845506 234851 236555 307466 309426 382801 372018 372357 374253 376797 384143 344901 378465 837072 879081 592775 509942 338260 332171 390775 392340 400090 402967 394462 398844 438002 434821 756356 795556 40.25 67.9 2
08:56:54 2023-09-28 458257 455462 99903 97323 169034 173274 189661 185570 103066 100305 127302 131484 155595 156053 474348 507949 1240610 1224330 467923 482565 141576 122088 151678 153846 188087 183882 172805 173931 101295 104146 314370 285720 843089 845543 234520 232019 306537 310402 379038 372924 372920 372503 376761 380935 349796 378127 834924 884655 599673 507054 339199 330808 391364 389535 400409 403677 392271 396425 433300 435503 764219 791504 40.25 67.9 2
08:56:55 2023-09-28 455594 457249 99770 97298 168974 173585 189493 185570 102995 100228 126984 131695 155595 156305 474311 512144 1252569 1227818 459697 483279 141576 122088 151780 154060 187826 183917 172325 174365 101122 104324 313214 286508 837440 846124 234851 236151 309834 309922 381575 372365 371687 374074 374328 382810 344756 378285 839414 878646 595554 507413 337762 331812 388029 390746 399662 402544 393456 393984 435534 433427 758567 793300 40.35 67.9 2
08:56:56 2023-09-28 458943 454207 99697 96826 168732 173640 189458 185570 103033 100228 127072 131695 155595 156245 475728 508046 1240610 1223423 467519 485525 141675 121920 151990 153352 187826 183917 172359 173931 101295 104218 319358 285720 841740 848046 234520 233819 306502 311832 379038 372018 374085 371945 376425 380100 345632 378429 833449 883994 598334 504214 338719 331310 391088 387826 399280 401662 391980 396074 432976 434176 766077 793049 40.35 67.9 2
08:56:57 2023-09-28 462761 457964 99632 97358 168756 173965 186263 186316 103293 100545 127058 128373 155561 156489 474946 510956 1245533 1215233 464297 483959 141606 122172 151712 153923 188018 183882 172290 174209 101228 104257 318181 285739 854484 852897 234190 233197 307826 308887 381182 369623 373447 373880 374435 382041 342816 378501 834396 873539 598334 503757 339199 331740 388029 391232 396853 404530 391019 397860 435534 431574 765576 793263 40.35 67.9 2
08:56:58 2023-09-28 460246 455973 99668 97265 168974 173550 186334 185570 102999 100238 126950 131940 155492 156053 475355 505044 1239422 1224256 467850 483583 141675 122088 151956 153671 188087 183882 172805 173931 101228 104223 316315 285720 838423 847973 234520 231306 308706 309896 379038 372802 372920 374144 376124 380030 345388 377221 834359 880514 594165 505755 339016 330987 391495 387718 399735 403570 391462 398807 432903 433999 763150 792590 40.35 67.9 2
08:56:59 2023-09-28 461406 456284 99736 97132 171517 173722 186464 186090 103141 100195 127160 131849 155147 156862 475692 513226 1243288 1216055 462950 487284 141606 122172 152095 153778 187792 183718 172256 174209 101261 104257 315413 285703 842233 852897 234190 233025 307431 308023 379038 369781 373748 373880 373852 380900 342780 378465 834630 874193 594165 502738 337762 331740 387993 390056 396889 404530 391638 396267 433048 433160 763334 793227 40.35 67.9 2
08:57:00 2023-09-28 460899 454294 99728 96798 168815 173534 186464 185570 103141 100162 127160 131849 155561 155801 475728 508010 1241184 1224256 467886 482529 141739 121920 151712 153284 187792 183590 172770 173931 101261 104046 319205 285923 839564 846702 233825 233090 306969 309426 378713 371764 372067 373998 375981 378826 344476 379229 834368 884483 601082 506774 338333 329666 390775 387790 397034 400705 390764 396317 432994 432855 760199 790272 40.35 67.9 2
08:57:01 2023-09-28 460087 457882 99663 97092 168698 173274 186334 185570 103070 100204 127160 131849 155492 155801 476402 513624 1239422 1215021 470392 483959 141473 122088 151539 153812 187497 183882 172256 174174 100915 104079 316315 286126 836530 850485 233825 231306 306969 308923 379038 369551 371759 373616 376690 381203 341228 378429 833142 865681 594165 504544 338479 328742 390224 390093 395665 402190 389880 395759 435313 432711 765576 792028 40.35 67.9 2
08:57:02 2023-09-28 459920 456695 99562 96963 168694 172998 186334 185405 102928 100238 126774 131849 155561 155766 475692 507985 1239422 1224973 469251 483208 141542 121837 151712 153284 187497 183299 172049 173688 101025 102568 316315 286126 840732 846124 233317 233197 306933 311386 378785 371605 369488 373088 375560 378896 342744 378238 833105 879090 596854 507413 337762 329559 390224 387718 396997 400673 389843 395130 431614 431574 760199 788594 40.35 67.9 2
08:57:03 2023-09-28 460641 454566 99462 97029 168669 173118 186203 185535 103033 100162 126774 131849 154966 156276 475728 514022 1238437 1215535 469917 486213 141507 122256 151157 153671 186944 184174 171947 174052 100915 104079 315566 287144 831819 850485 233424 233290 306969 309630 379038 368150 369632 373088 374471 380065 340712 377825 829772 865492 602492 504177 338479 330370 390006 389803 395135 401904 391546 397958 432867 431618 764812 793049 40.35 67.9 2
08:57:04 2023-09-28 456097 456467 99528 96830 168440 173118 186073 185784 101771 100267 126950 132032 155595 156127 475692 513878 1250008 1224256 465758 483959 141045 122088 150343 153812 186910 183917 171674 174365 100845 104079 316315 286126 830555 847973 234190 232053 306969 308923 381182 368959 369524 372728 373874 380900 340712 377221 836801 874193 599673 504607 335714 329773 388029 390093 395701 400111 392271 396267 433048 432407 751932 793227 40.35 67.9 2
08:57:05 2023-09-28 457508 454557 99765 96600 169385 172208 189794 185016 103208 99853 127126 131666 155595 155480 477114 514022 1234081 1218519 470047 483208 141507 121753 151678 153534 187497 183299 172256 173654 101018 104046 317216 285315 842701 852293 233496 232053 306070 309643 378966 367008 369632 373998 375874 378925 339911 378285 832592 873816 595554 503573 336006 328564 391328 387718 393579 401307 391055 395723 432006 430540 760740 788594 40.35 67.9 2
08:57:06 2023-09-28 454914 455916 99662 96998 168473 173153 186073 185570 102999 100162 126740 131849 155561 156411 476439 514094 1245127 1224293 465063 485130 141178 121920 150988 153778 186875 183847 172256 173951 100948 104046 315413 286126 837335 848009 234190 231890 306969 308023 379038 367267 369228 372467 374172 379994 338659 377221 835887 870424 592775 507413 335677 329773 388029 387898 393927 398884 391921 396267 432976 430477 751932 792065 40.35 67.9 2
08:57:07 2023-09-28 459374 455903 99761 96761 169107 172688 189591 185016 103208 99990 127160 131343 155595 154833 476776 514022 1234081 1218519 470584 483924 141358 121753 151434 153318 186944 183590 172067 174229 100915 102782 315610 286736 843674 853362 233281 232018 305998 310945 378821 366829 369452 373843 375261 378561 338695 377257 829736 872468 590175 503720 336425 327679 390224 387538 394204 401272 389568 395130 432294 430575 761063 790309 40.35 67.9 2
08:57:08 2023-09-28 456202 456937 99391 96793 168270 172998 186334 185570 103033 100162 126740 131627 155310 156053 476776 514094 1245127 1224330 465758 483995 141045 122088 150239 153671 186910 183917 171674 174209 100811 104118 319132 287279 833307 848009 233460 231728 306825 308023 378713 367561 368412 371910 373279 378967 339648 378201 834667 872923 590175 507413 335677 329738 387475 387862 394821 399231 391389 395411 432831 432678 752240 793042 40.35 67.9 2
08:57:09 2023-09-28 459465 455912 99736 96472 168970 172174 189759 185016 103175 99853 127160 131252 155595 155515 476776 513262 1232296 1222219 471403 486976 139661 121920 151678 153182 187689 183450 172118 173481 101023 104199 319132 285647 844923 852897 233060 231403 305854 311606 377756 366421 369560 372825 374221 378925 338624 377257 829150 870424 598334 503007 336194 327750 390594 387136 393302 400709 389843 394852 430365 429514 760199 787962 40.35 67.9 2
08:57:10 2023-09-28 455921 457303 99420 96798 168571 172998 186073 185570 102999 100162 126740 131627 155345 156162 477114 514058 1244207 1223386 465063 483959 141310 121753 151225 153318 186910 183264 171982 173343 100811 103868 315413 286126 841503 848009 233260 231205 306717 307737 378966 366164 368081 371910 372162 378925 338338 378311 836744 871306 591385 507377 335715 329292 387777 387610 392847 398255 390706 394549 432393 429809 753534 792028 40.35 67.9 2
08:57:11 2023-09-28 456011 455907 99420 96464 168864 172721 186464 185016 103365 99990 126774 131377 155177 154833 475326 509020 1237669 1226073 470584 483243 141507 121586 151468 153144 187497 183264 172221 173343 100915 103902 316315 285854 845298 846124 232697 231565 306070 307988 377239 367561 367269 372561 373839 376607 339648 376448 831571 879489 592775 507413 336188 327679 389957 386247 394553 397697 387578 396585 429049 431533 756356 786254 40.35 67.9 2
08:57:12 2023-09-28 456847 457272 99327 96802 169745 173118 186334 185570 102928 100162 126740 131666 155345 155801 477114 514130 1247782 1224330 465758 485431 140884 122088 150504 153250 186910 184174 171674 174209 100915 103902 315413 287074 837184 850941 233137 231118 306933 310031 378533 366865 370326 373843 372578 378755 338481 377886 834630 871654 596854 508023 335238 329204 387632 387826 393927 398007 390488 394549 432976 429816 751363 792065 40.35 67.9 2
08:57:13 2023-09-28 456243 456933 99425 96629 168796 172208 186334 185016 103137 99990 127038 131377 155487 155515 477114 509414 1239422 1226429 470769 484412 141507 121586 151712 153075 187497 183264 172221 173362 100915 103868 317216 285315 847035 846124 233060 231205 305639 310286 376658 367302 367269 373088 373612 376047 339648 377922 832197 877399 592775 507413 333681 327450 388029 385397 393927 396550 390488 396327 431321 430832 753608 789670 40.35 67.9 2
08:57:14 2023-09-28 456275 457344 99259 96798 168440 172757 185552 185570 102999 100195 126652 131479 155345 156162 477114 513986 1241526 1224293 465099 488124 139744 122088 153142 153193 187689 183450 172152 173569 100953 104165 316001 287144 845409 850941 233060 230648 306501 309410 377526 367082 367822 373616 371901 376607 337059 379498 834630 868878 601082 505617 333103 328706 387339 386519 391506 397697 390743 393917 429991 428015 753720 789749 40.35 67.9 2
08:57:15 2023-09-28 456207 456625 99396 96765 168304 172139 186464 185016 103033 100162 126740 131411 155379 155801 477114 507913 1239694 1226429 470584 483995 141310 121502 151225 152826 187497 182718 172101 173067 100915 103725 319245 284603 841011 846124 232697 231043 303923 307988 376371 366973 366718 372825 373279 375452 338659 376789 834924 877107 594165 507303 333537 327573 387402 385254 393712 396373 387470 395558 427992 431533 751282 786254 40.35 67.9 2
08:57:16 2023-09-28 460025 458865 99632 96432 168805 171985 186464 184430 103544 99928 127072 131252 155595 155299 477114 514058 1230514 1217653 470584 483959 141178 121586 150918 153037 186944 182753 172101 173675 100811 103868 316157 285315 843042 852897 232009 230684 304959 308023 376658 365322 368968 372036 373314 375487 337568 376089 829642 870388 598334 502260 333717 327220 388029 385397 391541 399795 387578 395705 427810 428859 758996 787405 40.35 67.9 2
08:57:17 2023-09-28 455957 457344 99226 96757 168550 172243 186073 185311 102858 100162 126740 131411 155129 155801 477790 509483 1240610 1229954 468882 483959 141310 121586 151434 152792 187497 182718 172221 173067 100915 103868 318118 285315 862839 845506 232810 230203 304922 310286 375279 366865 369276 374144 372056 376761 338517 376936 834368 878020 590864 506694 332599 328192 387740 384172 393302 396550 390467 394549 426486 429836 754399 787988 40.35 67.9 2
08:57:18 2023-09-28 460844 456942 99286 96793 168440 172208 186334 185016 102999 100024 126652 131484 155379 155732 477790 510992 1228735 1218519 468698 483959 141310 121586 151225 152792 187497 182718 172256 172826 100742 103658 312919 285040 843784 852897 231973 230325 305209 307988 374404 365066 369524 369943 371866 375739 337331 376089 829772 871690 595554 500732 333645 327715 387704 383094 390992 399795 387542 394549 428777 430227 761711 788363 40.35 67.9 2
08:57:19 2023-09-28 456207 458014 99217 96629 167764 172208 186073 185016 102858 100024 126531 131666 155345 155801 477790 507913 1241526 1229567 470251 483995 141310 121586 151576 152939 187916 183089 172118 172929 100814 103949 317216 285854 843384 847325 232355 230113 303852 307737 377419 366457 369165 373616 372127 376268 338113 375613 831020 877152 599673 506694 333139 327715 387475 384208 393026 396550 389916 395145 426468 430284 749696 786254 40.35 67.9 2
08:57:20 2023-09-28 461079 457339 99425 96793 168654 172174 186334 185016 102891 100093 126619 131593 155129 155766 474813 510956 1230176 1219387 468330 483959 141310 121419 151191 152758 186978 182683 172101 173157 100915 103692 319019 284710 847503 852897 231612 230325 305209 307988 374106 364774 368412 369943 371570 375739 337094 374997 829150 873742 588804 502460 335715 329902 386650 382916 392020 399969 387362 393734 428280 429054 760488 787428 40.35 67.9 2
08:57:21 2023-09-28 458943 458705 99217 96765 168051 172243 185552 185570 102895 100228 126322 128373 154897 156603 476857 510565 1245017 1233075 463532 487012 141906 121586 151678 152758 187758 182394 172290 172826 100915 102250 319808 285315 852984 848009 231688 228863 306034 308538 374106 366164 367269 373088 369354 375739 338113 375676 833449 878107 589474 504187 331592 328742 385599 383058 392750 397697 389880 391549 425203 429290 749867 786291 40.35 67.9 2
08:57:22 2023-09-28 462556 458328 99222 96596 167907 172174 185552 185146 102928 100093 126740 131320 155095 155801 477790 509124 1234118 1217246 467886 483583 141576 124542 151607 152301 187826 182140 172256 172277 100569 103763 318295 286940 854916 850485 230892 229289 304458 308357 375818 366207 371380 369691 372902 375632 338552 376062 830194 875394 589995 499952 334999 326991 386198 382485 395214 399444 386308 392176 424239 428875 762907 786310 40.35 67.9 2
08:57:23 2023-09-28 459953 458664 98813 96695 167705 172757 185552 185570 102791 100195 126322 131627 154845 156053 476776 512504 1237939 1217653 462297 483995 141080 121586 150343 152792 186910 182753 171708 173222 100569 103835 319470 285775 838490 852897 231252 228863 304851 306802 375529 365066 368968 372036 368803 374370 337331 377350 829736 866423 598334 498506 333337 328706 384480 384243 390957 399515 387542 390923 427138 427249 756573 790683 40.35 67.9 2
08:57:24 2023-09-28 462464 458664 99251 96464 167806 172208 185552 185016 102928 100093 126531 131195 155095 155658 477114 509483 1230550 1219387 467519 483959 141507 124542 151468 152267 187916 182312 172563 172724 100749 103806 315413 286126 851877 851580 230714 229077 304780 306694 372654 365322 368377 369538 369942 374400 338077 375942 829054 873612 594165 499879 333103 325778 385635 381842 390992 398884 385151 392103 426469 427957 759986 786310 40.35 67.9 2
08:57:25 2023-09-28 462491 458700 98780 96637 167641 172998 185552 185570 101322 100228 126322 131627 154879 155836 477114 512504 1239423 1218519 462333 483959 141080 121419 150135 152546 186746 182556 171743 173102 100569 103692 317385 285475 840937 852897 231252 228437 305854 306802 374979 363681 368117 369943 368510 376532 336587 377093 829772 865199 598334 500321 334286 328227 386793 387042 394096 399373 386781 390190 427698 430372 759585 790794 40.35 67.9 2
08:57:26 2023-09-28 463580 458700 98780 96172 167907 172208 185552 185016 103033 100024 126531 131484 155129 156062 478660 509265 1238954 1220648 467740 486323 141369 121419 151123 152896 187395 182544 171947 172792 100536 103692 315413 286126 852744 851690 230336 229218 304780 306802 375286 366207 367858 368687 369354 374685 338113 374012 827879 875539 599673 500025 333139 325743 386316 381913 392198 397976 385151 391826 426469 427600 759986 786869 40.35 67.9 2
08:57:27 2023-09-28 459985 459742 98751 96637 171171 172243 185258 185570 102754 100093 125939 131666 154630 156162 477114 512540 1237902 1216291 462987 485130 140849 121419 150135 152478 186875 182718 171708 172879 100397 103692 317385 285739 840280 852897 230533 228313 305102 306658 374440 367082 371116 369582 369573 376797 336409 375832 831410 865629 589995 500676 332959 327185 383259 384208 390957 398290 387596 389603 427103 426850 758838 788594 40.35 67.9 2
08:57:28 2023-09-28 468497 459738 98743 96798 170927 172998 184999 185570 102787 100024 125973 131484 154630 155766 477114 507949 1248668 1224330 459661 483959 141080 124542 150239 152199 186910 182556 171982 172312 100397 103587 317385 287348 861709 845543 230497 228313 305854 306694 373248 365393 365874 369799 370020 375475 337366 373411 831608 875539 589995 503757 333374 327750 385223 381913 392163 396202 386344 387484 424572 428574 756550 786254 40.35 67.9 2
08:57:29 2023-09-28 464839 459387 98751 96625 169162 172243 185258 185311 102824 100093 125973 131411 154630 155801 477114 513262 1237939 1215058 463677 485054 140953 124611 150135 152335 186617 182556 171401 172859 100335 102250 315627 288302 844968 854106 230391 228332 305205 306550 377152 364084 367305 369502 370020 376268 335539 376786 829772 866423 598263 495702 331592 329436 385771 383094 389826 398605 386036 387520 426169 427756 759183 787441 40.35 67.9 2
08:57:30 2023-09-28 460246 459378 98743 96464 166888 172208 184670 185311 102579 100195 125906 131479 154454 156340 477114 507593 1245127 1229567 462297 483959 141114 124508 150239 152162 186944 181851 171982 172243 100466 103515 316603 285720 846154 846738 230497 227411 304745 306802 372167 364809 365104 369907 370020 373563 336587 372847 829772 875539 585784 502652 331920 327485 386079 384273 394096 396943 387398 389603 423962 427143 746164 787914 40.35 67.9 2
08:57:31 2023-09-28 458475 459423 98751 96176 167040 172174 185258 185181 102824 100126 125939 131411 154596 155949 477114 511783 1242488 1217828 464654 483852 138885 121419 150135 152690 186773 182579 171571 172983 100402 103625 322275 285779 841995 852897 230249 227872 305209 306514 373843 363171 367305 369655 369759 375739 334565 375108 828564 865811 599673 498470 332392 327150 382954 383023 392426 397662 386272 387448 425799 426244 757914 787405 40.35 67.9 2
08:57:32 2023-09-28 461079 460035 98718 96472 169370 172688 185223 185570 102791 100195 125906 131593 154253 156305 477790 509483 1245127 1231320 462261 483924 141242 124439 150343 152023 186944 181943 172221 172208 100466 103520 316315 284603 847639 846738 230462 227341 302999 306802 374985 364738 368230 369582 369731 373768 338660 374529 832592 875357 589995 502432 332392 327538 386867 384038 392982 395854 387470 387484 426179 428998 749335 787428 40.35 68.0 2
08:57:33 2023-09-28 464174 460030 98751 96639 169388 172996 185235 185323 101255 100062 126221 131605 154673 156062 478019 512324 1241719 1212669 462950 483924 140913 121586 150135 152701 186582 182614 171674 172757 100192 102250 316475 288097 837065 854106 229550 227729 304959 305795 375818 363136 367234 368615 369723 375739 334494 373374 830231 868878 598263 495594 331556 325743 384950 382718 391872 397662 387157 387448 425300 428175 758581 786218 40.35 68.0 2
08:57:34 2023-09-28 460246 460039 98681 96600 168633 172208 184764 185570 102758 100162 125906 131849 154596 156166 478129 507913 1247782 1227818 459624 483959 141207 124439 150135 151989 186910 182070 171947 172571 100364 103553 315413 286940 852938 848454 229640 227236 304816 306550 374226 364852 367598 369582 368691 373457 336009 372212 829736 878790 593296 502934 332392 327185 382113 380702 393260 394954 386000 387411 424070 426615 750400 787988 40.35 67.9 2
08:57:35 2023-09-28 464183 459346 98743 96172 167242 172105 185517 184430 102928 99853 125939 131484 154918 155515 478129 509124 1234957 1218660 467850 483959 141011 124508 154046 152401 186875 182105 171521 172277 100330 103625 318295 286940 844474 850485 229033 228118 303284 306478 370984 364774 366131 367249 370020 373492 336516 372774 827292 873858 596854 498470 331556 325146 385223 382682 393538 399189 386388 390596 423818 428708 760703 783896 40.35 67.9 2
08:57:36 2023-09-28 461079 460039 98580 96600 168401 172688 184635 185440 102791 100093 125906 131666 154561 155766 477790 509056 1247782 1226783 463993 487321 139237 121386 150343 152131 186807 181966 171810 172139 100402 102001 317385 287483 862849 847325 229069 227024 304136 305544 374153 364191 367188 368615 368352 373350 336009 371360 829736 874884 596854 501513 332156 326692 384136 382953 390647 394678 385115 387375 424034 427658 749335 786310 40.35 68.0 2
08:57:37 2023-09-28 464072 459306 98776 96168 167589 172105 185552 184430 102966 99990 126322 131093 154952 155480 478129 509483 1231423 1217653 467850 483959 141011 124439 153975 152023 186582 181529 171129 172812 100192 103482 317385 286126 847409 849209 228998 227764 303320 306262 373698 364227 366131 366955 370020 372127 338660 372221 828041 872813 598263 501032 334048 327115 385532 384310 393817 396943 385477 389712 426469 427585 758285 786162 40.35 68.0 2
08:57:38 2023-09-28 460246 459805 98747 96168 169379 171985 185235 184735 101322 100169 126503 131354 154923 155662 478056 513118 1248520 1225482 462152 484982 138795 124542 153975 152267 186582 182474 171741 172243 100158 103625 316475 286916 840355 846702 229033 227535 304281 304364 372131 364191 366668 367543 367798 374614 335503 369452 829150 870461 595445 503007 332082 325637 383356 381307 390921 394057 386608 387339 426469 425990 750795 787428 40.35 68.0 2
08:57:39 2023-09-28 465232 459706 98751 96144 167305 171985 185223 184465 102895 99819 126288 131002 154630 155264 477790 509483 1234994 1218519 468550 483959 141026 124473 153725 151989 186290 182070 171163 172277 100192 103520 317385 286940 838759 850941 228787 228156 302574 305867 374226 364631 367635 365967 369839 373874 338457 369416 825462 875539 602477 500732 333389 326617 385496 381307 390957 395266 385184 389567 426469 428927 758581 786310 40.35 67.9 2
08:57:40 2023-09-28 463932 460035 98718 96144 169269 172139 184928 185016 102791 99990 125939 131217 154596 155480 477790 514094 1235907 1209287 466454 485018 140585 124508 153725 152267 186290 182105 171095 173122 100123 103658 318474 287055 841027 852897 228093 227764 303356 304864 373248 362013 367188 365304 368907 375475 335836 371651 827292 865738 596854 499636 332095 326654 383356 383023 391319 395301 384623 390651 428134 427004 760592 788511 40.35 68.0 2
08:57:41 2023-09-28 464807 460030 98718 96079 168874 172105 185223 184430 102895 99853 125939 130945 154596 155264 475816 510204 1234081 1220255 469917 485094 138968 121419 152176 152414 186576 181966 171061 172586 100332 101968 317385 286940 847035 848528 228288 227694 302185 305759 372096 367082 367188 365304 369754 373492 334565 371306 825315 874975 597030 500025 331090 324816 382650 380737 390338 394954 384895 387484 424070 425446 758581 784080 40.35 68.0 2
08:57:42 2023-09-28 465170 460062 98677 96140 171030 172105 184799 184723 102824 99853 125906 131308 154561 155264 477790 514094 1238542 1210943 466490 485054 140849 124508 151749 152233 186127 182105 170942 172792 99882 103625 318474 288782 836345 852897 227615 227535 303320 304578 373248 362013 367188 365268 368647 375211 335836 371651 826998 867078 574458 502102 333811 324744 384913 382916 390970 396943 384131 389567 428583 423858 760740 786310 40.35 68.0 2
08:57:43 2023-09-28 463854 459702 98710 96136 171162 171592 185223 184266 102895 99928 126537 129011 154820 155524 479147 512360 1235760 1221957 470548 485252 138967 121237 151856 152269 186290 181943 171163 172070 100263 102001 318295 286126 840067 847325 228626 227624 301481 305795 371539 363100 364969 365304 370020 372933 335836 369083 827879 875612 586989 504544 331054 324816 383259 383224 391872 394714 384932 389712 424070 424757 751932 784080 40.35 68.0 2
08:57:44 2023-09-28 463524 460066 98747 96108 171220 171592 185258 184430 102895 99819 125939 130877 154952 154764 476187 517842 1228735 1208026 468530 485850 138392 124508 151643 152267 185707 182394 170942 172810 100225 103591 315413 286940 845136 852897 228678 228191 301197 306774 375818 363834 367041 366003 371845 374471 333695 371506 825689 865849 590342 499989 331054 324780 385496 384854 389940 394092 384932 389748 424536 424002 758581 786310 40.35 68.0 2
08:57:45 2023-09-28 462533 459922 98652 96047 168732 171728 185376 184254 103117 99857 126396 130877 154918 154764 478468 511711 1238917 1222480 470584 485166 140781 124508 150135 152165 186290 181817 171163 172535 100192 103448 322275 286126 839740 846124 228163 227376 302407 305795 371539 362521 364711 366146 369754 372079 335836 369380 827879 875503 591385 505259 332392 324816 383259 382953 390766 394160 385204 387520 424034 423720 750141 784043 40.35 68.0 2
08:57:46 2023-09-28 461429 460030 98714 95912 169210 171439 185552 183845 102966 99512 125939 130696 154952 154587 475780 514166 1230176 1212396 468530 483924 138306 124439 153654 152554 187529 182439 170924 172550 100091 101860 318181 287279 841914 852787 228537 227554 302156 305508 374153 362953 366668 366153 369767 373492 333839 369524 823091 864548 594165 499989 331810 324816 386042 381842 388020 393782 384968 389748 426469 423786 755720 784043 40.35 68.0 2
08:57:47 2023-09-28 458943 459877 98710 96010 168909 171592 184964 184137 102791 99819 125906 131002 154420 154798 478129 517842 1241184 1218519 466454 485395 140585 124404 153689 151812 185707 181817 171163 172571 99882 103448 318181 284902 839743 849847 228358 226322 302151 304614 372689 362953 364417 367249 367798 373528 333532 369488 829642 863869 594165 504214 330577 326509 384406 384310 387876 394643 386535 390522 427603 423930 746164 787428 40.35 68.0 2
08:57:48 2023-09-28 459841 459706 98784 95720 167738 170979 185552 183263 102824 99512 125906 130752 154678 154626 478963 513842 1227019 1215263 470511 486323 138271 121222 149721 151887 186188 181494 171129 172023 100020 103415 319019 285923 841736 852293 227615 226322 301339 306118 371504 360911 366668 365375 370020 371783 333297 371651 823091 865775 599673 498470 331340 324816 383869 383224 387948 393507 385204 387484 423998 424002 753497 784043 40.35 68.0 2
08:57:49 2023-09-28 459649 459913 98681 96104 171026 171592 184670 184430 101349 99819 125906 130968 154347 154798 476857 517842 1239149 1218519 465063 483959 138409 124404 153654 151779 185741 182070 170823 171969 99882 103343 317954 285913 841301 850485 228678 225936 301126 304364 373634 360623 364750 367292 367102 372233 332684 373425 828906 863397 594165 501295 330512 324816 383864 382953 387948 394499 386608 386178 423998 421875 745745 783785 40.35 68.0 2
08:57:50 2023-09-28 471859 459809 98549 96015 167275 171455 185411 183705 102975 99857 126187 131377 154424 155485 476858 514022 1226687 1215021 468920 483924 138444 124231 153725 151326 186161 181805 171163 171969 100123 101438 319358 285720 843888 852897 227615 226287 302193 306262 372117 360911 366113 365340 368907 370118 333333 371651 824878 866423 599673 495666 331068 324816 385496 381872 387984 393507 384932 387448 422661 423416 755720 784007 40.35 68.0 2
08:57:51 2023-09-28 458943 459913 98508 95944 168905 171592 184799 184430 102791 99990 125906 131002 154454 155264 475816 514130 1235907 1216787 463677 483924 138306 124231 153689 151745 185707 181529 170924 172329 100129 101897 317954 287348 841375 852787 228572 226112 303050 304185 373434 360875 366076 367543 366658 371818 333279 371687 827879 856442 594165 495630 330512 324692 382814 382142 387639 392923 386608 386178 423998 423406 749076 786310 40.35 68.0 2
08:57:52 2023-09-28 464183 460102 98648 95916 171030 171592 184389 184289 102975 99819 125906 130911 154561 154798 479827 509092 1226687 1216787 467519 485130 141080 124110 150135 151292 186617 180920 171674 171474 100089 101438 318181 285720 850312 851690 227386 226287 302407 304364 370024 363466 366668 364756 368087 369014 333947 369452 824257 870256 591385 495594 330980 324816 382814 378848 388020 394092 384042 387067 421070 422354 757374 782858 40.35 68.0 2
08:57:53 2023-09-28 457080 462515 98541 96108 170751 171866 184670 184465 102720 100024 125664 131161 154313 155550 475816 513770 1240719 1211767 463205 484910 138306 121189 153979 152160 186188 181966 170958 172070 99816 103415 317840 287756 842910 853922 227828 225552 302363 303013 373170 362735 367041 365304 365558 371818 333875 369416 827292 862613 599673 497840 331450 324816 381698 382682 388020 394092 382578 385021 424070 422187 758581 786310 40.35 68.0 2
08:57:54 2023-09-28 464882 460179 98381 95912 170756 172139 184085 184500 102824 99853 125906 130877 154347 155545 475816 510956 1245127 1220745 459661 485130 140746 124231 153689 151326 185741 181494 170858 171747 99882 101438 317840 285775 842205 846140 227580 225587 302859 303013 372117 362013 364677 366153 366144 371015 335764 370289 828980 873196 586063 501331 331450 327079 382237 381064 390766 394437 384351 387462 422554 422999 750178 784080 40.35 68.0 2
08:57:55 2023-09-28 465030 459913 98545 96011 168574 171967 184097 184324 102800 100028 125838 131354 154176 155376 479110 513950 1235871 1209221 464369 485054 138134 121174 153583 151745 185673 181529 170434 172057 99782 101931 320310 286651 837113 852897 226173 225622 301481 302729 373170 362953 366149 363118 365558 372375 333568 368860 825499 863869 591385 498194 331920 324094 382004 382682 388020 394437 381695 385057 424070 423704 758581 785752 40.35 68.0 2
08:57:56 2023-09-28 466526 460174 98508 95777 170751 171558 184670 184137 102791 99819 125872 130877 154454 154798 478468 514166 1248668 1219567 464058 485431 138306 124145 153689 152051 185673 181529 170586 171969 99711 101897 320884 289399 841520 848528 227475 225990 303479 302374 373170 365010 363720 365161 364974 372114 333947 367162 828631 866060 595445 501477 330512 324816 379015 382069 391042 393606 383771 386548 423998 423858 746915 785752 40.35 68.0 2
08:57:57 2023-09-28 460313 462370 98578 95941 170686 171558 184213 184137 102791 99751 125771 129011 154278 154764 475816 514166 1236200 1206778 467923 485395 138306 124404 153297 152085 185416 181943 170434 172243 99678 103343 320884 288576 833412 852293 225981 226129 302193 302729 371019 360911 364453 363047 365594 372375 332828 368600 823091 861396 591385 499636 331920 324323 380978 382682 388020 394160 381426 385057 424034 422558 760230 786310 40.35 68.0 2
08:57:58 2023-09-28 461079 460174 98545 95688 170667 171524 184377 183845 102791 99649 125785 130820 154347 154798 477790 514130 1245127 1221845 463459 488470 138808 124474 153800 151258 185639 181425 170686 172157 99716 101686 315566 287091 836817 845506 226911 225587 301902 303777 372117 362013 363866 364756 365010 371121 333911 366610 827879 865420 592626 501477 330512 324816 379015 381603 390215 393606 383771 386512 423329 422796 750400 784080 40.35 68.0 2
08:57:59 2023-09-28 465828 460170 98508 95680 170756 171048 184377 184137 102791 99545 125872 130696 154454 154798 476894 507985 1234118 1216787 469917 484677 138478 124231 153619 151326 185741 181494 170586 171542 99849 101438 317385 287279 846814 848009 226208 226129 300531 303687 369772 362013 363866 363082 366694 369907 333622 369055 825065 871545 592626 500623 331303 324179 383137 381457 391319 394437 381965 386214 422697 426329 757914 784043 40.35 68.0 2
08:58:00 2023-09-28 461245 460170 98512 95551 170508 171320 184518 184021 101043 99859 125771 130594 154459 155160 479147 514022 1247634 1221087 463677 485395 138306 124266 153654 151326 187529 181529 170046 171969 99678 101438 316638 289124 855055 845543 226876 225552 300704 301774 372761 362013 363316 364756 364498 372114 333911 366610 827292 868264 592626 501550 329824 324816 380978 381872 390215 393329 383771 386823 424034 423894 748803 786310 40.35 68.0 2
08:58:01 2023-09-28 464665 460174 98714 95781 168795 171286 184964 183880 102824 99751 125872 130786 154527 154764 476223 509521 1234118 1217653 467834 485054 138306 124231 153439 151326 185707 181529 170586 172023 99780 101438 317385 284937 842397 848528 228402 226078 301979 303758 372117 363980 362658 365028 367067 369977 333658 368193 823128 872995 598189 501295 331450 323830 382814 381603 390215 393053 381856 386214 422697 422796 756550 781749 40.35 68.0 2
08:58:02 2023-09-28 461111 459994 98582 95815 166259 171267 184495 184254 102758 99819 125906 130877 154454 154798 479037 519307 1243251 1218519 465172 488124 138237 124145 151537 151224 188796 181529 170011 171782 99508 101438 319583 287567 831586 845543 226876 225238 300566 303420 371019 363466 360690 364756 365331 372114 333333 366024 825535 866423 592626 502260 330044 324323 379015 382682 388020 392466 383192 387482 424070 421544 747210 785752 40.35 68.0 2
08:58:03 2023-09-28 465133 460179 98685 95720 168344 171286 184964 183845 102824 99784 125906 130696 154313 154729 476259 512540 1235031 1218519 468530 485431 138134 121091 151963 151718 187529 181390 170721 171831 99920 101405 317385 287483 840176 847926 226173 225902 299375 302656 369736 363834 360546 363047 367210 369859 332828 364997 822945 872343 596759 503007 330365 323375 383319 378921 388020 392119 381695 386214 421474 423822 749732 782895 40.35 68.0 2
08:58:04 2023-09-28 457572 461448 98516 95843 170889 171370 184307 183810 102725 99895 125771 130843 154030 154764 479147 518574 1240302 1218519 465063 485395 138306 124335 153583 151780 185673 181172 170586 171661 99747 101438 319622 284866 844857 850448 226876 224820 299585 302693 370024 359716 360654 365268 364974 369565 329782 368824 826669 860954 595445 499989 328646 324780 381159 381028 385554 392084 384278 387060 422625 419865 744836 784007 40.35 68.0 2
08:58:05 2023-09-28 459328 460102 98480 95457 168480 170945 184893 183263 102758 99616 125737 128922 154253 154591 479827 513099 1235433 1227231 468293 486742 138168 124387 153513 151224 185382 180920 170976 171713 99958 101405 312919 285720 853463 846124 227386 225309 301126 303865 369988 360875 362731 365304 367498 367878 332756 366868 824257 871489 598189 501477 328646 323866 383085 378776 387876 391808 384314 385834 420111 422810 744381 781121 40.35 68.0 2
08:58:06 2023-09-28 462829 459881 98348 95397 170995 170742 184893 183228 102758 99786 125838 130843 154278 154729 477602 514022 1224006 1213221 469031 483995 138306 123955 153404 151258 185707 180383 170552 171116 99816 101335 319205 285614 847172 852897 226173 224855 301339 304542 371375 360551 364529 366062 366479 367738 331337 371454 824516 863723 595445 498194 330044 323830 381786 378416 386749 394160 381622 387060 418238 421191 755100 778801 40.35 68.0 2
08:58:07 2023-09-28 462766 463273 98242 96035 167735 171847 183618 184289 100904 100200 125597 131320 153569 155589 476151 510202 1241865 1221346 462225 485395 138114 124128 153369 151191 185315 180383 170011 171508 99714 101438 320884 286615 841403 847325 226139 224820 302193 302666 370024 363237 360654 363592 362755 369565 333297 368156 827879 868878 595621 499989 329577 324551 378979 378583 388020 392430 381965 385344 421402 424002 746841 782423 40.35 68.0 2
08:58:08 2023-09-28 464994 459746 98344 95652 170716 171543 184307 183810 102758 99819 125664 130662 154064 155022 478468 507557 1230176 1215021 469251 485452 138114 124128 153298 151224 187266 181286 170584 171455 99649 101405 317840 286736 850572 848528 227757 225666 301266 302727 370024 363723 363280 363998 365273 369425 333532 368156 820620 865695 595445 498997 330512 322813 381698 378848 388020 392395 378601 385021 421070 424002 750795 780680 40.35 68.0 2
08:58:09 2023-09-28 459699 460174 98373 95583 170677 171386 184342 183939 102758 99717 125751 130662 154047 155199 476858 519307 1238437 1216787 466087 486902 138018 124162 153369 151120 185382 181172 170518 171508 99645 101438 319392 286940 842701 849209 226173 225666 299585 302445 372117 359752 360582 364685 364462 368979 329711 367162 825462 859736 601047 502460 328646 323435 379015 378812 384706 392430 384042 386512 421366 419928 746952 783414 40.35 68.0 2
08:58:10 2023-09-28 458677 463168 98344 95521 170686 170979 184342 183810 102758 99922 125457 130662 154030 155130 479717 513062 1236484 1227231 464552 484874 138237 124301 153763 151123 185896 180280 170552 171082 99816 101265 315413 285315 851501 847973 227158 223469 299585 302977 369107 362613 360654 365304 364427 367295 331785 369088 827021 871489 594035 498506 327914 324816 381159 378171 387330 392430 384314 386512 418861 422476 743854 781121 40.35 68.0 2
08:58:11 2023-09-28 466605 463827 98248 95720 170373 171558 183723 184137 102617 100025 125457 131059 153962 155264 476151 514130 1234909 1207501 464698 485395 137830 124162 150935 151258 189060 181207 170518 171661 99508 101405 318474 286651 836620 852897 227115 224664 303385 302880 370024 360609 363536 363998 363045 369824 331247 369387 822785 856442 594035 497840 330512 322323 379015 381872 386713 392430 378528 386786 423293 421514 756835 783414 40.35 68.0 2
08:58:12 2023-09-28 459692 459886 98516 95750 168405 171352 184202 183542 102942 99857 125805 128922 154141 155489 479450 518574 1243288 1218519 464369 488484 138515 124335 153263 151258 188990 181460 170584 171831 99373 101438 319583 287531 833656 847325 227757 224647 299585 302451 372117 360911 360582 363082 364427 370153 331785 367114 824257 866387 598189 503892 328646 323866 381159 381872 386749 390914 381368 386512 423926 421514 742434 784043 40.35 68.0 2
08:58:13 2023-09-28 461554 459516 98377 95170 170751 170738 184635 183263 102791 99478 125838 130719 154561 154480 477602 513226 1232259 1219841 470584 484677 138355 123955 153333 151224 185491 181172 170823 171455 99924 101337 317840 286940 843532 847325 228079 224751 299460 302799 369808 360334 360366 363011 365558 367878 330782 367936 823671 870109 595445 502615 329577 321870 382237 378452 386441 390057 380815 385021 419486 421514 746275 780531 40.35 68.0 2
08:58:14 2023-09-28 460568 463455 98250 95461 170527 170979 184050 183845 101043 99857 125597 130809 154064 154798 476187 514058 1235907 1213258 464369 484982 138196 123990 150970 151258 185423 181172 170046 171627 99678 101438 318436 285570 844510 852293 226139 223469 301416 302880 370024 358311 363280 364173 363299 367878 329782 367162 825652 857307 595445 496782 328414 324551 378979 378380 386441 393606 381622 384762 420774 420886 752388 783451 40.35 68.0 2
08:58:15 2023-09-28 462626 462778 98013 95656 170377 171286 183560 183845 102480 99819 125078 130968 153569 155264 477372 509450 1243374 1221446 463660 486693 138352 124163 151537 151056 185605 181034 170652 171014 99682 101405 316475 285744 841975 847325 228240 223400 302779 302990 369655 360875 360582 366026 362106 369646 332558 367114 825535 865420 591217 498506 328646 324780 378943 378171 387603 391773 380815 384529 418861 422810 747210 782858 40.35 68.0 2
08:58:16 2023-09-28 463715 460174 98168 95815 167965 170979 183758 183263 102654 99717 125457 130628 153923 154729 476964 514166 1231925 1205748 469251 484677 137810 124162 153263 151292 188690 181207 169977 171389 99441 101335 318474 286651 835426 852293 225837 224664 299395 301033 370024 360259 360582 362971 363335 369611 329782 368826 820620 860954 592626 495630 330512 321870 379015 381028 385590 391844 378492 386240 422661 420294 755757 783451 40.35 68.0 2
08:58:17 2023-09-28 459652 460174 98181 95230 167934 170842 184062 183566 101043 99686 125684 128790 154390 154695 479110 516930 1245604 1217342 467641 485431 137505 124162 150970 151191 186575 181425 169708 171696 99168 101438 319583 287531 836408 846738 227757 223503 298677 300611 372117 360875 360256 362757 363335 370118 330746 366818 823234 863905 596759 501122 328646 322849 379015 378524 387057 390057 380815 385964 422661 421514 746394 782895 40.35 68.0 2
08:58:18 2023-09-28 461425 459814 98344 95198 170681 170471 184342 183193 102758 99445 125664 130388 154313 154265 476894 518574 1226687 1209221 468602 485395 137471 123990 153049 151292 184843 180920 169742 171116 99576 101265 319622 284902 842133 852293 227115 224507 297955 301104 370024 358239 360618 363998 365010 368685 329248 368826 820207 859736 601047 498194 328646 321870 382274 377847 384130 392109 380561 387425 422153 418866 752240 781496 40.35 68.0 2
08:58:19 2023-09-28 461286 462633 98250 95624 167970 170876 183803 183228 102583 99649 125457 130628 154317 154695 478926 518574 1235907 1216018 466791 484677 137922 123955 153084 151016 188761 180383 170011 171116 99474 101369 316475 286532 837627 849847 225981 223434 300240 301104 369988 358094 360546 363082 362791 367586 328219 366574 824257 857307 594035 495666 326820 322884 379015 378171 383286 390639 382001 385381 418897 418385 744946 781712 40.35 68.0 2
08:58:20 2023-09-28 451969 463823 98240 95226 170562 170471 184342 183100 102791 99649 125457 130628 154064 154622 477602 510956 1232296 1224330 468642 487703 138099 120961 151643 150914 185058 180280 170450 171014 99682 101265 318295 285720 845427 846433 226173 223434 297738 302692 368696 360513 360388 363918 363880 365690 330639 367895 824257 865384 588258 498470 327147 322884 381159 377567 385590 390949 382848 386512 417580 420921 741676 779389 40.35 68.0 2
08:58:21 2023-09-28 466558 463427 98249 95328 170104 171014 183770 183670 102583 99819 125078 130843 153569 154798 476858 514058 1234081 1208425 463314 485431 137888 123955 153049 151016 188761 181031 169977 171116 99474 101265 320999 286177 840753 855318 227115 223434 300877 300611 369988 360259 362477 363998 361199 367913 329746 367635 820656 856248 595621 495376 329577 322359 378410 378812 385303 392430 377960 384218 421070 419963 755284 783179 40.35 68.0 2
08:58:22 2023-09-28 459877 462778 98176 95234 170139 171014 183595 183566 101043 99757 125703 128832 153928 154660 479827 513914 1244718 1217160 464953 486314 137956 124184 150653 151258 188690 181286 169875 171900 99134 101270 318656 287643 832964 848528 227115 223469 300452 301097 370024 360875 359967 362503 361234 369014 330782 365966 823018 865127 591217 500732 328414 322323 377841 378812 387330 390057 378601 384218 421402 421514 744983 782303 40.35 68.0 2
08:58:23 2023-09-28 466833 462773 98013 95138 170408 170471 183758 183263 102617 99478 125371 130504 154064 154480 476894 518574 1229302 1211009 468530 485395 137552 124042 150407 151258 188523 181172 169708 171542 99168 101577 318474 287756 831714 851690 225837 224507 297703 302024 370024 359463 360582 360929 363406 368979 328751 367114 819847 859128 601047 495594 328856 320375 379015 378848 384976 391223 377392 385964 421151 418794 757914 783724 40.35 68.0 2
08:58:24 2023-09-28 461549 463391 98413 95421 167970 170876 183875 183124 101107 99616 125424 130628 153923 154729 476187 519271 1241184 1215151 466490 485395 137286 124405 149986 151258 188356 181640 169473 171627 99406 101125 319392 285815 831502 850485 227115 223434 297773 302666 370024 359210 361850 361995 362791 368979 328485 366558 823055 861056 588398 500732 327682 322359 379015 378885 385003 388894 380815 385072 421438 419008 742801 782587 40.35 68.0 2
08:58:25 2023-09-28 461440 463173 98281 95170 170443 170471 184050 182683 102720 99410 125491 130323 154064 154231 477266 513262 1228735 1217209 470584 483959 138004 124318 150969 151056 186872 180999 170179 171014 99375 101267 317385 286126 853631 847325 227435 223469 297955 302880 368839 359752 361593 363816 364136 365690 329248 366558 823234 868264 592626 501513 327087 320600 381159 377603 385283 388859 378601 386512 417944 419963 746040 778286 40.35 68.0 2
08:58:26 2023-09-28 458860 462778 98176 95194 170342 170861 183211 183263 102617 99791 125390 130628 153569 154729 476894 513864 1232333 1211954 463314 483995 137696 124271 153049 150773 188593 180349 170011 170879 99304 101125 318474 285538 853360 852293 227115 222745 297808 300842 368875 357591 360582 362793 361164 366782 329519 366024 820693 856665 589995 496782 327183 322884 378410 378171 384976 392430 378637 383060 418897 419963 749732 781749 40.35 68.0 2
08:58:27 2023-09-28 459990 462495 98013 95461 170218 171286 183141 183845 102583 99853 125323 129011 153650 155558 479717 512373 1239348 1221338 463993 487012 137976 124094 153444 150740 188990 180176 170011 170810 99168 101304 319808 285739 843248 847177 225837 224873 299479 300155 367731 360875 360003 363998 360841 365690 330782 366003 824294 865456 591217 495666 328182 323603 377539 376470 385303 390057 378601 383023 417616 420957 747210 782895 40.35 68.0 2
08:58:28 2023-09-28 467841 462778 98038 95102 170377 170471 183595 183228 102687 99512 125491 130628 154099 154518 477602 518574 1226687 1206003 468530 486115 137436 123955 152800 151016 188356 181318 169473 171151 99168 101265 312919 287756 836911 853362 225837 223503 296838 300155 370024 358634 362108 360929 363370 367878 327759 367114 819847 859736 586868 495594 329111 319890 379015 378812 386307 390092 377356 385964 420147 418385 755757 783412 40.35 68.0 2
08:58:29 2023-09-28 462209 463582 98311 95292 167970 170902 183910 183054 101037 99686 125356 128297 153688 154591 476930 516826 1239422 1217160 466454 486079 137246 120897 152588 151542 185958 180920 169321 171151 99168 101270 319392 284902 835602 848009 225837 222745 297530 300190 370024 358346 358378 363998 362212 367878 327724 366040 821854 856442 598189 500025 326685 321835 378979 378812 384130 387771 378601 384218 421070 418385 742764 781749 40.35 68.0 2
08:58:30 2023-09-28 464183 460170 98240 94779 170721 169896 184377 182324 102791 99309 125491 130208 154099 153666 477602 517111 1221369 1209221 468638 485395 137922 123835 153084 150773 188725 180349 169977 170845 99201 101122 317385 285315 840435 852897 225837 222745 297955 301562 368580 357268 360546 362971 363335 365655 327459 367114 818685 856370 594035 497487 327391 321584 378799 376147 383107 390533 378384 385198 418549 417585 751134 780347 40.35 68.0 2
08:58:31 2023-09-28 459117 462778 98147 95074 170223 170842 183618 183228 102550 99616 125044 130628 153569 154660 476894 514094 1232333 1212820 464369 484677 137505 123749 153049 150740 188426 180744 169742 170845 99168 101125 317385 285739 846150 852897 225837 226936 299605 299280 368875 356516 360294 362503 361093 366747 327759 368156 820693 857038 591385 495376 327183 322849 377539 377639 386581 392430 378565 382446 418567 419044 751579 781478 40.35 68.0 2
08:58:32 2023-09-28 459953 461846 97846 95170 169946 170742 183141 183682 102442 99853 125044 130696 153289 154867 479717 512337 1240719 1217160 462188 485288 137875 124115 150829 150672 186480 180245 169977 170574 99201 101270 316001 285860 844038 846702 225837 222401 300561 301134 367444 360151 359424 362971 360049 365690 329746 364896 823091 866423 589807 495702 327451 322849 376708 375905 385626 388930 378528 381833 416375 420294 747321 779426 40.35 68.0 2
08:58:33 2023-09-28 467625 463727 98013 95202 169950 170437 183211 182984 102583 99478 125078 130413 153569 154480 476894 513842 1230176 1199661 468587 485054 137371 123921 150584 150807 188391 180383 169321 170963 99066 101125 317212 286687 833544 851690 225519 223124 297287 301280 369988 358381 358883 360857 361129 366782 327724 366003 819847 857307 591217 497487 328646 319051 379015 378207 382945 389475 376224 384799 421556 417762 753642 779426 40.35 68.0 2
08:58:34 2023-09-28 459845 463618 98176 95325 167777 170681 183455 182799 102658 99618 125270 128297 153433 154626 479147 518574 1238542 1213258 466895 488395 136884 123921 150162 151016 185438 180383 169235 171286 98998 101125 318474 287348 838297 846775 226847 222401 296872 299245 369988 358094 357803 360605 361164 367878 327724 364344 820656 856478 586460 500025 326722 320896 378410 378776 384400 387930 378528 383096 420111 418385 740298 781158 40.35 68.0 2
08:58:35 2023-09-28 464183 462778 98009 94945 170412 169930 183793 182359 102791 99309 125491 128289 154064 153734 476930 518574 1223139 1207501 471094 485431 137436 123921 152693 150773 188259 180349 169590 170963 99168 100985 319392 284902 840490 852293 225837 223089 297955 300155 368875 356516 359460 362998 363080 365725 327229 366854 818685 858521 592626 497840 327414 320896 379015 376749 384941 390712 380643 385271 419177 416999 751467 779238 40.35 68.0 2
08:58:36 2023-09-28 461282 464059 97906 94973 170069 170471 183211 182938 100943 99757 125303 130560 153817 154729 477602 518574 1233677 1210601 464041 483995 137505 123715 150970 150532 188391 180029 169473 170574 99134 100985 316475 284937 840499 850485 225837 226865 296838 299245 368315 356445 359171 363998 360588 365655 326700 367661 820693 854815 585825 496782 324739 321870 377274 376470 381801 390949 378601 381906 417323 416486 745745 779426 40.35 68.0 2
08:58:37 2023-09-28 467142 462778 97976 94973 170302 169930 183141 182648 100935 99445 125044 128467 153194 154445 476858 511071 1225781 1211805 468882 484641 137539 123646 150407 150602 188884 180245 169439 170539 99134 100846 319392 286126 846342 847936 225519 222058 297955 301024 366363 359427 360220 360857 361093 366551 329497 365368 818391 865593 583046 495932 327500 320125 377661 376255 385411 389369 376188 383023 416375 419044 753608 779276 40.35 68.0 2
08:58:38 2023-09-28 468836 462778 97872 95102 167360 170724 183106 183066 102583 99478 125011 130526 154060 154480 476187 517075 1231050 1201333 464808 485018 137646 123852 149995 150602 185958 180280 169235 170810 99033 100846 317556 286651 841139 852897 225037 222556 297955 298268 368803 357519 359931 360531 360049 366747 327459 364859 819847 859128 582524 496078 328646 319335 377504 377567 382910 390676 375887 383023 418861 417434 754140 779426 40.35 68.0 2
08:58:39 2023-09-28 459647 462778 97909 94973 167500 170537 183478 182949 101116 99724 125390 128297 153894 154591 479827 518465 1241073 1216404 467078 486079 136987 123887 150442 151090 185438 181138 168868 171082 98524 101125 318474 289193 834973 847325 225837 222058 297811 298268 369686 358634 357516 362971 361093 367295 327724 363452 820583 861323 588398 499599 324775 320564 376672 378438 384400 387666 378456 383023 418932 418973 740298 781712 40.35 68.0 2
08:58:40 2023-09-28 464570 462773 98038 94905 170606 169896 184015 182036 101248 98867 125457 127765 153962 153593 477638 518574 1222665 1213605 468602 485395 137417 123852 149995 150636 185438 180280 169439 170539 99101 100846 316475 286126 838854 851690 225837 222058 297081 299280 369130 356409 358342 360893 362755 365655 325752 366547 818105 857307 592626 497487 324775 320339 379015 375834 381462 389439 380643 385051 418995 418517 748928 779238 40.35 68.0 2
08:58:41 2023-09-28 461286 463686 97878 95167 167710 170605 183002 183031 102621 99649 125044 130594 153616 154419 479827 519307 1232296 1211461 465063 485252 137471 123818 152871 150498 185958 180314 169473 170539 99033 100846 320540 285503 857254 850485 225693 223140 297811 299210 367143 355374 358342 363484 360518 367317 325716 366521 820620 854778 596223 498194 326079 320860 376636 375869 380892 390057 378528 381833 416340 415832 747321 778250 40.35 68.0 2
08:58:42 2023-09-28 465396 463431 97976 94904 170302 169930 183176 182648 102583 99445 125011 130380 153535 154303 477230 507949 1224875 1210151 467850 486939 137666 123680 150689 150153 188919 179710 169860 170033 99134 100846 318474 284902 853829 849847 225519 224098 297955 301280 365199 358634 359424 360821 362867 365772 330489 364308 818391 867078 596759 496332 327269 319712 377396 375726 384797 389571 377850 382841 418585 419008 751363 778722 40.35 68.0 2
08:58:43 2023-09-28 467119 465136 97878 95042 167266 170437 182944 183066 100870 99857 124924 130388 153395 154480 476151 514130 1229530 1202215 465099 484677 137021 123680 152481 150605 185438 180280 169136 170539 98932 100846 317556 286651 839972 852293 224569 226953 297955 301954 367695 357794 358378 359662 361006 365620 326700 364308 820157 857307 591217 494989 327914 318887 376107 376470 382069 387701 377414 381833 418238 416486 753035 779389 40.35 68.0 2
08:58:44 2023-09-28 459872 463431 97976 94908 167266 169930 183176 182486 102550 99587 125323 128195 153331 154987 479827 516966 1241978 1214360 467005 487519 137135 124059 150162 150740 185438 180349 168868 171148 98832 101055 317729 287531 830375 846724 225729 224219 297955 299296 368839 358346 357264 360929 360588 366747 330021 362622 819424 861360 595330 501745 324739 320339 377238 378171 382641 386547 380028 382409 418861 416486 739738 780531 40.35 68.0 2
08:58:45 2023-09-28 461099 462778 97976 94779 170373 169627 183758 182071 102617 98834 125424 127853 153569 153559 477566 518940 1222665 1207501 468638 484677 137177 123680 152623 150498 185438 180280 169170 170539 99268 100846 318409 286126 841182 852293 225202 227060 295959 299210 367731 356159 358306 360857 361164 365620 325716 364896 818105 856060 595445 497487 324775 319370 379015 375569 383039 388859 377320 384454 415686 418517 750178 779053 40.35 68.0 2
08:58:46 2023-09-28 462483 463759 97882 95074 167465 170334 183002 182764 100904 99653 125150 128297 153467 154480 476894 516826 1236312 1211461 465758 485359 137401 123646 150194 150639 188430 180154 169439 170387 99066 100846 318295 284986 846521 850485 225837 223140 297955 300636 367143 357118 358306 363484 359762 366801 325681 366558 822613 854778 591217 498194 324631 320860 376107 377299 382769 390021 378528 381258 416375 415214 748562 778801 40.35 68.0 2
08:58:47 2023-09-28 467449 463173 97805 94969 167257 169896 183141 182648 102654 99512 125011 130298 153535 154231 477566 508699 1224875 1212933 469251 485395 137211 123594 152729 150257 188729 179995 169405 170421 99066 100776 318295 284902 850831 849246 225202 223768 297955 299175 365199 358275 359135 360785 360014 365772 328715 363464 818742 866387 591217 495083 326856 319346 377518 377189 384833 387595 377913 382264 418512 418500 752848 779276 40.35 68.0 2
08:58:48 2023-09-28 467499 463436 97634 94945 167316 170708 182816 182903 102583 99478 125044 128344 153365 154480 477336 518208 1230176 1198770 467841 485395 137443 123680 150162 150290 185438 180029 168902 170539 98935 100846 319583 287091 835043 852293 224375 226989 297955 300108 367731 356445 357767 359409 359476 365433 325752 364271 818685 857271 598189 496782 327414 317889 376708 376470 380928 387701 377414 383023 417616 415832 751319 777112 40.35 68.0 2
08:58:49 2023-09-28 463609 463500 97679 94849 167249 169896 183176 182071 102583 99377 125044 127942 153535 153700 477372 513624 1226687 1215021 468566 484677 137668 123474 152729 150257 188356 179745 169321 170033 99072 100707 317385 286126 838257 845524 224885 226953 296621 298930 368225 357269 358852 360497 363561 366430 327088 360366 819736 867467 588398 501032 324667 318593 378374 374181 382069 387930 379563 382987 417404 416486 744675 776609 40.35 68.0 2
08:58:50 2023-09-28 463136 459886 98005 94651 170337 169324 183758 181748 102758 98834 125078 127588 153569 153452 477602 518574 1220930 1207501 471289 485018 137310 123680 149986 150290 185851 180029 169439 170033 98932 100846 318436 286126 837327 852293 225202 223140 296358 301097 367143 355339 357767 360857 361164 366544 325453 364602 818160 857307 591217 496782 324703 319370 378640 374146 382769 387736 376188 383602 415056 414053 749039 778169 40.35 68.0 2
08:58:51 2023-09-28 463256 464597 97808 95135 167325 169862 183002 182509 100764 99585 124977 128297 153365 154591 477336 518574 1230176 1210188 464808 486837 137643 123697 150268 150290 185958 179607 169303 170033 99175 100707 318474 284902 839699 850485 225837 222827 297955 300429 365491 354308 357767 362971 361006 366538 325190 364896 819424 853536 598189 496430 324138 320825 375507 375270 382228 388894 377888 380683 415686 414018 747210 777149 40.35 68.0 2
08:58:52 2023-09-28 466787 463431 97809 94941 167033 169896 183141 182359 102480 99445 125044 130346 153289 153982 477372 507949 1223139 1210943 467886 484677 137359 123611 152623 150257 185958 179586 169287 170033 98557 100707 318474 284902 844280 848009 224885 223140 297689 298304 364360 358094 358342 359734 359476 364640 327724 362658 816368 864516 598189 495339 326915 318852 376457 377299 386033 390124 377341 382608 417958 418207 748932 778611 40.35 68.0 2
08:58:53 2023-09-28 468834 464018 97609 94876 166912 169930 182561 182659 100870 99379 124599 128119 153042 154231 476187 516930 1226687 1198534 465795 485431 137021 123594 150057 150290 185591 180029 168936 170421 98557 100846 320999 287091 839105 852897 224182 223140 297775 299473 367178 356159 357767 358328 361006 366801 325681 363171 817578 857271 587215 495376 326685 317000 375806 376134 380928 387124 376346 381563 416995 414053 753720 777112 40.35 68.0 2
08:58:54 2023-09-28 466018 461810 97908 94816 167488 169661 183141 182071 102583 99445 125044 127942 153569 153769 477602 514058 1226687 1215021 470584 485018 137098 123474 149951 150016 185438 179710 168936 170033 98557 100776 318474 284973 842105 845853 224569 226793 296872 300138 365491 357806 356714 359411 362939 365487 328587 360330 817958 868154 592471 501032 326855 318228 377625 374003 381766 385024 375659 382987 417187 416017 742727 778169 40.35 68.0 2
08:58:55 2023-09-28 463973 462773 98143 94840 170100 169358 183803 182036 102650 98834 125078 127588 153535 153240 479717 516428 1219603 1205769 468674 485431 137000 123560 149846 150153 185438 179995 168902 170421 98524 100707 318474 284902 856046 851690 224885 223140 295751 300211 366627 355090 357229 360785 360841 365772 331134 363757 816294 856023 599618 496782 326403 318887 378410 374146 382228 387701 376188 382118 415056 413982 750400 778169 40.35 68.0 2
08:58:56 2023-09-28 459899 462073 97638 94840 167033 169930 182851 182648 102480 99512 124838 130388 153323 154411 477602 510202 1232296 1218519 462333 485395 137471 123440 152765 149742 188523 179177 169439 169847 98557 100606 318474 286940 846927 848491 225130 222408 297667 300958 364253 357340 360056 360713 360572 364604 327229 360546 819424 867078 589807 497840 324631 319890 373821 373026 383072 386512 376188 378398 415056 416521 742471 776563 40.35 68.0 2
08:58:57 2023-09-28 466787 462782 97745 94784 167028 169627 182851 182071 102442 99478 124838 127942 153323 154089 477602 509450 1223139 1211954 469251 485395 137211 123611 152588 150016 185438 179922 168936 169999 98557 100707 320769 286126 842910 850485 224411 223140 296412 298268 364943 357555 359982 358651 361006 365223 327724 360474 817525 866155 587215 495376 324415 317924 376107 374146 386033 387930 377194 381578 417187 417620 751579 779002 40.35 68.0 2
08:58:58 2023-09-28 468834 464050 97739 94937 166954 169828 182851 182452 102546 99478 124838 128161 153186 154055 476858 518208 1226687 1199513 469917 485395 136969 123702 149706 150257 185438 180280 168868 170539 98491 100853 316001 287163 834257 851690 223867 223140 297608 297536 366627 355339 356191 358040 361150 366801 325226 362658 817525 854778 595330 496782 324775 316965 376708 375869 383310 386547 376880 382139 416340 413982 750141 778169 40.35 68.0 2
08:58:59 2023-09-28 459881 461815 97809 94777 167028 169358 183013 181875 102617 99309 125044 127588 153429 153700 477638 513624 1226687 1212445 470584 483959 137082 123581 150268 149949 185438 179586 168936 169999 98557 100578 319392 284431 843790 846124 224885 223140 296246 300854 364396 355909 357513 360785 360014 364675 328550 362368 818427 864548 589807 501032 323502 318746 376564 375699 384124 387930 377780 381833 415020 415249 741141 776805 40.35 68.0 2
08:59:00 2023-09-28 464885 464123 97667 94747 167496 169392 183478 182220 102583 99478 124805 127943 153289 154089 477638 514094 1217468 1208361 469733 483959 137025 123440 149986 149776 185438 179586 169204 169729 98557 100534 318295 285113 843888 852113 224569 222827 296246 301061 364069 354308 357264 359734 359476 363512 326518 364308 817525 861706 592626 494638 324631 318629 375542 371910 380359 387701 375060 380720 414656 415249 748636 776609 40.35 68.0 2
08:59:01 2023-09-28 463627 464082 97338 94969 166067 169930 181984 183100 102409 99478 124223 130380 153318 154587 476894 510992 1235907 1214158 464654 485054 137196 123440 149890 149776 185438 179212 168699 169999 98491 100568 316064 286687 843814 847251 224469 222998 297559 297572 365092 357125 359036 360097 359486 365629 329554 360330 819388 861396 587870 498194 325476 318781 374083 375834 382069 386659 375623 378362 416375 415832 740591 777185 40.35 68.0 2
08:59:02 2023-09-28 467509 463431 97671 94687 167033 169358 183106 182036 100796 99478 124838 127765 152736 153734 477638 513660 1226687 1211498 468566 484677 137107 123354 149955 149809 185438 179710 168902 169881 98524 100568 318474 284964 839556 846124 224217 223140 296246 299292 365228 356516 358020 358328 358974 364640 325716 360172 817525 866423 576096 495666 324775 316965 376107 373585 382105 385059 376346 381563 414768 419109 748263 778685 40.35 68.0 2
08:59:03 2023-09-28 468128 464091 97613 94848 166958 169794 182967 182186 100764 99445 125011 127942 153535 154089 479754 519896 1223969 1198843 472557 485431 136531 123852 149461 150257 185179 180154 168967 170033 98491 100707 317556 287552 831010 851690 223703 223140 296246 297536 366334 354308 356191 357251 358974 366801 326771 360546 815716 854815 581135 496430 324174 316929 376743 374217 381689 387894 375060 381906 415104 413333 748803 774880 40.35 68.0 2
08:59:04 2023-09-28 459162 462824 97679 94751 167168 169358 183141 182105 102442 99478 124633 130208 153148 154231 477674 510597 1228771 1220708 465099 484713 137471 123234 152658 149330 185438 179109 168970 169781 98557 100534 317385 285315 847056 847373 225202 221856 297081 298304 363268 355909 356155 360893 359990 363548 325716 360510 819461 865849 589807 497303 325013 319748 375566 374902 384396 387930 378487 378254 414840 416344 740591 777616 40.35 68.0 2
08:59:05 2023-09-28 467156 464091 97849 94747 167024 169627 182851 182359 102480 99410 124771 127853 153076 153666 477638 509486 1224911 1209221 468587 485054 136858 123269 149811 150220 185438 179177 168902 169763 98524 100568 318474 284902 845780 848046 223867 222515 296246 297658 363014 356480 357229 358328 361006 363583 326700 360474 816331 863905 588398 494638 324739 317000 375542 373585 382105 386207 376346 378506 415056 416486 746915 777064 40.35 68.0 2
08:59:06 2023-09-28 459944 464086 97346 94651 166916 169627 182596 182071 102583 99410 124599 128078 153042 154089 476223 516101 1235907 1208026 466857 486151 136410 123594 149253 150357 184661 179745 167869 170574 98524 100568 316001 286940 830212 846738 224253 222515 297009 299038 366892 357408 357510 360097 360354 366436 326699 360330 820355 857125 586989 495594 323418 318405 374417 375341 383237 384183 375060 378470 416375 414809 742195 778286 40.35 68.0 2
08:59:07 2023-09-28 459953 464086 97671 94647 167028 169358 183176 181748 102475 99309 124924 127588 153255 153593 477638 514058 1226687 1215058 468602 486228 136977 123269 149706 149776 185308 179143 168902 170082 98524 100465 316001 286126 839304 845524 224253 222827 296145 299292 363849 355090 357007 359481 359790 364129 331170 360438 818685 863869 588398 498506 323718 316929 376407 373026 382228 383077 377414 381869 415020 414018 742047 774565 40.35 68.0 2
08:59:08 2023-09-28 459841 464091 97342 94655 166799 169392 182561 182105 102442 99410 124599 127942 153289 154260 477638 518574 1230176 1208425 465063 486571 136858 123269 150163 149709 185297 179857 169235 170434 98359 100401 320509 287144 843020 850375 224900 222182 296800 299582 364360 353140 356155 360821 359402 364391 324573 363171 819847 847465 591217 495551 324551 318923 373261 373585 381150 386853 376524 378131 415056 412791 744983 776013 40.35 68.0 2
08:59:09 2023-09-28 459917 462859 97346 94720 166795 169593 182492 182324 102517 99445 124513 128344 153008 154445 477602 510166 1234081 1217653 462950 485018 136953 123131 150162 149808 185828 178985 168902 169426 98491 100191 318474 284631 844675 847325 223831 221475 297081 299473 362689 355873 358020 360495 358835 362932 325681 360402 820428 863905 596759 497487 325476 319534 375264 375662 384396 387384 377913 380042 414840 418221 745370 778020 40.35 68.0 2
08:59:10 2023-09-28 468111 464747 97346 94655 166907 169358 182862 181759 100654 99242 124924 127942 153008 154019 479717 507949 1223102 1209221 469917 488395 136556 123371 149706 149709 185438 179177 168751 169847 98491 100501 318474 286532 838540 847973 223132 222578 296246 297671 363268 356445 358782 357501 360498 363548 327977 359823 815102 865090 589807 495046 324667 316894 374944 372990 382033 385328 374843 380647 414984 415796 745709 784121 40.35 68.0 2
08:59:11 2023-09-28 459908 464738 97309 94651 166764 169440 182365 181748 102447 99344 124599 127853 152868 153734 477230 516826 1233677 1211805 467114 486458 136582 123440 148974 149983 184920 179676 168334 169965 98857 100432 315413 284977 832945 847337 223867 221856 295579 297464 365491 353989 356678 359411 359631 365451 324717 360258 820937 854597 589807 497862 324551 318193 373750 373514 379006 384720 375623 381359 414696 414405 741141 778169 40.35 67.9 2
08:59:12 2023-09-28 461738 464338 97707 94655 167033 168822 182978 181461 102550 99344 124633 127588 153008 153666 477602 511711 1226687 1218519 469584 485018 136539 123251 149952 149296 185308 178826 168834 169426 98458 100157 319392 285315 845918 846124 224569 221856 295379 299296 362979 357391 357513 360531 361006 362424 326771 360402 819847 856442 596759 498194 323172 318370 374382 372170 382228 385024 376188 378434 413637 413947 739291 776512 40.35 68.0 2
08:59:13 2023-09-28 466522 463185 97313 94785 166381 169627 181915 182452 102343 99682 124566 127942 152661 154089 476858 514094 1226871 1202215 463641 485395 136505 123371 149743 149742 184920 179177 168368 169695 98326 100405 316638 287756 836585 852787 223338 221368 297009 297644 366145 354934 360056 358436 358511 364093 326771 360474 818119 855428 596759 491976 323646 317889 374240 375965 381958 386477 375474 377226 415056 413333 749039 778169 40.35 68.0 2
08:59:14 2023-09-28 462592 463216 97139 94744 165993 169896 181915 182614 102376 99377 124480 127942 152551 154199 477566 512504 1238542 1213686 463314 488359 136539 123371 149743 149776 185179 179143 168601 169847 98425 100501 320999 287972 836391 846124 223795 222075 296621 296764 364396 356409 357513 358580 358295 365188 327550 358235 819847 859736 588398 498009 322665 317000 372964 376765 383237 386115 375759 378290 417922 414989 741603 779201 40.35 68.0 2
08:59:15 2023-09-28 468472 464091 97346 94655 166764 169207 182561 182036 102550 99275 124805 127588 153008 153985 476894 516826 1233363 1206003 472520 488831 136390 123732 149321 150190 184744 179926 168349 169862 98392 100506 316001 287552 831714 851690 223167 222713 296354 297428 365420 353706 358020 356427 360898 365188 324465 360438 815102 853536 589807 495046 322665 316416 375507 373026 381150 385328 375447 380683 415056 414405 746606 776512 40.35 68.0 2
08:59:16 2023-09-28 459805 462499 97305 94647 166532 169358 182527 182001 102376 99512 124599 127853 153008 153734 477230 516862 1231320 1210151 466454 485395 136522 123371 149848 149330 185308 179143 168601 169695 98458 100224 317556 284902 844634 847973 223831 221510 295579 297897 364360 353338 356971 359409 359376 363774 324537 360258 819936 853007 588398 498194 323861 318228 375832 375168 378790 384720 377950 377757 414984 413821 743669 778485 40.35 68.0 2
08:59:17 2023-09-28 459090 462058 97309 94651 166787 169406 182492 181461 102376 98834 124189 127588 152762 153700 477602 510956 1229302 1220255 466381 484677 136953 123166 149952 149263 185308 182278 168868 169275 98491 100157 318474 285315 853063 846124 224533 221129 295379 299473 364080 354273 357513 360241 359376 361305 326771 359859 819847 861323 588398 495009 320713 318852 374240 373579 382769 384183 375587 377226 413091 413947 740088 777064 40.35 67.9 2
08:59:18 2023-09-28 467841 464086 97309 94720 166033 169627 181696 182071 102306 99377 124123 127942 152551 154196 476151 514130 1226687 1201631 464369 485395 136505 123200 149743 149296 184920 178985 167835 169426 98658 100224 319583 286414 837676 854577 222654 221573 295816 297608 366145 355894 358454 357036 358080 363916 324717 359823 816294 854742 587215 493863 324259 316381 374240 373549 381150 384755 373893 377793 417110 414989 749732 778272 40.35 67.9 2
08:59:19 2023-09-28 462592 464625 97309 94615 166562 169207 182399 181495 102480 99377 124566 127853 152762 153734 476858 514130 1235907 1210188 466857 484641 136367 123371 148974 149742 184672 179586 167835 169695 98358 100534 317729 287410 837731 846124 223638 221475 296246 296066 364907 355054 355926 358040 358835 365188 326771 358199 817541 859736 585579 498194 322140 316929 373226 374146 381958 385480 377194 380546 417187 414809 740756 778095 40.35 67.9 2
08:59:20 2023-09-28 467032 464086 97342 94522 166648 168822 182561 181461 102550 98834 124599 127588 153042 153240 477638 518574 1220930 1199624 468638 488049 136232 121649 149497 149986 184532 179358 168232 169896 98359 100334 320509 287552 834962 852150 223132 222515 294479 297789 366145 355391 358020 356391 360498 364640 324861 363214 813951 847465 588398 495339 322665 315903 375507 372693 379006 384755 376346 378470 414984 413821 746394 774824 40.35 67.9 2
[truncated: 183,583 more chars]
