# Supplementary material for: Methods for Estimating the Detection and Quantification Limits of Key Substances in Beer Maturation with Electronic Noses
Source: Sensors (Basel). 2024 May 30;24(11):3520. doi: 10.3390/s24113520 (PMC11175341; doi:10.3390/s24113520)
Supplement: Supplementary file 1 [file sensors-24-03520-s001.zip › Data/2-Phenylethanol/raw data/Day 3/ETH3.txt]

Time Date R01 R02 R03 R04 R05 R06 R07 R08 R09 R10 R11 R12 R13 R14 R15 R16 R17 R18 R19 R20 R21 R22 R23 R24 R25 R26 R27 R28 R29 R30 R31 R32 R33 R34 R35 R36 R37 R38 R39 R40 R41 R42 R43 R44 R45 R46 R47 R48 R49 R50 R51 R52 R53 R54 R55 R56 R57 R58 R59 R60 R61 R62 T01 H01 Phase
09:06:00 2023-09-28 373779 369001 96430 95046 152159 153582 157054 157251 99866 98834 116102 116271 138460 142500 395687 426283 1124005 1100764 408831 419928 132410 114616 131796 131893 157890 153598 143596 144803 91749 94595 293486 250375 733353 736095 228873 228472 297565 302880 360250 348653 367188 367867 381631 385981 356449 396457 786524 820388 563826 468589 322714 315802 372131 369763 381766 389866 391055 396038 441300 432820 700969 729264 40.45 67.4 1
09:06:01 2023-09-28 367632 367888 96430 94697 152194 153054 157199 156416 99935 98801 116102 115885 141800 144140 392762 425526 1125268 1106146 403749 420035 132437 114570 134180 131169 158111 153278 143477 144364 91845 94399 293486 249393 732083 737985 229104 226866 298225 299316 359058 349420 368903 369510 381177 387393 358459 399581 792116 823096 555732 469830 323172 315938 368889 369763 383286 391559 391776 395705 436856 435162 704096 736572 40.45 67.4 1
09:06:02 2023-09-28 370658 367606 94737 93087 148716 152883 157643 156570 100144 98669 116472 115879 138716 141406 395724 423993 1125268 1116232 408068 422148 132806 114504 134154 131136 160325 153176 143676 144496 91779 94462 280185 250133 732594 734756 230104 227500 297955 301738 357653 349706 367188 369799 380954 385760 358566 396421 789983 832311 561157 471312 321344 316637 370002 367507 384364 389404 393977 396548 433012 437934 694881 730332 40.45 67.4 1
09:06:03 2023-09-28 372086 368370 96564 94831 152265 153054 157308 156600 99935 98768 116298 116011 141998 144170 393591 421433 1120813 1108510 404294 420694 132621 114616 134036 131169 160325 153069 143812 145342 91865 93396 289995 250667 736508 737972 228537 228465 299605 302990 358589 351645 368230 366368 382994 385337 360808 400830 786304 829365 567357 468359 322366 315622 369785 369466 386133 388824 392328 394852 436457 436798 701925 731403 40.45 67.4 1
09:06:04 2023-09-28 372507 368310 96493 94762 150347 153049 157274 156382 99935 99105 116102 115898 141904 144293 393003 425269 1116195 1103751 407945 418785 132111 114616 133687 131960 157890 153704 143313 144735 91779 94626 280185 249322 729882 738653 229033 227729 297739 302666 359887 348838 367188 367543 381828 385911 356414 396457 787368 820388 563020 468552 323172 314986 373038 369244 385214 390355 391630 399091 436040 434034 704832 732839 40.45 67.4 1
09:06:05 2023-09-28 369853 367494 96401 95029 150019 153829 156697 157326 99764 98801 116183 116238 141929 144443 393003 423361 1133985 1109978 405897 422148 132410 114583 131796 131860 158183 153636 143608 144632 91805 94787 281035 250907 729340 735277 229069 228191 300603 301987 360974 350199 364969 368918 383484 387710 358278 395755 791972 826887 555819 474165 322256 315682 370002 369474 382606 387701 392827 396867 436309 434141 697741 733587 40.45 67.4 1
09:06:06 2023-09-28 368198 367852 96593 94659 148407 152774 157673 156204 100210 98667 116252 115342 141998 143868 393327 423659 1125268 1116232 405396 418785 128876 114268 134036 131169 160360 153210 143678 144266 91845 94496 275258 247785 744874 735383 230301 226831 300608 302880 357689 350728 367188 369799 382723 386452 359940 400260 790993 834671 555117 472879 322863 316788 369489 368435 385375 389404 393419 395338 433061 436513 698867 731412 40.45 67.4 1
09:06:07 2023-09-28 369700 367821 96636 94634 150941 152747 158049 156000 100353 98570 113597 115686 138778 141173 394073 428007 1116306 1106784 405971 418785 132432 114517 134071 131827 158332 153457 143778 144232 91845 94431 278716 249246 738515 740783 228998 227729 299713 303899 356614 349425 368230 367579 380385 385760 358315 399372 788233 828750 565160 469867 323172 317922 370002 367507 384400 391773 390706 394816 432696 436114 706130 731872 40.45 67.4 1
09:06:08 2023-09-28 372911 368961 96497 93224 152372 153407 157164 156888 99901 98801 116137 116238 141800 144478 391864 424066 1122803 1099727 402786 419999 132214 114426 133815 131712 160291 153491 143562 144873 91812 94594 293486 250131 730142 741566 230187 228546 300488 300014 360794 350055 367078 367099 382526 387533 358387 396421 788828 820351 562491 472879 324551 315766 370002 372000 383214 389748 387470 395723 435227 434821 705593 731403 40.45 67.4 1
09:06:09 2023-09-28 368597 368785 96731 93151 150720 152986 157608 156714 100072 98768 116137 116045 138375 144320 395724 421433 1131680 1112233 401068 422747 132616 114268 134071 131136 160360 152751 143574 144066 91779 94464 281047 249147 735115 730143 228787 227729 300877 299210 358804 351825 366928 368651 379033 385372 360772 396385 792788 832311 555849 471312 323160 314986 369373 369835 385554 388859 391885 395705 436003 436171 699014 733587 40.45 67.4 1
09:06:10 2023-09-28 373579 367857 96564 94667 152322 152914 157308 156382 99935 98768 116298 115932 142067 144205 393038 424029 1125268 1113061 407658 418821 129174 114550 132165 132094 158483 153388 143771 144398 91965 94656 282880 248830 735455 735798 229605 228437 297955 302880 358480 349420 364823 368615 381560 385032 358602 395162 788086 832311 562491 474202 322256 314986 372095 369170 384400 387701 393419 396038 433169 436114 695410 732392 40.45 67.4 1
09:06:11 2023-09-28 372243 367852 96632 94634 148514 152562 157783 156204 100072 98768 116137 115852 142196 143868 393003 424066 1116048 1106933 404294 420398 132375 114616 134071 131169 160325 152785 143812 144328 92036 94431 278716 247020 741479 739735 229033 227932 297738 302666 356614 350235 366131 367543 383301 385760 359649 399973 788791 829668 552480 471562 324091 317589 369929 368471 385447 391905 393261 397639 432867 439037 706093 729300 40.45 67.4 1
09:06:12 2023-09-28 367632 368606 96527 94795 152407 153084 157308 156744 99935 98768 113564 116198 138361 142125 395650 428881 1128394 1110089 404498 419856 132990 114550 132165 131169 160514 153210 143812 144432 91845 93266 289995 249147 734978 735020 230104 227376 300488 302776 359851 348617 367969 369835 378720 385337 356414 398808 791103 823169 563826 470386 322028 318939 370002 369799 382677 391808 393419 395986 436988 434176 703104 733265 40.45 67.4 1
09:06:13 2023-09-28 369853 368896 96430 94861 150229 153088 157274 156888 99935 98801 116137 116078 141891 144320 393038 421469 1131201 1113024 401397 418785 132398 114426 134036 131136 160397 153210 143778 144300 91972 94431 293486 249357 740815 735277 229069 227729 300877 302024 360106 351537 366894 368543 381141 386415 360627 399160 795364 831576 563826 472348 322714 315427 369966 369510 386153 389298 391885 396548 436003 435865 699805 734517 40.45 67.4 1
09:06:14 2023-09-28 372406 368378 94591 93215 150720 152951 157573 156243 100144 98669 114977 115912 138587 141811 393555 424066 1116048 1110225 405971 418785 132806 114236 134437 131103 158624 153107 143812 144232 91845 94562 280185 249147 738167 735308 228998 228118 297738 302561 358228 351862 368297 367507 380421 384799 360772 398808 786524 829135 566829 470200 322629 315802 370002 369763 387373 390057 389880 395166 434030 438751 703525 731403 40.45 67.4 1
09:06:15 2023-09-28 373415 367857 96627 94762 150133 153088 156995 156600 99935 98768 116137 116045 141878 144087 391829 423973 1119222 1103788 408594 420662 132180 114616 133780 131836 160067 153491 143441 145000 91802 93629 281047 249988 729676 738507 228963 228811 297631 301349 360758 349246 367708 367543 382167 386556 358280 396349 787638 820388 563826 468589 323172 315802 373183 369799 382910 390639 391921 396389 434065 433730 704104 730369 40.45 67.4 1
09:06:16 2023-09-28 369673 368490 96534 94799 152089 153547 156801 157343 99835 98768 116183 116045 141800 144205 391829 422333 1130362 1106607 404895 418821 132437 114459 133628 131926 157670 153457 143018 144632 91619 94562 281069 250871 726707 734843 229104 227729 297738 302561 360974 349706 365817 368687 380421 387710 358602 395755 790543 825137 558488 473830 322714 317516 370002 372000 382945 387736 392863 394539 437021 433624 696432 733628 40.45 67.4 1
09:06:17 2023-09-28 367044 368377 96636 94663 150338 152841 158459 155966 100210 98735 116252 115342 142089 143943 393038 423695 1127208 1118832 407719 419562 132698 114550 134247 131070 158553 153461 144138 144364 92126 94626 281047 247820 733860 734346 231013 227271 299605 301738 357689 350481 367188 369727 380421 384192 359685 396493 791103 829365 541989 468661 322028 316929 370002 368319 385247 389429 394050 396548 433084 435865 696962 732512 40.45 67.4 1
09:06:18 2023-09-28 372947 368406 96598 94799 152407 153088 157343 156634 100141 98801 116217 116045 141899 144105 392727 420214 1120110 1106570 404330 418821 132214 114616 133943 131169 160325 153210 143545 144300 91845 94529 280185 249130 730746 738277 228998 228472 299605 301068 359563 351862 367708 366704 383338 387939 360555 400000 788049 837040 561157 471203 324551 315766 372557 369618 386677 388859 390467 395759 436856 440346 703104 730940 40.45 67.4 1
09:06:19 2023-09-28 372252 368377 96527 94861 150197 153423 157064 156803 99977 99176 116356 116331 138135 144737 395443 423957 1127208 1101327 404608 420071 132248 114649 132165 131893 158111 153423 143545 144534 91845 94562 282880 251381 733404 740259 228643 228472 300452 302718 360974 349384 367188 366403 378755 387674 358602 396493 790846 820424 556434 468625 323119 315802 370002 369510 383286 390639 389843 395759 436687 434948 709130 733068 40.45 67.4 1
09:06:20 2023-09-28 370658 367892 96632 94831 152442 153088 157343 156744 99935 98801 116171 116078 142067 144241 393363 426236 1129270 1106607 405469 420071 128778 114616 134036 131169 160214 153244 143579 144500 91845 94562 281047 250667 735215 737889 230608 228137 299184 300962 359707 348474 367598 369691 380848 387565 357488 396529 792226 820315 561157 471203 322485 316859 370002 369835 382105 391524 394645 394865 434065 434176 702605 733693 40.45 67.4 1
09:06:21 2023-09-28 373033 368269 96731 93151 148341 153300 157675 156600 100141 98768 116171 115885 138782 141970 395503 421433 1122007 1109791 408322 418714 132437 114616 134036 131425 160360 153107 143501 144258 91845 94529 282635 248972 732556 730143 229069 228827 299713 301068 358804 350800 365522 367507 381025 385372 359396 395198 787675 834166 555819 474202 323172 315802 372095 369727 384400 387736 392235 396389 436548 435289 697987 729391 40.45 67.4 1
09:06:22 2023-09-28 369889 367848 94402 94697 148543 152562 157783 156347 100515 98667 116368 115342 142067 141618 393038 425304 1116048 1107060 404294 422148 129238 114550 132535 131798 160998 153211 144211 144332 92320 94459 280340 249246 740131 742019 229033 228472 297773 301068 357689 351150 366131 368096 380990 384192 360228 399863 788864 829365 557752 469867 322402 314986 371832 369206 385303 391808 391055 395166 435534 438134 706130 732512 40.45 67.4 1
09:06:23 2023-09-28 373743 368410 96468 94894 149918 153441 157164 157107 99935 98801 116137 116078 141882 144548 391864 424066 1122007 1100545 405542 420035 132214 115037 133850 131960 160102 153457 143347 144769 91812 94660 282635 250518 726239 736204 229069 229218 297883 301512 361010 349706 367708 366991 381863 387745 359420 396565 790283 825393 555732 473215 323861 315766 373675 369763 385486 391010 392053 396281 435967 434034 701961 731476 40.45 67.4 1
09:06:24 2023-09-28 369591 369001 96602 94865 150343 153088 157308 156571 99935 99213 113519 116232 138427 142289 395724 424058 1131680 1114847 402066 419892 129140 114550 134071 131169 160360 153103 143812 144266 92025 94884 281439 249147 737834 734309 229782 228332 301090 299245 359887 351862 367188 369242 378720 387132 360844 396457 790960 829437 556105 471348 321651 318901 368889 369799 386441 390057 392271 395705 435936 438099 701110 733624 40.45 67.4 1
09:06:25 2023-09-28 373170 367848 96593 94791 152264 153190 157343 156744 99935 98768 116287 115965 142067 144241 393038 421505 1123636 1109828 408940 418821 132437 114649 134250 131169 157860 153244 143812 144532 91972 94562 282635 249182 735916 729782 229534 228972 299423 302196 359563 350476 365930 367953 382060 387939 359541 398556 788049 834671 553984 474202 323914 315802 372657 369618 384941 387701 392308 396389 436780 436313 696962 732392 40.45 67.4 1
09:06:26 2023-09-28 373525 368378 96663 95056 148172 153692 157169 157221 100041 99007 116403 116525 141998 142573 392727 424066 1125568 1100764 405579 420698 132180 114682 133850 131926 157670 153598 143313 144769 91812 94562 280185 250166 727934 738690 229782 229183 296803 301104 361010 349706 367708 367543 382775 387132 358314 396529 788269 820424 562491 471872 323172 315802 373183 369835 382945 390092 392235 396425 435063 434247 700933 730886 40.45 67.4 1
09:06:27 2023-09-28 367597 367565 96498 94795 152225 153122 157343 156634 99935 98801 116171 116078 141904 144412 391900 425269 1125268 1106933 403749 420071 132437 114616 134250 131169 158627 153567 144111 144632 92186 94723 293486 249250 736497 738179 230320 227589 300913 300891 359851 349742 366167 369835 378755 386415 359649 400611 790883 820351 567829 469867 321200 316672 370002 369474 384436 392466 392235 396585 435051 436150 708121 733624 40.45 67.4 1
09:06:28 2023-09-28 368444 367821 96657 94799 148680 153020 157829 156500 100141 98735 116368 115375 142101 141767 395687 424029 1125268 1115555 406911 418821 132621 114616 134437 131169 158553 153141 143600 144258 92069 94497 282635 247820 736990 734382 230892 227376 298642 302021 358480 351330 367708 371773 380456 385067 360518 396529 790846 829401 555117 468661 322256 316929 370002 368651 385590 390057 394050 396304 435620 437791 699050 731531 40.45 67.4 1
09:06:29 2023-09-28 372090 367304 96435 94688 152229 153054 157525 156634 100141 98801 116252 115885 141869 144241 395393 419964 1122296 1110089 407200 419597 132513 114583 132341 131860 158332 153601 143676 144300 91812 94562 281035 249357 734180 737955 229069 228827 299605 302880 359887 351753 367188 367543 381061 386251 360844 396457 787711 834202 559822 472790 324091 315802 372095 369799 386169 388859 391055 396353 435335 439355 701110 731444 40.45 67.4 1
09:06:30 2023-09-28 369925 367305 94502 94730 152477 153084 157343 156416 100072 98768 116287 115965 142265 144008 391900 425358 1116048 1105444 406008 418785 132501 114649 134012 131169 160360 153392 143812 144266 92133 94464 278630 247020 735147 741039 229782 228508 300028 302481 357976 349742 369202 368954 384152 387048 360120 400502 788718 830088 555732 469498 324091 318487 372095 368615 385626 392430 391644 398450 433336 436171 706166 731650 40.45 67.4 1
09:06:31 2023-09-28 367668 367888 94672 93215 148510 153589 157429 156749 100006 98735 116391 116171 138394 142037 395443 428578 1127889 1109003 405773 419740 132437 114583 134119 131169 160325 153457 143790 144534 92025 94690 281035 249182 742750 738131 231025 227729 298677 302666 359923 349143 365068 369618 380154 386556 358027 399408 790401 820424 556434 473495 322256 316672 370002 369835 382105 390997 394682 394852 435356 434034 700613 733624 40.45 67.4 1
09:06:32 2023-09-28 368831 367892 96565 94795 150479 153088 157343 156634 99935 98768 116206 115965 141869 144105 393038 421469 1127926 1113061 402249 420035 132317 114268 132416 131103 160654 152751 143846 144266 92133 94786 281047 250133 738878 737365 230033 227659 299514 300962 358625 351717 368156 369618 378720 385372 360880 396529 790996 834671 562491 471348 321687 317000 369966 369474 386605 390092 393419 395705 441300 438787 701110 733068 40.45 67.4 1
09:06:33 2023-09-28 369582 367668 94664 92958 149021 152914 157783 156129 100141 98464 116402 115812 138692 141342 393003 425269 1116048 1107060 403086 418456 132443 114268 134106 131136 160395 152751 143846 144066 92166 94399 281909 247559 751560 738690 229104 228472 299605 301104 357942 351578 366682 368427 380723 384227 360808 400320 788864 831134 565160 470200 323861 315021 371950 369206 386749 392430 391055 395202 435538 437777 706166 730927 40.45 67.4 1
09:06:34 2023-09-28 373179 367822 96602 94833 150229 153577 156592 156997 99866 98834 115975 116111 141998 144381 391864 424066 1121970 1099831 409522 420810 128901 114583 131796 131893 157890 153636 143477 145116 91679 94854 281047 249988 726779 738799 229782 228994 297955 302196 360866 349671 367969 368723 382764 387498 358459 398808 788828 820460 556434 468395 321651 315021 373183 369835 383250 390675 393501 396425 434675 435162 703028 730446 40.45 67.3 1
09:06:35 2023-09-28 370931 368334 96496 95025 152191 153734 156995 157626 99901 99106 116183 116431 141998 144645 391829 422729 1133647 1110579 403086 420035 132272 114649 133815 131926 158000 153704 143347 144769 91939 94692 282635 250907 730968 735798 230104 228437 298642 301033 361010 351258 366928 369763 380990 389187 359649 396385 792226 827507 557153 474165 322942 316345 370002 372525 383214 389439 394292 395723 436437 435467 697987 735185 40.45 67.3 1
09:06:36 2023-09-28 367937 366937 96765 94794 148745 153020 157783 156104 100320 99010 113606 116085 138880 141803 395724 423515 1125121 1119340 405359 422148 132806 114616 134625 131836 158738 152970 144411 144632 92099 94626 277477 247820 737520 737976 231018 227535 298677 303581 358732 351578 368230 369907 380385 385337 360808 396493 790846 829437 562491 471312 321651 316965 369929 369727 386713 390021 393383 396267 436149 438099 702804 733551 40.45 67.4 1
09:06:37 2023-09-28 373183 367821 96636 94766 150343 153054 157500 156853 99935 98768 116298 116078 142089 144307 393003 420805 1121970 1109791 405542 420035 132432 114649 134130 131712 160291 153210 143347 144266 91845 94802 281047 249147 731335 735798 229534 228972 299351 302160 359599 351717 367041 367953 382561 387939 360591 399123 788608 835344 556434 474202 322593 317444 373147 369727 385211 387736 392235 396389 438002 436171 700043 731366 40.45 67.3 1
09:06:38 2023-09-28 373976 368222 96663 95018 148176 153692 157099 157077 100077 99246 116519 116284 141998 144478 393003 426197 1124805 1100508 405579 419999 132529 114583 131980 131926 157670 153457 143613 144632 91779 94659 282635 250518 731000 735539 229069 229897 297738 301898 361010 350481 368230 367579 382167 388832 359397 399372 788828 820424 563826 471312 322140 317176 373447 372000 383250 391223 392271 396461 439206 435126 701961 731403 40.45 67.3 1
09:06:39 2023-09-28 367597 369520 96636 93215 150338 153088 157308 156853 100072 98768 116252 116045 142089 144320 392727 426200 1128468 1109299 404509 419704 132432 114616 133908 131827 158297 153567 144053 144564 91999 94854 281047 249215 732201 740076 230812 227589 301266 301526 359851 349706 366975 369582 383301 387368 359360 401178 790401 823169 557752 471167 322714 316929 370002 369799 382641 392203 394645 394816 435320 434176 703104 733587 40.45 67.3 1
09:06:40 2023-09-28 372888 367821 96770 94787 150513 153589 158394 156818 100141 98768 116217 116045 138568 142066 391864 421469 1123636 1111406 408903 418785 132467 114616 134293 131202 160325 153210 143873 144400 92036 94659 280185 248936 742159 735277 229988 229183 297738 301985 359851 350764 366076 368651 382703 386521 360192 396385 788828 829401 555318 475245 323172 315586 373183 369763 385247 390124 393456 396425 433844 436798 697987 731403 40.45 67.3 1
09:06:41 2023-09-28 371185 367852 96795 94659 149021 152562 158004 156312 100348 98667 116368 115819 142334 141300 395650 427223 1121885 1106821 406045 419562 128963 114583 134494 131736 159456 153567 143812 144232 92260 94464 278630 248893 740180 738325 229907 228472 298642 302021 358481 350476 367234 369206 381863 384764 360228 400894 789983 831722 559069 470534 322629 315938 372095 368651 386713 392395 392198 396353 435534 438429 706166 730332 40.45 67.3 1
09:06:42 2023-09-28 369354 368233 96632 94861 152405 153118 157343 156853 99935 98801 116252 116045 141998 144210 391864 425269 1128815 1109299 404895 420035 132437 114682 134036 131827 158111 153491 143577 144564 92133 94594 282635 249147 731217 738095 230856 228083 300452 301068 360141 349143 366131 369907 380687 387062 358566 400931 790960 820424 563826 473888 322942 316929 370002 369835 382641 391223 395241 395130 435356 435126 701110 733587 40.45 67.4 1
09:06:43 2023-09-28 367080 368673 94696 93215 150968 153619 157643 156714 100041 98702 116472 116298 138617 142258 395724 422216 1131127 1114645 401965 422112 129276 114583 134258 131169 160584 152751 143778 144530 92152 94529 280185 248587 739664 734273 229782 228278 301540 300576 359309 351862 367708 369502 378720 385946 360880 396493 790996 829437 562491 473215 321651 316929 369966 369466 386169 390057 393419 396267 436766 438063 701110 733587 40.45 67.4 1
09:06:44 2023-09-28 373179 367818 96627 94856 152437 152815 157343 155966 99935 98768 116217 116045 141998 144205 393003 420805 1122007 1106607 405506 418821 132437 114616 134036 131169 160291 153210 143664 144432 92025 94982 282880 250667 746715 735881 228998 229077 300276 303488 359671 351321 366968 368319 382131 386486 360808 396385 790023 835344 566005 474202 322629 315802 373903 369330 385554 389404 392198 396425 434980 436798 701302 730332 40.45 67.3 1
09:06:45 2023-09-28 371231 368486 94737 94989 152372 153513 157308 156853 99935 99213 115271 116271 141998 144508 391864 424066 1127208 1105359 403463 420035 132437 114649 133850 131969 160067 153354 143600 144558 91812 94659 282635 250131 734740 740513 229069 228827 299585 300576 361010 351294 367005 367507 379853 387710 360228 400009 791103 825101 562491 467821 324782 314986 370002 372000 384400 391223 390430 395166 436508 436762 708208 734770 40.45 67.3 1
09:06:46 2023-09-28 369296 367534 96593 94823 152437 153049 157281 156853 99935 98801 116171 116045 141869 144205 391864 424936 1127926 1112352 405322 422747 130515 115123 131796 132199 157890 153991 143410 144667 91965 93534 281035 249286 726069 735576 231216 228278 301339 301631 360902 349389 366131 372036 381025 387533 358566 400611 790960 820388 557587 473459 322714 316894 370002 369871 383214 390914 395241 395166 435356 433928 701110 733587 40.45 67.3 1
09:06:47 2023-09-28 372018 367821 96602 94865 148441 153411 157498 156744 100072 98768 116171 116045 142067 144105 392727 423397 1124433 1114645 407945 420662 132713 114846 134036 131836 160214 153210 143613 144432 92036 94627 292531 248587 744295 733803 230301 229218 297703 302607 360394 351294 366928 369835 383312 386521 360578 396385 789983 829365 563826 475618 323172 315938 373183 369763 385590 389475 395241 396461 434030 437791 696962 731440 40.45 67.3 1
09:06:48 2023-09-28 371459 367848 96795 94730 149051 153054 158049 156466 100182 99145 113618 116507 138427 142435 395724 423921 1121573 1110052 406911 419704 132662 114616 134141 131623 158775 153114 144275 144098 92421 94431 277477 247611 739786 740513 230104 228827 300452 304012 358768 351825 367269 369206 381560 384764 360844 401214 790543 833307 560386 469646 322629 315938 372095 369799 387912 392430 391921 396353 434030 437813 706130 734890 40.45 67.3 1
09:06:49 2023-09-28 367044 367821 96636 94799 150413 153088 157239 156888 99935 98768 116252 116045 141998 144241 391864 425273 1125268 1106570 404674 418821 132467 114616 134106 131745 160214 153210 143873 144500 91845 94562 281035 249322 730157 738690 231065 227764 301416 302880 360974 349706 367269 369907 380687 387368 359432 401251 790960 820315 560386 471312 322714 316929 370002 369871 382945 392074 394682 396645 437893 438020 702882 733482 40.45 67.3 1
09:06:50 2023-09-28 367525 368269 94640 94969 148476 153440 157643 156714 100110 98768 116217 116271 142032 143978 395650 421326 1130326 1113061 401360 418785 129360 114583 132275 131425 160584 153107 143600 144092 91845 94529 280185 248972 736489 734309 230497 228472 301339 300822 360418 351862 367969 369799 378755 387132 360916 396529 792151 829473 564827 471348 322140 316965 370002 369799 386749 390092 393734 396585 434030 439095 701110 733587 40.45 67.3 1
09:06:51 2023-09-28 372580 367812 96623 94791 150338 153088 157343 156600 100141 98768 116171 116045 142089 143895 393003 420214 1123636 1109791 408322 418821 132501 114550 132350 131794 158553 153533 143939 144398 91999 94820 278630 250310 731649 735798 229846 229183 300028 302021 360394 351862 366894 367292 382703 387062 360808 396421 790283 836634 556653 474238 322665 314986 373183 369835 385554 390676 392271 396461 435015 436171 700576 731440 40.45 67.3 1
09:06:52 2023-09-28 371987 367892 94737 95060 150634 153445 156995 156818 99935 99275 116391 116431 142067 144377 391864 424066 1125268 1102184 403749 421025 132283 114649 133850 131836 160214 153491 143545 144848 92133 94692 281035 250131 729438 740783 229033 229671 301412 302451 361010 351294 366095 367579 383882 388868 360772 399973 791103 825101 563826 468431 324138 314951 372620 372788 385283 391808 391966 396425 437987 436834 708208 734664 40.45 67.3 1
09:06:53 2023-09-28 369591 367857 96670 94898 152405 153088 157673 156888 100072 98801 116368 116232 138716 142201 395370 428881 1131999 1112465 406045 420483 128930 114616 134365 132157 160325 153244 143678 144534 92133 94982 281047 249322 738075 734019 231216 228472 301339 303777 360974 349425 368230 369943 381025 387132 358566 399690 790996 825101 556434 474202 321390 316929 370002 369907 383250 390092 395802 395759 435896 435467 699050 733706 40.45 67.3 1
09:06:54 2023-09-28 372915 368377 96795 94795 152468 153088 157343 156778 100072 98768 116252 116078 142067 144140 391900 420250 1124470 1111443 405579 419704 132375 114616 134437 131202 160432 153244 143812 144470 92166 94627 293486 248972 733605 730179 229104 229218 298190 302021 360430 351862 367188 368651 382739 386556 360808 396421 789721 834202 558488 474946 322629 314986 373183 369474 385554 388859 393105 396497 435015 437483 699805 734367 40.45 67.3 1
09:06:55 2023-09-28 371459 367534 94737 93215 148845 152951 157934 156208 100348 98636 113585 115912 139233 141406 392739 425234 1116048 1107060 406045 418750 129716 114616 134437 131425 160689 153286 144043 144092 92454 94529 281909 247438 741394 740783 230301 229183 301070 302021 358804 351862 367269 369502 382167 387594 360916 401287 791103 829365 557752 468516 325202 315973 372095 369799 387912 392430 392235 399054 434065 439476 707168 731536 40.45 67.3 1
09:06:56 2023-09-28 369055 367857 96703 95025 148305 153441 157204 156888 100072 98834 116368 116111 141968 144276 393038 426021 1127889 1106607 404321 420035 132621 114649 134071 131869 160360 153392 143712 144634 92166 95000 280185 249393 734639 740783 231216 228472 299620 302021 361010 350800 367858 372036 380954 387710 360518 402176 792151 820388 559069 468625 323172 319389 369821 371709 386307 392181 395692 397958 436508 436349 704567 734614 40.45 67.3 1
09:06:57 2023-09-28 369483 368490 94928 94931 148478 153479 157343 157012 100177 98834 116298 116384 141968 144412 392727 421218 1132843 1114772 402286 420035 132501 114682 134106 131745 160395 153314 143812 144300 92133 94562 281035 249357 738180 735688 230497 229023 302052 302024 361010 351898 368230 369835 379817 387745 360916 396529 792151 835417 563826 472790 322176 316929 370002 369907 386425 390914 394050 394539 435391 437813 701110 736861 40.45 67.3 1
09:06:58 2023-09-28 373179 367534 96665 94824 152366 153084 157343 156744 99935 98801 116206 116078 142067 144241 392727 420590 1127208 1114809 408940 419928 132990 114938 134341 131893 158332 153388 144075 144398 92126 94692 281047 248797 731767 734976 230608 229755 298154 302750 360430 351614 366634 369214 383348 386826 360650 396421 788864 834202 561947 475655 321878 315682 373183 369835 385590 389475 394366 396497 434980 438099 697987 731540 40.45 67.3 1
09:06:59 2023-09-28 372988 368406 96532 95155 152411 153547 157308 157223 100072 98867 116171 116351 141869 144513 391864 423813 1125268 1102184 402484 420071 132375 114715 133850 131960 160137 153491 143678 144671 91845 94726 280569 250166 730785 738690 229104 229289 299130 300822 361010 350800 366167 368132 381595 388903 360808 400045 791103 826339 563826 471348 324138 314986 373183 373052 384976 392155 391644 396497 437808 436869 707168 733624 40.45 67.3 1
09:07:00 2023-09-28 369354 367848 96661 94828 148679 153589 157573 156610 100182 98702 116391 116138 138686 142278 395443 428881 1131680 1109754 404998 420035 132621 114682 132443 131893 160549 153457 144517 144632 92133 94660 282880 249357 731924 735539 231461 228508 299375 303636 360974 349706 366131 371773 381025 387710 358602 399727 790996 825101 559822 474202 323172 316929 372095 369907 383250 390665 395522 396353 436615 435503 700079 734701 40.45 67.3 1
09:07:01 2023-09-28 372090 367848 96665 94824 148381 153088 157343 156744 100072 98801 116287 116078 142067 144241 391864 418999 1122007 1106607 405542 420398 132317 114682 133978 131778 160325 153244 143678 145668 92069 94692 281035 249357 731217 736532 229782 230029 298677 303740 361010 351898 368230 368687 382836 387403 363030 398808 788864 836598 564493 473495 323646 315427 372920 369871 387639 389464 391747 400265 437965 438902 703030 735001 40.45 67.3 1
09:07:02 2023-09-28 369745 368484 94571 95022 148745 153445 157783 156600 100210 98801 116368 116045 138847 141992 393003 425011 1117966 1105359 409522 420035 132283 114682 133884 132012 157785 153244 143380 144534 91845 94660 280185 248797 740169 738690 230336 229023 297738 303013 360938 350235 366718 369835 384534 386826 359685 400647 788828 828750 557752 468661 322665 316451 373183 369502 383286 392466 393734 396497 436149 435289 705094 731440 40.45 67.3 1
09:07:03 2023-09-28 367632 367892 96636 94894 152468 153475 157343 156888 100072 98801 116206 116111 141904 142445 391864 424066 1125268 1102967 403177 422148 129019 114583 132350 132257 158111 153601 143812 144632 92159 94820 289995 249250 733705 738252 230462 228863 300531 302990 360758 351862 367822 369502 380456 387745 360519 402314 789843 820460 565654 470423 322665 319922 370002 372000 385590 393606 393456 395130 436060 438134 706166 736019 40.45 67.3 1
09:07:04 2023-09-28 370095 368123 96808 94865 148547 153122 157673 156382 100177 98702 116240 115965 142136 144039 393363 424029 1125268 1115827 407200 418821 129038 114649 134437 131202 160395 153210 143812 144532 92133 94595 280185 248203 740486 729782 232009 228472 299395 302977 359851 351862 366131 372561 383348 387650 360844 399973 790401 829365 563826 475655 322714 316929 373183 369835 386477 391259 396083 396267 434065 439655 696468 731440 40.45 67.3 1
09:07:05 2023-09-28 369925 367598 96627 94927 148650 153088 157343 156416 100044 99077 113650 116232 139038 142143 395163 423217 1122408 1110089 406045 418678 129182 114459 134328 131169 160689 152751 143846 144062 92327 94366 281047 247438 739786 740259 230356 229183 300452 302056 358804 351862 367305 369242 382202 385407 362994 402176 791103 829401 557752 468552 323646 315973 372095 369835 387912 392466 392235 396425 435640 440476 707706 732554 40.45 67.3 1
09:07:06 2023-09-28 367044 367852 94595 94828 148374 153122 157343 156778 99935 98801 116206 116078 141878 144359 391864 425304 1128468 1110225 402607 418821 132409 114715 134071 131235 160137 153775 143579 144568 92166 94660 281035 249393 736152 741832 230568 228472 299655 302880 361010 351862 369202 369907 380990 387745 360844 402497 790996 820158 560386 468552 321426 317035 370002 372000 385303 393606 395522 395759 436687 435865 706034 738399 40.45 67.3 1
09:07:07 2023-09-28 371459 368812 96726 95056 148374 153479 157134 157002 99973 99244 116322 116271 141998 144513 391864 420877 1136521 1115438 401965 419740 132317 114879 132165 131893 160249 153244 143579 144500 92133 94562 282635 249429 738373 736714 230892 229218 300531 300807 361010 351898 365104 369871 380421 388903 363275 398808 792151 829473 556434 472790 322665 316929 370002 372000 387639 391223 394050 394574 436687 439512 701110 735817 40.45 67.3 1
09:07:08 2023-09-28 369623 367553 96867 94794 149121 152880 158004 156204 100210 98735 116402 115819 138880 143934 393003 427514 1119222 1108510 404900 419704 132806 115004 134625 131803 160619 153457 143875 144364 92260 94692 282635 247020 735978 737767 230462 229183 299130 304064 358768 351542 368081 369763 382703 385372 360686 402139 791103 832311 547346 471835 324939 319127 373038 369438 386605 393427 393237 396317 436770 439225 707987 735001 40.45 67.3 1
09:07:09 2023-09-28 372902 367816 96698 95090 152265 153871 157064 157326 99901 99242 116183 116431 138427 144914 391829 424066 1125268 1102147 402448 420035 132432 114682 134036 131960 160291 153853 143678 144973 92099 94759 281035 250694 728948 739987 229746 229932 299549 303105 363053 351825 366940 368615 382167 389721 360772 400575 791103 827076 556434 471348 324367 314986 373183 373052 385247 392395 391921 396461 439292 439037 708171 737384 40.45 67.3 1
09:07:10 2023-09-28 366493 367852 96765 94861 148648 153088 157713 156853 100210 98768 116333 116078 142136 144004 393003 422098 1129562 1116232 403133 419999 132696 114616 134328 131202 160654 153210 144241 144266 92293 94594 281035 247820 738753 735903 231029 228472 302266 303525 359851 351645 369128 369582 383301 387227 362812 399827 795042 837040 554624 472572 324782 317712 370002 372000 387912 390320 394315 397810 435967 439404 701110 735780 40.45 67.3 1
09:07:11 2023-09-28 372584 367378 96632 94926 152396 153054 157343 156600 100141 98768 116171 116045 142002 144205 393003 420805 1124198 1111406 405542 418785 132432 114649 134223 131745 160325 153457 143778 144634 92260 94692 282880 249130 736855 735277 230265 229897 300452 302906 360650 351862 367188 368687 383312 387368 360808 400223 789983 835971 561947 474909 324551 315903 374167 369835 386441 389712 393771 396497 434757 438429 700043 731440 40.45 67.3 1
09:07:12 2023-09-28 371714 366426 94704 93215 151152 152883 157678 156208 100315 98669 113540 115912 139104 141406 395724 427671 1116048 1106933 408359 419736 129051 114649 134036 131926 160214 153354 143812 145090 92223 94562 280185 247611 741505 738252 230497 229183 298677 303865 359309 350764 367234 369799 384235 385337 360228 401251 789983 829959 563826 468516 322665 316637 372095 369430 385283 393570 393419 396389 436149 436207 707168 731403 40.45 67.3 1
09:07:13 2023-09-28 368741 367498 96731 94959 148403 153505 157343 156853 99935 98801 116252 116078 141998 144455 391829 427249 1129525 1111406 405469 422148 132345 114715 133687 132357 157670 153739 143279 144966 91812 94759 280185 249286 727596 735685 231414 228901 299585 303310 360974 349671 366131 372036 381863 387710 359685 400045 792151 826303 559822 474880 321651 316965 372095 372000 386033 390939 395287 399091 436508 436007 698867 734618 40.45 67.3 1
09:07:14 2023-09-28 368308 368233 94668 95022 149084 153020 157783 156382 100141 98801 113606 116232 142067 144407 393003 422729 1127926 1118543 403104 418821 132535 114616 134293 131169 160691 153210 143846 144266 92390 94659 281035 247611 753594 729890 230856 228278 300495 303740 359851 351862 366131 372561 380990 386486 362958 399690 793203 834166 556434 472384 322629 317889 370002 369438 387912 391223 394050 394816 435320 440894 702309 735222 40.45 67.3 1
09:07:15 2023-09-28 370931 367259 94660 94795 148981 153054 158004 156347 100482 98735 113696 115932 138880 143969 393003 425269 1119222 1108510 408359 418785 132621 114682 134437 131960 160325 153423 143613 144432 92133 94562 282880 247611 746537 738056 230497 229183 298677 303777 359851 350481 367852 369799 383348 386216 360519 402132 790846 829704 559069 471872 324745 316824 373147 369546 385375 393427 393977 396353 436457 436834 707706 733808 40.45 67.3 1
09:07:16 2023-09-28 371714 367785 96770 94865 150343 153547 157434 156967 99935 98834 116217 116431 142080 144452 391864 424029 1128468 1103714 403463 420662 132467 114682 134071 131960 160325 153491 143678 144769 92099 95000 282635 249955 733586 740783 230104 229218 301979 301562 361010 351862 368341 368651 380990 389448 360808 402139 792226 827507 560386 468552 324631 316381 371832 373052 385590 392395 391608 396353 438983 436477 710293 736861 40.45 67.3 1
09:07:17 2023-09-28 368736 367857 96770 94930 148481 153407 157673 156972 100182 99180 113618 116392 138653 142378 394604 426428 1133290 1113328 405396 419856 132467 114682 134071 132349 160360 153361 143807 144496 92099 94758 281047 249147 748555 737741 231775 228988 299585 302021 361010 350199 366682 372561 382167 387710 359649 400931 792115 825283 561157 475245 321651 316965 372095 372000 383250 390949 396364 396353 436508 436150 700576 737060 40.45 67.3 1
09:07:18 2023-09-28 369997 367558 96632 94963 152440 153441 157343 156600 100072 98801 116368 116078 141869 144241 391864 420178 1121175 1106607 407089 418821 132621 114649 134437 131753 160584 153244 143663 144658 92099 94692 280185 249147 735071 738058 230508 229897 299340 302693 361010 353888 367234 369206 383277 387710 363800 401214 790543 836007 560656 471348 324367 316416 373183 372000 387948 390903 392235 396461 439330 440463 707077 736535 40.45 67.3 1
09:07:19 2023-09-28 373220 367713 94664 95121 148712 153658 157608 156933 100417 99110 116530 116238 142265 144241 392691 427223 1120344 1106933 408558 419999 132437 114649 133815 131993 160067 153533 143347 144803 91845 94726 281035 249322 727968 738690 231054 229254 297773 302941 360528 350764 366975 369835 384498 388868 360192 400726 788828 825137 557752 468661 322665 316672 374994 369871 384400 392430 394050 399376 436615 439391 703525 732476 40.45 67.3 1
09:07:20 2023-09-28 369035 367562 96535 94930 150413 153020 157343 156783 99935 98801 116171 116238 141998 144276 391829 420805 1134488 1116232 401965 420035 132593 114649 134106 132012 160584 153210 143678 144534 92133 94595 281035 249357 736468 735534 230892 229218 302266 302451 361010 351898 366131 369835 380990 387745 363543 400009 793308 834524 555732 474563 325013 320294 369857 369691 387804 391666 394425 397921 438002 438629 703104 735743 40.45 67.3 1
09:07:21 2023-09-28 372616 367498 96665 93474 148543 153084 157638 156888 100072 98768 116333 116105 142067 144253 391864 418964 1123636 1109828 405542 422448 132621 114649 134343 131844 158111 153244 143477 144464 92133 94692 280185 249147 731787 734273 230139 230068 298886 302693 360974 353888 368230 368651 385624 387710 363800 398772 788864 836634 561157 474917 323646 315938 373711 369871 387294 390057 391943 398777 435896 439440 701110 732035 40.45 67.3 1
09:07:22 2023-09-28 368445 367553 96636 94959 152290 153547 157343 156853 100072 98801 116252 116351 142067 144377 394746 424029 1128468 1103788 403463 420035 132621 114682 134071 131869 160325 153457 143678 144634 92166 94660 280185 249357 731629 740783 230497 229218 302621 301985 360758 351573 371380 369546 381453 388762 360699 402921 793314 829777 557422 470534 325939 316929 370002 373052 386133 394186 392995 395723 437987 436513 709286 736677 40.45 67.3 1
09:07:23 2023-09-28 370405 367553 96494 94927 152190 153688 157054 157326 99935 98801 116333 116318 141835 144443 391793 422729 1133647 1111406 403689 420035 132621 114748 133850 131993 160214 153994 143414 144632 91845 94792 285354 250907 729623 735651 231216 229218 299585 304066 363053 351862 367708 372036 382739 390648 360844 398808 790960 833743 559822 474238 322402 316965 372657 373579 386749 390057 394682 396389 439328 439476 699014 737981 40.45 67.3 1
09:07:24 2023-09-28 371718 367240 94737 93215 148683 153338 157678 156327 100144 98702 113573 115945 138880 141803 391829 423325 1125268 1116232 409485 420035 132467 115004 134165 131745 160360 153533 143710 144500 92166 94692 282635 248587 733486 733936 231576 229218 298677 304100 360974 351862 367188 372036 384498 387403 362726 396493 791103 829401 563826 476329 323172 316965 373711 369835 386713 390914 396364 396497 433933 438787 696962 732512 40.45 67.3 1
09:07:25 2023-09-28 373215 367787 96640 95062 150343 153692 157221 156868 99935 98867 116171 116464 141878 144539 391829 423800 1125268 1102184 402484 420035 132375 115215 134071 131960 160214 153598 143678 144769 92036 94726 282635 250518 741436 740783 229782 230487 301090 302110 361010 351862 366718 368651 382739 390065 360555 400328 791103 825137 563020 472050 324667 318183 373903 373698 385339 392145 392089 396353 442366 436477 708024 735038 40.45 67.3 1
09:07:26 2023-09-28 369354 367677 96736 95271 148470 153582 157343 156853 100182 98834 116460 116078 142101 144241 391864 428542 1131201 1111443 404029 420035 132437 114649 134343 131960 157890 153598 143990 144564 92293 94726 293486 249182 731351 736241 231576 228863 299620 302021 361010 350235 367269 372602 382739 387745 360228 402176 792711 825101 565160 473830 321651 318370 372095 372000 384130 392203 396364 396389 436508 436762 701110 735300 40.45 67.3 1
09:07:27 2023-09-28 371800 367553 96661 94959 148412 153547 157783 156888 100141 98834 116368 116078 142067 144241 391829 418964 1122007 1109791 407468 419999 132501 114715 134012 131745 160360 153244 144023 144735 92293 94726 282635 249147 733486 738799 230346 230128 299340 302941 361010 353888 366424 368363 383099 388620 363802 400356 790993 837671 554624 472609 324487 318487 374203 371854 387948 390284 392271 398777 435896 441119 705068 733647 40.45 67.3 1
09:07:28 2023-09-28 372243 367304 96670 93215 151104 153338 157099 156783 100141 98768 116368 116078 142003 144175 391864 424638 1120344 1106933 407982 420035 132248 114748 134036 131960 160067 153739 143579 144803 92166 94726 281035 250667 733601 739735 231054 229254 300137 303865 361010 350800 367234 369871 385075 388868 360264 401251 789983 828750 559069 471348 323646 316965 374240 369907 384436 393606 394366 399376 435356 436207 705593 733068 40.45 67.3 1
09:07:29 2023-09-28 369853 367822 96632 95058 152334 153795 157199 157107 99935 98867 116171 116464 142067 144715 391864 420805 1134488 1116232 403177 420662 132627 114682 134141 131960 160432 153244 143846 144534 92133 94726 281035 250131 732023 736806 231327 229649 300846 302807 360974 353852 369276 369763 381721 389924 364057 399973 795496 829329 556434 473946 323011 316929 372620 373361 387912 390939 394948 396461 439982 440894 701302 737981 40.45 67.3 1
09:07:30 2023-09-28 369781 367553 96833 94894 148643 153088 157783 156744 100210 98834 116402 116078 142101 144205 392775 424029 1125268 1115790 407945 420035 129296 114682 134141 131960 160395 153244 143812 144668 92166 94660 280185 248587 749869 734756 232009 229254 301070 303901 360974 351862 368230 372561 384804 387939 362994 399444 790960 835381 563826 476365 323381 316451 372109 372000 386785 390092 396143 401803 439001 439153 698903 735001 40.45 67.3 1
09:07:31 2023-09-28 371459 366609 94732 94961 151462 152986 157839 156382 100348 98768 113593 115998 142106 141767 393038 426465 1117101 1109828 404009 422747 132788 114649 134363 131836 160654 152785 143812 144300 92390 94660 281035 247056 739782 740783 231054 229932 301467 303865 360176 351862 368412 369871 383348 386521 360916 403104 792226 829329 561703 468589 323646 316929 373183 369835 387948 394437 394366 396461 434101 440786 709286 732512 40.45 67.3 1
09:07:32 2023-09-28 368741 367589 94559 94993 148580 153156 157343 156888 100141 98801 116206 116271 142067 144276 391829 423047 1131201 1109940 404294 420662 132248 114748 133815 132303 157670 154165 143313 145376 92133 94792 281035 250059 729303 739461 231973 229218 299655 302941 361010 350235 366718 372825 382775 387780 359721 400931 794931 827971 559069 474901 324091 318522 372884 372452 384293 393427 396890 399128 438710 436798 701465 737097 40.45 67.3 1
09:07:33 2023-09-28 367080 368125 94640 95029 148935 153372 157783 156505 100310 99176 116368 116384 142093 144346 393038 421469 1132843 1116232 402607 420035 129182 114649 134304 131202 160689 153210 144179 144300 92327 94726 293486 249008 746061 734346 231252 229254 300669 301985 361010 353888 366167 369943 380990 387745 364057 400045 793381 835381 563826 473125 323646 318887 370002 369907 387984 392466 395241 395759 435391 440750 703104 735817 40.45 67.3 1
09:07:34 2023-09-28 369659 367852 96733 94926 149117 153122 157783 156744 102269 98801 116599 116045 142257 144087 391900 425269 1119222 1106570 405579 418821 132529 114682 134437 131960 160102 153457 143812 144668 92327 94759 280185 247820 735455 740783 231252 229932 301230 304577 360240 351537 368269 369763 384932 386992 360663 403066 790993 832201 563020 468589 323682 317000 373898 369546 386477 394437 394645 396497 434101 438057 710648 732512 40.45 67.3 1
09:07:35 2023-09-28 371459 367892 96833 95025 148612 153829 157343 157107 99935 98834 116206 116464 141968 144513 391864 424029 1127667 1103751 403463 421097 132535 114715 133919 131993 160360 153598 143579 144865 92166 94759 280185 250166 733111 741942 230533 230103 300566 302021 361010 351862 368377 369206 384424 390065 360952 402461 790996 828165 563826 468323 324174 317000 370002 372788 386749 394714 393450 396353 438675 439440 709323 739201 40.45 67.3 1
09:07:36 2023-09-28 368741 366982 96796 94927 149017 153118 157783 156778 100343 98834 116402 116078 142265 141939 391864 423695 1125268 1115790 405579 422112 132806 114715 134437 131869 160395 153567 144211 144632 92253 95082 289995 248481 736512 735885 232518 229508 299199 305580 360830 351862 366167 373088 385075 390133 362704 400611 790960 829473 557752 476747 324551 316965 372145 369907 386785 391223 396106 399977 436038 439476 699050 733624 40.45 67.3 1
09:07:37 2023-09-28 369889 367301 96729 94791 149221 153054 157783 156273 100210 98834 116402 116078 142067 144039 391900 424066 1117929 1106607 404294 418821 132570 114682 134328 131202 160501 153210 143846 144500 92488 94595 293486 247056 738756 740783 231252 229932 299620 303013 360430 351898 368968 369907 383384 387132 363543 403749 792567 829437 563020 468625 325939 319389 374203 372313 387659 394643 393903 398632 438002 441263 710573 736048 40.45 67.3 1
09:07:38 2023-09-28 373261 367816 96665 95092 152255 153829 157343 157626 99935 99242 116171 116658 141869 144680 395416 423849 1125268 1103788 404330 420071 129038 114715 134250 131993 160249 153704 143712 144632 92166 94792 282635 250943 728124 736168 230497 230719 301979 302056 363053 351862 367269 369242 383384 389782 360880 401287 791103 827544 563826 472420 326403 315938 372109 373579 385626 392466 393178 401121 439113 438751 708244 735743 40.45 67.3 1
09:07:39 2023-09-28 369107 368446 96703 95030 148445 153547 157673 156888 100072 98867 116171 116464 141938 144412 391900 420877 1132880 1115438 402570 420071 132713 115037 134437 131869 160654 153138 144241 144364 92293 94694 282635 249357 737834 729818 231252 229967 301481 302466 361010 353888 368903 371746 384424 389201 364709 400785 794920 835862 556764 473313 323502 318781 371796 372000 388020 392466 395241 397884 439865 440427 703104 736861 40.45 67.3 1
09:07:40 2023-09-28 372081 367589 94696 95216 148783 153582 157673 156888 100210 98834 116240 116078 142089 144346 391900 420250 1125268 1109940 405579 420071 132570 114748 134531 131993 160360 153815 143812 144978 92263 94759 280185 249008 731099 735651 230927 230684 300877 303013 361010 351898 365068 369799 384534 388868 363800 398845 791103 839418 556434 473874 324174 316672 372109 372000 387639 390949 394087 399695 436687 437813 701110 734927 40.45 67.3 1
09:07:41 2023-09-28 368776 367857 96670 94993 148374 153616 157274 157107 99935 98867 116171 116384 141869 144276 391864 424066 1127090 1106146 402921 420035 132535 114715 134082 131960 160283 153491 144041 144769 92166 94759 278716 251381 735217 743149 231282 229755 302908 304171 360902 351681 369308 369691 381989 389959 362958 403675 792115 828985 557292 470534 323610 318593 372095 372788 386569 394463 394608 396317 437951 437777 708208 737384 40.45 67.3 1
09:07:42 2023-09-28 370368 367816 96593 95124 152402 153936 157164 157047 99935 99275 116264 116625 141899 144715 391793 421433 1134488 1116232 403749 420662 132806 114715 132275 132150 160549 153461 143600 144658 92133 94791 282880 250694 737450 735798 231612 229897 300460 302880 363811 353888 366646 372000 382131 391197 364057 400009 793308 834166 556434 474165 323610 317853 370002 373843 387984 392109 395228 399017 440005 441263 700963 736677 40.45 67.3 1
09:07:43 2023-09-28 371714 367259 96930 94856 149288 153020 158225 156347 100451 98768 116565 115819 138880 143733 392967 426465 1118414 1108510 406615 422148 129360 114583 134529 131893 158443 153354 144009 144598 92287 94886 281047 249682 746738 741417 231216 229897 299620 305940 361589 351825 368377 369871 384157 387097 360736 403345 791103 832311 561703 468589 324595 316929 373566 369799 387330 394714 394608 396461 434675 439153 708208 733104 40.45 67.3 1
09:07:44 2023-09-28 369889 368081 96803 95062 150479 154167 157343 156758 100210 98801 116333 116464 142196 144715 391829 424066 1128468 1103751 403749 421025 132467 114715 134200 131993 160325 153704 143545 144714 92133 94890 281035 250131 731846 741832 230462 230387 302494 303525 363053 351862 368341 369466 382764 390065 360519 402738 793203 830198 565160 470936 324595 318938 373147 374108 386533 393079 393560 396425 439946 439404 710330 739201 40.45 67.3 1
09:07:45 2023-09-28 369116 367962 96896 95025 148610 153547 157783 157082 100315 99308 116368 116238 142067 144443 391864 425020 1131201 1113024 404294 420035 132180 115302 133815 132390 157890 153739 143313 145104 92133 94791 280185 249322 728446 738653 232009 229218 301979 302941 361010 351217 367269 373616 383312 389448 360772 402461 795629 826923 561157 476329 322629 318593 373183 373311 385247 392395 394078 396425 437469 437755 700838 735743 40.45 67.3 1
09:07:46 2023-09-28 372517 366350 96829 95054 148514 153547 157343 156888 100210 98834 116368 116271 142171 144342 391829 418964 1123599 1109791 404900 420035 132754 114715 134293 131836 158738 153210 143812 144534 92133 94758 281047 249357 743220 738617 231327 230329 302193 303579 360902 354853 368269 369655 383241 388726 365014 402884 792424 836598 556434 468625 324631 318901 374203 372788 387984 393606 393419 398740 437844 442030 708588 734664 40.45 67.3 1
09:07:47 2023-09-28 373402 367259 96829 95058 148412 153795 157746 157107 100210 98834 116333 116238 142265 144478 395016 426610 1121970 1106933 407982 420035 132621 114748 134036 131993 160179 153739 143613 144632 92099 94824 280185 250871 725874 736168 231576 230684 300877 302870 363053 351862 367269 369871 385653 390887 360844 402139 791103 827544 557752 472384 325476 316894 373261 373579 385554 393606 395802 400616 438947 437527 707077 737060 40.45 67.3 1
09:07:48 2023-09-28 369556 369260 96770 95128 148428 153829 157308 157107 100210 98867 116333 116431 142067 144715 391829 420841 1134488 1116232 402570 420071 132754 115308 132535 132224 158553 153533 144075 144632 92320 94887 281047 249250 738955 736842 231596 230274 301973 302643 361010 354388 366718 371746 384424 389721 364818 400931 795629 838823 563826 473459 323646 318629 370002 372525 388020 392430 395802 396317 436687 441408 703104 736824 40.45 67.3 1
09:07:49 2023-09-28 372054 367268 96837 95029 148779 153547 157783 157107 100210 98801 116368 116373 142093 144320 391829 419883 1125268 1113024 405542 420035 132501 114715 134293 131960 160360 153244 143812 144735 92293 94759 280185 249147 732457 729818 230856 230648 301090 302585 361010 353888 366131 369799 384462 388560 364057 399690 791103 838749 556434 476036 326403 319389 375264 372679 387731 391046 393903 399832 436544 438974 702956 735376 40.45 67.3 1
09:07:50 2023-09-28 371195 367553 96829 95021 149596 153765 158004 156755 100210 98801 116565 116198 139104 144205 391900 427489 1118721 1108510 408847 420035 132621 114715 134437 131935 158111 153704 143676 144564 92293 94759 280447 248587 730632 740783 231612 229932 298642 304154 361010 351578 368377 372036 385653 387710 360844 402461 791103 831722 559069 471348 323646 319389 372667 369835 385554 394160 394645 399658 435285 438442 707168 732572 40.45 67.3 1
09:07:51 2023-09-28 371185 367883 96727 95054 148445 153829 157343 157361 100107 98867 116333 116464 141968 144715 391829 420841 1137441 1116232 402855 420662 132535 114682 134258 131993 160584 153210 143812 144500 92133 94759 280185 251383 731669 735798 231612 229897 301445 301985 360794 354493 369202 371746 384424 390506 365051 402547 796738 834671 556434 474056 325476 317853 372439 371874 387984 391844 395545 396281 438969 441083 701110 738059 40.45 67.3 1
09:07:52 2023-09-28 369781 366946 96833 95025 148777 153470 157783 156783 100210 98801 116402 116078 142136 144245 391829 423695 1125268 1115790 407982 421025 132754 114682 134293 131926 160395 153457 143778 144748 92293 94824 281035 248587 738620 734756 231775 230781 300986 303865 361010 351898 368230 372036 385987 388868 363543 399690 792226 834166 563826 476770 322629 316965 372667 372000 387912 391188 394404 399977 436651 440095 699050 733031 40.45 67.3 1
09:07:53 2023-09-28 372090 367857 96803 95096 148610 153829 157343 157326 99935 99275 116333 116464 142136 142845 391864 424066 1128468 1103788 404895 420662 132621 114715 134437 131993 160325 153457 143812 145034 92220 95082 281047 251739 731964 738179 230356 230506 302621 302763 363822 351753 370326 369763 383312 390922 362958 402168 792711 831134 557752 471798 324739 319995 372884 373579 387603 394714 393456 396425 439946 440584 710330 737944 40.45 67.3 1
09:07:54 2023-09-28 370405 368705 96770 95050 150479 153936 157343 157326 100210 99308 116321 116271 142067 144443 391829 423397 1134488 1113061 404294 420662 132467 114715 134036 132299 160214 153739 143313 144803 92133 94792 280185 250907 726452 734309 231775 229932 300495 302620 364080 351379 366131 372036 384192 391268 360916 400045 793076 829365 555117 475916 323646 317924 373711 375429 387659 391559 395545 398632 439897 440607 700926 737852 40.45 67.3 1
09:07:55 2023-09-28 369556 367269 94696 94890 149763 153084 158225 156382 100482 98801 116437 116045 139203 144039 392762 424066 1120628 1112907 407126 422747 129360 114649 134599 131893 159183 153286 144206 144492 92320 94886 281909 247402 737137 740783 231252 230365 302193 304328 360394 351898 369488 371709 384355 387368 363543 403712 790846 829437 567829 468625 324631 317000 373975 369871 387984 394714 394645 398777 435285 441408 710648 732599 40.45 67.3 1
09:07:56 2023-09-28 372952 368705 96770 95092 152468 153970 157274 157107 100072 99275 116333 116464 142067 144715 392739 424066 1128468 1103788 404895 420662 129118 114715 134437 131993 160102 153598 143545 144671 92133 94890 281035 250730 731490 740783 230533 230684 301162 302481 363053 351862 367822 369799 383063 393178 362704 402774 795042 829191 557752 472609 327801 318938 374203 374902 387150 393570 393419 400798 440638 440791 710146 736824 40.45 67.3 1
09:07:57 2023-09-28 368271 367848 96829 95058 148948 153837 158014 156972 100353 99213 113573 116331 139104 144539 395443 422252 1134904 1117710 403104 420626 129275 115103 134625 131960 158998 153533 144111 144432 92454 94950 277477 250310 755041 733983 231937 229254 302363 303013 361010 353888 367269 372825 382167 387710 364572 401251 795629 837854 557752 473495 322665 319630 372620 369907 387948 393294 394114 396389 436003 441408 701110 735780 40.45 67.3 1
09:07:58 2023-09-28 372952 367821 96837 95092 148919 153616 157783 156828 100210 98834 116402 116351 138880 144377 391864 420178 1125268 1112608 405615 420035 132535 114715 134106 132349 160360 153251 143712 144634 92293 94759 280400 249182 733741 737004 231003 231118 301303 303758 360938 354602 369014 369655 384896 389307 364462 399973 791103 839418 556434 475804 324523 316894 374240 372525 387876 391259 394498 399977 437644 439117 703104 736011 40.45 67.3 1
09:07:59 2023-09-28 369844 367295 96863 94894 149188 153088 157783 156571 100210 98801 116402 116045 139170 144105 391900 427525 1118721 1106570 409136 420071 132535 114748 134293 131993 160325 153525 143778 144769 92293 94759 280724 248552 736736 741942 231612 230290 299375 304864 361010 351862 368377 372036 385689 387710 360844 403390 790543 831722 559069 471312 324138 319841 374240 369835 385626 394437 395241 399686 437601 439153 709130 735001 40.45 67.3 1
09:08:00 2023-09-28 371185 367857 96770 95096 152507 154043 157343 157361 100107 99377 116252 116739 141869 144887 391864 421469 1136786 1116232 404792 420698 129271 115282 132535 132303 158775 153567 143608 144658 92256 95052 281047 252749 734080 736842 231937 230254 300495 301985 363970 354493 369800 372561 383008 391268 364057 400603 795483 834202 562491 474165 325681 317924 372475 371578 388020 392430 395802 396425 440638 442102 702605 737981 40.45 67.3 1
09:08:01 2023-09-28 369853 366748 96867 95058 148774 153582 157783 156888 100210 98834 116402 116271 142154 144351 391864 424066 1125268 1115790 407982 421690 132535 114748 134106 132175 160584 153491 143812 144765 92327 94759 282880 248972 731886 730143 231775 230785 300877 304400 361010 351898 366131 372036 385366 388903 363543 399727 792604 838191 563020 478655 323994 317747 375300 372416 387767 391666 396595 400717 436544 439046 699050 733587 40.45 67.3 1
09:08:02 2023-09-28 368472 367852 96699 95071 148547 153829 157343 157107 100210 98834 113618 116505 138712 142531 395370 423957 1130035 1106859 403639 422002 129061 115236 134400 131960 160360 153491 143678 144769 92220 94986 281047 249393 731511 741832 231252 230081 303658 302941 363053 351898 369524 369907 382739 390065 363030 404608 793308 827580 563020 471835 324403 318887 372657 373052 387639 392923 394315 396425 439328 440095 709286 737985 40.45 67.3 1
09:08:03 2023-09-28 369296 367305 96632 95129 152335 154107 157308 157581 99935 99478 116171 116853 141998 144887 391829 421469 1137714 1116232 402802 421326 132621 115335 134437 132208 158516 153704 143812 144632 92327 94923 280185 251545 729568 729854 231973 230325 302584 304713 365074 354243 369276 372489 384085 392261 364462 401068 796516 834634 563993 476666 323646 318370 373711 375131 387659 392084 396364 396497 441295 440440 702766 737981 40.45 67.3 1
09:08:04 2023-09-28 367632 367268 96867 94927 149117 153441 157783 156888 100482 98801 116402 116111 138522 144320 392775 423397 1128468 1120665 405579 420035 129296 114715 134328 131960 160360 153244 143812 144500 92357 94726 280185 248552 740597 734309 233260 229932 301923 304828 361010 351898 367269 371649 385075 390133 363543 401324 792151 834166 565160 477041 323381 318405 373226 372000 387948 391844 394982 400622 435825 439297 699805 737097 40.45 67.3 1
09:08:05 2023-09-28 371864 367857 96703 95096 148614 153863 157535 157251 100210 99275 116240 116464 142067 144715 394141 424066 1127926 1105359 403749 420035 132535 114748 134141 131993 158076 154029 143941 145000 92220 93798 281047 250059 732083 741795 230912 230471 301762 302799 363566 351862 369228 369799 383043 391568 363948 403639 793308 829959 565160 472543 326636 317924 372131 373579 387366 392923 394050 396425 438661 438536 710330 738059 40.45 67.3 1
09:08:06 2023-09-28 369319 367589 94559 95223 148243 154043 157343 157326 100072 98834 116240 116431 142037 144478 391829 423099 1134488 1113183 404009 420698 132501 115222 133919 132303 160102 154096 143380 145376 92166 94826 281035 250943 731679 737328 232009 230648 302266 303865 361133 351898 366682 373088 384498 392403 363030 400328 793345 834202 563826 476365 325707 320747 374203 375699 387515 391702 396608 398632 440279 439937 700963 739968 40.45 67.3 1
09:08:07 2023-09-28 369889 367883 96871 94927 149763 153088 158114 156634 100210 98867 116565 116111 138522 144245 395687 426283 1122333 1113220 405240 419928 129360 114682 134822 131893 156526 153601 144624 144534 92616 94759 280340 247820 740703 741795 232434 230648 302193 303901 360974 354493 369344 371746 384498 387710 364572 404931 792151 829437 560386 468625 324667 317889 373975 369907 387912 393558 395241 398813 434757 440786 710330 733587 40.45 67.3 1
09:08:08 2023-09-28 369709 367883 96695 95087 148412 153829 157783 157361 100210 99309 116321 116498 142067 144751 391900 424066 1127926 1105359 402802 421326 132621 114748 134646 131993 160283 153704 143812 144632 92327 94792 282635 250554 730356 738361 230568 230719 301445 302516 363566 351898 370853 369582 383673 391843 363398 402314 795042 829191 565160 472275 324631 319163 374240 371874 387330 394160 394050 400324 440458 439440 711844 737981 40.45 67.3 1
09:08:09 2023-09-28 369345 367883 94728 95417 151082 153837 157734 157112 100348 99313 113573 116525 139104 144711 394604 420994 1136907 1115790 402607 420071 129360 115249 134907 131869 160801 153392 143943 145536 92381 94920 281047 251023 737041 735420 232009 230648 302434 302941 361010 352152 367305 372036 382739 389792 362815 402176 796866 838482 568710 474202 324667 319370 369785 372525 389940 393329 395802 396389 436722 441741 701961 737944 40.45 67.3 1
09:08:10 2023-09-28 372126 367628 96800 95026 148712 153582 157783 157107 100210 98834 116402 116271 142244 144351 392451 419919 1125268 1114645 405651 422320 132604 114748 134328 131993 160619 153491 143846 144564 92327 95082 281047 250667 734062 737889 231470 231200 301303 304185 362980 354853 369276 369763 385366 390030 364572 400045 790401 841416 563826 474640 324775 316965 372145 373434 390215 392430 394045 400013 440305 442030 703525 735784 40.45 67.3 1
09:08:11 2023-09-28 369817 367791 96867 95026 148914 153829 157783 157107 100210 99206 116472 116078 138913 144276 391900 425269 1119489 1106570 409208 420071 132529 114748 134343 132299 160102 153739 143712 144632 92293 94792 280185 249182 730970 741942 232009 230684 300566 304900 360974 351573 369524 372036 385689 387710 362994 404358 790996 829959 560386 472050 324667 318405 373261 372520 386497 394535 395581 400607 436562 439332 708867 733477 40.45 67.3 1
09:08:12 2023-09-28 369623 368372 96729 95323 152405 154085 157343 157556 99935 99410 116240 116853 141973 144887 392727 422467 1136252 1116438 407779 421703 129186 115315 134376 132539 158332 154132 143812 145034 92320 95118 289995 251578 731445 729854 232044 230684 302193 304713 362181 351537 367269 372825 384534 392332 363543 400647 795533 829365 558488 477041 323682 318405 373711 373998 386785 392430 394114 398777 441953 439440 702453 737981 40.45 67.3 1
09:08:13 2023-09-28 366520 366779 96930 94895 149255 153475 158225 156888 100343 98801 116437 116078 138617 144127 393363 424066 1127127 1120702 405506 420107 129296 114748 134437 131993 160395 153525 143846 144978 92521 94792 283505 247820 735060 736495 233460 229932 300936 304864 361010 353888 368117 371910 385039 390278 364353 403096 796701 839418 558170 474056 325665 320232 373675 371854 387840 394052 395854 400228 436687 440463 701110 739201 40.45 67.3 1
09:08:14 2023-09-28 373143 367526 96837 95050 150756 153902 157783 157446 100320 99246 113705 116586 138712 144848 395163 426428 1125605 1108398 408413 420779 132616 115580 134258 132390 160214 154029 143608 145171 92290 94923 281047 250482 730383 741788 231973 231403 301090 305029 363566 351862 368377 371737 386812 391232 363789 403353 792788 828714 560386 473459 324631 317889 374346 373579 386405 394437 396364 401182 439292 438429 706130 735743 40.45 67.3 1
09:08:15 2023-09-28 368234 367812 96896 95092 149084 153829 157783 156938 100141 98834 116530 116464 138880 144478 392691 425198 1129525 1109754 404321 420331 132638 115381 134719 132515 160619 153960 143875 144564 92454 94890 282880 249393 731197 742093 232411 229971 302079 305469 363016 353816 369416 373843 383134 390435 364426 405359 795593 828360 560386 472014 323610 320540 373711 373843 386713 392923 395225 400228 439659 439440 706130 740079 40.45 67.3 1
09:08:16 2023-09-28 372720 367673 94696 95286 149188 153799 157899 157186 100351 99110 116530 116373 139170 144377 392691 422180 1128468 1117822 407945 420662 132621 115315 134625 132175 160654 153670 144011 144632 92454 94890 280185 249147 733149 729782 231973 231367 299585 303508 361010 353888 366682 372036 385689 389995 364057 400575 793351 838155 563826 477041 324102 317631 373785 373052 387948 391808 396645 401219 438603 441718 701073 735936 40.45 67.3 1
09:08:17 2023-09-28 369853 368669 94704 95025 150008 153054 158225 156540 100620 98768 116634 116045 139068 144070 392967 426174 1118721 1109791 404864 419999 132823 114715 132535 132224 158886 153781 144075 144598 92354 94985 280724 249070 744515 741685 231795 230471 302193 304828 360974 351862 369524 372570 385003 387674 363800 404931 790960 833417 559069 471348 324631 318370 372928 372000 386713 394714 395802 399941 435754 439476 709790 733624 40.45 67.3 1
09:08:18 2023-09-28 369260 367857 96871 95223 148708 153795 157783 157326 100210 99275 116402 116431 138719 144614 391864 424029 1129525 1106933 404674 420662 132713 114715 134625 131993 160584 153670 144717 144632 92421 94890 282635 250131 731747 739893 231425 230648 302399 302977 363566 351898 369524 369907 383277 391232 364057 404931 793308 830198 557752 472543 324415 319499 373147 374108 387767 395539 395338 396281 440422 440571 710330 739554 40.45 67.3 1
09:08:19 2023-09-28 369591 367821 96905 95058 149221 153547 158114 157107 100551 98834 116599 116425 139329 142201 395650 423741 1130035 1122610 409919 421111 129437 115315 134623 132290 158302 153563 143676 144735 92454 94890 281035 248972 733185 734309 233137 230648 301339 306338 361010 353888 367234 371910 386503 388868 364314 401251 793272 836598 555849 477041 323646 318335 373261 372788 387984 391488 395261 401219 437951 439117 701073 735222 40.45 67.3 1
09:08:20 2023-09-28 369659 367498 94761 95025 149763 153079 158225 156312 100590 98801 116437 116078 139167 144377 393038 424066 1120904 1111406 404900 419704 132638 114715 134363 131960 160619 153210 144145 144500 92616 94726 281909 247785 741624 742467 231973 230684 300988 303615 360204 353707 369344 372271 384932 387604 364499 405625 795042 837040 561703 472543 324631 318370 373261 372000 388020 395683 395802 399941 436202 445011 710330 736535 40.45 67.3 1
09:08:21 2023-09-28 371037 367525 94696 95412 149221 153940 158044 157256 100386 99313 113672 116492 139104 142713 392691 425234 1134216 1114645 406837 421775 132713 115381 134437 132698 158286 154140 143757 144959 92454 94858 282635 251227 728795 740259 233060 230290 301445 303901 360722 351862 369228 371910 384462 390648 360916 403345 795629 828714 557752 476292 323383 319370 374203 373579 386133 393606 395854 398777 438415 438393 703104 738018 40.45 67.3 1
09:08:22 2023-09-28 368308 367785 96901 95189 148715 153616 158004 157107 100210 98834 116599 116431 142136 144443 392967 421469 1134488 1115790 403749 421061 129360 114715 134645 131960 160689 153210 144509 145013 92508 95148 278716 248830 742317 737889 232355 230280 302893 305252 360866 355355 368341 373088 382836 389448 364869 402884 795629 839075 563020 474202 323682 320457 372884 372000 388020 394160 395031 396425 436687 440427 703104 737384 40.45 67.3 1
09:08:23 2023-09-28 372661 367319 94668 95124 148614 153932 157783 157117 100320 99242 116530 116431 138522 144452 391829 426428 1124433 1108510 409172 423676 132685 115414 134293 132606 160325 154021 143579 145437 92293 95087 282635 250095 733603 740783 232009 231469 301303 304364 364080 351862 368377 369943 386524 392092 362994 403712 792788 829336 567829 473969 324631 316965 374346 373579 386713 394714 396424 401219 439946 437777 706130 735743 40.45 67.3 1
09:08:24 2023-09-28 367044 367234 96833 95096 148779 153829 157783 157107 100348 99275 116402 116464 142265 144711 391864 425269 1131569 1113146 405934 421182 129360 115348 134658 132324 158738 153636 144075 144799 92575 94856 296032 249393 732949 741307 233137 230254 302115 303616 363053 351898 369596 374144 383348 390613 364057 405506 797871 828750 565654 468625 324631 319854 373183 373361 387984 394092 396926 396497 438969 441718 711154 738059 40.45 67.3 1
09:08:25 2023-09-28 369853 367892 96833 95256 152369 154111 157343 157361 100141 99478 116333 116886 142067 144989 392739 421469 1138523 1115753 402767 420994 129384 115381 134293 132266 160360 153739 143812 144803 92454 95054 281035 251296 733468 736459 232697 230684 301605 302693 362181 354889 367269 373088 384248 394572 364942 401563 796646 836452 555732 475472 324293 318710 373147 375168 390215 393294 396645 400808 441079 441525 703104 739517 40.45 67.3 1
09:08:26 2023-09-28 369623 367553 94664 95054 151612 153803 158424 156719 100387 98702 113602 115945 139164 141499 394274 427973 1122370 1108929 408940 419999 132673 115222 132712 132440 160584 153563 144145 144769 92488 95034 281047 249778 740842 738325 232009 231007 302193 305759 361010 351862 369596 372561 385653 387745 363030 404931 790401 831134 561703 472384 325707 318852 374083 372000 387294 394714 396364 401182 436651 438536 708244 734664 40.45 67.3 1
09:08:27 2023-09-28 367632 367498 94563 95092 149017 153825 157783 157216 100141 98834 116530 116464 142136 144614 391864 424029 1127926 1109433 402767 421919 132621 115222 134437 132266 160619 153775 143676 145536 92454 94858 281047 251560 732438 743566 231490 231063 302009 302834 364080 353852 369380 369691 383205 392225 364572 404895 794468 829365 577342 468589 324703 318852 372920 371874 387587 395827 395522 396461 440638 441408 710330 740858 40.45 67.3 1
09:08:28 2023-09-28 370931 367120 94728 95286 149556 153906 158225 156962 100210 98867 116599 116640 139481 143017 393003 424029 1127889 1119037 409063 420662 132638 114748 134625 131960 160619 153430 143812 144632 92454 94824 282635 248972 749988 735093 233060 230684 299620 305293 361010 353888 367269 371649 386812 389448 364572 401287 793308 839976 557752 477717 324367 318370 374119 373052 388020 392430 394705 401219 437987 442138 701110 736861 40.45 67.3 1
09:08:29 2023-09-28 371459 367295 94761 94988 149767 153088 158225 156382 102343 98801 116599 116045 139428 144241 391864 426981 1120381 1110616 404900 423347 129537 115500 131104 132340 160808 153636 144177 144632 92643 95050 279485 249246 743195 741832 231973 231205 301199 305207 360722 353888 369560 372825 385653 387745 364353 404637 792151 829401 561703 471348 324667 319592 374240 372000 387912 393507 395802 399977 436246 440404 710293 734797 40.45 67.3 1
09:08:30 2023-09-28 370405 369290 96867 95189 149084 153821 157893 157216 100353 99244 116483 116464 142171 144513 391864 424066 1134488 1116232 404330 420662 132467 115448 134071 132423 160102 153987 143347 145475 92293 94990 296032 250411 728109 738653 233260 230290 302621 303901 363053 351862 368117 371910 384498 391197 360916 403067 796229 829959 565160 477041 323610 318887 374240 371874 386169 393606 395261 398813 442169 439476 701110 737981 40.45 67.3 1
09:08:31 2023-09-28 366200 368146 96930 95022 149494 153547 158225 156853 100515 99213 113738 116392 139329 142201 395443 422621 1133290 1122610 404527 420483 129453 115315 134813 131993 160654 153244 144918 144833 92508 94856 281047 247856 742730 735342 232909 229790 302151 304828 361010 354639 368377 371945 384462 388868 362525 403390 796793 839075 559069 475245 323383 320600 374240 372525 388020 394463 396484 399376 437644 442138 701110 737944 40.45 67.3 1
09:08:32 2023-09-28 369961 367821 96901 95157 149048 153795 158004 157216 100482 99275 116402 116464 139203 144478 391900 420841 1125268 1113061 405506 420107 129271 114748 134717 131993 160619 153210 143812 144769 92454 94858 280185 249357 735398 738653 231973 230921 301197 304542 363445 355857 369380 369763 385545 389959 366640 403529 793314 840117 563826 472754 326613 318335 372964 373998 391319 394714 395522 400616 438804 441669 708208 736898 40.45 67.3 1
09:08:33 2023-09-28 368861 367561 94668 95254 150976 153940 157934 157221 100351 99313 113573 116525 138522 144561 391864 425269 1131201 1114847 404895 420662 132720 114748 134141 132440 158332 153457 143812 144769 92454 94792 282635 251381 733943 741832 232897 230290 302151 303901 363053 351898 369596 373880 383348 390922 364057 405506 795666 827580 560386 473830 323646 319854 373302 373579 386713 395692 395261 396497 440926 437777 704060 737981 40.45 67.3 1
09:08:34 2023-09-28 367624 367589 96863 95087 148952 153829 158004 157107 100210 99275 116402 116464 142136 144513 393003 421505 1134488 1115827 403177 422320 129364 114748 134625 132208 158998 153361 144411 145544 92670 94920 281047 249286 739782 737976 232518 231164 303177 303473 361010 352187 368377 373088 383063 390674 364124 403031 797394 839075 559069 475202 324667 320339 372920 373052 390215 394160 396470 396425 437987 442138 703525 737981 40.45 67.3 1
09:08:35 2023-09-28 371981 367268 96867 95125 148779 154411 157689 157326 100210 98834 116402 116464 142136 144574 395443 424008 1123636 1106570 409208 420994 132375 115302 134071 132299 160067 153739 143545 145139 92294 94923 278716 250095 728539 738325 232534 230719 299620 305831 363053 351862 368932 372561 387429 389839 362994 404321 790365 829959 559069 473495 324631 317000 374382 371874 386749 394714 396364 401255 440602 439476 706130 735780 40.45 67.3 1
09:08:36 2023-09-28 368161 366977 96905 95121 148878 153582 157783 157216 100210 98867 116437 116431 138889 144513 395053 428203 1131569 1112875 405432 420554 129182 115348 134564 132290 158702 153636 144143 144803 92454 94891 281047 249393 735693 740344 233224 230290 301904 303901 363053 351825 369632 371910 384462 390958 363800 405506 797871 829373 564337 468661 324403 320375 373447 371874 387984 394092 394947 396497 441547 440786 709130 737981 40.45 67.3 1
09:08:37 2023-09-28 369659 367883 96867 95186 148680 154111 157646 157361 99935 99309 116287 116658 142067 144786 393826 420877 1137714 1115790 403749 420994 132713 115222 134531 132026 158899 153491 143812 144632 92454 95038 282635 250730 735666 729782 232534 231205 302363 302516 361098 352187 370853 373470 383134 392154 365863 402636 796683 837708 559069 475099 326403 318746 372620 374108 390215 393606 396926 399943 438826 442142 701961 737981 40.45 67.2 1
09:08:38 2023-09-28 369745 367298 94825 95383 151174 153769 158084 157152 100348 99176 113573 116331 138873 142037 395163 427671 1121970 1106607 409208 421290 129182 115706 134293 132357 160325 153739 143712 144803 92354 94923 281035 249357 734346 740783 232534 231043 301412 305530 363053 351862 368968 372825 387429 391232 363275 404321 790960 829959 560386 473830 324667 317000 374417 372432 387912 394714 394042 402144 440638 438500 706166 736861 40.45 67.2 1
09:08:39 2023-09-28 367597 367852 96896 95125 148948 153829 157783 157216 100482 98867 116437 116673 139203 144715 391900 425937 1131237 1113061 402767 420698 132713 114748 134625 131993 160395 153601 143676 144564 92488 95148 281047 251023 740130 741492 233317 230345 302221 304221 364080 351753 369452 374144 384157 390922 363543 405506 797871 828837 563020 471312 324138 320600 373711 374035 388020 394092 395261 398777 439041 440786 707742 737649 40.45 67.3 1
09:08:40 2023-09-28 373333 367374 94728 95348 148985 153795 158004 157107 100482 98867 113647 116384 138880 144443 391900 421469 1127090 1117785 409793 420662 132570 114748 134363 131993 160172 153491 144257 144769 92424 94858 280185 249182 732594 736714 232183 231728 300531 304614 363053 352117 367269 369582 386812 390922 364572 401251 790996 841453 563826 475618 324775 317889 373261 371318 390766 392181 395522 400899 439292 440352 705094 736861 40.45 67.2 1
09:08:41 2023-09-28 369781 366982 96896 95092 149217 153611 158004 157107 100548 98867 116472 116464 138617 144351 392451 425269 1122007 1109940 410690 421075 129360 115348 132646 132324 158111 153991 143710 145103 92320 95052 281047 249322 734250 740783 232697 231205 301874 306766 363811 351862 369524 373088 388011 391090 363030 404645 790960 829959 566495 473495 324703 317924 374417 371874 387330 394714 396645 402181 440602 440130 707204 736898 40.45 67.2 1
09:08:42 2023-09-28 369623 367807 96837 95191 148441 154227 157678 157361 102095 99309 116368 116692 142059 145033 391900 421137 1135411 1115790 403749 420698 132638 114748 134437 131993 160430 153491 143812 144769 92488 94858 282635 250554 736362 734346 232733 231043 302399 302729 364805 352152 367305 372825 383348 392475 363069 402468 797995 839075 565160 474946 324703 318887 373443 371874 390766 393606 394114 396461 441547 440163 701961 737981 40.45 67.3 1
09:08:44 2023-09-28 372661 367295 96762 95087 148855 153582 157939 157117 100387 99213 113729 116365 139137 144676 395163 421361 1128394 1117747 408413 421987 129186 115335 134437 132208 160654 154029 143812 145493 92488 94891 281047 249182 745814 736930 232044 231790 300531 304864 363053 353888 366975 372561 386839 390065 368619 401251 790996 841599 558245 475655 324775 317889 373261 371318 390215 392466 395531 401219 439328 442138 705057 735780 40.45 67.3 1
09:08:45 2023-09-28 369884 367558 96964 95157 149255 153616 158004 156888 102202 98867 116472 116351 138979 144478 391864 425042 1123673 1106607 409787 421326 132604 115414 134293 132443 160137 153704 143579 144803 92488 94826 281047 249182 730816 739674 232447 231083 301979 305688 363053 351753 369416 373052 387521 390471 362849 404748 792788 829329 566495 472790 324451 318746 374083 372788 386785 392923 393801 401109 436722 440095 708244 735780 40.45 67.3 1
09:08:46 2023-09-28 369448 368264 94632 95317 149021 154188 157678 157256 100144 99275 116530 116658 142037 144786 395370 421218 1137714 1115827 403749 421326 129360 114748 134363 132026 160536 153491 144079 144803 92521 94826 293486 250202 734994 735939 232733 231043 302399 302906 363822 353210 368117 373088 383348 392164 363614 402497 799007 835417 563826 476703 324667 318923 373711 375058 390215 393606 394114 398813 442169 440044 701848 739554 40.45 67.3 1
09:08:47 2023-09-28 369853 367295 96901 95125 149246 153829 158004 157141 102165 98867 116472 116304 138946 144311 392775 423695 1124663 1119074 408883 421326 129481 115282 132712 132440 158775 153994 144211 144632 92515 94954 281047 250310 733978 735881 232917 231403 302351 304900 361010 353888 369239 371353 386847 389782 369104 401251 795533 836634 559069 477717 325665 318664 374382 372788 388020 392466 395332 400927 437987 442030 700576 735258 40.45 67.3 1
09:08:48 2023-09-28 369659 367848 94761 95479 148716 153829 157783 157361 100072 98867 113507 116464 142136 144715 391829 423397 1127926 1106933 403749 420994 132621 115341 134437 132026 160283 153773 143812 144632 92390 94826 289995 249429 732438 738475 232009 231240 302399 303814 363566 353888 369632 372036 383419 391268 364905 406119 795702 829373 563020 468661 324703 320669 373183 371910 388020 393817 394078 396497 441723 441408 709826 740079 40.45 67.2 1
09:08:49 2023-09-28 369332 368087 96699 95285 148474 154107 157343 157361 99935 99410 116287 116917 138716 141202 394457 420590 1139332 1117785 404571 421182 129271 115315 134529 132324 160584 153491 143812 144803 92488 95149 281047 250907 737675 734346 232769 230719 303695 304171 362181 352152 367822 373088 383419 392475 363104 402176 797995 838191 562491 476006 324631 318887 373183 372432 390215 393570 396926 396461 439005 440352 704104 740256 40.45 67.3 1
09:08:50 2023-09-28 369853 367228 94825 95090 149730 153547 158225 156853 100551 98768 116634 116045 139428 143969 391900 425322 1120381 1109754 409756 420958 129182 115302 134457 132175 160619 153457 144257 144735 92454 94923 282635 247785 742182 741832 232837 231367 301445 305795 361010 351898 369560 371673 386812 388868 364057 405506 792078 832311 566495 472718 324667 318852 374382 373052 387330 395647 396926 401823 436508 439440 708171 737097 40.45 67.3 1
09:08:51 2023-09-28 369096 367561 94793 95449 151047 154009 157829 157256 100384 99280 113606 116492 138907 144878 391829 424066 1131164 1110225 404211 421254 129186 115414 134625 132357 160360 153670 143812 144632 92488 95054 280185 250131 733824 740417 231973 231367 302823 303652 364768 353888 369596 372036 383887 392403 364572 406712 794468 829959 559069 468625 324739 319854 373971 371910 387984 394092 396364 398740 441295 442030 710330 740079 40.45 67.3 1
09:08:52 2023-09-28 369623 367852 96863 95450 148975 154467 157673 157801 100210 99445 116530 116819 138584 145090 391793 422098 1139332 1117822 404900 421290 132731 115414 134293 132390 160360 153704 144041 145236 92508 95282 281047 251542 730940 737889 232917 231189 302185 303686 365110 353140 367787 373088 385617 393579 364905 402461 795593 834129 565160 476329 326636 319452 373975 373026 390215 393294 396926 398777 440971 440352 703104 739632 40.45 67.2 1
09:08:53 2023-09-28 369673 367089 94769 95029 149255 153582 158225 157042 100595 98768 113705 116045 139170 144069 394420 427671 1121175 1109754 407909 421061 132638 115414 134328 131993 160619 153704 144045 144949 92680 94923 281047 248377 738981 742993 232697 231790 301445 306226 361010 351898 369560 373088 387076 388868 364057 405506 791555 832311 560386 473423 324703 318887 374382 373052 387330 393472 394404 401823 437951 439297 709249 735743 40.45 67.3 1
09:08:54 2023-09-28 367597 367852 96939 95256 149280 154077 157783 157326 100210 99445 116437 116658 142200 144751 391864 423777 1132344 1109903 404101 421182 129360 115348 134564 132506 158553 153636 144009 145068 92421 94987 285354 250131 734485 742663 232774 230648 303036 304364 363822 354371 371614 373616 384462 391817 364829 406119 796793 828165 563020 471312 324595 320339 373447 374108 387948 393782 395225 396461 440602 441408 708171 740079 40.45 67.3 1
09:08:55 2023-09-28 372865 367193 94825 95385 149221 153769 158004 156724 100348 98834 116599 116431 138815 144377 391864 421469 1127889 1117822 407945 420662 132673 115222 134625 132266 160360 153632 143846 144978 92488 94923 282635 249357 735649 735347 232498 231890 300952 304864 363053 354098 367234 372561 387393 390922 364829 401251 793167 840858 563300 477041 324703 317889 374083 372797 387984 392430 396645 401219 440926 441718 700815 735743 40.45 67.2 1
09:08:56 2023-09-28 369817 367597 94737 93590 150110 153696 158305 156828 100487 98702 113771 116298 139395 141803 395453 427671 1122408 1109717 407837 420662 129393 115222 132676 132324 160584 153704 144111 144632 92616 95054 281047 248413 737453 738325 233060 231728 302101 306262 361010 351898 369596 373088 387429 389662 364057 405794 790960 832311 560386 473459 324703 318923 374417 373579 387912 393507 396926 402429 438603 441516 709790 735743 40.45 67.2 1
09:08:57 2023-09-28 370405 367848 96799 95421 148441 154467 157308 157661 100141 99377 116368 116819 142067 144918 392739 422098 1139332 1116232 404936 421919 129304 115414 134625 132390 160360 153739 143812 144632 92454 95087 282880 251509 731253 729818 233060 231367 301852 303865 362979 354639 367822 373616 385653 393293 362779 402461 796793 835381 563826 476703 324510 318923 374240 373585 390215 393320 397662 402413 441737 442030 703030 739968 40.45 67.3 1
09:08:58 2023-09-28 371610 367089 94821 95390 149221 153940 158114 157107 100210 98834 116599 116431 139461 145377 391829 423361 1127054 1119266 409027 420994 132788 115222 134363 131993 158337 154024 143846 144735 92488 94858 280185 248972 745464 736459 233424 231403 300531 305759 363053 354388 369092 373880 388011 390065 362490 401251 793345 838077 559822 477717 324667 318370 374382 373579 387731 392466 394114 402107 437737 442030 702605 736127 40.45 67.3 1
09:08:59 2023-09-28 369844 366743 94793 95120 149767 153441 158225 156744 102202 98801 116634 116078 139428 144069 393003 425153 1121175 1111406 408173 423347 129537 115773 131162 132506 158553 153884 144143 145376 92609 93914 281035 249246 739461 742357 232697 231367 301199 306226 360758 351789 369524 373088 386812 388868 364096 405683 790996 829329 560386 473459 324739 319370 375207 373052 387912 393472 394078 402107 436562 439046 709790 736302 40.45 67.3 1
09:09:00 2023-09-28 370405 367677 94672 95194 148850 153829 157783 157326 100315 98834 116565 116464 138913 144680 391864 423800 1134488 1116232 404294 421290 132621 115826 134343 132606 160067 153987 143414 145236 92293 95087 292531 250871 728022 729854 233260 231367 301126 304277 362689 353888 367269 371874 385653 393303 363766 402461 795666 829437 563826 477041 324631 320112 372631 373585 387984 393606 394982 400013 444331 441718 701110 740079 40.45 67.3 1
09:09:01 2023-09-28 368683 367259 94728 95121 149280 153795 158114 156888 100387 99213 113680 116688 139362 142243 395163 423217 1131680 1122610 408940 420814 129360 115189 134516 131993 160395 153457 144258 145000 92670 94890 285354 248936 733303 729818 234046 231043 300988 305831 361010 354388 368117 371945 387393 389757 365087 403067 793345 837524 565160 478056 324138 318923 374382 373579 388020 393294 396168 402107 437737 442030 701110 737097 40.45 67.3 1
09:09:02 2023-09-28 369961 367562 96871 95260 148680 154077 157673 157361 100210 99275 116368 116658 139217 144715 391829 424029 1127889 1106933 404101 420994 132604 115302 134141 131993 160102 153491 143712 144769 92454 94923 282635 250518 733705 742357 231688 231403 301584 303616 361133 353888 369560 369907 384498 392439 364829 405506 795066 829293 558575 468589 326649 319370 373711 372432 388020 395611 395802 398777 440314 440427 710072 739899 40.45 67.3 1
09:09:03 2023-09-28 371714 369080 94607 95419 150866 154506 157064 157731 100518 99313 113639 116705 142265 144680 391829 421505 1140575 1117026 404864 421326 132806 115414 132535 132689 160360 153739 143778 144803 92488 94990 281035 251686 730785 735939 233096 231403 301374 303901 365875 352117 367822 373616 385653 394169 362490 402431 796793 834166 558170 477041 324703 318923 371883 373549 390215 393606 394669 400013 442025 441741 703104 740079 40.45 67.3 1
09:09:04 2023-09-28 369817 367299 96901 95062 149284 153616 157893 157107 100210 98801 116437 116271 139118 144276 391829 423993 1128468 1119074 409172 421290 132638 115222 134625 132698 158775 153464 144206 144893 92579 95085 281047 249040 734673 736842 233281 231550 300811 305759 363053 354388 367269 373616 387105 390648 365087 401819 793308 840858 551990 477607 326711 317924 374382 373843 388020 392466 394078 401823 439113 442030 701110 734701 40.45 67.2 1
09:09:05 2023-09-28 367332 367848 96896 95219 149394 154334 157504 157326 100210 98867 116368 116464 139329 142467 391829 424066 1131201 1109791 404321 422747 129186 115414 134625 132299 160619 153704 143812 144632 92488 94956 280185 249955 732004 739406 233260 230648 302823 304364 364080 353888 369668 371910 384534 391817 365087 407132 797394 828750 560386 474225 324403 320825 373975 371874 387366 394092 397907 398777 441259 441205 706130 739554 40.45 67.2 1
09:09:06 2023-09-28 369296 367305 96867 95252 149014 153825 157783 157361 100141 99275 116368 116464 142067 142636 395053 420554 1138140 1119415 402994 421146 129448 115236 134658 132290 158702 153601 144011 144735 92649 94923 281047 249429 745281 738525 233060 231403 303356 302977 362908 355894 368968 373616 383348 391853 364124 403712 799575 839075 565160 475655 324703 318923 373183 372990 391042 394160 394669 396497 441989 440423 703918 739554 40.45 67.3 1
09:09:07 2023-09-28 370931 366466 94691 95062 150008 153088 158225 156382 100584 98768 116634 116045 138782 143960 391900 424066 1118758 1111813 404900 420662 129360 114715 134586 131869 160689 153280 144313 144300 92777 94726 281035 247820 741164 742093 232534 231403 301445 304828 361010 352152 369632 372825 385724 389448 363069 406229 793308 835381 559632 472050 324775 318887 372667 372525 387695 394127 394078 400579 436651 441047 710330 737149 40.45 67.3 1
09:09:08 2023-09-28 371459 368114 94761 95578 149596 154368 157678 157291 100177 99346 113585 116686 139071 145051 395163 423921 1127889 1106933 404608 421075 129448 115706 134422 132299 160360 153704 143812 145000 92579 94826 285354 250518 732438 742993 231973 231403 302399 303814 362181 354388 369596 372036 384498 392475 364905 404931 795066 829401 559069 468625 326685 320597 373711 371910 388020 394092 395802 398813 441759 440117 712350 740079 40.45 67.3 1
09:09:09 2023-09-28 366457 366743 94761 95092 149734 153547 158225 156888 100482 98801 116634 116078 139137 144241 391864 422765 1127962 1122333 407779 420662 129271 115222 131562 132424 160654 153529 144043 144558 92649 94792 282635 248587 741778 735383 234190 230684 301481 305436 361010 352117 369228 373026 386539 389757 362815 403749 795629 838482 566495 477717 323646 319854 373821 373397 387767 394222 399756 401109 438531 441994 700963 736677 40.45 67.3 1
09:09:10 2023-09-28 369673 368525 94801 95390 149589 153829 157783 157107 100210 98834 113705 116525 138617 144553 393003 423659 1128815 1113061 408068 420662 129626 114682 134655 131960 160759 153244 144509 144300 92777 94759 280185 248239 745420 741832 232709 231728 301904 304864 361010 353175 369668 372825 386539 389448 364160 406119 793308 829473 563020 471348 324775 318887 372964 372525 388020 396556 396364 400616 436437 442030 710330 735222 40.45 67.3 1
09:09:11 2023-09-28 372090 367857 96871 95290 148618 154111 157783 157361 100210 99275 116402 116658 142072 144751 391829 424066 1127926 1110225 408359 421703 129448 115381 132500 132539 158111 153884 143909 145103 92320 95250 281047 250907 728703 738799 232009 232053 301655 304364 365875 353888 369524 369907 385944 393472 364057 405161 793308 831722 577505 472790 327682 317924 372999 373061 387948 394714 394682 400579 442061 441718 712350 737981 40.45 67.2 1
09:09:12 2023-09-28 370931 367848 96964 95154 149288 154368 158079 157361 100279 99309 116402 116658 139170 144715 391864 420841 1138742 1115864 403463 421361 129768 114748 134433 132443 160724 153392 143846 144803 92521 94956 282635 250166 736926 736495 233096 231728 303356 303901 361098 353741 369524 371353 384498 392439 364196 403712 799164 840858 562491 475618 324703 320600 373183 371874 391319 394714 394982 396533 438969 441850 704023 739107 40.45 67.2 1
09:09:13 2023-09-28 372915 367304 96939 95224 149255 153863 158049 157152 100387 99246 113639 116445 138847 144676 394604 420662 1130035 1117747 407837 422284 129271 115302 134433 132208 158775 153922 144045 145150 92521 94956 281035 249357 734097 736495 232733 232442 301445 305329 363566 352152 368117 372561 387457 391268 363034 402424 792748 838343 563826 476365 327183 318405 374083 371874 391319 393606 395802 402429 440256 441813 705094 737985 40.45 67.3 1
09:09:14 2023-09-28 366529 367295 96800 95285 149217 154077 158004 157326 100210 99275 116437 116658 142244 144539 391864 425234 1131201 1113024 403086 421097 132638 114748 134363 131993 160318 153598 143846 144983 92521 94956 282635 249393 733623 741832 233496 231140 302859 304614 363566 351898 369668 372764 385137 392128 364572 404150 797995 829959 560386 474238 324631 320860 372145 372467 387912 393817 396254 399723 441043 440535 708121 739968 40.45 67.3 1
09:09:15 2023-09-28 368042 367410 94700 95381 149663 153974 157934 157256 100210 99341 116437 116772 142136 144715 395650 421326 1138140 1118243 403177 421075 129719 114748 134625 131993 160689 153598 144211 144632 92649 94956 285354 249393 750793 733983 233460 231728 303356 303865 363822 354047 368968 371614 384498 392439 364160 404358 799164 838343 565160 476365 324739 320860 373711 371874 391042 394714 395261 398777 440638 441693 705094 740079 40.45 67.3 1
09:09:16 2023-09-28 369848 366975 94736 95096 149801 153308 161042 156505 102343 98801 116576 116078 139461 144039 392451 425175 1122044 1111443 408359 421326 132797 115335 134625 132390 160654 153598 144211 144632 92713 94956 281047 247611 743101 740527 233460 231728 302399 306730 361010 351609 369668 373088 386847 389757 361982 406229 795496 837040 561703 473888 326893 319748 375566 372688 390142 396943 396926 401036 438710 440387 710035 735821 40.45 67.2 1
09:09:17 2023-09-28 369997 367787 94833 95620 149017 154047 157783 157047 100210 99478 113663 116772 142042 144764 392499 424066 1129562 1106933 403086 421326 129473 115414 134210 132423 160395 153739 143846 144837 92521 94990 282635 250978 738368 741832 232009 232053 302701 303901 362724 354388 369560 372036 385689 393690 364572 404645 795066 829365 577505 468697 327646 319406 373975 373061 388020 394092 395802 399782 442025 442030 712350 740079 40.45 67.2 1
09:09:18 2023-09-28 368776 367852 96830 95256 149317 154111 157783 157361 100343 99275 113804 116619 139362 142636 394457 423993 1134414 1117510 406911 421182 129061 115733 134341 132952 158294 154235 143613 145236 92488 93302 282635 250835 727811 734019 233496 231728 303695 304900 363268 353888 368412 371945 386267 393892 364057 403426 797394 834166 562491 478395 324739 320339 373261 374181 388020 393606 395332 400616 442097 440535 700852 738416 40.45 67.3 1
09:09:19 2023-09-28 371827 367598 94659 95294 149221 153970 158004 157361 102202 98867 116599 116498 142171 144311 393038 421469 1125268 1114809 405542 421326 129715 114748 134596 131993 159103 153486 144547 144568 92777 94924 281035 249043 747367 741562 232697 231728 301481 304864 361010 353741 371506 372825 386847 390101 364743 406119 793345 836366 555732 472087 326649 319630 373821 373052 391327 394127 394078 401219 438023 441813 713548 739201 40.45 67.3 1
09:09:20 2023-09-28 373479 367597 94805 95452 149221 154471 157909 157766 100384 99346 113573 116753 139137 144954 391864 424066 1129562 1110225 408954 421919 132535 115448 134176 133264 158553 154132 143812 145274 92488 93130 282635 250907 734901 741832 233296 232053 300988 305580 363268 353888 369596 373088 388047 393615 364057 404931 792748 831134 566495 474238 327378 317924 374417 373585 388020 392923 395802 403072 441629 440081 710330 738059 40.45 67.3 1
09:09:21 2023-09-28 365429 367299 94801 95129 149730 153829 158004 157251 100515 98867 116634 116498 138782 144311 392762 422431 1134488 1122333 403749 421029 129626 115103 134625 131993 160759 153525 144241 144564 92777 94826 282635 248413 748923 736204 233460 230719 303818 305997 363053 353741 369560 371945 385075 390684 364772 404645 798032 839075 566495 475618 324703 321584 374203 373698 390897 395270 396412 398668 438531 442030 704104 737796 40.45 67.2 1
09:09:22 2023-09-28 373313 367232 94724 95227 148886 153902 157699 157556 100279 99242 116565 116464 138621 144548 395443 420178 1128468 1113902 405542 421290 129271 115414 134457 132390 160619 154243 144045 144769 92582 95054 282635 249357 746419 737815 232498 232053 303050 305759 364080 354237 369488 372561 387393 391817 364963 404895 793308 838379 567357 473459 327609 318852 373750 371874 391137 395270 396364 401219 442169 442312 710293 740079 40.45 67.2 1
09:09:23 2023-09-28 367561 367498 94728 95256 149213 153786 157783 157326 100348 98834 116565 116728 139104 144715 392415 425959 1134488 1116232 404864 421326 129182 115414 134422 132299 160619 153739 144045 145104 92616 95087 282635 249393 733978 738289 234154 231169 302363 304184 364080 351862 372438 375965 386216 392118 364317 406008 797812 831857 559069 477275 324451 320646 375300 372396 387294 394714 396484 401518 440207 440714 704604 739728 40.45 67.3 1
09:09:24 2023-09-28 365429 367816 94760 95256 149730 153692 158114 157188 100210 98834 116599 116464 138907 144680 392967 421775 1134488 1120628 403749 420994 129537 114715 134645 131993 160948 153457 144513 144735 92777 94923 281035 248587 738415 735056 233424 230684 303213 304828 363053 353175 369488 372467 384462 390613 364124 404608 797995 840858 560386 475582 324631 320540 374240 373052 390215 394714 396484 398777 437808 441777 703104 737981 40.45 67.3 1
09:09:25 2023-09-28 372054 367263 94737 95582 149625 154085 158049 157117 100384 99313 113672 116525 138745 142578 395163 420626 1128468 1114645 408322 421290 129360 115282 134719 132324 160619 153739 144377 144658 92670 95216 285354 249393 736408 739735 232837 232053 302115 305293 363822 354237 369524 372561 386812 392403 364707 404895 793272 839075 566495 472718 327609 319335 373750 371874 391872 396277 396364 401219 440292 441693 710330 737944 40.45 67.3 1
09:09:26 2023-09-28 368150 367816 96868 95388 148888 153795 158004 157326 100210 99242 116518 116625 139170 144715 391864 425269 1134488 1116232 404294 422951 132806 115414 134625 132606 160325 153884 143812 145898 92582 95087 282635 249393 737356 742467 234190 231378 302823 305508 364080 351898 369596 373585 385366 392403 364057 406082 799164 829959 565160 477446 324631 320825 373190 372693 386461 395647 399828 400891 441318 440607 705105 739968 40.45 67.3 1
09:09:27 2023-09-28 368308 368233 94866 95455 151400 153734 158225 156724 100348 99309 116599 116619 139205 144751 392967 422098 1134488 1122610 403749 421290 129626 115302 134621 132266 160689 153210 144279 144735 92777 95054 282635 248972 744572 738617 233460 231205 304245 304828 363053 355497 369524 374144 384462 391197 364160 404608 800144 841453 560386 476329 324703 320339 373711 373925 391319 394714 395261 398740 440602 441813 705960 740079 40.45 67.3 1
09:09:28 2023-09-28 371195 367553 94761 95384 149284 153902 158225 157239 100551 99275 113725 116464 139026 144452 391864 424936 1123599 1110306 410403 421290 132806 115414 134625 132390 158226 153739 143812 145239 92713 94923 282880 249357 734967 741832 233260 231728 302193 306766 364080 353888 369596 373880 388047 392092 363802 405861 795496 834524 563020 474019 326468 320197 375364 373770 387767 396664 397773 402962 438603 439771 710330 739201 40.45 67.3 1
09:09:29 2023-09-28 370358 367821 94801 95392 149321 154077 158011 157621 100348 99344 116437 116658 139170 144918 391864 424066 1132806 1109754 404608 421290 129360 115414 134516 132390 160584 153739 144045 144803 92744 93098 282635 250131 733049 744574 233424 231728 303320 304793 362146 352152 372321 373880 385346 392439 363034 404756 797995 829959 565654 471348 326649 320860 374240 372990 390215 395266 395261 399658 441953 442030 710330 741131 40.45 67.3 1
09:09:30 2023-09-28 369889 367198 94801 95195 149482 153932 158004 157107 100515 99139 116634 116431 139170 144482 391864 423993 1127926 1119000 408883 421254 129186 115547 134625 132390 160619 153704 144211 144632 92713 95087 289995 249357 737811 729782 233866 231839 303013 306140 364080 355391 368233 374674 387831 391055 366890 402278 795593 842645 566005 478395 324775 319310 375064 374108 390215 393606 395261 403357 440422 440352 703104 736861 40.45 67.3 1
09:09:31 2023-09-28 369853 367553 94792 95087 150004 153547 161007 156888 102376 98801 113713 116045 139461 144105 393003 424700 1122007 1111406 409417 421290 129271 115414 134551 132390 160619 154029 144045 144769 92616 94890 283505 247785 738755 743149 233260 231728 302363 306730 361010 353888 369632 373616 387702 390030 364829 406119 792711 833897 567829 473794 324739 319854 374382 373579 387984 393782 394947 402429 441205 441466 709998 740256 40.45 67.3 1
09:09:32 2023-09-28 368597 367713 94737 95485 149659 154295 158154 157476 100351 99313 116565 116705 139137 144715 391864 423583 1134904 1110089 403749 421326 129454 115852 131071 132390 160619 153704 144279 144803 92713 95121 281035 250518 735813 742883 233260 231728 303356 304884 362181 352152 372883 373616 385382 393579 366012 405041 797959 829959 561463 471348 324775 322095 374240 372990 390215 395266 395261 399658 441723 441047 710330 740605 40.45 67.3 1
09:09:33 2023-09-28 369880 367259 94829 95256 149734 154077 158114 157368 100551 99106 116669 116431 138617 144548 392967 423705 1127926 1119037 409172 421326 129271 115381 134398 132303 160619 153739 143846 144973 92713 94956 279861 249357 733421 735383 233825 232053 302621 306262 364080 352152 368377 371910 388047 391817 363034 402461 793345 838343 567357 479060 326359 321621 375100 374902 390106 393463 396890 402852 442680 441994 705105 737347 40.45 67.2 1
09:09:34 2023-09-28 369556 367556 94728 93937 150144 153795 158225 156888 102343 98834 113647 116331 139461 144205 391864 424936 1122007 1110579 408722 421290 129186 115448 134719 132390 160619 153598 144260 144632 92906 94956 280493 248552 736170 738475 233260 231728 301939 306766 363053 353888 369632 372466 388011 390065 364572 406119 793272 829365 567829 474165 326649 319854 375507 371874 387912 394092 395225 403035 438424 441408 710330 737091 40.45 67.2 1
09:09:35 2023-09-28 371459 367852 96930 95417 149121 154111 157673 157581 100210 99478 116437 116853 142171 144887 391829 420841 1137093 1118206 403295 420994 129360 115448 134516 132299 160619 153704 144291 144803 92649 94956 281035 250730 734097 736459 233637 231890 303356 304115 365886 356902 372173 373707 384967 394025 364892 404138 797812 838893 555732 476520 324739 319854 373711 372990 391872 395395 398621 399340 441642 441813 704023 741057 40.45 67.2 1
09:09:36 2023-09-28 373818 367816 94829 95256 149631 153829 158225 157361 100320 98834 116634 116625 139428 144478 391864 421469 1131164 1115790 408018 421290 129360 115414 134398 132208 160430 153739 143846 144803 92713 95121 282635 251106 736170 737755 233260 232053 301445 305795 363822 352152 367822 373088 388011 391817 363034 402095 793308 838379 563826 477041 327646 318405 376328 371874 391319 393606 394078 402429 440256 444422 706093 737948 40.45 67.3 1
09:09:37 2023-09-28 367302 367295 94797 95256 149151 153829 158004 157361 100482 99445 116599 116658 139170 144680 391864 425304 1132037 1114645 403653 421326 132797 115414 134625 132390 160619 153704 144411 145236 92768 95250 292531 249988 738156 739297 234046 231063 302681 304613 364594 354334 369632 373026 385689 392403 364572 407089 800026 829923 560386 476329 324631 320718 373226 372693 387912 393507 396556 400579 441606 439915 704060 740079 40.45 67.3 1
09:09:38 2023-09-28 367338 367821 94769 95256 149726 154077 158114 157047 102202 99309 116599 116658 138880 142609 391829 421433 1137714 1119037 403749 423047 129537 114748 134492 131993 160689 153491 144279 144534 92777 95054 285354 248972 738412 738095 233460 231012 304245 304864 363053 353989 369560 371910 384498 391542 364707 404931 799164 841453 566495 475289 324739 320468 374203 373962 391726 395683 399188 399513 438969 444530 706109 737889 40.45 67.2 1
09:09:39 2023-09-28 373898 368525 94801 95227 149288 153970 158004 157152 100487 99482 116599 116545 138913 144478 391829 419964 1128468 1115438 405579 420994 129182 115414 134457 132390 158659 153739 144045 145139 92777 95121 281035 249393 741984 738653 232733 232053 301904 304474 364080 357138 369524 373088 387738 392403 365255 404608 794760 841453 563184 474941 327914 318923 374346 372728 392149 393507 396364 402107 441606 441850 710330 738193 40.45 67.2 1
09:09:40 2023-09-28 367632 367822 94793 95224 149317 154077 158004 157361 102202 99275 116599 116464 138617 144742 391864 425304 1134488 1116232 404294 421326 132788 115414 134457 132390 160536 153704 144245 144803 92777 95121 293486 249955 740961 740783 234520 231403 303072 305544 364080 351898 369596 375699 386560 392154 364096 405861 801210 829813 563020 475436 324523 320718 375300 374610 387912 394127 396556 400579 440458 439973 708084 740079 40.45 67.3 1
09:09:41 2023-09-28 367632 367593 96934 95457 149593 154077 158004 157361 100348 99309 116599 116739 138946 144817 392775 421469 1136215 1119037 403749 421361 130163 115302 134719 132424 160801 153388 144143 144558 92777 94956 282635 249429 736936 737573 233496 231890 304158 304364 364080 354237 369524 371910 384498 391533 364743 404931 799730 838343 559069 475992 327377 320896 373975 371874 391319 392888 395261 402102 439328 441693 705094 740079 40.45 67.3 1
09:09:42 2023-09-28 373365 367290 96896 95256 149288 154077 158047 157361 100482 98867 116437 116464 142171 144513 393826 424638 1125268 1109791 409208 421290 132621 115448 134437 132423 160360 153739 143613 144632 92488 93035 283505 252097 732916 739114 233537 232706 301057 305652 365110 354352 369452 374144 387903 393400 364829 405506 792711 831134 560386 475472 326820 318370 374453 374181 388020 396106 396364 403072 442061 442147 710330 737981 40.45 67.3 1
09:09:43 2023-09-28 367632 367570 94623 95318 149284 153966 157783 157361 100515 99139 116437 116498 138946 144715 391864 426307 1134488 1116438 404009 421326 129271 115414 134398 132299 160654 154272 143846 144803 92649 94990 282635 249393 736736 741832 234355 231403 302859 304864 362146 351898 371909 373061 386539 392439 364057 405506 798032 829063 559069 477717 324667 320860 373226 373026 387623 394499 400325 400964 441138 441155 705105 739811 40.45 67.2 1
09:09:44 2023-09-28 368308 367632 94796 95385 150177 153871 158225 157147 102273 99275 116669 116498 139320 144711 393003 422729 1134488 1123931 404821 421326 129626 115780 134655 132390 160759 153598 144313 144769 92777 95313 283394 248587 744291 736241 233496 231043 303391 305759 363053 353741 369560 373061 385346 391232 364160 404931 799164 840858 560386 475655 324667 322097 372964 373579 391042 392923 396592 400579 439328 441813 703104 739554 40.45 67.2 1
09:09:45 2023-09-28 374044 367821 96905 95319 148952 154111 157783 157691 100210 99309 116472 116658 142253 144337 391864 424066 1127889 1106607 408018 422252 132673 115806 134176 132457 160395 153773 143812 145274 92488 95055 282635 250943 731740 740783 233096 232706 301904 305207 363304 354639 369596 372561 388047 394169 364942 405861 797871 832091 563020 475472 326965 320932 375399 374039 387804 396385 397773 403497 441701 440463 710330 740708 40.45 67.2 1
09:09:46 2023-09-28 369350 368997 94663 95567 149734 154077 158114 157626 100487 99445 116634 116739 139203 144715 392762 426236 1134488 1116232 405240 421955 129360 115448 134492 132423 160465 153739 144396 145239 92713 95121 293486 250131 736170 742993 234520 231728 303356 305544 362689 353888 371796 375042 386847 393338 361982 404756 800297 829959 560386 477041 324739 320896 373821 373323 387984 394127 396592 401219 441079 441408 706166 740297 40.45 67.2 1
09:09:47 2023-09-28 372652 367304 96838 95294 149730 153970 158225 157361 102202 99309 116506 116658 139428 144715 393003 420214 1127926 1115790 409485 421919 129453 115448 134625 132606 160689 153987 144918 145034 92777 95154 282635 249779 736766 735576 233437 233290 302150 306226 365110 354166 369083 373880 387939 392261 366900 403529 797305 838343 560656 479073 327378 319406 377968 373026 390766 393248 395890 404289 441354 441922 701961 737944 40.45 67.3 1
09:09:48 2023-09-28 371714 367553 94760 95186 150244 153829 161189 156796 102580 98834 113903 116271 140062 144228 393627 425269 1123636 1113061 407837 421955 129526 115448 134625 132423 160689 153491 144279 144837 92906 95087 277477 247820 739700 742883 233496 232053 303072 306802 363702 352117 371832 371910 388011 390101 363069 407579 795666 834166 554432 474202 327414 320600 376107 373579 388020 394713 395332 403035 440926 441850 712128 739201 40.55 67.3 1
09:09:49 2023-09-28 370922 367812 96834 95484 149121 154609 157343 157801 100251 99649 116402 117161 142072 145126 391864 421505 1142050 1115827 404045 422288 132788 115448 134398 132689 158775 154063 144075 145780 92676 95317 281047 251877 732556 737889 234010 232507 303142 304864 364360 353989 369524 372764 387413 392931 364124 403345 799164 837854 559069 478395 326649 320860 375795 375006 391872 392923 396484 401255 441899 444422 701998 738161 40.45 67.2 1
09:09:50 2023-09-28 369853 367632 94793 95290 149388 154009 160895 157326 102273 98867 116669 116658 139064 144276 391900 424029 1131201 1122333 409172 422320 129448 115448 134433 132423 160689 153739 144279 145253 92777 95121 283394 249393 735147 736459 234520 232442 301481 306802 363822 353210 369228 373621 387565 391853 363905 404645 797431 841453 563020 479643 326359 320350 377968 374902 391319 394643 396218 403497 440458 441669 703030 737944 40.45 67.3 1
09:09:51 2023-09-28 369889 367848 94829 95158 150489 153833 161267 156888 102343 99341 116669 116464 139428 144465 393038 424066 1123893 1115438 405579 421326 129626 115414 134813 132423 160724 153632 144441 144564 92906 94956 281909 247856 740570 742883 233496 232053 303107 306262 363053 354047 372920 371874 388011 390101 364743 405362 797160 835417 564337 473459 327414 320375 374083 373579 390215 395301 395297 402144 438639 440423 710036 737944 40.45 67.3 1
09:09:52 2023-09-28 369583 368113 94797 95290 149221 154265 158004 157047 102235 99309 116541 116772 139170 144715 391900 424066 1137057 1115827 405542 422288 132621 115720 134437 132952 160432 154415 143812 145337 92521 95221 296032 251260 730506 736168 234190 232053 303320 305831 364360 355318 369308 376268 387722 394687 365087 404461 801247 834671 559069 479377 324559 320860 373785 375397 387984 392958 400325 401961 442025 441718 703955 740079 40.55 67.2 1
09:09:53 2023-09-28 368308 368087 94858 95253 150248 153966 161042 157361 102306 99377 116669 116658 139296 144544 393363 422765 1134488 1122333 404321 421326 130201 115335 134655 132299 160759 153491 144347 144803 92906 94990 283505 248623 739212 738690 233861 231403 304945 306262 363053 354237 369632 373621 385653 391234 365034 405506 799730 838379 559069 476365 324703 322359 373261 371318 391319 393817 396592 400950 439328 441728 701465 739554 40.45 67.2 1
09:09:54 2023-09-28 369853 367593 94825 95290 150004 154111 158225 157361 102306 98867 116669 116498 139296 144755 395342 425269 1125268 1112233 409823 422288 132797 115640 134398 132639 160430 153739 143812 144803 92704 93493 281047 250667 735711 742883 233882 232053 303479 306658 364594 354853 371651 371910 390387 392439 362525 404150 793235 829365 567829 475655 326893 319890 376528 373026 388020 394127 396168 403350 442169 442030 709826 737981 40.55 67.2 1
09:09:55 2023-09-28 369354 368437 94728 95253 149734 154146 158114 157361 102202 99309 116587 116692 139170 144715 391900 424638 1133684 1113183 402484 421361 129364 115448 134625 132423 160689 153810 144211 145034 92777 95154 280185 250131 739893 742700 234190 231728 303391 305544 362689 353210 372956 373061 385724 393615 363104 405398 799164 829329 559632 472790 324739 321870 372964 376232 387515 396943 400325 400470 441845 442138 709139 742968 40.45 67.2 1
09:09:56 2023-09-28 372879 367305 96906 95294 149751 154381 158225 157047 102339 99309 116506 116692 139320 144517 393074 422467 1130728 1123163 410690 421703 129541 115653 135001 132664 161068 153926 144411 145034 92902 95283 289995 249357 741191 737328 234520 232527 303050 306622 364080 353175 368932 373883 387903 392368 363869 403712 796756 838379 566495 479413 324739 319819 376071 372693 390766 394437 396484 404252 441259 441658 703104 740079 40.55 67.3 1
09:09:57 2023-09-28 369853 367552 94763 95256 150278 153547 161267 157153 102447 99275 113771 116464 139461 144276 393591 426849 1124433 1115438 405506 421290 129626 115414 134715 132390 160801 153563 144513 144735 92777 95054 279165 247820 747013 742883 233460 232053 302823 306694 363053 352187 372620 371874 387702 390638 366827 407704 797871 837671 563020 472572 327464 320386 376365 374035 391836 395231 396926 401219 437683 442693 714378 737907 40.45 67.2 1
09:09:58 2023-09-28 373143 367816 94761 95421 149629 154721 158004 157801 100279 99445 116599 116853 138946 144989 392691 424066 1131164 1109299 407795 421919 129364 115799 134625 132777 160619 153994 144667 145236 92777 95121 282635 251473 732728 739930 233196 233034 303284 304828 364324 352152 369596 372870 387702 394723 363614 406082 796756 829365 560386 472754 328646 318887 373261 374146 390215 394695 396364 401255 444598 442138 712624 741131 40.45 67.2 1
09:09:59 2023-09-28 367332 367848 94793 95252 150008 154077 158225 157326 100551 99275 116703 116739 139428 144715 393038 421505 1137714 1121462 404351 421290 129719 115414 135001 132357 160871 153704 144918 144632 92906 95087 282635 249147 739559 740070 234116 231839 304887 305616 364080 354948 369488 375204 385473 392261 365148 405506 800297 838379 567829 475999 326395 322287 374240 371874 391872 396241 396412 400543 440602 442348 705094 740079 40.45 67.3 1
09:10:00 2023-09-28 372090 367570 94858 95351 149763 154103 158225 157361 100654 99412 113738 116739 138815 144680 392727 420178 1127889 1115753 407945 421919 129537 115448 131125 132423 160654 153739 144179 144803 92777 95121 282635 249744 733185 737537 233424 233034 302611 306694 362717 355054 369524 373088 388047 393303 365255 404321 795629 838451 571414 475618 328377 319594 374417 372954 392149 395548 394042 402742 441138 446418 710648 737884 40.45 67.2 1
09:10:01 2023-09-28 367302 367816 94732 95388 149589 154077 158225 157361 100348 99377 116599 116819 139395 144715 391864 425198 1134488 1115438 403689 422252 129715 115666 133263 132689 158998 154098 144143 145103 92805 95250 285354 250375 740139 742993 234742 231728 303320 305544 362972 354744 372629 373585 386196 393303 363069 405362 799017 829959 561703 475582 324667 321835 373226 372990 387948 394954 396556 401182 441953 442030 707669 741131 40.55 67.3 1
09:10:02 2023-09-28 369071 367821 94854 95393 149734 154111 158225 157691 100551 99275 116634 116853 138617 144755 393003 421101 1137057 1120665 403170 421955 129793 115448 134813 132390 158740 153491 144075 145139 92906 95121 282635 250166 736479 737537 233902 232053 303674 304793 362689 354308 369560 371910 385653 393615 365291 405506 798870 842462 558575 476747 326856 321692 374203 375168 392426 395189 398621 399795 441426 442968 705593 741131 40.45 67.2 1
09:10:03 2023-09-28 369781 367556 94862 95417 150037 154111 158225 157361 102306 99309 113969 116619 140079 142500 395650 428275 1125121 1113258 410221 421775 129360 115892 134564 132606 160619 153773 143812 145239 92832 95250 281047 249357 734870 742883 234190 232563 302009 306802 362181 354388 371497 371945 388047 392403 365087 404150 793308 829329 559892 475618 327680 319854 376672 373514 387984 394092 395854 404576 440935 442030 710293 738059 40.45 67.3 1
09:10:04 2023-09-28 369082 367562 94797 95327 149970 154326 158114 157361 100590 99377 116634 116819 139299 144715 391864 425234 1134216 1113061 404895 421326 129360 115448 134586 132423 160654 153773 144045 144803 92777 95121 281035 251643 739911 742883 234355 231728 303959 306993 364782 355857 373602 375736 386088 393748 364309 407519 800113 832201 558896 473757 324739 321870 375795 376232 390106 395854 396520 400899 441989 441813 708097 741131 40.45 67.3 1
09:10:05 2023-09-28 371195 367857 94769 95389 149330 154111 158004 157361 100482 99445 116634 116853 138946 144989 391864 421433 1138706 1120628 403749 422320 129537 115414 134586 132423 160654 153704 144279 145219 92777 95121 280185 250518 735122 738799 234190 232442 304245 304364 362689 354273 369524 371945 385101 394169 365291 404931 800297 841453 566495 477004 326649 320860 374240 373026 389755 393472 396254 399977 441989 443004 706537 741436 40.45 67.3 1
09:10:06 2023-09-28 369817 366940 94833 95281 149763 154107 158225 157361 102343 98867 116669 116464 139428 144346 391864 425269 1125231 1111406 410367 423249 132638 115607 134625 132868 158197 154419 144211 146152 92768 93429 295112 249988 733811 741393 234010 232575 303013 306550 362943 354639 371759 372467 387831 392154 363034 407422 793345 829329 584981 475766 326856 319890 376636 373549 387984 394092 398989 404863 441989 442030 710330 737981 40.55 67.3 1
09:10:07 2023-09-28 367597 368996 94732 95285 149763 154467 158114 157361 102202 99512 116634 116853 138946 144817 393003 424669 1133647 1113024 404895 421326 129360 115448 134586 132423 160654 153739 143846 145104 92777 95087 282635 250131 752107 742883 234190 231728 304245 305795 363233 355821 373484 373621 386539 393615 363869 405398 801433 829959 564337 473830 326359 323794 376061 376274 390106 395749 396448 401073 441484 441777 709874 742209 40.45 67.3 1
09:10:08 2023-09-28 373971 367494 94833 95421 149974 154077 158225 157326 100551 99139 116703 116625 139428 144614 395650 421218 1131532 1119266 408449 421182 129537 115620 134857 132631 159289 154098 144377 145104 92906 95121 293486 249393 740048 737889 233989 232706 302363 306730 362146 355857 368824 371910 388047 392439 364196 403675 796664 838415 564652 479073 326649 319854 376071 373962 390766 394437 396520 404289 439695 440423 703881 738059 40.45 67.2 1
09:10:09 2023-09-28 369884 367562 94832 95223 150215 153829 158668 156888 102447 98801 113804 116271 139560 144105 393917 424603 1123636 1113061 405506 421326 129829 115448 134586 132423 160689 153739 144179 144769 92777 94990 281035 247820 744338 742883 234025 232053 303035 306802 363053 352152 372629 374866 387722 392271 366122 408396 795483 835235 558170 474019 327440 320682 375999 373843 388020 395301 395297 404819 438862 441358 712350 737944 40.45 67.3 1
09:10:10 2023-09-28 369889 368410 94866 95807 151037 154867 157801 158207 100315 99857 113672 117142 138808 141141 394274 422252 1140321 1118243 405257 422585 129804 116019 131219 132731 160584 153773 143846 145274 92768 93686 282635 252468 733230 736495 234190 232053 303320 304900 364396 354202 369524 372764 387738 392896 364707 404645 799164 839075 565160 478395 326856 320825 374083 375306 391872 392888 396484 400927 445614 443004 701998 743085 40.45 67.3 1
09:10:11 2023-09-28 371459 367821 94800 95290 150244 154111 158225 157361 102376 99309 116541 116578 139080 144478 393003 424029 1131201 1122498 409208 421326 129541 115720 134813 132606 160689 154029 144211 144632 92777 93398 283505 251023 742730 740162 234779 232543 302221 306694 365110 355894 369344 374074 388047 392332 364196 404931 797394 843416 560386 479754 326613 319890 376371 374564 391319 394437 396556 404289 441295 444639 703104 740079 40.45 67.2 1
09:10:12 2023-09-28 369664 367553 94889 95125 150731 153582 161189 157107 102480 98867 113771 116464 139494 144377 393038 423818 1125268 1115438 405542 421326 129626 115826 134621 132332 160689 153598 144279 144769 92906 94990 283505 247820 739832 742883 234025 232053 303284 306212 363053 353140 372920 371910 388011 390958 367160 405362 796793 836598 563020 474165 327646 321607 374417 373843 389997 396943 399188 402742 439323 442030 713326 737875 40.45 67.2 1
09:10:13 2023-09-28 369296 368406 96838 95459 148799 154643 157783 157878 100348 99478 116599 116819 139170 144989 391864 422405 1140358 1119266 408068 422964 129537 115939 134599 132756 158553 154415 144075 145268 92643 95448 282167 252110 730201 735576 234190 232379 303070 305974 365313 353954 369524 373061 388011 395692 364707 404931 799730 838446 571414 478395 326685 320054 374382 375270 391319 392923 396520 402429 444381 441777 701961 740545 40.55 67.3 1
09:10:14 2023-09-28 369296 367268 94894 95290 150103 154077 161007 157361 102306 98867 113738 116658 139068 144548 393038 424066 1131164 1123931 410134 421326 129537 115481 134621 132423 160689 153773 144291 144803 92777 95121 277477 249393 737811 736459 234585 232053 302363 306802 364080 353706 369560 376802 388047 392128 367160 405248 799575 842608 563020 479037 324559 321727 376898 374108 391282 396353 398872 402999 439946 441813 703104 739820 40.45 67.3 1
09:10:15 2023-09-28 373206 367852 96902 95463 149597 154575 157364 158137 100387 99587 113771 117042 139052 145148 395443 423993 1131680 1109262 405434 421919 129360 115481 134363 132606 160395 154419 143761 145239 92777 95154 281047 251473 734126 741576 232774 236412 303320 305759 364360 353175 369668 373088 388047 392931 363104 404114 796829 829473 559892 474202 329111 319819 374346 375270 390215 394127 396364 402465 441809 440423 712661 740217 40.45 67.3 1
09:10:16 2023-09-28 370658 367822 94866 95360 149763 154141 158225 157581 100657 99309 116669 116658 139428 144715 391900 425304 1135945 1115827 404900 422585 132797 115720 134625 132768 160395 154235 143812 145034 92777 95121 280185 251464 732006 741612 234670 231875 303745 305974 365110 354352 371651 374074 386940 393436 365051 406904 800297 832311 565160 478056 324487 321466 376328 373549 387984 393817 396628 401714 442025 441813 705057 741131 40.45 67.2 1
09:10:17 2023-09-28 372734 367709 94792 95482 149932 154330 158190 157766 100453 99445 113705 116658 139299 144715 393038 420698 1131230 1115790 405615 421955 129719 115826 134719 132390 160689 153739 144211 144632 92777 95154 282880 249429 734215 736168 233460 232706 302859 306766 362724 355896 369632 371353 388047 393303 365840 405794 795666 838451 560386 474238 328646 319890 375243 373585 390957 394092 394982 403035 441953 445897 711844 737981 40.45 67.2 1
09:10:18 2023-09-28 373406 367562 94801 95459 149734 154467 158114 157691 100482 99309 116703 116853 139299 142916 391864 424700 1126867 1113061 410113 423947 132638 116052 134717 132722 158553 154527 143943 145373 92676 95349 281047 250763 735534 742810 234046 232875 301868 306766 363814 352187 369668 374939 388047 394446 363034 404720 795066 834080 563993 475326 328145 321434 376107 375006 390215 394127 394705 404326 441737 440352 712350 740162 40.55 67.3 1
09:10:19 2023-09-28 367624 368736 94728 95319 149801 154043 158225 157326 102202 99580 116541 116853 138907 144715 393038 425304 1134488 1116232 404330 421326 129360 115448 134433 132610 160430 153739 144279 145376 92777 95121 281035 250166 734171 741832 234851 232053 303284 305149 362979 354512 371796 374217 387429 393615 361982 404150 801161 832091 563020 478868 324451 321584 376098 373776 387840 395827 396448 401961 441809 440247 703489 740297 40.45 67.2 1
09:10:20 2023-09-28 372054 367561 94858 95355 150008 154111 158225 157361 102343 99377 116669 116652 139296 142707 395724 419964 1130035 1116195 405506 422108 129715 115699 134787 132631 160654 153773 144279 145239 92777 93493 281047 250095 740790 740259 233460 232706 304773 306334 362979 357408 369668 373616 388047 393615 366390 406229 797267 838487 560386 476703 328414 319630 375507 375095 392149 392923 394114 403357 441989 445013 709130 737981 40.45 67.3 1
09:10:21 2023-09-28 372517 367562 94704 95294 149763 154111 158114 157361 102202 99309 116541 116658 139080 144513 393363 424638 1125268 1112233 410440 421955 129473 115799 134363 132639 160395 153773 143854 145274 92777 95187 282635 250131 734594 742993 234190 232053 302172 306514 366145 355067 371542 375204 390206 395571 365087 406948 796738 834671 561703 475436 327609 320860 376672 373026 387731 395160 396448 405202 440005 442030 710330 737902 40.45 67.3 1
09:10:22 2023-09-28 371459 367606 94801 95786 149088 154863 157678 158132 100177 99686 113630 117142 139104 141239 394200 421469 1140395 1119074 407200 422549 129626 115481 134398 132639 160654 154025 143846 145139 92713 95154 282635 252112 734030 738131 234190 232053 303070 304900 364907 354805 369596 373061 388011 394508 365255 404931 800297 839075 559069 477717 327123 320896 373261 375006 392149 392923 396520 400927 441773 443004 703525 738161 40.45 67.3 1
09:10:23 2023-09-28 369925 368445 94662 95228 150128 154111 158341 157361 102409 98867 113849 116658 139395 144513 393038 424066 1131237 1124730 409787 421326 129448 115481 134527 132490 160465 153598 144309 145034 92865 93366 281035 249637 735622 737617 234815 233034 302221 306622 365110 355894 369294 373061 390423 392475 367160 404784 797357 838451 563826 479073 327355 320197 376371 373026 391042 394714 396484 404326 441989 441850 703525 737981 40.45 67.3 1
09:10:24 2023-09-28 370368 367713 94659 95389 149462 154334 158133 158242 100697 99445 116587 116853 138973 144931 395053 423813 1134488 1111813 403122 422585 129360 115799 134433 133072 160689 153853 143846 145274 92777 95154 281035 250943 735813 742700 233096 232706 304209 304542 364360 353210 371796 373088 387738 394723 364196 404150 798032 837040 567829 472420 328646 320860 373226 374181 390766 395301 394114 401255 444598 441777 712157 742792 40.45 67.3 1
09:10:25 2023-09-28 369664 367857 94793 95327 149221 154609 157783 157801 102235 99275 116669 116692 139203 144751 391900 423443 1140841 1119303 408359 422477 129271 116126 134599 132789 158553 154415 143975 145369 92579 95285 281047 251722 731339 735685 234469 232706 303320 306536 364943 353210 369344 375736 388047 392931 364480 404931 799730 838482 563993 478395 326685 320896 374382 375869 391042 392614 396556 402465 442893 441693 701998 740581 40.45 67.3 1
09:10:26 2023-09-28 368732 367331 94764 95319 150248 154111 161042 157361 102376 98867 116738 116658 139296 144548 393038 424066 1132843 1125014 408558 421955 129626 115799 134625 132639 160724 154277 144279 145280 92777 94990 282635 249393 744991 737889 234851 232053 302859 306802 361133 354273 369632 377336 387831 392154 367941 406082 797885 841759 560386 479754 324595 320753 376492 375168 391319 392958 398908 404326 440247 444313 703104 741141 40.55 67.2 1
09:10:27 2023-09-28 372952 367892 94700 95781 149870 154902 158049 158027 100487 99618 113672 117028 139362 145325 395163 423957 1134097 1106570 407216 422585 129360 115481 131195 133264 160654 153773 144257 145274 92777 93334 281047 250978 736616 742883 232909 236210 304031 304900 364360 353210 369668 372271 387738 392896 363905 404150 798032 835417 566495 472790 328646 320635 373821 375042 391042 396943 394114 401860 441773 440458 713202 738161 40.45 67.3 1
09:10:28 2023-09-28 370931 367883 94760 95319 149701 154146 158225 157361 102202 99309 116541 116658 138907 144614 391900 424066 1137714 1115864 405579 422585 132788 115866 132712 132922 160137 154518 143678 145645 92649 95287 281035 252637 729264 739710 234706 232053 304138 306622 366097 354853 369488 374110 387831 394446 362490 404811 801433 829473 559069 479754 326613 321870 374979 374181 387804 395827 396628 403072 442097 442030 703562 738453 40.55 67.2 1
09:10:29 2023-09-28 373579 368462 94856 95646 150385 154648 158446 157361 100631 99344 113738 116739 139362 143741 393555 420805 1131164 1118832 407873 422252 129626 115686 134586 132606 160878 154094 144245 145239 92906 95252 281035 251822 735029 740783 233789 233361 303284 306730 363233 355873 369632 374144 388047 393892 366390 404564 795629 842599 567829 475618 328646 320339 377433 373585 390921 394092 395261 403643 442025 446345 710330 740079 40.45 67.3 1
09:10:30 2023-09-28 373106 367816 94866 95425 149699 154326 158225 157801 102343 99344 116703 116853 139395 144817 391864 425234 1127667 1113024 411568 423331 129715 116019 131071 132722 160928 154346 144143 145757 92933 93430 281047 250727 734843 744047 234520 233097 301904 306802 366404 353140 372321 373026 390932 394446 366122 405326 795629 834080 567829 477041 327646 319854 377238 374181 390215 394954 396254 405474 444598 441777 710293 740079 40.55 67.3 1
09:10:31 2023-09-28 369519 368625 94728 95421 149767 154467 158225 157766 100620 99445 116634 116853 139266 141088 393038 421433 1140395 1122296 404321 422549 129719 115607 134813 132606 160948 153739 144411 144632 92970 95154 292531 250518 741855 736095 234520 232706 305209 305544 363268 355374 369632 373323 386539 394723 365326 406082 802002 838379 559069 477423 327646 320504 372893 373847 390338 394092 396520 400899 441701 444008 706093 738197 40.55 67.3 1
09:10:32 2023-09-28 372570 367782 94728 95380 150008 154265 161007 157047 100697 99553 113969 116894 139362 144812 395724 422585 1133290 1122610 409605 422405 129715 115766 134774 132702 160801 154128 144275 145842 92967 95252 280400 250131 736483 737537 234577 233034 302823 306802 362979 355784 369488 372728 390242 393615 364963 404608 799007 838415 567829 477530 327378 320825 376636 374985 391319 392888 396592 404899 442169 442348 703881 740079 40.45 67.3 1
09:10:33 2023-09-28 369889 369260 94864 95290 150594 154043 161302 157326 102376 99377 113804 116658 139494 144513 393640 426465 1125268 1116232 405615 421326 130619 115607 135001 132573 160948 153704 144511 144632 92970 94956 281195 248587 743590 740978 234232 233254 304622 306442 363970 356650 373338 375204 387903 394737 365148 408396 797775 837781 564337 474165 328145 320860 377433 372657 391319 396479 396448 403373 440458 444639 711077 737981 40.55 67.3 1
09:10:34 2023-09-28 370220 367704 94857 95580 150177 154471 158557 157731 100487 99483 113837 116819 139395 144715 393363 426236 1140575 1115753 404900 421919 130102 115720 135190 132952 160766 153952 144211 145034 92970 95121 282880 250131 737931 738325 234851 232053 304158 305706 363268 354388 369632 374217 387702 393257 362779 404150 800297 829365 566495 479073 327414 321870 374382 374146 388020 394092 398908 403079 442061 442030 704023 741658 40.55 67.2 1
09:10:35 2023-09-28 369124 367857 94884 95389 150248 154077 161154 157361 102376 99445 113705 116819 139428 144715 393591 422729 1137057 1124137 404895 422252 129894 115448 134879 132656 159444 154134 144543 145000 93000 95282 281047 249250 739786 740636 234376 231946 305030 306190 362146 354805 373421 373883 386524 392403 366354 406119 801433 842963 560386 477041 326613 322849 373226 372990 392353 394092 396592 401182 439659 443004 704060 737892 40.55 67.3 1
09:10:36 2023-09-28 373106 367597 94703 95425 150144 154540 158225 157691 102273 99344 116645 116819 139395 144715 393003 424603 1128468 1113108 411348 423181 129271 115833 134363 132856 160507 154527 143812 145475 92777 95220 282635 250730 730233 743682 234190 232706 302151 306802 364069 352117 371796 373026 387498 394723 363869 404756 795629 834166 572767 476703 327646 319819 376708 374971 387659 394954 396484 404899 444598 440387 710330 741658 40.55 67.3 1
09:10:37 2023-09-28 367044 367816 94858 95455 150211 154326 158225 157239 102240 99377 116669 116853 139397 143137 395650 428845 1137640 1117747 406045 422441 129715 116059 134892 132756 156634 154059 144245 145239 92777 95220 281047 251739 737214 741649 234851 232053 304245 306212 365886 352152 372920 374217 387702 394169 364444 405434 801433 832311 569164 477041 324775 322586 374346 374110 388020 395266 398872 402392 442061 442030 708208 738416 40.45 67.3 1
09:10:38 2023-09-28 373447 367816 94828 95389 150145 154146 158119 157691 102376 99275 113647 116853 139428 144715 392727 420873 1131201 1119037 408883 422549 129537 115826 134621 132731 160724 153773 144279 145239 92906 95220 282635 250166 736528 738095 234190 231627 303284 306248 363233 355054 369560 371910 388047 393615 367681 404931 796793 843230 565160 478056 328646 320633 376071 373549 390612 392923 395854 404612 441399 444008 707131 739632 40.55 67.3 1
09:10:39 2023-09-28 371459 368089 94896 95686 150385 154467 158668 157656 100487 99346 113936 116984 139428 144817 395724 425269 1125268 1113061 410403 422441 129721 115799 134551 133114 160619 153773 144309 145137 92777 95154 281035 249955 735960 742700 234520 232706 302399 306370 362689 352152 372883 373061 387533 392475 363069 405362 795666 833860 559632 476480 328145 320860 376672 373549 389940 395266 396520 404899 441989 441777 710330 740256 40.55 67.3 1
09:10:40 2023-09-28 367632 368920 94760 95450 150004 154360 158225 157768 102343 99478 116576 116853 139299 144817 393003 427187 1134488 1114645 403122 422585 129537 115640 134586 132731 160689 153773 144279 145472 92865 93398 281439 251739 737467 746160 234779 231982 304994 306046 366145 356650 373903 374146 386847 394169 364743 409559 802571 832900 564337 474563 326685 322562 375832 374146 390766 396479 396592 401219 441737 441777 710330 738170 40.45 67.2 1
09:10:41 2023-09-28 373256 367673 94885 95413 150145 154300 158225 157012 100697 99553 113779 116739 139395 144715 393038 424066 1134097 1122333 410403 422585 129541 115448 134572 132860 160801 153773 144411 144934 93034 95153 282635 249393 734571 734019 234851 236447 302823 306802 362689 354237 369524 373061 387463 393615 364999 404931 797959 843267 555611 477158 328145 320339 376636 373883 391319 392888 396484 404899 441079 442348 704060 737981 40.55 67.3 1
09:10:42 2023-09-28 369884 367812 94824 95319 150248 154077 161302 156828 102376 98834 113837 116464 139952 144241 393038 425331 1127208 1116438 410099 422000 129715 115733 134892 132760 156418 154098 144377 145780 92967 95415 281047 248936 738755 742883 233830 232926 304773 306802 364080 352152 372920 375736 390170 391817 363650 405398 795666 834166 553945 475618 327051 320896 376672 372432 390215 395854 396520 404899 439969 440387 712350 738059 40.55 67.3 1
09:10:43 2023-09-28 369853 368656 94700 95484 149530 154643 157783 160610 100210 99649 116437 117242 139170 141290 391864 421469 1142860 1120702 404045 422928 129360 115481 134586 132639 160654 153773 144279 145139 92777 95154 282635 252112 732912 738799 234685 233025 303356 305329 365199 354805 369560 373585 386524 393791 365326 405506 801433 841453 566495 479142 327682 320896 373226 375306 390338 393507 400041 401219 447572 443039 704023 740581 40.45 67.3 1
09:10:44 2023-09-28 372517 367259 94731 95323 150111 154725 158562 157591 100697 99482 113779 116753 139296 144909 395724 423849 1135271 1124212 410367 422585 129537 115448 134433 132689 158998 153739 144245 145239 92777 95055 281047 249286 733640 736459 234520 232706 302399 306802 362689 354047 369524 373061 387463 393615 364999 404931 797995 843230 561157 479754 328414 319890 376672 373549 391319 392888 396520 404899 442025 442658 704023 739554 40.45 67.3 1
09:10:45 2023-09-28 369866 367268 94833 95260 150248 153829 161154 157361 102376 98834 113713 116431 139461 144455 393003 425273 1125268 1113061 409063 422928 129364 115720 134719 132606 160689 153739 144211 144632 92906 95154 289995 248936 739725 742407 234634 233003 303177 306550 364594 355391 372738 375204 390170 391914 364124 405398 796229 834202 561703 477956 328232 320860 377238 372990 390215 396943 398854 404899 441187 440352 712350 737985 40.55 67.2 1
09:10:46 2023-09-28 369745 368526 94768 95688 149903 154936 158044 158021 100487 99649 116472 117276 138847 141467 393640 421433 1143708 1122333 403122 423262 129740 115753 134621 132673 160689 153987 144179 145239 92777 95154 281035 251686 737214 738131 234851 232706 304158 305293 364943 355339 369596 373621 388011 395692 366390 406119 800050 843388 560386 478395 328377 320932 373261 375306 390338 394092 396556 402619 445856 445364 705057 741142 40.45 67.2 1
09:10:47 2023-09-28 372054 367892 94861 95455 150240 154467 161042 157361 102376 99377 113890 116853 139428 144715 393038 424066 1132880 1125256 410476 422928 129972 115939 131371 132722 158857 154132 144377 145137 93000 95349 282880 249988 739581 737889 234851 233034 302859 306802 362724 356902 369452 374146 387498 393615 365291 405248 799164 843267 567357 477566 328145 320375 376708 373549 391319 394714 396556 405474 441989 442383 703844 737981 40.45 67.2 1
09:10:48 2023-09-28 372652 368262 94987 95582 149734 154609 158225 160575 100387 99549 116634 116886 139395 144989 393038 424066 1134488 1110225 409208 422585 129360 115753 134398 133077 160654 153746 143846 145475 92777 95187 282635 251650 732234 742167 234190 231984 303320 306766 364943 353706 372357 371649 387498 393481 364160 404756 797995 834488 560386 477041 329111 319630 375542 375306 391042 394989 394982 404289 444308 440423 712661 739206 40.55 67.2 1
09:10:49 2023-09-28 368445 367305 94833 95492 150004 154605 161042 157801 102376 99553 113936 116894 139362 142241 395443 426201 1139295 1119378 407779 422405 129537 115919 134586 132606 160465 153773 144279 145002 92865 95382 283394 250131 739985 740783 234851 232706 304281 306176 363268 352117 369668 374217 388047 394169 366012 404114 801433 834166 560386 479413 326649 322584 374417 375006 388020 393782 398908 403072 445588 441777 701998 740021 40.55 67.3 1
09:10:50 2023-09-28 369925 367857 94796 95526 150103 154609 161007 157626 102235 99309 116669 116853 139296 144927 393038 422258 1127926 1115790 405651 422288 129894 115448 134844 132208 160759 153491 144343 144837 92906 95154 285354 250166 745230 740783 234190 232706 303356 306766 362724 355909 372920 371910 388047 393338 366977 405398 796829 837127 561703 474202 328646 320279 375507 371910 390957 396202 395332 403643 439041 444355 714229 739820 40.55 67.3 1
09:10:51 2023-09-28 373825 367565 94760 95614 149701 154721 158079 157876 100384 99483 113705 116914 139203 144989 391864 424066 1131569 1110089 408359 423217 129541 115833 134625 132756 160654 154128 144517 145236 92906 95154 280185 251332 730632 739893 233637 236519 303356 305795 364943 353706 371832 373352 388047 393516 364196 404150 797995 834166 567829 474202 329111 320375 374382 375306 391042 396907 394982 402465 445856 441693 713202 739498 40.55 67.3 1
09:10:52 2023-09-28 369582 367553 94792 95352 150008 154146 161007 157691 102405 99478 116610 116886 139428 144751 393074 425024 1137093 1119074 405542 423217 132621 115992 134625 132893 158553 154596 143941 146084 92768 95448 281047 250763 735585 740636 234815 233034 304566 306622 366913 352152 369596 374217 387722 395836 363034 405589 800297 836634 563826 479754 327147 321609 375279 375306 390215 392923 396628 403072 444936 445630 701961 738161 40.55 67.2 1
09:10:53 2023-09-28 371978 367848 94695 95455 149797 154617 161042 157361 100693 99377 116703 116772 138907 145448 393038 422729 1129291 1116232 405615 422288 129983 115448 134795 132208 160898 153244 144782 144668 93034 95154 282635 249831 744286 742993 234190 232706 303356 306766 364007 355374 373484 371945 388047 392439 366426 408322 797995 839075 564337 474202 327318 320896 377433 371910 391872 396479 396205 403680 440292 445788 711114 737981 40.45 67.3 1
09:10:54 2023-09-28 372362 367888 94768 95526 149703 154609 158114 157801 102202 99478 116506 116919 142240 145033 395370 423849 1136521 1110089 404792 423475 129537 115733 134822 132756 158553 154132 144011 145455 92777 95154 281047 251509 735813 742517 233424 236246 304245 305795 366145 355857 371759 373616 387781 392931 364196 404756 799730 836634 560386 472790 329344 321609 373821 375306 391319 395889 394947 401860 445227 441728 713202 740021 40.55 67.3 1
09:10:55 2023-09-28 370142 367974 94764 95323 150141 154141 161042 157361 102235 99275 116657 116658 139461 144482 391900 424066 1134488 1125531 409172 423655 129626 115753 134562 132639 160724 153773 144279 145000 92906 95154 283505 249393 739820 737537 234851 233025 303356 306802 362181 354308 369668 375341 387831 392475 365291 403866 799730 838379 570498 477372 324775 320932 376672 372990 391319 392958 399550 404899 440350 443039 701465 739632 40.45 67.2 1
09:10:56 2023-09-28 369925 367863 94929 95620 150584 154368 158890 157256 100487 99582 113771 116719 139395 144949 395724 423957 1127667 1114999 405615 422288 130476 116019 134844 132390 160906 153491 144681 145000 93034 95121 281035 248587 743546 742883 234520 233034 304245 305902 363822 357391 374048 373061 388047 392403 365362 405434 800026 839075 559632 475877 328414 321644 375507 372466 391319 396514 396484 403680 440638 441886 711114 738193 40.45 67.2 1
09:10:57 2023-09-28 369664 369260 94886 95492 150145 154609 158225 157691 102306 99545 116738 116853 138973 144742 391900 422787 1137093 1119037 405615 423253 132638 115833 134398 132889 160360 154269 143778 145746 92713 95386 282635 250907 730798 738690 234851 232706 304281 306154 365491 355588 369632 374217 388047 393516 363614 405794 799818 839075 565160 478853 327414 321870 374979 376484 391486 396313 398654 403533 447118 444530 705105 743984 40.55 67.3 1
09:10:58 2023-09-28 369088 367668 94888 95580 150248 154605 161112 157361 102339 99587 113969 116739 139461 142400 393038 424066 1134414 1127134 405651 422621 129541 115640 135001 132777 160724 153670 144211 144632 92906 95187 282639 249357 740060 736168 234851 232053 304281 306802 362181 354308 371832 375941 388047 392475 365326 404186 800297 838379 567829 479643 324812 322622 376071 373026 391872 394162 398654 403717 440350 443039 700933 740079 40.55 67.3 1
09:10:59 2023-09-28 369961 368117 94825 95484 150041 154360 161042 157361 102376 99478 116576 116886 139461 144786 393627 421469 1127962 1119266 409522 422964 131000 115620 131528 132539 159630 153636 144645 144667 93000 95283 281047 250166 742076 742357 234685 236115 304773 306802 362146 355909 373784 372764 387867 393615 366977 405434 797871 838487 560386 475282 328646 320860 375542 373883 391541 395301 395890 404326 442169 445050 711586 740079 40.45 67.3 1
09:11:00 2023-09-28 368757 367848 94707 95484 150107 154506 158225 157801 102235 99377 116541 116853 139296 144931 393038 425269 1134488 1116401 403122 422585 129537 115833 134655 132673 160689 154029 144143 145475 92970 95220 285354 250166 740517 742700 234851 232053 305173 306766 363304 353706 374048 374181 387702 394723 365291 405470 802002 835184 570498 476329 326613 322849 374346 374146 390215 396444 398872 402429 442061 440352 709790 742718 40.55 67.3 1
09:11:01 2023-09-28 369623 368401 94792 95517 149767 154467 158416 157846 100664 99587 113936 117108 139395 145121 395724 421326 1143389 1124212 404821 423181 129809 115806 135001 132777 158998 154063 144411 145034 92970 95187 289995 250694 742655 735612 234851 233034 305209 305673 363814 355873 371723 373883 386847 394723 369433 406082 802002 838415 560386 477717 327682 323565 373226 373847 390647 394092 396556 401182 444331 444355 707669 740021 40.55 67.2 1
09:11:02 2023-09-28 369853 368110 94760 95455 150004 154360 158225 157733 102343 99445 113837 116853 139428 144715 392727 427864 1128468 1114645 411639 422585 129360 115799 134492 132856 160619 154094 144279 145274 92777 95285 283394 250518 734622 742883 234851 233034 302399 308538 363814 353175 372620 373621 387569 394446 363869 405362 796793 829437 559632 477041 328414 319570 377805 375006 390215 395301 396520 405504 444200 441561 710035 741020 40.55 67.2 1
09:11:03 2023-09-28 369092 367704 94852 95618 150148 154437 158190 157731 100654 99412 116669 116853 139461 144786 395687 428881 1137714 1117822 406816 422297 130072 115799 134621 132639 160689 153987 144291 145274 92970 95187 282635 250518 736408 744574 235912 232543 305173 306766 363814 353706 374085 377336 388011 394723 364707 405506 800050 829401 563020 477041 327147 322849 374417 374181 390215 397401 399826 402429 444598 440387 709249 740021 40.55 67.2 1
09:11:04 2023-09-28 372796 367299 94800 95389 150008 154609 161007 157801 102376 99478 113713 116853 139494 144715 393038 420841 1132843 1119037 410690 422585 129541 115799 134813 132952 160689 153773 144918 145034 93034 95187 282635 250554 738170 736132 234440 231984 303356 306802 363268 355339 369596 371910 387463 394446 366097 405794 797959 848036 566495 478211 329358 320682 376528 374039 393538 396376 398621 404715 441809 444979 708208 740084 40.55 67.2 1
09:11:05 2023-09-28 369781 367305 94892 95618 150244 154570 161154 157801 102376 99553 113812 116772 139461 144619 393038 425384 1128468 1114645 411931 422621 129360 115833 131182 132856 160654 153773 144045 145475 92970 95285 282635 250166 739203 742883 234851 233034 302859 308538 364098 353175 372920 373585 387569 394446 364124 405398 797394 834166 563020 477041 328414 320860 378410 374971 390215 395889 396556 405762 441665 440423 710330 740158 40.55 67.2 1
09:11:06 2023-09-28 367597 367892 94800 95517 150215 154575 161042 157801 102376 99478 113969 117042 139395 141202 395650 427973 1136833 1116157 406726 423037 129894 115892 131171 132822 160948 153739 144475 145274 93034 93398 281035 250694 740953 743937 234477 232543 305066 306766 364104 354273 374121 374217 387702 394723 365291 405506 802571 829365 566971 475582 327147 322884 374382 374217 390766 399753 398908 402429 444598 441850 710330 740581 40.55 67.3 1
09:11:07 2023-09-28 374044 367857 94886 95492 150248 154609 161267 157801 102376 99377 113804 116853 139296 144737 393038 422801 1134488 1122333 410690 422585 129615 115766 134813 132639 158998 153773 144075 145239 93034 95253 282635 250166 740945 738095 234670 231788 302255 306802 363268 354308 369560 373061 387498 394169 365326 405506 798032 845688 556270 477530 328646 320375 376672 374146 392149 394499 396484 404899 442025 443696 706130 739820 40.55 67.3 1
09:11:08 2023-09-28 369407 367570 94929 95523 150215 154471 158890 157291 100767 99313 113969 116719 139428 144478 393591 425508 1125268 1116438 410367 422549 129541 115833 134813 132606 156526 153884 144111 145034 92970 95154 281047 249357 738148 741539 234851 233034 303320 308538 365616 353175 373484 373585 387533 392439 363614 405277 796793 834202 561703 476703 328414 321609 378108 373847 390215 395854 396556 405474 441737 440423 712350 740079 40.55 67.3 1
09:11:09 2023-09-28 371185 367892 94866 95488 149763 154575 158004 160575 100484 99649 116634 116886 139203 145024 393003 421469 1143436 1122333 402484 422585 129715 115799 134655 132606 160689 153704 144279 145139 92970 95187 281035 252361 736066 738653 234851 232706 305209 305329 366145 355909 371759 373919 387429 393516 366977 405824 800050 838451 563020 477717 328122 321584 375915 377032 394096 396943 396448 401073 444453 446940 705983 743771 40.55 67.2 1
09:11:10 2023-09-28 374646 367812 94796 95455 149533 154111 158562 157801 102413 99344 113771 116853 139428 144711 395724 422431 1133684 1122333 409823 422987 129715 115799 134621 132457 160689 153704 144313 145219 92906 95154 282635 250166 747489 738799 234685 231764 303320 306802 363304 354273 369560 372764 390969 394169 365291 405506 797995 845091 571414 479413 328646 320375 376672 374146 390612 393472 396254 404899 442025 444319 708208 740079 40.55 67.2 1
09:11:11 2023-09-28 369889 367812 94824 95488 150248 154111 161042 157326 102376 99309 113894 116658 139164 144553 395650 428542 1130424 1116438 411456 423073 130035 115926 134892 133176 158775 154132 144177 145239 92970 95187 281047 249393 746035 742480 234851 233034 303072 308538 363268 353175 373338 373621 387533 393615 363905 405434 796829 834202 567829 477041 328414 321609 378374 374146 390215 395889 396520 405474 441809 441822 710330 740084 40.55 67.2 1
09:11:12 2023-09-28 369853 369772 94824 95681 149763 154643 158225 157801 102273 99826 116541 116919 139395 145024 393003 422098 1142087 1122333 402448 423217 129715 115720 134621 132639 160759 153773 144313 145139 92906 95187 282635 250907 741809 737318 234851 236376 305209 305795 364396 357408 371759 374181 387429 392966 367235 404150 802387 838451 566495 478056 328145 321835 373261 377032 391541 394127 396556 401255 441737 446382 708783 738161 40.55 67.3 1
09:11:13 2023-09-28 373143 367562 94896 95786 150144 154725 158597 157766 100487 99379 113779 116753 139428 144949 395724 422585 1134451 1122333 409208 422585 130243 116019 135001 133114 160836 154128 144751 145274 93082 95350 281035 250166 742254 738653 234851 231662 303768 306802 363304 354308 369560 373026 387533 394459 365291 405506 797431 845055 567829 477194 329111 320860 377238 374181 390612 394092 396484 404899 442025 445715 707706 740079 40.55 67.3 1
09:11:14 2023-09-28 370737 368410 94898 95492 149701 154643 158225 157801 102306 99478 116703 116886 138907 144936 395977 424066 1134488 1113061 403086 422585 129704 115799 134621 132639 160654 153773 144313 145475 92906 95187 281035 250978 734079 743374 234520 233034 304922 306766 364651 354273 374048 372764 387975 392931 365291 405506 800297 829473 559632 473495 328391 322849 374083 375006 391319 399753 399188 403665 444308 444240 715394 743775 40.55 67.3 1
09:11:15 2023-09-28 369745 368269 94816 95883 149326 155104 157783 160722 100210 99649 116506 117399 139461 144887 393003 423397 1143708 1122723 405506 423551 129715 115799 134625 132781 160689 154307 144241 146123 92777 95221 282635 252504 732893 740259 234851 233034 304316 306262 365527 355339 372438 373656 388047 394136 365326 406119 799485 838113 577505 479073 328182 321870 374417 376434 393538 394127 396628 403394 443861 443696 703525 742521 40.55 67.3 1
09:11:16 2023-09-28 369925 367883 94925 95601 150727 154077 161337 156828 102550 99309 113779 116692 139428 144412 393627 424207 1127667 1115753 407714 422585 129809 115753 134813 132777 160759 153739 144511 144632 93034 95121 277477 248203 744987 742700 234851 236246 304281 306802 364080 354308 374048 373394 388047 392128 368725 409559 799473 841566 557032 475472 328537 321108 375399 375168 391872 396338 396412 403643 441295 444639 711114 740069 40.55 67.2 1
09:11:17 2023-09-28 371864 368929 94735 95559 149767 154643 158451 157892 102306 99478 116541 116886 139461 144989 393038 423705 1134488 1113061 404294 423253 129537 115833 134621 132764 158992 154128 144279 145475 92970 95221 281439 250943 733504 743374 234190 236317 305209 306514 365199 354308 373748 371945 388047 393791 365291 405434 800297 836043 560386 473459 329111 321549 373821 375306 391872 396514 395854 402429 441701 442729 713202 738161 40.55 67.2 1
09:11:18 2023-09-28 369588 367883 94825 95517 149461 154893 157783 158207 100420 99553 113903 117008 140085 145086 395163 423885 1144203 1121810 408173 423073 129360 115799 134433 132856 160430 154304 144075 145900 92777 95352 281035 252468 735563 740625 234598 236080 304138 306802 365527 354308 369632 374217 388047 394136 364707 406082 800297 840858 555849 477530 328414 321906 376071 376506 389755 394092 396628 403680 448522 444385 704060 742755 40.45 67.3 1
09:11:19 2023-09-28 369925 367888 94760 95488 150278 154111 161154 157361 102235 99478 116703 116886 139296 142952 393627 424066 1127090 1115827 405651 422297 130297 115640 134949 132423 160941 153598 144816 144803 93292 95023 282635 249393 752250 743937 234685 233254 304745 306802 361133 355374 374085 373061 388047 392475 367235 405506 799730 839075 569164 473946 328646 320575 376107 373026 389791 396514 396520 403717 440148 446734 715320 739820 40.55 67.3 1
09:11:20 2023-09-28 373579 368300 94727 95643 149734 154729 158190 157636 100487 99686 116506 116886 139299 145320 393038 423849 1134488 1109791 404936 423551 129364 115926 134625 132960 160689 154235 144211 145236 92970 95352 282635 251722 735990 742101 234190 231984 304959 306298 365491 356613 372657 371910 388047 394101 365326 405398 798907 836634 563826 474275 329577 320896 374417 377835 391319 395854 395261 403072 442928 444639 716923 740581 40.55 67.3 1
09:11:21 2023-09-28 366493 367606 94950 95418 150278 154356 161189 157361 102409 99377 113816 116692 139494 144513 393038 422765 1136252 1125817 403122 423253 129898 115640 135001 132594 160906 154024 144511 144632 93034 95154 285050 249182 741019 739406 234851 232053 305209 306730 362216 355374 371469 375078 387429 392510 366426 405041 800050 843036 567829 477835 326395 323543 374275 373443 392799 395160 399963 402282 441773 443866 702991 739752 40.55 67.3 1
09:11:22 2023-09-28 372126 367848 94763 95749 150278 154609 160930 157801 102235 99309 116669 116753 139428 144548 393038 420214 1127999 1115827 405651 421955 129715 116006 134655 132822 160689 153773 144313 145274 92906 93366 282635 250202 739239 738325 234190 236519 304281 306802 363849 356480 372920 372503 387498 394723 367565 405398 798032 838451 561703 475282 329344 320932 376107 374181 392127 396479 395890 404612 441665 446734 711150 740702 40.55 67.3 1
09:11:23 2023-09-28 369082 367892 94735 95451 150145 154502 160964 157801 102202 99410 116576 116886 139428 144786 393038 426370 1134488 1115790 405257 423885 129715 116019 134655 132673 160759 154021 144347 145510 93034 95221 282635 250943 741080 739192 234851 232543 305209 306212 366663 356902 374660 377336 387903 395279 368129 405434 802571 834634 563020 480835 327378 324514 374417 375042 390215 397414 399963 402429 444041 440423 710330 743325 40.55 67.3 1
09:11:24 2023-09-28 369880 367883 94764 95352 150145 154540 161007 157801 102273 99512 116703 117185 138907 144936 393038 421505 1142050 1122333 402484 423217 129894 115481 134690 132457 160759 153739 144313 145274 92970 95187 283394 250730 739667 738690 234851 236080 305782 305759 364360 356409 371759 374146 387357 393481 367494 404150 801182 843619 567829 478395 328377 322550 373785 374146 391506 395266 396556 401787 441809 446345 706130 742042 40.55 67.3 1
09:11:25 2023-09-28 372888 369804 94924 95848 150211 154480 158557 157661 100487 99450 113870 116719 139395 145090 393003 422360 1134451 1122259 410148 421964 129715 115766 134572 132822 160948 154277 144475 144966 93034 95285 293486 250095 735637 738617 234851 231984 303356 306802 363268 354273 369560 373026 387533 394446 366097 405794 797959 846286 584981 479754 329111 320825 377202 374146 392426 393747 396520 405474 442061 444319 707168 740079 40.55 67.3 1
09:11:26 2023-09-28 367597 368665 94728 95550 150099 154575 158225 157661 100620 99445 116669 116853 139263 144918 391864 426164 1134488 1113061 405757 422585 129364 115799 131159 132952 160689 153739 144211 144934 92906 95220 285354 250907 736229 743753 234851 232706 305209 306766 364069 354805 374916 374217 387975 395279 365326 407837 800050 829329 565654 474202 327682 322849 376328 377299 392317 397971 398763 402282 444490 445901 713289 744300 40.55 67.2 1
09:11:27 2023-09-28 369519 368750 94800 95657 149767 154609 158114 160575 100595 99786 113738 117242 139170 145294 392691 421326 1143708 1124730 405971 423515 129715 115833 134844 132639 159103 153739 144509 145274 92906 95285 282635 252040 736766 738653 234513 231271 304709 305795 365527 355873 369632 374146 388047 394136 366905 406119 800652 838379 553132 479073 328646 322323 374382 376398 391231 396871 396592 402429 445250 444355 705057 738161 40.55 67.2 1
09:11:28 2023-09-28 369853 367597 94864 95425 150727 153936 161337 157107 102550 98834 113812 116464 139952 144478 394181 425234 1125268 1116232 405542 421919 129715 115720 135001 132698 160913 153670 144343 144959 93034 95285 282772 248413 746274 744992 234851 233361 304245 306802 364594 354273 374085 375699 387831 392154 368202 409559 797849 838300 562526 475436 328738 321918 376457 375168 391319 396514 396520 403680 440971 445158 714378 739517 40.55 67.3 1
09:11:29 2023-09-28 369371 367883 94760 95750 150004 154609 158225 160541 100726 99478 116669 117128 139068 145135 391864 424066 1137441 1113024 404258 423217 129537 115799 134621 132731 160654 154201 144045 145239 92906 95285 282635 251703 733623 743374 234520 233197 305854 306694 367183 354273 374048 371945 388011 394066 365291 409231 800297 836598 560386 473794 328464 322287 376328 375270 391872 396514 396168 402429 445929 445679 713202 744139 40.45 67.3 1
09:11:30 2023-09-28 369308 367816 94865 95463 150248 154326 161267 157361 102550 99377 113812 116853 139527 144614 393627 424066 1136907 1127937 409751 422585 130125 115799 134844 132606 160689 153887 144313 145239 93034 95285 281047 251739 750479 741039 236680 233034 304530 308937 365110 355197 372774 376856 390170 393436 366390 405398 801433 838415 560386 481118 326613 322813 378237 373549 392317 395749 400994 404899 440971 446382 701961 741229 40.55 67.3 1
09:11:31 2023-09-28 369925 368377 94865 95558 150240 154811 161197 157376 102343 99445 113738 116853 139344 144715 393591 421469 1129525 1115827 405651 423583 130575 115607 134949 132299 156850 153704 144747 145185 93034 95187 281035 250907 742743 742883 234851 231764 303674 306802 363268 356480 374012 373026 390380 394169 368342 405470 799730 838379 566971 474238 329111 321799 376335 373585 391816 399189 400051 404568 441701 446758 715394 742149 40.55 67.2 1
09:11:32 2023-09-28 373597 368927 94856 95812 150040 154936 158225 160688 100620 99682 116703 117242 139362 145483 392691 426465 1132003 1109828 409099 422585 129537 115833 134625 132822 160619 154269 143875 146123 92906 95385 282635 251686 731818 742883 234851 232019 303320 306766 365456 356613 372920 372467 387533 394066 364707 405398 800297 834166 567829 477041 329811 319983 376636 377014 391319 395854 395261 404899 445638 441850 714484 742186 40.55 67.2 1
09:11:33 2023-09-28 367337 368078 94825 95488 150248 154111 161267 157691 102376 99478 113837 116853 139428 144817 393591 422729 1138742 1125531 404895 422585 129898 115607 135001 132777 157429 153739 144611 144632 93034 95154 280185 249393 756755 737209 234851 232706 306070 306766 363268 356409 372584 374181 387429 394446 367529 407704 804642 845561 560386 479037 328500 321727 376098 375655 394096 396943 398727 402246 445856 445050 707002 742192 40.45 67.3 1
09:11:34 2023-09-28 372888 368410 94929 95582 150248 154575 161232 157846 100764 99445 113713 116853 139068 144742 395977 424029 1134488 1123931 410440 423253 129615 115799 134655 132731 160689 153773 144313 145239 93034 95319 282635 250131 742503 737573 234851 231627 302963 306802 363268 354273 369596 373621 387533 394169 365326 405506 798032 845688 570062 477530 328354 320825 377805 374146 392149 393472 396556 404532 442061 443661 705556 740079 40.45 67.3 1
09:11:35 2023-09-28 369925 368692 94894 95488 149763 154609 158225 157801 100551 99478 113771 116886 138973 145135 393003 423800 1134488 1112233 404009 423217 129626 116019 134621 132856 160654 153987 144179 145239 92970 95319 281047 251332 738262 743374 234190 234019 305567 305996 367704 354663 373866 374144 387903 396394 368353 408396 800187 837817 569164 473794 329577 322584 376898 377299 391872 396479 395854 402429 446922 442862 713202 744139 40.55 67.3 1
09:11:36 2023-09-28 370405 367259 94735 95484 149284 154609 158114 157661 102273 99445 113795 116956 139167 144715 392415 424066 1142860 1120665 405579 423253 129364 115992 134625 132960 160619 154484 143812 145437 92906 95451 285354 252076 730877 736688 234851 233034 304745 306694 366298 354273 369632 375306 388047 394101 364707 406119 801433 841208 557752 479192 328182 322586 375507 376470 391872 394092 398872 404252 444244 446527 706537 745561 40.45 67.3 1
09:11:37 2023-09-28 369952 367848 94792 95484 150044 154609 158446 157691 102306 99445 113771 116853 139892 144715 394181 422729 1130362 1115790 408940 422585 130608 115448 134949 132656 159444 153567 144577 145376 93000 95317 281035 250059 745349 743900 234526 233690 304566 306766 363233 356480 374085 373026 390025 393017 368083 405506 799730 842791 555849 475099 329111 321835 376071 373026 390957 396550 396484 404289 440350 446345 713165 740079 40.55 67.3 1
09:11:38 2023-09-28 373483 368705 94833 95592 149730 154858 158114 160575 100590 99512 116703 117242 139395 145192 391900 424066 1134216 1109791 405579 422585 129537 115833 134813 132872 160689 154132 143998 146123 92906 95287 282635 251986 738728 742883 234520 232019 304709 306766 365491 354308 373484 371910 387498 394136 365291 407052 799730 836634 560386 475362 330402 321097 378163 376327 392149 396026 398055 403497 446766 444904 716413 740545 40.55 67.3 1
09:11:39 2023-09-28 368741 367807 94829 95488 151603 154721 158557 157801 102376 99478 113837 116853 139296 142738 393038 425304 1137093 1120665 405579 422297 129360 115992 134398 132856 160654 154235 144279 145475 93034 95253 282635 250730 732830 742357 234851 232706 305209 306766 364069 353175 373484 375341 388047 392896 364196 405470 800050 829401 559632 478174 326649 322073 375507 374217 390215 395301 400109 403643 441881 441741 707168 738197 40.55 67.3 1
09:11:40 2023-09-28 372911 367848 94796 95488 150215 154609 158225 157801 102409 99478 113771 116886 139164 144843 393003 420805 1131201 1119037 408883 423253 129804 115833 134655 132822 160724 154021 144313 145274 93233 95221 282635 250554 736185 740259 234685 232019 304245 306802 364069 356231 372067 375736 390961 395256 367386 406045 800187 845543 567829 476894 329971 320825 376636 374181 392127 394989 399188 405363 442061 445711 710330 741131 40.55 67.3 1
09:11:41 2023-09-28 371836 367570 94825 95484 150248 154356 161042 157361 102376 99445 113771 116853 139461 144786 393038 425269 1127090 1115958 411676 423849 129541 115833 134625 132960 158998 154269 144211 145236 92906 95352 282635 250694 732756 742138 234851 236447 303320 308974 364360 353741 373484 374217 389236 394723 364707 405470 797834 836634 563020 476703 328646 322359 377841 373847 390215 396479 396592 405762 441989 446538 710035 740079 40.45 67.3 1
09:11:42 2023-09-28 369889 368665 94752 95587 149284 154858 158004 160610 100210 99649 116599 117276 138913 145161 391900 421469 1143708 1123336 403725 423551 129541 115833 134719 132952 160689 154272 144211 145034 92865 93335 281047 252252 734114 738143 234851 233361 304780 306082 366155 356267 373500 374181 388047 394136 366941 407459 802460 838149 567829 479073 328414 321870 374275 376170 394096 394127 396592 402465 443550 447159 706130 742485 40.55 67.3 1
09:11:43 2023-09-28 373313 367848 94792 95484 150248 154146 158225 157361 102409 99377 113779 116853 139494 144715 393038 424066 1134488 1124730 410440 422585 129715 116040 134655 132731 160689 153773 144313 145239 93034 93398 282635 250166 735518 738095 234851 231627 303356 308538 363814 355090 369596 374217 388963 394169 366133 406119 800297 845724 568710 477602 328646 320896 377805 377032 393538 396313 398654 406013 441593 444213 707114 740038 40.55 67.3 1
09:11:44 2023-09-28 369776 367677 95183 95459 150765 154009 161302 157181 102513 99213 114080 116431 139481 144074 393038 425273 1128431 1116438 407764 423217 129894 115833 134690 132639 160759 154307 144347 144837 93034 95154 281035 248552 737507 745267 234851 236519 304745 308538 362181 354237 374085 373621 388047 393303 365291 405506 799730 839075 566971 476703 328646 322586 377805 373026 390824 396514 396592 404899 441187 441850 711114 740217 40.55 67.3 1
09:11:45 2023-09-28 369556 367843 94761 95683 149284 154893 158004 160610 102132 99819 116541 117276 138782 145276 391900 422765 1143708 1122333 405651 423921 129626 116106 134655 132889 160689 154561 144279 145611 92906 95254 282635 252504 732111 739987 234851 231306 304745 306802 366627 355374 371796 375042 387831 396952 369433 407089 802571 843839 566495 479754 328500 322669 376492 377122 393041 394678 398908 404612 447191 445533 707077 747311 40.55 67.3 1
09:11:46 2023-09-28 369745 367553 94824 95385 150418 154360 161154 157047 102376 99309 113804 116658 139263 144751 393003 424066 1134488 1125531 409498 422288 129719 115806 134813 132768 160724 153739 144211 144934 93034 95253 277477 249429 740350 735056 234851 236412 303356 307227 363268 354841 369668 375905 387533 393892 366971 404150 800297 843194 561703 477602 327682 321870 378374 374146 389755 393507 400109 405762 442061 445897 701998 740079 40.55 67.3 1
09:11:47 2023-09-28 369956 368401 94792 95517 150008 154540 161007 157801 100515 99478 116669 116886 138968 145086 391864 424066 1134488 1113061 404294 423885 129626 116160 134655 132868 160689 154162 144279 145578 93034 95221 281035 251296 736170 744060 234634 234019 305998 306428 365349 354948 373903 375204 387867 396394 366534 405434 800297 836670 563020 473910 330044 322550 374346 375341 391872 397697 396376 403035 447888 444422 714249 742755 40.45 67.3 1
09:11:48 2023-09-28 369889 368741 94768 95625 149763 155108 157783 160610 102235 99445 116576 116886 139461 144887 391864 424029 1143708 1120665 405579 423885 129537 116026 134625 132902 160619 154527 143676 146123 92777 95352 280185 252076 738606 739461 234851 233034 304745 306802 366334 354343 369668 374253 388047 394687 365326 406266 801433 838415 570062 477566 328414 322359 376107 377301 392280 394127 398908 404318 447045 447050 708121 744826 40.55 67.2 1
09:11:49 2023-09-28 369673 367883 94856 95352 150765 154111 161224 157361 102376 99445 113804 116886 139494 144817 392727 424066 1126293 1115790 405651 422585 130575 116019 131437 132689 159444 153960 144611 144934 93034 95317 282772 248445 746619 745267 234851 233361 304745 306802 362181 357661 375218 373621 388047 393338 366462 407873 799473 842791 559632 475655 328646 321870 376107 373026 391137 396550 396592 404289 441295 445582 712157 738416 40.55 67.3 1
09:11:50 2023-09-28 369875 368442 94800 95522 150008 154643 158225 158021 102202 99512 116541 116919 139428 144989 393038 424066 1134488 1111443 403689 423551 129857 116160 134468 132731 160654 153887 144179 145274 92970 95287 282635 251332 734775 742700 234190 236519 305209 306536 365199 354308 374085 371945 388047 394101 366162 405542 801212 838228 569164 473910 329541 322705 374275 375726 392149 397556 399188 402889 444127 443039 713202 740252 40.55 67.3 1
09:11:51 2023-09-28 369889 368161 94768 95658 149317 155242 157783 158067 102202 99720 113647 117209 138968 144989 392727 423099 1143708 1121232 405579 423885 129537 115833 134433 132889 160430 154527 144079 145475 92906 95352 281035 252504 731524 739987 234851 236317 303995 306802 366334 355303 369668 374217 388047 394722 366390 406119 801433 838379 571414 479073 328182 322359 375542 377036 392353 394127 398908 404289 444208 445715 704060 743882 40.55 67.3 1
09:11:52 2023-09-28 369925 367598 94924 95538 150723 153829 161337 157107 102480 98834 113713 116464 140054 144329 393038 424638 1125268 1116232 408109 422621 129715 115833 134690 132922 160689 153739 144313 145139 93034 95154 279732 248587 743195 743937 234851 236115 305640 309301 365110 356902 373976 373847 390206 392332 365148 405398 797812 838007 570498 476329 328646 321549 377805 376232 391042 396514 396556 405474 442169 445122 714378 740256 40.45 67.3 1
09:11:53 2023-09-28 369623 368697 94727 95551 150008 154643 160895 157846 102202 99410 116541 116886 139236 144786 393038 423741 1134488 1113061 403725 423217 129541 115833 134813 132960 160689 153807 144211 145034 92970 95253 278999 250943 737572 742700 234851 236115 305854 306802 364651 354770 375218 374181 388047 393516 365362 407873 799485 829437 558094 474238 328646 322299 374417 375341 392149 398290 396628 402465 444381 445901 715357 744226 40.45 67.3 1
09:11:54 2023-09-28 371787 368181 94893 95488 150211 154609 158557 157361 102438 99342 113734 116692 139399 144614 393627 424066 1134488 1124212 410440 423551 129882 115833 134813 132764 158998 154385 144577 145270 92933 95416 281035 250023 739820 738507 236179 233690 303959 309410 366876 355339 369668 375905 388691 394544 366977 407394 801433 843230 565489 481802 328268 321870 378713 374181 389791 393817 399826 406197 442061 445400 703525 740605 40.55 67.3 1
09:11:55 2023-09-28 369925 367883 94985 95352 150765 153970 161337 157361 102409 99309 113713 116658 140308 144513 394217 424638 1126293 1115827 405615 423253 129804 115833 134813 132689 160983 153670 144543 144959 93034 95154 282772 248623 742113 739192 234851 231823 305209 306802 362689 355090 374651 373919 387498 393615 366977 407873 800297 839075 563843 476365 329678 322562 376421 376232 392426 397591 396484 404752 441773 442897 715903 741020 40.55 67.3 1
09:11:56 2023-09-28 369296 367857 94897 95526 149801 154858 158119 157801 102409 99478 113804 116886 139494 144834 395687 423885 1143315 1122610 405506 423489 129364 116119 134599 133323 158443 154523 144211 145472 92777 95353 281047 251686 731123 738289 234851 233290 304959 306406 366298 354166 369668 375078 388047 394998 364707 403866 798885 839075 565494 477372 328182 322359 376107 377036 391595 394127 401181 404326 446341 445897 704023 742192 40.45 67.3 1
09:11:57 2023-09-28 367632 367269 94893 95488 150278 154141 161112 157361 102409 99309 113837 116772 139494 144513 392451 424066 1134488 1125047 408847 422288 129715 115753 134596 133014 160724 153807 144547 145239 93034 95221 283505 249393 743101 738653 236179 236115 304316 308538 363268 356902 372665 376785 390685 393918 366283 408143 802426 845035 560386 478321 326504 323687 376035 375058 390373 395301 400748 403995 441701 444355 704994 738453 40.45 67.2 1
09:11:58 2023-09-28 372090 367749 94768 95522 150008 154609 160930 157361 102306 99410 116703 116853 139428 144649 392810 421173 1130399 1115864 407945 423253 130798 115866 134813 132777 160759 153739 144211 145034 93034 95221 282635 250554 740285 738325 234851 231662 305374 306802 364104 356480 374085 373061 387498 395463 368414 405470 799164 838487 563020 475692 329577 321870 376672 374181 392163 396550 396556 405202 442061 447050 713202 738453 40.55 67.2 1
09:11:59 2023-09-28 369354 367812 94888 95550 150248 154575 158527 157801 102376 99445 113738 116853 139461 145108 393003 426200 1137714 1119415 404258 423181 129719 115799 134907 132952 160766 153739 144211 145034 93034 93260 281047 252097 739101 742517 236179 233197 305030 306658 366663 355894 374962 375990 388011 395279 365255 407800 802350 834202 559632 478395 327609 323339 375471 375690 390766 396514 400109 403643 445227 444648 710293 740545 40.45 67.3 1
09:12:00 2023-09-28 368177 367821 94885 95620 150248 154575 158225 157801 102343 99445 113804 116886 139428 144918 393003 421469 1143671 1124137 404608 422585 130304 115799 134879 132606 160948 154372 144479 145104 93034 95220 282635 250518 742082 741832 234851 231627 306070 306478 363814 356409 371469 374181 387975 395279 367529 405326 801218 845383 567829 478395 328646 323830 374083 374146 394434 396943 399217 402136 441521 445533 708060 744109 40.55 67.3 1
09:12:01 2023-09-28 369781 367259 94824 95450 150248 154575 158557 157361 102343 99275 113713 116819 139461 144715 393038 425269 1130073 1118832 412744 423226 129983 116152 135190 133156 160998 154458 144375 145369 92967 93366 281047 250659 741067 743753 234851 231627 303035 309410 364324 353918 373748 374181 388656 394652 364707 405470 797995 837817 569164 477041 328646 321835 378907 375270 389925 396444 396556 406050 445227 441813 712350 740508 40.55 67.3 1
09:12:02 2023-09-28 367597 367821 94763 95488 150211 154575 158225 158161 100654 99445 113837 117128 139296 145135 392691 425269 1137714 1117822 403973 423515 129804 116160 134655 133106 160801 153987 144245 145274 93034 95319 285354 250554 741064 744464 234851 233197 306070 306248 364943 355339 375181 375306 388047 395279 369101 410839 802423 834671 564337 475809 327732 324442 376898 375655 391836 397520 400036 403643 446291 442348 710035 745360 40.55 67.2 1
09:12:03 2023-09-28 373138 368401 94888 95649 150248 154609 158708 158039 100731 99553 113969 116753 139395 144949 395724 423561 1136521 1123745 410257 423217 129804 115799 135001 132868 158886 154243 144475 145481 93034 95287 282309 250131 743682 738653 234851 232019 304245 308538 364360 355054 369632 374181 389236 394723 366390 406119 799730 846920 562491 479496 329577 321513 377805 375270 390338 394092 396556 406050 441773 444319 707168 740162 40.55 67.3 1
09:12:04 2023-09-28 369889 368445 94892 95733 150660 154360 158668 157361 102480 98834 113812 116658 139560 144443 393591 425901 1128468 1116232 409988 423181 129715 115833 134655 132822 160689 153773 144564 145340 93034 95285 281035 249111 738064 744882 234706 234019 306149 309848 365110 356650 373939 375462 391310 393436 365148 407692 799127 839039 562232 477041 329321 322849 378604 373812 391319 396514 396592 405828 441390 441813 711077 740297 40.55 67.3 1
09:12:05 2023-09-28 368741 368661 94828 95653 150244 154622 161042 157486 102343 99478 113738 117128 139461 144989 393003 424066 1137714 1114645 403973 423515 129894 115833 134743 132856 160801 154128 144441 146123 93034 95253 293486 251332 736632 744424 234851 231627 306070 306766 365456 355339 375181 373585 388047 393791 366390 407837 802571 834202 569164 474202 328646 323339 374382 375834 392426 398290 396556 402706 445953 446734 716376 745360 40.55 67.3 1
09:12:06 2023-09-28 369582 367558 94896 95455 150698 154467 158562 157581 100947 99344 113969 116819 139527 144715 393591 424066 1134488 1125010 409751 423217 129719 116019 131347 133089 158998 154527 144611 145236 93034 95384 281047 249988 739832 740075 236847 233361 304709 309192 366393 355624 373493 376183 388620 394446 366426 408957 802571 838415 547346 477638 327646 322884 378677 374146 390338 395266 401314 405762 441809 446890 701998 741136 40.55 67.2 1
09:12:07 2023-09-28 369925 368081 94828 95653 150244 154639 161042 157801 102343 99445 113746 116886 139986 144989 393627 423361 1129525 1115790 405651 422585 130476 115607 134984 132573 161088 153457 144782 144769 93034 95154 282635 249393 751196 742883 234851 231984 305173 306802 362979 356445 374614 373883 390242 394169 368637 407800 800297 842462 558332 475289 329394 322669 376528 373967 393538 398078 396412 404715 440827 445533 714175 740162 40.45 67.3 1
09:12:08 2023-09-28 369296 367857 94800 95488 150240 154575 161042 157801 102376 99478 113837 117170 139395 141007 395650 428578 1142576 1122610 405470 423475 129537 116119 135095 132877 160549 154166 143907 145575 93034 93430 282880 250518 744626 742883 234851 233554 305926 308538 364396 353210 374085 376470 387722 392931 364707 405506 801218 829437 567829 477300 327646 323603 376107 375306 390215 396166 401023 403717 444236 441658 707204 739729 40.55 67.3 1
09:12:09 2023-09-28 369082 367852 94832 95567 150282 154609 161077 157801 102376 99747 113746 116886 139461 144989 393038 422062 1140804 1124730 404895 422585 130072 115799 134914 132606 161053 153739 144747 145004 93034 95319 281035 250131 739786 738690 234851 236447 306501 306478 366663 357543 373192 374110 387867 394687 368198 408106 805724 846234 563020 478395 328646 324323 374382 374146 394654 396907 399435 402429 442025 447050 710648 742755 40.55 67.2 1
09:12:10 2023-09-28 372906 367812 94792 95554 150248 154609 161042 157801 102376 99445 113713 116886 139203 142881 393003 420178 1132843 1119037 407982 422297 129894 115833 134621 132856 160689 153773 144279 145139 92906 95220 282853 250166 735963 740892 234685 234019 304709 306802 364360 356480 371796 373026 387533 392931 367529 404150 799164 845688 567829 476710 329811 321835 377238 374181 392127 395266 399114 405186 441809 445675 711844 741441 40.55 67.3 1
09:12:11 2023-09-28 367597 367857 94833 95526 149999 154609 158225 157691 102376 99445 113738 116853 139428 144883 393363 425234 1136907 1116232 404294 423515 130568 115799 134813 132781 160724 153670 144304 145362 93157 93303 283505 250799 753944 746049 234851 233361 305674 306622 365313 355303 375181 375306 388047 394436 368725 408917 802571 829365 558332 475618 328085 323687 375507 375569 391319 396550 400109 403277 445227 441813 710330 741667 40.55 67.2 1
09:12:12 2023-09-28 369889 368406 94791 95587 150240 154609 158225 157801 102343 99478 113993 116919 138617 145033 391864 421433 1142860 1125531 403749 423217 129894 115640 134655 132931 160836 153704 144279 144803 92970 95285 282880 250907 737054 738421 234851 231627 306070 306514 364907 356445 373215 374181 387975 393516 367529 405077 801254 843230 567829 478395 328646 322562 376328 377299 394654 396943 398763 402889 445929 445568 708024 744300 40.45 67.2 1
09:12:13 2023-09-28 369812 367259 94880 95451 150248 154467 158225 157581 102376 99377 113713 116819 139494 144715 393038 425367 1131230 1118994 410652 423073 129894 115926 134927 132756 156634 154169 144477 145103 93000 95285 283505 248972 738648 744317 234742 233855 304923 309410 362689 354237 374085 374074 387533 393579 365326 407837 799730 839075 569164 477041 328646 322323 377841 373812 390512 396514 396592 406050 441989 442348 711077 740021 40.45 67.3 1
09:12:14 2023-09-28 368445 369260 94768 95658 150248 154643 158225 157801 102376 99478 113771 117161 139461 144989 393003 424066 1137714 1114645 403122 423515 129630 116160 134813 132952 160689 154094 144211 145034 93034 95287 292531 250943 734791 743753 234851 236519 306070 308270 365199 355054 375218 374146 387722 396286 367014 410876 802534 835855 563532 474056 328500 323160 376365 375990 392426 398255 398908 403072 445856 446734 711077 742718 40.55 67.2 1
09:12:15 2023-09-28 372782 367857 94831 95488 151927 154833 158819 157633 100697 99516 113969 116753 140008 145051 395724 423633 1134341 1127059 410440 423813 129715 115833 134655 133089 158998 153739 144513 145274 93034 95287 278716 250023 747727 738095 234851 232019 303356 308538 364360 355339 369668 375341 388691 394723 366426 404150 800297 845688 564652 477602 328646 321287 377805 374181 392426 393782 396628 406050 441737 445679 704558 740079 40.55 67.3 1
09:12:16 2023-09-28 369695 367295 94888 95611 150731 153970 161337 157216 102480 98834 113779 116351 139494 144342 393038 424936 1125268 1116232 409682 422252 129715 115833 134655 132639 160689 153739 144727 145239 93034 95319 283505 248587 739951 746689 235585 234019 305030 309410 365110 354166 373939 376085 390757 393400 366097 407837 799730 839075 563020 476410 329271 322323 378338 373847 391319 400217 400325 405762 441989 442348 711114 740079 40.55 67.3 1
09:12:17 2023-09-28 368776 368642 94853 95653 150111 154605 158225 157801 100584 99445 116669 116886 138712 144931 393038 424066 1134488 1114645 403086 422585 129715 115833 131249 132822 160654 153773 144279 145374 92970 95221 280185 250943 734893 743374 234851 236281 306070 306802 365264 354841 375786 373883 388047 394101 366390 409063 800050 829437 563532 474202 328646 323567 374417 375341 392426 398290 398654 403350 445674 446734 714378 744300 40.55 67.3 1
09:12:18 2023-09-28 369853 367562 94832 95488 150240 154609 161077 157581 102376 99377 113771 116853 139494 144715 393003 424066 1134488 1125531 410440 422333 130410 116019 133392 132722 156634 154166 144411 145373 93034 93366 285571 249988 742135 737889 234851 232019 304031 308538 364133 357914 369488 375006 388691 394723 366977 405934 801433 845688 568710 477602 328646 320932 378374 374217 390373 394092 398908 406050 441701 444355 705057 740688 40.55 67.2 1
09:12:19 2023-09-28 369700 367304 94961 95361 150731 154077 161337 157216 102583 98834 113812 116464 139527 144276 393003 424936 1125268 1116232 410031 422621 129793 115799 134813 132822 158518 153773 144275 145239 93034 95187 281035 248552 739832 743338 234742 231984 304137 309192 362724 354273 375181 374181 387533 393615 365362 408449 798870 841953 562526 476410 329504 322216 377661 374003 391872 399080 398727 405939 441521 444349 711077 740079 40.55 67.3 1
09:12:20 2023-09-28 369853 368736 94825 95749 149523 155108 158004 160870 100210 99928 113771 117365 139724 141434 395443 421397 1143561 1122185 405077 423705 129894 116086 134809 132822 160654 154128 144313 145274 92899 93430 283505 252468 736274 738690 234851 233690 305209 306766 366627 356445 372357 374253 388047 394722 367235 404756 801254 838415 559892 479073 328646 322813 375243 377036 391816 394989 398908 403680 444244 445675 705593 742755 40.55 67.3 1
09:12:21 2023-09-28 371460 367299 94824 95488 150278 154394 161042 157361 100796 99309 113713 116853 139494 144715 392727 424066 1134216 1125531 410440 422621 129630 115720 134813 132768 160689 153739 144211 145034 93034 95319 282635 251464 735606 735612 234851 232019 303995 308720 365925 357914 369560 375198 391346 394652 366798 405639 800150 845543 568710 477566 328646 320896 377554 377299 390921 394057 396592 406050 442097 446418 705447 740079 40.55 67.3 1
09:12:22 2023-09-28 370405 368382 94832 95677 150181 154721 158225 157986 100487 99585 113713 116994 139428 144887 392727 424066 1137093 1116157 403086 423181 129715 115866 134655 132876 161033 153807 144313 145274 93034 95187 281035 250943 747370 742700 234851 236151 306070 306802 365491 355374 375786 374217 388047 393516 366390 409063 800087 829473 566971 474909 328646 323866 374417 375341 389791 398325 399508 403072 444308 445715 710575 742842 40.55 67.2 1
09:12:23 2023-09-28 369853 368968 94800 95621 150004 155031 158114 160575 100210 99512 116472 117242 142171 145196 391900 421433 1143708 1123931 403122 423642 129715 115833 134562 132856 158998 154419 144509 145739 92899 93335 281047 251968 747965 740892 234851 234140 305962 306550 367107 356445 372357 374253 387758 396952 367565 404150 802388 838487 584981 479408 328573 322849 374417 376434 392127 394989 398350 402750 443897 445675 706130 742229 40.55 67.3 1
09:12:24 2023-09-28 369925 367265 94824 95488 150244 154300 161154 157047 102306 99309 116610 116772 139296 144751 393003 424066 1134488 1122333 410440 421991 129626 115833 134562 132548 160689 153739 144279 145374 92970 95187 282635 250202 742804 738653 234851 232019 304031 308538 364104 357155 369668 374217 388656 392896 366426 406119 801855 843230 563020 477638 328122 321584 378086 375975 392982 396664 400283 406013 441953 445569 704808 741020 40.55 67.3 1
09:12:25 2023-09-28 369600 367888 94768 95534 150008 154609 158225 157691 102376 99512 113804 117161 138877 144927 395687 423813 1138140 1116438 405469 423109 129894 116039 134892 132756 161033 154132 144177 145239 93034 95221 283505 250943 735178 747108 234851 231627 304815 306802 365491 357661 375108 373621 388047 393791 366390 407873 799485 834202 565654 474202 328646 323567 374453 375869 389791 397732 396592 403072 445929 444043 712157 744666 40.55 67.3 1
09:12:26 2023-09-28 369884 367888 94801 95691 149288 155035 160637 160645 100515 99649 116472 117276 138946 145294 394494 421505 1143708 1122333 404366 423885 129541 115992 134813 132952 160689 153739 144011 145034 92906 95352 282635 252504 734656 736168 234851 236223 304887 306766 366591 356159 372103 377336 387867 396952 367386 407237 802571 843839 566495 479754 328245 322669 375507 377000 391541 395301 398908 404241 446195 447164 706093 742718 40.45 67.3 1
09:12:27 2023-09-28 369925 367562 95122 95781 150767 154652 158795 157186 100898 99176 113969 116639 140058 142152 396285 428275 1127667 1116232 409641 423217 130072 116006 134844 132731 160689 153773 144179 145274 93034 93195 283394 249357 738170 739156 234851 231662 304780 309192 363268 353741 374085 374181 388656 393615 365034 405542 798032 836634 566971 477041 328646 322359 378676 374181 391042 396514 396664 403834 442061 441813 710575 740079 40.55 67.3 1
09:12:28 2023-09-28 367632 367888 94727 95488 149999 154609 158225 157361 102235 99478 116703 116919 139428 144786 393038 424066 1134488 1116232 403689 423217 129715 115866 134813 132877 160654 154277 144241 144966 93034 93398 285354 251080 738170 746329 234851 233361 306034 306694 364765 355232 375072 375163 388011 392896 366390 408485 800087 837223 564337 475618 328145 323866 375507 377299 391872 397732 400109 403680 445541 442383 710330 742792 40.55 67.3 1
09:12:29 2023-09-28 372997 367668 94989 95684 150181 154467 158225 157361 102235 99309 113969 117145 140037 144715 393003 421505 1134488 1121351 410440 422621 129630 115833 134813 132864 160689 153670 144211 145236 93034 95221 282635 250202 742543 736168 234851 232053 304281 306478 364396 355873 371759 373656 388691 392931 366941 404150 799164 848638 559069 478137 330044 321609 377805 375306 391816 394127 396520 406197 445227 447159 709286 740909 40.55 67.3 1
09:12:30 2023-09-28 369925 368700 94820 95484 150282 154575 161042 157878 102376 99410 113713 116692 139461 144715 391900 427562 1128468 1118033 411674 422964 129894 116086 134798 132789 160739 154381 144177 145338 93000 95483 282309 250023 738601 747878 234851 231823 303106 309410 364872 353989 374085 374253 389271 395243 365034 405506 799164 835417 569164 477041 328646 320575 378979 375306 391319 396514 396628 404119 441746 442348 712350 737639 40.45 67.3 1
09:12:31 2023-09-28 367632 368446 94800 95460 149937 154643 158446 157801 102306 99478 116610 116886 139002 144843 393003 425234 1137714 1115790 406585 423253 129894 115866 134690 132764 160724 153773 144543 145274 93034 95254 283394 250943 737109 743374 236209 236080 305854 306802 364943 355374 375823 375905 388047 393791 366984 408845 802460 835855 562232 476556 328304 324215 375892 375726 391872 400884 400711 403680 445541 441886 710330 744300 40.55 67.3 1
09:12:32 2023-09-28 373474 368365 94889 95620 150215 154433 158416 157591 100628 99485 113969 116719 139986 144927 395724 420698 1134904 1124212 409641 423145 129804 115912 134621 132697 160654 154243 144275 145205 93034 95319 283505 250166 748679 738507 234851 232053 304673 308538 364360 356409 371723 373585 388656 394723 366905 404720 799730 846920 557258 479073 329321 321573 377805 375270 392092 394092 396484 406050 442417 445711 710293 741136 40.55 67.3 1
09:12:33 2023-09-28 372243 367234 94897 95624 150278 154605 158446 157581 100762 99445 113713 116853 139461 144715 393003 425269 1129799 1116232 411639 422549 129719 115992 134813 132968 160619 154235 144211 145236 93034 95253 283505 251643 734401 743496 234742 234019 304773 309775 366813 355894 373903 375163 392454 395764 365112 409045 797959 835971 561703 478056 329321 321584 378619 376362 391319 396479 398872 406915 445856 447524 712350 742186 40.55 67.3 1
09:12:34 2023-09-28 368042 367677 94832 95651 151679 154583 158668 157689 100487 99747 113771 116886 139469 145086 395650 421218 1143833 1125531 404895 423217 130542 115892 134879 132548 160983 153704 144513 144769 93034 95285 283394 250131 742311 738653 234851 231306 306501 306046 363304 357220 372920 374217 388011 394723 368342 405362 802424 845688 559632 478395 328646 324323 374382 374146 391816 395854 399754 402429 442025 447050 709286 740581 40.55 67.3 1
09:12:35 2023-09-28 374044 367549 94832 95554 150248 154575 161154 157801 102343 99344 113837 116853 139428 142881 393003 420805 1132843 1119037 409172 424549 129715 116019 131462 133122 158848 154063 144475 145167 93000 93303 283505 250587 741118 740600 234779 234313 304673 306802 364360 357232 372593 373549 390794 395279 368601 405041 800144 848191 566495 479229 329577 320896 377805 374971 391506 394092 396484 405762 441701 445675 709753 741229 40.55 67.2 1
09:12:36 2023-09-28 367632 367787 94924 95651 150244 154820 158225 157691 102343 99445 113870 116914 139461 144817 392775 424066 1137714 1115438 403086 422585 130446 115799 134621 132822 160654 153739 144045 145004 93034 95319 282635 250730 734942 744464 234851 233034 306667 306802 364907 355339 375218 375306 388047 396299 366354 409063 801218 829437 565654 476292 328377 324323 375207 375270 391872 397697 400073 403357 441773 443004 712350 740252 40.55 67.2 1
09:12:37 2023-09-28 369853 367857 94768 95488 150044 154609 158114 157801 102343 99478 116669 117203 139399 141429 395650 421218 1145017 1125419 405469 423335 130542 116086 131347 132756 159183 153773 144547 145205 93034 93335 281035 251473 742536 738653 234851 231788 306190 306189 365199 356445 372883 375006 388047 394101 368342 405326 802423 844458 567829 479073 328646 323303 374346 377299 392092 395889 398872 403035 444598 447050 709130 742192 40.55 67.2 1
09:12:38 2023-09-28 373048 367517 94796 95488 150244 154326 158446 157691 102376 99445 113771 116853 139461 144715 393327 421469 1134488 1122333 410113 423217 130446 115833 134813 132872 160801 153991 144198 146022 93034 95319 285463 250166 746894 738617 234851 232053 305589 308829 367183 357914 371506 374039 391346 395840 367350 406911 798980 846775 566495 479413 329577 320860 377504 375270 394654 396943 396484 406050 445227 445711 711154 742756 40.45 67.2 1
09:12:39 2023-09-28 369350 367565 94920 95915 150181 154721 158446 157986 100487 99620 113713 117075 139395 145086 395623 426465 1137714 1116438 406045 423515 130378 115833 134655 132731 160654 154132 144279 145239 93034 95352 282635 250907 738050 746160 234851 231271 306285 306802 365199 355339 375786 375306 388047 395028 366390 409063 801218 829437 564337 476292 328085 323830 375507 375306 391319 398255 400392 403313 445541 442348 711844 742192 40.55 67.2 1
09:12:40 2023-09-28 369889 369000 94817 95558 150111 154609 158119 157801 100654 99478 113894 116886 138973 145227 393038 421137 1143708 1125531 404895 423217 129894 115833 134655 132639 160759 153739 144543 145236 93157 93335 281047 250799 738297 740367 234851 234019 306861 306550 365021 357483 373743 375306 388011 393791 368386 405398 802388 843230 567829 478395 329125 323651 374382 374217 391816 395854 398908 403035 444285 445675 708208 741631 40.55 67.3 1
09:12:41 2023-09-28 373505 367526 94832 95492 150107 154686 160972 157626 102343 99412 113713 116853 139175 144715 395650 427369 1129525 1114734 411676 423849 129360 116106 134398 132889 160472 154527 143812 145239 92777 95352 282635 250943 733878 742700 234851 232019 303356 308538 365456 354237 373484 373919 388691 394101 365291 405434 797995 836634 561703 477717 329577 320860 377841 376434 391100 396166 396484 406197 445601 442968 713128 740252 40.55 67.3 1
09:12:42 2023-09-28 368475 367821 94865 95492 150215 154467 158225 157801 100348 99344 116576 116853 139428 144715 391864 428542 1140804 1119266 408359 423073 129894 116126 134951 132756 158775 154098 144377 145304 93034 95417 281035 250518 743746 742093 236179 233361 305173 308017 364360 353706 372774 376470 388047 392931 367123 405362 800050 837817 567829 477566 327682 324057 376335 376398 391042 394127 400109 404289 444917 441777 705094 742718 40.45 67.3 1
09:12:43 2023-09-28 369961 367852 94924 95651 150311 154609 158225 157878 100654 99478 113804 116853 139068 144764 393038 421739 1130362 1115790 405615 422585 130072 115448 134984 132390 161053 153210 144782 144769 93034 95154 282309 249429 744634 742883 234851 231984 305209 306802 362724 356445 375218 373919 387498 393615 368673 408449 800297 841453 563020 475618 329344 321477 376672 373026 390647 397697 396592 404899 441079 446418 713165 740079 40.45 67.3 1
09:12:44 2023-09-28 369961 367848 94727 95943 150106 154867 158305 157991 100487 99516 113771 117075 139362 145325 394567 423849 1134341 1111369 407163 423551 129719 116052 131337 132756 160654 153994 144918 145034 93034 93367 285354 251686 739796 742700 234368 232019 306070 306118 365527 355090 374048 372764 388047 394687 365326 405470 801433 838482 569164 474202 329577 322586 374417 376434 392426 400500 396484 403643 443550 444008 714754 742755 40.45 67.3 1
09:12:45 2023-09-28 371185 367821 94832 95691 149631 155108 158004 160688 100387 99445 116506 116886 139203 145090 391829 422729 1143708 1121499 405651 423551 129537 115833 134398 132889 160619 154235 143846 145510 92906 95386 281047 253987 733586 741039 236107 234019 305066 306658 366999 356267 372139 375163 390206 395275 367199 404720 801254 842462 560386 479754 328646 322586 377433 377337 394096 394989 398908 404612 446620 447050 705593 740252 40.55 67.3 1
09:12:46 2023-09-28 369745 367417 95090 95584 150902 154437 161267 157326 102480 98834 113779 116586 140230 144407 393555 425234 1127889 1118033 408990 422585 129626 115833 134655 132951 160689 154021 144279 145239 93034 95287 281909 250310 737600 745102 234851 231984 305173 307487 362979 354273 374651 374217 389236 393615 365291 407837 797995 837854 570498 477041 328646 322622 378676 374181 391319 396514 396628 406086 441989 444422 711077 740605 40.45 67.3 1
09:12:47 2023-09-28 367632 367848 94954 95522 150207 154858 158446 157801 102376 99478 116703 116886 139296 145020 393003 424066 1137714 1116232 405934 426325 130072 116052 131371 132756 161033 154098 144177 145137 93000 93398 283505 250799 738050 744992 234851 233754 307402 306802 367183 355838 375749 375306 387686 393516 366834 409099 801218 834166 565654 476770 328646 324323 375542 375869 392149 398290 400420 403680 442893 443039 712350 742229 40.55 67.3 1
09:12:48 2023-09-28 372883 367816 94832 95488 150248 154146 161042 157766 102376 99377 116703 116853 139428 144830 392727 421505 1134488 1122333 410113 423561 129715 115866 134655 132856 160654 153987 144179 145139 93034 95221 282635 250518 740945 736204 234851 234019 304281 306478 364396 356409 371796 373621 388656 392896 366941 404114 800297 847556 571414 479266 330044 321609 377805 375270 392163 394127 399151 405762 441737 445747 710330 741229 40.55 67.3 1
09:12:49 2023-09-28 369781 367234 94800 95526 150274 154605 161042 158191 100628 99416 113969 116652 140037 144649 395443 427671 1130839 1116120 412076 423669 129537 116152 134527 132856 158738 154128 144309 145394 93034 95385 281035 250518 733563 744992 234851 231627 303356 308974 364943 353989 374048 374217 389544 393516 365255 405470 799007 836634 564337 477041 328646 322849 378979 374181 391042 396550 396592 407100 444598 444639 712128 740079 40.55 67.3 1
09:12:50 2023-09-28 369889 367892 94768 95526 150036 154609 158225 160541 102376 99478 113804 117161 139002 144839 393038 421505 1143708 1125256 403086 423849 129894 115799 135001 133014 158998 153704 144852 145239 93034 95352 281035 250943 737842 738690 234851 231627 306717 306766 364943 356480 372920 374253 388047 393516 368637 405362 802424 844494 566971 478395 328646 323830 374382 374181 392127 395889 398944 403035 444598 447816 708906 744755 40.55 67.3 1
09:12:51 2023-09-28 374904 367677 94865 95709 150215 154686 158676 157731 100487 99346 113738 116819 139461 144715 393003 419928 1134488 1120665 409208 423217 129715 116019 135190 132698 160689 153670 144143 145064 93034 93100 282635 250554 753227 738690 234851 232053 304745 308538 364360 356480 371796 373061 388656 395279 368637 404150 799164 846957 561703 477041 329358 321609 376708 375306 392163 395301 396520 405474 445227 447050 712350 738416 40.55 67.3 1
09:12:52 2023-09-28 372009 367263 94917 95558 150111 154643 158225 157581 102273 99445 116610 116819 138973 144751 392451 424642 1130073 1116438 410476 423551 129537 115833 131104 133122 158775 154849 144275 145609 93000 95449 283505 251365 738101 746049 234851 234349 303320 308538 365491 354273 373156 377336 390603 394101 365255 405506 798032 838551 561703 478056 329577 320896 378979 377036 391690 396479 396556 403798 446165 443039 713363 740920 40.45 67.3 1
09:12:53 2023-09-28 366493 367843 94888 95877 150835 154609 161345 157361 102376 99309 116703 116894 139395 144715 393003 422765 1138742 1127425 404895 423217 129894 115607 134879 132606 160759 154024 144547 144769 93034 95187 281909 249357 741855 741039 234851 233034 306070 306802 363268 356445 373484 376470 388047 394446 368083 405434 801254 846957 569164 478395 327914 324551 375542 374146 393817 396444 401351 403680 441318 446734 705094 738936 40.45 67.3 1
09:12:54 2023-09-28 372054 367562 94832 95555 150274 154540 161042 157705 102306 99410 116738 116886 139679 142943 395370 420590 1134097 1119415 407837 423073 129894 116287 131214 132756 156526 153987 144245 145274 93034 95187 283394 251739 755717 741832 234851 232019 304995 307727 364765 357555 374048 373097 387533 392966 369519 405470 799730 843267 559632 476329 329577 322359 377539 374253 392163 396550 396520 405474 442097 447050 713202 738453 40.55 67.3 1
09:12:55 2023-09-28 369350 367553 94796 95587 150248 154609 161042 157691 102235 99445 116773 116886 138973 144742 392451 425340 1139586 1121499 405542 423849 129537 116193 134433 132893 160395 154269 143846 145578 93034 95221 282635 250166 733367 742883 236179 236447 305639 306550 364907 353741 374085 376506 388047 393516 367681 405542 802424 834166 566971 479754 327682 323769 376107 375306 390766 396202 401031 404899 445323 441813 706166 741667 40.55 67.3 1
09:12:56 2023-09-28 368308 368972 94928 94254 150626 154364 158668 157656 100487 99379 113870 116753 139395 144848 395443 422693 1140358 1125531 405338 423000 130167 115720 134914 132639 160828 153739 144761 144701 93034 95187 283505 249429 741852 740892 235876 233034 306501 306802 363304 356480 373520 377336 388047 394446 368119 405434 801857 844494 567829 478395 328414 324816 375507 373883 391541 396943 400711 403357 442061 445711 705130 740581 40.55 67.3 1
09:12:57 2023-09-28 372090 367821 94897 95592 150244 154609 161042 157691 102306 99377 113804 116886 139296 144927 391900 420841 1131201 1119111 408018 423217 129894 115833 131282 132673 160689 154021 144313 145405 93190 93430 283505 250692 738170 741234 234851 232019 305030 308502 365086 357376 373338 373061 387569 393481 368673 408977 800297 843267 569164 476365 330044 321323 377094 375341 392163 396514 396520 405474 445227 447037 712661 740581 40.55 67.2 1
09:12:58 2023-09-28 370095 367632 94888 95550 149977 154643 157979 157801 100559 99618 113779 116853 139461 144786 391900 425384 1142539 1120665 405542 422621 129715 115833 134655 132639 160689 153773 144279 145274 93034 95221 282635 250692 735250 742883 236179 231501 305854 308538 364943 353989 374085 376506 387498 393516 364743 405470 801821 836634 566495 477602 328414 323866 377433 375869 391042 395613 401031 404899 444308 444422 706130 739729 40.55 67.3 1
09:12:59 2023-09-28 367080 368087 94888 95484 150278 154356 161112 157361 102376 99478 116738 116853 139494 144751 393038 422765 1142539 1129037 405646 423367 130575 115926 131437 132756 156967 153991 144645 145116 93356 95448 283394 249393 746225 740783 234851 233754 305854 306802 363814 356445 373520 375919 387457 394723 367565 405434 801857 845091 566971 478395 327718 324323 375542 373585 391541 396202 401314 403643 442061 446734 705130 740058 40.55 67.3 1
09:13:00 2023-09-28 373179 367857 94820 95653 150036 154764 158225 160575 102343 99478 116610 116886 139296 145033 392727 422787 1132003 1113061 411384 423728 129448 116026 134433 133118 160654 154269 144079 145708 92970 95320 282880 251686 732481 742883 234851 234413 304281 308538 366591 354308 374085 373359 392140 394998 365362 405506 800297 836634 569164 478802 330278 320896 378410 377337 391872 396514 399767 404083 444903 443039 714212 740581 40.55 67.3 1
09:13:02 2023-09-28 369587 367883 94856 95517 150248 154867 158819 157881 100628 99587 113779 117028 139461 145086 395724 428881 1141351 1122610 405542 423253 129809 116026 134719 133122 159139 154201 144211 145034 93034 95287 287501 250835 740168 740527 236179 231627 305639 306802 364943 354047 373520 376542 386921 393516 364743 405470 801254 836007 560386 477602 328182 323866 376672 375905 391042 395889 401351 404899 443550 442383 706166 741667 40.55 67.3 1
09:13:03 2023-09-28 372126 367305 94856 95522 150278 154609 161077 157691 102339 99478 113738 116886 139461 144786 393038 420841 1131237 1119074 408594 423885 129894 116059 134655 132764 160571 153773 144313 145274 93034 95352 281035 250554 737706 741832 234851 232053 305209 308538 364978 357591 374085 373919 387569 393551 369229 405470 800144 846957 567829 478395 330044 321870 377805 377032 392198 395336 400041 405865 445323 449066 713186 742186 40.55 67.3 1
09:13:04 2023-09-28 369709 367419 94888 95850 150418 154828 158668 157801 102343 99377 113804 116886 139461 143043 393399 425349 1127926 1116232 411676 423109 129651 116026 134433 132889 160430 154269 144079 145475 92970 95221 282635 250943 734746 742883 234851 231984 304481 308974 365491 354237 374085 374253 389853 395050 365291 405542 799164 836043 569164 477717 329344 321383 379015 376470 391872 396550 398944 404154 445638 443039 712350 738161 40.55 67.3 1
09:13:05 2023-09-28 369354 367857 94832 95522 150043 154643 158049 160352 102409 99478 116645 116919 139419 144839 393038 426535 1137057 1119037 404936 422964 129983 116052 131337 132722 159112 153918 144411 145373 93034 95417 283394 250799 736885 744992 236179 236447 306070 306802 365235 356902 375218 376470 388047 393551 365326 410876 804716 829473 566971 475618 328646 324816 375542 375905 389791 398325 400109 403680 442583 442729 711623 742229 40.55 67.3 1
09:13:06 2023-09-28 372566 367525 95014 95586 150248 154609 161154 157691 102447 99379 113680 116853 139428 144715 393038 421505 1134488 1123336 410367 423181 129715 115833 134655 132872 160689 154272 144279 145376 93034 95352 281035 250518 740060 740513 234851 232053 304745 308538 364907 356123 371759 374181 389236 392931 367235 404150 800297 848191 567829 477530 330044 321835 378374 375306 394654 394989 396556 406050 447256 447050 710293 740275 40.55 67.3 1
09:13:07 2023-09-28 369853 367597 94896 95624 150278 154467 161042 157691 102343 99485 113969 116619 139971 142600 395724 427671 1130035 1116083 411456 423371 129715 116447 134774 132822 160619 154021 144045 145304 93157 93398 283505 250482 737526 744593 234851 234514 303818 307763 365199 354237 374121 375042 389853 394723 366162 405506 799730 836007 561703 477717 329111 321835 379015 376134 391319 396479 398908 404688 445856 443004 712350 738416 40.55 67.3 1
09:13:08 2023-09-28 370931 368956 94889 95583 150282 154609 161007 157878 102376 99512 113837 117242 139461 145020 393003 421146 1142897 1125531 403050 422585 129987 115833 135001 132697 160724 153739 144411 144632 93034 95287 280724 250730 740362 737730 234851 232019 306933 306766 364943 357268 373447 375306 388047 393516 368673 405398 802424 845091 567829 478247 329344 324227 374417 375006 392163 396479 399508 403321 444272 445711 711154 744226 40.55 67.2 1
09:13:09 2023-09-28 373447 367565 94896 94034 150181 154721 158668 157766 100695 99483 113779 116719 139461 144715 393003 420841 1134488 1123931 412142 423181 130035 115833 134813 133825 156526 154231 144291 145239 93034 95253 282635 250166 736990 740259 234585 232053 305209 308538 364943 357197 372620 376268 388691 393481 368378 405041 799164 846957 567829 477717 330278 321870 377805 375869 393026 396254 396556 406050 443959 447037 712350 741756 40.55 67.2 1
09:13:10 2023-09-28 367632 367888 94792 95517 150244 154609 161007 157801 102343 99309 116703 116853 139461 144715 392727 425304 1138742 1120665 407721 423253 129715 115833 134655 132639 160689 153739 144291 145239 93034 95221 282635 250907 734689 742993 236579 236483 305639 306802 365199 353989 373784 377315 387192 394101 365291 405470 801821 835381 567829 479680 328122 323543 376421 376147 391319 396113 401205 404752 445747 441777 708121 744300 40.55 67.3 1
09:13:11 2023-09-28 366493 367857 94828 95488 150481 154617 158890 157581 102376 99377 116738 116772 139068 144927 393904 423361 1137057 1125047 406045 423217 129983 115799 131373 133022 160983 153704 144647 144803 93034 95154 279732 249393 744636 741307 234851 233034 306070 308538 363304 356445 373784 376506 388047 394446 368083 405434 801254 844458 561703 478395 327646 324780 376371 374181 390921 396479 401351 404576 441701 445014 703525 741131 40.55 67.3 1
09:13:12 2023-09-28 372647 367848 94792 95517 150248 154467 161007 157581 102376 99478 116610 116886 139461 144715 395650 420886 1133216 1119415 410031 423073 130722 115892 131404 132722 157142 153636 145522 144833 93034 95221 282635 250518 741957 740495 235637 232019 305209 308538 364104 357412 374916 373621 387533 392931 369229 407837 800297 838451 557032 476365 329577 322813 377238 374181 392163 398286 396592 405474 442025 445747 714212 738416 40.45 67.3 1
09:13:13 2023-09-28 370931 368301 94824 95587 150244 154609 161154 157801 102339 99478 113713 116886 139952 144751 393003 425304 1140395 1122296 405542 423217 129360 116219 134492 132922 160360 154269 144079 145746 93034 95517 281035 250907 731620 740453 236179 231823 306070 308538 365199 353989 374085 377072 387498 394066 365291 405542 802461 835381 559632 477566 328414 323866 376708 375869 391319 395889 401351 404899 445856 445562 707168 741667 40.55 67.3 1
09:13:14 2023-09-28 369354 367565 95049 95849 150939 154867 158668 157766 100736 99379 113903 116753 139428 144984 395724 422585 1142013 1125047 403653 423253 130967 116019 134879 132606 160828 153632 144647 145135 93292 95187 281047 251106 746037 740783 234851 236447 306717 308538 363849 356480 374085 376470 388047 394723 368637 408284 802461 845688 567829 478395 328182 324780 377700 374146 392127 396514 401956 403680 441665 448463 705630 738161 40.55 67.3 1
09:13:15 2023-09-28 374044 367888 94695 95649 150008 154893 158004 160610 102202 99512 116703 116886 139461 144887 393003 424008 1134488 1113061 410440 423921 129537 116026 134625 133277 160430 154269 144041 146123 93034 95387 282635 252254 731987 742700 234851 233255 304745 308538 367143 355374 374121 373883 389544 395310 366390 405506 800297 836634 569164 478395 330512 321609 377841 377883 393260 397414 400325 405902 445457 445579 716413 744300 40.55 67.3 1
09:13:16 2023-09-28 370142 368498 94953 95779 150248 154854 161042 157801 102376 99587 113870 116994 139296 144843 391864 425304 1143389 1121499 405579 423728 129626 115866 134655 132856 160689 153987 144179 145472 93034 95221 282635 250907 735538 743937 236179 233754 306070 308320 365456 354273 375218 376506 387758 393791 365291 408774 802424 834166 559632 477336 328182 323866 376672 376170 391319 396550 401059 404899 447888 441850 708244 742192 40.55 67.3 1
09:13:17 2023-09-28 372090 367558 94856 95587 150244 154609 161154 157801 102235 99309 116669 116886 139164 144733 393038 420214 1131201 1119074 407982 423885 129715 115833 134655 132673 160724 153739 144279 145274 93233 95221 282635 250518 740758 740783 234851 232053 305209 308538 364943 357591 374085 373621 387533 396335 369497 409559 800040 843122 561703 476182 330512 322669 377094 375690 392847 397520 396520 405474 444285 446687 716376 742659 40.55 67.3 1
09:13:18 2023-09-28 374017 367561 94759 95517 149767 154970 158225 157801 102202 99478 116703 116886 138880 144918 391864 424066 1134488 1112270 409208 423849 129364 115833 134813 132952 160501 154094 144111 145034 93034 95320 277775 252076 732785 740453 234851 233093 305209 306802 366591 354841 373784 373061 387533 395310 366390 405470 800003 836634 569164 476703 330512 322323 376708 377315 390373 396514 396484 404899 444903 444355 717438 742755 40.55 67.3 1
09:13:19 2023-09-28 369987 367892 94864 95526 150282 154609 158597 157881 100628 99553 113969 116786 139395 145086 395807 427671 1143389 1124212 405506 423849 130311 116219 134398 132889 158553 154354 144045 145712 93034 95352 283505 250730 731661 742883 236179 231984 305854 306802 364943 353989 374085 376542 387463 393791 364999 405542 802424 836634 567829 477602 328354 323830 376708 376170 391319 396202 401351 403350 445929 442383 706166 744139 40.55 67.2 1
09:13:20 2023-09-28 369997 367848 94860 95522 150278 154643 158819 157801 102306 99309 116703 116886 139428 144751 391900 420214 1131201 1119074 407982 423551 129894 115833 134749 132639 160724 154021 144513 145274 93034 93100 282635 250730 742403 745760 234851 232088 305209 308538 365235 357555 374916 373883 388656 394101 369489 405542 800297 843267 564337 476329 330278 322849 377539 374217 392198 397697 396556 405540 441521 448170 716338 742265 40.55 67.2 1
09:13:21 2023-09-28 373898 367713 94768 95722 150177 154867 158225 158027 100487 99478 116541 116919 138968 144874 395650 423813 1134488 1113061 408018 423262 129715 116139 134719 133135 160689 154527 144551 145510 93034 95386 281035 252290 736699 742700 234851 233093 305209 306802 366627 355339 374048 373061 387569 395310 366426 405506 800297 839075 566971 476365 330512 321870 376371 377603 392149 396514 396484 404899 445216 445400 715334 743882 40.55 67.2 1
09:13:22 2023-09-28 366488 367857 94896 95492 150282 154146 161337 157361 102306 99309 113680 116762 139494 144715 393038 423397 1137130 1128283 405506 422585 129983 115833 134725 132764 160794 153739 144816 144837 93034 95187 283394 249393 742779 741832 236179 236412 306070 308248 363849 356480 374085 377373 387463 394723 368378 405506 801821 847812 563020 480811 327890 324708 376564 374074 394096 396338 401205 405039 441809 447050 704023 742051 40.45 67.3 1
09:13:23 2023-09-28 371791 368377 94989 95685 150278 155267 161042 157441 102409 99410 113903 116886 139461 144786 392727 420841 1132843 1119074 405651 423885 130608 115833 131373 132457 160871 153491 144747 144803 93034 95254 296032 250766 740278 742993 234851 232053 305209 306802 364396 357555 375181 374181 387533 391801 369229 407873 800297 838451 584981 475655 330044 322622 377274 374181 392163 398290 396628 405474 441701 445747 714249 738453 40.45 67.3 1
09:13:24 2023-09-28 373252 367883 94857 95584 150008 155143 158114 160610 102202 99512 113713 117203 139164 141141 395687 423957 1134378 1111295 409592 423705 129894 115892 134857 132822 160654 154021 144291 145274 92970 93303 297139 252254 735467 743338 234585 232769 305746 306802 366627 355374 374085 376002 387533 395310 366426 405506 801433 837854 569164 475692 330512 322586 376107 377036 389791 397472 396520 404612 444244 445751 715297 742792 40.55 67.3 1
09:13:25 2023-09-28 368559 367598 94929 95426 150731 154360 161337 157361 102376 99309 113746 116692 139296 144539 393627 423397 1137093 1128320 407994 423253 129983 115833 134914 132639 160794 153739 144543 144837 93034 95221 281047 249393 747611 741832 236914 236412 306070 308538 363849 356480 374085 377373 387498 392622 368673 405506 802461 845761 569164 477530 328182 324816 377238 374181 391541 399189 401956 404899 442169 445747 704060 743130 40.55 67.3 1
09:13:26 2023-09-28 373230 367561 94985 95681 150560 154863 158668 157766 100661 99516 113779 117108 139428 144786 393003 420841 1133412 1122535 408940 422585 129898 115833 135001 132594 159585 153773 144411 145034 93034 95254 282635 251847 748247 740453 234851 232053 305209 308538 367183 358094 375255 373919 387533 393516 369525 410143 800297 838487 559632 476365 330007 322884 377554 375306 393338 398290 396628 405474 441809 446751 714791 740094 40.55 67.3 1
09:13:27 2023-09-28 370142 367928 94768 95526 150265 154540 161042 157801 102235 99445 113713 116886 139440 144715 392727 425304 1142050 1122333 405579 423217 129537 115866 134433 132889 160318 154269 144079 145510 93034 95187 283394 251080 733233 741576 236680 236519 304922 308538 365491 353741 374121 377072 387498 394101 365291 407873 802461 836043 569164 477566 328182 324071 378468 376183 391763 396409 401242 404789 446486 444240 705983 744300 40.55 67.3 1
09:13:28 2023-09-28 368569 367857 94889 95522 150274 154502 158854 157766 102376 99478 113804 116919 139494 144834 393520 422431 1142087 1125047 403086 422964 130608 115833 134725 132457 160759 153739 144553 144837 93034 95221 282635 249991 745336 738507 234851 233326 306969 306442 364396 356516 374085 376470 388047 394723 369193 405434 802424 845688 560386 479192 328145 324780 376071 374146 392092 396479 400986 403643 441665 445711 706130 739206 40.55 67.3 1
09:13:29 2023-09-28 373962 367816 94800 95819 149974 154867 158225 158021 100418 99445 113804 117095 139428 145090 391864 426164 1132806 1114645 410440 423515 129626 116026 134621 132856 160619 154094 144145 145677 93134 95484 282635 251650 730387 744047 234851 233418 304959 306802 366591 355303 374048 376268 392417 396687 368725 405362 800187 836489 561703 479000 331215 321620 378194 378099 392426 396479 396520 406086 446826 447802 715224 741667 40.55 67.3 1
09:13:30 2023-09-28 368705 368341 94929 95820 150244 154583 159125 157012 102376 99445 113837 116853 139296 144945 393003 426200 1140358 1122023 405506 423479 129894 115833 134621 132822 158738 153739 144279 145239 93034 95319 282635 250907 751767 742357 236680 231984 304779 308538 365456 354237 373748 377036 387498 394101 365291 405470 802313 837817 569164 477602 328646 323830 376672 376398 391595 395854 401314 404899 444208 443004 707002 741667 40.55 67.3 1
09:13:31 2023-09-28 366457 367848 94860 95811 151077 154833 158930 157481 100487 99346 113903 116719 139428 145051 395793 423181 1140105 1128209 404900 422252 129898 116019 131337 132722 160878 153670 144611 144632 93034 93335 280493 249357 743475 738325 236179 233034 304815 308974 363268 356445 373748 377337 389967 394446 368083 405470 801182 843230 561703 479754 327586 324780 377769 374181 391541 396479 402240 403922 442025 447050 702991 740545 40.55 67.3 1
09:13:32 2023-09-28 374044 367821 94735 95658 149734 155074 158225 160575 100482 99478 116541 117047 139428 145192 391864 424066 1134488 1113024 405615 423849 129715 116160 134621 132889 160619 153739 144179 145475 93034 95386 281035 252468 732416 742174 234851 233453 305209 308706 367143 355339 374048 373026 387533 395586 367301 405506 800297 838446 563184 477041 331215 321835 376672 377567 392426 399189 399756 405791 448348 445921 716201 745360 40.55 67.3 1
09:13:33 2023-09-28 369143 368222 94953 95784 150181 155039 158557 157801 102343 99445 113804 117008 139395 144918 392967 425304 1140395 1123010 405434 423849 129804 115992 134655 133072 160689 153960 144313 145475 93034 95319 282635 250730 736200 743149 236513 231823 306501 308538 365491 353989 374085 376506 387498 393791 365291 407837 802424 837781 567829 477530 328414 324323 376672 376398 391042 396479 401351 404899 444308 443004 707669 741899 40.55 67.3 1
09:13:34 2023-09-28 372616 367852 94832 95592 150244 154609 161154 157801 102343 99377 113647 116853 139461 144918 393003 420214 1132806 1120665 410397 423515 129894 116026 135001 132822 160689 153773 144577 146022 93034 95187 282635 250518 737586 740783 234477 232734 305209 308538 364943 358058 373748 373585 387533 393481 369489 409559 800077 848638 563020 476894 330980 322669 377661 376219 393159 399963 396448 406050 445856 447037 712661 742037 40.55 67.3 1
09:13:35 2023-09-28 374533 367821 94884 95653 149666 154824 158084 158207 102343 99445 113680 116886 139296 145029 392727 425234 1131201 1116232 411676 423885 129715 116026 131182 132856 160619 154235 143846 145746 93034 95517 282635 251650 738312 744464 234851 232019 304281 309520 366034 354273 375181 375341 390709 393756 365326 408795 799730 836634 566971 478056 329577 322813 379015 376398 391872 396514 398944 404724 445856 444385 712350 741658 40.55 67.3 1
09:13:36 2023-09-28 369691 368661 94921 95617 150248 154858 161007 158021 100688 99478 113804 117128 139296 145126 392691 420841 1143708 1125531 404895 423885 129972 115833 134907 132822 160724 153739 144313 145376 93034 95319 283505 250943 737957 738653 236477 234349 306825 306514 368962 357376 373338 375198 387939 396952 369049 409062 805997 845652 569164 479754 329577 323963 377697 376134 392127 395889 399472 403643 444863 446373 708208 742755 40.55 67.3 1
09:13:37 2023-09-28 372879 368146 94792 95550 150244 154575 161119 157801 102235 99445 113861 116853 139952 144817 393038 421505 1134488 1123931 410113 423217 129541 115833 134813 132952 160689 153773 144211 145034 93034 95352 282635 250518 737706 737209 234851 233255 305209 309192 365456 356445 372321 374217 389817 393481 367494 405041 800297 848191 557258 477530 329824 321835 378374 375869 392163 395266 396556 406086 445045 446751 709998 742000 40.55 67.2 1
09:13:38 2023-09-28 372443 367641 94957 95717 150660 154721 158668 157731 100764 99313 113812 116786 139461 144513 392727 425344 1131680 1116232 411566 423515 129537 115912 134763 133209 160619 153987 144179 145239 93034 95352 282635 250518 734358 742700 234851 232019 304245 307737 364907 354805 374085 375042 389853 395279 365291 407837 800297 836598 563020 477717 329344 322586 379015 376134 391872 396514 399472 404724 445250 443039 712350 738161 40.55 67.2 1
09:13:39 2023-09-28 368436 367888 94864 95658 150248 154609 161007 157801 100654 99445 113738 116886 139461 144954 393003 421469 1143278 1125531 403086 423217 130304 115833 134879 132897 160724 153499 144513 144837 93227 95253 282635 250943 742780 740892 234851 232019 306933 306802 365199 358081 373784 375341 388047 393791 369229 405434 802461 845688 561703 479643 329394 324528 375364 375163 392020 396373 400000 403460 444308 446822 709102 742192 40.55 67.3 1
09:13:40 2023-09-28 373215 367822 94896 95919 151825 154656 158446 157047 102343 99445 113771 117008 139296 145174 393003 420214 1134488 1122333 408883 423226 129894 115912 134655 132764 160689 153739 144413 145239 93034 95386 282635 250907 745586 740783 234851 234413 304137 308974 365199 357519 372920 374181 391790 394066 368637 405362 801433 848191 566495 477264 330512 322359 378410 375869 393302 395854 400325 403798 445856 447037 710330 739985 40.55 67.3 1
09:13:41 2023-09-28 367597 367857 94792 95587 150244 154858 161042 157801 102202 99478 116576 116853 138712 144945 393952 426465 1137714 1117822 403689 422919 130479 116026 134621 132764 160689 153739 144279 145239 93034 95352 282635 250943 734791 744478 234851 231627 306789 306802 367964 356160 376099 376183 387975 395512 367386 410184 804853 835855 567135 476109 328905 324780 376107 376434 389791 398671 400565 403313 446559 443696 712350 744226 40.55 67.3 1
09:13:42 2023-09-28 371422 368401 94792 95653 150111 154858 160930 160575 102273 99478 116703 117161 139170 144989 392691 421469 1143708 1124977 403086 423885 129719 115833 134813 132952 160689 154165 144211 145034 93034 95386 282635 251332 738523 741039 236179 232019 306501 306802 365491 357555 373484 375341 388047 394998 368637 405398 802461 846920 561703 479754 329577 323339 374417 376470 394654 396166 399790 403680 442928 448426 709249 744666 40.55 67.3 1
09:13:43 2023-09-28 369853 367269 94832 95492 150311 154811 161302 157047 102447 99309 113837 116658 139440 144482 393003 425269 1127889 1116401 411639 422621 129626 116026 134621 132889 160654 154243 144279 145472 92899 93335 281035 251739 738850 746329 236179 234019 303567 310286 364765 356902 374879 375006 389817 394723 365326 410764 800297 839002 560932 478395 329577 322705 379015 376170 391100 397697 399508 404724 445856 445050 712350 742192 40.55 67.3 1
09:13:44 2023-09-28 367597 367883 94856 95583 150107 154467 161042 160500 102273 99512 113771 116886 139428 144989 392727 426273 1136252 1115790 404294 423217 129715 116026 134813 132856 160689 154021 144241 146022 93034 95221 282635 250943 736111 743374 236179 231627 306501 308284 365527 355374 376089 376470 388047 394101 367278 409714 802424 834166 564337 477717 328414 324262 377968 376183 392353 398636 401205 404429 446159 444277 712239 745360 40.55 67.3 1
09:13:45 2023-09-28 369709 368231 94768 95967 150240 154858 161007 158698 100387 99478 113672 116853 139026 144927 393003 421361 1143708 1125531 402786 422621 129894 115753 134844 132639 160724 153739 144513 145239 93034 95352 285463 250978 739327 739735 234851 232053 306969 306802 365491 357519 373484 375677 388047 394136 369193 405434 802461 846124 567829 479073 329577 323207 374417 375306 393302 396479 399826 403643 445929 446687 709286 742037 40.55 67.3 1
09:13:46 2023-09-28 369740 367295 94824 95522 150248 154609 161042 157691 102306 99309 113771 116853 139989 144715 392727 425344 1127926 1116232 411347 423217 129537 115866 134527 132822 160654 154235 143846 145578 93034 95320 282635 250907 733838 739156 236143 232019 302963 309410 365456 354308 374651 375341 393287 396565 368725 410472 800150 836489 562526 478358 329971 322180 378835 376327 391872 396907 399790 405009 445642 446418 712276 738161 40.55 67.3 1
09:13:47 2023-09-28 368475 368736 94856 95915 150144 154609 158225 157691 102546 99478 113746 116886 139399 145051 393315 425304 1137057 1119037 405542 423885 129972 115833 134813 132856 160724 153773 144279 145239 93034 95352 283394 250943 736528 739192 236179 236483 306501 308538 366041 354841 376355 376506 388047 394136 366426 412398 802424 834129 566971 478395 328646 324323 376973 376170 391319 397697 401351 404289 445856 444782 710330 742755 40.55 67.3 1
09:13:48 2023-09-28 372920 367308 94893 95488 150248 154540 161007 157361 102235 99309 113705 116886 139296 144764 393003 420214 1134488 1122333 409208 423885 129715 115833 134655 133076 160689 153773 144313 145274 93034 95386 281047 252097 737362 742093 234742 233152 305066 309192 365349 357915 372738 374039 391899 395836 368637 405362 799730 846957 561703 478395 330512 322287 377841 375869 393338 396373 396556 406234 445929 446715 712350 743085 40.55 67.3 1
09:13:49 2023-09-28 371972 367295 94865 95522 150248 154609 158225 157581 100515 99309 116669 116853 139428 144817 391864 424642 1129562 1116232 412004 423619 129364 115866 134625 132977 160283 154029 143812 145898 92906 95254 282635 251296 732822 742700 236179 233232 304245 309192 365527 354841 374916 375341 393296 394722 365326 407837 799730 836634 559632 478395 329577 321609 379015 377301 391872 396514 400610 407130 446826 446536 713833 743775 40.55 67.3 1
09:13:50 2023-09-28 366529 367857 94832 95513 150316 154540 161154 157691 102376 99478 116610 116886 139440 144879 393038 422395 1140431 1127134 404895 423331 130934 116019 131528 132689 156850 153636 144545 145150 93292 95449 281035 250023 744518 741307 234851 231764 306969 306802 366663 357806 374012 376134 389793 392931 368421 409559 804202 846957 559632 479073 328646 324816 375542 374217 392127 396514 401118 403717 442097 447050 707742 741667 40.55 67.3 1
09:13:51 2023-09-28 372517 367848 94792 95522 150244 154609 161042 157801 102376 99309 116738 116886 139428 144649 391900 420214 1133216 1120702 409208 423253 129715 115833 134813 132856 160689 153773 144241 145920 93034 95221 285571 250766 737586 740783 234851 232734 305209 309042 365456 358369 373484 373919 388656 394101 369229 408359 800040 848638 563020 476894 330512 322669 377661 375990 393195 396409 396484 405939 445856 447037 711114 740581 40.55 67.3 1
09:13:52 2023-09-28 373752 367857 94864 95658 150248 154609 158225 158137 100487 99309 113771 116853 139296 145015 391900 424638 1132843 1115438 410476 423597 129537 116026 134433 132889 160283 154128 143846 145645 92970 95352 282635 251722 737443 742174 234851 234679 304281 306514 366627 355054 374121 374217 389853 394998 365326 407837 799730 836634 561703 478889 330512 321835 378410 377603 389755 396514 399151 404724 448141 444355 714212 744666 40.55 67.3 1
09:13:53 2023-09-28 366493 368700 94889 95517 150481 154647 161224 157361 102376 99410 113804 116886 139461 144680 393038 422765 1140395 1125047 405182 422621 130072 115833 134879 132639 160759 153491 144647 144803 93430 95221 280002 249393 740331 740783 236013 233690 306825 308792 366663 357125 373939 376362 387975 395243 369013 409745 804853 845055 569164 478734 328414 324816 378237 374217 392092 396514 401351 403643 441484 446544 706166 738161 40.55 67.3 1
09:13:54 2023-09-28 372126 367529 94897 95522 150177 154609 158225 160317 102306 99377 113804 116919 139399 144715 393038 420841 1132843 1120702 408018 423253 129894 115866 134596 132639 160606 153773 144313 145274 93034 95221 278716 250943 743920 742357 234851 232088 305138 308974 365491 358094 374651 373919 389236 394101 369821 405506 800040 845724 566971 476703 330278 322849 377539 377835 393026 397697 396592 406050 445227 448487 717386 743659 40.55 67.3 1
09:13:55 2023-09-28 367632 366715 94856 95555 150248 154609 159125 157361 102235 99309 116703 116886 139068 144760 391936 425309 1139550 1122060 405579 423885 129804 115866 134655 132722 159335 154063 144275 145472 93034 95417 281047 250835 742061 742847 236847 233855 305962 308538 365456 354273 374048 377072 390648 396394 365255 405506 802387 837854 561703 477602 328414 323866 376708 376470 391319 395889 401031 404899 446179 443004 707077 742239 40.55 67.3 1
09:13:56 2023-09-28 365429 367858 94864 95492 150727 154390 161077 157361 102268 99172 116738 116658 139461 144513 393988 423397 1138742 1128320 404936 422621 130798 115753 134813 132606 160724 153598 144511 144632 93034 95221 282635 249218 755171 738361 236179 236281 306537 308974 364104 356516 374085 377337 388047 394195 368673 405506 801857 845091 561703 479643 329401 324600 376987 374863 394096 396409 402130 404421 441881 448113 706611 740545 40.55 67.3 1
09:13:57 2023-09-28 369925 367888 94848 95522 150454 154867 157944 157691 102235 99410 116610 116886 139428 144786 393038 420841 1132843 1119303 405651 423217 130072 115753 134690 132639 160759 154016 144547 145139 93034 95320 282635 250943 745812 742613 234851 232088 305209 308538 364943 357555 374624 373621 388691 392966 369785 407873 800297 838221 564337 475655 330044 322884 377805 375042 393699 397732 396628 405762 441701 448463 714249 737657 40.55 67.3 1
09:13:58 2023-09-28 369627 367598 94990 95456 150008 154360 161007 157361 102235 99309 116703 116853 139461 144715 391829 424936 1140358 1122836 405579 423515 129271 116186 134625 132872 160325 154307 143676 146326 93034 95450 282635 250871 746645 743738 236680 231984 306070 308538 365456 356866 373757 377315 390061 396394 365184 407692 804853 838227 561703 481802 328464 324251 376636 375834 389925 396479 401059 405290 445214 443004 706130 741338 40.55 67.3 1
09:13:59 2023-09-28 368826 368634 94961 95525 150698 154111 158557 157361 102413 99377 113870 116739 139428 144680 393003 422395 1137057 1128246 403653 423181 130542 116160 134879 132606 160801 153598 144513 144769 93034 95319 283394 249357 743823 741832 236179 231271 306501 308997 364069 356445 374048 377036 388047 394723 368905 405470 802388 845688 559632 479073 328145 324550 376600 374146 392092 396479 401351 404899 444331 447050 704023 740545 40.55 67.3 1
09:14:00 2023-09-28 373743 367857 94768 95720 149767 154966 158225 158210 100348 99478 113771 117047 138973 145126 391864 423741 1134451 1112233 409172 423515 129715 115992 134625 132822 160549 153987 144145 145304 93092 93335 277274 252179 733221 743937 234851 233349 305030 308901 367516 355981 374432 373847 389236 395863 366941 407837 802387 838410 569164 477041 330512 321513 377625 378135 390886 396514 396520 406050 447921 444355 716312 742718 40.55 67.3 1
09:14:01 2023-09-28 369281 367821 94865 95881 150278 154686 161197 157801 102273 99377 113804 116853 139390 144715 391864 425269 1140358 1122296 407678 423813 129364 116186 134813 132956 160584 154094 144667 145034 93034 95319 282635 250907 735205 742883 236914 231823 306070 306870 365199 354237 374085 378408 390242 394101 365291 407837 802424 836598 563020 477566 328646 323830 376636 376183 391726 399571 401059 405327 446450 445788 707522 744300 40.55 67.3 1
09:14:02 2023-09-28 372045 367816 94824 95550 149977 154609 161119 157801 100654 99445 113738 116819 139461 144817 392691 420841 1131569 1122535 410105 423367 129898 116086 131204 132789 156526 153991 144411 145898 93000 93398 283505 250871 738755 739370 234851 234413 305567 308538 365420 358094 374048 373621 391971 394101 369785 405470 801433 845688 559632 476329 330512 322813 377769 375869 393302 397662 396556 405762 445541 449240 714212 740545 40.55 67.3 1
09:14:03 2023-09-28 373707 368110 94856 95649 149767 154609 158225 157801 100620 99478 113738 116886 139170 144954 391829 424066 1134488 1113061 410403 423515 129537 116026 134586 133277 160619 154094 143812 145475 93034 95386 282635 252076 732851 741649 234851 233453 305173 308538 366591 355303 374048 373621 389817 396952 369248 410143 801359 836452 561703 478321 331450 321656 377625 377955 392426 396479 396520 406086 446972 445788 717396 740252 40.55 67.2 1
09:14:04 2023-09-28 368669 367857 94865 95488 150211 154617 158225 157766 100654 99445 116610 116853 139064 145121 391864 425304 1140358 1122296 405579 423525 129715 115833 134655 132731 160654 153739 144245 145104 93034 95319 281035 250907 738083 741539 236680 233983 306070 306550 365491 354273 375218 376470 387498 394101 366390 409099 802424 835381 563020 479569 328145 324551 376636 376398 391319 397662 401023 404899 442893 443004 709286 742755 40.55 67.2 1
09:14:05 2023-09-28 373443 367857 94864 95691 150731 154867 158225 157801 102376 99478 113837 116853 139494 144715 393038 420805 1134488 1122333 409823 423515 129894 115833 134655 132856 160654 153704 144513 145291 93396 95352 283394 250943 737283 742093 234742 234679 305352 309410 365349 357915 373302 374039 392454 396687 369013 405326 801433 848191 563020 478889 331450 322813 378338 376434 393302 396514 400896 405976 445856 448389 711339 740545 40.55 67.3 1
09:14:06 2023-09-28 371945 367534 94856 95653 150278 154596 158446 157801 102376 99445 113804 116853 139494 144715 393003 425269 1127926 1117547 411639 423515 129715 116026 134621 132856 158553 154201 144145 145611 93034 95352 282635 251296 738952 745102 236179 232053 304709 307953 365491 354805 374085 375306 390435 394963 365326 407873 800144 838446 566495 477717 329577 323567 379015 375270 391872 397697 399790 407672 441511 446418 715188 742237 40.55 67.2 1
09:14:07 2023-09-28 369889 367848 94881 95721 149763 154858 158114 160575 100551 99649 116634 117276 138913 145263 391864 421469 1143708 1125817 404009 423885 130072 116052 131462 133248 158998 154134 144275 145167 93000 93430 281047 252324 735606 741722 236513 232019 306070 306802 367401 357555 374491 377604 390242 396175 368637 405398 804625 846652 567829 477530 329577 323830 375542 377567 395214 395889 400109 403680 445528 446687 708208 744702 40.55 67.3 1
09:14:08 2023-09-28 371764 367259 94795 95587 150731 154609 161232 157581 102343 99309 113713 116853 139296 144843 393038 423993 1134488 1126332 411021 423217 129894 116226 134749 132856 160689 153739 144279 145239 93034 93399 282635 250518 740408 738690 236179 232734 304959 309410 365199 356409 372584 375905 389853 393481 368047 405326 800003 848638 562491 482487 329861 322180 378799 375726 393817 396943 399608 407204 445929 445675 706093 741141 40.55 67.3 1
09:14:09 2023-09-28 368186 368341 94832 95658 150107 154854 158225 157801 100584 99445 113812 117008 139362 141215 395053 423957 1139258 1115289 406045 423705 129983 116333 134892 132822 160654 153739 144145 144837 93190 93462 295688 250907 735828 743410 234851 232019 306933 308017 365491 356123 376355 375306 388047 394687 367278 409714 802424 836007 560932 476292 329577 324550 376071 376434 390921 398884 400675 404289 446351 445014 711114 740252 40.55 67.2 1
09:14:10 2023-09-28 369853 368410 94768 96037 149684 155350 158225 157846 100210 99649 116599 117276 138907 145059 391829 421433 1146146 1125531 404670 423849 129715 116026 134586 132731 160619 153739 144279 145239 93034 95287 283394 252504 738981 739735 236179 232053 305746 306514 367444 357807 373456 376062 390794 396347 368789 408396 805997 846606 570498 479754 329577 322526 375542 377315 395494 396479 400036 404289 445564 447682 707021 743622 40.55 67.3 1
09:14:11 2023-09-28 372054 367821 94896 95658 150274 154609 161154 157591 102343 99412 116738 116819 139461 144715 391864 423037 1134488 1125531 411021 423217 129715 115833 134813 132856 160689 153773 144441 145920 93034 95352 285354 250518 738064 738653 236179 232088 304709 307487 364907 355909 371796 375869 389853 393791 367565 405041 801433 848191 570062 477674 329577 321549 378979 375834 391541 395266 400073 404119 444381 445014 708084 741436 40.55 67.3 1
09:14:12 2023-09-28 369031 367848 94792 95583 150145 154575 161007 157801 100640 99377 116703 116886 139428 144786 391864 424066 1136215 1116232 403086 423217 129719 115833 134813 132860 160654 154312 144611 145437 93126 93462 281047 250835 737811 744698 236179 234019 306933 306658 368476 355873 376355 375341 388047 396952 367529 412655 802388 834166 568288 475999 329271 324551 376407 376434 390921 398884 400109 403680 443550 447159 711150 742755 40.55 67.3 1
09:14:13 2023-09-28 369853 368441 94857 95683 150004 154966 158004 160575 100348 99478 116634 117276 139151 145298 392727 421469 1143708 1125531 404009 423551 129894 116026 134586 132764 160654 153773 144079 145139 93034 95386 282635 252504 735442 738690 236179 232053 306501 306802 367731 357519 373484 375905 387498 396211 368673 405434 802461 844458 559892 479754 329898 323543 377968 377315 393195 396338 399963 404142 446863 446858 708024 745458 40.55 67.3 1
09:14:14 2023-09-28 371987 367263 94961 95488 150563 154326 161337 157361 102550 99172 113779 116464 139494 144241 395650 427562 1128815 1119631 410690 423475 130072 116006 131462 132881 156526 153994 144407 145322 93034 95221 283505 249393 737838 746049 234851 232803 305854 307988 364104 357914 376052 375042 392112 394723 366426 409099 800297 839075 563020 477041 329577 323567 378979 374181 389791 398290 399841 404724 444598 443039 711114 741131 40.55 67.3 1
09:14:15 2023-09-28 368186 367857 94893 95653 150248 154609 159125 160575 100482 99478 116576 116886 139296 144931 391864 424066 1137093 1116232 403086 423253 129804 115992 134621 132876 160430 153773 144079 145239 93034 95352 282635 250943 734673 746049 234851 232019 306933 306802 365527 356445 376062 377336 390097 396916 367386 410184 804853 835862 568288 476146 330007 324636 376636 376434 390957 398920 400145 404568 446787 445675 713202 743291 40.55 67.2 1
09:14:16 2023-09-28 372054 368700 95114 95919 150839 154867 158597 157766 100487 99549 113903 116719 139395 144848 395443 423849 1136907 1125531 411057 423551 130072 115926 134715 132606 160654 153773 144279 145239 93034 95482 282635 250166 742377 738095 236179 232088 304959 308248 364907 355897 372357 375905 389853 393481 367529 405326 802299 848191 570062 480629 330044 322359 378979 376170 390921 394954 399508 404154 444272 446734 706130 737657 40.55 67.2 1
09:14:17 2023-09-28 369853 366752 94953 95488 150757 154643 161302 157326 102409 99139 113812 116464 139440 142201 393038 425234 1128468 1115790 409063 423217 129804 115833 134655 132639 160430 153739 144279 145139 93034 93462 281035 251023 740180 744624 236179 232631 304994 309520 366145 355197 375603 375726 389782 394723 366941 409099 800297 838784 560932 477423 329577 322454 379015 375690 391872 398290 399508 404724 441701 445086 711114 741363 40.55 67.2 1
09:14:18 2023-09-28 369035 368377 94820 95653 150248 154549 161007 157266 102235 99445 113680 116919 139395 144887 391900 424066 1137093 1116232 404294 423551 129715 116026 134813 132822 160654 153773 144241 146123 93034 95352 282635 251332 742377 745549 234851 232053 306933 308538 366627 357914 376355 375341 388047 395275 367565 410330 804134 836043 565807 475618 329577 324551 375542 377014 394096 399511 400739 404282 447118 445533 721030 743735 40.55 67.3 1
09:14:19 2023-09-28 369889 367628 94856 95551 150282 154360 161154 157361 102306 99309 113857 116853 139494 144715 392727 424066 1134488 1128316 411420 423597 130076 116052 135190 132756 159456 154025 144511 145034 93000 93303 283505 250411 737151 736168 236179 232088 304922 309848 364907 356373 371796 376470 389853 396115 368083 405041 799485 848191 566005 480413 329344 322586 379015 375869 390957 394989 400145 404760 445541 447159 706499 738416 40.55 67.2 1
09:14:20 2023-09-28 369889 367268 94953 95455 150727 154111 161372 157326 102480 98801 113812 116431 139527 144377 395940 425327 1127926 1115827 408377 423253 129972 115992 134690 132856 160689 153704 144313 145038 93034 95287 282635 248587 742320 743374 234851 232088 305818 307953 363268 355339 375255 375006 388620 394723 367278 409423 800077 841270 564337 476931 330218 323687 378799 374039 392426 398427 399790 405755 441886 443696 712661 742265 40.55 67.2 1
09:14:21 2023-09-28 369808 368406 94800 95891 149734 155177 158084 158650 100387 99895 113812 117418 139395 141239 394604 422288 1146035 1122148 405470 423849 129715 116387 134625 132856 160654 154312 144075 146123 92970 95386 281047 252540 733249 738289 236179 232053 306070 308270 367178 356445 372920 375341 387533 396211 368963 405434 802424 838451 574119 477566 329111 323603 376672 378171 392127 395301 400145 404899 447009 445747 706166 742842 40.55 67.3 1
09:14:22 2023-09-28 369853 367269 94896 95592 150589 154261 161042 156977 102306 99309 113804 116853 139296 144548 392727 424066 1134488 1127425 410403 423551 129804 116026 134655 132856 160689 154243 144313 144837 93034 95221 281047 249955 749699 740690 237182 234679 304136 310286 364836 356302 372475 376398 389746 395521 368198 408396 802571 848191 563020 480377 329394 322562 378943 375270 393223 394989 401351 407204 445614 445675 705094 743085 40.55 67.3 1
09:14:23 2023-09-28 369188 368267 94896 93969 150177 154970 158190 157951 100487 99445 116669 116886 139071 144786 395650 423777 1139332 1115438 404065 423551 129894 116006 134562 132764 160395 153739 144179 145239 93034 95221 285354 251509 734334 743447 234851 232053 306933 306802 366334 356159 376089 375042 386886 394998 367494 409099 801254 834488 569605 475618 329577 323507 375542 376470 390957 398920 399508 404289 445601 445014 713202 744188 40.55 67.3 1
09:14:24 2023-09-28 369664 368446 94800 95716 149767 155039 158004 158172 100210 99649 116472 117276 142007 145161 391864 420554 1143708 1123931 404936 423885 129715 116052 131271 132722 158775 154029 144177 145373 93034 95450 283394 252360 736528 738507 236513 232053 305818 306802 367178 357519 373192 376470 387463 396175 368673 405398 805960 843267 563184 477566 329577 322490 375542 377603 393026 396202 400711 404612 448068 447999 707204 744937 40.55 67.3 1
09:14:25 2023-09-28 369916 367553 94860 95555 150282 154609 161042 157361 102268 99309 113713 116692 139926 144715 391900 424066 1134488 1125010 411568 422621 129804 115866 134813 132764 160654 153567 144143 145940 93034 95287 282635 250166 739820 738690 236847 233093 303887 307487 365199 356445 372357 375941 389853 392931 367565 404792 798921 848638 559322 482487 329898 322705 378835 375726 393538 395160 399963 407783 444236 445220 706093 738416 40.55 67.3 1
09:14:26 2023-09-28 368741 367883 94759 95555 150107 154643 158225 157801 102202 99478 116669 117008 139362 141189 395687 423957 1139332 1116157 406045 425757 129898 116006 135190 132789 160654 153773 144211 145034 93034 93367 281047 251686 735844 744845 234851 234413 306933 308538 366298 356409 376355 374779 387795 395310 367565 410004 802424 836634 560019 476770 329577 324323 376107 376506 390992 398920 399854 404612 444903 447159 713202 742828 40.55 67.3 1
09:14:27 2023-09-28 371459 367883 94759 95882 149767 155001 158004 160792 100446 99682 116506 117471 139170 145289 391900 421505 1146649 1124730 405542 423551 129715 116026 134655 132764 160395 153773 144179 145274 93034 95254 282635 252540 747644 739735 236179 232088 306070 306550 367480 358082 373229 375762 391346 396382 368493 408396 805724 845634 569164 477530 329577 323866 376672 378207 395494 396479 400675 405186 447958 446651 709130 742462 40.55 67.2 1
09:14:28 2023-09-28 369637 368125 95118 95486 151144 154360 161796 157291 100764 99313 113969 116719 140037 144583 393003 426465 1127889 1119303 407837 422585 129983 115833 134813 132822 157254 153922 144343 144658 93034 95221 282772 248972 758802 743374 236179 232053 306070 309410 363304 355945 375823 375341 387569 394169 367565 409714 800040 838343 564337 477041 329577 323866 377805 376232 390373 398605 399508 405798 442025 444008 714266 741131 40.55 67.3 1
09:14:29 2023-09-28 369889 367919 94792 95621 150244 154893 161007 160575 102202 99309 116541 116886 138617 144931 392810 424066 1137714 1113061 403086 423551 130545 115833 134621 132856 160465 153739 144509 145371 93190 93399 283505 251578 747251 746270 234851 232989 306681 306694 366484 356445 376052 373621 387192 396880 367314 409568 800087 838482 563020 475655 330205 324143 376107 377337 390957 398955 396592 403387 447191 446734 715334 745194 40.55 67.3 1
09:14:30 2023-09-28 369519 367821 94961 95526 150627 154502 158597 157661 102376 99275 113746 116853 139461 144715 395687 423957 1134488 1125047 410476 423587 129715 115833 134690 132639 160689 153739 144179 144803 93034 93164 281047 250554 747216 738690 236847 232088 305209 307953 364943 356445 372956 377337 389888 392966 368119 405434 800087 846920 563020 480413 329111 322884 379015 375306 391506 395301 401351 404760 441773 445711 705094 738161 40.55 67.3 1
09:14:31 2023-09-28 369880 367848 95081 95451 150799 154009 161337 157216 102442 98867 113804 116498 139724 144276 393038 426320 1129924 1119796 409522 422477 131000 115733 131528 132539 157175 153183 144912 144632 93292 95187 289995 250166 743355 743826 236143 234679 306070 309192 363849 357555 374925 374110 388656 391801 369821 409714 801433 842462 565654 474917 330044 323603 377841 374217 391852 398920 398908 406234 442097 445747 714791 740909 40.45 67.2 1
09:14:32 2023-09-28 373252 369256 94792 95754 150244 155001 160895 158137 102235 99512 116541 117276 139203 144989 391864 423705 1137714 1113024 405542 423515 129715 115992 134621 132822 160619 154094 144145 145475 93034 95484 280569 252076 734773 744992 234851 233255 306070 306802 366849 355873 374879 376268 391237 398916 367243 407692 802534 838893 569164 476820 331450 322347 376457 378366 390921 397662 396520 405474 447349 446734 716819 741338 40.55 67.3 1
09:14:33 2023-09-28 367119 367821 94953 95848 150935 154691 159077 157311 100695 99346 113812 116719 139263 144848 395724 422216 1140952 1128740 405470 423181 129983 115799 133580 133272 160913 153529 144513 144769 93034 93462 277477 249357 741279 741832 236513 231627 306717 309410 364098 356480 374048 377567 388047 394723 368637 405470 802424 846920 569164 479413 328414 324816 377202 375006 392127 396550 402525 404899 441665 445675 705593 738161 40.55 67.3 1
09:14:34 2023-09-28 372915 367857 94962 95658 150181 154824 158668 157801 102343 99445 116541 116853 139399 144843 393003 420178 1131201 1120665 410690 423181 129894 115799 134844 132822 158881 153739 144509 145239 93034 95352 281035 251434 743025 742663 235918 233349 305639 309410 365349 358418 374432 376268 391899 394066 369713 405506 800865 847398 563184 477004 330512 322813 378338 376134 395774 400884 396556 406086 445541 448316 713165 740545 40.55 67.3 1
09:14:35 2023-09-28 368561 368484 94952 95850 150622 154936 158225 157801 102306 99445 113738 116853 140372 143202 392967 425866 1139513 1121462 405470 423217 129894 115833 134621 132731 160619 153704 144279 145239 93034 95319 285129 250907 748554 742883 236847 232019 306070 308538 365491 354237 374085 377603 387533 394101 365291 407837 802388 836598 561209 477638 328646 324323 377504 376434 391872 396479 402240 405474 447191 443004 706130 745194 40.55 67.3 1
09:14:36 2023-09-28 369045 367812 94920 95521 150693 154326 161154 157361 100693 99309 113804 116739 139428 144680 393003 422693 1140087 1128283 405897 423262 130811 116052 131528 132756 156634 153601 144511 144934 93292 93366 281047 251464 741509 738252 236179 231271 306717 308974 366444 357376 374012 377337 388047 394723 369237 409373 802388 845688 561703 479073 327927 324816 378505 374181 391816 396479 402240 404899 442061 450383 704060 740545 40.55 67.3 1
09:14:37 2023-09-28 373048 367517 94856 95616 150355 154609 158225 157361 102343 99445 113738 116772 139428 144914 392691 420178 1131201 1119074 405615 422951 130072 115833 134809 132606 160689 153491 144279 145219 93034 95253 282635 250730 738304 742883 234851 233059 305639 308974 365456 358058 375181 374181 389591 393826 369785 410764 800040 844962 564337 476520 330512 323160 377661 375127 393123 398671 398727 406050 441629 447037 714212 740974 40.55 67.2 1
09:14:38 2023-09-28 368705 367305 94962 95624 150244 154605 158225 157361 100595 99553 113779 117008 139329 144852 394604 426392 1140952 1122610 405470 423511 129448 116219 134625 133193 160291 154312 144056 146078 93034 95484 281047 251542 729520 740600 237182 234413 306070 308974 365491 354237 373784 377036 390025 394136 365291 405470 802424 837817 569164 480824 328646 324323 376708 376964 391319 395854 401023 405474 446583 443039 705057 740252 40.55 67.3 1
09:14:39 2023-09-28 366457 367818 94924 95484 150485 154111 161154 157326 102376 98867 113647 116658 139428 144579 393003 422729 1137714 1128246 407200 422252 129894 115799 134879 132423 160801 153598 144279 144803 93034 95319 281035 249357 746365 739893 237350 233654 306753 309739 366663 358639 373903 378063 391070 395485 368493 407655 805865 845688 561703 479413 328646 324816 377968 377032 392127 396514 401314 403680 444453 448109 709130 740581 40.55 67.3 1
09:14:40 2023-09-28 374533 367668 94888 95846 150114 154833 158084 157986 100487 99551 113948 116819 139399 144940 391864 424066 1134904 1115958 411348 423849 129615 116293 135190 132856 157970 154094 143812 145576 93034 95517 283394 251650 732698 742883 236179 233453 304566 309192 367143 355339 374085 374181 390435 395863 366390 407800 800297 836598 565489 478395 330512 321835 378676 377603 390338 396514 396556 405009 445564 446345 715261 741667 40.55 67.3 1
09:14:41 2023-09-28 367966 367852 94832 95658 149974 154467 161044 157361 102343 99445 116703 116739 139428 144715 395614 425273 1139550 1121499 405615 423217 129715 115799 134813 132881 158886 153926 144306 145094 93034 95482 283505 250799 737077 742810 236847 234349 306141 308974 365491 354237 374048 376219 391070 394066 365291 405506 802424 839418 560386 477602 328354 323866 376672 376434 391319 395889 401351 404532 446304 443004 705630 742316 40.55 67.3 1
09:14:42 2023-09-28 369925 367553 94836 95522 151825 154790 157909 157691 102202 99309 113804 116853 139395 144715 391864 420509 1132843 1120665 407982 423551 129987 116040 135001 132606 160913 153739 144311 144934 93034 93398 282635 250730 742813 740453 234851 232088 305639 308538 364943 358310 375181 374181 388691 393516 369821 408449 801433 843230 559632 476329 330278 322884 377805 375270 393302 398849 396592 406050 442061 448296 714249 741131 40.55 67.3 1
09:14:43 2023-09-28 373179 367821 94930 95653 149592 154858 158004 157801 100310 99478 116599 116853 139263 141202 394494 423813 1134341 1113258 405506 423371 129894 116119 134822 132756 158553 154209 143812 145475 93034 95386 285354 252215 738396 744207 234851 233453 306070 308357 367035 355873 374085 373585 387533 395863 367235 405506 801433 839075 569164 477041 330980 322813 376672 377603 392317 396550 396520 404899 446936 444979 715334 742425 40.55 67.3 1
09:14:44 2023-09-28 369591 367304 94832 95492 150248 154506 158225 157656 100482 99275 113672 116658 138968 144513 391793 424066 1139513 1122296 405579 423515 132823 116434 134328 132856 160067 153773 143579 145611 92777 95484 281035 252004 731247 737767 236179 232019 306070 309579 367444 357914 373156 376219 391899 396347 367122 408106 804282 841939 563184 481802 329234 323794 377504 378171 390921 396943 401023 405762 445600 445715 705057 745854 40.55 67.3 1
09:14:45 2023-09-28 371987 368417 95114 95781 150939 154223 158890 157193 100487 99346 113903 116686 139296 144865 395443 423777 1128468 1115827 408359 422108 129894 115766 134690 132390 160689 153491 144511 144769 93034 95154 282448 248377 740321 739156 234851 232053 306070 307702 363304 355374 376319 375341 388656 394169 367529 409714 800297 840858 564337 477041 329577 322562 378071 374146 389755 398290 399508 406050 441737 444043 713165 741131 40.55 67.3 1
09:14:46 2023-09-28 369296 367821 94759 95943 150141 154609 158225 157691 100584 99478 116599 116853 139395 144989 391829 424029 1137714 1113061 405699 422621 129719 115833 134813 132952 160619 153739 144968 145236 92899 93271 281047 251470 739101 744661 236245 234349 306933 308429 366412 356267 376889 377336 388047 395275 367529 410039 804282 835344 571007 476329 329577 324528 375364 377000 390957 400165 399508 404289 444208 447159 713202 742792 40.55 67.3 1
09:14:47 2023-09-28 369736 367089 94929 95546 149941 154360 158225 157500 100387 99383 116634 116705 138907 144478 391864 423109 1134488 1124730 410765 422585 130125 115833 134655 132606 160689 153739 144275 145239 93034 95187 281035 250166 739581 738653 236579 233093 304887 309410 364943 356409 372584 375341 389888 393516 367565 404756 800297 848191 567829 477602 330278 322323 378943 375834 391816 396907 398908 404119 444308 447050 708208 739571 40.55 67.2 1
09:14:48 2023-09-28 369592 367234 94889 95554 150244 154107 161232 157361 102306 98867 116576 116464 139428 144280 391900 424936 1131230 1118832 412450 423262 129715 116006 133347 132881 158951 153887 144007 145060 93000 95384 283505 250131 735072 744464 236107 231984 304709 307953 365193 354805 374953 376026 390435 393481 366133 408449 799730 836634 570498 478395 329577 322884 379015 376434 391872 397697 399790 405045 442893 443039 714055 741658 40.55 67.3 1
09:14:49 2023-09-28 367632 367883 94824 95811 150173 154360 158225 157361 100482 99377 116634 116853 138913 144715 391829 420214 1142050 1124730 404608 422585 129987 115640 131192 132423 160689 153491 144211 144632 93034 95154 277477 250166 739100 737209 236179 232019 306969 306694 365193 357519 374048 375341 388047 393481 369229 405470 802424 845688 569164 479073 328646 324816 375507 374181 392127 396479 401314 403680 444598 448109 708208 741667 40.55 67.3 1
09:14:50 2023-09-28 373479 367562 94832 95526 150148 154867 158084 157371 100353 99277 113738 116753 139395 144812 394604 420035 1134097 1122610 410105 422585 129804 115866 134655 132689 158775 153704 144509 144803 93034 95319 281047 250799 735250 740783 235839 233093 305639 308538 365199 358094 374085 374181 388656 394101 369785 405470 800297 845724 566495 477041 330512 322849 378410 376434 393927 397971 396592 406234 444308 448016 712624 738161 40.55 67.3 1
09:14:51 2023-09-28 373739 367259 94792 95517 149907 154893 158114 157801 102405 99445 113713 116853 138940 144715 391829 422787 1131164 1114645 410476 422585 129437 116026 134625 132872 160214 153987 143812 145582 93034 95352 281035 252215 735809 742737 236680 234679 304708 309410 368999 355767 374432 374039 390293 395999 366390 410452 800297 836598 565489 478697 330512 321799 378713 377603 389791 397556 396520 404119 445564 445328 714754 741667 40.45 67.3 1
09:14:52 2023-09-28 368449 367120 94896 95750 150626 154471 158557 157361 100556 99275 116634 116819 138960 143236 393003 421433 1140160 1127134 405285 422441 129894 115481 134844 132423 160724 153244 144547 144634 93034 95154 281035 249652 740017 740783 236179 231306 306717 308538 366145 356480 374085 376506 388047 394723 368933 409268 802424 845091 559632 479073 327537 324816 376385 374181 392127 396514 402240 404899 442061 449453 705094 740581 40.45 67.3 1
09:14:53 2023-09-28 372517 367562 94865 95554 150177 154609 158225 157801 102202 99309 113771 116853 139295 144817 391900 420178 1132843 1119037 405687 422997 130072 116019 131371 132722 160963 153670 144177 145150 93034 93303 281047 250799 743172 744047 234851 233232 305639 308974 365491 358347 375713 374181 391835 394101 369821 408954 800297 845091 570498 477041 330512 322884 377841 375869 393338 398255 398641 406086 444598 447072 714249 740021 40.55 67.3 1
09:14:54 2023-09-28 369354 367426 94792 95612 150248 154463 161007 157361 100487 99309 116703 116772 139428 144817 391864 425269 1140358 1121499 405542 423691 129630 116026 134813 132952 160318 153739 144111 145544 93034 95254 292531 250730 739319 739120 236847 234413 306285 308538 365527 354273 375255 377072 387795 394101 366133 409099 802424 835381 569164 477372 328646 324551 376708 376434 391319 396585 402269 405474 447888 443004 708244 742755 40.55 67.3 1
09:14:55 2023-09-28 367080 367822 94856 95522 150244 154609 158225 157361 102202 99416 113779 116927 139296 143005 395443 421326 1142576 1125419 404821 423073 130509 115892 134809 132639 160689 153278 144313 144899 93224 95285 283505 250166 740088 740783 236847 234019 306933 306802 364396 356195 374085 376470 388047 393516 369525 405506 804779 846957 569164 479073 328646 324816 375542 377299 392163 396514 401314 403680 444671 447037 709286 744139 40.55 67.3 1
09:14:56 2023-09-28 372852 366386 94792 95716 149801 154643 158004 157801 102235 99478 116634 116853 139203 144923 391864 424066 1132843 1113061 410476 423551 129537 116026 134492 132856 158516 154094 143846 145274 93034 95484 282635 251863 730387 742883 236013 233453 305209 308538 367143 355339 374121 373883 389853 395898 366426 405542 800144 836634 569164 478395 329577 321870 379015 377301 391872 396550 398944 404760 444868 444008 713073 743130 40.55 67.3 1
09:14:57 2023-09-28 369087 367561 94892 95775 150181 154471 158630 157731 100625 99346 113837 116719 139428 144751 395370 425937 1139993 1121462 405185 422585 129719 115833 134625 132756 160654 153739 144111 144632 93034 95287 282635 250943 736885 741576 236513 232019 305531 308538 365527 354308 375786 377639 387498 394136 366426 409136 802461 836634 569164 477530 328354 324323 376708 376470 391319 396550 402276 404245 443861 443075 709286 741704 40.55 67.3 1
09:14:58 2023-09-28 367338 367498 95010 95517 150278 154463 161042 157581 102235 99309 116541 116805 139395 144817 393003 421505 1140431 1125817 404895 422585 129983 115833 134690 132457 158998 153993 144543 145000 93353 95384 281047 250023 745801 742847 236513 234019 306933 308465 364360 357555 373156 376470 388047 395836 369489 405470 802497 847922 566495 479754 329111 324816 376071 375006 395214 396550 401314 404289 441737 447037 707204 739983 40.55 67.3 1
09:14:59 2023-09-28 373070 367304 94861 95587 149999 154970 158225 157691 100518 99309 116506 116853 139203 144949 391829 424066 1131201 1115438 411094 423849 129537 116059 134398 133127 160283 154243 143846 145475 92970 95386 282880 251686 732946 747588 236179 233453 305209 307022 366627 355090 374121 374253 389888 395310 366426 407873 800297 839075 569164 478395 330512 321609 378979 377603 392317 396550 396592 404154 445564 444355 714249 742792 40.55 67.3 1
09:15:00 2023-09-28 369035 367562 94864 95551 150282 154609 161007 157691 102235 99309 116738 116853 138877 143009 395370 428881 1142465 1122610 405470 423407 129804 116253 134857 132756 160963 153849 144279 145239 93034 95287 283505 250766 744815 743937 236847 232053 306070 309033 365277 354202 374085 377373 387569 394136 368202 405542 802461 839075 567829 477674 328646 324550 377238 377000 391872 396202 401387 405474 445301 443004 706130 742229 40.55 67.3 1
09:15:01 2023-09-28 372252 367305 94820 95517 150278 154502 158225 157591 102202 99377 116541 116692 139428 144715 393038 422295 1132040 1118206 405651 422621 130820 115481 134879 132390 160724 153210 144513 144803 93034 95287 282309 250766 743653 742883 234851 232088 305639 308538 364396 358094 375786 374217 388656 392657 369821 409425 800297 838451 564337 476365 330044 322526 377539 374181 392163 398920 398908 406086 441665 447037 715297 738161 40.55 67.3 1
09:15:02 2023-09-28 372952 367606 94929 95981 150110 154902 158190 158242 100418 99549 113705 117108 139362 145223 394604 423921 1134488 1113061 405421 423262 129894 115833 134715 132822 160395 153739 144191 145371 93034 95320 283394 252148 733591 743374 234585 233453 306070 306802 367437 356195 374651 376268 387569 395621 367529 407837 800087 839075 566971 476365 330980 323375 376672 378171 390957 398623 396592 404899 445216 446418 715334 742792 40.55 67.3 1
09:15:03 2023-09-28 367408 367290 94957 95394 150523 154111 159459 157361 102235 98867 113746 116692 139986 144438 391900 422765 1134488 1125047 408847 423253 129715 115833 134655 132423 160724 153525 144179 144837 93034 95221 283505 249429 742780 738690 237182 231984 305209 307953 364431 356480 374085 377675 389853 392931 368119 405506 801254 843267 555245 480377 328646 323866 379015 377299 394096 396943 401984 407204 441809 445568 705105 741626 40.55 67.3 1
09:15:04 2023-09-28 372243 367715 95025 95589 150719 154107 161224 157141 100657 99280 113738 116498 139428 144311 392727 424066 1131406 1119037 405651 423253 129898 115720 134813 132594 160689 153457 144411 144632 93034 95221 280493 248916 746390 742700 236179 232088 306070 309410 365886 355945 376355 375341 387569 394723 367565 411462 800297 840858 564337 477041 329577 323375 378505 374146 389791 398534 399790 406050 442061 446734 713202 741131 40.55 67.3 1
09:15:05 2023-09-28 368741 367776 94824 95583 149798 154609 158225 157801 100551 99344 116669 116886 139428 145020 391864 423993 1139332 1116438 405971 423403 130072 116086 134892 132789 158553 154098 144377 145554 93000 93367 281047 251650 742664 745513 234851 234413 306933 308538 366555 356409 376355 374181 390054 396175 368083 410004 801218 837854 569164 475618 330278 324551 376107 377000 391506 398920 399486 404576 446268 447050 714212 741690 40.55 67.2 1
09:15:06 2023-09-28 372243 366716 94865 95624 150148 154721 158225 157361 102376 99344 113758 116739 139428 142609 391864 423993 1134488 1125531 410403 422261 129715 115833 134621 132639 160654 153739 144245 144803 93034 95352 282635 250166 738648 738799 236513 233255 305209 307522 364943 356445 372620 376470 389888 393516 367565 405362 801433 848191 570062 482487 330044 322813 379015 376134 391506 395231 401467 404724 445856 445675 706166 742186 40.55 67.3 1
09:15:07 2023-09-28 369844 367592 95025 95459 150731 154833 158966 157234 100697 99449 113969 116492 139296 142404 395163 427671 1129998 1119340 409568 422585 129715 115833 134655 132639 158886 153533 144379 144769 93034 95352 283505 251023 738961 744992 236179 232053 305209 308023 364324 357408 375749 375341 389817 394723 366426 409063 801433 837854 570498 477717 330044 322490 379015 377831 391872 398290 400073 405009 441967 444008 712355 741136 40.55 67.3 1
09:15:08 2023-09-28 368776 367231 94856 95583 150107 154360 158225 157691 102202 99410 116634 116853 139395 144751 391864 421433 1143708 1125531 404895 422585 129894 115799 134844 132423 158738 153457 144279 144769 93034 95187 282635 250554 740818 739735 236179 232053 306933 306802 365199 357519 374048 375905 388047 394101 369749 405470 804742 846920 569164 479413 329577 324816 375542 375270 392163 396514 400675 403387 441521 448133 711982 744398 40.55 67.3 1
09:15:09 2023-09-28 372997 367419 94928 95841 150173 154686 158446 157586 100348 99344 116669 116853 139395 145275 395379 418964 1133610 1120702 408558 423705 130691 115833 134813 132606 160619 153598 144551 144803 93034 95352 281035 250518 735740 740783 234851 233093 305553 308538 365491 358346 373748 373883 389236 396250 369785 405470 800297 846920 566971 477041 331179 322849 377805 376134 393338 397662 396556 405519 442893 449771 713165 740581 40.55 67.3 1
09:15:10 2023-09-28 373711 367304 94865 95687 149974 154609 158004 157691 100348 99309 113725 116853 139071 144715 391864 426610 1131201 1115438 411384 423551 129804 116052 134940 133089 158553 153991 144043 145338 93034 93367 283505 251896 730632 745102 236179 233453 303887 308538 367437 357914 375035 374181 390435 396175 366977 407837 801359 837817 563020 478395 330980 321835 378410 378171 390373 396514 396556 404083 445600 444319 715297 742192 40.55 67.3 1
09:15:11 2023-09-28 365943 367498 95171 95488 150490 154069 161154 157361 102343 99280 113680 116658 139428 144513 393003 422693 1138742 1130651 404294 422585 129894 115833 134813 132698 160948 153775 144241 144564 93034 95253 281909 249357 747094 742883 236513 231627 306501 309410 364360 356480 373156 377603 387498 394723 368673 405506 802424 846652 561703 479754 328182 324816 377805 374181 394654 396550 402561 405762 444598 445747 704023 741922 40.55 67.3 1
09:15:12 2023-09-28 369889 367553 94864 95653 150278 154575 158225 157691 102343 99377 113812 117008 139296 142896 395370 420035 1133290 1121810 407800 423371 130787 116093 131437 132390 160948 153457 144513 144803 93289 95450 298189 250907 742521 741649 234851 234679 305854 307693 364943 358094 375520 374217 388691 393516 369627 409099 801433 843230 565654 476365 330044 322884 378107 374743 393302 398884 398872 406086 444671 449061 714212 737114 40.55 67.3 1
09:15:13 2023-09-28 369627 367821 94832 95625 150248 154609 158225 157361 102306 99478 116576 116853 139428 144817 391864 424066 1140395 1122333 405615 423885 132673 116434 134328 132889 160102 154094 143579 145712 92906 95551 282635 251650 729735 740527 236680 232053 306070 308997 365491 354273 373784 376506 387569 394101 368463 405542 802461 839075 566495 480377 328646 324550 377238 377301 391872 395336 401956 405474 446590 443696 707039 745323 40.55 67.2 1
09:15:14 2023-09-28 368303 366982 95090 95622 150664 154471 158890 157221 100487 99313 113812 117017 139395 144680 391864 423397 1137093 1131887 407779 423181 129987 115833 134813 132777 156634 153499 144211 144632 93034 95221 285050 249393 743011 740490 236847 231984 306501 309229 364360 356480 374916 378207 387533 392931 369193 407837 801857 846124 569164 479606 328414 324816 377841 375006 392127 396514 402561 406086 444598 445711 702991 742000 40.55 67.2 1
09:15:15 2023-09-28 372915 367558 94833 95587 150311 154966 158004 158021 100482 99478 116634 116886 139137 144989 391864 424066 1134488 1113061 405385 423849 129715 115833 134527 132639 160395 153773 144257 145104 93034 95386 281035 252076 739208 739156 234585 233093 305782 306802 367143 355873 374916 376268 387533 396211 367529 407873 800050 839075 570498 475655 331685 323543 378237 377883 394096 399391 396448 404752 445421 446904 715151 746422 40.55 67.3 1
09:15:16 2023-09-28 370857 367268 94856 95555 149763 154824 158949 158021 102343 99275 116703 116853 139080 144817 394604 423695 1143708 1122333 405651 423885 129448 116106 131040 132889 160214 154094 143858 145611 92777 95419 282635 252468 731833 740892 236513 232053 306070 308538 367731 356445 373484 376470 388656 396523 367529 405398 802388 838415 572767 477638 329577 323866 377805 378474 392127 395889 400748 405762 446575 445747 706130 744409 40.55 67.3 1
09:15:17 2023-09-28 369551 366712 94958 95522 150490 154326 161154 157361 102376 99377 113713 116658 139296 144649 395407 423741 1138140 1128628 411750 423073 130072 116006 131337 132756 161033 153849 144372 144803 93034 95320 283505 250166 747099 741039 237548 232053 305639 307988 365199 356195 373374 377639 390435 393826 368378 405470 801254 846957 569164 480449 329344 323375 379015 375605 391541 396943 401351 405045 445227 445675 705094 738416 40.55 67.3 1
09:15:18 2023-09-28 368445 368114 94860 95555 150244 154643 158225 157801 102306 99478 116703 116886 139299 144786 391900 424066 1137093 1116232 405934 423885 129972 115833 134813 132764 158448 153739 143975 145139 93034 95419 282635 251722 736766 745023 236847 232053 306285 308538 366591 356480 376355 375341 387498 395310 368119 410367 802461 835417 561745 476703 329577 324816 376107 377036 391541 398565 400711 404899 446936 447050 712661 741374 40.55 67.3 1
09:15:19 2023-09-28 369695 368706 94961 96120 150139 154936 158084 158242 102555 99890 113738 117337 139362 141370 395163 421326 1146960 1125531 404045 423885 130575 116119 135001 133110 160654 153739 144751 145409 93227 93367 283394 252540 738755 740783 236513 232769 306933 306802 367992 358094 373784 376470 387533 396558 369525 409285 804771 845688 559632 477566 330044 323866 377009 377639 393338 396514 400711 404612 445600 448103 708208 744937 40.55 67.3 1
09:15:20 2023-09-28 370395 366748 94888 95522 150523 154360 161154 157361 102480 99445 113779 116658 139296 144539 392727 425309 1131164 1115790 412222 423885 129804 116026 134655 132889 160430 153773 144313 145274 93034 95353 282635 252097 737550 744461 236179 232769 305209 308923 365527 355909 376355 376470 392190 394101 367529 410040 799485 839075 570498 479073 330512 324323 379015 377603 393817 399231 401059 409527 446510 446977 715903 743895 40.55 67.2 2
09:15:21 2023-09-28 369116 369380 95187 96088 151144 155640 161668 160939 102583 99853 114047 117709 140230 145365 395086 427805 1143708 1125456 405651 428007 131165 116835 132073 133897 158481 155554 145519 147156 95239 93559 289995 252576 744231 750832 236310 233987 307431 308958 370024 360875 377933 381100 394650 398928 372620 414713 811540 843267 584981 480449 330589 327485 382274 382682 396331 402856 405176 407841 450967 448675 719550 751923 40.55 67.2 2
09:15:22 2023-09-28 386696 378808 97905 95037 157818 160413 165954 165175 103484 101160 118385 122638 145012 146880 408726 433828 1173865 1161073 423642 440274 135615 120809 138951 141847 169849 162207 152220 153224 95095 97027 293229 259834 762176 766231 242387 242181 315947 319329 382260 371667 385160 387934 403579 408686 381371 419191 833738 881940 585178 494936 342550 337382 394419 392967 411822 414971 413859 421607 462728 463537 741789 774399 40.55 67.3 2
09:15:23 2023-09-28 391955 387767 98751 96472 159290 163941 167764 170835 103693 101127 120131 121284 149731 148755 412759 447306 1183104 1168696 432547 449789 137211 123801 143480 141549 169494 166599 156013 157195 96726 98427 294783 263106 765790 778451 245244 241713 316184 322229 385621 376250 391653 392007 405125 412359 381968 423055 838259 879410 580141 498194 345826 337594 400454 398745 409306 417851 417001 423358 464729 463501 746938 776563 40.55 67.3 2
09:15:24 2023-09-28 391387 389906 99454 97265 161147 165837 170648 169922 101657 101375 121341 122703 148554 149832 418249 453695 1198880 1182090 431069 449514 138306 124059 144870 142997 172312 168782 158019 160836 97682 98796 296538 264670 775934 781947 245039 242457 320139 322719 388015 376524 394691 396768 406074 411594 382778 423498 847467 879489 587847 501122 346878 342289 400418 400889 410853 417887 420845 425616 467531 464912 742837 784043 40.55 67.2 2
09:15:25 2023-09-28 396966 395890 99799 97493 163138 167214 173110 171790 103274 100848 124474 123357 148080 153642 423064 453163 1196661 1187241 432858 451034 139404 124439 144245 144458 175639 172873 159219 159427 98358 99474 294803 264670 794077 788722 245795 244434 321274 324457 388015 381082 396373 394987 408371 411133 381936 423498 846266 886906 592158 498542 349319 342807 401120 399758 412407 421603 419510 427509 465204 465316 758059 783303 40.55 67.2 2
09:15:26 2023-09-28 399003 397038 99666 97399 162631 167729 173213 172268 103359 100539 124704 123933 147915 153750 425111 454508 1208248 1186179 430919 453477 138306 124439 143873 146047 175044 169594 158932 160259 98089 99815 297416 266550 783531 788697 246554 243613 322085 323700 390247 378867 395531 396488 406038 412649 381968 423353 847845 874181 591850 500768 347615 342807 401021 400323 409988 418803 420808 424188 463389 462815 748562 785752 40.55 67.2 2
09:15:27 2023-09-28 401336 397083 99255 96699 162474 166828 172870 172064 102824 100024 124669 123390 147640 153464 422960 453163 1195557 1186967 432656 450962 138517 123749 144304 144662 175674 172595 159473 159316 98089 99203 295685 264670 790023 788697 245039 243648 319619 323736 386200 377391 392317 391971 403615 407756 378799 422683 839266 885518 590516 500321 347642 340560 400984 396587 411822 418331 414439 423066 459872 462095 754607 780568 40.55 67.2 2
09:15:28 2023-09-28 398922 396431 99192 96830 162142 167143 172800 172372 102862 100271 122706 124018 147475 150886 423399 455502 1206461 1183007 433397 450962 137810 124128 143803 145368 175516 169594 158932 160225 98056 99611 294057 266928 781610 792083 245725 243408 320562 322158 387979 378189 393429 393110 402302 409298 378727 422573 846266 879264 590516 495630 346536 342253 399289 399121 410658 417487 418217 421672 464036 459978 746841 784043 40.55 67.2 2
09:15:29 2023-09-28 405083 400545 99634 97265 163255 167917 174273 173162 103208 100195 125100 124374 148998 154217 428100 455858 1205993 1192323 437715 455585 141207 124370 145043 145875 179345 170370 160527 160515 98425 100191 302462 267686 793273 793276 245760 244740 322947 324397 387346 378578 393876 393003 404608 407579 378619 422426 845446 886906 585409 500306 349419 342771 401085 399713 410818 420017 416929 424231 463709 464916 758996 786869 40.55 67.2 2
09:15:30 2023-09-28 403651 402670 100108 97489 163813 171520 174565 174304 103208 100539 123707 124903 149509 150426 430055 464032 1213908 1194702 435754 455040 141250 121419 145793 146860 179345 171764 160527 162095 98932 100673 302462 267711 790527 799317 247699 244399 322538 324421 391350 378758 394420 396137 404147 411419 378158 423282 850444 884619 590516 505617 348847 342843 402726 402308 411142 418438 419510 424188 464729 463430 752942 794143 40.55 67.3 2
09:15:31 2023-09-28 405354 404514 100666 97933 165027 169097 176408 174443 103712 100682 125939 125268 150471 150666 432966 462723 1220723 1211954 437678 457070 141704 121586 146261 147405 176740 171833 161590 162354 99441 100846 300035 266889 795721 797890 248117 245153 321989 326667 390247 382160 394022 396804 406002 409582 378871 421340 850444 896304 589181 507534 350559 342807 403525 400179 414552 417816 418845 426117 462957 466257 754103 789712 40.55 67.3 2
09:15:32 2023-09-28 409713 408385 101142 98529 166407 168822 180270 176757 103593 101230 126184 126264 151230 152679 434967 469134 1230176 1209221 441417 459976 140149 123337 146296 150834 177298 174351 162514 164631 99882 101719 301775 270459 788211 801789 248885 246704 324177 326667 393369 381628 393429 396804 406074 414836 381051 420708 857282 892497 597111 511758 352557 346700 403831 403712 418517 421496 420626 425387 468046 468927 761709 797688 40.55 67.3 2
09:15:33 2023-09-28 415150 408168 101457 98838 166822 169794 180720 179909 103803 101404 123340 126594 151893 153205 436538 464434 1225781 1211461 446163 464032 142540 123540 147732 150903 178488 174472 163740 164815 100433 103591 301804 270531 798442 804739 248117 247849 324960 328286 392158 384261 396654 395544 408371 413521 383319 423883 855460 900230 593185 507413 351600 344815 406056 404881 414917 422187 421441 426536 466110 466986 768910 797820 40.55 67.3 2
09:15:34 2023-09-28 418922 413207 102117 99582 170496 170979 177833 176800 103975 101790 123685 127255 153008 154196 438272 469026 1232259 1218519 451504 464653 140114 124389 148768 147614 179903 176065 165322 166374 101088 104046 302682 273786 807211 808202 249656 249421 324996 327586 396931 387254 397990 396515 410106 414980 384950 423736 860057 907977 602521 511031 354521 346690 409508 404460 417999 427287 422826 427779 466110 469071 770231 802375 40.55 67.4 2
09:15:35 2023-09-28 414193 414845 102188 99607 170721 171558 178394 177391 104080 102000 124156 127853 153535 154729 439578 475104 1239422 1217160 445497 467848 141133 124800 148835 149024 180472 176947 165889 167166 101329 104290 306261 274950 812373 816226 251243 248599 325691 327551 395732 383183 396529 401492 407246 412852 382237 423390 864617 896949 597188 513275 351708 347563 408353 409413 418465 421685 423984 425934 473127 469557 765576 805687 40.55 67.5 2
09:15:36 2023-09-28 422295 414854 102688 100032 167540 172036 179456 178377 101677 102141 124977 128085 154141 155126 441584 472333 1241184 1224293 454324 468809 140925 125006 149952 149568 180861 177409 166666 169626 101818 104647 304437 275145 811416 811545 250466 250406 326835 329075 396957 387880 395270 399157 408437 412817 382472 423246 861486 912004 609368 512911 355958 348296 410558 405709 419181 425437 423383 428155 467495 468891 774796 804194 40.55 67.5 2
09:15:37 2023-09-28 424254 417700 104997 100635 168707 173239 180481 179520 101894 104165 125751 130843 155060 155801 445301 474806 1243251 1227818 450611 468990 142004 125539 153014 150120 183202 178335 170100 170157 102452 104815 309360 275726 817954 818235 252059 250582 328651 329644 396038 387844 399799 401209 408724 411594 382436 428083 865881 908642 606030 513675 357252 349098 412999 411589 420964 426739 423200 430927 474393 472725 782618 811700 40.55 67.5 2
09:15:38 2023-09-28 422272 419977 105104 100915 169000 174138 180698 180213 101793 104270 125906 131036 156129 156563 449084 482672 1257021 1233566 455692 474126 142109 126142 150653 151258 183167 182064 167636 167823 102594 102581 307487 278543 807075 818235 252324 250934 328423 329075 401007 390698 396529 400250 407543 417532 383045 424522 871301 914588 606071 516599 357509 351821 411868 409413 420707 427845 423597 429477 468994 472011 767980 808683 40.55 67.5 2
09:15:39 2023-09-28 423863 424079 105215 101683 169537 175411 181340 182036 101920 104550 126531 131695 155595 157830 447923 480500 1263567 1239237 453282 473187 142497 126559 153869 151779 184920 182371 167502 168321 103165 102748 308917 279437 831965 823642 252878 251288 330951 332263 400158 392249 399226 403772 410649 415205 384123 426637 874977 923735 603874 520317 357362 351857 413360 410572 421370 426419 428832 433021 473127 472414 774796 814017 40.55 67.6 2
09:15:40 2023-09-28 428646 424120 105673 101571 170930 175009 183141 181461 102186 104482 127194 131593 159286 157210 453379 489917 1248668 1231777 459552 475032 142728 127173 153797 152301 184920 179710 167768 169426 103165 103029 313676 278971 816050 829741 252878 251067 327963 332928 401036 390147 400720 399653 412470 417860 381638 423462 871264 911931 614852 518938 360819 353848 409962 410950 422000 431476 423597 428530 472195 474026 781758 816061 40.55 67.6 2
09:15:41 2023-09-28 426116 428257 103664 101966 171091 175867 183036 182509 102326 104956 127445 128373 157010 158237 453255 483763 1263567 1254822 460439 477114 143423 126977 150343 152301 185438 179857 168733 169191 105156 103029 313455 278347 830631 825393 254848 249951 330085 333771 401290 391804 398881 403359 412470 414150 382776 425877 873848 925038 606578 524364 360051 351821 412452 409761 424002 430768 422784 431147 473127 475925 787654 815206 40.55 67.6 2
09:15:42 2023-09-28 431440 429886 106103 104016 172205 176730 184635 183298 102523 104888 127683 128535 159681 158640 457444 490956 1263530 1248446 462297 477967 143888 127697 151508 153318 189025 180314 169439 170539 105443 103686 311573 281199 824847 832165 252878 251277 330023 333735 401036 393524 401360 400884 411855 417825 385420 423462 875437 923729 607931 519709 362103 354739 414745 414075 422486 432461 425884 433599 473687 474179 788483 818691 40.55 67.6 2
09:15:43 2023-09-28 429875 429062 106210 104227 172175 176483 184788 183962 102555 105052 128038 128995 159973 159566 457622 494527 1269071 1248446 459193 481459 143922 127888 151712 153919 188725 181333 169439 171442 105443 104515 311690 284508 820374 832201 254668 250717 332728 332688 402909 392060 401040 403287 410015 419142 384806 423390 879809 925038 607931 524364 361075 354233 414998 411564 424002 429603 428590 433709 473796 475220 777121 818450 40.55 67.6 2
09:15:44 2023-09-28 432840 432813 106279 104545 172398 180885 185387 185311 102517 105154 128284 130130 160077 162967 458210 491303 1277322 1261346 461957 483578 144688 128277 153218 154309 186324 181494 171146 171389 105906 104548 315627 282031 840115 836337 256293 250717 331489 336681 401107 395425 402278 409271 413126 416150 384123 428306 881324 928978 610636 528850 362103 354848 415070 414687 428587 431856 423453 433709 474333 478084 790915 822782 40.55 67.6 2
09:15:45 2023-09-28 440738 433138 106341 104655 172908 181289 186073 186245 102651 105188 128531 130553 157104 163232 459611 495742 1272750 1247560 459552 481104 144892 128702 153252 155056 186617 182359 170976 172243 105906 104900 313566 284306 837044 842535 255750 250717 333034 335369 403476 390783 403859 405817 411855 418483 384259 427207 883042 918381 614017 522635 359492 354503 414306 414867 427680 431173 427343 432407 477599 478084 784053 822822 40.55 67.6 2
09:15:46 2023-09-28 437588 436507 103893 104718 174330 181325 187382 189016 103188 105222 129206 130553 157746 163232 462626 498300 1287459 1261420 459588 483583 145634 128950 154037 155410 187792 183345 172049 173100 103726 105477 315263 285720 844968 841694 255750 252707 333649 336572 402730 394969 403785 405781 410051 416619 385169 427585 884922 931552 617594 525853 362749 355050 418599 414759 427378 430773 427343 435722 473667 476632 787414 824465 40.55 67.6 2
09:15:47 2023-09-28 441822 434759 104027 104863 174609 181579 190034 189016 103566 105368 129420 130765 158282 163382 463773 500548 1276406 1248483 463677 486151 145634 129254 153747 156095 187868 183847 172256 173412 103726 105640 315115 286126 836661 847973 255750 251872 333974 336206 405649 395705 403617 405745 411276 419142 383116 428526 884469 918374 618751 525480 362876 356191 417790 418867 426292 432389 429767 433636 477792 475041 786730 830351 40.55 67.7 2
09:15:48 2023-09-28 440608 439298 104165 104897 175040 179470 186231 189582 103598 105368 129850 130978 158501 161254 465013 497566 1278228 1261383 469251 489089 146179 129468 154424 156382 188121 184467 172290 173931 103779 105640 317050 286126 843961 845506 255750 253588 333739 337157 403476 396506 405580 404568 413453 417203 385455 427884 883133 928849 623077 525581 363348 355833 419820 417876 426474 431486 428287 432444 477227 475961 795565 826435 40.55 67.7 2
09:15:49 2023-09-28 444471 438728 104348 105144 175753 178352 186918 185800 103914 105401 130316 131437 159384 163904 467946 505044 1280116 1254822 467225 486981 145733 129592 154535 156818 188748 184760 172528 174521 103871 105996 316157 286687 838309 852897 256749 252294 335663 336681 405754 395346 407237 405493 411747 419919 383782 428380 889331 920974 632159 526937 360650 357479 418599 419688 426184 432471 430559 434943 478044 476668 788603 832393 40.55 67.7 2
09:15:50 2023-09-28 444106 440063 104562 105144 176166 178386 187766 186350 104634 105469 130749 131437 159581 163975 467163 501993 1282007 1267718 471362 491230 146617 129953 155532 159356 189342 185125 173944 175114 104007 106175 317050 286615 841129 850485 255750 253104 333974 335872 405363 396930 406156 404604 413741 418483 385998 427884 885550 932871 621706 525664 364191 358381 418875 419095 427378 433282 428663 432480 478514 475961 797830 832128 40.45 67.7 2
09:15:51 2023-09-28 444499 441525 105030 105216 179645 178946 188522 186384 104295 105582 131149 131470 159869 164019 468661 509483 1281970 1257729 468674 492694 146308 132281 155563 159905 190031 186451 174221 176201 104507 106924 316001 288441 840311 857748 255750 253742 336338 337598 408376 396191 404222 404532 411604 420841 383782 427171 888341 919574 628911 527723 365209 358629 419227 418503 427076 431592 431280 434721 476519 475925 792111 833724 40.55 67.7 2
09:15:52 2023-09-28 444562 442142 105574 105391 179649 179198 188722 186969 104328 105576 131058 131536 159903 160228 468733 504261 1287459 1274313 475559 492694 146890 132465 156101 159717 190273 186307 174569 176096 104436 106672 320512 288008 849021 852897 256112 253882 333974 336414 406079 399175 405868 405138 414360 419142 385455 425930 884396 933877 609199 529602 364782 358306 423065 419323 428587 434159 429463 435432 477792 477159 802316 833724 40.55 67.7 2
09:15:53 2023-09-28 444499 445596 105038 105605 177204 180266 188653 188113 104263 105717 131149 132544 160244 161168 471153 509450 1300410 1274313 469880 492694 147539 132718 156353 160121 190573 186937 175337 176096 105044 106778 319921 290227 852967 852897 255332 253669 334768 337634 406079 399212 405580 405926 412180 419178 385420 423498 892235 938615 620335 531304 362799 358053 420125 419095 427707 431662 429014 434963 476519 478084 797263 832541 40.55 67.7 2
09:15:54 2023-09-28 450253 444328 105620 105673 180006 180119 189351 188181 104360 105819 133867 132727 160892 161650 474311 509483 1291227 1276221 475596 492194 150202 132718 157658 160198 192419 186937 176109 176096 105141 106811 321724 288563 863075 859627 254940 253882 336575 339551 405718 396605 408143 405709 414543 417097 384123 427738 890596 934083 635339 530360 366145 357228 420125 421997 428890 436679 427343 434999 478080 477748 807065 835616 40.55 67.7 2
09:15:55 2023-09-28 456215 448540 105265 103339 179684 181388 189116 189437 104328 103398 133876 133193 160858 162688 474275 508046 1304145 1284525 472028 492922 147572 133150 157368 160302 192116 187498 176074 179060 105693 106844 317440 288541 856571 854597 256764 253705 334010 338485 408376 399175 405580 410028 415088 418483 383960 423426 892235 943348 624568 534728 367183 358042 421010 418503 429657 436923 428626 432489 474880 477868 806917 834688 40.55 67.7 2
09:15:56 2023-09-28 449523 447674 106017 103196 176269 180655 190905 188774 104998 103198 134346 132760 161474 161684 477114 514058 1291227 1266975 476343 495886 150167 133261 157488 157760 192478 188483 176532 175861 105878 107656 320822 293187 850088 866967 257202 253707 338245 336414 410690 396930 405506 407932 412506 418821 383081 428526 892917 929360 631474 531184 365875 360291 421606 419923 428890 433014 431891 432178 481536 477375 797263 839363 40.55 67.7 2
09:15:57 2023-09-28 452260 449707 106154 103321 176269 180758 190882 189403 104926 103257 134346 133227 161440 162202 477790 510956 1296652 1279965 479124 495886 148641 133242 158356 160406 193673 190644 179358 179130 105693 107533 322626 292018 863120 864511 255368 253917 334229 339551 406079 399304 405542 405926 414688 417532 384230 427884 889036 938099 629932 531717 366703 358450 421272 422070 429801 434519 428444 435776 480603 478084 808119 838694 40.55 67.7 2
09:15:58 2023-09-28 452407 449424 106202 103499 180324 181871 189982 190634 104646 103548 132438 133662 161698 162852 477790 510597 1309667 1289163 474142 495706 150620 133521 158315 156875 193538 191252 179178 177581 106261 107715 316724 291121 864037 860844 256980 254158 335900 339271 409242 400058 403086 410608 414799 418483 383152 423462 894770 944310 626450 537524 367964 358629 420751 419688 430333 436959 429610 432480 475108 478455 806939 834396 40.55 67.7 2
09:15:59 2023-09-28 455448 451089 106516 103330 177383 181871 191787 190334 105030 103386 135099 133880 162509 163097 477710 516862 1299488 1274313 478445 500357 148502 133521 158461 158397 193980 191700 179429 177019 106261 108261 322626 294166 860091 869999 257932 254026 338760 340274 411854 400268 405470 409304 412398 420841 384051 428380 897459 933604 632674 534315 366145 360582 422167 421771 430033 432802 432271 436144 482108 478084 797771 843310 40.55 67.8 2
09:16:00 2023-09-28 457891 453713 106512 103467 177379 182160 191618 190634 105030 103451 135005 134132 162509 163279 477710 512540 1303219 1283612 477616 500320 149934 133331 158976 158036 194251 191359 176130 176707 106473 108280 323084 292018 867772 869999 255368 254485 336539 340059 409242 399175 405579 408871 415052 417896 381900 426905 893502 935857 634470 535073 368962 358629 418875 420846 429018 436673 428626 435140 477792 477868 811710 842873 40.55 67.8 2
09:16:01 2023-09-28 453527 454307 106696 103628 177413 182733 191787 191537 105207 103722 135288 134578 162848 164074 481201 521421 1315258 1289163 479124 501995 149403 130340 159174 159131 194725 187611 176618 177786 106407 108460 323527 295346 865583 866967 256084 253847 336755 337904 409313 402042 407021 409413 412470 419106 384230 426941 897459 945609 622563 537905 366145 359640 422639 419521 431654 436371 428626 435577 477227 478349 807102 839326 40.45 67.8 2
09:16:02 2023-09-28 461171 453817 106663 103774 177383 183574 191787 192445 105302 103852 134920 134756 162848 164295 483322 518352 1309321 1285440 479804 502875 149195 133893 159397 159045 194796 188236 176652 177824 106473 108594 324429 295210 862206 871232 257305 253882 335706 338450 409685 396894 404222 410608 414324 420357 383319 426526 901112 940801 628911 539355 367110 360654 421569 423269 432046 435236 431023 434943 477647 478384 804203 843876 40.55 67.8 2
09:16:03 2023-09-28 462100 454526 106692 104089 178220 183028 192721 192200 105351 103716 135382 134536 162735 164031 483354 514094 1297662 1285431 487529 503231 150759 133993 158976 159587 194251 188795 176130 178262 106473 108627 323527 295346 858534 873769 255332 255482 336612 338485 411138 400341 405470 405853 415052 421612 381597 423426 897389 938579 628911 535073 368225 363425 421047 420478 428718 438403 433191 432588 477900 477676 804811 844183 40.55 67.8 2
09:16:04 2023-09-28 459920 457319 106688 104107 177935 184224 192358 193564 105351 104020 135288 135511 163030 165272 484797 518940 1318850 1301283 481169 503588 151319 133841 162191 159443 197739 188664 177557 178105 107160 108661 326817 295339 879721 871907 258664 254808 336813 340430 411272 401182 406119 411772 414872 418598 382705 424522 898804 951155 626450 540575 369271 360763 422639 420877 431695 438554 429914 432444 475037 478014 814058 841787 40.55 67.8 2
09:16:05 2023-09-28 458614 457947 106762 104182 178505 183644 193306 192954 105384 104052 135193 135014 163552 165165 486282 523036 1314324 1294752 483258 503071 148952 130699 159645 159620 195343 189460 177120 179207 106506 109179 326737 296685 861602 871232 256119 254272 336720 337394 411173 400549 403902 409449 412506 421612 383045 424522 901429 947019 629780 537905 366663 360835 423939 419852 430298 437078 432246 438671 478853 478012 802308 841602 40.55 67.8 2
09:16:06 2023-09-28 462555 458664 106791 104074 179099 184064 193647 192954 105561 103884 135344 135373 163814 164892 487662 516862 1303219 1294559 489808 506809 147338 130879 159869 160506 195343 190123 177701 179447 107389 109229 327392 296412 860957 879154 255332 255518 337767 338450 411752 400907 407126 405853 414944 421612 383319 423390 897423 939010 634470 536214 368225 363425 422009 420810 427707 436923 433499 432565 477936 477339 805687 845396 40.55 67.8 2
09:16:07 2023-09-28 460572 459917 107422 104013 179636 183936 194923 193089 105738 103852 135614 135044 164145 164708 488516 522227 1312459 1296597 488068 504081 148168 134063 162638 159620 194722 188899 178262 178386 107556 108844 328302 295590 878369 877910 256084 254663 336022 340573 410690 400907 405542 409449 414072 417935 384259 428120 898590 944648 627190 537759 369271 360546 423402 422888 430262 438045 428626 432336 480785 478012 816375 845995 40.55 67.8 2
09:16:08 2023-09-28 461171 460174 107413 104908 180176 184826 194049 194101 105891 104292 132224 135844 163973 165283 489047 530657 1323705 1297439 484774 504972 147744 131149 162937 160463 194688 189723 178467 179301 107901 109388 328302 296448 874239 875321 258026 253457 337299 339509 408692 400866 405185 410608 412470 417825 382741 423019 902708 951155 637725 544293 367964 360799 423975 421771 432949 436624 428663 435577 477563 479127 811676 845685 40.55 67.8 2
09:16:09 2023-09-28 467854 464091 107348 105005 179382 185438 194295 194681 105633 104487 135667 136013 164111 165990 486580 525813 1316906 1295674 483295 504936 147744 130879 162937 160497 195026 190993 177871 180153 107719 109497 328302 299150 866923 878679 256623 254557 338281 341210 412295 402612 406119 410608 413705 422206 383101 423920 903769 946982 636316 542367 368748 360926 423759 419888 431582 435954 433806 432480 475108 478084 802456 844183 40.55 67.8 2
09:16:10 2023-09-28 458693 462782 107765 104143 180269 184263 195458 194041 106054 103955 132424 135128 165131 164743 486724 528067 1312459 1289163 486875 505008 147744 131059 162937 160642 194722 190524 178433 179619 107556 109582 328302 297428 868563 882899 256694 253669 337299 338485 410849 400907 405579 410608 412470 419142 383319 423498 902432 938615 630301 543521 367964 360871 423365 425530 432620 436602 431096 434906 477900 480789 810554 849002 40.55 67.8 2
09:16:11 2023-09-28 466833 464930 107805 104621 180554 185099 195458 194348 106021 104221 132704 135984 165131 165423 491834 526629 1320807 1302079 490415 508474 149259 130969 159120 160540 196452 190553 179460 179585 107919 109363 327771 295579 886648 884787 256084 254628 334803 341569 409362 401154 405542 408835 414980 416619 382778 423426 903861 937565 630301 540722 370058 360366 421415 423664 430939 439530 428626 432372 477683 478084 816070 848509 40.55 67.8 2
09:16:12 2023-09-28 464258 463443 107784 105366 180239 185473 195458 194929 105771 104454 132266 136669 164901 166373 490624 523036 1322637 1311508 491811 509411 148815 131240 163158 161044 195399 190993 179314 180472 107919 109767 329212 297428 880526 880554 255119 255268 336248 340298 410884 404899 407816 407932 414691 418928 385223 423736 900607 955168 634470 537759 369271 362912 426483 422104 430033 437938 430949 436229 477155 478048 815215 848323 40.55 67.8 2
09:16:13 2023-09-28 468834 467786 107978 105286 180451 185887 195697 195440 105996 104871 132796 136623 165027 166617 491702 528067 1324518 1303975 489024 510889 147643 132344 162859 161705 197272 191963 178467 180827 107919 109801 331568 300066 872905 882899 256514 254485 336755 339271 413709 400675 403902 410318 413705 421612 382237 423282 904349 949810 636316 543907 369271 361973 423975 420478 431677 436923 433499 432408 474703 477760 805956 846032 40.55 67.8 2
09:16:14 2023-09-28 468775 464845 108174 104649 181171 185143 199280 194348 106305 104253 133034 135801 168134 165423 493975 532085 1315003 1292910 486665 511649 148549 132166 161292 161413 196248 191689 179925 180586 108266 110003 329667 300490 872475 889188 256587 253707 337630 339331 411173 399671 405615 410608 412180 418999 383319 423390 904618 941347 632559 544072 368225 362912 421415 423773 433003 436566 431243 432336 480821 477644 808083 848583 40.55 67.8 2
09:16:15 2023-09-28 468931 467031 107995 105215 180874 186059 199209 198355 106127 104454 132650 136631 165615 166524 493975 523108 1315077 1302209 493212 510926 149020 131421 163264 161671 195976 191934 179280 181365 107953 110139 331568 301061 869046 887016 255368 255482 334768 339736 413673 399355 405470 405853 414980 420393 381335 424522 902708 944016 640030 540424 370321 364602 424605 422293 431020 438081 432393 435524 477047 476452 811491 850996 40.55 67.8 2
09:16:16 2023-09-28 470501 467648 107813 105420 180593 186599 195870 199018 106094 105290 132616 137350 165418 167388 494419 528711 1330180 1319002 493175 512300 149671 132531 159451 161705 196590 191934 180041 180827 108318 110275 339051 300599 885164 883120 255332 255200 337803 340573 411209 402101 406156 408222 414980 418447 383319 422011 902708 954735 636316 541712 369271 362912 426483 420514 429107 439221 430631 435577 474369 477375 816070 848546 40.55 67.8 2
09:16:17 2023-09-28 467891 467648 108000 105215 180874 186064 199245 198669 106127 104936 133025 136821 168251 166792 495449 535204 1335357 1306742 489024 510777 149359 131511 160019 161671 196590 191329 180451 180793 108501 109834 331568 299368 884383 883151 256909 253069 339240 340322 412765 403753 407890 411772 412327 416442 383247 423778 905880 953816 637725 545331 369271 360835 423975 422293 433039 438188 428287 432444 476519 481468 816070 846669 40.55 67.8 2
09:16:18 2023-09-28 473419 468643 108373 105326 181344 186183 196973 196025 106353 104871 133729 136786 168472 166489 496152 534950 1323705 1295674 486593 511568 149292 132426 160463 161739 196590 192237 180166 181653 108284 110291 331568 301987 876702 889568 256119 253104 338724 338521 411209 400907 405506 410608 411276 417505 378835 425877 904655 944016 645358 545841 368738 362912 421379 422437 433016 436923 429950 433709 477227 480631 811676 848583 40.55 67.8 2
09:16:19 2023-09-28 472693 468832 108033 105315 180913 186447 199595 198740 106305 104799 133477 136821 168169 166827 496856 528067 1315258 1304064 497538 510777 148782 132531 159815 162390 196452 192805 180063 181837 108217 110376 337305 303451 876683 892056 256474 254663 336755 338450 412475 401520 408143 405493 411819 419142 381087 423319 906666 942905 639134 539538 368225 363939 423605 423737 428779 436239 432197 432372 477972 475925 808656 852849 40.55 67.8 2
09:16:20 2023-09-28 472981 469075 108174 105210 181750 186325 195339 198775 106517 104936 133696 136893 168438 166827 496856 528067 1323577 1305814 492411 510777 149359 132344 160309 161705 197068 192576 180451 181975 108501 110368 333164 300848 878499 891461 257566 253917 336850 340298 412475 401190 404864 408258 414688 418776 378835 423619 904361 944501 631691 540885 370848 363902 422531 423222 431937 438907 431060 433599 476483 475256 815215 851425 40.55 67.8 2
09:16:21 2023-09-28 469687 471838 108466 105416 180948 186455 199702 198811 106613 105192 134032 137350 166251 167260 499329 529892 1330180 1320884 498097 515285 149326 132526 160565 162223 197240 192576 180599 182414 108651 110444 333164 301695 886536 889128 254727 253917 335777 339545 411498 402703 405149 405889 412180 417496 383319 422609 902432 952502 639134 540339 369271 360871 424084 423448 428681 436602 428663 434963 477936 475961 820896 852243 40.55 67.8 2
09:16:22 2023-09-28 472783 471847 108211 105424 180935 186968 199667 199160 106484 104936 133696 137337 168472 167482 495594 530445 1337290 1317018 491811 513680 149772 132435 160856 162110 197274 192576 180805 181941 108684 110444 333164 300769 883762 888138 257749 256664 337767 340394 411030 402612 405506 408041 413561 416442 380906 419264 903990 957547 637725 544021 370848 362803 423939 419852 429018 439221 429048 435561 472267 475961 819695 848583 40.55 67.8 2
09:16:23 2023-09-28 468787 474185 108414 105951 181884 187373 195882 195086 106411 105257 133948 139852 166519 167494 495666 537513 1337105 1313206 491112 513878 149945 132435 161147 161949 197892 192904 181344 182264 108684 110444 331941 300806 889193 887967 255403 253669 336850 340537 409948 399707 405005 409739 413449 415964 378907 419410 902664 959618 633321 543793 370058 360835 423939 419852 431394 439221 427984 432426 472231 477375 819695 848546 40.55 67.8 2
09:16:24 2023-09-28 468931 473177 108215 105457 180982 186848 197402 199196 106411 105290 133948 139656 168507 167365 499610 537845 1331883 1311508 494323 516749 150118 133252 162359 162640 197754 192910 181240 182217 108809 110410 331941 302513 906926 888309 255119 252328 338328 340998 411854 401783 403973 409449 408759 416806 381371 420708 903732 954735 637725 545404 367183 360835 424011 421214 432263 434300 427005 432489 476749 478084 814878 850429 40.55 67.8 2
09:16:25 2023-09-28 478294 474142 108020 105779 180943 190314 195339 195425 106484 105290 133801 139935 168507 167670 495738 539433 1334622 1311508 494579 513986 149805 132560 160890 162629 197583 192880 181378 182010 108609 110444 331941 302843 901450 889696 255297 252328 337299 338521 409338 401819 403973 410028 409369 417917 381677 421084 909104 957917 634470 548564 368225 360654 427024 422257 432728 435520 427343 432372 475108 477760 818700 850996 40.55 67.8 2
09:16:26 2023-09-28 478634 475596 108169 105794 181815 187240 197388 197577 106419 105579 134529 137582 166693 168152 498397 537113 1331772 1311508 494579 513950 149156 133436 160531 163161 197068 193797 180771 182970 108393 110913 334742 305432 874218 889568 254549 253069 336283 339762 412439 402101 405580 408258 409404 418483 378619 419113 907936 951970 636316 544293 366923 362912 424084 420810 430333 434371 430596 432408 473667 476668 811676 848583 40.55 67.8 2
09:16:27 2023-09-28 478877 472351 108462 105416 182062 190283 196257 195459 106517 105322 134546 139922 168542 168482 499708 536228 1331883 1313376 494579 513986 148953 133252 159341 163333 196862 193833 180805 182970 108817 110947 336379 305861 883677 889238 257020 252999 338760 339551 412295 401958 405469 408041 408724 417896 378907 418781 910181 954025 636316 544293 367183 362912 423903 422658 430333 434300 429306 432498 472302 476296 811477 850429 40.55 67.8 2
09:16:28 2023-09-28 482450 476526 108207 105747 182062 190354 196257 196512 106894 105644 134040 140146 168812 168482 501106 539726 1331883 1311508 495316 516966 149359 132626 160964 163151 197274 194447 180771 183749 108534 111015 335915 305755 876658 892093 254940 252892 334803 337430 413673 400902 405580 408294 410051 418483 378835 418153 907738 946579 637725 545453 368225 364627 424084 420846 430333 435286 430938 432426 473403 476668 809303 851033 40.55 67.8 2
09:16:29 2023-09-28 479652 473792 108577 105738 182512 187110 196598 196036 106517 105644 134171 140020 168846 168600 501331 540910 1335875 1315211 495206 516821 149978 132926 161079 163126 197823 194613 180702 183971 108534 110938 330121 305432 884444 894627 256474 253034 334803 337430 413091 402612 405005 405926 410051 418483 378496 416938 907972 946579 639640 545841 368225 363939 424048 422632 430298 436866 430938 432304 471568 476332 811100 848620 40.55 67.8 2
09:16:30 2023-09-28 478293 473792 108581 105453 182674 187433 197008 195459 106484 105322 134201 140049 168846 168211 501195 538638 1333777 1311508 494579 513734 150045 132626 161181 163185 197720 194482 180805 183749 108534 110938 334570 305866 880922 892254 254549 253446 335742 337465 413421 403145 404748 407968 412871 417754 378086 417713 907789 953816 636316 547006 369009 360926 424011 420550 430441 435271 431096 434634 471533 475961 809303 852132 40.55 67.8 2
09:16:31 2023-09-28 479238 477215 108739 105664 182825 187110 197419 196240 106711 105579 134133 137991 169082 168447 501586 539433 1334434 1312442 494579 518428 150219 132626 161147 163433 198305 194554 180840 183784 108718 110784 335807 305432 879589 896194 256293 252328 334768 337193 412475 400304 403170 405926 409692 417239 377625 416901 907972 946349 643928 543793 368225 360926 424011 419888 429657 434981 430596 433709 470872 475256 809303 851033 40.55 67.8 2
09:16:32 2023-09-28 479046 475234 108577 105416 182802 187110 197612 196036 106770 105644 134167 140146 168763 168482 502847 539433 1332830 1311508 495316 518465 149978 132593 161785 163319 198305 194815 181550 184029 108617 110981 333279 305136 876589 894627 256656 252189 334697 337158 412475 400268 403859 407932 410015 417203 376492 414556 907972 952994 637725 546543 368225 363682 423975 419852 429995 434981 429694 433709 470872 475220 809303 851033 40.55 67.8 2
09:16:33 2023-09-28 477611 476274 108610 105416 182999 190016 197488 196070 106550 105355 134201 140333 168999 168600 502369 539433 1336452 1313376 495316 518537 150286 132993 161181 163185 197927 194755 180874 184169 108684 110938 336263 305866 880047 894738 256112 252294 334732 337193 413480 399707 403859 405889 409404 417239 376492 414290 907972 952994 628911 547357 368674 363902 423831 422070 431325 434768 429767 433599 472357 474851 809303 851033 40.55 67.8 2
09:16:34 2023-09-28 477611 476672 108573 105457 182964 190185 197612 196479 106825 105691 134471 138253 165588 168612 504237 540919 1335762 1313265 496260 519089 150286 132993 161663 163594 197996 194927 181711 184333 108718 111015 336263 306375 878374 894295 256474 252259 334768 337193 412475 399707 403859 405926 408795 416583 376457 414520 907972 953177 645358 547283 368225 360855 423975 419888 429930 434017 431657 433709 473127 474886 809266 851033 40.55 67.8 2
09:16:35 2023-09-28 477679 477389 108785 105453 183254 190052 197832 196513 106909 105644 134234 140146 169151 168482 504260 541099 1336069 1311508 495390 520042 149844 132626 161560 163333 198547 194755 181666 184041 109086 110938 336263 305432 883131 899725 256838 254136 337289 337868 412973 401474 403675 405709 408652 416477 375713 417668 907936 946579 642499 545404 368674 362550 423271 418674 429657 435286 429354 432150 471502 474886 809303 851033 40.55 67.8 2
09:16:36 2023-09-28 481090 477841 108810 105318 183080 187337 198197 196274 107023 105612 134606 140202 165555 168565 505778 544196 1335320 1311407 495872 520042 150286 133210 161663 163298 198686 194412 181954 183714 108943 110784 336263 305432 888100 898736 255750 251872 336612 337904 412113 400907 403822 405853 407508 415929 374168 414412 907205 952502 642499 547357 367183 363425 422306 418638 429959 436866 429621 431110 472793 474517 809229 851638 40.55 67.8 2
09:16:37 2023-09-28 480381 478098 108827 105424 183219 186848 197832 196342 106843 105644 134606 140307 169388 168447 504581 544233 1335320 1312342 495060 519713 150567 133235 161595 163388 199032 194886 182357 183796 109177 111058 338764 305866 887194 898736 255750 251837 337289 339551 413045 400341 403463 405853 410613 418212 373834 414146 905258 952502 640544 546175 367183 362912 421379 418638 429112 435250 428626 431073 471430 474481 809229 852243 40.55 67.8 2
09:16:38 2023-09-28 480422 478093 108756 105620 183254 187110 197832 196308 106876 105644 134826 138218 169339 168447 505333 545459 1329213 1309606 496019 520042 150253 133453 161663 162989 198789 194608 182242 183714 109052 110784 336263 305866 887450 899725 255750 251486 336374 337430 411788 400341 403177 405817 410613 417917 376291 417223 907551 952393 643928 548173 367891 362803 424304 422070 429962 434017 428323 430463 472793 474564 809229 850996 40.55 67.8 2
09:16:39 2023-09-28 481137 478098 108968 105640 183557 187266 197694 196512 106744 105579 134572 137965 165736 168506 505902 544088 1333023 1311508 496056 520778 150601 133252 161629 163264 198824 194447 181988 183971 108951 110938 333164 306084 892378 898736 255750 251277 335900 337158 412138 400341 402570 405817 407222 414150 373012 413684 905258 951155 639640 545367 367183 360546 421379 420877 428645 434910 428287 430427 468706 473410 808656 851033 40.55 67.8 2
09:16:40 2023-09-28 481853 478170 108760 105548 183254 186848 197866 196308 106843 105644 134606 138122 169304 168293 505333 545038 1337400 1310575 495316 520778 150253 133085 161663 163023 198824 194780 181954 183854 109185 110913 336263 306301 889879 905346 255750 251382 336575 339551 411934 400834 402534 405709 406332 414079 373012 416298 906942 952502 635963 545367 367183 362840 422009 420877 428754 433925 427948 430427 469030 472378 808083 851033 40.55 67.7 2
09:16:41 2023-09-28 482767 481323 108573 105387 183092 187110 198556 196650 106737 105644 134234 140307 169151 168470 506335 545459 1332115 1313376 496759 521515 150253 132593 161663 163298 197961 195064 181919 184333 108977 110784 336263 307411 885246 898410 255028 250717 335900 336378 413901 400907 402249 405423 406296 414079 373607 415965 905005 951155 643928 544946 367183 362912 422342 420579 427743 432802 427343 430768 469066 472047 808656 851033 40.55 67.8 2
09:16:42 2023-09-28 482567 480911 108581 105387 182929 186979 197832 196479 106663 105322 134606 140341 169151 168470 506547 545168 1337781 1313265 498134 521405 150152 133235 161819 163501 198997 195028 181919 184169 108751 110938 336263 307174 884944 899011 255028 250717 335900 339034 413901 400907 401397 405138 406296 414079 373572 415302 905258 953177 642499 543757 366923 360835 422009 419688 428718 432979 427005 430768 468994 470983 808046 851033 40.55 67.8 2
09:16:43 2023-09-28 483109 480907 108543 105424 182640 186979 197474 196684 106663 105677 134732 140307 167344 168754 505792 545459 1335320 1315248 498244 521146 150353 132593 161181 163298 197961 195064 181954 184298 108684 110938 339419 307574 879136 898736 254668 250683 335632 337525 413022 401328 401673 404958 409526 413749 376328 415154 909141 952393 633497 545841 366663 360871 422639 420877 430106 431697 426029 431110 469066 470947 810554 850392 40.55 67.8 2
09:16:44 2023-09-28 486599 482194 108631 105677 182893 187636 197729 197128 106711 105829 134505 140341 167532 169145 506768 544233 1337575 1315248 499476 521515 149772 133293 161113 163788 197892 195064 181962 184333 108576 111092 338975 306478 895655 898521 254309 250299 333974 336681 409984 401474 401360 405884 406074 412852 373607 415007 906614 952502 642499 545841 365037 360835 422639 420579 428890 430421 426029 431110 469030 470947 810451 852243 40.55 67.8 2
09:16:45 2023-09-28 486833 481927 108240 105420 182640 190319 197626 197094 106517 105677 134201 140473 169117 169026 504607 544269 1329287 1315073 499661 521515 149359 133293 161011 163615 198305 195124 181815 184158 108584 111058 336613 308929 883868 896949 254632 250473 336229 336681 409948 401474 401105 405492 406002 414507 373607 414713 909532 953177 642481 545453 364768 360763 422639 420579 428890 430386 423597 431110 469030 469592 811063 851033 40.55 67.8 2
09:16:46 2023-09-28 488719 483632 108207 105916 182359 190728 197214 197094 107030 105644 134640 140375 167557 168789 504643 546772 1337290 1317018 500935 519740 149604 133026 161011 163333 198824 194447 182866 183749 108868 110784 337627 306406 891219 898736 254543 249256 336850 337157 409820 401474 401360 405205 405680 412649 373870 414713 903732 952006 633497 544561 364485 358593 421415 420877 429497 430386 424586 430427 468814 470947 815795 851425 40.55 67.8 2
09:16:47 2023-09-28 487827 482267 108174 105779 182097 190657 196598 198535 106646 105869 134916 138422 165080 169157 507487 547048 1337575 1319002 501083 519704 149292 133481 160856 163857 197892 195403 182357 184263 108684 110861 337548 308248 885197 899836 254129 249222 335900 336681 410690 401474 401360 403323 405966 411559 373607 414125 905295 951970 645000 545066 364170 359712 422639 420579 428890 430386 423489 429452 469030 469592 811712 851033 40.55 67.8 2
09:16:48 2023-09-28 488941 482949 108726 105742 182640 190488 197523 197265 106663 105822 134628 140375 169151 169145 504643 546616 1336341 1316707 499224 519740 150012 132993 161215 163560 198915 194447 182983 183749 109052 110784 336263 306406 903135 901005 254163 251924 336338 337396 410110 401146 401178 403180 405500 411890 373572 414713 907293 953351 627521 547357 363861 357982 421415 420579 429801 432998 424586 430768 469030 470947 816375 851033 40.55 67.8 2
09:16:49 2023-09-28 486337 483637 108339 106029 182177 190826 197179 197457 106876 105644 134878 138198 169353 168718 504679 549775 1342422 1317018 495571 519740 150286 132780 161922 163151 199171 193868 183145 183714 109052 110772 339043 305395 897037 898099 254668 251111 333974 336378 408953 399776 401360 405138 406074 410265 374203 414713 903990 954735 640159 547021 366926 357515 420125 419688 427743 434265 423984 430720 468262 470983 820896 848583 40.55 67.8 2
09:16:50 2023-09-28 482835 481331 108244 105449 182512 190657 197523 197265 107056 105677 134954 140333 169291 168435 504715 546772 1348704 1320809 497280 522884 150668 132926 162112 163195 199657 194270 183006 183574 109211 110750 335919 304042 899701 898736 254991 251108 333974 336378 408376 399854 401397 404994 406074 410229 371636 414125 904805 951934 642499 547021 366663 357515 420089 419688 427707 432696 423383 428494 468958 470983 820896 848546 40.55 67.8 2
09:16:51 2023-09-28 484801 485690 108107 105449 182097 190559 197179 197128 106876 105644 134640 140243 169186 168754 504715 549230 1342777 1317018 498244 521277 150253 132593 161922 163151 199171 193797 183145 183167 109052 110444 339043 304042 900401 899725 254309 250406 333739 338242 408376 399776 401040 404568 406002 409582 373720 412880 904361 946579 642499 547021 365886 356977 418910 419688 427612 431592 422747 427852 468958 470251 819658 848546 40.55 67.8 2
09:16:52 2023-09-28 485103 485003 108538 105785 182396 188164 197419 197197 106924 105757 134818 138157 165294 168813 508930 548772 1345518 1317018 496539 522994 150085 132310 161492 162811 199170 193833 183006 183132 108868 110444 338116 304042 897866 898736 252878 249879 333739 337634 406079 399175 400720 403927 406002 408972 373147 412880 903718 951155 641070 546211 365074 356440 418875 419469 428890 431697 422075 427212 468262 469592 820932 848509 40.55 67.8 2
09:16:53 2023-09-28 484687 483065 108182 105449 182478 188165 197179 196992 106876 105644 134640 140360 169186 168352 507643 548421 1342814 1317018 496833 522847 150186 132560 161922 163298 199171 194335 183448 183190 109185 110648 335919 306061 898963 899936 254093 250524 333360 338352 408195 399175 400720 403359 405678 409008 373420 412806 903990 953177 641070 547021 365557 356440 421606 419391 428890 431697 422112 427175 467567 469557 819695 847944 40.55 67.7 2
09:16:54 2023-09-28 484541 483405 108132 105416 182523 187636 197214 197094 106729 105572 134606 140288 165227 168754 504715 548421 1346510 1317147 497538 521313 150286 132560 161697 162811 199622 193868 182983 183167 109052 110444 337627 304042 900721 900377 252878 249879 333034 337634 406043 396930 401055 403323 405680 408686 372884 412551 901429 953177 641070 546598 365590 356405 421010 418503 428890 431118 421776 426536 466181 468829 820960 847269 40.55 67.8 2
09:16:55 2023-09-28 484075 483405 108025 105424 182062 190523 197523 196684 106770 105644 134606 138157 165488 168470 510105 551278 1344613 1319002 498170 524479 150219 132493 162112 163264 199726 194447 183145 183714 109052 110648 330739 306158 902621 899725 252878 249879 332891 337634 406043 396930 399836 403323 405966 408364 372620 411603 902432 953177 641070 548954 365886 356405 421010 418503 428890 431592 421483 425934 466145 468207 818496 847269 40.55 67.8 2
09:16:56 2023-09-28 483587 483409 108033 105697 182062 190621 197214 197128 106696 105355 134234 140368 169151 168754 507643 548385 1353412 1317018 497538 521313 150286 132993 162034 163180 199205 194199 183180 183714 109052 110444 336837 305649 908575 899725 252878 249879 332063 337396 406043 396894 399553 402721 404788 407756 372058 411603 901429 953351 638211 546211 365590 356155 420712 418208 428622 431662 421478 426536 467992 468927 821035 848964 40.55 67.8 2
09:16:57 2023-09-28 484619 484022 108107 105351 182246 187636 197509 197162 106891 105579 134606 140232 169186 168718 508883 552060 1346546 1317055 497891 521349 150152 132493 161956 162811 199483 193868 183145 183202 108902 110444 339043 304506 898753 898736 252878 249843 332063 337157 406043 396930 398953 402721 405395 407720 369929 410984 902506 952502 638211 547320 365074 355869 419820 417287 428587 430131 422776 425934 465092 466828 818496 847269 40.55 67.8 2
09:16:58 2023-09-28 484687 484157 108099 105383 182062 190621 197214 196684 106770 105322 134606 140146 169186 168636 508756 549230 1346274 1317018 497538 521313 150018 132531 163508 163092 199553 193727 183041 183574 108951 110597 338764 306301 900182 900611 252878 249632 332027 336681 405777 396605 398808 402685 404752 407756 369929 411019 902708 953177 639640 545367 364779 357620 419820 417876 428285 431360 420808 423466 467293 466828 819695 846669 40.55 67.8 2
09:16:59 2023-09-28 484285 484121 108066 105383 181774 190354 197612 197162 106696 105355 134529 140049 169186 168754 509676 548036 1346510 1317018 497891 521313 150045 131421 161663 162777 199205 193868 183145 183586 108718 110368 335919 304042 906079 898736 252878 249668 331489 336681 406007 396894 396565 401765 404788 407114 369857 409751 901429 951970 640159 546931 365037 355869 419820 414867 427680 431023 420479 423466 463354 469071 818496 846069 40.55 67.8 2
09:17:00 2023-09-28 483587 484157 107818 105247 182062 190319 197625 197128 106932 105691 134878 140433 165227 168459 508251 547856 1348778 1319002 498244 521313 150045 131570 161922 162777 199866 194270 182948 183679 108718 110444 339043 306116 903180 898736 252878 249493 331489 336681 405813 396894 396565 401801 404824 407149 369821 409099 901429 951934 638709 543829 364485 357367 419820 414831 427378 431023 420808 423430 465204 469071 819695 847306 40.55 67.8 2
09:17:01 2023-09-28 484870 485251 107991 105420 182097 190319 197405 196684 106876 105355 134268 140146 169304 168482 511833 549230 1346546 1317055 498244 521349 150072 132348 161922 162777 199622 193903 182855 183586 108937 110368 337627 304506 903740 900010 252700 249107 330987 336444 405971 396822 396601 400955 403579 406319 369785 409136 900152 952502 635809 544982 363934 355050 419191 414867 427123 432890 419291 426871 465537 468927 820450 848397 40.55 67.8 2
09:17:02 2023-09-28 484847 485908 108040 105322 182062 187373 197488 196957 106876 105572 134691 140723 169269 168754 508756 549266 1342592 1318929 498244 521349 149805 131511 161697 162777 199205 193833 182855 183586 108684 110368 339043 306756 905299 899085 252131 248687 331023 335732 405324 396227 396565 400884 403543 405372 369525 412086 899155 952502 635809 545019 363934 355050 419191 414831 426474 430386 419510 423394 463029 469071 818460 846069 40.55 67.8 2
09:17:03 2023-09-28 485067 485629 107838 105239 181809 190087 197214 197128 106802 105355 134234 140049 169186 168482 508397 549653 1348704 1318890 498060 522711 150219 132095 162000 162934 199518 193727 182843 183028 108842 110368 339043 304542 902069 899725 252198 248929 330719 336206 405935 396542 396565 403772 403579 405337 369229 408485 903218 951970 635809 544561 363934 354268 418599 414831 427714 437600 418917 423394 462668 468410 818496 844797 40.55 67.8 2
09:17:04 2023-09-28 485200 487758 107974 105062 182062 190185 197248 196957 106876 105355 134640 139843 169151 168636 509152 549653 1346546 1318929 498244 522487 150045 131421 161697 162777 199205 193833 182855 183202 108718 110368 339043 304741 908361 900648 252095 248339 330058 335732 405777 396263 396565 400848 402940 405301 368709 409446 901223 951155 631064 543829 363641 354268 419191 414831 426474 431173 418881 423358 464583 467715 818496 844833 40.55 67.8 2
09:17:05 2023-09-28 485758 486747 108007 105627 182107 187636 197419 197197 106744 105579 134539 138067 165327 168577 509006 550041 1342814 1316045 498060 524442 150012 131421 161663 162777 199171 193551 183006 183586 108684 110139 337627 304506 898197 899725 251314 248303 329987 335732 404757 395670 395899 400250 402338 405018 368673 407873 900116 946579 635809 543757 362835 354233 418599 414795 427412 437600 418585 423358 461984 467679 818496 844797 40.55 67.8 2
09:17:06 2023-09-28 485129 486349 107809 105066 181774 190185 197405 196684 106550 105322 134732 140049 167040 168246 511105 550041 1342814 1316045 498244 521313 150249 131330 161663 162777 199171 193586 182901 183469 108850 110308 338902 306301 899409 899651 251525 248090 330509 335514 404541 395562 395863 400215 403188 405041 368350 407655 899044 952502 637259 543757 363459 354233 418599 414687 426437 431856 418253 425734 463699 467314 817843 844760 40.55 67.8 2
09:17:07 2023-09-28 485447 487003 107818 105038 181866 187529 197488 196923 106631 105322 134201 140078 165604 168435 509152 548385 1345518 1316981 495341 522047 149326 131421 161147 162742 198963 193833 182531 183679 108467 110291 337627 305436 907315 899725 249727 248861 328955 333771 405613 394969 394123 400359 402904 405266 367494 405041 896787 954792 643059 542751 362763 354197 418599 413448 424257 431780 418881 424489 463709 463501 816070 846360 40.55 67.8 2
09:17:08 2023-09-28 485722 487035 107780 105034 182062 187110 197488 196650 106663 105322 134201 140112 167628 168317 510045 546398 1340686 1324536 501083 524479 150018 132277 161560 162831 198789 193797 182531 183167 108501 110291 339419 307174 896013 899725 249727 248652 329403 333447 405327 395283 396936 400359 402338 405930 367494 404720 894549 952502 633923 542367 362799 354233 418599 414067 422297 431249 418881 424489 464036 463465 816070 844760 40.55 67.8 2
09:17:09 2023-09-28 485025 486661 107784 104933 182036 186979 197179 196650 106517 105322 134201 140078 167522 168176 509872 545845 1341129 1324573 500505 521277 149159 131479 160976 162742 199136 193868 182797 183714 108501 110139 336263 306955 899969 898736 249144 248268 328423 333663 404721 394378 396373 396515 402020 405231 366390 406119 894549 952502 633923 540303 360686 353949 418599 413484 421335 430567 418253 424489 460440 465282 818552 849242 40.55 67.8 2
09:17:10 2023-09-28 484852 486855 107710 105141 181889 187075 197522 198535 106711 105546 134167 140078 169082 168176 509115 550190 1340907 1319831 498244 522451 149878 132180 161181 162742 198824 193833 182531 183167 108318 110139 338116 305400 911864 900010 249692 247884 327963 333699 404400 394378 396373 400359 401138 404098 366390 406119 897459 952502 637259 543521 363135 353666 417418 413448 422594 430567 417922 423556 462691 463501 816033 843527 40.55 67.8 2
09:17:11 2023-09-28 486181 486661 107765 104645 181901 186979 197179 196650 106484 105290 134628 140015 169082 168176 510666 547390 1342585 1322414 495607 521313 150980 131995 161492 162910 199261 193727 182392 183574 108550 110376 338764 308050 903427 902529 248849 248268 328920 333157 404721 397884 396433 396840 401067 404664 366097 406082 899155 951155 636782 539502 360686 354197 419191 413448 420707 430264 418217 424489 463381 462059 816375 846032 40.55 67.8 2
09:17:12 2023-09-28 487496 486999 107751 104788 181739 186848 197179 197677 106484 105677 133986 140426 168777 169026 509908 545845 1335504 1322688 506708 521313 149087 131240 160967 162742 198478 193797 182207 183551 108284 110291 339419 306406 904372 904217 248117 247502 328955 333397 402873 395598 396457 396804 399555 402830 368372 405470 894512 944016 634906 537905 360578 354598 417418 417214 420707 428095 414511 424489 463389 463031 818423 847306 40.55 67.8 2
09:17:13 2023-09-28 488173 487031 107754 105001 180879 190319 196871 197094 106825 105513 134560 137773 169179 168423 510556 547353 1333024 1320608 507067 522819 149053 131330 160967 162571 199366 193150 183076 182807 108467 109801 336837 306737 908570 905299 248117 246704 328689 333428 402235 394585 396493 396876 399275 403686 365255 405470 897389 942013 638211 541142 360288 353848 414962 414831 421335 429290 414511 422015 463354 462095 817264 847907 40.55 67.8 2
09:17:14 2023-09-28 486176 487107 107413 104677 180948 186979 197179 196479 106517 105290 134234 139850 169235 167670 512222 546772 1331026 1313376 504484 522083 149326 131059 161181 162223 198997 193797 182369 183132 108318 109834 335919 305866 895796 907261 248152 246739 326939 333181 403476 391989 395270 396840 400468 402865 366012 405362 894770 936555 636782 541142 360650 353135 414633 414507 423656 430280 419520 421162 465350 461953 813910 849002 40.55 67.8 2
09:17:15 2023-09-28 485442 486891 107967 104617 181901 186586 197179 196002 106770 105192 134606 137464 169082 167482 510666 543565 1332001 1311508 503697 522047 149292 131240 160856 162482 198755 193833 181954 183714 107986 110139 336263 307905 890948 906619 248501 247502 326939 331646 405327 391989 394714 396768 400504 405266 363104 404756 894549 936555 636782 537905 360614 354233 414962 414493 418830 429353 419214 421643 464036 459334 810791 846032 40.55 67.8 2
09:17:16 2023-09-28 486066 487022 107706 104348 181901 186064 197832 196036 106663 105290 134201 139850 169047 168068 510702 543943 1330325 1313317 504228 522711 148682 131511 160531 162605 197789 194270 181746 183831 107919 110368 337548 308284 889852 908851 249091 247467 327892 330607 405649 392025 397500 395544 398365 404983 363869 404114 896153 937915 638032 536692 360051 354197 415034 414651 418500 427411 418253 421942 464036 459334 807102 847871 40.55 67.8 2
09:17:17 2023-09-28 491996 487035 107595 104279 181774 186455 197145 196002 106484 105257 134040 139850 169082 167670 510666 546616 1318850 1311508 508185 522855 148748 131388 160565 162629 197892 193833 181919 183551 107953 110139 336263 308929 894318 907903 247352 245909 328955 329608 403512 391989 395270 396452 397061 403746 363104 405362 894549 934193 637725 537108 359541 353171 414962 414507 418794 425477 417626 421308 462633 458014 807102 847269 40.55 67.8 2
09:17:18 2023-09-28 492696 486783 107610 104795 181635 186528 197111 196581 106711 105224 134133 137582 169415 167494 510666 545897 1318850 1309612 508759 525969 147948 131240 160454 162629 197720 194472 181919 182853 107953 110139 339419 308248 890765 907903 247316 246127 328991 329644 403476 391989 395270 396768 396772 402900 363614 405362 896153 934193 643928 537636 359541 353135 414926 414759 418794 425023 417001 421308 462633 460355 804811 846032 40.55 67.8 2
09:17:19 2023-09-28 491759 487035 107413 104970 180948 186455 197179 196036 106484 105290 134171 137643 169082 168176 510739 548350 1318850 1305838 507464 522891 147846 131149 160342 162482 197858 193643 181954 183132 107953 110139 338483 308124 891355 907633 247316 245153 327963 329608 402271 390819 397681 396840 397061 404539 363034 404720 896493 934193 636782 540424 360015 355241 414453 414615 422158 423999 414439 421125 465314 462660 804637 846032 40.55 67.8 2
09:17:20 2023-09-28 491670 487058 107417 104728 180948 186325 197543 196036 106484 105257 134066 137479 168812 167670 511591 547390 1318813 1305851 507464 522855 147744 131149 160087 162517 197858 193662 181954 183132 107919 110063 337627 308284 891143 907903 246590 244907 328423 329573 402873 391403 394123 396137 397061 402268 363034 404756 896153 933532 634906 538048 359031 352112 414306 414759 420666 424141 419520 420712 461984 460201 804811 847269 40.55 67.8 2
09:17:21 2023-09-28 492438 487071 107343 104171 180913 186455 197043 196036 106305 105080 134066 137556 166984 167423 511930 549718 1320881 1308717 507317 522711 148444 131630 160019 162223 197720 193491 181631 183306 107853 109666 339419 306442 891215 907261 249091 245492 327998 329608 403211 391403 396936 396804 397061 402233 362490 404811 894549 932871 636782 537488 358777 354347 413687 414723 418830 424141 414547 420712 461948 459334 805383 846032 40.55 67.8 2
09:17:23 2023-09-28 492443 487107 107266 104074 180948 186064 197234 196036 106411 105080 133948 139656 169047 167670 513114 550041 1318850 1302209 507104 522891 147744 131027 160087 162223 197858 193627 181792 183097 107919 109834 338483 308050 895109 906619 247352 244495 327928 329608 402271 389653 394087 396840 397061 403686 361982 406119 896190 934193 636782 541194 359031 353848 413723 414723 419749 422968 417385 420383 464474 462551 804516 846588 40.55 67.8 2
09:17:24 2023-09-28 492297 486891 107355 104350 181314 186148 197076 196547 106484 105113 133948 139884 168846 167893 511531 550113 1318615 1301283 506027 525969 147744 131059 160574 162223 197720 193491 181792 183132 107953 109834 336263 306478 890346 906619 247699 244399 327468 329608 401071 389653 393810 396804 397061 403686 364057 406229 900652 932871 636782 541142 358777 351533 412488 414687 420080 422919 414511 419451 462438 460013 804811 843564 40.55 67.8 2
09:17:25 2023-09-28 490856 487143 107232 104074 180879 186325 196960 195493 106517 104799 134201 136821 168881 166827 511989 554152 1324344 1298473 499224 522891 147744 130937 159985 162076 197720 193185 181666 183097 107845 109801 339419 308050 893777 902669 247352 244364 325989 329341 402271 391250 394059 396768 397061 403435 360627 403060 897204 940948 641609 544289 359541 353775 413036 412071 422756 424811 416363 417495 460017 460336 808677 844183 40.55 67.8 2
09:17:26 2023-09-28 490437 487148 106791 103971 180706 186338 196564 195391 106517 104357 134201 136821 169082 166944 512259 553297 1328033 1298473 498483 522855 147643 130879 160053 162076 197892 193491 181827 183005 107919 109767 336263 306176 903831 904973 246590 244399 325989 329341 403815 391250 393150 396768 397061 403686 360880 402834 893585 938579 629456 542751 359031 353848 411222 409690 418866 424176 414547 417495 457218 459369 802456 842984 40.55 67.8 2
09:17:27 2023-09-28 486918 487107 107232 103986 181785 185191 197660 195899 106613 105048 134099 137367 169109 167458 510483 549932 1330180 1304064 495607 522819 147744 131240 160497 162223 197548 194382 180805 183714 107556 109666 339419 308248 884524 902669 246554 244399 325954 327622 403476 390819 391639 395580 397061 402233 364057 401251 894849 941743 632493 540339 359031 354598 414926 409726 418500 422919 414583 419451 457218 458014 801850 842984 40.55 67.8 2
09:17:28 2023-09-28 493786 487166 106766 103806 180593 186455 196257 196513 106127 105290 133603 139918 168542 167705 511824 550149 1331030 1309644 501491 522855 147692 130879 161675 162076 197583 193185 181954 182553 107737 109615 335807 307611 897956 901287 245795 243443 327433 328578 399613 391403 393465 395580 395836 401316 362490 402797 893548 937601 632493 542751 358015 351821 415385 413781 422756 423948 414079 419305 461106 462660 811132 842873 40.55 67.8 2
09:17:29 2023-09-28 492557 487035 106733 104423 180308 186586 195950 196786 106320 105322 133986 137479 168659 167670 509653 554680 1331883 1309644 500039 522855 147744 130699 160454 161705 197927 192950 182369 182518 107953 109582 339419 306375 902621 902632 246625 243408 325428 329608 401290 390819 393136 396804 397061 401035 364057 402176 891941 937263 633923 542751 359541 351290 412488 409797 419785 424877 414190 419378 458579 459334 813480 841787 40.55 67.8 2
09:17:30 2023-09-28 489103 489976 106766 103946 180559 186064 196564 196070 106613 105080 133729 139656 168777 167635 511462 553334 1340857 1311508 495571 522083 147948 130699 160759 161705 197927 192880 181954 182553 107737 109582 337627 305221 896577 898736 246554 243683 324996 329644 402106 392840 391712 396200 396988 400575 362849 400502 891831 947366 626776 540995 360051 351213 412416 410572 420927 425296 414777 418121 458138 460057 814607 842274 40.55 67.8 2
09:17:31 2023-09-28 487132 489972 106721 104249 180753 186194 196564 196070 106411 105113 133763 137226 168777 167517 510739 548421 1335025 1311407 495643 522855 147643 130847 160087 161739 197720 193537 181954 182842 107737 109582 336379 307174 895006 901015 245417 244399 324996 329306 399840 389653 391407 393181 397061 401352 362994 398808 892235 942942 631064 537145 359541 351821 413396 410572 418589 424806 414777 418749 455435 458727 815673 843275 40.55 67.8 2
09:17:32 2023-09-28 488405 489718 106692 104009 180741 185958 196495 195933 106353 105224 133881 137571 168742 167330 510433 548000 1340084 1313376 499661 522083 147744 134039 160753 161871 197892 192880 181378 182553 107663 109397 336263 305006 896352 898736 245795 245072 324996 329341 401290 391804 391064 395265 397061 400156 362994 399408 892235 944274 628205 540812 359541 351821 412126 410572 419774 424806 412355 417826 454477 460057 814058 841189 40.55 67.8 2
09:17:33 2023-09-28 487827 489972 106725 103982 180593 185508 196427 196002 106305 104969 133729 137220 168542 167400 510739 545130 1328309 1320807 502511 522487 147643 130699 159341 161705 197548 193255 181666 182553 107589 109397 339419 307248 893360 901005 245004 244399 324996 328578 399244 391527 392300 392043 397061 400718 360880 396529 890679 946984 633923 538122 359541 351393 413216 410535 418258 424066 414043 417976 457527 457330 811676 841189 40.55 67.8 2
09:17:34 2023-09-28 487832 489686 106626 103770 180559 185508 196564 195459 106287 105159 133696 137337 168507 167517 511989 544747 1333428 1318929 501454 522083 151317 130519 163564 161705 197548 192611 181378 182587 107589 109582 339419 306406 893136 902418 246285 244666 324996 329916 399560 390855 391653 391971 397061 400718 363543 398808 890971 937529 628917 536045 358015 351821 414342 409726 417409 422919 414506 419414 457218 457009 808692 841787 40.55 67.8 2
09:17:35 2023-09-28 488714 489972 106729 103703 180593 185508 195985 196036 106448 105513 133595 137800 168838 168459 510593 546930 1330517 1319002 506524 525223 147541 130699 160280 161705 197548 193280 181527 182842 107556 109582 339419 306406 891565 903847 246285 243648 324996 327586 401007 390819 393150 391696 396394 400120 364057 401251 886792 939315 629269 536214 358015 350930 413687 410986 417409 422884 413566 419082 458973 457330 811712 842984 40.55 67.8 2
09:17:36 2023-09-28 486954 490659 106374 103942 179739 186586 199422 196342 106160 104969 133226 139711 168472 167705 512751 545166 1326150 1313206 507104 522487 151248 133945 163493 161705 197583 192576 181666 182264 107408 109321 336263 306406 902301 903573 246285 242900 324996 327092 399311 391250 393465 391971 395243 397670 360952 401287 886755 933913 626450 537284 357509 349139 410033 410986 417409 423948 413142 419124 459656 457187 813947 844146 40.55 67.8 2
09:17:37 2023-09-28 490706 490906 106413 103971 179851 186349 199631 196342 106127 104936 133226 137479 166054 167670 512186 545201 1328107 1317123 507464 522083 151248 133980 161633 161705 197240 192576 181954 181975 107522 109430 336263 306212 898903 902705 246285 242900 324996 327321 399708 391250 393465 391386 394652 397706 360880 402228 889007 933877 633923 534728 357509 349103 409997 410986 417409 421632 410467 414489 460126 457009 814058 842984 40.55 67.8 2
09:17:38 2023-09-28 486160 489962 106700 103703 180308 185544 195950 195255 106305 104519 133729 136821 168542 166944 513114 548000 1324358 1307745 505236 521716 147541 133876 160309 161190 197927 192611 180874 182391 107556 109212 336263 305432 894828 905663 246285 243693 324503 330383 400158 387916 391653 394604 396700 398609 358892 400502 889963 932102 633923 537937 357905 348888 411540 412318 417999 422928 412308 414308 458291 457151 813984 842984 40.55 67.8 2
09:17:39 2023-09-28 488529 490664 106626 103734 180239 185473 195373 195221 106273 104695 133729 136795 168825 166792 512948 548385 1326128 1305777 504090 521277 147744 133806 160463 161010 197858 192371 181470 182356 107522 109254 338116 304220 917631 907261 246285 242795 324960 328578 400441 387844 392208 391660 396394 398228 358566 399973 889847 930199 641609 535862 358015 348219 410704 409690 417999 422813 410431 414344 459800 458179 811676 842984 40.55 67.7 2
09:17:40 2023-09-28 488511 489613 106535 104167 180603 185191 195882 195356 106353 104839 133662 137015 166658 166920 512003 549014 1326402 1305851 505236 525559 147744 134080 160565 161122 197892 192985 181550 182217 107522 108994 337627 304220 896315 907903 246285 242626 324960 328276 400158 387844 391639 391625 396358 397670 357991 399690 886975 929930 632493 535484 357762 348577 410704 409690 417409 422518 410068 414016 457182 455903 811676 842984 40.55 67.7 2
09:17:41 2023-09-28 487947 491010 106512 103499 180114 185473 195916 199160 106127 104695 133696 136821 168673 167096 512222 546772 1324197 1307708 505990 522451 147643 133893 159951 161010 197858 191934 181919 181779 107737 108886 340739 304006 907538 906582 245764 242085 324960 328046 399608 387880 392208 391350 394580 396488 358566 400662 886384 933532 632493 536595 356710 348291 412414 412866 417228 423686 410248 417636 458363 455760 813873 842836 40.55 67.7 2
09:17:42 2023-09-28 489446 491001 106341 103846 179670 186338 195271 196036 106094 105080 133788 137201 165684 167494 512186 545130 1324206 1314312 507464 522451 151284 133911 163458 161364 196931 192296 181631 181814 107194 109028 338483 306406 906592 903737 245590 242085 324960 328518 397029 390147 391930 390730 393990 395863 360481 399973 889783 933841 632493 535073 355958 347528 410704 409367 414759 422792 409778 414344 457182 455618 811712 842385 40.55 67.7 2
09:17:43 2023-09-28 489487 491010 106333 103574 179546 185438 195339 195391 106127 104487 133159 136821 168438 166827 512186 547578 1325459 1305777 505200 522047 147541 133772 159562 160642 197892 192371 181378 181906 107556 108886 339969 305395 905637 906619 245244 241882 324515 330150 398790 387520 390919 393210 394436 396070 357345 399241 887401 929980 642481 536595 355994 347492 410704 412208 414845 422792 409163 413725 457146 454339 814021 841787 40.55 67.8 2
09:17:44 2023-09-28 489482 491357 106308 103817 179670 185438 199702 195459 106127 104871 133126 136821 168438 167061 512585 546772 1325459 1311508 507464 522451 151144 133893 163422 161398 197240 192260 181792 181618 107341 109028 338483 304542 907748 903737 245244 242050 324960 326528 397029 387916 391930 392376 393400 395310 359107 399408 884469 934854 633923 535073 355958 347528 409926 409079 414759 423568 409778 414452 456789 457135 814026 843876 40.55 67.7 2
09:17:45 2023-09-28 492432 490901 106267 103770 179602 186148 196981 196240 106142 105224 132796 137273 165383 167635 511893 547171 1326327 1315248 507067 522047 147195 130340 163414 161156 197240 192371 180805 182229 107473 109028 338483 307686 898316 902288 245244 241882 324731 328286 397029 390974 391064 391822 393088 396175 360518 396529 884140 934854 633923 534694 355958 349384 409997 410572 414552 422494 410139 414452 455435 453207 808046 839326 40.55 67.7 2
09:17:46 2023-09-28 490561 490664 106341 103677 180114 185143 195916 196036 105803 104936 132741 137397 168134 167635 511824 545130 1324289 1315248 507067 522047 151178 133893 163422 161107 196624 192734 180771 181941 107160 109028 341689 307174 903733 904217 243864 241679 324503 327823 396993 390147 391028 391822 392225 395310 360228 400830 889220 935333 636782 534999 355775 348960 413036 410462 414507 422386 410865 414452 454441 453171 808046 839326 40.55 67.7 2
09:17:47 2023-09-28 490780 491357 106333 103503 179705 184885 197819 197129 106142 104533 132708 136821 168169 166792 511833 545130 1333777 1315248 499966 522083 147297 133893 163158 161010 196624 192237 180771 181941 107160 108994 337627 306370 897543 901287 243864 242050 324694 327591 397065 390698 387479 390992 392812 398931 358602 396899 881608 937952 631064 533557 355921 348541 412451 409413 413642 422197 410431 414380 455589 452536 807102 839289 40.55 67.7 2
09:17:48 2023-09-28 487261 490668 106235 103378 180064 184814 195339 199196 106021 104799 132741 136726 165453 166559 511824 550113 1329213 1306779 497986 522083 151213 133737 163264 160642 197411 191934 180530 181779 107194 108811 339419 306811 896992 898826 246146 243314 322920 328518 396849 387736 387335 394324 393222 396952 357488 395162 884104 939242 626776 537759 356966 347528 410414 405781 415061 423719 409163 416303 451039 454624 809266 834651 40.55 67.7 2
09:17:49 2023-09-28 488520 490664 105976 103434 179662 184849 199702 196955 105771 104454 132525 136821 168169 166792 511824 555036 1328107 1305923 495643 522083 149403 130387 163529 160676 197240 191934 180805 181618 107160 108811 337627 304006 899082 898447 245590 242325 323100 326760 396957 387844 387515 391350 392190 394101 358302 395162 885720 937915 634805 537941 355921 347248 410087 405817 417083 423244 408908 415970 454790 456629 811132 837289 40.55 67.8 2
09:17:50 2023-09-28 489213 491248 106416 103499 180132 185238 195305 199125 105803 104487 133490 136646 165418 166757 512186 554935 1332830 1305610 498244 522487 151144 133586 163193 160676 197397 191631 180840 181365 107160 108627 339419 304970 901650 901758 245590 241984 324046 327591 396957 387880 387515 391350 391019 394101 357488 395162 887920 935160 629456 539502 355131 346447 410087 409036 417409 421603 407936 415306 453300 455939 807812 834396 40.55 67.8 2
09:17:51 2023-09-28 491302 491094 106235 103430 179670 185143 195339 194816 106264 104533 132741 136726 168134 166524 512222 553334 1333888 1304993 498244 522451 151144 133586 159201 160642 197240 191329 180633 181331 107087 108627 339419 306158 902793 899085 245244 241984 322252 327591 396605 387844 387479 393972 394123 396844 357238 397426 888792 938172 629635 538937 354089 348595 410668 408149 414953 419097 407973 414344 456885 454445 804775 836801 40.55 67.8 2
09:17:52 2023-09-28 495264 490880 106202 103499 179378 185433 199631 195391 106021 104832 132525 136821 168134 167365 511824 550077 1320518 1304064 501454 522891 149062 133707 160697 161122 196624 191689 180737 181779 107054 108994 336613 308050 898936 899725 243864 241984 324960 324830 396957 387916 387479 391822 388691 395275 358314 396862 888970 937915 637259 537868 351672 346482 410704 408186 418026 419097 407936 413689 454625 454588 804811 836208 40.55 67.7 2
09:17:53 2023-09-28 494913 490839 105951 103313 179134 185139 199280 195425 105771 104519 132300 136821 168017 167096 512222 554935 1324518 1304064 501491 522855 148536 133893 160840 160898 196624 191364 180599 181537 107249 108576 339185 306010 897627 899725 243792 241573 324359 326486 395589 387808 386862 392099 388656 392931 359518 396041 886975 935196 628205 537905 351564 345405 410232 405853 415025 419133 405569 415270 454304 457641 805383 833769 40.55 67.7 2
09:17:54 2023-09-28 492707 491788 105984 103309 179775 185433 199560 195425 105771 104454 132424 136889 165453 166827 512222 554935 1323259 1304064 503227 522083 150864 133586 162859 160898 196317 191969 180461 181653 106506 108661 337548 306442 894956 898736 243418 241644 324960 324757 396362 387880 386898 391269 388656 394136 357488 396299 889783 936555 628205 536692 353836 347278 411503 405529 414153 418692 409669 416450 453482 453029 801242 837289 40.55 67.8 2
09:17:55 2023-09-28 493724 489972 105976 103182 179705 183983 195882 195086 105738 104663 132300 136631 165615 167072 510702 550005 1322637 1302209 499966 522891 148641 133893 162560 161156 195399 191969 180200 181941 106506 108811 338857 309370 887469 898736 243864 241984 324503 324361 397029 387916 386317 390992 387533 395310 357238 395738 889637 935196 628205 536214 351600 347248 410704 405817 414261 417851 408549 416340 453663 451867 800072 834396 40.55 67.8 2
09:17:56 2023-09-28 493140 491006 105976 103317 179138 184556 199631 199089 105803 104221 132708 136502 168134 166373 512222 550185 1309667 1294752 506027 522487 148502 133707 162973 160898 196419 191934 180485 181653 106506 108627 340588 306406 907542 903663 243864 241224 323759 324181 396705 385236 391036 392376 391899 395481 355201 398556 890596 924928 631064 536322 351636 347004 408353 409737 414444 418438 408895 414093 453732 453962 798965 838694 40.55 67.8 2
09:17:57 2023-09-28 494105 489972 105984 103229 179412 184263 199667 199054 106021 104117 132650 136374 168134 166408 512259 545845 1316943 1298473 502765 521313 148328 133893 162823 160976 196010 192237 180041 181941 106473 108811 344050 308452 884790 905263 242387 242325 322801 324721 396439 385451 386317 387790 389544 396488 354242 394341 883771 926119 637259 531974 353771 347563 406056 405853 411178 420384 410140 412519 453663 452260 803528 839602 40.55 67.7 2
09:17:58 2023-09-28 486745 490664 105874 103224 179541 184263 197263 198811 105771 104533 132415 136374 168134 166524 511893 548385 1318887 1303923 506027 521313 149634 130817 161221 160806 197479 191555 180702 180689 107094 108128 337548 305649 903843 906263 242963 241644 322537 326667 394513 384874 389925 390129 389782 395014 354242 394884 885093 926809 631064 533557 351708 344332 406056 408222 412372 419097 404855 413470 454050 449236 806939 836838 40.55 67.7 2
09:17:59 2023-09-28 489749 491570 105265 103279 178569 184849 199209 195120 105771 104286 132266 136597 165131 166594 512622 546772 1318887 1307708 506745 521313 150585 133521 162894 160472 196419 191028 180805 180793 106473 108295 338483 306301 905855 902288 243106 241644 322085 324757 394271 385523 387515 387898 389544 394446 355343 395162 884664 931618 626450 531717 351564 345263 409507 408653 411902 418955 408461 415159 455589 450827 806939 836838 40.55 67.7 2
09:18:00 2023-09-28 491059 492343 105708 103358 179049 185009 199105 195391 105673 104839 132132 136821 165016 167365 512222 547536 1322637 1311508 505990 521277 148606 133482 160737 160642 196590 191934 180495 181365 106473 108295 337548 305902 894287 902566 243111 241474 322085 324757 394584 387844 387479 387429 389236 394723 356128 396299 884520 930236 629635 532011 351672 345925 409798 405817 410853 419494 405606 415270 453663 451043 805956 834651 40.55 67.7 2
09:18:01 2023-09-28 486832 491353 105812 103192 179387 184228 199316 198914 105771 104357 132266 136488 165731 166408 512259 554543 1330942 1304993 498244 521313 150829 133296 162894 160096 196624 191329 180485 180827 106473 108261 338483 305432 899412 899725 243648 240343 323441 324685 394405 386465 387716 392026 391899 394616 357486 395104 885550 934193 619404 539655 353836 345370 409219 405709 413606 416610 405425 414093 450967 451163 802310 834910 40.55 67.8 2
09:18:02 2023-09-28 496222 490664 105620 105745 179099 184099 199455 198811 105771 104188 132300 136185 165131 166025 511953 550113 1321698 1296597 495643 521277 150585 133516 162595 160608 195365 192272 179439 181975 106334 108627 337548 308284 888295 898736 242764 240645 321110 323209 397029 386337 386617 387934 387533 395275 354206 392763 884396 930236 625347 536447 351636 347528 406056 403323 412407 418474 411890 411897 449303 453486 793088 834873 40.55 67.7 2
09:18:03 2023-09-28 495346 491094 105595 105707 179525 183679 199316 198704 105771 104221 132233 136151 165535 165990 512222 545845 1309667 1300193 507206 524442 148362 130175 159998 160574 195874 192097 180426 181641 106374 108385 337912 306334 885481 904623 242024 240966 321799 323065 396641 384838 386009 385996 388047 396673 353144 395177 883267 921120 629635 530021 350539 346447 406020 405709 409306 417261 407973 410371 451039 449775 796696 835653 40.55 67.7 2
09:18:04 2023-09-28 488520 490378 105773 105643 179382 183507 199631 198426 105771 103884 132366 135929 165131 165457 512259 550424 1316943 1298436 502592 519776 150654 133261 162859 160096 195976 191329 179632 180793 106440 108153 338483 304542 886660 902669 242181 240966 319100 324397 396362 383112 384583 387790 389544 395692 354494 394288 883834 924304 626776 534620 353625 345522 405446 405565 412990 420017 405497 409682 451039 452218 805383 834396 40.55 67.7 2
09:18:05 2023-09-28 487482 490997 105523 105639 179250 183644 199560 198704 105738 103987 132266 135933 165131 165990 512259 547578 1316943 1304064 504521 521313 150864 133041 162859 159620 196590 190727 180485 180472 106473 107930 335919 304566 902455 902705 242181 240797 321986 324830 392194 383112 386009 387826 387533 392475 354967 395457 880505 919502 628205 532011 351105 344783 406056 405817 409917 417558 403077 412884 453663 451043 806917 834433 40.55 67.8 2
09:18:06 2023-09-28 489066 491362 105273 105639 179099 183644 199280 198740 105738 104052 135752 136039 165131 165990 511498 548457 1331883 1304993 498244 520910 150654 133041 162894 160096 196317 191161 180041 180793 106440 108061 339419 306681 910625 897317 242621 240450 319737 324541 396659 384694 385376 387718 388656 393615 353144 391610 884464 935160 621059 531684 351708 344332 405696 405455 411792 419133 405176 411571 449301 449201 806529 832541 40.55 67.7 2
09:18:07 2023-09-28 488866 491362 105241 105673 178569 183807 199001 198775 105561 104085 132142 136408 165131 166025 512259 554935 1324349 1301283 495607 521349 148641 133335 162894 160096 196283 191126 180485 180758 106440 108079 336263 305432 907313 898447 243178 239883 320103 324757 393369 384333 386617 390165 387498 392475 353179 393355 883042 934854 635809 535898 350503 343334 405768 404244 415302 416946 407012 412080 450787 453595 802308 833933 40.55 67.7 2
09:18:08 2023-09-28 490514 490342 105624 105537 179417 182891 195373 198426 105738 103884 132525 135711 165131 165457 512259 553043 1320807 1293673 499661 524107 148641 133494 160656 160361 196146 191190 179495 180827 106407 108187 337548 306737 892988 903206 242387 239476 320588 323700 395176 384875 385960 387934 388047 394723 351938 392135 884922 924776 625347 534728 350010 344851 403561 403323 412407 415956 404606 408417 449626 450647 796569 834910 40.55 67.8 2
09:18:09 2023-09-28 492703 490664 105237 105605 178369 183679 199280 198461 105666 104020 132132 135963 165131 165457 513021 550113 1305846 1291072 506027 521313 147984 133335 162411 160130 195433 191329 179632 180793 106228 108112 339093 306370 890541 902669 241653 239272 321110 322719 394549 385418 388781 387610 387758 394374 354930 394434 885513 920214 620284 533410 351829 345370 405590 405781 408732 417318 409042 410371 451039 449034 795565 834433 40.55 67.7 2
09:18:10 2023-09-28 493179 491357 105595 105643 179104 183132 199351 198426 105771 103916 132324 135707 165131 165457 512259 543600 1315077 1296592 501527 520579 148434 133428 162595 160130 196010 191399 179597 180861 106228 107897 337548 306301 887038 904019 241599 240628 318618 323377 395768 382539 386617 386319 388656 394723 351614 392763 880505 922545 626776 533557 351672 344625 403525 404496 409953 419097 405176 408742 450714 450726 801887 833179 40.55 67.7 2
09:18:11 2023-09-28 489749 491362 105204 105635 178535 183679 199140 198600 105666 103949 135554 135929 165131 165990 511989 545201 1326302 1306779 499661 519812 150341 133041 162595 159620 195976 191120 179925 180551 106650 108028 337548 306375 893591 894443 241456 240077 318476 323556 393190 383112 384360 386627 387498 392510 354894 389744 880551 928552 626776 531681 352830 343264 405377 400884 410889 417851 405637 410008 447995 448851 805956 832541 40.55 67.7 2
09:18:12 2023-09-28 486850 491606 105143 105605 178377 183675 199105 198636 105593 104117 135554 135963 165131 165990 512259 554935 1322637 1298473 498520 521313 148641 133242 162595 159384 195976 190692 180132 180724 106407 107830 337548 304529 901071 897809 242351 238699 319100 323700 392123 383148 386070 387862 388047 391782 354465 392098 883042 930163 626776 537247 352329 346174 405768 405455 412697 414971 407880 411388 448076 450864 795343 832356 40.55 67.7 2
09:18:13 2023-09-28 495946 491010 104997 105541 178139 183028 199524 198669 105633 104059 132099 135895 164888 165977 511930 545554 1313007 1296597 505337 524107 147707 133646 159921 160472 195263 191294 179314 181331 106082 108153 338975 308929 883043 908577 239864 240219 319843 321562 394584 382503 386070 384243 388011 394723 351938 391544 880469 921120 625347 528415 351829 344332 403453 403287 410658 417487 404891 407841 450933 448403 797734 834317 40.55 67.7 2
09:18:14 2023-09-28 487827 491357 105139 102965 178569 182900 199595 195202 105738 103916 132233 135673 165131 165272 512222 548385 1315258 1298436 503697 519740 148363 133242 162823 159553 196590 191050 179597 180598 106228 107789 337627 304566 907422 903059 240815 239272 317211 324397 394686 383983 386397 386140 390206 391675 351686 391989 880697 920937 620284 531937 350503 342843 404734 404496 411493 415779 404996 409067 450931 448403 807028 834637 40.55 67.7 2
09:18:15 2023-09-28 490441 492488 104795 105674 177939 183971 195174 199054 105351 104533 135414 136597 164180 166524 511824 547390 1318850 1307708 504448 520910 148328 133335 162489 159620 195365 190993 179597 180758 106049 107863 340705 305436 891591 900648 240068 239272 320888 322193 391573 384297 386617 384820 388047 391533 355468 392135 879186 919538 628205 528825 350238 343264 406020 403252 410368 415956 406146 411571 448886 447701 802384 835250 40.55 67.7 2
09:18:16 2023-09-28 496750 491357 105063 105541 178505 183063 199173 198355 105738 103852 135709 135673 165016 165423 512222 550113 1315040 1289201 498244 520543 150237 133335 160099 160149 195805 191120 179675 180655 106308 107946 336613 308497 903517 901250 241135 238558 319065 321669 394235 382701 384323 387466 387521 393579 351227 389744 883042 926312 621952 535073 350831 343299 401120 403323 410529 414935 406146 405475 449590 450336 795322 834317 40.55 67.7 2
09:18:17 2023-09-28 495264 491366 104969 105464 178497 183063 195870 195476 105561 103987 135519 135579 164901 165423 512222 547003 1304884 1294752 507104 520910 147502 133521 162191 160096 195026 191294 179280 180793 106017 107897 338739 306478 886463 902705 239325 239105 320068 320482 393369 381967 386617 383938 386812 393615 351578 392135 880794 920951 625347 530356 350831 345002 403382 403108 409463 416105 408170 407660 448478 447001 797830 833724 40.55 67.7 2
09:18:18 2023-09-28 486918 491357 104893 105541 178224 183063 198930 195476 105561 104195 132233 135657 164888 165745 512968 549896 1329234 1303083 497743 524107 148571 133263 162454 159443 195399 190692 179439 180517 106275 107500 336263 305432 894258 895487 240601 238558 317176 322719 391537 381967 383164 387172 388047 391232 351902 387515 880469 932871 623917 536066 351579 342843 405341 402048 409881 412808 403483 410008 447554 449703 797830 830143 40.55 67.7 2
09:18:19 2023-09-28 495248 491094 104756 105537 178220 183063 195732 198391 105384 104228 135572 135673 164901 165457 510739 550077 1318137 1292910 499306 521277 150272 133007 162227 160155 195365 191329 179314 180758 106017 107863 336613 305436 901354 899725 240601 238452 320476 322169 396368 383242 383019 386483 387249 393400 351083 387335 880391 926349 615528 535073 350831 345649 404367 404460 409881 413421 405571 405475 450116 448044 793236 834910 40.55 67.7 2
09:18:20 2023-09-28 495264 491357 104832 105430 178049 183028 199209 198355 105561 103916 135572 135485 164901 165457 512222 545845 1307773 1294752 504411 519776 147539 133041 159421 159620 198263 191294 178997 180793 105726 107863 339093 307174 886025 901287 239006 239476 317211 320731 393958 380790 384360 383094 388047 393615 351794 389780 879150 919746 624811 528825 350503 343299 402285 402649 409210 416326 403964 405439 449656 449066 799385 834243 40.55 67.8 2
09:18:21 2023-09-28 489482 492052 104764 105507 177977 183028 195870 195476 105528 103884 135709 135767 164901 165492 512222 547578 1324363 1303994 498244 522847 148018 131045 159987 159452 195297 190588 179460 180335 106017 107730 337548 305940 892949 894369 240068 237997 319053 321705 390988 384328 382368 385361 388047 390648 351866 389851 877993 932871 624390 534694 351579 342843 404698 400884 409953 412231 403813 409067 448613 450408 797644 830143 40.55 67.7 2
09:18:22 2023-09-28 494809 491015 104562 105391 177973 183063 195458 198530 105561 103884 135484 135929 164672 165492 513114 550077 1315040 1292910 495643 519776 147334 132787 159421 159620 198157 191294 178467 180793 105693 107533 340822 307174 886234 898736 239864 237961 317878 320731 394271 381360 383164 385433 386539 393615 351227 390406 883834 926166 618200 534325 350831 344747 403296 403108 412113 414971 404231 405367 450613 449739 795001 833724 40.55 67.7 2
09:18:23 2023-09-28 488515 491357 104554 105178 178224 182448 198930 195025 105575 103955 132324 135530 165027 165318 512838 548278 1315184 1299372 503587 519776 150481 132534 162525 159045 196418 190588 179563 180153 106049 107352 336263 304350 915754 903685 239784 237961 319210 322456 389822 382160 385214 384243 388011 388903 350203 390643 875316 919746 617466 530021 349838 342807 405341 402048 408921 414899 404709 409067 447589 447159 801813 831950 40.55 67.7 2
09:18:24 2023-09-28 491727 491357 104699 105323 177943 182610 195458 195202 105510 103852 135449 135673 164180 165423 510739 545166 1322050 1305814 500016 519776 147537 132718 159916 159409 195331 190524 179314 180187 105693 107467 340588 305432 891018 899085 239616 238452 319120 321562 393292 383242 381253 384100 387831 389888 351614 386209 874661 930199 634805 533300 351579 342807 403489 400848 409594 414899 402736 407841 446972 449739 797771 828892 40.55 67.7 2
09:18:25 2023-09-28 493827 491357 104497 103179 177417 183063 195321 198704 105279 103987 135414 135929 164145 165990 511860 550077 1315040 1295674 499613 520508 147712 133335 159645 159587 194756 190449 178997 180187 105693 107500 335677 307174 898836 897809 239325 237261 319100 319725 389822 381967 383164 384279 383348 390065 351938 387443 880505 930199 625347 531974 348847 343299 404129 399582 410222 414899 407190 410732 445383 447594 791930 829687 40.55 67.7 2
09:18:26 2023-09-28 494135 490664 104691 105251 177977 182738 195870 194929 105416 103748 132086 135077 164672 164892 512985 546616 1309667 1294634 502511 522884 147535 130953 159869 159486 195297 190888 179177 180460 105878 107401 340705 306301 887484 902566 239157 237760 318408 323605 391537 382214 383201 383974 388011 390816 349639 387515 875084 915711 623917 530396 350831 342566 402886 402649 409210 412878 401387 407841 449656 445711 804811 832541 40.55 67.7 2
09:18:27 2023-09-28 493052 491357 104248 105395 176825 183097 194911 198740 105207 104020 135449 135963 164145 166266 512222 543565 1316943 1303923 503697 519776 147884 132753 160082 159443 195060 190657 178997 180438 105693 107393 339801 306084 887821 898736 239884 237961 316919 320210 390988 382539 383780 382485 386267 389817 351614 390961 878711 926349 614647 528850 350334 342699 403868 401383 410658 414935 402598 405475 445614 446401 801134 828819 40.55 67.7 2
09:18:28 2023-09-28 493402 489887 104417 105328 177803 182784 195281 195162 105575 103852 131884 135350 164042 165168 511677 549932 1315184 1290774 497891 520543 147642 132718 159757 159486 194992 190692 178467 180187 105384 107631 338857 304970 891087 898465 239289 237025 317141 319725 392194 381890 381742 384243 385111 392092 348586 386209 877906 923729 625659 533557 349342 342843 400486 402048 410078 411550 403850 405367 447904 447072 790692 832541 40.55 67.7 2
09:18:29 2023-09-28 495610 491362 104385 105178 177697 182483 195458 194929 105384 103748 135449 135077 164214 165157 513515 545845 1305846 1292910 504338 519776 146821 133150 158940 159620 198331 190692 178433 180222 105840 107664 334757 308124 885478 901460 237741 237891 318669 319583 394407 382124 382982 384074 386232 391471 349639 387443 875426 917039 628559 529602 350583 342807 401588 401940 409210 413456 401351 404724 448931 446734 802456 831950 40.55 67.8 2
09:18:30 2023-09-28 489176 492136 104389 105212 177379 182483 195321 195065 105207 104059 135382 135485 164145 165423 512222 545968 1313451 1301283 504521 520543 147334 132718 159421 159169 195026 189793 179314 179619 105174 107319 336613 305866 904580 900010 237847 236859 316220 319725 390798 380222 384360 382485 385075 387132 351263 387551 874084 921120 619529 526851 349342 342843 405014 401273 405759 414971 402912 405331 445118 446272 801242 829760 40.55 67.7 2
09:18:31 2023-09-28 492402 491010 104417 105110 177943 182160 198930 194383 105689 103548 135579 135010 164214 164364 513021 554543 1313414 1285255 498060 522994 147608 130910 159359 159486 194958 190518 179177 180050 105562 107319 335677 304542 890091 899725 239112 236459 316884 319690 389822 378903 381704 384712 383384 389176 347536 386862 877248 917726 630009 532011 348354 341965 400486 400884 406047 412640 403813 405367 449020 444355 788603 831950 40.55 67.7 2
09:18:32 2023-09-28 494105 490664 104385 105490 177413 181871 195458 194383 105384 103651 135572 135077 164145 164743 512222 543565 1309667 1292910 500002 521146 147609 132500 159421 159299 194722 190483 178433 180187 105037 107352 336613 306737 884214 901646 237847 237795 317770 318794 390988 381082 382587 384310 386288 390948 349388 387299 876293 919133 626776 528269 350831 342627 402404 400813 405687 412520 400748 405902 445493 444667 801813 832268 40.55 67.7 2
09:18:33 2023-09-28 486435 491144 104565 105412 177799 182643 195281 195166 105463 103884 131828 135350 163973 165248 511641 554789 1318850 1292636 497538 522071 147157 130498 159421 159045 196731 189758 178501 179925 105562 106844 335677 306084 892936 896194 237847 235729 317211 318759 390798 380222 381435 383058 382202 387710 350732 386245 878674 919574 625347 528861 346878 342843 401049 400032 408921 411263 404996 404760 444671 445050 787414 827021 40.55 67.7 2
09:18:34 2023-09-28 493402 490664 104360 104960 177977 181559 195732 194348 105351 103748 135379 135077 164145 164433 512259 554543 1305071 1279965 498520 521259 147334 132534 158976 159079 198331 190057 178467 179947 105562 107301 335677 308278 885628 902288 238443 236108 319120 320714 392458 380937 383780 383938 382739 388868 349148 392300 877883 914588 625347 530127 347861 342771 400767 399582 405939 410976 404430 404119 444244 442348 790355 830106 40.55 67.7 2
09:18:35 2023-09-28 488866 491788 104456 105114 177939 181710 195458 194348 105384 103748 135414 134790 164145 164364 510739 548000 1309725 1291991 501100 519776 147609 132465 159421 158916 195026 190057 178501 179619 105174 106811 334409 304492 894205 901287 237811 236293 315983 320731 391904 378903 382010 381949 386267 387780 347536 386826 873848 910488 617994 528451 349838 340452 403831 403735 405723 413803 400000 405295 445457 444322 802384 830351 40.55 67.7 2
09:18:36 2023-09-28 495789 492048 104233 105110 176825 182738 194876 195339 105318 103852 135344 135418 163928 165388 511495 552060 1315323 1293711 500371 521442 146752 130680 158835 159418 195891 190518 178331 179994 105351 106811 338857 306075 882991 898780 237776 236023 317770 318688 391585 380937 378538 383023 383008 390030 347501 387407 877212 921047 624209 531974 348354 342253 401304 400813 409499 412640 402525 406086 445564 447159 789457 830069 40.55 67.7 2
09:18:37 2023-09-28 495578 491010 104304 105042 177379 181871 195321 194348 105318 103722 135344 135010 164076 164858 510702 545423 1303219 1289163 504411 521515 146511 132684 158940 159299 198016 190092 178399 180153 104899 107139 337912 306881 888893 899725 237041 237156 315983 318242 390643 380792 381683 382500 384212 389888 348407 388744 875598 919096 617994 528098 350086 342217 400984 402308 405615 412484 399854 405939 444796 443004 800676 829834 40.55 67.7 2
09:18:38 2023-09-28 490992 491834 104432 105378 177281 182275 195043 194822 105286 103819 131774 135282 163904 165098 510666 554543 1318850 1294752 497670 519704 146989 132405 159421 158539 194722 189786 178997 179267 105207 106745 334312 304566 894110 895487 238549 234932 315983 319206 388051 381892 378610 383094 383008 385372 348550 387826 876058 923729 621059 532765 346878 341219 401085 400323 406011 411121 403132 405331 441665 443039 787971 823987 40.55 67.7 2
09:18:39 2023-09-28 493402 491015 104320 104863 177345 181675 195321 194348 105351 103477 135572 134637 164111 164622 511462 550113 1308627 1282662 497538 519476 146856 130398 158940 158539 198086 189884 178262 180056 105109 107235 335677 306301 888935 900611 238372 235355 318183 320307 391278 378758 381937 383023 382745 389858 347079 386754 875280 914588 621059 531112 347077 342253 401588 401456 404689 411446 402561 406050 444832 441658 788557 829444 40.55 67.7 2
09:18:40 2023-09-28 491572 491357 104308 104906 177383 181837 195321 194348 105542 103548 135344 134756 164076 164329 512186 545166 1309358 1289201 499966 521146 146994 130524 159171 158539 198157 189723 178433 179550 104723 106745 334409 304208 895849 901005 237041 235659 315947 319466 390798 378830 380824 381307 384498 386521 346420 386173 873192 914588 630009 528812 348664 339902 403545 402447 405759 413150 399326 408363 446899 441669 802384 830351 40.55 67.7 2
09:18:41 2023-09-28 495541 489759 104070 105076 176256 182252 194295 195214 105030 103677 135288 135498 163552 165179 511531 552180 1309519 1291867 499624 522994 146683 130281 158764 159164 195891 190023 178117 179550 104579 107204 335336 306301 890964 897427 237373 235002 315983 320307 392458 378830 378501 381878 382167 388832 345899 385996 876330 919709 624209 531184 346513 341219 400418 402024 408344 411121 401278 404899 444208 445788 787971 828856 40.55 67.8 2
09:18:42 2023-09-28 495610 491357 104292 104936 176269 181549 194911 194348 105174 103619 135155 134883 163962 164329 510702 545845 1300410 1289201 503660 522254 146952 132431 158320 159079 195165 190057 177837 179585 104507 106778 337912 306811 878410 899048 236109 236423 315983 319329 392349 378578 378393 381618 382865 389271 347358 387605 874904 914441 621059 526974 348600 340703 399853 401172 405615 414243 398835 404863 443550 441850 799954 830351 40.55 67.7 2
09:18:43 2023-09-28 489140 493806 104372 105236 177154 182309 194734 194278 105253 103994 135428 135282 163904 165088 511462 554935 1313339 1294634 499224 522254 146890 130308 158976 158911 194654 188933 178433 178860 104651 106672 337548 304492 896032 894627 237776 234208 315983 318465 388015 378903 378574 382485 382131 384764 347501 387092 875088 923729 625347 531974 346560 340703 401049 399157 405975 410220 403168 404724 442169 444530 788557 823987 40.55 67.8 2
09:18:44 2023-09-28 491166 490664 104308 104761 177383 181262 195321 193700 105384 103445 135379 134443 164111 163348 511462 554115 1305809 1279928 498244 519704 146856 130433 158976 158877 195891 189884 178262 179663 104651 106679 339211 306301 896393 901213 239374 234793 317734 316766 390247 378794 380860 381878 383338 387939 346978 386209 876330 911931 620523 528850 345753 341735 400418 400323 403480 409935 402240 404899 441701 440387 788566 827607 40.55 67.7 2
09:18:45 2023-09-28 486886 491357 104015 105205 177082 182148 194295 194348 105207 103619 135120 134808 163869 164628 510702 550005 1321698 1294752 496796 519740 146890 129953 159310 158287 198298 188864 178467 179018 105109 106745 335000 304134 894041 894517 237776 234208 315983 318688 388015 378903 378538 382485 381863 384729 347536 386544 875088 923729 628563 531974 346560 340428 402441 399157 405293 409897 401351 404688 442025 441850 787997 825228 40.55 67.7 2
09:18:46 2023-09-28 492209 490668 104090 104723 177104 181262 195184 193564 105279 103445 135572 134740 163869 164121 511893 549896 1309718 1281594 497391 522181 146408 130281 158764 158506 198293 188899 178117 179585 104436 107450 337912 306301 888935 900010 237041 234208 315586 316802 390247 377693 380824 381878 380990 386251 345934 385630 876330 911967 625347 527969 345719 341219 400418 400323 403444 410256 401351 404532 444598 442030 786227 827644 40.55 67.7 2
09:18:47 2023-09-28 488262 491357 104300 104689 177100 181227 195458 194041 105279 103515 132291 134536 163814 164031 512186 548385 1305846 1290761 501100 521146 146890 129592 158976 158254 196179 188864 178433 179018 104723 106639 336263 303488 895595 900010 236310 234932 315766 321216 387691 377937 378501 382682 383170 386847 348084 387605 872666 917108 629099 525853 346878 340703 402441 398867 404369 412640 399754 404119 440314 441813 797594 826813 40.55 67.7 2
09:18:48 2023-09-28 494108 491752 104296 104916 176791 181410 195043 193865 105430 103613 132160 134503 163928 164031 511462 553297 1309649 1279854 497538 521515 146994 129953 158688 159068 198261 188933 178117 179018 104507 106745 337912 305940 882558 899725 236841 234011 315983 318951 388051 377391 378646 381878 380687 386521 345379 385630 875709 911286 622488 528005 345509 340739 400418 400323 403161 410220 401351 404899 444598 440427 788557 827644 40.55 67.7 2
09:18:49 2023-09-28 489213 491357 104165 104719 177104 180724 194911 193599 105030 103348 135155 134536 163962 164108 512222 546808 1304884 1288247 500709 521146 146856 129953 158694 158767 196167 189550 178792 178916 104723 106646 335697 303703 897838 901250 238191 234828 315058 318688 388015 377657 378610 382230 383170 386303 345101 387790 870648 914441 622131 525627 346842 338615 401588 400323 404084 410800 398944 404119 441701 442030 797830 825228 40.55 67.7 2
09:18:50 2023-09-28 493728 491357 104300 103273 176825 180724 194911 194041 105351 103418 135357 134351 163848 163803 511462 550185 1305846 1278982 497891 521515 146719 130134 158683 158506 198016 188899 177837 179018 104364 106672 337912 305432 906325 899085 236310 233487 315947 318010 388051 376524 378610 383260 379817 385337 345101 387790 875088 910444 619629 527596 344742 340188 399853 399758 402842 409573 400145 403717 444598 441408 787437 827841 40.55 67.7 2
09:18:51 2023-09-28 489213 491010 104023 104655 176825 180689 194911 193952 105246 103477 131808 134706 163835 164385 512076 548671 1307820 1287272 502511 521405 147196 129489 159421 157969 198470 188830 178433 178250 105076 106370 335677 303488 894589 899725 235875 234793 315502 317725 386780 377693 378610 381639 380990 385489 345414 387404 870031 915883 623560 525853 345463 339436 401588 396876 403444 411446 398872 406050 441953 440427 795565 825638 40.55 67.7 2
09:18:52 2023-09-28 488994 491357 104115 104825 176303 181549 194331 194212 105030 103477 134955 134790 163814 164329 511462 550149 1318850 1292910 495353 521146 146546 129592 158976 158036 198399 188830 178399 178420 104579 106419 339329 304529 892826 893589 236274 234679 315874 319329 387382 378722 378091 384074 382256 386539 346800 385193 873664 921047 642129 528788 342731 339675 401479 396623 405224 408999 401314 405474 439041 444530 787092 824465 40.55 67.8 2
09:18:53 2023-09-28 488866 491388 104094 104754 177032 180620 195043 193594 105221 103477 135477 134587 163552 163803 512222 550461 1306927 1288210 501454 520042 146615 129489 158976 156875 198192 188533 178467 178386 104579 106062 329776 303479 893934 899836 237350 234208 315280 316802 386472 377391 378538 381100 380385 385218 344824 386544 868727 914588 621059 525853 345790 338650 401588 396876 402842 411121 396628 406086 441953 442147 793273 825638 40.55 67.7 2
09:18:54 2023-09-28 486882 491357 103928 104685 180435 181262 194295 193770 104998 103445 134896 134570 163552 164364 510666 550149 1318887 1291991 495353 521515 147080 129385 158694 158120 196442 188795 178331 178352 104579 106540 335677 304640 895281 892991 238528 233059 315947 316766 387361 378830 378393 383260 378720 385489 345934 385104 873701 920396 610419 528788 342767 338686 401304 396768 404689 408355 400711 405474 440602 441741 786319 824465 40.55 67.7 2
09:18:55 2023-09-28 486850 492375 104237 104583 176787 180685 195047 193159 104998 103522 135085 134165 163552 163314 510739 546772 1305071 1285431 500709 521146 146617 129592 158572 156875 197948 188830 178117 178420 104436 106281 335336 304360 892190 899085 234854 233487 314172 316872 386780 376524 378235 381100 381025 384947 343343 385996 866237 913294 628559 525853 345265 337086 401021 399157 403822 410220 396592 405474 442061 440786 796131 824607 40.55 67.7 2
09:18:56 2023-09-28 486693 491010 103867 104651 180364 180758 194331 193770 105188 103548 135406 134740 163538 164489 510123 548941 1319004 1293711 495909 521405 146683 129592 158572 157500 198051 188830 178105 178386 104292 106354 336613 303703 891972 893882 236570 233255 313850 316766 386472 378225 377329 382989 380421 385218 345137 384250 871338 921047 618200 529610 346083 337594 401021 396804 403480 407712 396628 404935 440638 442030 787997 823295 40.55 67.7 2
09:18:57 2023-09-28 494030 491357 103921 104651 180395 180724 194295 193464 105030 103386 134966 134351 163586 163348 510666 550113 1305809 1278982 496833 520042 146379 129592 158315 158002 195069 188864 177591 178454 104150 106387 334742 305432 892462 894258 238191 234679 315544 318319 387835 377853 377257 382989 381986 386847 345803 386397 876330 907964 621059 526974 342695 339902 399180 396249 401076 408963 399508 402136 441989 440894 787164 825638 40.55 67.7 2
09:18:58 2023-09-28 490457 492364 103925 104839 176134 181376 194119 193900 105149 103445 135193 134545 163064 164329 510411 550497 1317878 1291991 496796 522624 146409 129343 158718 156875 197774 188533 178152 178454 104292 106208 337537 304294 891976 893359 236310 232734 313850 318501 386185 377693 377365 382719 378755 384677 345101 383921 871301 918410 627109 528861 344706 338104 401319 396768 403480 407140 396628 404899 439005 439749 786319 823295 40.55 67.7 2
09:18:59 2023-09-28 493052 491357 103919 104473 180466 180689 194366 193429 105030 103321 135288 134186 163546 163279 510739 550149 1303923 1276184 496539 520927 146104 129781 158180 158153 195617 188795 179337 178882 104292 106467 334859 305866 895290 898626 236016 233093 315058 317603 387943 375252 377933 382464 378385 383924 345876 386434 873229 901547 623917 524364 342695 339675 397043 396804 401040 410029 398908 401255 440005 439440 786263 825638 40.55 67.7 2
09:19:00 2023-09-28 489307 489686 103800 102991 180329 180689 193988 193760 104933 103342 134638 134570 163030 164066 510702 550149 1313391 1285431 495390 520778 146345 129412 158280 156659 197739 188271 177837 178420 104150 106281 337912 304566 888698 894122 236847 232053 315724 315419 385585 378261 376197 381908 379033 384677 345379 383055 871338 919711 621595 525627 342586 338650 399289 395544 403480 408390 399508 403072 437987 442138 782867 824465 40.55 67.7 2
09:19:01 2023-09-28 491207 491788 103925 104333 176303 180365 194911 192808 105188 103380 135252 133897 163449 163210 510593 550005 1302284 1274164 497427 521442 146586 129592 158205 157534 195069 188726 177735 178420 104007 106337 336968 306158 882336 899623 236847 232053 315502 315816 387397 376524 378538 381100 379033 383086 343308 385450 872573 901511 622488 524364 344782 339400 397043 396768 400723 408999 398908 400891 440638 437813 786263 824465 40.55 67.7 2
09:19:02 2023-09-28 486584 491010 103984 104299 180399 180529 194774 192685 104926 103327 134861 134006 163064 163314 511462 546808 1304145 1287295 501100 520042 146240 129164 158110 160665 195546 191771 177871 177858 104292 105891 335794 302843 894586 899725 236847 234679 314327 318951 384900 375252 377789 378704 381680 383384 345803 385376 868727 914588 642129 523621 344597 338341 399853 394360 401040 409932 399188 403717 436437 439476 794756 820923 40.55 67.7 2
09:19:03 2023-09-28 491094 491021 104015 102631 176724 180357 194154 192480 104998 103342 135005 133968 163064 163630 510411 550113 1300373 1274313 498060 518245 145769 129592 157913 157906 194796 188533 177277 178454 103974 106062 336968 305432 882957 898447 236513 232053 315058 315816 386816 376524 378235 378957 379033 385489 345876 384250 870031 907371 625659 522843 342623 338686 396970 396732 401040 410256 396592 400013 438969 438679 788008 824465 40.55 67.7 2
09:19:04 2023-09-28 486190 491015 103808 104367 180355 180655 193988 192854 104822 103354 135005 134211 163030 163838 510702 545968 1303219 1285505 503227 519786 146070 129351 158034 157467 195206 188629 177209 178352 104150 106255 334742 304566 897707 893553 234851 233093 313695 315816 385064 378794 377329 378207 378420 383598 345272 384250 866237 913941 620523 522843 342731 337086 397043 393734 401040 408644 395297 401255 437786 439512 793309 820886 40.55 67.7 2
09:19:05 2023-09-28 492443 491010 103879 104637 180364 180084 194013 192539 104678 103321 134603 134098 163064 163314 510739 550185 1296652 1272501 495571 520042 145596 129502 157949 156875 194660 189620 177243 178454 104007 106208 336968 304492 883715 898447 236680 231984 314172 315780 386508 374270 377365 381100 379033 384677 344901 384794 870684 901547 610843 523621 341623 338413 396934 396137 401113 408390 396592 400013 439292 436513 787437 825051 40.55 67.7 2
09:19:06 2023-09-28 487136 490664 106375 104261 180324 180084 194013 192709 104868 103451 133137 133964 162927 163210 510556 548941 1304139 1285328 501796 520042 145833 129198 158280 160630 195719 191573 177680 177858 103942 106356 334742 304318 893572 893845 234851 232088 312790 315816 383353 375995 376798 378510 379033 382416 349832 383092 864940 913941 621059 522843 345028 337322 397043 393146 401040 408999 395261 401219 436038 438156 793309 820886 40.55 67.7 2
09:19:07 2023-09-28 486850 491010 103722 104295 179880 180655 193376 193194 104646 103386 134603 134351 162769 163803 509944 553334 1307773 1285468 495535 520042 145733 129198 157563 160553 194927 191771 177277 177892 104007 106029 335443 304134 894750 894553 236680 233361 314728 315744 384865 376946 378496 380955 378853 383348 344341 382441 870738 915748 624209 528024 342068 337594 397043 394360 402276 406893 396484 401860 436508 440786 783696 820923 40.55 67.8 2
09:19:08 2023-09-28 487827 490694 103905 104448 175844 180517 194084 192784 104646 103257 134603 134056 163163 163245 510702 545932 1300447 1283612 502511 520042 145836 129198 157658 160700 194796 191708 177120 178139 103909 106029 336968 304566 910248 893589 234851 232088 313219 315816 383353 377428 376798 377675 379033 383257 344377 383092 866200 912004 621059 522843 342731 336613 397043 393146 399845 408677 394982 401219 436651 438822 793273 820923 40.55 67.8 2
09:19:09 2023-09-28 486909 491357 106307 104473 179880 180620 193306 193089 104646 103386 134568 134098 162735 164031 509872 550149 1309556 1285440 495060 519750 145630 129282 157738 156659 195343 188003 177209 178284 104150 106222 333806 305432 890074 892836 236013 231627 315058 315419 386613 376488 377424 378740 378392 383205 346673 380715 871301 917005 615341 525853 342586 338615 395117 394253 402806 407070 396448 398740 436615 440786 782276 822673 40.55 67.7 2
09:19:10 2023-09-28 487827 490998 103743 104405 179958 180547 193918 193089 104789 103354 134568 134065 162735 163314 510268 546616 1300410 1287272 501222 520042 145291 129343 157623 160855 194796 188236 177087 178105 103871 105996 334742 304455 888475 899859 234851 232019 313111 315383 383281 376488 376197 377603 379033 382648 344306 383055 866127 913178 616585 522806 342659 336542 396970 393110 400371 408355 394078 400543 435151 438134 792599 820849 40.55 67.8 2
09:19:11 2023-09-28 489172 491357 106352 104477 179936 180482 193331 192843 104803 103515 134804 134183 162858 163928 509726 549968 1311583 1287091 495316 521146 145735 129129 157768 157400 194892 188236 177209 178105 103838 106304 339447 305289 890140 891461 234851 231306 313886 315227 383317 376488 377424 378740 377823 383491 345876 380679 871264 915711 624209 525853 344047 338341 395117 393699 402240 406500 396448 400228 436309 440750 781131 820923 40.55 67.8 2
09:19:12 2023-09-28 487132 490664 106352 104227 179936 180369 193306 192784 104789 103289 134346 134157 162735 163314 512315 545130 1300447 1285394 502200 520042 145836 129129 157623 160561 194796 191664 177243 177824 104052 105996 337899 304566 894425 894738 234851 232019 312233 315744 383246 375923 376197 377036 379033 382076 345876 381828 867110 913777 624209 523288 342659 336271 396340 391936 400687 408035 396742 400324 437893 438952 793088 821026 40.55 67.7 2
09:19:13 2023-09-28 487460 491715 103702 102639 177279 180551 192966 192954 104328 103483 134568 134301 162755 163769 509115 553261 1305960 1283463 499661 520005 145363 129129 157368 157655 194251 188202 176998 178262 103779 105963 337330 304970 885274 889384 234851 231984 314137 313791 385008 376524 376889 378171 377557 383598 345876 378465 869958 914588 622759 525853 342586 337322 393936 393699 402240 405328 394078 396425 436687 439153 786319 820886 40.55 67.7 2
09:19:14 2023-09-28 492707 491071 106205 104223 179962 180486 193036 192954 104789 103224 134474 134065 162735 163314 510666 546352 1291153 1281355 505022 521296 145124 129420 157228 157467 194110 188464 176862 178318 103838 106255 336024 307936 877044 897282 234685 232088 312861 315227 387289 374199 377424 375905 379033 385417 342925 381522 867110 901474 608481 524364 344670 335530 394562 396101 400371 407070 395522 398777 439946 438099 795565 823295 40.55 67.7 2
09:19:15 2023-09-28 495541 491094 106313 104367 177204 180482 193341 192954 104789 103333 134474 133846 162735 163279 509908 550041 1304145 1276184 496136 520042 145599 129129 157368 160665 194251 188071 176964 178139 103812 105963 333806 304566 884027 894738 236179 236447 312233 314388 385008 372520 376355 378812 378997 383526 342539 382478 869995 906528 618200 525853 340555 336542 395153 395194 400409 404938 395890 398777 438912 436456 781721 823956 40.55 67.7 2
09:19:16 2023-09-28 489414 491353 106243 104122 179971 179912 193707 192585 104868 103386 134899 133838 162858 163176 510483 548671 1302284 1283612 500371 519638 145905 128702 158180 156443 195343 191691 177523 177264 104007 105914 336968 303273 896998 897464 234851 231984 312197 315816 382672 373936 375896 377072 379033 381167 342925 382171 867110 911931 621059 522030 343558 336036 396970 391971 401259 407712 396645 400543 435320 436207 792074 818450 40.55 67.7 2
09:19:17 2023-09-28 492666 491010 106210 104194 179684 180084 193001 192515 104789 103327 134439 133846 162475 163279 511554 549194 1291153 1277946 501491 520042 145774 129129 157118 160785 194251 188236 176164 177824 103682 105963 336024 305506 878644 897134 234851 236376 313623 313791 385008 374199 375896 376470 377256 383526 342888 378538 866200 906533 624209 521800 341551 337050 394249 394360 402644 408679 396779 400228 440713 437956 791930 823110 40.55 67.7 2
09:19:18 2023-09-28 487460 492447 103724 102497 177279 180050 193001 192784 104328 103483 134123 134847 162338 163769 510666 544747 1302229 1290946 502592 520042 145090 128916 157368 157154 194251 191736 176164 177858 103779 105785 336968 303987 890371 891909 234851 231627 312162 315449 383246 376223 377424 375905 378997 382076 345632 378429 864654 915235 621773 522436 342623 334521 395746 391936 401040 407712 395802 399658 434030 437777 792074 817834 40.55 67.7 2
09:19:19 2023-09-28 489713 492484 106103 104160 179605 180330 192562 192954 104328 103321 134346 134098 162025 164031 509152 550077 1300447 1285218 498023 519750 145090 129206 156755 156659 193804 188464 178094 178318 103714 106149 339565 306737 878611 892093 234634 233290 312606 313720 386436 375623 375786 377639 377679 384677 342961 378357 867463 911967 611946 525853 341551 335494 393382 394916 401922 405257 396645 396389 439292 438429 784053 822710 40.55 67.7 2
09:19:20 2023-09-28 489713 491357 106034 104295 176783 180586 192258 193124 104295 103398 134217 134098 161957 164031 509152 545459 1304145 1291991 500727 518465 144926 128702 156929 160526 194251 191664 176197 177701 103714 105785 339447 303703 882202 886650 234851 236519 310308 315116 383281 373638 374048 375905 378997 381773 342816 377825 866495 916998 625978 522671 342586 334216 396340 393110 401004 403420 395241 399977 435967 438787 787437 819745 40.55 67.7 2
09:19:21 2023-09-28 495610 491001 106141 104092 176642 180448 192721 192948 104764 103398 132579 133930 162598 163210 508970 549594 1304139 1277946 496092 519638 144926 128814 157378 156659 194216 191664 176686 177824 103682 105818 335911 304381 880917 892218 234851 232706 311724 314998 385279 371928 375218 378207 377859 383222 341479 380679 866200 906728 624209 525853 341612 335494 394562 394360 400409 403455 394078 396497 437469 435467 779399 822673 40.55 67.7 2
09:19:22 2023-09-28 487823 491010 106103 104092 176783 180050 192697 192480 104328 103204 134311 133821 161991 163245 509152 550077 1309667 1283612 492375 518501 145397 128490 157368 160267 194796 191359 176998 177298 103714 105608 338975 303703 891553 891461 234851 232053 311912 314748 382100 374199 375823 378207 376690 380633 342888 378429 866200 915883 615341 524364 341612 336542 394526 391625 402965 405957 397981 399571 436711 438679 781505 821026 40.55 67.7 2
09:19:23 2023-09-28 492552 491248 103651 102205 177235 179516 193441 191909 104646 103192 132377 133863 161957 163210 510305 550077 1291227 1274058 495679 520042 145162 128737 156895 160561 193780 191664 176130 177824 103617 105785 336024 304566 883157 897464 234851 232053 312233 313791 383317 373114 377424 377603 376690 382380 342780 381253 867110 902851 613766 519709 341612 336307 393347 393146 400409 406535 394114 396389 435896 435503 788216 820267 40.55 67.7 2
09:19:24 2023-09-28 487482 491793 106137 104016 176783 179516 193001 191909 104328 103236 134123 133716 161991 163210 510397 547390 1296652 1287091 503227 518979 144824 128600 157228 156443 193974 187577 176618 177756 103909 105865 334757 304350 884474 892885 234190 233326 310966 314748 382100 375359 376355 375042 378248 381096 344901 377825 864654 913941 622759 521800 341551 334486 394562 391314 400406 406464 394645 396461 436240 438787 790915 816061 40.55 67.8 2
09:19:25 2023-09-28 492707 491357 106103 102317 176783 179925 192732 191909 104328 103160 134346 133662 162362 163568 509548 545166 1287422 1277037 501527 519773 144620 128916 156860 160561 193980 191664 176130 178169 103655 105818 336024 305940 880868 897097 234190 232706 312197 313279 384431 373114 377156 374217 376425 383526 342575 378429 865881 906728 622759 519745 341587 334556 392207 394011 401542 406500 394645 396353 437644 436834 790952 820886 40.55 67.7 2
09:19:26 2023-09-28 491647 491357 105999 102488 176607 180482 192417 192843 104706 103451 132103 134275 161888 164191 509006 545699 1303864 1289163 501491 518501 144688 128702 157164 158147 194251 191763 176164 177264 103617 105832 336968 303556 883826 893359 234190 233034 310308 313756 383018 374796 375786 374181 377557 381238 342925 376956 864041 910488 622759 522843 341587 333983 394562 391971 401004 405292 394050 396461 434675 437505 789721 816097 40.55 67.7 2
09:19:27 2023-09-28 494140 491098 106103 104084 179488 179550 192732 192200 104328 105785 134311 133536 161991 163210 509908 540811 1291227 1278036 501796 518501 144688 128737 156895 160414 193708 191664 176164 177701 103617 105608 334742 303304 879515 896194 234190 232706 309298 314895 383281 371667 376355 376170 379033 382380 341180 378501 864654 903884 615341 522843 340519 333957 396340 395687 400263 405957 394948 399723 437924 434034 790804 821026 40.55 67.8 2
09:19:28 2023-09-28 490332 491248 103702 102209 176659 179516 192697 191909 104328 103321 132345 134203 161957 163245 509152 545968 1311583 1285218 494579 518501 144889 128524 157433 160232 194251 191472 176686 177264 103682 105351 329492 302159 892076 890558 234851 232053 311776 315227 381529 373043 375755 378207 377859 379002 342780 378393 866495 914318 622759 525108 340644 334486 395746 390766 400707 402856 394078 396461 436149 435254 777121 816061 40.55 67.8 2
09:19:29 2023-09-28 490478 489972 106171 101649 179719 178916 193377 190969 104646 105649 134380 132977 162362 162168 511105 550077 1296672 1271936 495060 518979 145549 128600 156755 160722 193533 187509 177969 177442 103726 105687 336024 304024 887965 895524 234103 231621 313276 313243 383246 371407 376355 376785 375453 380919 341744 380715 864904 904437 614471 519709 341340 335530 392207 391936 399280 405328 396364 398780 435015 433427 785203 819068 40.55 67.7 2
09:19:30 2023-09-28 487644 491357 105921 102143 176536 179482 192358 191909 104295 103313 134123 133662 161957 163210 509676 550149 1303219 1279928 496129 519638 144792 128490 156750 160232 193980 191323 176130 177298 103670 105535 338857 304566 882960 889568 234190 232053 312197 312548 381529 374235 374085 375341 374435 380100 342852 376956 866200 913294 615341 522513 341612 335530 391550 390766 399773 402891 394682 394852 436149 436834 779435 817870 40.55 67.7 2
09:19:31 2023-09-28 492707 490803 105921 102137 176642 179744 192756 192200 104263 103230 132358 133746 161854 163141 510520 549718 1289312 1274313 501491 519271 144688 128600 156825 160379 193638 191359 179534 177298 103714 105753 334136 305432 880868 897464 233460 232053 311724 312548 383281 372555 376355 374181 374471 382380 341744 378091 864383 905446 613912 518938 341612 334521 391861 392007 400409 406500 394366 395166 435285 435503 788566 819686 40.55 67.7 2
09:19:32 2023-09-28 492438 488947 105921 103873 176289 179516 192393 191909 104687 103204 134182 133628 161957 163245 509152 550149 1300447 1279928 498244 519674 144692 128524 156750 160267 193673 191395 179785 177298 106156 105640 331585 304506 878693 886687 234190 232053 311688 311818 383246 373936 374048 375341 374471 381808 342816 376089 864940 909284 619859 525108 341612 335537 392472 394567 402644 405278 394352 397676 438225 439042 783312 821026 40.55 67.7 2
09:19:33 2023-09-28 493989 491285 106261 102103 176659 179516 192428 191909 104484 103321 132288 133628 161957 162983 509188 543979 1286510 1276128 501491 520042 144287 128702 156353 160414 193368 191565 176096 177701 106082 105318 336968 305829 878479 897171 232733 232053 310308 311854 383281 371928 374085 372764 375596 382380 340748 377257 864041 903958 622759 519745 341311 335718 391586 393110 400409 404090 392235 395166 436345 434034 789758 820988 40.55 67.7 2
09:19:34 2023-09-28 495350 491107 103352 101927 176157 179473 191787 191909 104263 105785 134089 133227 161698 162983 508756 546808 1296689 1276128 494616 518501 144487 128277 156353 160198 193503 191288 179750 177264 106043 105286 336379 303556 881916 895397 234190 231728 310273 312803 382977 372543 372920 376219 375310 381792 339398 377681 867037 905085 605310 525780 341369 336668 394700 393110 399280 401628 394682 396353 436544 433427 779062 819686 40.55 67.7 2
09:19:35 2023-09-28 492664 486891 106113 101649 176408 178916 192697 191572 104295 105717 134123 133193 161957 162575 508883 541135 1294899 1272529 498244 516966 144588 128188 156860 159975 193708 191019 176130 176951 103528 105181 334757 300308 890554 895524 233460 231890 308398 314526 382801 372543 374651 374217 376725 378331 339171 378429 860877 905446 616770 521057 341127 333830 394562 390766 397034 403490 393456 396461 435538 432820 786878 816061 40.55 67.7 2
09:19:36 2023-09-28 487827 490493 103672 101970 176518 179345 192183 191467 104263 103269 131884 133528 161820 162880 508970 549086 1307699 1279928 492411 518465 145090 128216 156860 160017 193980 190948 176130 177129 103720 105253 337912 301731 889119 889568 234190 230684 310308 313756 382260 372852 373784 376506 374471 378331 341744 376089 866224 910517 612482 522066 339680 334521 393347 392062 400409 402856 396364 396038 433012 434034 778178 814832 40.55 67.7 2
09:19:37 2023-09-28 487556 489976 105814 101645 176289 178916 191822 191270 104525 105717 134123 133227 161957 162757 509152 546616 1295819 1281787 499613 518501 144892 127888 156715 159975 193980 190983 179750 176219 106009 105253 338621 303703 893278 892093 233096 231890 309334 312767 381721 371963 375520 373621 375297 377503 341780 377221 860877 910290 618200 518169 341612 335537 394663 391567 399908 405957 392126 398561 432543 434070 790804 815674 40.55 67.8 2
09:19:38 2023-09-28 488866 491248 105673 101857 176043 179198 191787 191572 104199 105751 134062 133193 161698 162723 508397 550005 1300410 1278982 497538 518537 144457 128277 156318 160009 193097 191055 179429 176985 106009 105286 338975 305215 879015 889188 233296 231403 310744 310909 380959 372520 372956 374217 373314 380065 342262 377922 866495 910480 615341 523621 340644 334216 392195 389600 400692 401662 393456 395705 435538 435538 780577 817960 40.55 67.8 2
09:19:39 2023-09-28 486886 489883 103509 101641 176161 178420 192393 191305 104295 105751 131743 133227 161474 162723 509188 546230 1292946 1282699 499260 518135 145604 127922 156750 159975 193744 190983 179660 176219 106009 105253 332871 303378 886734 890609 232733 231403 308433 312548 381721 371998 374925 376268 375310 378925 341636 379229 861331 909301 616770 519577 341612 333758 392136 389766 399280 404090 392308 398450 432612 434176 789531 815206 40.55 67.7 2
09:19:40 2023-09-28 486589 491321 105707 101641 175762 178916 192170 191705 104295 105785 133960 133227 161698 162723 510379 550185 1300447 1276221 497891 518537 144675 127888 156353 160009 193062 191359 179680 177019 103531 105253 335080 303579 877871 885396 233096 231403 312291 310620 380656 371998 372657 373919 372198 379840 341504 377083 866495 909320 619859 522879 340644 333983 391917 390147 400409 401662 393419 395705 435534 437195 781758 816097 40.55 67.8 2
09:19:41 2023-09-28 492707 492973 103611 101791 176069 179061 191682 191398 104231 103236 131884 133461 161786 162619 508970 547390 1285653 1273406 501418 518906 144487 128209 156140 157851 192992 191521 177808 177163 106088 105286 333806 304455 878701 894480 231973 231728 310237 311310 382100 373070 374048 371874 373243 380030 339648 378570 862097 902815 612482 516599 341127 335718 392472 391279 399280 404055 391885 396267 436766 433427 788557 817218 40.55 67.8 2
09:19:42 2023-09-28 492427 491357 105819 101931 175757 179482 191752 191874 104088 103313 131805 133469 161372 162949 508756 549968 1296344 1277946 497501 518465 143752 128455 155862 160232 192688 191592 177098 177230 105906 105286 337449 305866 874697 889568 233060 231205 309263 310584 383018 371928 371759 373585 374101 380900 340676 377919 864617 907371 618200 524364 340644 333613 392399 394567 400829 403606 392958 396756 438006 435076 781505 821026 40.55 67.7 2
09:19:43 2023-09-28 493222 491793 105819 101645 176161 178916 191822 191595 104295 103172 132024 133160 161964 162688 511833 544233 1287480 1277037 501185 518465 144527 128243 155814 160198 192384 191252 176602 177264 105906 105253 334136 304566 875865 893993 231937 232053 308363 311091 382100 373070 372920 373616 374471 380633 338624 376089 859586 901213 612482 521255 341612 333794 392472 391900 398998 404530 389843 395094 435285 433497 789721 818505 40.55 67.7 2
09:19:44 2023-09-28 494067 489972 105673 101649 176166 178882 191752 191537 104192 105689 134062 133365 161406 162428 509115 547578 1296740 1269175 493071 516966 144255 128065 155849 159905 192723 188750 179393 176673 105940 105076 335080 303703 879672 893359 233060 230648 308398 311564 382801 369600 373388 377336 374150 378720 337461 380075 864507 902676 613912 522623 340161 335646 393027 392895 396565 403110 394036 396645 436852 433016 778178 817563 40.55 67.7 2
09:19:45 2023-09-28 488294 489790 105858 101649 176254 178352 191787 190599 104263 105582 131910 132827 161664 162134 509115 545074 1293979 1276128 498244 516930 144658 127608 156353 159724 193673 188026 176063 179667 106122 104548 336613 301134 892404 894627 232009 230684 310419 312803 381182 369889 373748 372728 374101 377679 338552 376920 859622 905446 616770 517329 341061 333830 392172 390680 396889 402821 392235 397736 432393 439402 787437 815206 40.55 67.7 2
09:19:46 2023-09-28 488261 491107 105976 101762 175758 178813 191647 191398 104199 103210 131748 133524 161528 162585 508933 550005 1304145 1277763 493201 517917 144389 127785 156318 159836 193403 188279 177595 176185 106088 104900 335080 303273 889440 889568 232697 229897 309767 311564 381182 373597 372321 374146 372127 376642 340162 377350 864621 909320 611053 521291 339199 333947 391917 390956 399280 403677 394608 395705 432707 434176 778282 816365 40.55 67.7 2
09:19:47 2023-09-28 486190 491094 105664 101571 176008 178352 191752 190934 104160 103045 131875 133068 161440 162541 508756 545845 1294752 1278982 499188 516966 144219 127608 156318 157768 193638 190876 179645 176151 105940 104900 336024 303777 890261 889238 231937 230684 308077 310873 379038 373070 373484 374144 373874 376309 340197 378191 857121 901474 622759 517329 340570 333577 394105 389803 396745 405671 391186 396793 431470 435683 789642 815058 40.55 67.7 2
09:19:48 2023-09-28 489213 490664 105643 101645 175762 178916 191508 191705 104263 103248 131621 133193 161406 162575 508215 550077 1296616 1277946 496796 517696 143990 128065 155814 159905 192723 190948 179358 176185 105906 105220 333191 305432 876341 884109 232009 230648 309334 309860 382260 371407 369632 373026 371866 378896 340676 376282 864654 906610 610517 522806 340161 333830 391051 391785 399844 403110 392198 394512 433048 432634 779399 816365 40.55 67.7 2
09:19:49 2023-09-28 489066 491362 105605 101758 175202 178916 191148 191670 103914 103172 131149 133227 160926 163210 508360 544233 1296740 1285440 499929 513986 144155 127854 155849 159905 193027 190948 179484 176185 105940 105076 339093 303703 885696 890452 231576 231205 307861 311310 382115 374619 372366 373734 374150 378190 340569 374962 860330 914447 611053 519527 341369 333758 392472 391785 399844 403462 390452 396867 433003 434176 788557 814947 40.55 67.7 2
09:19:50 2023-09-28 493498 492136 105561 101641 175508 179194 191148 191572 103946 105751 131184 133227 160926 162983 508756 546352 1294899 1276128 496056 516966 143590 128243 155312 160198 191778 191153 176602 177264 105726 105235 335794 304566 871596 889568 232009 230648 309761 310366 381529 372543 369560 373061 373279 380065 338588 375942 862097 905446 615341 524364 340014 333794 392472 391314 397034 401343 392198 395936 434065 432890 778837 816097 40.55 67.7 2
09:19:51 2023-09-28 495051 490756 104233 101438 175622 178284 191950 191131 104231 103216 131849 133060 161640 162100 509115 541063 1290237 1276128 499402 516857 143956 127854 155814 159870 192723 188954 177346 176151 105940 104900 335911 301695 882093 892885 231973 230487 308488 311854 382260 369889 371796 371945 375560 378296 337059 378570 857048 899558 615341 518535 339680 332783 392172 392340 395980 403677 391055 395759 435534 433016 787092 813643 40.55 67.7 2
09:19:52 2023-09-28 489745 491094 105746 101369 176289 177756 192358 190299 104295 103195 134062 132727 161552 161684 509152 550077 1287309 1264114 495353 516966 143956 127820 155814 157521 192384 190948 179108 176185 105906 104900 338975 304134 877981 893553 231973 229932 308398 310366 382260 372538 373784 372728 372127 377767 338588 377886 861863 897582 609538 516633 339533 335537 391772 391844 396673 404815 392053 394402 432935 433016 782683 817416 40.55 67.7 2
09:19:53 2023-09-28 487136 490664 105531 101509 175762 178352 191508 190992 104088 105757 131551 133068 161149 162783 508970 545845 1291227 1279928 498520 516699 143956 127820 155814 159794 192723 190912 179358 176858 105906 105076 336024 303488 887633 891461 231612 230648 307431 310873 379038 371076 372920 373880 373314 376607 340197 376245 857121 906683 619859 516599 340402 333559 392472 390093 399280 402259 389880 396267 431431 433837 788557 815206 40.55 67.7 2
09:19:54 2023-09-28 494457 489972 105531 101369 175477 178318 191450 190599 103946 105615 131459 133002 161705 162168 507643 541135 1282007 1270656 501222 518099 143723 127820 155563 159905 191813 190948 176602 176707 105657 104900 333191 304566 871980 894738 230497 230684 307431 311092 382962 371764 371506 372870 375016 378791 337461 376669 860330 899799 611053 519577 341127 333252 391051 392340 396610 402788 391027 394512 435534 433016 788557 816343 40.55 67.7 2
09:19:55 2023-09-28 490604 490747 105351 101641 174604 178882 190512 191774 103598 103172 131149 133193 160858 162949 507607 546225 1294899 1285440 499661 513986 144427 127581 155849 159648 192419 187894 176602 176117 105872 104723 336024 302415 883677 884145 231252 230648 308706 311555 381182 369925 368932 373616 374137 376309 338396 375108 857121 910606 624812 523621 340161 331812 393027 390956 397034 400709 387650 396977 432939 431609 779435 814048 40.55 67.7 2
09:19:56 2023-09-28 489213 489972 105639 101356 175793 177790 191787 190466 104192 105615 131656 132602 161149 161650 510397 545074 1291190 1273406 497891 513986 144389 127276 156318 159356 193062 187213 177559 177581 105085 104450 332246 300702 897091 893359 231109 230077 309579 311676 378785 369817 372321 373616 372720 374336 339657 378080 857048 902888 625659 513657 339680 333324 392472 387862 395423 403394 389880 396267 430329 433016 785761 814048 40.55 67.7 2
09:19:57 2023-09-28 487132 491094 105424 101509 175481 178194 191183 191102 103946 103216 131149 132943 160858 162168 507643 550077 1300373 1274313 492411 516966 143922 127432 155814 156903 192454 187498 176602 179737 105726 104828 335080 303703 886704 888419 231612 229254 308398 309896 379038 372802 369596 371874 369977 376344 339171 375676 861899 906647 618409 519745 339016 333613 390006 387574 396889 402047 391462 393771 431506 435466 776962 815674 40.55 67.7 2
09:19:58 2023-09-28 491964 490664 105492 101509 175481 178194 191508 191096 103882 105615 131459 132760 160926 162557 510379 545166 1281970 1266975 499966 516966 143503 127820 155814 159759 192384 190912 176602 176151 105691 104580 334136 304640 876544 893175 230533 229932 308363 309391 382260 369889 371832 372561 371015 377767 337568 376816 858978 899558 609624 516633 339680 333794 390224 391232 396889 404246 387614 394512 433084 439365 787437 814832 40.55 67.7 2
09:19:59 2023-09-28 494998 491010 105424 101443 174678 178386 190847 191537 103914 105751 131149 132977 160781 162168 508397 545968 1294899 1272501 495316 516930 143490 127731 155286 159648 191644 190912 176602 176185 105726 104723 333806 302623 873570 888126 231612 229254 309105 311827 382998 369600 371380 375168 374751 378455 336409 376099 860693 902400 618409 522253 338609 333017 391328 392062 395701 399511 390800 395388 436149 432797 774870 816143 40.55 67.7 2
09:20:00 2023-09-28 492001 487215 105492 101294 175639 177790 191450 190701 103946 105508 131621 132636 160926 161650 507643 540905 1289323 1270619 496833 513986 143888 127364 155849 159544 192723 187498 176602 179541 105906 104483 332556 299847 886998 892093 231252 229254 306969 311345 379038 369260 369632 373616 373279 374370 336280 377922 857890 906365 615341 513657 338719 333324 393027 387826 394517 403110 389843 396867 430026 431562 784053 811703 40.55 67.7 2
09:20:01 2023-09-28 490824 489972 105385 101356 175232 177790 191015 190466 103946 105542 131149 132727 160892 161684 508488 546808 1281970 1265014 498520 516966 143457 127432 155277 159648 191813 187847 176567 178080 104465 104769 338857 304350 876960 894627 230876 229077 310455 311606 381684 369853 371796 372825 369942 378889 337189 375640 857084 896011 609538 516412 339162 333794 388029 390680 396295 403677 387650 393360 432976 433016 784053 816365 40.55 67.7 2
09:20:02 2023-09-28 487827 490803 105278 101261 174670 178190 190847 190668 103772 105683 131149 132977 160636 162202 507679 541135 1291227 1279928 498520 513986 143490 127432 155563 159648 191813 187498 176602 179576 105691 104548 335080 302843 880979 889568 230336 229932 306467 309896 379038 372806 369596 372036 371866 376082 338624 373675 854592 908642 624507 516635 340088 331525 392085 387610 396889 402967 387434 395278 431614 433016 786171 811519 40.55 67.7 2
09:20:03 2023-09-28 494420 490664 105283 101369 174643 178352 191171 191235 103740 105689 131149 133018 160747 162237 504643 546616 1293979 1273406 495353 513986 142959 127854 154777 159759 191174 190948 176109 176185 105511 104867 335080 304134 867993 888309 231216 229218 306502 308958 382260 369889 368412 373616 371641 378331 336551 374541 859586 902177 608194 522843 338479 332783 391051 392062 396331 400076 389843 394549 435620 433016 774870 815785 40.55 67.7 2
09:20:04 2023-09-28 487561 489967 105429 101231 174678 178071 191148 190634 103914 105469 131149 132785 160926 161943 504751 548421 1303219 1276128 490529 516930 143956 127011 155814 159245 192419 187498 179233 179290 105652 104340 335080 302415 886176 884145 230856 227799 307431 311129 378375 369637 369308 374866 372530 376797 337497 373866 860730 909071 616959 521057 337030 333830 390224 387754 396646 400424 391666 393287 429773 438746 773661 814017 40.55 67.7 2
09:20:05 2023-09-28 490332 489976 105385 101364 175202 177633 190980 190701 103914 105542 131184 132785 160926 161513 507643 549351 1281970 1264114 495607 516930 143060 127602 154880 159391 191813 187894 176355 179737 105511 104769 335080 303703 875499 892387 230497 228827 307896 308923 379038 369889 371759 372825 369871 376082 336551 375108 857084 892461 619859 515901 337762 333794 388029 390129 395737 403394 387614 393009 432294 432407 783460 815206 40.55 67.7 2
09:20:06 2023-09-28 494457 489972 105232 101360 174635 178318 190547 190634 103772 105615 131149 132760 160602 162168 507376 544747 1291190 1269716 493108 513950 143060 127011 154880 159391 191813 187883 176532 177581 104573 104450 335080 302843 880292 890939 231109 228847 308669 311386 381954 368669 368117 373616 369942 376607 337739 375676 857121 892497 601082 521255 337616 332315 390224 391232 393927 399515 389916 393954 433278 430513 774833 815785 40.55 67.7 2
09:20:07 2023-09-28 489749 489382 105312 101051 175359 181717 191148 189472 103946 105435 131149 132295 160926 161202 507643 541171 1287495 1270656 496833 513950 143490 126977 155563 156818 192723 187367 179198 179060 105726 104035 333483 300423 889003 892093 230497 229183 306969 310402 377828 369587 369632 372036 371050 375739 335539 376282 855605 897916 613912 516633 338500 332027 392399 387466 395774 402365 387434 395278 428906 430975 783275 811482 40.55 67.7 2
09:20:08 2023-09-28 488946 489967 105245 101051 174713 177756 191206 190391 103598 105582 131149 132727 160636 162184 510379 549653 1296740 1273406 492027 516966 143457 127011 155277 159322 191848 187498 176602 179380 105477 104132 334136 302660 883869 887162 230497 228508 307431 308023 379038 369925 368968 372825 369354 374405 337603 373374 859622 901474 616959 518902 337762 333559 388029 387754 396925 400111 387578 391862 429688 439293 776521 813471 40.55 67.7 2
09:20:09 2023-09-28 486751 491010 105065 101261 174087 178318 189982 191102 103630 105508 130966 132727 160636 162168 504715 541135 1296740 1279965 496759 513986 143490 127011 155277 159100 191679 187367 176602 179451 105545 104340 332871 301987 879171 884674 230533 229023 306969 311092 378411 369564 369239 372906 374222 376797 336445 373866 859719 906380 609624 521883 338131 330773 391917 387826 395144 398007 387398 395705 430293 432407 777073 812857 40.55 67.7 2
09:20:10 2023-09-28 493365 487220 105351 101022 175237 181537 190882 190245 103946 105435 131149 132329 160926 161168 507643 548156 1290274 1261383 491643 516966 143027 127310 154846 159356 191813 187498 176109 179451 105511 104530 334136 302843 881316 889311 230892 227799 306502 308923 379038 368741 369632 371614 369907 375452 335574 376282 858978 893772 618200 516633 335424 333324 388029 387898 393061 402544 390467 392731 431310 430710 777708 814048 40.55 67.7 2
09:20:11 2023-09-28 492701 489972 105138 101220 174478 177790 190247 190668 103598 105576 130966 132760 160380 162056 507376 546616 1291227 1270693 494966 513986 142762 127608 154278 159613 190608 188315 176215 178080 104354 104665 336024 304024 871779 886906 230391 228651 306933 310286 381954 369853 367305 372825 369942 376642 337739 372811 857121 900230 606765 521800 337378 331776 390224 391232 395144 398605 387578 393360 433012 431494 774246 815206 40.55 67.7 2
09:20:12 2023-09-28 492671 489382 105206 101047 174678 181427 190980 189506 103914 105469 131149 132329 160669 161202 504715 541063 1285653 1268814 496092 513950 143457 126890 154880 156818 191644 187235 176355 179165 105545 103932 333806 300211 886270 892203 230139 228313 306501 309931 378966 368475 368968 372036 371606 375739 334494 375713 855189 897244 611053 516633 337507 331256 392435 387538 395214 400883 387434 395278 429545 429995 783733 811482 40.55 67.7 2
09:20:13 2023-09-28 488946 487175 105249 101014 174522 181686 190737 190091 103598 105474 130966 132636 160413 161847 504643 548036 1300447 1273406 490565 513950 143490 126768 155312 156957 191848 186937 176602 179095 105584 104165 335080 300842 882841 886388 229817 227411 306502 308059 377828 369889 368412 373616 368768 375739 336587 373374 858978 901474 616959 516635 336268 332855 388029 386591 395423 400111 389843 391549 427774 432407 772564 811703 40.55 67.7 2
09:20:14 2023-09-28 489209 490668 104997 101405 173776 178160 189351 190634 103463 105655 130749 132727 160380 162168 504679 541099 1294899 1279928 498207 513842 142993 126944 154811 156818 191609 187498 176479 179345 105550 103932 333191 301987 882502 884949 230139 228792 306717 309391 377540 369528 369165 372570 374222 376461 338879 373229 857854 907632 609624 521810 337580 329702 391328 387718 394517 399189 387398 395108 429653 431155 774833 811626 40.55 67.7 2
09:20:15 2023-09-28 494105 487184 105177 100816 174674 181615 190547 190211 103914 105368 131149 132295 160636 161134 504715 548120 1289286 1261383 490912 513950 143027 126977 154811 156818 191476 187498 176074 179310 105443 104530 334136 302843 879229 889254 230462 227729 306969 307988 378966 367561 368932 373088 370020 376797 340735 375942 857084 892400 613912 516633 335677 331776 388029 387754 391506 400076 389843 392103 430329 429056 777073 811666 40.55 67.7 2
09:20:16 2023-09-28 490530 489972 105211 101014 174322 177756 190212 190299 103534 105582 130932 132727 160346 162168 507376 548385 1291190 1270656 495280 513950 142728 127187 154278 159356 190573 187811 175652 177955 103740 104594 334470 304529 867914 885407 229962 228297 306933 309848 381110 369817 367234 372036 369871 378320 338660 372475 857890 900230 614059 522171 337066 331776 388029 390129 395387 398569 389879 393009 432939 431762 774796 814627 40.55 67.7 2
09:20:17 2023-09-28 492707 489346 105245 100988 174643 181356 190582 189437 103914 105435 131058 132295 160747 161168 504715 541027 1285653 1268777 497317 513878 142993 126944 154811 156818 191476 187068 176074 179345 105477 103932 332871 301097 880757 890829 229746 227764 306070 309896 378663 367332 368412 369943 371570 376268 336548 374806 854583 892461 619859 516633 337195 329524 392085 387502 394654 399933 387398 394402 429847 429018 782618 810258 40.55 67.7 2
09:20:18 2023-09-28 491670 489972 105129 100910 174478 181615 190512 189437 103896 105401 130966 132295 160346 161134 510016 550461 1281669 1262890 499269 513806 142858 126842 155177 156967 191035 187320 175951 179345 105443 104035 336377 303519 875335 892093 228838 227764 306969 309410 378713 368561 368932 369763 370020 375452 334494 373374 856674 896304 616959 515901 337762 330773 387648 387826 393338 400990 385151 391512 430971 430477 784016 811703 40.55 67.7 2
09:20:19 2023-09-28 486751 489976 104891 101014 173776 177476 189351 190299 103361 105649 130623 132852 159903 162202 504715 541099 1291190 1278982 499661 513878 142993 126856 154777 156818 191174 187199 176074 179095 105443 103654 337330 301987 876630 884674 229069 228472 306501 309885 377540 368712 368605 369582 373693 376196 337739 371542 856564 908388 616959 519563 337580 329702 390224 387718 394481 396943 389362 393917 429013 430513 778178 811626 40.55 67.7 3
09:20:20 2023-09-28 494105 489976 105104 100845 174365 181650 190212 190378 103598 105401 131149 132295 160602 161168 504715 546544 1287459 1263215 490912 513950 142993 126977 154777 156818 191476 187235 176074 179095 105404 104211 334136 302415 880668 886796 230336 227376 306969 307988 378396 366421 368377 373088 368803 376268 335836 375145 856442 892400 612482 516633 333429 331776 388029 387754 391541 398920 387614 392103 429991 428144 774833 811703 40.55 67.7 3
[truncated: 156,344 more chars]
