# Supplementary material for: Methods for Estimating the Detection and Quantification Limits of Key Substances in Beer Maturation with Electronic Noses
Source: Sensors (Basel). 2024 May 30;24(11):3520. doi: 10.3390/s24113520 (PMC11175341; doi:10.3390/s24113520)
Supplement: Supplementary file 1 [file sensors-24-03520-s001.zip › Data/Acetaldehyde/processed/Acetaldehyde.txt]

	0	1	2	3	4	5	6	7	8	9	10	11	12	13	14	15	16	17	18	19	20	21	22	23	24	25	26	27	28	29	30	31	32	33	34	35	36	37	38	39	40	41	42	43	44	45	46	47	48
0	-15414.933333333429	-18689.766666666605	-6075.133333333339	-6299.700000000004	-5185.333333333372	-5543.366666666661	2357.166666666708	1999.1666666666279	-5240.633333333339	-3232.9666666666526	426.0000000000291	-1290.8666666666759	129.06666666662932	-2220.7333333333736	30161.766666666896	45374.733333332755	50689.93333333358	32168.700000000506	2615.533333333209	7886.166666666744	-1478.1000000000204	-1965.2333333333227	3651.066666666673	289.9333333333416	7060.699999999997	4729.133333333302	4548.900000000009	2591.466666666689	-3584.9000000000015	-2575.899999999994	-38621.8666666667	-14911.700000000108	-42113.39999999983	-44281.43333333327	-13403.466666666602	-14075.53333333337	-19504.666666666657	-20199.399999999994	-16345.966666666645	-15566.99999999997	-12492.93333333329	-13972.899999999965	-18333.06666666671	-17935.966666666733	-15875.899999999965	-16469.56666666665	-4842.633333333128	-15305.833333333489	-62571.43333333335
1	-31579.133333333382	-30115.766666666605	-10357.233333333344	-10122.899999999987	-10448.63333333336	-10742.266666666685	-2068.933333333327	-2118.6333333333023	-8679.833333333321	-5463.166666666664	-1698.0999999999767	-2773.9666666666817	-4330.333333333336	-6147.033333333362	-11761.43333333329	-22206.766666666314	-62694.56666666642	-19410.99999999968	4997.433333333349	2932.6666666667443	-4442.799999999974	-4442.8333333333285	1578.4666666666963	-1084.5666666666293	5574.10000000002	4984.533333333384	2858.9999999999854	1597.4666666666308	-4432.19999999999	-4699.0	-40435.666666666744	-24971.200000000106	-55766.69999999987	-56249.633333333455	-19607.96666666666	-18587.833333333358	-26321.666666666773	-27080.699999999983	-25234.466666666645	-26204.500000000087	-23340.533333333384	-20795.70000000001	-25466.766666666663	-29313.466666666733	-23243.299999999872	-25297.166666666628	-22500.33333333308	-22271.233333333395	-78613.6333333333
2	-35462.333333333336	-35657.466666666674	-11825.733333333315	-11338.099999999999	-11443.13333333336	-11851.566666666673	-2666.933333333327	-1340.2333333333372	-8159.233333333315	-5319.5666666666875	-1849.7000000000116	-2553.366666666676	-4163.533333333289	-5923.033333333362	-29231.43333333329	-87675.36666666687	-52138.16666666698	-25285.099999999307	976.7333333331626	-1072.3333333332557	-4892.800000000003	-5166.3333333333285	1805.8666666666613	-1718.5666666666584	8568.700000000055	8469.93333333329	3273.299999999974	1995.1666666666424	-5622.099999999984	-5173.100000000006	-51329.666666666744	-30291.300000000083	-67050.19999999988	-70195.83333333342	-21307.566666666637	-19926.8333333333	-33199.36666666673	-31728.400000000052	-26188.96666666676	-28421.300000000017	-26903.033333333384	-22678.899999999965	-31266.466666666616	-29762.26666666678	-24390.799999999872	-32116.56666666665	-28186.933333333407	-28796.633333333768	-100321.93333333335
3	-23613.333333333336	-26278.966666666674	-8468.233333333344	-9287.699999999975	-3791.033333333384	-3512.666666666708	10541.66666666665	10696.866666666698	-1945.3333333333212	-368.76666666667006	5892.1999999999825	4338.833333333365	4554.666666666664	2435.7666666666846	104758.86666666652	100974.63333333313	148918.5333333332	135652.80000000013	37138.43333333335	38113.266666666605	-167.39999999997963	3162.866666666683	7485.566666666702	7147.733333333359	19545.60000000002	15726.733333333337	9929.499999999985	9909.46666666663	-2543.999999999978	-1997.6999999999825	-40176.26666666672	-13728.500000000155	-52119.09999999978	-54051.33333333341	-17154.26666666665	-16530.733333333323	-21295.36666666667	-22726.20000000004	-12821.966666666645	-12480.399999999994	-11203.73333333322	-10621.299999999988	-13125.86666666664	-12575.166666666686	-11345.399999999965	-13886.96666666679	30081.066666666593	34961.66666666651	-61709.1333333333
4	-28928.53333333329	-31346.56666666665	-10811.933333333356	-11041.200000000004	-7952.033333333384	-9997.366666666661	4355.566666666673	4067.8666666666977	-6547.433333333327	-2876.5666666666875	3509.899999999994	-685.3666666666759	2217.5666666666293	-2017.7333333333154	75008.86666666745	62611.333333334245	97590.33333333302	86808.7000000005	24222.633333333302	25480.866666666698	-1101.199999999997	-2686.3333333332994	3993.2666666666555	3572.23333333333	12390.400000000009	10995.433333333349	6232.299999999974	5592.866666666654	-5337.799999999996	-3109.3000000000175	-37436.46666666679	-17156.40000000006	-47938.10000000001	-58288.23333333355	-21628.46666666666	-22836.933333333334	-28132.26666666675	-30242.600000000006	-21942.166666666715	-21087.20000000004	-20471.833333333314	-20663.29999999999	-24553.966666666616	-24855.766666666663	-21451.09999999992	-24911.56666666665	10235.966666666733	11764.666666666977	-82134.7333333334
5	37786.666666666664	38740.33333333337	8295.166666666679	6894.19999999999	30827.266666666663	27436.63333333334	51092.86666666666	49833.16666666663	17420.966666666667	17830.633333333353	33107.19999999998	33101.53333333335	36037.666666666664	37413.266666666685	588533.3666666665	550536.7333333336	782780.2333333334	828678.5000000003	163356.33333333326	166150.26666666684	30060.500000000015	27484.066666666637	37195.0666666667	34093.333333333365	51443.700000000055	52745.93333333335	42382.7	41745.066666666666	19220.700000000004	17026.199999999983	62885.033333333326	41274.09999999994	87394.60000000017	69642.06666666649	14394.633333333375	15949.6666666667	28627.533333333296	27362.300000000017	52725.63333333333	53325.69999999998	54073.36666666664	51585.79999999999	50153.73333333322	57068.833333333314	54810.50000000006	51655.833333333256	223348.46666666697	254187.8666666667	74693.36666666646
6	45950.56666666657	41992.033333333326	8351.16666666665	8092.4000000000015	28834.06666666671	31162.233333333374	53093.66666666671	52498.56666666665	16705.266666666685	18479.03333333332	32278.899999999994	34178.133333333324	39195.2666666667	37515.86666666666	661482.9666666661	717734.6333333331	922948.4333333327	870821.0000000003	161997.53333333344	171069.16666666674	28754.10000000005	25292.566666666695	35333.36666666669	33986.13333333335	54908.2	51182.6333333333	41314.299999999974	42077.66666666664	16377.700000000004	18112.79999999999	36190.033333333326	42321.80000000001	68389.00000000007	66611.46666666663	13204.533333333398	11814.366666666654	23743.833333333343	23948.699999999924	47549.333333333285	46122.399999999936	46647.26666666678	47793.79999999999	42340.93333333329	41826.633333333244	42122.600000000035	48237.033333333326	224026.16666666715	232801.3666666667	-16596.033333333442
7	37805.966666666594	36293.93333333335	6604.366666666661	3329.4000000000015	23869.966666666674	25304.63333333334	47533.16666666671	46526.666666666686	12464.266666666656	18960.133333333324	28354.100000000006	30130.033333333347	35454.666666666664	33276.466666666696	639661.966666667	678721.5333333334	856375.2333333334	832302.3000000002	153044.93333333335	158301.8666666667	23768.59999999999	22612.866666666683	30411.36666666669	32593.833333333365	49610.2	46705.13333333336	37879.59999999996	36389.866666666654	12337.499999999993	14931.799999999988	28176.433333333232	35407.19999999992	43307.299999999894	49326.366666666545	3921.8333333333285	3529.7666666666773	10846.033333333296	11327.49999999997	32477.233333333425	31962.600000000006	29170.466666666733	29857.79999999999	24299.43333333329	25898.133333333244	24765.600000000035	27535.833333333372	192722.76666666678	202449.2666666666	2338.566666666651
8	22530.96666666671	19559.733333333395	5280.866666666661	6599.19999999999	12761.866666666698	12744.333333333292	16468.166666666708	16757.36666666664	5207.266666666685	6630.333333333336	10452.00000000003	11009.133333333324	13386.966666666653	12314.466666666638	135159.2666666669	136626.2333333337	201538.73333333246	206680.30000000013	46205.53333333321	46691.06666666665	9640.400000000009	10589.566666666637	12263.566666666702	12792.633333333324	16358.10000000002	17168.833333333372	15163.800000000032	14367.866666666654	7529.499999999993	8230.599999999977	43724.93333333323	15412.199999999915	43961.39999999999	39649.366666666545	12946.333333333387	12213.566666666666	19099.933333333203	18091.199999999924	27594.43333333326	27438.79999999996	27100.766666666663	27040.79999999999	27540.13333333336	26170.633333333244	26715.50000000006	29869.133333333186	74155.5666666666	76631.86666666623	30070.366666666698
9	18153.06666666657	17992.43333333335	6769.666666666679	6915.299999999996	17324.166666666686	15324.233333333374	22700.466666666696	22818.666666666686	9557.866666666661	9632.433333333342	15829.300000000017	17373.53333333332	17634.166666666664	16211.466666666696	142651.46666666708	146400.5333333335	245566.7333333334	243094.4000000007	59128.6333333333	55584.56666666665	14988.599999999991	12072.366666666683	17641.766666666685	15402.233333333359	23996.900000000067	22241.93333333335	20695.800000000032	19297.26666666662	10537.599999999999	10384.100000000006	15590.233333333279	18391.699999999917	35494.20000000003	36692.96666666664	14842.833333333328	14748.066666666666	24170.333333333227	23220.199999999924	35045.533333333355	34394.19999999998	35763.966666666616	35803.59999999992	35017.23333333334	37091.23333333334	37035.800000000105	40815.733333333395	94496.66666666669	99263.7666666666	80384.8666666667
10	-5453.133333333382	-3625.066666666651	-2316.7333333333154	-5148.80000000001	3523.8666666666977	623.6333333333387	7084.066666666673	8253.166666666628	-944.3333333333212	132.43333333334158	3737.399999999994	3098.233333333359	3580.1666666666642	3337.4666666666963	43947.46666666708	59235.13333333313	64722.03333333321	68868.00000000032	14876.033333333442	16218.766666666605	387.7999999999738	3778.566666666695	5749.966666666667	4633.733333333359	11507.999999999985	8418.533333333326	7570.400000000009	7285.966666666631	1147.4999999999927	2035.0	-23668.666666666744	-6823.199999999992	-10105.399999999829	-14342.83333333341	-2779.0666666666366	-4694.233333333381	-4257.766666666692	-5439.799999999959	-89.66666666659876	-626.8000000000175	1133.666666666686	2061.4000000000815	-2540.266666666663	-2054.5666666667094	-231.19999999989523	775.2333333333954	15352.166666666686	16973.46666666679	-27573.83333333349
11	80255.96666666659	77830.13333333342	5493.166666666679	8828.299999999996	36658.36666666664	35641.43333333333	63488.266666666685	62883.56666666665	22041.266666666656	21439.633333333353	38919.600000000006	42674.53333333335	47567.96666666665	45804.46666666664	960878.8666666674	1054409.633333333	1291659.9333333336	1243124.7000000004	214700.6333333333	229365.56666666665	33694.19999999997	26522.866666666654	41390.5666666667	37372.43333333334	62013.000000000044	59158.1333333333	47056.40000000001	45844.866666666654	18476.999999999993	19152.199999999983	49650.73333333328	63502.09999999994	116728.79999999989	110350.46666666663	10797.03333333334	9492.266666666677	20594.833333333343	22187.20000000004	48273.73333333331	44937.00000000003	40774.966666666616	43975.399999999965	36353.73333333322	35933.73333333334	34896.20000000001	40409.43333333335	278913.66666666715	292960.5666666669	10931.166666666744
12	86881.66666666666	85577.53333333333	15322.966666666638	15505.799999999996	47522.26666666666	48189.93333333333	76199.36666666667	76554.06666666671	28154.66666666665	30974.333333333336	48853.899999999994	49930.73333333336	55798.166666666664	57808.56666666667	1002831.1666666663	1059386.3333333333	1363647.1333333328	1339725.0999999999	244576.0333333332	252432.2666666666	43150.000000000015	38077.86666666668	50564.0666666667	48033.03333333338	73746.60000000002	71321.43333333335	59164.89999999995	57424.866666666654	25686.499999999993	27568.5	58100.73333333328	73209.70000000003	127087.80000000012	133655.5666666665	23755.73333333335	23361.46666666669	42800.4333333332	42248.899999999994	74978.3333333334	74305.6	71356.26666666666	71094.00000000006	65522.43333333329	67424.63333333324	66221.50000000006	73835.33333333337	334638.3666666669	350599.0666666669	44097.06666666665
13	76355.26666666663	78054.93333333335	6867.166666666679	6998.9000000000015	35105.8666666667	33007.83333333329	63092.86666666672	62312.966666666674	18849.966666666667	22168.633333333353	37902.00000000003	39502.7333333333	44370.76666666664	45072.46666666664	1003985.6666666672	1075300.9333333338	1310002.1333333338	1283854.8999999997	215268.6333333333	225419.3666666667	28224.10000000005	25286.066666666695	36106.16666666668	36569.53333333332	60421.2	56880.33333333337	45738.60000000002	44299.866666666654	17384.499999999993	16488.699999999983	36887.6333333333	54389.39999999987	86584.20000000003	99046.96666666663	5351.8333333333285	4597.766666666677	12655.03333333318	13108.799999999901	37319.03333333324	35663.399999999936	29587.76666666678	30597.70000000001	20554.533333333267	21907.333333333314	23152.100000000035	27321.53333333321	264465.66666666715	278607.8666666667	50896.06666666665
14	64601.06666666657	66735.13333333342	170.46666666666715	1672.4000000000015	24917.36666666664	23694.13333333334	54829.36666666666	53658.966666666616	18435.466666666667	15859.933333333342	33742.69999999998	32568.933333333312	37903.06666666669	37818.966666666696	934509.6666666663	979031.2333333336	1155994.333333333	1167632.3999999997	211848.43333333335	208431.7666666666	21855.199999999968	18811.066666666637	31322.066666666644	29419.633333333353	54326.10000000002	49566.23333333334	37063.30000000003	37395.26666666668	12657.80000000001	11380.599999999977	28134.133333333186	45712.39999999987	65898.60000000017	80982.76666666668	-4604.266666666648	-7009.233333333323	-4526.866666666727	-1812.4000000000524	13882.433333333378	12463.499999999913	7865.066666666593	13553.299999999988	2652.0333333332674	-3212.9666666667326	-2132.499999999942	-292.6666666667443	220690.46666666697	238117.96666666633	40472.8666666667
15	238583.9666666666	234268.03333333333	44379.06666666667	43588.50000000001	110705.46666666667	110058.43333333332	153174.76666666663	153734.46666666662	57872.66666666668	58479.53333333332	98080.69999999998	99645.73333333337	121221.46666666665	121410.26666666669	2238746.4666666673	2352808.0333333337	2903683.133333333	2879282.3000000003	495009.53333333344	502120.46666666656	84776.09999999999	75224.7666666667	95467.56666666671	94772.53333333338	133374.40000000002	128861.13333333336	107667.80000000003	107449.06666666667	56319.1	58085.29999999999	169004.6333333333	176289.49999999985	358597.3000000001	363185.9666666666	63627.33333333333	62019.96666666663	109572.83333333334	106587.49999999997	163436.93333333338	162924.50000000003	145351.26666666666	140490.39999999997	130914.03333333338	136420.03333333327	127052.00000000006	136534.93333333335	655796.7666666668	691875.5666666664	275763.7666666666
16	257460.76666666663	257355.93333333335	54292.36666666666	53451.10000000001	129345.76666666666	129413.73333333331	174044.36666666667	174757.66666666663	67290.66666666666	69385.73333333334	112874.6	113267.43333333332	137445.7666666667	137650.56666666668	2401660.066666667	2556309.8333333335	3200249.2333333325	3117061.7000000007	536596.2333333334	544157.8666666667	100164.8	88911.36666666668	110008.8666666667	107551.4333333334	151520.90000000002	146544.53333333333	123852.49999999999	122025.46666666663	67064.59999999998	68620.29999999999	187494.83333333326	198070.20000000004	385519.7	400964.26666666643	79533.43333333336	78035.36666666665	136052.33333333334	133276.9	199856.63333333333	197326.79999999996	176688.96666666673	174210.8	164697.13333333336	171141.9333333334	157901.2	172833.73333333328	728807.8666666669	765895.4666666668	289595.6666666665
17	-4544.233333333359	-4044.566666666651	-1736.0333333333328	-1974.400000000016	-4733.233333333337	-5390.066666666673	-8652.933333333327	-7732.533333333326	-3288.6333333333096	-3216.4666666666526	-6787.3000000000175	-6794.76666666667	-5932.633333333324	-5824.83333333335	-20439.333333332732	-23525.9666666665	-55304.46666666679	-48060.10000000024	-10024.566666666651	-13782.133333333302	-4953.199999999997	-4452.03333333334	-6377.7333333333445	-6330.966666666653	-9082.500000000015	-8503.966666666674	-8077.000000000015	-7747.333333333358	-4407.500000000007	-2986.100000000006	2697.933333333349	-3368.6999999999916	4071.899999999985	-8157.433333333271	-5625.96666666666	-6534.633333333346	-9834.166666666657	-8456.29999999996	-14308.266666666692	-15665.20000000004	-15428.93333333329	-13842.299999999988	-14208.666666666686	-14541.966666666616	-13786.299999999988	-16282.566666666651	-31994.833333333314	-28708.133333333302	15152.166666666744
18	1444.5666666666875	1059.1333333333023	3020.2666666666555	1848.100000000013	1850.4666666666744	856.8333333333503	2301.2666666666846	1427.2666666666628	1241.8666666666613	1732.73333333333	2223.7999999999884	1200.3333333333067	993.4666666666526	1924.7666666666846	502.46666666615056	14209.0333333335	11600.933333333582	15288.700000000506	3294.8333333332557	2541.066666666651	1252.5000000000146	1733.8666666666832	1063.7666666666846	1572.4333333333416	1277.6000000000204	1768.9333333333489	1091.800000000032	1160.866666666654	929.8000000000102	1233.1000000000058	5776.233333333279	690.3000000000084	96.50000000007822	5796.966666666636	2503.433333333305	2833.5666666666657	3298.4333333333198	2576.499999999971	3058.5333333333547	3682.8000000000757	5027.966666666733	3048.500000000058	2558.333333333314	3547.233333333337	3601.600000000035	4917.633333333186	7857.766666666779	6063.366666666698	-25789.133333333302
19	3099.6666666666642	2985.433333333349	-1284.2333333333154	126.29999999999563	2882.766666666663	4533.233333333315	6351.66666666665	6305.266666666663	2046.7666666666555	1483.73333333333	4563.500000000029	5594.433333333371	4939.166666666664	3900.066666666673	19936.866666666523	9316.933333332941	43703.53333333321	32771.39999999976	6729.733333333395	11241.066666666651	3700.699999999997	2718.1666666666424	5313.966666666667	4758.533333333318	7804.900000000009	6735.033333333326	6985.199999999997	6586.466666666689	3477.7000000000044	1753.0	-8474.166666666628	2678.399999999985	-4168.4000000000615	2360.4666666666362	3122.53333333334	3701.0666666666657	6535.733333333366	5879.8000000000175	11249.733333333308	11982.399999999936	10400.966666666616	10793.799999999988	11650.333333333314	10994.733333333337	10184.700000000012	11364.933333333349	24137.066666666593	22644.766666666605	10636.966666666558
20	-19917.75000000006	-18880.57500000007	681.5250000000015	391.8000000000029	12407.599999999962	10534.849999999991	22513.850000000006	23011.90000000001	4035.1249999999927	7570.55000000001	14589.650000000009	12225.875000000007	12151.52499999998	8237.175000000003	40647.924999999814	34118.100000000326	80043.97500000056	98314.97499999986	19962.899999999907	17690.17500000022	12583.675000000017	13664.25	18217.649999999994	14941.25	25193.92499999999	26893.92499999999	23260.100000000006	23508.824999999997	7825.025000000009	5923.950000000012	-39546.77500000002	-12748.774999999965	-40573.80000000016	-43831.75000000012	4618.574999999968	5330.675000000047	14025.25	13395.375000000087	32697.07500000001	31201.050000000047	35330.09999999998	35103.54999999993	36874.20000000007	41304.00000000012	39118.05000000005	41069.79999999993	55916.32499999995	59312.92500000016	-35154.25000000012
21	26444.149999999965	26106.524999999907	13463.625000000007	11148.900000000009	27057.300000000032	29163.34999999999	37827.54999999996	38525.999999999985	11317.724999999999	13055.849999999999	24819.049999999974	24477.77500000003	25448.52499999998	24475.97499999999	248393.625	281491.1000000003	422109.375	386847.675000001	74869.30000000005	73881.87499999994	23889.67499999999	21447.149999999994	26178.050000000017	27114.149999999965	38529.32500000001	37871.024999999965	35993.29999999996	35440.52500000001	16771.02500000001	16226.74999999997	17195.82500000007	23197.925000000105	48332.79999999993	43641.54999999993	23337.47499999999	23369.974999999977	40675.84999999992	40925.37499999997	63988.57500000013	63207.75	65375.79999999993	64732.94999999995	64280.30000000005	67574.90000000002	67215.55000000005	72473.09999999998	143210.52500000014	161417.52500000026	67625.65000000002
22	-11344.250000000058	-7963.474999999977	4607.625000000007	2567.4000000000087	12776.699999999997	14647.349999999991	24044.25000000003	23854.300000000032	3394.3250000000044	5516.05000000001	13981.64999999998	12959.77500000003	11760.525000000038	10748.27499999998	80667.42499999981	56797.80000000051	100329.47500000056	156741.07500000042	39778.50000000023	33606.67500000022	13028.074999999983	12192.850000000006	17435.650000000023	18412.350000000006	28525.224999999977	25089.525000000023	24596.600000000006	25310.52500000001	9071.325000000026	8042.350000000006	-27315.375	-4836.075000000012	-17535.500000000116	-6769.449999999837	8425.874999999956	8224.175000000047	19868.849999999977	18542.57500000004	35780.27500000008	37898.65000000002	39572.30000000005	40027.04999999993	43370.40000000002	40895.30000000005	45522.44999999995	48565.0	74006.62500000023	95759.42500000016	-17136.449999999837
23	-28223.04999999999	-31559.175000000047	-3888.3749999999927	-2707.6000000000204	5957.099999999962	6651.349999999991	19140.650000000052	19473.199999999997	1448.4250000000102	3203.4500000000044	9979.150000000009	10919.375000000036	5718.825000000026	5203.4750000000495	53937.72500000056	66356.5999999994	55186.375	95662.37500000023	16635.899999999907	10410.074999999895	8066.0749999999825	7943.450000000012	13195.550000000017	15154.350000000006	23236.725000000035	21973.92499999999	20931.699999999983	20070.625000000015	3443.1250000000146	3543.5499999999884	-50762.07500000007	-21222.475000000035	-69678.00000000012	-61189.04999999993	-3660.925000000032	-1403.9249999999884	2329.249999999942	1173.2749999999942	19609.77500000008	21004.349999999977	20649.70000000007	21108.149999999907	22472.500000000116	28728.900000000023	26293.45000000007	21537.599999999977	27414.324999999953	37568.22499999998	-47305.15000000002
24	-46189.350000000035	-46108.47500000009	-7978.875000000022	-7883.499999999985	-477.09999999999127	-1033.949999999997	12364.449999999983	12637.300000000032	-1799.1750000000247	-911.1499999999724	5475.14999999998	5064.174999999996	915.2249999999913	-2423.5249999999505	-22534.174999999814	-41345.399999999674	-3744.824999999255	-6271.424999999581	-16280.399999999907	-9746.224999999919	2930.975000000006	5046.850000000006	8629.949999999983	7775.649999999994	18703.925000000047	19656.82500000001	16342.599999999977	16214.724999999962	224.72499999999127	-273.45000000001164	-58734.875	-28270.475000000035	-94098.79999999993	-98667.04999999993	-9989.324999999997	-10873.424999999988	-10457.550000000047	-7675.424999999959	4434.674999999988	8014.250000000116	9767.599999999977	7141.749999999884	13765.5	11588.199999999953	11009.25	14894.300000000047	7179.325000000186	21320.125000000116	-68324.15000000002
25	-49517.84999999992	-47546.47500000009	-8944.274999999987	-9249.099999999991	-3362.699999999997	-2956.3500000000204	11326.449999999983	11515.800000000032	-2475.6749999999956	-2398.7500000000073	3178.7499999999854	5642.674999999996	-3858.674999999974	-838.0249999999505	-23933.674999999814	-38368.09999999986	-23983.224999999627	-17178.92499999958	-11454.399999999907	-9833.825000000012	2382.874999999971	3492.8499999999767	8144.4499999999825	5557.150000000023	17676.32500000001	15414.824999999983	14539.50000000003	15199.724999999991	-1356.3749999999854	1450.25	-58805.875	-32834.975000000035	-99991.80000000016	-96774.55000000016	-14455.025000000009	-13757.524999999965	-15447.75	-15453.12500000003	3581.475000000035	1343.8499999999767	502.5	3370.04999999993	10062.5	8235.5	4106.349999999977	4305.0	-6773.574999999721	-5828.17499999993	-89738.95000000007
26	-3341.649999999965	-282.2750000000233	1358.724999999984	1304.199999999997	17854.699999999997	17915.550000000003	35617.45000000004	35003.90000000001	9497.224999999999	7851.150000000016	20489.949999999997	19717.175000000054	17238.624999999956	18836.47499999999	371237.625	390981.90000000014	519269.1749999998	493776.0750000004	62830.700000000186	73768.17500000022	16602.37499999997	13213.04999999996	22929.04999999999	23963.149999999965	37990.32500000001	34513.92500000005	32257.399999999994	33027.22499999996	10302.925000000032	9940.050000000017	-27116.474999999977	6473.5250000000815	-22595.300000000163	-18533.54999999993	3327.9749999999913	3255.5750000000116	13273.949999999953	16180.774999999994	36650.274999999965	34384.45000000007	39224.80000000005	39706.15000000002	39380.90000000002	40769.10000000009	39547.35000000009	45075.60000000009	121625.62500000023	130931.22499999998	-40099.84999999998
27	-10856.749999999942	-9535.875	-526.8749999999927	-695.4999999999854	14786.499999999985	16358.550000000003	31705.24999999997	33432.90000000001	7940.124999999993	6872.750000000022	17115.849999999962	19046.275	15471.224999999991	15745.275000000038	316850.2249999996	338379.3000000005	397276.77499999944	437595.0750000004	71309.0	70245.87499999994	16131.974999999977	15296.649999999994	22616.74999999997	23727.949999999983	37521.82500000001	33724.02500000002	31469.599999999948	32172.924999999974	9527.724999999991	7800.850000000006	-38997.07499999995	-1287.6749999999884	-39717.2000000003	-24333.849999999977	-208.8249999999971	-253.42499999998836	10347.049999999988	8624.275000000052	34778.27500000008	35348.25000000012	31196.900000000023	33178.04999999993	36214.19999999995	37573.50000000012	36866.25	35930.30000000005	102730.62500000023	119567.92500000016	-44051.95000000007
28	-11600.250000000058	-8412.07500000007	-848.275000000016	-1379.300000000003	14420.000000000044	14881.750000000015	34212.25000000003	33628.2	8322.224999999999	6690.05000000001	17355.949999999968	19745.175000000025	14489.525000000038	15236.275000000038	360687.7249999996	342746.99999999977	458819.4749999996	467358.7749999997	56839.30000000005	66860.57500000013	14935.275000000023	14085.24999999997	21147.75	21297.75	36847.125	33062.02500000002	30789.099999999977	31599.224999999962	8133.425000000032	8547.349999999977	-32314.67499999993	531.1250000000582	-53400.80000000016	-40191.45000000007	-1650.824999999997	-722.0250000000233	4578.049999999988	7224.275000000052	32007.57500000001	27721.650000000023	26334.300000000047	32467.949999999837	35309.60000000009	30955.600000000093	30243.25	34398.20000000007	100217.52500000014	107077.22500000021	-41310.04999999993
29	-6414.649999999965	-8696.57500000007	1398.725000000013	1370.699999999997	2977.0000000000437	3444.7500000000146	4668.5500000000175	5997.900000000009	1060.9250000000102	1705.649999999987	3368.7499999999563	3997.975000000013	2751.2249999999913	490.5750000000262	-16605.47500000056	-37473.30000000005	12618.075000000186	9225.774999999674	-4675.09999999986	-2551.125000000058	4326.075000000012	4481.749999999971	5540.049999999988	5086.25	6851.424999999988	5415.524999999965	6713.399999999994	7265.22500000002	3022.6250000000146	3357.149999999994	-19185.474999999977	-2111.1749999999884	-17266.10000000021	-14387.849999999977	7330.474999999991	6769.475000000035	9680.450000000012	11579.07500000004	15824.375000000058	14552.050000000047	15489.900000000023	16620.54999999993	17211.300000000047	19687.099999999977	20152.449999999953	19826.29999999993	15490.625	20710.425000000163	-23898.749999999884
30	-32109.25000000006	-26323.175000000047	-5449.774999999987	-3291.5999999999913	-3920.4999999999563	-4486.349999999962	-1929.0499999999593	-2262.199999999968	-5371.2750000000015	-4594.750000000007	-1437.0499999999738	332.5750000000189	-5469.775000000009	-5050.324999999997	-105991.47500000056	-165491.9000000006	-160474.22499999963	-110914.62499999977	-18492.999999999767	-22745.425000000105	-2277.8250000000116	-1521.5500000000175	-622.0500000000175	-971.5499999999884	407.82500000001164	2567.8250000000116	2990.6999999999825	1263.6249999999854	-1971.3749999999854	-583.0500000000175	-38929.57499999995	-19573.975000000035	-56117.60000000021	-46916.84999999998	-3750.0250000000087	-3778.5250000000233	-3122.75	-5715.424999999959	-3521.324999999895	2246.350000000093	3998.9000000000233	-3233.45000000007	6.200000000069849	5782.300000000047	7830.449999999953	4166.600000000093	-16369.77500000014	-11313.97500000021	-85170.54999999993
31	-39008.45000000001	-38483.57500000007	-7972.67500000001	-8145.400000000009	-9810.300000000003	-9552.650000000009	-8440.849999999948	-6488.000000000015	-8268.674999999996	-4071.1499999999724	-6290.949999999997	-7164.924999999981	-9363.674999999974	-11700.72500000002	-139867.6749999998	-158315.50000000023	-189296.52499999944	-185226.12499999977	-35088.89999999991	-35986.024999999965	-4145.724999999977	-4176.950000000012	-3724.4499999999825	-3236.0499999999884	-847.1749999999884	-3202.274999999965	-1467.3999999999942	-1515.9749999999913	-4982.27499999998	-4312.75	-51090.07499999995	-24975.57500000001	-78112.70000000007	-75616.65000000002	-12225.425000000032	-11223.525000000023	-15484.750000000058	-13268.324999999983	-12860.624999999942	-13379.449999999953	-8976.199999999953	-10527.550000000047	-8861.399999999907	-7379.899999999907	-5244.150000000023	-8106.20000000007	-43574.47499999986	-43895.07499999984	-99805.75000000012
32	-53484.34999999992	-54174.77500000002	-11682.575000000004	-11909.099999999991	-13761.39999999998	-13637.449999999997	-10770.849999999948	-9050.599999999991	-10004.07499999999	-9096.849999999984	-6490.550000000003	-9011.424999999981	-12053.27499999995	-14068.224999999962	-188537.27500000037	-201660.1000000008	-269980.02499999944	-250882.62499999977	-42915.69999999995	-46220.624999999825	-6912.325000000012	-6898.750000000029	-3194.25	-4463.849999999977	-2107.4749999999767	-2399.875	-1874.600000000035	-2779.175000000032	-7648.874999999985	-4889.850000000006	-58589.17499999993	-33542.67499999999	-105820.50000000012	-94005.34999999998	-16807.824999999997	-17645.224999999977	-22538.75	-20975.824999999924	-20879.12500000006	-22044.949999999953	-14794.5	-14854.65000000014	-17858.900000000023	-17320.0	-12195.350000000093	-14815.199999999953	-63646.375	-70527.67499999993	-150421.34999999998
33	81070.25000000006	80285.0249999999	20213.424999999996	22156.499999999985	55399.30000000003	57768.35000000005	82116.94999999998	81530.60000000002	27084.124999999993	29483.350000000028	50809.749999999956	51191.77500000003	56121.32499999997	55962.075000000026	1060098.0250000004	1125226.5999999994	1406179.6750000007	1362022.4749999999	207312.30000000028	218148.37499999994	44805.375	40799.25	53466.45000000004	53523.75	75597.02500000002	72745.22500000003	65651.6	66645.22500000002	29051.825000000026	32782.149999999994	56684.72499999998	64462.425000000105	110933.79999999993	120212.95000000007	33404.874999999956	30526.37500000006	61172.54999999999	61456.274999999994	102580.77500000008	100054.75	96745.59999999998	95871.04999999993	92174.0	98442.90000000002	94754.75	103611.69999999995	318873.42500000005	340008.82500000007	91062.65000000002
34	74837.45000000001	76070.92499999993	17373.025	18865.10000000002	51823.40000000001	52095.84999999999	75263.25000000003	77625.29999999997	26841.024999999987	26989.850000000028	45897.750000000015	49167.87500000001	51464.425	53659.97500000005	1029138.5250000004	1105777.9000000001	1366080.4749999996	1326213.0750000004	199988.2000000002	211297.07500000013	43280.07500000001	38011.05000000002	49771.75000000003	49229.649999999965	72151.32500000001	68546.82500000001	62980.100000000006	62586.22499999996	26241.925000000032	28700.75	49744.125	62039.024999999965	104948.89999999979	105680.65000000002	26173.97499999999	25037.07500000001	50669.850000000035	52092.37499999997	87627.37499999994	85993.3500000001	85199.79999999993	82805.84999999998	79696.30000000005	82196.40000000002	79196.95000000007	84958.5	296483.2250000003	310563.725	65228.95000000007
35	67875.14999999997	67451.0249999999	13024.525000000001	14625.800000000003	46074.2	47242.55	71149.25000000003	70194.40000000001	24013.124999999993	23377.55000000001	43212.15000000004	44822.47500000004	46263.82499999997	44636.27500000004	988921.9250000007	1055866.8999999992	1285339.1750000007	1256554.9750000008	183498.2000000002	194062.87500000017	36982.67499999999	33511.350000000006	44732.04999999996	44748.649999999965	67744.02500000002	63562.125	57187.00000000003	57372.825	23041.125000000015	24648.349999999977	48532.42499999993	51192.42499999999	76203.29999999993	87794.34999999998	21118.77499999998	18952.175000000047	39240.34999999992	41195.675000000134	77073.97500000003	73504.8500000001	69849.30000000005	69715.34999999998	67265.50000000012	67579.1000000001	66241.65000000002	71781.49999999988	269837.22499999986	279521.52500000026	20206.349999999977
36	194894.35000000003	196725.32499999995	48820.32499999999	46755.7	110009.90000000001	113581.55	144670.05000000002	145265.20000000007	55619.62499999999	51873.450000000004	92535.64999999998	93594.07500000001	108586.72499999999	108655.07500000003	2017185.625	2138745.2	2661946.4750000006	2578874.9749999996	393196.2000000002	410127.8750000002	84047.17499999999	75862.34999999998	92584.45000000004	91382.04999999999	125772.42500000005	122335.32500000001	108169.30000000002	110950.42499999997	57837.325	58145.54999999999	141066.92499999993	151049.12500000006	284306.59999999974	300459.95000000007	71636.07499999997	71424.97500000003	125341.74999999994	126679.775	186708.97500000003	181115.75	169853.19999999995	169553.75	162736.30000000005	167678.5	158647.55000000005	172487.0	583145.0250000001	618524.5250000003	116549.45000000007
37	211526.15000000008	203243.42499999993	45549.22500000001	43975.3	106976.10000000002	112914.95000000003	146466.15	142883.20000000007	56433.825000000004	55014.74999999999	91894.04999999994	91834.47500000003	110252.82500000003	108837.77499999998	2082522.5249999994	2268086.0	2804426.0749999993	2638893.5749999993	395389.7000000002	416491.6750000002	83023.97499999998	70507.45000000001	91320.85	90407.25	124809.42499999999	118773.92499999999	108110.4	107840.325	54636.325	57212.350000000006	145630.42499999993	149191.12500000006	276199.29999999993	304715.45000000007	67623.57499999997	64470.975000000035	118828.04999999999	121600.275	169937.175	167497.75	165273.59999999998	164128.54999999993	146875.50000000012	148476.90000000002	146876.45000000007	165755.59999999998	586056.925	610732.3250000001	110979.95000000007
38	-7424.950000000012	-4287.875	-4061.9749999999985	-4979.300000000003	-14066.800000000003	-14104.35000000002	-18567.850000000006	-19343.200000000026	-7264.07499999999	-4101.94999999999	-13019.749999999985	-11846.72499999997	-12833.97500000002	-11643.124999999985	-53467.174999999814	-22845.199999999488	-89075.52500000037	-119615.62499999977	-40486.80000000005	-24991.32499999978	-11446.224999999977	-10755.950000000012	-15142.350000000006	-14430.650000000023	-22610.375	-19825.775000000023	-21687.100000000006	-20792.675000000003	-7217.775000000009	-9338.850000000006	-11966.474999999977	-12004.975000000035	-14081.900000000023	-3670.2499999998836	-11784.824999999997	-11659.725000000035	-18373.25000000006	-23251.324999999983	-39038.725000000035	-30950.349999999977	-28404.800000000047	-33845.34999999998	-38343.19999999995	-38957.90000000002	-31759.550000000047	-32327.0	-56008.27499999991	-79984.97500000021	-20308.849999999977
39	-6148.8499999999185	-7498.574999999953	-2008.9749999999985	-2496.800000000003	-4600.500000000015	-4449.549999999974	-7169.250000000029	-5595.900000000038	-2663.1749999999956	-2610.2500000000073	-4110.049999999974	-3770.025000000016	-3862.4750000000204	-4525.624999999985	-47396.575000000186	-59633.400000000605	-106240.22499999963	-77352.22500000033	-15676.199999999953	-16638.925000000105	-3852.9249999999884	-3190.9499999999825	-3214.0500000000175	-4619.549999999988	-6117.375	-6875.175000000047	-5437.399999999994	-5323.27499999998	-1799.675000000003	-3289.9500000000116	-3261.9749999999767	-1924.5750000000116	-21856.500000000116	-13358.45000000007	-213.62500000004366	-1352.024999999965	-3880.4500000000116	-1922.5250000000524	-6240.625000000058	-6496.650000000023	-8289.300000000047	-7538.550000000047	-5802.099999999977	-3291.899999999907	-6006.850000000093	-8002.300000000047	-23359.975000000093	-21323.375000000116	-3061.8499999999767
40	-11175.049999999988	-16518.775000000023	-3826.774999999987	-1128.199999999997	-5649.800000000003	-5095.85000000002	-6181.4499999999825	-6798.699999999968	-2804.7750000000015	-3628.44999999999	-5233.150000000009	-4813.225000000028	-4721.974999999962	-6326.925000000032	-75488.375	-121819.89999999967	-128922.32500000019	-86401.12499999977	-6824.100000000093	-20279.12500000006	-3487.725000000006	-2266.75	-4910.349999999977	-3562.75	-3171.0750000000116	-4760.074999999953	-2561.899999999994	-2805.575000000026	-4442.875000000015	-1353.6499999999942	-7738.775000000023	-9806.774999999965	-2796.29999999993	-22382.150000000023	-3096.324999999997	-3956.125	-7220.450000000012	-6364.725000000006	-6229.524999999965	-8686.949999999953	-11307.0	-8172.45000000007	-3250.9000000000233	-6652.899999999907	-10578.75	-9311.800000000047	-29283.47499999986	-23629.974999999744	-21219.150000000023
41	24748.84999999992	28305.224999999977	9897.724999999984	8604.300000000003	24317.10000000002	23649.750000000015	31918.550000000017	31737.800000000032	12732.024999999987	10340.649999999987	22362.949999999968	20429.975000000013	21418.425000000003	22495.675000000003	176352.125	204298.49999999977	324238.0750000002	283368.97499999986	62987.10000000009	61909.37499999994	18786.875	16213.650000000023	23266.75000000003	22612.95000000001	31898.82500000001	31461.025000000023	29686.399999999994	28921.52500000001	13460.325000000026	13982.450000000012	22967.224999999977	23736.32500000001	38734.70000000007	39410.84999999998	15094.775000000038	16967.875	29474.150000000023	31538.57500000004	51508.87500000006	46133.95000000007	48001.10000000009	49556.34999999998	47396.20000000007	48902.70000000007	48345.15000000002	49641.09999999998	108651.72499999986	124938.32500000007	44589.84999999998
42	2634.333333333412	4155.633333333262	84.76666666668461	5731.966666666667	15919.166666666672	14152.400000000023	23632.46666666663	22136.5	5643.16666666665	9014.599999999984	14990.099999999991	14507.000000000015	14087.199999999997	13195.60000000002	-40130.73333333264	-54448.699999999546	40166.03333333321	29667.399999999754	47606.90000000006	52856.03333333337	13299.433333333349	12725.666666666672	16373.333333333328	16852.53333333334	23802.46666666663	22336.833333333314	20631.566666666666	20250.40000000001	6850.600000000006	9202.799999999996	4625.166666666664	8620.599999999897	2650.4999999999272	6703.866666666625	3768.7999999999884	3451.9000000000233	12533.100000000006	11831.43333333332	24663.76666666672	25264.699999999953	23927.93333333329	23125.666666666628	23953.59999999992	25093.099999999977	22580.56666666665	24363.633333333302	75264.19999999978	86018.13333333324	-23000.300000000134
43	-7735.166666666588	-4750.966666666714	685.6666666666788	1095.066666666673	11572.96666666663	11007.800000000047	22483.066666666666	21291.99999999997	6883.066666666673	4022.0000000000073	13169.000000000015	13391.10000000002	7822.900000000009	12431.500000000015	-80760.3333333332	-110741.59999999992	-1211.4666666667908	-21124.800000000432	45314.60000000001	44681.433333333276	12403.233333333308	6997.866666666654	16739.53333333334	15532.933333333334	24143.666666666642	23771.93333333332	20769.066666666637	18848.300000000003	4535.200000000012	6812.500000000007	20014.366666666734	-196.3000000001266	-12405.600000000166	-11978.833333333328	-1336.0	486.20000000001164	8089.399999999994	5521.5333333332965	20705.56666666665	21570.800000000047	19770.73333333328	20748.766666666663	18751.400000000023	17495.29999999993	16089.36666666664	20449.033333333326	64467.69999999978	73527.8333333332	-49828.00000000009
44	-2111.4666666666344	-2252.666666666668	5605.7666666666555	3960.3666666666904	16688.066666666637	17475.600000000035	27045.166666666642	27119.300000000017	7783.666666666679	8456.900000000001	17027.60000000002	17106.40000000001	16591.09999999999	17611.799999999974	-90113.93333333329	-125961.39999999973	-13212.866666666232	-15170.90000000006	57537.69999999999	56309.23333333332	15817.433333333349	12670.46666666666	19746.83333333333	17177.633333333346	30695.066666666637	28894.233333333308	24096.96666666663	25162.499999999985	7953.600000000006	9755.19999999999	25989.76666666664	6031.899999999943	-13175.400000000212	-10081.933333333189	3073.399999999965	5363.099999999977	12296.99999999997	11319.43333333332	30912.766666666663	28543.0	26401.43333333329	28104.266666666663	26294.400000000023	25875.199999999953	25339.466666666674	30251.833333333256	85641.8000000001	92700.3333333332	-46816.30000000002
45	5982.433333333389	9021.933333333309	3877.566666666673	8089.566666666702	21305.266666666677	21776.900000000023	36287.56666666664	35323.100000000006	11639.966666666667	10028.799999999996	26305.000000000015	25239.300000000003	21288.800000000003	24928.199999999997	-19067.63333333301	-29902.59999999992	96307.53333333321	87927.2000000005	82015.39999999994	87013.93333333328	22386.333333333314	14912.866666666654	25931.933333333334	24244.933333333334	36732.46666666666	33398.833333333314	31475.066666666666	30763.700000000026	11278.299999999988	13690.19999999999	28253.46666666671	14996.399999999943	6858.299999999974	13534.166666666904	3764.0	4097.700000000012	16871.100000000006	14269.63333333339	33774.56666666665	34257.5	30203.93333333329	31132.266666666605	31524.199999999895	32689.70000000007	29706.36666666664	31969.533333333326	120138.00000000006	125714.8333333332	-4423.500000000087
46	11045.233333333319	10620.033333333286	4807.466666666667	5168.566666666673	23654.46666666666	24128.400000000023	37713.16666666664	37698.19999999998	13257.866666666661	11899.400000000001	22886.699999999997	24096.900000000038	23754.000000000015	24761.300000000032	-9910.433333332825	-28444.29999999964	109241.03333333321	104036.39999999976	88718.39999999994	93477.23333333332	21927.43333333335	15913.166666666672	28137.433333333334	25593.633333333346	39680.66666666667	34831.83333333334	31980.866666666654	32196.000000000015	12118.100000000006	12664.099999999984	21850.666666666664	16245.399999999943	11167.69999999988	12774.766666666532	4231.299999999988	4852.200000000012	16968.800000000017	16135.033333333355	36808.66666666663	34047.59999999998	32549.233333333337	33056.966666666616	31640.400000000023	30929.5	28152.066666666593	33801.333333333256	124956.70000000001	130933.23333333334	3369.7999999999593
47	9198.833333333412	10702.133333333262	4432.066666666644	8167.466666666696	24713.66666666667	21083.600000000006	35366.46666666666	34193.90000000002	11293.766666666656	10893.600000000013	22607.300000000003	22328.90000000001	21518.59999999999	23963.699999999997	-1618.1333333330113	-13660.79999999964	109438.53333333321	101157.7000000005	78175.89999999994	82598.63333333335	21385.833333333343	15773.266666666677	24407.233333333323	22850.73333333335	35322.46666666666	31361.033333333355	29931.366666666654	31243.799999999974	11220.900000000023	12059.899999999972	30498.76666666664	17495.69999999999	13093.499999999927	16417.06666666658	7222.299999999988	5554.0	16767.599999999948	17831.833333333343	34838.06666666665	34090.69999999995	33581.533333333326	33250.3666666667	33014.59999999992	33322.90000000002	29161.166666666628	32711.133333333302	116535.29999999987	125753.53333333315	-14651.90000000011
48	78865.33333333342	73052.53333333328	19224.566666666673	20915.066666666673	51190.6666666667	53125.600000000035	68377.16666666664	68568.70000000001	26976.466666666667	27964.4	43353.999999999985	46333.3	50794.000000000044	52792.39999999998	293472.7666666669	243351.3	562080.0333333332	545022.6999999996	199881.89999999994	205249.83333333343	42130.43333333335	34886.26666666668	45838.933333333334	45394.433333333334	64922.56666666664	59895.93333333332	55407.866666666654	55357.7	25974.100000000006	28751.599999999984	74911.9666666667	63878.79999999997	119628.99999999993	126813.86666666686	25980.70000000001	26094.70000000001	52976.69999999998	49919.33333333334	84027.36666666664	76521.90000000002	71396.43333333329	74284.76666666666	67385.90000000002	71551.69999999995	69301.86666666664	73157.43333333335	273897.89999999997	276082.0333333334	30724.499999999913
49	82784.73333333332	80921.23333333335	19940.566666666673	21608.266666666685	54861.46666666663	54480.5	73671.36666666665	72924.0	30082.266666666656	28281.299999999996	46918.8	50443.10000000002	55567.60000000002	55685.000000000015	408051.866666667	425692.20000000036	701213.9333333327	682888.8000000002	206663.00000000003	215272.4333333333	46648.333333333314	40156.066666666666	48499.433333333334	48801.83333333333	66888.96666666663	66035.13333333333	57526.46666666669	57124.2	28412.100000000006	29773.999999999978	80080.16666666666	70861.50000000003	125860.60000000002	130328.86666666662	27699.29999999999	27288.5	54252.100000000064	54512.433333333436	86730.86666666676	83105.79999999993	77294.13333333336	79159.86666666664	76650.90000000002	77686.30000000005	74044.16666666669	81264.53333333333	295548.2999999999	310403.2333333331	25228.29999999996
50	86736.73333333332	86984.9333333333	21630.86666666666	22157.16666666668	55387.566666666666	57805.20000000007	76318.86666666665	75508.60000000003	31649.16666666668	29321.499999999978	50301.3	50706.8	51636.999999999985	57999.3	549472.6666666672	603331.5000000002	857504.4333333336	831441.7999999992	224665.69999999987	223188.73333333334	45119.43333333335	39610.96666666666	49578.73333333332	48532.33333333333	69430.86666666665	65309.43333333332	59584.96666666663	58772.799999999974	30593.400000000023	30301.4	77696.36666666661	72254.59999999989	126829.70000000011	135279.36666666687	29567.29999999999	28037.599999999977	55094.100000000006	54660.93333333338	87654.0666666666	81747.90000000002	79923.73333333334	80014.86666666676	73265.59999999998	78312.0	73351.96666666662	77960.43333333335	301046.00000000006	310385.53333333315	38671.40000000005
51	9748.133333333342	8535.633333333262	7025.466666666667	5814.766666666685	12698.066666666637	11028.800000000047	16652.866666666654	13501.799999999988	8713.566666666673	4732.100000000013	10450.400000000009	9477.900000000038	12109.200000000026	11041.099999999991	-48647.63333333301	-69598.89999999973	3479.233333332464	2947.5999999999403	30599.799999999967	35323.73333333332	8986.133333333302	3652.0666666666657	13214.533333333311	10157.633333333346	15971.766666666648	15407.633333333302	14163.466666666689	13633.300000000003	6639.100000000006	6552.69999999999	-3952.6333333333823	13038.600000000013	15807.400000000067	23115.266666666765	9834.0	8642.5	14877.400000000052	14010.733333333366	23827.56666666671	22295.900000000023	21920.93333333329	23312.06666666671	24546.599999999977	22288.0	22558.866666666698	22629.833333333372	55718.999999999825	56516.133333333244	32602.900000000052
52	37508.03333333337	37520.33333333333	12461.66666666665	11115.466666666696	26561.866666666683	23975.900000000052	31043.066666666607	29627.70000000001	11498.466666666667	15968.19999999999	24570.300000000003	22580.500000000015	23809.900000000038	24322.800000000003	102960.76666666736	108011.80000000045	223840.83333333395	212132.80000000013	84269.29999999996	80248.93333333328	22655.833333333314	21471.566666666666	22317.33333333333	23633.833333333358	28124.566666666637	28309.833333333343	27611.566666666666	27389.799999999974	14687.5	15112.999999999978	35891.96666666671	32258.599999999897	77751.40000000007	68247.16666666667	20564.0	20993.29999999999	33611.50000000003	34155.13333333339	51480.166666666686	45804.30000000005	44343.53333333327	49359.96666666673	47419.5	45210.19999999995	43712.16666666663	52331.833333333256	130716.89999999997	145863.9333333333	36522.99999999991
53	44459.23333333332	42113.13333333326	11458.16666666665	13683.86666666669	32404.366666666654	30810.100000000006	38838.76666666662	38092.600000000035	15233.766666666656	15970.900000000001	25680.199999999997	24128.800000000032	30506.09999999999	30413.400000000038	143788.76666666736	129372.10000000027	300648.2333333334	274120.5999999999	88080.29999999996	95238.63333333335	26537.133333333302	21142.366666666654	27624.53333333331	25505.03333333334	37365.866666666654	34674.73333333331	32013.866666666654	31412.999999999985	17540.5	20590.299999999996	39154.166666666664	38161.39999999994	71858.29999999997	76707.56666666658	23820.70000000001	23074.20000000001	42331.50000000003	40209.43333333332	57942.06666666671	56467.09999999998	53783.833333333314	55722.76666666666	54200.19999999995	55308.0	51487.666666666686	56271.533333333326	146429.39999999997	150697.4333333333	14994.79999999996
54	153042.2333333333	157362.0333333334	38874.86666666666	38373.06666666667	84120.96666666663	86873.70000000001	109040.16666666664	106362.09999999998	46382.16666666668	46299.50000000001	72836.7	74461.8	79832.59999999996	87168.89999999998	1191315.3666666674	1264887.2	1698880.7333333334	1634490.8	327654.3	340797.6333333335	69499.1333333333	58814.26666666668	70880.63333333335	69485.63333333332	94158.6666666667	90897.83333333334	80921.06666666667	80302.50000000004	45718.00000000003	46521.00000000001	133152.76666666663	120651.29999999996	240357.99999999994	251633.86666666664	48422.20000000001	50220.5	90423.9	88384.73333333337	133261.76666666666	129487.09999999998	115938.93333333329	118462.96666666662	114270.19999999995	115768.5	110061.86666666664	120446.93333333335	457900.8000000001	486889.3333333332	136997.09999999977
55	156047.53333333335	156536.1333333334	37381.766666666685	37602.266666666685	83768.86666666665	85716.50000000006	109091.36666666665	107688.89999999997	45198.66666666668	45574.10000000001	71009.09999999999	71136.90000000004	83801.7	85899.69999999997	1284434.466666667	1359159.6000000003	1768745.9333333327	1710979.7000000004	329343.89999999985	343046.0333333334	66755.83333333334	57380.566666666666	69994.13333333332	68512.83333333336	94379.96666666669	89034.53333333335	82219.66666666664	81639.7	44650.90000000002	44126.799999999996	116647.26666666675	126862.39999999994	221785.8	246546.76666666678	48328.70000000001	47362.600000000035	87435.9	86344.63333333339	128948.76666666678	125641.90000000002	114911.93333333329	114039.46666666662	109298.90000000002	110878.6000000001	105281.46666666673	115956.03333333333	459107.2999999999	483801.43333333306	148577.89999999982
56	157458.3333333334	161049.0333333334	38616.56666666667	39171.16666666668	85260.06666666667	86390.40000000002	110808.86666666665	108809.29999999999	48865.16666666665	47045.69999999999	72738.40000000001	74422.8	85663.7	87996.19999999997	1422939.4666666666	1513440.5000000007	1910421.1333333338	1861950.3	334996.8	346121.23333333334	67900.03333333333	60690.46666666669	69943.8333333333	70278.73333333332	96991.56666666667	96127.83333333334	83056.56666666667	81976.90000000001	44074.30000000002	46025.4	113904.76666666663	126869.1	233629.1999999999	248472.96666666673	48004.79999999999	48344.59999999998	88205.09999999995	88169.23333333331	130845.56666666671	127591.90000000002	114819.13333333336	115134.66666666669	109309.69999999995	111222.1000000001	103238.26666666666	114966.03333333333	464083.89999999997	482763.53333333315	161006.6
57	286876.0333333334	288474.53333333327	72224.56666666668	71978.76666666669	148569.2666666666	150752.59999999998	181041.76666666666	177934.10000000003	75955.06666666668	77849.5	118100.89999999998	122077.7	145516.10000000003	147353.89999999997	2500734.2666666666	2680054.9999999995	3347058.4333333336	3226167.9999999995	536500.1999999998	558385.7333333333	114177.33333333331	98712.06666666667	114726.43333333333	113886.13333333335	150824.96666666662	145760.7333333333	130601.86666666665	130915.29999999997	78013.5	79992.19999999998	206954.9666666667	224179.9999999999	449160.3	461049.6666666667	98700.69999999995	96196.5	168589.80000000002	167398.23333333337	234717.76666666666	228794.59999999998	208907.8333333333	206704.76666666666	201127.69999999995	205311.09999999998	190943.96666666662	209677.33333333337	767326.4999999998	810545.0333333332	289980.3999999998
58	285500.13333333336	290116.63333333336	71874.26666666669	69579.8666666667	143912.66666666663	145896.80000000005	178148.6666666667	176810.0	74940.96666666667	74739.19999999998	115490.19999999997	119374.79999999997	144732.60000000003	145576.3	2563861.966666667	2741051.1	3359795.133333334	3261146.100000001	546308.5999999997	563722.7333333333	110230.83333333331	96763.46666666669	113225.73333333332	109529.03333333331	146180.86666666664	141998.13333333333	126796.86666666665	126916.29999999997	74007.9	77668.89999999997	200076.16666666666	222066.19999999998	440270.10000000003	456726.5666666668	89524.39999999997	88735.5	155084.80000000002	154505.6333333334	219316.36666666676	212347.80000000005	188781.73333333334	190063.1666666667	182423.99999999988	182883.40000000002	170424.0666666667	188166.93333333323	751370.6000000001	792357.2333333334	254281.4999999999
59	289772.9333333333	294749.53333333327	68650.76666666666	69758.16666666669	145607.26666666666	147510.2	181793.86666666664	178332.59999999998	74752.86666666667	76486.79999999999	119127.39999999998	119207.40000000001	144956.2	147791.5	2565823.166666667	2736662.900000001	3372442.9333333327	3261502.3000000003	551076.4	568525.0333333333	111583.33333333331	96301.86666666668	111765.8333333333	113805.13333333335	149907.76666666666	142748.93333333332	128544.86666666665	127116.10000000002	74939.80000000002	76711.4	208769.3666666666	221339.19999999998	428743.8	458741.86666666664	88565.79999999999	86972.70000000001	155648.59999999995	153787.13333333327	217805.26666666666	213213.70000000007	186462.3333333333	184764.96666666662	178812.49999999988	181562.40000000002	165649.6666666667	181508.6333333333	748031.2	789534.3333333335	278188.4999999999
60	-3593.1666666667043	-1703.2666666666446	-777.7333333333154	-2565.333333333321	-4567.833333333358	-4227.599999999977	-5959.133333333346	-5681.299999999988	-2196.2333333333154	-2568.5999999999985	-2599.1000000000204	-4024.9999999999854	-4449.999999999985	-4147.800000000003	151959.16666666727	156569.60000000027	150398.5333333332	151178.4999999994	-14445.59999999994	-12753.46666666663	-3959.0666666666802	-4021.8333333333285	-6098.766666666677	-4290.366666666683	-5995.633333333346	-5795.466666666645	-4840.933333333334	-4621.39999999998	-2781.899999999994	-3171.9999999999927	9285.366666666618	-3096.30000000001	-2840.200000000026	-5447.233333333235	-3157.2000000000116	-3158.5	-6106.299999999959	-4770.966666666645	-9332.033333333384	-10410.099999999977	-9552.56666666671	-7671.1333333333605	-7983.099999999977	-10645.0	-9155.93333333329	-8492.866666666698	-16678.49999999994	-19297.16666666657	-19470.599999999948
61	2709.833333333412	1026.0333333332856	245.6666666666497	677.3666666666613	868.1666666666424	544.6000000000058	1417.5666666666657	2383.7999999999884	-883.7333333333445	969.6999999999898	-359.59999999999127	1418.5999999999913	1677.7999999999738	647.3000000000029	-92990.23333333357	-88924.00000000029	-100687.16666666605	-98343.19999999987	9421.799999999967	4368.833333333299	1469.5333333332965	2553.566666666695	491.3333333333285	2330.633333333346	608.5666666666657	764.7333333333081	1824.1666666666715	2215.9000000000087	-441.30000000001746	1552.3999999999724	6176.966666666711	1888.8999999999432	3996.1000000000204	5026.6666666666715	1340.0	2403.5	1925.6999999999825	1138.0333333332965	2964.8666666666395	2817.600000000035	3723.333333333314	1730.5666666667094	936.5	2781.0	1938.8666666666395	261.43333333334886	6074.5999999999185	8747.033333333384	-3061.0000000000873
62	883.3333333332957	677.2333333333554	532.066666666673	1887.9666666666672	3699.6666666666715	3683.0	4541.566666666666	3297.5	3079.966666666667	1598.9000000000015	2958.700000000026	2606.4000000000087	2772.199999999997	3500.4999999999854	-58968.933333333756	-67645.59999999992	-49711.36666666716	-52835.2999999995	5023.7999999999665	8384.633333333346	2489.5333333333547	1468.2666666666482	5607.433333333334	1959.7333333333227	5387.066666666666	5030.733333333337	3016.7666666666773	2405.5000000000146	3223.2000000000116	1619.600000000013	-15462.333333333336	1207.4000000000597	-1155.8999999999796	420.5666666665784	1817.2000000000116	755.0	4180.599999999948	3632.933333333378	6367.166666666744	7592.5	5829.233333333337	5940.566666666651	7046.599999999977	7864.0	7217.066666666709	8231.433333333349	10603.899999999965	10550.133333333244	22531.600000000006
63	24248.599999999897	22458.466666666598	11595.33333333335	12882.133333333339	35399.43333333338	33631.76666666671	45566.56666666664	45175.933333333334	14968.566666666673	13485.733333333315	27690.96666666666	28541.93333333335	33155.03333333331	29775.099999999977	267196.86666666635	274431.266666666	374537.26666666626	370569.3999999998	81394.50000000009	78169.09999999995	26172.066666666666	23932.499999999985	30577.23333333335	31517.300000000003	43592.299999999974	40455.033333333384	39672.23333333335	38517.466666666674	19013.500000000015	18390.733333333337	8510.399999999907	25922.666666666664	42238.23333333332	36512.66666666644	19926.63333333333	19341.100000000006	39205.46666666659	40337.50000000003	63789.399999999965	60206.40000000002	61060.0	61773.26666666672	55938.50000000006	59150.5	57466.70000000007	63861.73333333322	132749.40000000008	139019.90000000014	79492.6
64	-6454.899999999985	-6653.733333333239	2753.6333333333096	8143.333333333321	19059.533333333355	20209.266666666677	26433.16666666667	26505.433333333305	6438.7666666666555	9702.033333333333	15625.866666666654	16975.13333333333	16870.833333333358	18707.0	144320.76666666722	58619.96666666618	205542.16666666666	183308.09999999995	27596.300000000127	25750.299999999894	19214.66666666667	13493.700000000026	21411.633333333346	17215.000000000044	27722.699999999968	24494.233333333366	26238.33333333333	24836.366666666698	11722.599999999991	11845.93333333332	-15930.800000000047	-1420.7333333332426	-9025.46666666663	-15528.133333333375	1732.733333333308	4110.500000000029	17816.566666666622	16242.300000000017	36612.5	30847.79999999993	33814.19999999995	34380.866666666756	29272.00000000006	30940.599999999977	32824.70000000001	37508.533333333384	49216.49999999994	49950.0	56414.29999999996
65	-1483.8000000000084	583.2666666666446	4782.033333333333	5313.633333333339	24368.433333333378	23699.866666666654	35837.16666666664	36079.8333333333	7400.166666666679	8921.133333333339	21701.566666666637	23003.533333333326	21982.833333333358	21134.79999999999	179843.06666666656	191098.16666666637	248989.56666666703	256737.39999999976	57875.70000000015	53080.00000000008	18315.266666666677	16751.800000000003	24566.433333333393	24435.200000000026	36737.39999999998	35410.33333333337	31674.33333333333	32468.86666666667	12480.300000000003	12677.633333333331	-20130.70000000007	6004.166666666781	-14999.266666666677	-12027.333333333328	4460.733333333366	2762.8000000000175	16914.766666666634	19825.100000000006	39057.5	36484.80000000005	37549.70000000001	36778.76666666672	30908.000000000116	32020.0	32202.599999999977	38482.833333333314	83597.40000000008	91412.69999999995	37325.7000000001
66	18066.100000000013	19572.466666666598	10080.83333333335	11815.433333333356	32001.033333333384	35843.6666666667	50609.26666666665	49990.53333333331	14868.16666666665	13137.833333333321	31012.166666666642	31387.43333333335	29752.73333333335	31763.79999999999	444747.2666666672	456905.3666666661	585438.8666666668	589921.0000000003	105438.20000000004	100703.59999999995	25888.566666666666	23520.800000000003	35388.03333333337	32564.60000000002	50538.799999999974	48402.93333333338	44595.73333333332	45344.56666666668	17357.199999999997	19497.333333333314	15702.599999999977	16339.666666666664	11551.833333333183	14637.066666666578	7725.233333333308	7216.400000000052	26301.266666666692	26458.099999999948	54534.59999999998	50318.600000000035	50388.30000000005	50159.466666666616	41076.800000000105	43668.40000000002	44326.600000000035	50028.833333333314	139259.6999999999	154726.30000000005	57365.600000000006
67	18021.299999999967	18459.366666666738	3502.0333333333037	9234.333333333321	31913.033333333355	33699.26666666668	50620.66666666667	50260.73333333332	13959.466666666667	12225.933333333327	30229.26666666665	29832.233333333366	28553.433333333363	29188.599999999977	440164.2666666672	467076.26666666695	552188.8666666668	558514.8999999998	99863.60000000006	97099.50000000009	24202.6666666667	21603.999999999985	34786.83333333336	31161.90000000001	47994.2	46880.73333333334	44741.63333333332	44364.966666666674	17417.199999999997	15564.633333333331	8908.699999999953	15370.066666666688	12195.833333333183	4593.666666666439	3132.1333333333314	3793.100000000006	19501.266666666634	20915.899999999994	48247.70000000007	45845.79999999993	44845.40000000002	44176.8666666667	35913.20000000013	39257.80000000005	36901.90000000008	42897.833333333314	133432.8	143395.59999999986	58997.49999999991
68	39216.50000000004	38030.566666666695	13088.13333333331	14397.433333333327	36312.733333333395	38580.36666666668	52883.566666666695	57075.23333333332	15781.266666666656	19621.733333333315	32144.76666666665	32151.233333333337	35228.23333333332	34498.5	508382.4666666674	521498.56666666677	671882.8666666659	665937.2999999992	117235.20000000004	113662.30000000002	28978.96666666669	23772.40000000001	34962.83333333339	33785.700000000026	52916.999999999985	50904.63333333333	45458.23333333335	44676.76666666666	18792.40000000001	22185.833333333314	28632.0	27925.366666666734	43850.83333333318	44781.06666666658	13041.233333333308	11260.300000000017	34113.766666666634	33693.30000000002	60309.29999999999	59253.0	56070.600000000035	55279.666666666686	49091.00000000006	49417.50000000012	48479.5	57485.13333333336	164538.10000000003	174571.19999999995	44553.2000000001
69	75446.39999999995	73608.66666666667	20863.433333333327	21997.433333333327	60626.63333333339	60747.76666666668	81513.16666666667	84818.43333333328	28974.466666666667	29636.033333333333	51418.66666666664	52972.83333333334	57311.73333333335	58654.5	929254.8666666668	976839.5666666668	1237680.9666666666	1199580.5999999999	201912.99999999997	203142.20000000004	45554.1666666667	41059.7	54923.133333333375	53567.60000000002	76948.99999999996	73488.43333333335	68964.13333333335	68088.46666666667	30346.59999999999	32793.833333333314	69345.19999999995	63160.166666666664	106827.33333333342	104931.76666666653	26689.033333333355	25473.50000000003	57017.56666666662	57459.70000000004	96658.19999999995	92323.0	90161.60000000003	89042.16666666669	81600.79999999999	83773.30000000005	79513.59999999992	90770.23333333334	283991.8000000002	301864.0	59732.79999999996
70	77407.2	79784.26666666665	22941.433333333327	24051.033333333333	63057.033333333384	64786.96666666669	86539.66666666661	86701.13333333329	27701.66666666668	32255.533333333333	55033.76666666665	56336.13333333336	60189.633333333346	62314.50000000003	966916.1666666666	1004061.9666666662	1282304.9666666666	1250467.5000000002	211443.20000000016	210930.59999999995	47953.26666666668	43943.2	55600.633333333346	56241.60000000002	81537.09999999999	77419.83333333337	71461.4333333333	69577.56666666668	32465.699999999997	34754.533333333326	68352.09999999998	63918.06666666669	105625.93333333328	111677.26666666653	29926.63333333333	28622.400000000052	62205.86666666661	63243.49999999997	102674.80000000005	98922.5	93335.89999999997	94314.56666666671	86454.60000000003	87841.70000000007	84624.39999999997	96694.23333333334	297363.8	315231.0	63395.40000000005
71	69661.60000000002	75859.16666666667	17993.13333333331	20429.33333333335	57426.233333333366	59454.26666666668	81585.96666666666	81055.03333333331	29098.466666666667	29113.533333333333	51489.366666666654	51971.83333333334	54494.33333333333	56703.59999999995	959463.6666666666	1011705.6666666669	1233166.7666666664	1230460.4999999993	206389.4000000001	203590.5000000001	45363.866666666654	39319.59999999999	53097.23333333338	51049.000000000015	76188.89999999998	72570.03333333335	67822.13333333332	68013.06666666671	30372.499999999985	30188.13333333333	54929.69999999995	54823.366666666734	101250.63333333346	104687.36666666662	22983.833333333285	23271.600000000006	51262.56666666662	51179.80000000002	91447.3999999999	83893.5	80695.39999999997	81831.86666666676	70689.70000000013	74270.09999999998	73422.89999999997	78761.53333333338	274356.2000000001	282648.80000000005	47595.600000000006
72	17695.99999999992	17693.366666666738	3654.533333333333	8818.633333333339	18359.63333333339	19792.066666666724	22369.866666666683	23222.633333333346	5294.366666666661	8370.333333333321	15376.96666666663	15041.533333333326	18728.03333333334	16556.20000000001	161991.86666666638	172779.16666666637	192995.66666666666	220334.50000000032	45009.50000000008	41366.70000000003	11536.766666666677	11591.400000000009	16129.833333333387	14659.000000000015	21558.799999999974	21741.13333333333	21548.433333333334	20602.86666666667	9929.699999999997	10574.233333333337	21363.29999999993	15776.766666666757	26007.633333333462	24826.466666666718	10949.833333333285	12077.20000000004	21835.06666666668	24598.300000000017	34716.5	30526.599999999977	32924.00000000006	34552.96666666673	29195.00000000006	27947.5	28362.50000000006	35593.03333333327	66951.70000000013	78801.79999999981	43966.100000000006
73	-13464.200000000032	-12639.633333333262	7567.433333333327	9061.433333333327	15547.733333333395	17249.16666666667	14677.866666666625	15575.533333333311	7646.866666666661	6221.2333333333445	12117.266666666648	12787.93333333332	12608.53333333334	13126.5	51045.4666666674	33673.76666666599	60829.66666666666	63081.39999999976	2509.7000000000335	-8364.299999999967	15036.866666666683	13688.099999999991	11663.433333333334	10430.800000000032	13939.89999999998	13171.733333333337	15404.3333333333	15098.666666666715	9925.699999999997	11091.133333333331	357.69999999995343	-1566.733333333359	-12962.666666666584	-21777.233333333235	7720.5333333332965	8867.199999999983	23604.966666666587	25515.50000000003	39151.90000000002	32629.70000000001	41329.99999999994	42432.46666666673	43299.600000000035	42619.80000000005	47266.600000000035	57115.43333333341	36093.500000000175	42267.60000000009	50307.80000000019
74	10392.999999999922	10059.566666666691	6062.933333333327	5248.833333333321	22863.033333333384	22056.866666666683	31105.16666666667	31490.833333333358	5081.766666666685	7882.533333333333	18374.76666666665	19072.63333333336	20429.133333333346	17845.20000000001	151094.96666666694	124236.36666666655	221381.4666666674	226728.19999999958	46744.50000000008	46883.00000000008	15629.766666666706	14940.499999999985	21378.633333333375	21453.199999999997	30958.800000000003	29486.033333333326	28137.733333333294	27013.06666666671	13075.599999999991	12240.333333333343	-5246.100000000093	10781.566666666688	9909.53333333337	10519.566666666578	11021.533333333296	10685.70000000004	22585.766666666634	22936.50000000003	40810.09999999998	37278.19999999995	39820.600000000035	40743.166666666686	35318.90000000008	35763.80000000005	34500.600000000035	42906.73333333334	81414.29999999999	84335.3999999999	78526.29999999996
75	166733.69999999998	170494.76666666663	41123.233333333315	46660.83333333332	101958.83333333337	104760.56666666672	131196.6666666667	131008.53333333331	52370.96666666667	52035.43333333333	86908.96666666666	86152.23333333334	99020.63333333332	98686.80000000002	1734471.3666666674	1828692.3666666665	2256242.8666666667	2206826.8000000003	347918.3000000001	356395.89999999997	79178.16666666667	68416.09999999999	85687.93333333336	81867.30000000003	116392.09999999999	110943.7333333334	102747.83333333333	104143.8666666667	55041.40000000001	53566.33333333334	134818.90000000002	131163.66666666677	234842.4333333333	262702.96666666673	59306.63333333333	57275.30000000002	110186.66666666672	110740.6	163915.80000000005	161328.59999999998	150109.3	148227.6666666667	141653.60000000003	142885.19999999995	132018.49999999994	152964.4333333333	500933.5000000002	526112.2000000002	196135.1
76	156947.5999999999	153268.9666666666	33547.53333333333	35222.33333333332	85733.73333333334	87096.46666666669	114747.26666666665	114525.13333333335	42066.066666666644	44714.03333333333	72005.36666666665	76600.53333333333	83092.63333333332	85981.99999999997	1663198.4666666666	1774859.266666666	2172919.766666666	2080161.8999999997	326531.9000000001	324791.50000000006	62239.066666666666	55802.90000000001	72511.83333333336	69248.10000000002	100468.79999999994	95813.63333333336	87590.13333333332	87438.3666666667	42872.3	44928.333333333314	83077.79999999993	102652.26666666663	213098.63333333324	225651.86666666664	40347.73333333331	36984.80000000002	78476.06666666662	77813.80000000002	124231.30000000005	120803.20000000007	109251.99999999994	111764.86666666664	100177.39999999997	98453.90000000002	96936.60000000003	110641.23333333334	425025.7000000001	465768.1000000001	140273.79999999996
77	138464.39999999994	137744.26666666675	27890.933333333327	26883.233333333315	75549.33333333337	76146.66666666664	102777.46666666666	104296.43333333328	37364.16666666668	37670.83333333332	65443.26666666665	66954.73333333331	75654.7333333333	76153.59999999995	1572576.2666666673	1660748.7666666668	2011790.4666666666	1946503.8	301257.10000000015	299881.89999999997	53915.26666666671	48453.2	65114.83333333336	63260.200000000055	93082.00000000001	91031.43333333335	80012.73333333335	79402.06666666665	37068.2	38512.43333333332	71486.20000000007	93200.4666666667	172001.03333333338	192424.76666666678	28027.63333333333	26359.800000000017	60233.86666666661	58940.99999999997	101671.69999999995	98051.40000000002	88474.99999999994	86240.56666666671	73424.60000000015	75363.5	72183.00000000006	79274.13333333336	376171.60000000003	402820.8999999999	105632.89999999982
78	-25225.80000000001	-23646.73333333324	-10002.466666666667	-9594.666666666679	-19831.966666666674	-21553.433333333334	-24060.933333333363	-26140.766666666677	-7998.933333333327	-7503.166666666679	-16019.933333333334	-15601.06666666668	-16032.866666666683	-15301.300000000017	-115516.43333333297	-77186.03333333382	-152521.13333333316	-187535.7999999995	-46119.90000000006	-38529.10000000001	-12437.933333333334	-12869.39999999998	-13360.766666666648	-13984.199999999968	-20041.499999999985	-19248.466666666616	-19326.766666666677	-19660.533333333326	-11451.699999999997	-11256.666666666686	-27692.599999999977	-20411.53333333329	-35786.46666666663	-36340.03333333328	-16215.966666666704	-14270.49999999997	-28644.43333333332	-30169.29999999996	-35016.09999999998	-34658.69999999995	-36825.50000000006	-35685.63333333336	-32286.79999999999	-32604.699999999953	-32542.50000000006	-40836.56666666671	-71157.99999999983	-76129.0	-36073.300000000134
79	643.6999999999916	1569.7666666666446	885.433333333327	861.1333333333387	431.7333333333372	1438.0666666666657	947.6666666666715	1104.4333333333343	826.1666666666788	-573.7666666666555	112.66666666664241	-441.66666666665697	-410.86666666665406	550.3000000000175	-6010.033333333529	-46024.93333333326	-26206.933333333902	-6319.500000000611	-185.1000000000131	-2729.2999999999665	-125.73333333332266	1487.699999999968	-1224.866666666654	-41.69999999999709	178.6999999999971	-280.9666666666744	502.3333333333285	-112.6333333333314	412.1999999999971	461.1333333333314	2010.4000000000233	1761.6666666666642	-4894.466666666631	-1823.0333333335147	-45.86666666666861	-567.1999999999825	997.9666666666453	1529.1999999999243	-1712.9000000000233	-445.9000000000233	1181.899999999965	473.66666666668607	-950.7000000000116	-116.90000000002328	1177.8000000001048	2818.6333333333605	-2393.300000000105	371.70000000018626	-3024.399999999994
80	24582.100000000013	22076.966666666598	9117.033333333333	8733.533333333333	19400.233333333366	20115.366666666654	23113.266666666706	25036.333333333358	7172.7666666666555	8076.933333333327	15907.266666666677	16042.733333333337	16443.733333333323	14751.0	121526.46666666647	123210.96666666711	178728.06666666703	193855.30000000013	46305.00000000008	41258.39999999999	12563.666666666672	11381.699999999997	14585.633333333346	14025.900000000009	19862.800000000003	19529.43333333332	18824.433333333334	19773.166666666657	11039.500000000015	10795.533333333355	25682.199999999953	18649.866666666618	40680.933333333276	38163.06666666681	16261.833333333343	14837.699999999983	27646.466666666587	28640.100000000006	36729.0	35104.59999999998	35643.600000000035	35211.96666666673	33237.50000000006	32721.599999999977	31364.70000000001	38017.93333333329	73551.29999999999	75757.29999999981	39097.7000000001
81	190030.53333333335	193769.7666666667	30484.166666666675	30129.59999999999	70208.76666666666	68326.8666666667	94425.56666666665	93872.23333333334	38111.59999999999	35598.000000000015	63717.70000000001	61090.566666666666	81114.26666666666	80053.60000000002	1837338.7333333336	1912452.3666666665	2290880.9333333327	2208201.9666666663	325089.0666666667	339064.06666666665	49693.63333333335	44761.83333333334	54482.56666666667	52931.96666666668	74046.93333333332	70431.66666666672	57685.533333333326	57288.53333333332	31075.79999999999	34311.03333333334	91795.83333333337	128585.93333333323	283438.1000000001	296310.43333333335	43676.5	41921.733333333315	65275.16666666661	64429.366666666596	89178.20000000003	88096.36666666664	69929.2666666667	66521.6000000001	53723.6666666666	53348.83333333334	42215.13333333327	45810.19999999995	398782.56666666665	419772.33333333326	186216.03333333315
82	188658.13333333333	190146.7666666667	28068.966666666664	28231.09999999999	66927.3666666667	66561.86666666664	93507.26666666666	94278.73333333334	37238.799999999974	34414.3	62188.100000000006	62662.566666666666	78909.26666666666	78445.70000000006	1823964.0333333334	1949421.466666666	2295129.9333333336	2196718.066666667	323646.46666666685	338489.8666666667	47483.93333333334	40788.533333333326	53565.66666666665	51096.36666666665	72110.5333333333	68334.4666666667	55355.33333333337	54714.03333333332	31786.5	32764.833333333332	99908.13333333342	125676.2333333334	286342.0	287394.23333333316	39921.0	39057.033333333304	60186.86666666657	58957.96666666657	82087.8	80133.16666666657	59287.66666666661	59300.30000000005	46701.56666666662	45328.43333333332	35217.13333333339	39129.79999999993	392066.46666666656	413674.63333333354	178216.2333333331
83	285045.5333333334	290600.76666666666	41053.96666666666	41351.59999999999	94000.46666666667	96006.16666666663	134120.3666666667	134881.23333333334	51378.500000000015	48282.90000000001	88051.40000000002	86461.96666666669	118356.76666666666	118231.29999999997	2690811.233333334	2877785.9666666663	3334781.5333333323	3203863.266666666	483849.5666666667	500522.8666666667	64301.73333333339	55338.43333333335	70612.36666666667	66587.16666666663	100038.93333333332	94684.76666666663	73183.33333333331	73174.33333333331	41790.20000000001	44925.633333333346	175870.83333333337	183672.33333333326	415786.2999999998	421898.53333333344	44557.399999999965	41613.13333333328	66629.06666666675	65301.866666666596	92306.99999999996	88413.86666666664	51195.96666666666	50542.0	30629.36666666667	28544.633333333273	11522.833333333343	12895.499999999884	542694.0666666667	574799.1333333335	241028.9333333333
84	298271.63333333336	301035.0666666666	45929.66666666667	47456.7	104199.36666666664	106887.06666666665	147156.36666666664	145657.53333333333	56929.3	55501.30000000003	93568.5	94239.06666666667	128713.36666666664	128656.49999999999	2792206.5333333337	2996088.1666666665	3473040.633333333	3337784.4666666673	513434.5666666667	531060.2666666666	72015.23333333334	64327.43333333335	76811.16666666672	74131.86666666664	110126.13333333333	103920.16666666672	82561.83333333331	82165.23333333334	48070.40000000002	49380.33333333333	192208.83333333337	195276.73333333328	435079.0	443582.6333333333	52670.90000000002	48656.93333333333	79467.36666666668	79206.26666666662	108304.89999999998	106106.46666666673	66588.66666666661	66362.79999999993	44099.6666666666	42901.83333333334	27857.833333333343	30482.499999999884	591056.6666666667	621444.7333333336	249611.9333333333
85	271834.03333333327	275550.36666666664	33171.76666666668	33691.89999999998	84665.06666666665	85759.46666666667	124733.36666666664	122692.43333333335	47211.7	44541.8	80015.40000000002	79135.16666666664	108835.3666666667	110863.10000000002	2632243.0333333337	2789982.266666667	3210256.033333333	3117958.8666666667	480809.36666666676	491409.3666666667	56470.93333333334	53405.13333333336	61096.06666666667	60189.66666666669	92997.23333333331	88438.16666666666	65364.93333333335	65680.03333333333	35992.69999999998	39379.03333333334	162207.03333333333	172391.7333333334	379900.8999999999	395510.43333333335	31286.79999999999	28477.233333333315	46372.76666666671	44568.766666666736	64515.69999999991	64128.26666666666	25813.066666666637	23255.099999999977	38.76666666669189	-208.3666666666104	-13680.866666666727	-17797.40000000014	502367.86666666693	535458.4333333329	216640.03333333338
86	192619.53333333335	195294.96666666665	41087.66666666667	37674.39999999998	78175.46666666667	81010.2666666666	102810.86666666664	102184.83333333337	42267.10000000002	38493.40000000001	67676.00000000003	68043.26666666665	84973.76666666666	86866.30000000003	1755107.0333333325	1862030.1666666663	2232924.9333333327	2185419.3666666667	322336.1666666668	333316.3666666667	59012.23333333336	51430.033333333326	63417.66666666665	61039.166666666635	81550.0333333333	77605.76666666669	67116.6333333333	66425.1333333333	38227.100000000006	43090.83333333333	150236.23333333328	134898.23333333328	303200.30000000005	312198.2333333334	59115.600000000035	57747.43333333327	92126.46666666666	91727.26666666662	124257.69999999991	121435.06666666671	107212.46666666666	107595.1000000001	100283.1666666666	100914.83333333334	87058.0333333333	98791.69999999995	438761.96666666656	456633.93333333335	219293.7333333331
87	211283.8333333334	209408.36666666667	40452.96666666666	40450.59999999999	85823.96666666667	84596.86666666664	109850.66666666663	110594.33333333331	45568.3	44147.000000000015	74499.1	71904.96666666663	93965.3666666667	90961.59999999996	1915806.7333333336	2101674.4666666663	2422212.333333333	2360325.766666667	356937.9666666666	361714.8666666667	66273.23333333334	54009.23333333334	66174.86666666667	67004.56666666668	86760.73333333337	85971.06666666668	73583.33333333337	71483.1333333333	42595.0	44316.73333333332	138666.6333333333	142056.1333333333	328470.19999999995	326802.6333333333	60607.20000000001	59912.233333333315	94418.06666666664	93986.8666666666	131807.09999999992	124125.5666666666	107128.76666666659	112964.5	101511.6666666666	100027.83333333334	92202.23333333325	102216.0	466702.1666666665	503947.833333333	229595.63333333348
88	194953.93333333326	193313.96666666676	32149.56666666667	32445.800000000003	73863.96666666667	73456.26666666666	100140.76666666666	98390.03333333338	40324.40000000001	37510.999999999985	66509.20000000001	69290.56666666667	82486.16666666669	83582.99999999999	1838977.4333333338	1945524.2666666668	2301763.333333332	2224680.766666668	327761.1666666668	339182.2666666666	54934.53333333332	48355.93333333335	59230.76666666663	55184.46666666665	77615.33333333328	71883.96666666665	62229.033333333326	61558.53333333332	35262.600000000006	37600.13333333332	118651.93333333335	131920.33333333337	293448.40000000014	297078.03333333344	50070.899999999965	48287.233333333315	75992.2666666667	74220.86666666671	103614.89999999998	101730.36666666664	84547.16666666673	84856.90000000002	72041.26666666658	73293.0333333333	60060.83333333334	66676.59999999998	416444.66666666674	439007.4333333331	213828.4333333333
89	197929.63333333333	198631.46666666665	34419.066666666666	32926.3	74410.8666666667	75587.06666666665	100833.06666666665	100394.73333333334	41861.499999999985	35528.40000000001	68444.20000000001	64779.066666666666	84974.96666666667	83133.7	1862426.2333333336	1957891.266666666	2324785.833333333	2265675.766666666	333178.46666666685	344925.66666666674	55258.633333333295	45350.73333333334	58434.06666666667	57996.06666666666	78628.5333333333	76075.76666666663	63778.833333333314	62585.633333333295	34454.899999999994	38461.433333333334	108047.2333333334	133120.83333333326	299719.59999999986	304615.6333333333	49629.899999999965	46969.33333333329	74172.46666666666	72722.66666666664	101965.99999999996	99068.26666666666	81150.2666666667	81693.20000000007	68598.86666666667	68361.93333333332	56039.0333333333	63516.0	419238.7666666664	445046.6333333333	207132.9333333333
90	329477.73333333334	333638.66666666657	66918.46666666666	66502.49999999999	136641.96666666667	137887.76666666666	173102.56666666665	170524.53333333333	71696.59999999999	70093.8	112930.09999999998	114528.46666666666	148082.76666666666	150417.6	2899303.733333334	3087970.766666667	3705499.4333333336	3582749.9666666673	542753.6666666667	559491.5666666667	99695.63333333336	87635.73333333334	101582.46666666665	97322.76666666663	136804.33333333328	129215.76666666663	108813.53333333333	109418.83333333331	68006.20000000001	69469.33333333333	194700.03333333344	233032.93333333335	508266.30000000005	519931.3333333335	94887.59999999998	93249.83333333328	147995.06666666665	149543.56666666665	199339.60000000003	190698.26666666666	160947.06666666677	163444.80000000005	145415.56666666662	146503.5333333333	129682.5333333333	143613.99999999988	718876.6666666665	755848.2333333332	318100.13333333324
91	365784.83333333343	376300.16666666657	76708.96666666666	75613.69999999997	156483.96666666667	155786.96666666667	195527.06666666665	195202.63333333336	81144.2	78177.79999999997	127480.69999999998	128697.56666666667	168791.26666666666	167723.49999999997	3209579.233333334	3442640.8666666667	4058060.033333333	3949135.566666667	600848.9666666668	620807.1666666667	111937.13333333336	96113.73333333334	113208.96666666665	111848.26666666666	150847.33333333334	144803.9666666667	121361.23333333334	120922.33333333337	75691.50000000003	81247.83333333333	222083.6333333333	253489.43333333335	577306.5999999999	586840.8333333333	105556.79999999999	102773.0333333333	170554.2666666666	164431.86666666658	220377.09999999992	222699.36666666664	183340.16666666663	176466.0	161134.86666666667	169453.93333333332	145703.63333333327	155167.09999999998	796824.6666666667	846216.5333333334	476221.9333333333
92	353200.53333333327	355574.16666666657	67731.06666666667	67451.40000000001	140455.76666666666	141611.86666666664	179677.96666666662	178073.93333333335	73201.8	70589.7	116463.10000000003	119260.1666666667	156626.26666666666	158425.59999999995	3086501.6333333333	3292115.9666666663	3899883.9333333327	3754110.566666668	578379.1666666667	594657.7666666668	100927.03333333333	87230.13333333336	103500.06666666668	100693.86666666664	138887.53333333335	133484.36666666667	110073.83333333331	108037.53333333333	68235.70000000001	70205.53333333334	219342.53333333333	238792.6333333333	542508.3999999999	539181.5333333332	90801.90000000002	89647.73333333331	143754.16666666663	141564.16666666663	190892.89999999997	186449.26666666666	147167.7666666666	146561.40000000002	130407.06666666662	130408.0333333333	108033.53333333341	121989.19999999995	734534.3666666667	776999.8333333333	361320.4333333333
93	380014.9333333334	383467.9666666666	71779.86666666665	71737.90000000001	151048.76666666666	153185.96666666667	193046.2666666666	192321.53333333333	77301.2	76625.00000000001	126300.19999999995	126714.26666666668	170485.36666666664	168416.59999999995	3315653.233333333	3525101.766666667	4186409.333333334	4036344.1666666665	612671.7666666666	635072.4666666668	106050.83333333337	92059.03333333335	110134.36666666667	106027.26666666666	148878.7333333333	140989.86666666667	116532.83333333331	116453.83333333331	72165.5	73962.83333333333	239201.53333333344	251781.0333333332	576958.0	581423.6333333333	95588.19999999995	94464.23333333331	150833.66666666674	149323.26666666672	200629.1999999999	195295.16666666657	154653.66666666674	153462.19999999995	132844.26666666658	133198.5333333333	114087.5333333333	126397.8999999999	786234.1666666667	826143.8333333333	440917.8333333332
94	341492.4333333334	338275.76666666655	59742.26666666668	57281.499999999985	126860.86666666664	129759.46666666667	165575.96666666662	166436.03333333333	67157.2	65459.90000000001	108230.70000000001	111379.56666666667	145695.36666666664	146309.19999999998	3019621.6333333333	3279721.4666666663	3804466.7333333334	3658558.8666666676	562311.9666666668	578598.0666666669	91315.83333333331	78213.43333333335	93354.06666666668	90690.46666666662	127960.03333333335	123182.46666666665	99164.03333333333	96833.6333333333	59193.100000000006	62504.53333333334	215929.13333333342	226850.6333333333	486369.40000000014	513740.53333333344	76441.70000000001	74161.13333333327	120246.7666666667	115235.3666666666	154505.8	155756.16666666657	114368.26666666659	108465.30000000005	90438.46666666665	96254.63333333339	73992.0333333333	76708.5	677652.2666666666	727971.2333333332	329569.8333333332
95	318861.4333333334	324383.5666666666	54045.76666666665	55647.7	118640.46666666667	118880.36666666664	158678.86666666664	156761.8333333333	62537.2	59548.7	101095.0	103312.46666666663	140260.1666666667	140417.4	2921578.6333333333	3112281.266666666	3670726.2333333334	3523778.9666666673	533951.4666666666	556588.4666666668	83061.73333333334	71918.03333333333	86233.16666666666	84397.76666666666	121576.73333333331	115792.96666666665	92078.43333333335	91627.03333333333	54501.79999999999	58400.53333333334	207487.43333333335	214609.0333333332	476743.80000000005	485181.7333333334	67918.20000000001	66027.63333333327	104826.96666666666	103081.76666666674	138544.89999999997	133905.76666666666	94027.66666666661	95390.30000000005	75701.76666666658	71783.83333333334	53783.33333333334	62943.59999999986	641622.8666666665	677867.2333333332	300893.1333333335
96	356237.3333333333	355349.4666666665	55236.566666666666	54031.799999999974	123979.46666666667	128037.86666666664	169792.06666666665	171003.93333333335	62252.8	62613.8	108739.5	109913.16666666664	155227.36666666664	151676.29999999996	3345281.3333333335	3552063.266666667	4174486.333333333	3999550.4666666673	607731.3666666667	626593.3666666667	86280.6333333333	73363.83333333331	90074.76666666663	87202.66666666669	128679.63333333327	120975.66666666666	93676.73333333328	93630.53333333333	55293.40000000002	60019.433333333334	223992.2333333334	228794.6333333333	496626.19999999995	514992.7333333334	56113.600000000035	55171.63333333334	89278.56666666664	86550.86666666671	126494.20000000003	122839.96666666662	69060.46666666666	68267.69999999995	50763.86666666655	47395.43333333332	22733.733333333366	26882.999999999884	684569.4666666666	721721.4333333329	353215.33333333343
97	345187.53333333327	348363.66666666657	50323.76666666668	52033.2	119034.46666666667	121065.36666666664	164839.96666666667	163712.53333333333	61992.90000000001	59646.499999999985	105294.89999999997	106443.46666666663	150061.6666666667	150674.69999999998	3331357.1333333333	3556460.3666666658	4106005.7333333334	3960087.4666666673	596202.4666666668	621398.4666666666	81596.43333333335	70733.43333333335	84714.36666666667	84659.26666666666	123291.13333333333	118897.86666666667	89368.83333333331	88852.23333333334	52807.79999999999	54616.73333333332	217043.43333333335	223781.0333333332	480219.0	504756.93333333335	48371.09999999998	45305.63333333334	77946.26666666659	76012.06666666667	106788.69999999991	103882.5666666666	55472.66666666661	54664.5	29181.766666666692	28345.033333333296	10510.133333333273	10938.699999999837	664893.8666666665	697680.8333333333	289215.6333333335
98	362484.13333333336	364852.86666666664	58503.866666666654	58208.8	133053.1666666667	133697.76666666666	179004.66666666663	178041.53333333333	66606.90000000001	67101.59999999999	116896.70000000001	117022.46666666669	161335.86666666664	161408.49999999997	3427298.933333333	3657910.066666667	4203829.633333334	4085522.266666667	625193.8666666665	650129.1666666667	91447.43333333335	79871.23333333334	95591.06666666668	92528.76666666666	136203.0333333333	128506.4666666667	99643.43333333335	97965.73333333334	60557.70000000001	62230.43333333336	229589.03333333333	238336.33333333326	494053.6000000001	534171.0333333334	59383.29999999999	56344.733333333315	95451.7666666667	93481.06666666667	129776.99999999996	127537.86666666664	77471.56666666664	76198.0	50576.76666666669	49347.43333333332	32721.533333333296	36107.5	719703.8666666665	760060.5333333334	339739.53333333315
99	164283.3333333334	166597.86666666667	35301.066666666666	38293.799999999974	69031.76666666666	69360.3666666667	84695.46666666667	84349.93333333329	38119.40000000001	36970.90000000001	56430.0	56472.16666666667	69534.76666666666	70679.20000000003	1328842.533333333	1398732.266666666	1734675.4333333327	1679497.5666666667	256675.86666666673	266985.3666666667	52650.43333333334	45325.73333333334	52975.96666666664	51165.86666666665	68856.43333333332	65235.466666666645	59124.23333333331	57416.33333333331	35571.399999999994	36597.33333333336	99526.93333333335	119496.1333333333	284969.0	283797.93333333335	60204.09999999998	58811.13333333328	92498.26666666665	90455.96666666669	119328.49999999996	118135.16666666657	108400.96666666666	110343.20000000007	106786.26666666669	106574.93333333332	97228.63333333327	109815.09999999998	379223.56666666665	400127.6333333333	222912.13333333324
100	145203.93333333326	148993.46666666676	27564.666666666675	31059.699999999997	56307.566666666644	58206.166666666635	72561.86666666664	72951.93333333335	29806.8	31767.099999999995	49136.100000000006	49216.06666666664	59768.26666666666	61578.30000000003	1298341.633333333	1379234.466666666	1669127.5333333332	1605251.7666666668	239618.9666666666	245424.2666666666	43250.833333333336	39677.533333333326	45670.36666666666	44240.36666666665	59636.03333333336	56352.86666666667	49852.0333333333	48279.83333333331	28920.600000000006	30122.63333333332	89433.43333333335	102085.6333333333	237517.3999999999	238237.33333333326	45225.29999999999	44525.533333333304	69086.16666666661	68476.56666666667	93182.49999999996	90829.86666666664	80193.46666666666	81642.40000000002	74796.76666666669	75236.53333333341	67396.73333333325	76356.49999999988	324628.06666666665	345008.73333333316	164573.9333333333
101	129621.53333333337	132768.7666666667	22773.966666666693	23577.40000000001	49836.86666666663	48231.16666666669	67353.16666666669	66695.6333333333	27090.99999999998	25483.2	42214.19999999998	44995.26666666665	54281.966666666674	55198.40000000001	1240931.3333333333	1295308.6666666663	1570426.9333333336	1521803.7666666668	222061.86666666673	227983.56666666665	36946.13333333335	34047.033333333355	41901.66666666668	38126.76666666667	52261.13333333334	49271.36666666667	44334.43333333335	41835.43333333334	23044.0	27107.13333333335	75965.43333333335	89553.6333333333	200459.69999999995	210459.83333333326	35243.79999999999	34194.033333333304	54448.76666666665	50603.06666666661	73135.19999999991	72150.96666666673	60622.26666666671	61900.90000000002	56473.966666666645	55802.733333333366	47532.63333333339	52757.69999999995	282448.2666666666	301960.4333333331	136880.83333333343
102	6887.433333333389	6045.666666666704	4565.066666666669	4845.800000000003	6077.366666666661	6784.76666666667	5651.966666666682	4163.033333333355	3838.7999999999993	4431.999999999989	5279.600000000006	3366.166666666675	4955.366666666669	5669.799999999999	-7361.466666666471	-3792.9333333332615	19152.233333333395	17853.066666666728	10365.766666666761	9874.866666666698	7568.73333333333	4727.033333333326	3097.166666666679	5297.166666666664	5954.733333333315	7056.166666666657	4473.233333333337	4456.73333333333	4476.600000000006	4188.433333333338	8098.033333333326	7668.433333333349	21716.399999999907	16303.433333333349	8870.899999999965	8282.133333333339	13592.166666666672	12675.666666666642	17778.400000000038	17181.56666666665	18065.96666666666	17795.79999999999	18380.36666666667	19173.43333333332	20066.033333333296	20635.900000000023	28338.666666666744	33557.6333333333	14567.833333333445
103	766.3333333332957	-1595.8333333332957	-680.0333333333365	-476.8999999999942	-235.3333333333212	-2282.8333333333358	-1103.6333333333241	202.03333333332557	-120.89999999998327	-145.0000000000109	-3555.7000000000116	-225.73333333334813	-1312.6333333333314	-985.5999999999949	-1852.166666666657	-15647.933333333262	-13608.066666666418	-8808.133333333459	872.966666666598	-2097.933333333349	-2425.1666666666642	-814.7666666666628	240.86666666666133	-1890.5333333333183	-1727.566666666673	-1390.4333333333198	-184.96666666667443	141.93333333334158	-1116.7000000000116	-381.46666666665624	-3199.066666666651	-1729.8666666666977	-5433.0	-4332.266666666605	-1664.0	-712.3666666666613	-2308.633333333317	-2448.3333333332994	-3194.4000000000087	-2086.5333333333256	-2380.7333333333518	-2422.7000000000116	-2488.1333333333896	-4148.066666666622	-3204.666666666657	-2727.8000000000466	-5228.933333333349	-6617.666666666744	469.83333333321207
104	-7653.766666666681	-4449.833333333412	-3885.0333333333365	-4368.900000000009	-5842.033333333333	-4501.933333333342	-4548.333333333365	-4365.06666666668	-3717.9000000000124	-4286.999999999982	-1723.8999999999942	-3140.4333333333307	-3642.733333333337	-4684.200000000001	9213.633333333157	19440.866666666552	-5544.166666666977	-9044.933333333272	-11238.733333333355	-7776.933333333349	-5143.566666666658	-3912.266666666663	-3338.033333333333	-3406.633333333353	-4227.16666666665	-5665.733333333337	-4288.266666666663	-4598.666666666664	-3359.899999999994	-3806.9666666666853	-4898.966666666674	-5938.566666666651	-16283.399999999907	-11971.166666666744	-7206.899999999965	-7569.766666666685	-11283.53333333334	-10227.333333333358	-14584.000000000044	-15095.033333333326	-15685.233333333294	-15373.099999999977	-15892.233333333308	-15025.366666666727	-16861.36666666667	-17908.099999999977	-23109.733333333395	-26939.966666666558	-15037.666666666672
[truncated: 17 more columns]
