# Supplementary material for: Methods for Estimating the Detection and Quantification Limits of Key Substances in Beer Maturation with Electronic Noses
Source: Sensors (Basel). 2024 May 30;24(11):3520. doi: 10.3390/s24113520 (PMC11175341; doi:10.3390/s24113520)
Supplement: Supplementary file 1 [file sensors-24-03520-s001.zip › Data/Acetaldehyde/raw data/Day 1/1000ppm6.txt]

Time Date R01 R02 R03 R04 R05 R06 R07 R08 R09 R10 R11 R12 R13 R14 R15 R16 R17 R18 R19 R20 R21 R22 R23 R24 R25 R26 R27 R28 R29 R30 R31 R32 R33 R34 R35 R36 R37 R38 R39 R40 R41 R42 R43 R44 R45 R46 R47 R48 R49 R50 R51 R52 R53 R54 R55 R56 R57 R58 R59 R60 R61 R62 T01 H01 Phase
10:56:00 2024-01-23 728106 716334 214945 212732 347408 356755 381196 378090 240755 241015 293571 298536 331871 335464 4492803 4846481 6948981 6716898 1238362 1298538 320397 282227 302336 301330 350863 341958 330786 333830 226675 229227 735229 715904 1590912 1553643 475655 475701 687568 695777 871370 843729 899646 913159 957424 970195 934308 1038696 2298371 2418370 1326553 1168485 760155 740888 908268 909136 952828 955714 988925 1005145 1140390 1133951 5314533 5442925 40.15 70.2 1
10:56:01 2024-01-23 732039 719258 219041 213814 346350 355999 379015 376618 241193 240304 292711 298049 332405 336486 4483424 4804585 6952172 6726914 1256204 1301074 320847 283325 300921 300908 351326 340828 331054 333685 225938 229157 746369 705726 1597813 1567337 476365 474357 687082 691835 873880 850742 896764 908945 956711 974387 938115 1040741 2300005 2425241 1340746 1159691 761240 744496 906607 903902 954386 965957 986038 1003220 1133679 1138144 5261601 5458520 40.15 70.2 1
10:56:02 2024-01-23 728927 718501 214945 213228 345001 355999 381441 377220 241124 240882 297609 296250 332405 337972 4483424 4752850 6893804 6735150 1262517 1298520 320990 283087 300702 300625 350580 340792 332868 333089 227414 228980 749268 707746 1608101 1567677 475764 474357 691024 691344 867143 850339 907626 904954 953875 974387 943554 1041484 2301511 2436758 1337853 1155019 759071 746081 905127 901628 956555 964620 993200 1000763 1127958 1133149 5282542 5449428 40.15 70.2 1
10:56:03 2024-01-23 721694 718501 216823 213215 347408 355496 382274 375453 241228 240677 296694 299862 331639 338577 4490621 4806671 6865668 6715533 1270671 1300312 318910 283864 301170 299296 351893 342444 331682 333830 226709 229032 749268 705726 1606834 1575507 479258 473687 691515 692863 867180 847398 908921 910883 948381 964701 944623 1047155 2309278 2431009 1337853 1159140 755944 744202 912572 899632 950090 964584 995337 1005969 1124466 1129875 5211072 5451024 40.15 70.2 1
10:56:05 2024-01-23 721481 716398 214945 213224 345600 354166 381196 378997 240720 240472 293735 298673 333472 340354 4483836 4870057 6942354 6706154 1255327 1299478 322000 283161 301170 300451 351893 339763 331861 333830 226008 229905 755074 713092 1600936 1562889 479258 473418 685588 694789 870882 846197 905155 912887 956620 965284 936968 1047831 2309278 2406801 1347269 1164331 753683 738430 913256 907762 946690 961121 996083 1007440 1132875 1127410 5229883 5442887 40.15 70.2 1
10:56:06 2024-01-23 730995 719285 216103 212556 345600 354765 382056 377464 242518 241720 293841 300357 332799 336340 4490250 4831382 6972058 6706154 1241078 1298483 323433 281671 301597 300416 350477 341032 331753 333794 226640 230066 744919 713341 1589805 1558065 476103 474357 685701 692394 873843 848601 902581 909780 959458 975497 936968 1040703 2300531 2416021 1332203 1161848 760155 740071 903999 908828 955540 963912 988925 1001536 1137089 1137167 5276647 5442812 40.15 70.2 1
10:56:07 2024-01-23 731000 719605 216823 213574 349393 357946 382128 376439 241055 240668 294317 299496 332729 335757 4489829 4786131 6930277 6715533 1257044 1296551 319499 283396 300381 300345 351857 342379 330750 333830 226991 229157 738140 705726 1615331 1567337 477041 476712 690008 694295 871501 851014 905005 907848 956620 977838 940768 1039961 2303278 2443681 1326553 1156033 761240 747214 903764 904580 959310 964620 991785 1003936 1127958 1135557 5284455 5455201 40.15 70.2 1
10:56:08 2024-01-23 721469 719638 216675 213743 347510 354848 382669 377572 242267 239887 297535 299827 331836 338541 4489972 4792965 6882577 6725126 1273755 1298575 320926 283431 301768 299364 353884 340241 331753 333559 226991 228801 741837 707746 1605200 1574370 479184 474357 693555 694863 867143 847398 907439 913159 948308 964629 944225 1049327 2309278 2431009 1334086 1159966 755832 747214 912572 903741 948743 966641 998213 1007128 1125264 1126541 5212781 5442925 40.15 70.2 1
10:56:09 2024-01-23 721407 718113 216679 213046 346951 354239 381159 378961 240720 240641 297535 298673 333978 340575 4480227 4863707 6930277 6706342 1253463 1297652 321964 282928 301597 300416 351893 340842 331825 333830 227906 230425 746981 713092 1606354 1563726 479561 472575 686073 695777 871501 847398 905043 913159 956620 966650 938969 1050862 2307600 2405094 1374778 1165990 755294 739998 914553 909053 949416 962442 995300 1007440 1136516 1133577 5238996 5462239 40.15 70.2 1
10:56:10 2024-01-23 730921 719638 216179 212854 345565 357007 380833 378032 240317 241765 297535 297806 332869 336945 4483424 4831382 6972091 6696776 1238362 1297652 322943 282702 302024 300837 350759 340792 331789 333830 226640 229870 744919 713092 1593846 1556958 476103 474759 685701 691835 875120 848601 901038 911031 960210 975766 936968 1041484 2300005 2414307 1334086 1162675 760155 738539 906607 909780 956555 967064 995148 1006619 1139327 1137093 5291713 5442850 40.15 70.2 1
10:56:11 2024-01-23 731000 720344 216814 213420 346005 357513 382814 376282 240939 240499 297535 298049 332905 335428 4483424 4758070 6906648 6706154 1257119 1296606 319983 283498 300915 300416 351573 341861 332292 332819 227379 229192 745771 706363 1607386 1567337 476261 476375 692006 693802 869645 848601 907626 907812 956620 978261 945568 1039961 2301965 2443681 1334086 1156665 761240 746362 907710 904418 960958 969343 993088 1003861 1134092 1137057 5286316 5445715 40.15 70.2 1
10:56:12 2024-01-23 721656 718397 218970 214118 347425 355387 382274 378284 241865 239489 297535 299615 330911 339334 4480227 4790419 6913358 6724849 1273755 1297652 318792 284299 300593 299188 353884 340313 331789 333564 226991 229192 746369 705726 1613991 1576897 479561 474357 692006 694863 869028 848601 909570 913159 951778 970158 946240 1050862 2315856 2434461 1328436 1160514 758326 749265 914865 903755 951670 973955 1000317 1008209 1123595 1130638 5215506 5458633 40.15 70.2 1
10:56:13 2024-01-23 722594 719633 216550 213219 347373 355999 381668 377428 240720 241765 297535 298919 332370 339020 4483424 4808140 6882789 6707639 1257429 1298483 322453 282963 299872 300625 351893 341068 333807 332819 227220 230263 743469 715876 1632630 1566224 478129 474021 690008 696636 867143 846161 908659 917058 953802 964665 940768 1050862 2314206 2434332 1337853 1163280 757989 748807 914377 906965 951670 964584 998213 1006723 1125289 1133112 5201666 5457213 40.15 70.2 1
10:56:14 2024-01-23 721481 716366 215544 213814 346607 354420 381734 378961 241090 240846 297535 298710 330841 340575 4483424 4860226 6920925 6696776 1253994 1298520 322716 283202 302024 300908 351893 340002 331467 333830 225973 230425 734769 713092 1599605 1564309 479221 472981 687082 695777 872121 848601 906979 915756 958657 968447 939488 1052650 2313135 2407817 1407258 1166341 755078 743182 915853 909053 948743 965006 1000317 1007440 1134484 1130638 5233620 5442850 40.15 70.1 1
10:56:15 2024-01-23 730727 716370 216214 213039 346607 354979 382274 377751 240352 241935 297535 298049 332869 336962 4483424 4831382 6972091 6706154 1237404 1296730 323469 281707 300988 300451 350759 341308 331789 333830 227026 229227 745825 713092 1609958 1555852 476103 475364 686151 691835 875120 848601 903341 913048 964530 975693 938264 1041409 2304317 2418795 1332203 1169318 761784 740668 908914 913591 955540 963195 991078 1005145 1141935 1136362 5308918 5449428 40.15 70.2 1
10:56:16 2024-01-23 731000 716366 214880 213224 346319 357260 381159 376582 241159 240304 297691 298049 332637 335428 4474046 4771439 6929744 6715533 1257119 1297652 320019 283431 300593 301365 351893 342102 330750 333830 227026 229192 759528 705726 1600283 1567677 478527 477050 691024 694604 874568 852719 904894 911680 958583 975656 944711 1038292 2306558 2441948 1326553 1160514 763418 748202 905127 906473 960958 970185 991785 1001536 1131233 1139258 5286316 5449428 40.15 70.1 1
10:56:17 2024-01-23 722209 717921 214876 214419 346571 354994 382814 377751 241865 239489 297609 299408 331604 340340 4474046 4766884 6902818 6724912 1264323 1298575 321964 283644 300247 302319 351821 340241 333337 333324 227220 230360 735765 703713 1627418 1571431 478143 472654 692074 691687 867069 852830 911632 911430 954852 974206 943518 1047047 2306558 2425241 1339736 1150614 753385 746362 914287 903902 954183 970149 998213 1001573 1125264 1133951 5213027 5458633 40.15 70.2 1
10:56:18 2024-01-23 723326 717414 215879 213224 347652 355999 382007 378889 240352 241841 297535 298954 331906 339297 4483424 4804637 6872953 6706154 1257119 1298483 322979 281751 299908 301365 351893 340313 333572 332279 227026 229905 743469 715904 1601752 1567337 478826 473170 690988 697759 870845 846569 908509 917058 953839 964665 942242 1052899 2309278 2406801 1339736 1164331 755832 742622 911924 906473 950090 965957 1000423 1010390 1132875 1125746 5229883 5458807 40.15 70.2 1
10:56:19 2024-01-23 725353 716366 214910 213074 347724 357007 381734 377751 241124 241015 293087 298989 333713 336212 4483424 4849927 6949533 6687397 1237043 1296730 320183 282656 303635 299576 351821 342127 331538 333577 229254 229658 735765 715390 1596190 1553205 478143 477050 688958 695847 874500 847398 901456 916889 960137 974387 936968 1043993 2303534 2423521 1330320 1169318 762328 740668 909187 912438 955540 962479 991509 1006686 1143704 1137167 5314533 5449428 40.15 70.2 1
10:56:20 2024-01-23 732039 719253 214871 213673 347120 357513 381734 376582 242180 240641 296854 298954 332370 336212 4480227 4781620 6919878 6715533 1257044 1297563 320504 284050 300623 303041 351605 342199 330643 333758 228875 229086 748629 706363 1607774 1569568 478143 477050 690045 693802 874568 852224 906979 908979 958657 979646 943518 1039220 2303278 2443681 1328436 1156665 762328 747214 904036 906689 959310 964656 991785 1003936 1132875 1137167 5284455 5449428 40.15 70.2 1
10:56:21 2024-01-23 721694 717921 218847 214118 348474 354994 382814 378622 241900 239524 297535 299580 331836 339611 4474046 4784442 6882577 6715256 1274394 1302219 320515 285103 300526 300766 353811 340206 332149 333167 228875 229729 746369 703713 1613567 1576897 479666 474247 690008 695283 869028 850410 908270 910887 953839 971602 944432 1050862 2309278 2432734 1335969 1159140 757449 747214 913256 904384 950090 964656 997502 1007440 1125264 1130674 5211072 5445542 40.15 70.1 1
10:56:22 2024-01-23 721422 717091 214945 213215 346607 354957 381159 378371 241124 241051 297535 299372 330876 339370 4486398 4859199 6938529 6707412 1249026 1298538 321595 283056 300733 302184 354885 342199 330750 333830 226675 229941 743469 711809 1662169 1562889 479938 476375 687082 699749 873880 843692 902209 917710 959153 964701 937291 1047047 2309278 2421531 1338316 1173643 760155 745098 913219 909780 954183 963195 994618 1010390 1137089 1136362 5288233 5442571 40.15 70.1 1
10:56:23 2024-01-23 726788 712043 214945 214114 346589 356503 381196 378961 241159 240100 293363 298919 332370 338541 4483424 4783860 6971037 6726914 1245797 1298301 323553 283922 301810 302319 351857 341861 332796 333613 226675 231143 747609 710554 1641295 1562503 477041 475364 687082 693802 876363 851951 899535 913159 963043 973606 938783 1041692 2303278 2416021 1335969 1164886 765289 742842 907896 911828 957470 966641 993200 1005969 1140463 1136464 5284267 5458482 40.15 70.2 1
10:56:24 2024-01-23 731000 718501 214910 213668 347643 355299 381709 377486 241159 241086 297682 298084 332905 335648 4477032 4764828 6913043 6726068 1258915 1299442 320990 283953 301559 301117 351677 342379 332796 333830 227767 229587 745771 706735 1602283 1567677 476365 476375 692006 695283 870716 851014 906339 908905 957977 973678 946240 1041484 2305961 2443681 1363264 1156665 762982 747141 907063 904917 959310 970149 993909 1004190 1132875 1135661 5286316 5440050 40.15 70.2 1
10:56:25 2024-01-23 720665 717414 216823 214114 348457 355496 382814 378925 242237 240304 297609 299897 331906 339094 4481148 4782699 6894259 6717153 1270007 1300363 320019 284299 300745 300487 353884 343419 332041 333830 226675 229227 738624 704719 1599488 1576625 479938 474021 691515 695777 870882 850410 908993 913159 955942 973011 947223 1050862 2315856 2434461 1335969 1160985 757989 747141 915203 903902 952791 964620 1000423 1007477 1126288 1133951 5218522 5449428 40.15 70.2 1
10:56:26 2024-01-23 721485 712300 215879 213668 347652 355204 381196 378961 241124 241051 295056 299651 333978 339041 4483836 4858962 6938529 6692334 1246851 1297563 321714 283409 304540 299540 353634 342379 330464 333830 228875 229905 749268 712830 1598485 1558457 479938 474629 688055 697968 875741 846161 905043 916980 960210 971565 939398 1047831 2309278 2421802 1322786 1171974 761240 745024 910632 909136 955163 963231 992398 1011832 1137126 1137167 5314533 5442925 40.15 70.2 1
10:56:28 2024-01-23 726788 718233 214945 214123 346602 356755 380869 378673 242682 240357 293527 298849 332300 337402 4471386 4805487 6952172 6715533 1252533 1296730 319734 284334 299957 301401 351627 341344 331789 335754 225973 229905 737194 706735 1602305 1563999 478505 475701 688055 693802 876363 852860 905043 910499 963043 973715 942848 1041729 2304917 2425241 1335969 1159372 762328 746611 910303 909136 958629 964656 991078 1003036 1136516 1142284 5278772 5440050 40.15 70.1 1
10:56:29 2024-01-23 725316 719554 218054 214122 349131 357946 384442 378176 241762 240944 292795 297915 333766 338874 4477032 4736692 6892981 6724912 1258915 1298557 321025 284064 305032 301365 351290 342415 333572 333239 227414 230299 741483 707746 1634386 1567677 476095 476375 692006 693802 870680 852860 910055 907539 957977 973678 946240 1044017 2305998 2435031 1405301 1155842 758996 747141 908541 903902 957950 970643 997502 1003936 1129594 1135557 5267505 5455201 40.15 70.2 1
10:56:30 2024-01-23 724716 719633 215960 213407 348595 357007 383319 378487 242099 241622 297535 299862 332405 339334 4492803 4790919 6854600 6706154 1264003 1298520 322000 283431 300820 300820 351893 341861 332868 333595 228121 229227 742912 711809 1623440 1567677 479938 474065 692006 698724 868991 848000 914240 916980 951958 964701 944896 1047968 2309278 2431009 1365183 1164331 755645 746081 914377 906454 952828 964584 1002565 1011870 1132875 1127374 5226534 5442699 40.15 70.2 1
10:56:31 2024-01-23 721679 719132 215779 214103 348523 355638 381698 378997 241090 241051 297609 300526 331871 339057 4474046 4859199 6933307 6687397 1246851 1298483 322000 283431 304959 299576 354420 342379 331037 333830 227026 229941 742019 711061 1644546 1564309 479938 476712 688055 698995 875120 845967 902023 917016 960210 970195 938066 1047831 2309278 2418370 1340235 1175316 761240 745024 911924 908867 953811 963912 993848 1010809 1140874 1139258 5267415 5454521 40.15 70.2 1
10:56:32 2024-01-23 727940 718622 214915 214269 346598 356755 381983 378745 241865 240268 292782 298954 332405 338009 4480227 4804531 6947579 6715533 1254890 1296643 321025 284099 301170 301365 351893 341861 331323 336229 226640 229980 742912 705726 1613317 1565111 478505 476375 688760 693802 876363 852860 900741 910536 961643 973642 943554 1041692 2307607 2416021 1337853 1162675 761240 744221 907896 911568 959310 968547 993013 1009373 1140948 1140395 5297626 5458807 40.15 70.1 1
10:56:33 2024-01-23 730017 717451 216823 213972 347022 355798 381971 377751 241159 240766 295056 297806 332940 337511 4467667 4747930 6882577 6706154 1256223 1296730 321025 283431 302024 300908 351821 341850 333337 333830 227767 229905 741483 707746 1596339 1566294 476365 477050 692006 694789 871333 852220 908993 910536 958657 978532 945845 1045054 2304917 2431009 1422907 1152556 760155 747482 911740 908907 960958 972128 998101 1006050 1131675 1137093 5261857 5447394 40.15 70.1 1
10:56:34 2024-01-23 723427 716366 214949 213219 348457 356861 383174 376654 241159 241765 297535 299897 332637 339094 4477032 4803565 6859921 6696776 1261990 1299478 322489 282999 302733 300837 351893 341621 333807 333053 228619 230657 746369 713092 1615372 1567677 479938 475431 692006 698500 869028 848000 912747 918353 955942 972324 944896 1047709 2312564 2427564 1318913 1166607 758326 747482 915816 910205 954824 969379 1006149 1013240 1134484 1130674 5229275 5449428 40.15 70.1 1
10:56:35 2024-01-23 721753 720324 216377 214110 349291 355999 382274 378997 241159 241086 297682 301266 331871 339130 4486398 4859199 6944030 6688552 1247741 1298483 322036 283467 305069 300451 355620 342379 331825 335754 226709 230657 744919 710517 1640521 1562889 481303 477050 688055 700024 876363 846798 906333 919766 962325 973011 938066 1049430 2315333 2424554 1322786 1169318 758846 743822 915816 912975 954146 966641 995337 1012322 1137949 1137093 5248694 5458807 40.15 70.1 1
10:56:36 2024-01-23 728927 712336 216059 214118 347916 355263 383085 379033 240386 241086 297682 298049 332905 337548 4473841 4812837 6952172 6715533 1241903 1296730 323997 283431 301810 302319 351857 341344 332832 333613 227449 231016 751284 712075 1599403 1556248 478270 476375 687568 695283 876363 850375 903382 915106 965129 978384 940901 1046440 2303809 2420515 1339736 1168485 764232 744249 909187 913122 959310 967064 993848 1007440 1143704 1139827 5306948 5451024 40.15 70.1 1
10:56:37 2024-01-23 731581 717419 215913 213664 347688 355833 382274 377751 241935 240677 297682 298185 332940 335975 4477032 4763088 6919878 6715533 1257044 1296643 320990 284064 300915 301117 351893 342451 331789 333830 227414 229192 748629 706457 1597120 1565111 478542 474893 692006 695651 873261 852256 909420 914280 959190 981305 946166 1042934 2307094 2448332 1341619 1156665 764068 751843 909743 907500 961355 973002 993885 1008246 1133679 1138144 5276910 5440050 40.15 70.2 1
10:56:38 2024-01-23 721481 717451 214876 213814 348457 355999 383085 378961 242440 240100 297609 299933 331906 339611 4474046 4783586 6882577 6715533 1273755 1300438 319794 284299 300915 300908 353884 341344 332041 333830 227061 229298 746369 705726 1607012 1576284 479938 474357 693936 699251 872084 851257 909956 917058 955154 974242 950287 1053552 2315856 2434461 1318913 1162875 757989 752913 915203 903902 954146 969918 1001137 1010390 1127123 1133951 5210794 5438923 40.15 70.1 1
10:56:39 2024-01-23 719707 716144 216214 213814 347675 354994 381983 381214 241159 241086 297682 299408 330911 340612 4477032 4839256 6919603 6706154 1253098 1298520 323014 283467 302072 301401 351893 340349 333337 333830 227026 230657 737669 713092 1603220 1566959 481225 474101 690988 697759 874605 851014 910219 918362 962065 964665 940101 1047634 2313524 2406801 1392469 1164331 755107 744951 915853 909780 950127 964584 1002565 1012322 1135480 1130711 5221481 5451024 40.15 70.1 1
10:56:40 2024-01-23 724838 712300 215913 213814 349300 355014 382274 378997 241193 241086 296858 299615 332405 336522 4477032 4849927 6938529 6683650 1240645 1298575 322036 283542 303855 299576 351893 342487 332598 333830 227220 230177 746369 717448 1579874 1557791 479450 478404 690988 699749 876326 848491 906333 917053 963080 975766 945006 1047831 2307637 2427410 1326553 1175316 762328 746155 912572 910883 959310 965275 995337 1010883 1140463 1139790 5293874 5454914 40.15 70.1 1
10:56:41 2024-01-23 727421 712300 214979 214264 346642 357007 381196 379069 242475 240339 292973 298954 332905 339340 4467667 4784328 6938529 6715734 1257007 1297652 320990 284413 300842 302071 351641 342163 330536 336595 229362 230122 741483 706735 1595229 1566959 479510 477284 690461 695777 876363 852860 906002 915756 962970 973642 945568 1042746 2309278 2434461 1336834 1159966 765157 749599 909187 910205 962038 970149 990847 1005969 1134484 1143093 5284455 5440050 40.15 70.1 1
10:56:42 2024-01-23 724355 717414 215544 214419 346607 355999 383356 378889 241159 240268 293384 298954 332370 340575 4474046 4743458 6887957 6725126 1268194 1297563 322202 284684 300374 301963 354885 341681 333392 333758 227627 230086 735765 704339 1600844 1578853 479938 474357 692006 696656 871810 852823 910069 913159 958253 976280 949278 1050206 2315856 2434332 1343503 1155019 757989 750405 913219 905061 955163 974378 1002565 1008914 1125264 1135557 5192260 5442812 40.15 70.2 1
10:56:43 2024-01-23 719707 716108 216283 213814 347652 355999 382275 381214 241124 241765 297609 298954 332611 340575 4474046 4797753 6902221 6678601 1254890 1302219 322548 283289 303740 301224 353848 342199 333735 333108 228140 230228 743469 713092 1603381 1566959 480195 475701 692006 697932 869645 848983 912822 918316 956620 971602 944896 1054062 2309004 2414307 1337853 1164331 758869 747141 915853 909053 954183 964620 1002860 1013315 1134484 1129839 5231679 5442850 40.15 70.1 1
10:56:44 2024-01-23 724838 718238 215535 213814 349260 357007 382274 378961 241368 241051 297114 299651 332370 336998 4480437 4849927 6942852 6697420 1249026 1298575 321500 284205 302195 300310 355620 342343 331825 335754 227026 230657 743469 710790 1665038 1562889 481303 477050 689972 700024 876363 848000 904856 920382 963006 974387 940768 1049327 2309278 2421802 1342154 1175316 761784 745024 913219 912850 956518 966641 996755 1013042 1143704 1138144 5256198 5449428 40.15 70.1 1
10:56:45 2024-01-23 727940 716370 215879 214123 347389 357007 382274 381214 241159 240677 293527 298866 332940 339057 4483424 4804531 6968834 6716006 1255304 1300386 320990 284374 302024 301011 351893 342163 332418 334261 226675 230299 746369 705726 1619454 1567677 479258 476375 689519 695283 876363 855354 906979 913159 965129 973715 944896 1047085 2307637 2432734 1327053 1159966 764612 747141 910632 909136 961355 973002 993200 1005969 1134484 1143093 5276910 5440050 40.15 70.1 1
10:56:46 2024-01-23 726517 716330 215883 214433 346085 355999 382042 378695 241159 241086 293733 298675 332602 340092 4474878 4729052 6889784 6734737 1264323 1296606 322453 284054 301841 302708 351501 341344 333807 333830 228015 229905 743805 707746 1589064 1572135 477790 474357 692006 694789 870680 855391 912747 913159 956711 973606 944469 1050862 2315856 2425241 1318913 1155019 757989 748713 915580 906473 956555 975067 1002565 1009575 1124658 1136362 5188554 5440050 40.15 70.2 1
10:56:47 2024-01-23 719707 718078 216740 213823 347683 356503 382007 379033 241159 241765 297590 298220 333978 340837 4480818 4806393 6912071 6702870 1256534 1298483 323997 283396 302697 301999 351821 340313 333807 333830 227379 230657 739119 714621 1595321 1565111 479585 473687 691024 697968 870882 848601 910323 918353 957388 973011 945568 1057295 2309278 2406801 1387319 1162675 757561 742549 915203 910092 954386 964620 1003133 1013315 1134484 1130638 5220477 5443038 40.15 70.1 1
10:56:48 2024-01-23 723808 716366 216214 213814 349537 355228 382274 378925 241658 240766 294601 300244 332764 337899 4471423 4849637 6932681 6678866 1247703 1298575 322680 283467 300328 300697 354420 342415 331789 335754 227061 230112 734336 709774 1664298 1562889 481303 477050 689519 701055 876363 847398 904670 920904 963006 972975 940805 1049565 2312564 2421802 1334477 1173643 762328 746362 913219 913122 956555 966641 996755 1010846 1140463 1138107 5278911 5442812 40.15 70.1 1
10:56:49 2024-01-23 728977 716366 215328 214264 348907 357693 382903 381498 241021 240623 293939 299727 332764 338119 4475384 4794292 6952412 6673821 1234834 1296730 321929 282567 301736 301401 351857 342091 331825 333830 227185 230263 735765 715131 1609444 1552267 477077 477050 691024 696907 876363 848601 910707 917058 963043 973606 940101 1048579 2300005 2416021 1332203 1171974 763964 741461 911924 913122 959310 965275 994618 1012592 1143704 1139790 5291864 5427202 40.15 70.1 1
10:56:51 2024-01-23 729352 719086 216859 214277 347545 356426 381014 377643 242099 240499 294675 298813 332764 337236 4464667 4788555 6933307 6706154 1254890 1297652 320729 284621 302024 302283 351893 341861 331789 335754 227220 230299 749268 705726 1616890 1566224 479598 478330 691024 695777 876363 855391 907626 913159 962325 973678 946240 1041729 2309278 2443681 1324882 1159335 765157 746684 908931 907812 963442 973002 995148 1006686 1134484 1143093 5276910 5445715 40.15 70.1 1
10:56:52 2024-01-23 722780 718355 215809 215027 347230 355889 383898 378745 241831 239489 293115 299862 331906 340354 4471045 4749231 6883051 6715533 1264045 1296643 322489 284099 301810 303240 351857 340313 333807 333830 227767 230299 738803 704719 1615105 1567677 478129 474357 692006 694789 871063 855391 914368 913159 957977 977655 946552 1050117 2315856 2425007 1405301 1150063 759183 745787 913256 908795 956592 975757 1002565 1006723 1131233 1136833 5227532 5452357 40.15 70.1 1
10:56:53 2024-01-23 725353 719642 216783 213716 347683 357007 382579 378925 241124 242266 297879 299372 332602 338301 4465278 4793684 6864813 6687397 1255327 1296643 324188 282999 300856 301401 351893 341861 333807 333559 228121 230460 744919 713092 1616531 1566224 480882 475364 692006 698995 870882 848601 918549 919004 957977 973699 944896 1054100 2309278 2412595 1337853 1164331 760155 747141 915853 909136 955540 964692 1003884 1014574 1138136 1134414 5222874 5442925 40.15 70.1 1
10:56:54 2024-01-23 722780 716103 216214 213818 348733 355816 381444 378961 241159 241086 297682 300845 333942 338577 4474046 4856829 6929204 6678952 1245924 1296730 322979 283993 302990 300697 354921 342415 331825 335754 227379 230622 744919 712835 1639416 1563999 481303 475933 690045 701246 878231 848601 907626 921071 964445 974807 940805 1050862 2309278 2425241 1328436 1174479 763964 744803 913256 913591 960274 966422 998851 1015449 1143630 1142013 5290148 5449428 40.15 70.1 1
10:56:55 2024-01-23 728931 719638 215925 214419 346642 357007 381734 378781 242401 240304 297870 298884 332905 338577 4474046 4798652 6947854 6715533 1254890 1296588 321025 284849 302133 302319 353884 342343 331861 333551 227379 230299 741483 705726 1610066 1565425 479598 475562 691024 695777 878892 855391 907626 913159 964445 979223 946240 1044537 2309278 2440216 1334877 1160514 766701 750294 912389 912283 964090 972589 994618 1008967 1137673 1142947 5276633 5440050 40.15 70.1 1
10:56:56 2024-01-23 723289 716407 216214 214876 346607 355999 381971 378925 241193 239931 293939 298884 332405 340612 4464667 4736692 6868135 6724912 1264323 1296730 322489 284099 300630 302920 351893 341068 333807 333830 227926 230657 736658 704719 1637110 1572135 479258 475028 691895 695777 871333 856605 914368 913159 957461 973678 947223 1050991 2314209 2436709 1413126 1153902 760155 749339 915543 910238 960311 977792 1003959 1009500 1132875 1136500 5213027 5438847 40.15 70.1 1
10:56:57 2024-01-23 724071 718460 216922 213673 348729 355263 383188 378997 241124 242105 298104 299862 332869 339057 4470855 4801115 6873712 6688439 1259296 1295688 323014 283467 303666 301859 353884 342415 333807 333830 228866 230622 742019 714621 1600571 1567405 479938 477050 693178 700558 870680 848601 914368 921035 957977 974387 946552 1059874 2316986 2413645 1318913 1165990 759612 746205 917118 912695 957913 970149 1006104 1016825 1137089 1136362 5222931 5449428 40.15 70.1 1
10:56:58 2024-01-23 722724 716402 216249 213814 350356 356755 382274 379033 242272 241765 297893 301724 332637 338734 4474046 4849927 6929204 6683650 1246448 1296730 322751 284525 300785 300908 354921 342523 332598 335754 227414 231078 754337 711809 1633333 1563999 481303 476304 691024 701055 878892 848601 908921 922947 967552 976280 945006 1052326 2313135 2428061 1320903 1172659 762328 747141 917155 913122 958225 964656 998250 1016766 1143704 1142750 5258099 5442850 40.15 70.1 1
10:56:59 2024-01-23 730731 717452 216249 214114 347165 355299 383356 382292 241228 241086 293868 298954 332940 338541 4477032 4803565 6957180 6715533 1248747 1294889 323014 284933 304923 303240 351569 342451 333337 336466 226709 231016 740569 707746 1616317 1562889 479258 477050 689519 695283 881045 858309 904483 915345 967110 983237 944785 1046115 2308739 2419796 1339736 1162675 762545 746367 910632 914242 962075 970185 996637 1010428 1142892 1144712 5269380 5449428 40.15 70.1 1
10:57:00 2024-01-23 728922 717446 216068 213823 346642 356119 382579 378925 241228 241086 293527 297806 333868 338541 4461483 4729385 6873251 6706154 1257119 1300401 321025 284099 302519 302354 351857 342451 333807 333830 228606 230495 741483 707746 1615652 1566565 477790 478367 695911 695703 875814 855244 911508 913012 962065 981920 951642 1047052 2307363 2440180 1405301 1156665 768292 749117 910233 908799 964127 975757 1000861 1007477 1133837 1139827 5276910 5436170 40.15 70.1 1
10:57:01 2024-01-23 721241 720439 214910 213818 349295 355999 380866 377823 243265 241051 297893 301302 332672 339611 4474046 4783586 6873363 6706154 1272205 1296643 320990 285205 303213 301365 351958 342415 333572 333830 228086 229905 746007 707943 1636481 1579657 482561 477050 695949 700907 872084 853437 915435 920979 957977 973642 950062 1056809 2318550 2436721 1341619 1165990 761240 747619 917807 909509 956555 970149 1006104 1012322 1135480 1133951 5239288 5454914 40.15 70.1 1
10:57:02 2024-01-23 723756 716366 216249 214118 349863 356755 382274 381214 242237 241765 297792 302805 332637 339334 4477032 4862619 6938529 6687397 1245458 1296663 322979 284117 302821 301365 352218 342523 331861 336631 229850 230732 746369 712830 1640451 1567337 482673 479083 691969 700944 880141 848601 906376 922379 966963 975766 944896 1054286 2315333 2425241 1347911 1176013 764612 747141 914377 913122 959310 964656 998287 1015319 1143704 1142284 5284455 5445542 40.15 70.1 1
10:57:03 2024-01-23 728351 716361 216214 217419 347688 355263 382814 381754 242644 241051 293626 299652 333440 339094 4470652 4794292 6957180 6724912 1254890 1296730 322036 285205 301599 303026 353739 342199 333681 337144 227309 230874 739517 707240 1624298 1567337 479791 477050 691024 694863 878892 858309 908921 915756 965821 982102 948112 1044854 2309278 2434461 1315287 1162675 765157 747619 913414 910887 963442 973002 993848 1010390 1137199 1145523 5278772 5427390 40.15 70.1 1
10:57:04 2024-01-23 724658 717455 216249 214410 346602 355999 383152 378961 242272 241086 293939 298150 332905 338223 4470855 4738524 6882577 6724912 1264811 1299437 322728 284720 302666 303808 351821 341753 333807 333758 227980 230480 738624 706735 1626805 1576625 480961 475518 693178 695847 873261 855998 915435 916889 957461 973715 952801 1054100 2318550 2436758 1318913 1156665 759612 752047 918460 907117 957950 975757 1003171 1012592 1129630 1136500 5197953 5440087 40.15 70.1 1
10:57:05 2024-01-23 720665 712336 216249 213664 347724 355747 382007 381214 241193 241765 297696 299443 332405 339018 4467667 4819645 6902221 6707412 1256181 1300423 324273 283949 303740 302105 354561 341717 333771 333794 228086 231403 742912 715131 1611261 1567337 479938 475364 692006 701746 872532 848601 914368 922216 957424 975766 946240 1053764 2315856 2412559 1337853 1165160 757802 746919 917155 911754 956555 970149 1006030 1015244 1138738 1133951 5227941 5443038 40.15 70.1 1
10:57:06 2024-01-23 727516 716366 216214 214118 349792 355798 382814 378961 241865 241841 297187 301231 333370 337200 4474046 4840654 6933307 6687987 1247883 1296663 322763 284156 301207 301294 352183 342487 332796 336595 229524 230586 746369 711809 1633655 1564309 482182 476268 691024 701055 880767 848601 906680 922379 965813 975766 944896 1050991 2312564 2425241 1330320 1175316 767193 747141 915853 913122 959310 966641 998250 1015244 1143704 1139790 5282682 5434962 40.15 70.1 1
10:57:07 2024-01-23 727299 712264 215578 214424 347652 355263 382814 381214 242609 240641 293403 299617 336421 339297 4474046 4803274 6950076 6716285 1252570 1297652 322979 284778 301997 302955 353884 342379 333500 335718 228929 231340 743469 707746 1606177 1562889 479938 477050 691024 696767 880767 857213 907626 915756 967870 982065 946240 1049327 2309004 2425241 1367102 1162675 763964 747141 913219 911461 962038 974378 994281 1010390 1140427 1146335 5276910 5440050 40.15 70.1 1
10:57:08 2024-01-23 725685 718201 216227 214269 346562 357007 383116 378925 242284 241425 293939 298049 333907 340092 4471675 4727313 6885301 6715533 1262815 1300363 323925 284379 302347 303275 353884 342091 333627 333830 227767 230981 747818 705350 1621017 1576610 479938 475701 693973 695592 872605 857821 916325 913159 957388 973413 949951 1053312 2319155 2434461 1318913 1156665 760155 751398 917807 907762 959310 975757 1003847 1013315 1131196 1137167 5192260 5427164 40.15 70.1 1
10:57:09 2024-01-23 720670 717419 216887 214114 348702 355999 383152 382022 241159 241765 295512 300687 333661 341395 4471386 4810997 6902221 6701733 1253501 1296625 324453 284227 304281 302743 353884 341308 333843 333830 227414 231340 748452 715131 1598648 1565111 481303 475701 692006 700024 875120 851014 914331 922342 963006 975076 946240 1060241 2315856 2406801 1374378 1165990 757989 747214 918460 913122 955540 972966 1004599 1015244 1139582 1136362 5220477 5447821 40.15 70.1 1
10:57:10 2024-01-23 728659 712305 216214 213514 349792 359036 384024 380620 242367 242266 292795 299756 333766 337329 4471386 4831382 6945119 6683764 1242764 1298575 322979 284738 302656 301365 353884 342451 332796 336229 227414 230692 747275 716154 1611670 1558457 481303 477347 692006 701055 880141 850410 907627 922379 966504 973642 944896 1046816 2312564 2424969 1334086 1175316 765157 745824 915853 913122 959310 968009 997502 1014537 1146142 1142248 5312712 5447821 40.15 70.1 1
10:57:11 2024-01-23 726715 719375 218082 215368 348447 357946 382705 378853 242505 240908 295969 299721 333731 339114 4464667 4799837 6934684 6715734 1254890 1296457 321738 285205 301841 302779 353884 342415 332567 334521 227379 230981 744919 705726 1622112 1567677 479938 477726 692006 695777 880141 857549 908921 914280 967184 982102 947706 1047831 2309843 2434461 1330965 1163228 764510 749265 913219 911791 963014 974378 994555 1009633 1137126 1146335 5262206 5441438 40.15 70.1 1
10:57:12 2024-01-23 725833 719638 216145 214863 347505 355962 385262 378745 242099 240837 293797 299408 332637 340837 4464667 4727313 6863135 6715533 1264323 1294889 322716 284299 302024 303275 353884 341825 333807 333830 228086 230758 747818 705222 1655327 1572135 479938 475701 693973 695777 872605 857821 915435 914280 959494 979223 949278 1054062 2318550 2431009 1399433 1156665 758380 753539 917155 907132 959310 977829 1004599 1013315 1130395 1136500 5200204 5438772 40.15 70.1 1
10:57:14 2024-01-23 726360 719638 217205 214043 348559 358020 383116 378997 241124 242378 292973 299651 333872 339538 4468597 4793684 6864813 6696950 1254890 1299405 323925 283498 302656 301046 353884 341969 333807 333830 228866 230657 747818 715131 1597161 1567677 481303 477726 695178 701055 872605 851014 916978 922379 957424 975766 946952 1060241 2312564 2412595 1428296 1165990 760155 747018 917807 913122 959038 971556 1006821 1015244 1140874 1139258 5231501 5452357 40.15 70.1 1
10:57:15 2024-01-23 726880 717871 216550 214419 349792 358765 383789 381069 241865 241765 297700 301724 332869 337366 4474046 4847543 6934684 6678018 1240645 1297652 323014 284410 302656 301401 353884 344461 332005 336229 229850 231178 737194 716154 1581758 1555852 480961 477453 692006 701055 880141 851014 908310 922379 967870 973678 944896 1049422 2309278 2425241 1335969 1173643 765157 747141 915853 915546 960958 969233 1000039 1017515 1150220 1143634 5314780 5440050 40.15 70.1 1
10:57:16 2024-01-23 727940 718201 216828 214415 347652 357513 382814 378925 242934 240766 293527 299897 332869 338577 4471045 4798652 6919878 6706154 1254890 1295810 321595 285205 301981 302991 354653 342451 331825 334521 227926 230657 742912 705726 1595925 1567337 479938 476975 692006 695884 880141 857821 907439 915756 967184 983490 946516 1042801 2309278 2449423 1335969 1159335 765157 753539 913039 913967 967561 977829 998063 1010241 1140948 1144566 5284455 5442963 40.15 70.1 1
10:57:17 2024-01-23 721694 717410 215574 217536 349240 357693 382007 378997 242644 240268 293939 300897 332370 340612 4464667 4775043 6882577 6715256 1273718 1296730 320990 285325 300785 301046 353206 342379 333807 336198 228086 230981 747818 704719 1607305 1576897 482673 476712 695215 698922 875120 852860 914368 919693 960247 973678 952801 1058692 2318550 2436709 1372859 1160514 761784 751863 920421 909053 958225 978485 1006868 1016175 1132838 1136464 5197690 5440050 40.15 70.1 1
10:57:18 2024-01-23 721422 719132 216585 214269 348702 355999 383898 382024 241900 241765 293115 299897 332869 338972 4467667 4830479 6902221 6696776 1249896 1298575 324453 284064 302697 302319 353884 341308 333843 335754 227414 231340 746429 714111 1599605 1565111 480961 475701 692006 700024 876363 850375 914052 922379 966498 974387 946240 1060560 2316986 2416063 1413160 1165953 760267 745639 923703 914653 956863 970149 1006067 1016062 1143347 1137167 5222253 5449428 40.15 70.1 1
10:57:19 2024-01-23 728890 718206 216249 213552 349501 356405 383356 379069 242237 242446 295203 299862 333942 337475 4464667 4822109 6958333 6696776 1238362 1298301 324622 283431 303163 303240 351893 342487 333807 335754 228086 231340 747818 713092 1604320 1558457 479360 475562 690045 695884 880501 856333 908921 917016 968373 985487 946018 1052711 2308739 2426336 1341619 1165953 766701 747141 913219 917021 965802 973470 998213 1010809 1145408 1143561 5286316 5440050 40.15 70.1 1
10:57:20 2024-01-23 731059 718465 216249 214415 348738 357982 382579 378889 242440 241595 293384 299897 334679 337428 4461483 4741186 6891902 6698030 1254890 1295810 321702 285169 300785 302779 353884 344461 332328 334252 228121 230597 752168 705726 1599064 1567677 481303 477755 693973 696944 878892 857821 914894 917968 967552 984772 950964 1047451 2313135 2451816 1345992 1162675 764510 752965 913039 913122 967120 975757 998213 1011757 1137162 1145523 5276910 5439149 40.15 70.1 1
10:57:21 2024-01-23 723298 716402 215578 217720 348738 355999 383116 379033 242644 240263 292689 300809 332637 340612 4465398 4755450 6872953 6715533 1273007 1296730 322943 285169 302024 303311 354921 342221 333807 333830 227767 231016 749268 703713 1613561 1576897 481987 476037 693936 699251 876446 858309 915284 918362 962065 979916 953734 1056846 2318550 2434461 1400655 1160514 760042 752010 918460 907132 959353 975757 1004599 1013763 1132875 1137839 5185456 5427202 40.15 70.1 1
10:57:22 2024-01-23 719707 716402 216887 214123 348702 355001 383116 381752 241159 242105 292702 299897 333978 340612 4458301 4803941 6883765 6687557 1249933 1295810 324453 283542 303850 302319 353884 341308 335732 333830 228324 231340 739119 714111 1594304 1566959 481118 475518 694960 700907 875851 852224 914182 922232 964804 975766 944469 1058692 2316709 2406319 1445002 1165990 759071 744656 921131 913522 954861 970149 1005077 1016004 1140427 1136464 5218522 5440050 40.15 70.1 1
10:57:23 2024-01-23 731000 718238 216887 213668 348747 356369 383356 378961 241942 242446 293527 299126 333942 337548 4470855 4822109 6962720 6696776 1240093 1296730 324911 283431 300785 303275 351627 342451 333807 335754 228121 231813 739625 713509 1628700 1561392 479827 478404 690988 697354 882610 857066 909682 917058 966504 983819 945808 1050178 2309278 2433245 1372859 1162675 763964 748733 913219 914796 964813 974378 995300 1012592 1143704 1148058 5267505 5443038 40.15 70.1 1
10:57:24 2024-01-23 730143 718460 216249 214273 347129 355798 383152 378961 241900 241765 293278 298695 333907 339574 4458301 4724261 6864038 6706154 1257119 1298511 322716 285205 300856 303240 351605 342235 333699 333649 228654 230515 740053 707746 1591096 1570684 479510 479083 697435 695847 875741 857821 913826 914056 962970 984882 952801 1055633 2309278 2434461 1450987 1151081 761784 748549 915853 910462 959310 973404 1003997 1010390 1134484 1139790 5224348 5443038 40.15 70.1 1
10:57:25 2024-01-23 722773 718465 216736 213823 349792 355762 383188 378925 242272 242446 292689 300809 332905 339574 4467667 4780655 6859921 6687397 1259296 1296643 323709 284484 304603 302494 354885 342343 335696 333758 228760 231198 733800 714877 1630944 1567337 481303 474893 695911 703751 874605 852224 918171 922379 963359 973642 948605 1058392 2315856 2414307 1358746 1165990 758996 747619 918186 912867 957950 973002 1007575 1019742 1141236 1136362 5220477 5443062 40.15 70.1 1
10:57:26 2024-01-23 725870 712300 216270 214114 350912 356369 381400 379033 242272 241765 297682 301724 332940 337236 4464667 4831382 6927493 6678952 1248951 1300363 322835 284826 303519 302176 355889 345119 333157 336906 227980 231178 743469 711809 1625263 1566959 482949 477683 692006 703048 879965 852224 910031 925002 968557 973642 945845 1052525 2309278 2431009 1334086 1175316 766153 745860 915853 917021 963442 964584 998213 1015281 1149620 1144712 5305127 5443038 40.15 70.1 1
10:57:27 2024-01-23 728427 716407 215879 214415 348738 355299 382274 378961 242644 241086 293278 299897 332905 338338 4461483 4788707 6923874 6725717 1254890 1298575 321560 285650 303310 302528 354347 342415 332328 334287 227767 230657 752168 705726 1601299 1567677 479938 479763 693936 696907 879314 857821 907364 917016 967870 983490 948605 1047085 2309278 2449423 1339736 1159966 766153 751739 909039 910499 965786 975757 1000317 1011870 1137126 1145523 5275036 5435263 40.15 70.1 1
10:57:28 2024-01-23 719528 716402 214945 217379 349827 356755 382007 378961 242644 240641 293278 300809 332637 340612 4461300 4758035 6893804 6716285 1275232 1298538 322979 285174 305175 303027 354921 342127 333591 333830 228121 230692 742912 703713 1604407 1581381 482330 476375 693481 696980 874848 856605 915435 917053 960247 978384 954155 1053913 2318550 2436709 1399433 1156665 760155 752047 918460 907500 959310 973633 1006821 1010883 1131233 1138144 5182855 5427239 40.15 70.1 1
10:57:29 2024-01-23 719196 712048 216589 213823 348733 355999 383152 381752 241193 241765 292782 299897 333440 339210 4459424 4797235 6870987 6698144 1259296 1296606 323900 284085 303876 302779 354384 342523 335495 333830 228654 231092 743469 714621 1622223 1566224 479643 477050 694232 701055 873880 850339 915435 922379 960247 973606 946516 1058745 2314209 2412595 1356931 1165990 759957 749339 919767 915069 956592 973002 1007575 1016840 1140427 1137167 5211072 5445542 40.15 70.1 1
10:57:30 2024-01-23 726904 716370 216283 213814 350881 356369 383085 378997 241900 242275 297609 300809 333872 337256 4471675 4830986 6936779 6674349 1248951 1296606 322943 284733 300820 302779 356393 342415 333337 334521 227961 231340 755808 711300 1639018 1565111 482524 476675 692006 703048 880767 851014 911008 924345 967184 973376 945568 1054100 2314209 2425241 1319020 1175316 763964 747141 917807 915446 959310 964692 1002565 1019742 1146257 1143093 5248694 5441659 40.15 70.1 1
10:57:31 2024-01-23 728023 712300 215917 217388 347688 355263 380901 382292 242198 240801 293654 300266 334163 339428 4464998 4799811 6952172 6720568 1245458 1292864 323853 284960 305142 303275 351893 342415 333807 334521 227414 232026 744039 709037 1614824 1558457 479938 476304 692006 696944 883189 857821 907364 917016 969352 984882 946240 1049460 2309278 2425241 1341619 1162376 765157 747141 913044 915719 964344 975757 995300 1010846 1143704 1148058 5267608 5434999 40.15 70.1 1
10:57:32 2024-01-23 728655 716407 216736 214419 347688 359036 386627 378443 242401 241657 293725 298605 334304 339391 4461953 4720112 6878612 6702060 1257119 1296730 323014 285276 300856 302814 351893 342415 333843 333830 228866 230657 737612 707746 1604526 1567337 479258 476304 696730 695884 876363 857821 915672 915756 965129 984882 952801 1050917 2309278 2434461 1424864 1153376 761784 749810 916882 908872 962038 973705 1001671 1009778 1134484 1139827 5224348 5427239 40.15 70.1 1
10:57:33 2024-01-23 723696 719633 217388 213936 349536 357766 386079 378781 241090 242446 293278 301089 333265 339574 4464667 4793684 6848415 6687397 1264003 1296643 323014 284410 302231 302779 354921 342415 333807 333830 228901 230299 745771 711809 1619383 1567405 482330 476268 696730 703048 873261 852860 918265 922379 957461 973642 952801 1060241 2314209 2420656 1387319 1165990 760155 749265 918460 913122 959310 973002 1007613 1016840 1142082 1136500 5220477 5460880 40.15 70.1 1
10:57:34 2024-01-23 726865 718617 216632 214410 350741 359036 383356 381069 242505 241765 297783 301724 333942 339100 4474046 4839858 6934684 6678018 1244904 1296643 323014 284840 301736 301859 352218 344497 332868 334053 228121 231764 746369 711809 1656245 1562889 482673 477755 692006 703048 880538 850375 911008 926317 966540 973678 946240 1054100 2316903 2425241 1324670 1175316 765157 748444 917155 915719 961355 964692 1000317 1019016 1144634 1144712 5271080 5448461 40.15 70.1 1
10:57:36 2024-01-23 727995 718617 216145 215018 348559 355192 382814 382292 242644 241051 294766 300668 333907 339334 4465278 4796175 6947854 6706154 1254890 1296730 322525 285316 300574 304200 354670 342487 332868 334556 227926 231340 750718 706230 1606796 1566565 481303 477383 692006 696944 883074 857821 910069 916330 966577 984882 948605 1047831 2312564 2449423 1330639 1162675 767341 752047 912572 911568 967843 973633 998287 1013089 1143384 1149478 5273150 5427089 40.15 70.1 1
10:57:37 2024-01-23 723808 717921 216585 217530 348733 357693 385532 379033 242237 240713 294559 300845 333696 341432 4464667 4755450 6882577 6724912 1267038 1297652 323408 285321 305032 304700 354670 342379 335732 335754 228831 231340 738624 704719 1634525 1575779 481569 477050 695252 696944 875120 857821 917445 917016 962325 982102 952764 1056430 2318550 2432734 1401389 1156665 762328 753683 918460 907848 962365 979834 1009750 1014724 1131086 1142013 5201104 5445542 40.15 70.1 1
10:57:38 2024-01-23 723756 718585 217384 214419 349756 355299 384337 379033 241693 242446 293527 300845 332940 339611 4461300 4793684 6863926 6688439 1255678 1296730 323997 284334 304603 302779 354921 342487 333843 333830 228901 231340 744919 715390 1601931 1566565 481987 476304 696236 703751 873880 851616 916924 924345 960247 973678 950025 1060016 2311933 2416021 1372859 1165990 760155 751398 920776 914242 959236 974269 1009656 1018829 1143321 1137130 5220477 5457213 40.15 70.2 1
10:57:39 2024-01-23 726634 712300 216283 214118 351308 356405 383085 379069 242272 241595 297261 300983 333674 337584 4467667 4846481 6929204 6682627 1233954 1296730 323997 284179 302727 303027 351893 344497 333591 336229 228475 231178 747818 715131 1589236 1552063 479938 477755 693973 701055 880538 852076 910106 921725 966540 982102 943554 1052288 2304360 2427410 1335969 1176663 768349 749265 916987 917673 963405 971858 998138 1016803 1147955 1143093 5314255 5449428 40.15 70.1 1
10:57:40 2024-01-23 726904 718242 215883 217048 348488 355299 382274 378997 242679 241086 293868 299721 332940 339094 4458025 4785020 6919878 6706154 1253098 1294889 320740 285240 302807 303275 353884 342487 332868 334556 227891 231178 735322 705726 1598136 1565111 481303 477347 693862 696907 880501 857821 908993 917710 966271 984186 947223 1047414 2315333 2448332 1319020 1163280 768436 753539 912906 912938 968530 973633 1000423 1012284 1142571 1146335 5280594 5440050 40.15 70.1 1
10:57:41 2024-01-23 721241 716366 216064 217765 349255 355999 382543 378997 242644 240268 293384 299721 332637 338936 4455288 4743458 6878617 6707530 1259184 1294889 322680 285169 302024 304165 354921 343419 333807 335754 228635 231340 738624 703713 1610404 1576625 482330 476712 694650 697932 875120 857821 916887 916980 963359 984091 957084 1053652 2319737 2434976 1422907 1153902 762178 749774 917807 912475 964127 981223 1004562 1012592 1136284 1144240 5214970 5443038 40.15 70.1 1
10:57:42 2024-01-23 723622 716366 216922 213814 349510 355299 383188 378961 241900 242446 292937 299933 332905 339611 4458301 4781699 6855461 6678018 1253781 1297652 324911 284222 302408 303275 354921 342451 335732 333830 228795 231665 744919 715131 1612943 1566565 481987 476903 694687 702549 875120 853362 920804 926827 962860 979916 950287 1063235 2319737 2420515 1372859 1165990 761240 750639 921695 913122 959310 975067 1009712 1019083 1140427 1137167 5220477 5427239 40.15 70.1 1
10:57:43 2024-01-23 725084 712300 216249 214424 350849 356333 383356 381214 242440 241765 298104 302183 332940 337548 4464667 4840654 6932253 6668677 1244186 1294889 323697 284742 302692 302071 354921 344461 333337 336466 228086 231178 742912 715131 1618796 1558457 481987 477755 694923 702827 883593 853437 909881 924928 970622 982539 948899 1056846 2314209 2425241 1370940 1175316 767341 747054 917155 916852 965113 970149 1001137 1018978 1149620 1145523 5291789 5434999 40.15 70.1 1
10:57:44 2024-01-23 725685 717115 215883 217388 348733 355798 382814 379033 242679 241086 293779 299580 333405 339574 4455288 4788662 6919878 6711131 1253098 1296730 323468 285321 302990 303275 353884 342451 333337 334556 227379 231340 740053 705726 1617862 1566959 482949 479763 693973 698753 882610 859576 912511 918362 968520 984882 948568 1048579 2316986 2450630 1345992 1161848 768900 753501 911924 913122 968530 973633 1000423 1013315 1140427 1145518 5261488 5427202 40.15 70.1 1
10:57:45 2024-01-23 721179 712300 216064 217424 348738 357007 382007 378997 242440 240304 293779 300809 332405 341095 4458301 4746846 6873251 6707412 1259184 1294889 323014 285338 302776 303275 354921 342343 333807 335718 228654 231452 747818 704886 1611515 1578853 482673 477050 695949 698530 876475 857821 918287 917016 961607 983122 955513 1057183 2318550 2440180 1405301 1155842 761240 753003 918460 907848 959310 973669 1007575 1013042 1132875 1139827 5188554 5430671 40.15 70.1 1
10:57:46 2024-01-23 719435 716370 216957 214118 348702 354233 383152 381214 241159 242105 293527 299792 332905 340575 4464667 4805487 6883517 6688552 1253538 1296625 324453 284095 302231 302743 354776 342199 335587 333613 228725 231234 744919 714365 1599580 1567337 482673 478404 695178 702549 873880 852224 919448 925002 960173 973642 948605 1059552 2314209 2410885 1373271 1165699 760155 748549 919115 915069 958629 975757 1007613 1019742 1142082 1136464 5218522 5440050 40.15 70.2 1
10:57:47 2024-01-23 726480 717091 216585 213823 350602 356369 383356 379033 242237 242275 297682 300809 333872 337511 4461483 4822109 6930277 6678866 1245458 1296663 323673 284991 304603 302034 355387 344352 332905 336668 228335 231523 747275 713853 1607863 1561779 482673 477792 692006 703863 882374 852224 911657 925002 972692 979223 945845 1049909 2309278 2431009 1335969 1172808 766701 744730 918169 918280 964813 970149 1000423 1019016 1152106 1146335 5292015 5430671 40.15 70.2 1
10:57:48 2024-01-23 728779 716402 216214 217388 349255 356333 383356 378961 242644 241765 293832 299933 333405 337548 4455288 4784471 6915994 6707412 1252533 1297615 322871 285936 302195 303133 354885 342307 333663 337382 227344 231340 738624 706735 1636336 1568918 481987 476268 692006 697968 882544 860113 910069 916980 969315 986276 952087 1050862 2312564 2449423 1338316 1162675 768900 752047 913219 913122 968530 973633 1000423 1010846 1142082 1148943 5280799 5430671 40.15 70.2 1
10:57:49 2024-01-23 722724 718465 216283 217827 348738 356755 383152 381214 242272 240472 293904 299897 332905 338982 4452922 4697807 6914829 6707892 1258486 1298538 321821 285499 303740 303097 353884 346069 332832 334018 228635 230829 739550 706735 1595552 1567677 481987 480786 697435 700024 878892 857821 914894 918214 965813 986974 951412 1050928 2312564 2449423 1341619 1159966 766455 753539 913219 910462 967156 973633 1001708 1011870 1140390 1144712 5267505 5459012 40.15 70.2 1
10:57:50 2024-01-23 722780 718501 215874 214415 350320 355263 382579 378925 243391 241796 292973 301760 332905 339611 4455918 4746436 6894707 6756465 1261586 1294778 323661 284933 302733 304664 351893 345342 335696 333830 228795 231340 738624 707746 1592190 1574370 479938 477050 695215 696907 875120 860261 916887 916894 961607 982102 953882 1057183 2318550 2434461 1463146 1156665 761784 754218 918460 909136 963169 973669 1007613 1013763 1132875 1143093 5190266 5427239 40.15 70.1 1
10:57:51 2024-01-23 719698 716407 216957 214264 349756 358511 383188 382292 242103 242275 293135 300809 333638 341095 4475994 4793801 6866490 6698144 1261990 1296730 323182 284520 304345 302176 354634 342451 333807 333830 230830 231178 749268 714111 1591428 1567337 481987 477453 697223 703048 874500 851616 919373 925002 961607 973678 950025 1061082 2316903 2414307 1399433 1165990 761240 750938 919826 913122 959310 975067 1011931 1019742 1142892 1135661 5218522 5435037 40.15 70.1 1
10:57:52 2024-01-23 725353 718277 216585 214415 349859 356083 383356 381214 242401 241765 297682 302431 334163 337256 4468190 4846184 6930277 6678952 1247741 1294889 323997 285214 301736 301963 356661 345057 333807 334556 228475 231340 746369 710790 1676402 1565111 483704 477755 692006 704048 880501 850375 913030 926976 969352 981372 944506 1054137 2314209 2431009 1332203 1175316 767341 750405 918460 918280 964127 970149 1001137 1019742 1150736 1145523 5305127 5440050 40.15 70.2 1
10:57:53 2024-01-23 724658 717414 216253 217424 348973 356369 382814 380960 243147 240801 294516 299651 333801 339464 4461953 4797265 6929204 6706154 1254890 1296663 322036 285842 302733 303275 354420 344497 332868 337352 228475 231340 740053 705222 1616641 1566224 482056 477828 693214 698995 880538 859650 914093 918198 965821 984882 949988 1049460 2309278 2451161 1378616 1159335 767341 754218 912572 913122 968530 981363 1003281 1012322 1142082 1144782 5276910 5430671 40.15 70.2 1
10:57:54 2024-01-23 722452 717419 215913 215628 350069 357730 385532 381245 243286 240872 293939 301512 333265 340464 4464667 4762243 6872782 6710743 1271936 1296730 321025 286182 303850 302779 353241 342415 333843 336229 228475 230692 749268 705726 1631399 1576610 483704 475933 697223 701055 876363 856605 918058 922379 963359 982102 953637 1057241 2321850 2439944 1372859 1165990 764068 752083 922439 913122 959310 975757 1011931 1015987 1138775 1138107 5218522 5436228 40.15 70.2 1
10:57:55 2024-01-23 722724 718291 217042 215023 350737 357766 383898 382219 242302 241997 294342 302501 332905 340333 4456933 4834610 6901227 6688552 1253538 1296335 322904 284299 302444 303275 354921 342415 335732 335754 228475 231828 749923 714621 1598922 1565111 481987 477050 694723 702549 876363 854477 915435 925002 965129 973678 948824 1059941 2314209 2412595 1366009 1168210 760117 749810 919826 915719 958225 975067 1010489 1019742 1143704 1138144 5200242 5447116 40.15 70.1 1
10:57:56 2024-01-23 723219 718622 216818 214415 351510 358020 384717 381032 242440 241765 292973 302643 332940 338508 4467667 4853160 6929204 6668639 1245924 1294889 323697 284969 302196 302071 353241 344497 333807 334556 228156 231614 746369 711809 1636309 1562889 483360 477828 692006 704549 881905 852220 911406 926241 969352 979223 945845 1050805 2312564 2431009 1337853 1174479 767799 746956 917807 917016 964127 970222 1001137 1019742 1152106 1148517 5314894 5442925 40.15 70.2 1
10:57:57 2024-01-23 728948 719127 216565 217541 348738 356083 383085 379069 243521 241483 293590 299897 332940 339611 4462202 4770532 6927305 6706154 1252969 1294889 322489 285878 300820 302671 354670 343976 333337 335565 227414 231340 742912 705726 1617193 1567677 481987 477755 693973 698500 882563 860261 910031 919659 969352 984882 951815 1050113 2312564 2449423 1327730 1162675 768349 753683 913256 913122 968258 973705 1003184 1014612 1144198 1151220 5269339 5430671 40.15 70.1 1
10:57:59 2024-01-23 721236 717414 216214 213706 349576 358257 382543 379069 242644 240677 293797 301230 335631 338223 4461483 4736692 6853373 6715533 1269762 1294889 323997 285205 304996 304236 352183 342415 335732 334018 229070 231665 742376 703713 1609754 1576897 482673 474893 696236 698995 876363 860261 918265 919659 963043 983490 955513 1053913 2321576 2436758 1403345 1159966 762328 755288 921039 913591 963738 981259 1010101 1019121 1134410 1143634 5185456 5427239 40.15 70.1 1
10:58:00 2024-01-23 723771 720270 217415 214123 350351 356369 384302 381534 242146 242275 293868 300845 333405 339574 4458301 4791829 6874165 6687397 1252645 1296680 323637 284184 302692 303027 351958 342487 336206 333830 228901 231665 735765 715131 1597214 1567677 481987 475598 696236 703048 875741 852860 918265 925659 963043 980679 950025 1061875 2315856 2414307 1381773 1168275 762328 751398 923666 918325 959236 975684 1009619 1020320 1145679 1139754 5209898 5440050 40.15 70.1 1
10:58:01 2024-01-23 723808 712300 217050 214415 351407 356369 381436 381752 242272 241765 297682 302643 332905 338577 4461483 4837215 6919878 6678018 1244568 1296730 323997 285468 304603 302319 353241 345300 333807 337352 228475 231665 737194 713853 1614272 1561779 483773 477828 693178 704048 883074 852860 913442 926947 970762 981408 947260 1058729 2313682 2436709 1339736 1178670 768984 751398 919767 918325 964776 973955 1003997 1021964 1147992 1148517 5293874 5434924 40.15 70.2 1
10:58:02 2024-01-23 727664 712300 216249 217647 349300 356405 383085 381731 242679 241086 295124 299933 333942 339611 4461483 4775747 6938529 6706154 1254890 1293970 322525 286119 302733 304864 354921 342523 333337 335565 228121 231340 741483 705726 1613343 1565111 481987 477792 693973 698500 883074 860261 913676 919041 970511 982620 954358 1052213 2319155 2446592 1345261 1164942 769533 753003 918914 915719 967843 973669 1000317 1013763 1143704 1148943 5282542 5439773 40.15 70.2 1
10:58:03 2024-01-23 723596 718238 216926 215368 347683 354268 383188 379069 242272 241425 294480 299897 332940 341095 4455288 4719833 6857847 6715533 1260714 1296643 323997 285205 300856 305129 353884 342451 336645 335754 228866 231340 765094 707240 1624309 1576897 482673 474893 696236 699032 876363 861418 919448 920942 966177 986186 955401 1058580 2322460 2439060 1399433 1159691 762328 754753 921131 913591 964127 980634 1010489 1016803 1137325 1143093 5192260 5441659 40.15 70.1 1
10:58:04 2024-01-23 719707 712341 217294 217043 349823 355299 384337 382833 242272 242446 293939 299615 333907 341358 4464667 4793684 6892869 6687557 1256223 1296730 324911 284733 304603 303275 355423 342451 336206 335718 228831 232038 746369 715131 1591591 1567337 482673 477050 696730 704901 879603 857087 922049 927525 965666 981305 953678 1066430 2323502 2418370 1416998 1168485 762216 750182 922439 917673 959310 977657 1010489 1021926 1146142 1139754 5218522 5440050 40.15 70.1 1
10:58:05 2024-01-23 728931 716370 216922 214118 350885 357982 381971 381752 242644 243098 292937 301478 334679 337511 4459111 4840654 6919878 6669274 1248480 1296730 324453 286043 302196 301928 354268 344949 333807 335530 228635 231828 744919 712075 1627335 1564309 485428 481127 694923 706053 883904 853437 915548 929616 971311 981305 946915 1052153 2316866 2434461 1390874 1177831 768468 748821 921616 916943 965478 972315 1003997 1022693 1147919 1148058 5292015 5449428 40.15 70.1 1
10:58:06 2024-01-23 726784 712269 216585 217800 349792 357180 383356 382292 243017 241086 294766 299933 337000 339611 4455288 4775033 6952318 6706154 1250816 1294889 323997 286079 300820 304878 354634 342523 333843 335530 229741 232026 743469 709774 1610337 1567337 482673 479763 693973 699749 885794 862096 914894 918931 972174 982620 951567 1055341 2312290 2425241 1411170 1165160 764520 749774 915853 917506 967843 973633 1000861 1015281 1144598 1152235 5267505 5443038 40.15 70.1 1
10:58:07 2024-01-23 726788 719253 216736 217379 347719 356405 384302 381214 242891 241765 294766 298745 334445 340333 4452111 4705663 6869267 6696776 1257082 1296730 322692 285205 301736 303240 353616 344207 336371 336084 229652 231092 741483 709774 1603363 1570684 479791 479763 699129 698959 878855 860735 917401 919595 967870 988251 955513 1053801 2318550 2440216 1428776 1155019 764510 753113 918460 912850 964813 982056 1006821 1010846 1141272 1144712 5239288 5439149 40.15 70.1 1
10:58:08 2024-01-23 722594 717414 216922 214269 351150 356369 383188 378925 242272 242446 293626 301179 333638 340092 4455288 4770532 6835950 6688334 1268307 1296730 322943 284955 305469 302706 355853 344352 333771 336875 229794 230480 743778 710790 1606017 1575162 483704 476975 698707 704549 877062 855354 920955 925002 962288 981269 955513 1061837 2318550 2436758 1372859 1165990 763418 750946 921785 915719 962038 973633 1012653 1020470 1143704 1138144 5218522 5443038 40.15 70.1 1
10:58:09 2024-01-23 726629 712300 216883 214419 351947 356405 382007 382024 242644 242105 293384 302643 333638 339334 4458301 4843038 6942354 6669465 1250273 1300363 324430 285098 302549 303097 355228 344839 333663 337621 228725 231920 744375 711568 1619417 1565111 485428 479763 693973 704005 883189 853362 915321 927497 970762 979223 947223 1058692 2318550 2434461 1332203 1178670 767799 750909 919555 919471 964813 973002 1003847 1023099 1149584 1145554 5273150 5443062 40.15 70.1 1
10:58:10 2024-01-23 726788 715523 216922 217800 349541 356405 382007 383103 242679 241086 295404 300809 333907 340092 4455288 4773653 6952172 6726953 1238287 1297342 324550 285116 304713 304914 353811 344948 333807 334521 228831 231991 745771 715390 1614794 1562889 481569 477755 693973 700024 885702 860261 912020 922379 973589 982656 949988 1054100 2312564 2427564 1403345 1165990 767799 750331 917155 916943 968530 973669 1001137 1016766 1144634 1154684 5275036 5443038 40.15 70.1 1
10:58:11 2024-01-23 727940 717455 216922 214419 348493 356405 384337 381214 242679 242105 294766 298954 334445 338946 4455288 4709934 6905009 6706852 1258486 1298538 323326 286132 304497 304165 354420 345544 333663 336668 229543 231565 750059 707746 1601313 1572135 481303 480603 699202 701055 879182 860261 915585 923605 967870 990456 955513 1054100 2315856 2445952 1418995 1161022 766794 755824 915853 913122 968530 980670 1007538 1010846 1142082 1143901 5258099 5419419 40.15 70.1 1
10:58:12 2024-01-23 722511 718469 216283 217388 351663 355798 383116 378961 243425 242105 294871 302431 333907 339611 4455288 4784328 6856289 6687987 1273755 1296730 321738 286338 304713 303240 354268 342523 333843 334018 228654 231813 738624 706735 1622424 1576897 484737 477011 699239 703048 879218 857821 917576 925002 965813 983490 956381 1061837 2323502 2441948 1374778 1165990 765157 754218 922439 914242 961355 973669 1011931 1019742 1138738 1142284 5201666 5411688 40.15 70.1 1
10:58:13 2024-01-23 719707 717156 217259 217532 350315 355263 381668 382292 242679 242275 293779 302183 333713 341395 4465398 4829866 6922923 6687397 1252570 1296730 324622 285280 304548 303275 355889 342415 333843 334591 228156 231828 743469 713092 1600630 1565111 483988 474893 693481 701055 880464 856605 915435 926317 966577 973642 948605 1057241 2318550 2421802 1347911 1171974 767341 747655 922439 918967 961355 975067 1006067 1022334 1147919 1146335 5237360 5434999 40.15 70.1 1
10:58:14 2024-01-23 728927 712336 216957 217576 348733 356405 382847 380919 242401 242096 294845 299651 334702 339464 4455579 4788662 6948422 6697925 1238324 1294780 324766 284836 304066 304878 353884 342523 333843 334556 228831 231991 738624 713341 1614150 1558457 481303 477719 692006 699749 885070 859650 912057 922379 974280 982692 948605 1050805 2312564 2427564 1403345 1164331 767799 751477 917155 916294 968530 973633 999711 1013800 1144364 1152235 5267505 5443038 40.15 70.1 1
10:58:15 2024-01-23 727626 718501 216922 217379 348487 359036 386901 381498 243252 242410 295317 299512 334304 340948 4452521 4711608 6874165 6722279 1257119 1299549 323469 285954 304497 304165 353884 345264 333843 335754 229578 231340 747200 707746 1605368 1566959 481303 480603 699239 701055 880141 857821 915585 920382 966504 988324 955513 1056907 2312564 2443681 1456971 1160702 765157 754218 917807 913122 967843 979250 1007575 1010846 1140390 1143901 5244669 5411688 40.15 70.1 1
10:58:16 2024-01-23 723696 721416 217423 214947 351272 358020 385349 378817 243082 242410 293605 302465 334269 340333 4448936 4770495 6852669 6687434 1266498 1298520 323469 285240 304277 303240 354020 344534 333843 335754 229936 230657 743778 709774 1645177 1572135 483629 477755 700456 705049 875741 856605 922305 926317 963006 981372 955513 1060290 2316986 2434461 1399433 1168485 762328 751477 922439 917021 962075 975757 1013376 1019845 1143704 1139754 5213997 5447394 40.15 70.1 1
10:58:17 2024-01-23 723808 718613 217493 215018 351231 358020 384987 383374 242644 242275 293779 303068 332905 340354 4464667 4836866 6922360 6668639 1246851 1296730 324453 285240 302196 303275 354836 342199 333807 335530 228475 231665 744919 712075 1625486 1566294 485083 477828 693973 704005 883189 852897 915435 928886 969352 979259 950025 1053801 2318550 2431009 1370940 1178670 768349 750909 919826 918316 967156 974378 1003847 1020118 1149657 1151146 5267415 5443038 40.15 70.1 1
10:58:18 2024-01-23 727669 718617 216818 215628 349510 359546 382007 382833 243182 241657 294766 300774 333907 339611 4458301 4770495 6952172 6706154 1245195 1295810 324682 286083 300856 304664 354670 344497 333843 334556 229850 232026 736219 710048 1622987 1561779 481987 477598 692006 699528 885074 859480 912057 922379 975007 982692 949988 1054137 2315257 2432734 1374778 1165160 768349 752010 917807 916852 967843 973669 1002904 1017552 1146808 1153757 5278799 5427719 40.15 70.1 1
10:58:19 2024-01-23 726788 720380 216957 217388 347434 356369 384337 381214 242926 242105 295704 299302 334410 340612 4452111 4712366 6864038 6706154 1260714 1294889 322692 285240 302196 304200 353616 342487 335732 335754 229543 231340 742912 707746 1600630 1567677 480961 477755 698707 698995 878892 862028 916679 917016 967870 989757 955026 1058692 2314209 2440216 1456971 1154197 764510 753150 918460 915029 967524 984081 1007426 1015449 1140280 1146261 5231811 5435263 40.15 70.1 1
10:58:20 2024-01-23 724198 719642 217563 214419 351717 356405 386627 378709 242272 245750 293626 301476 333405 339611 4452111 4770495 6835950 6677741 1259296 1294770 324911 285205 303153 302671 352218 344497 335732 335487 230132 231665 750718 714621 1596444 1567677 483704 477755 698212 705049 876363 855354 922305 926147 965129 980715 953478 1066203 2318550 2418370 1366982 1169688 764624 749997 924877 918325 959236 978521 1013300 1022581 1146882 1143056 5216750 5445542 40.15 70.1 1
10:58:22 2024-01-23 728659 716370 217493 214264 350921 358269 382007 381754 242644 245858 293420 301724 334679 338301 4461483 4822109 6939629 6674086 1243225 1295810 324453 285847 303615 303240 353241 345544 333807 334591 228866 231665 738088 715131 1630999 1562889 484048 480639 694723 705049 884355 854748 915548 926221 975007 984186 950025 1053801 2313682 2440180 1339736 1180353 770002 750762 922114 920942 966836 974232 1004599 1024972 1151289 1148590 5284455 5443038 40.15 70.1 1
10:58:23 2024-01-23 726825 717187 216922 214120 349859 356440 382007 382833 243221 241595 295640 301302 334644 340333 4452111 4767139 6952172 6696776 1245458 1293698 324911 286088 303310 305129 354921 342523 335464 335565 228121 232516 748452 711061 1603199 1562889 481987 477828 693214 700024 885702 860501 912747 922379 974316 982728 951737 1056809 2315333 2429787 1403345 1170711 772155 750331 917118 920998 968530 973597 1003093 1019016 1152106 1148943 5272955 5436170 40.15 70.1 1
10:58:24 2024-01-23 731000 718501 216771 217424 349818 358593 384956 379033 242713 242446 293939 301302 334984 336396 4452111 4729385 6882577 6698144 1256148 1294889 323014 286754 301736 304200 353206 345825 333807 334591 228901 231056 742912 705726 1599388 1567677 482673 481319 696459 701055 882448 859517 916325 923605 972655 988961 955438 1053839 2318084 2454114 1372859 1162451 769533 759413 915203 915421 971667 982056 1004636 1015319 1143630 1148906 5263744 5421292 40.15 70.1 1
10:58:25 2024-01-23 720665 716366 216064 217450 350356 355833 383188 381214 243800 241086 293868 302219 333674 339210 4448936 4746071 6859040 6696776 1273755 1296643 321774 286114 303675 303168 354304 342451 333843 334521 228866 231340 738803 705726 1611421 1576897 484392 477011 699239 703048 881045 860145 920799 924965 965019 983980 958235 1063235 2322460 2440180 1374778 1162675 764510 755762 922439 911605 962038 980525 1010489 1019742 1136284 1143093 5190266 5430671 40.15 70.1 1
10:58:26 2024-01-23 719435 712341 216957 217384 349546 354979 383188 382833 242475 242275 293868 300845 332940 339759 4452111 4821101 6897303 6688439 1249970 1296643 324465 284769 302692 303311 352218 342487 336206 335754 228866 232026 746369 715131 1609566 1566565 484334 479083 697931 704901 878855 855244 922011 927635 967760 983345 952764 1064643 2318550 2418370 1405301 1171974 764612 746956 926339 918967 959310 975757 1009769 1020118 1146293 1144712 5215695 5440050 40.15 70.1 1
10:58:27 2024-01-23 728927 717451 216957 214123 350885 358269 382579 382292 242475 245786 293420 300245 334445 338301 4458301 4825595 6912486 6678018 1244149 1296730 324453 286079 303153 302034 353772 346351 333807 334591 228866 231864 738624 715623 1597336 1566959 485428 481173 695949 706784 884977 855868 915246 928155 973626 984186 950062 1056772 2314209 2436758 1374778 1175316 768900 747655 920384 922342 967156 975067 1003133 1021964 1155424 1148906 5307291 5440050 40.15 70.1 1
10:58:28 2024-01-23 727940 717957 216917 215368 349818 356405 381971 381214 243425 241765 294416 301478 334644 340092 4445909 4767102 6914442 6706342 1254890 1296606 323433 286481 301701 305093 354921 344461 333302 339057 230176 231813 742912 707746 1623127 1571022 483704 477611 695949 701746 885698 863217 914705 922216 975007 988215 954834 1050991 2323611 2452901 1342154 1165990 770002 755288 916504 916852 971284 981326 1003997 1015967 1143704 1152235 5269382 5425023 40.15 70.1 1
10:58:29 2024-01-23 723756 717921 216926 213706 349756 355263 386627 381752 243186 241051 295217 301231 333872 341579 4455288 4728049 6863749 6715734 1267945 1296730 323961 285793 303862 304842 355853 342199 336645 337621 229437 231955 738624 705726 1618108 1576284 482673 476304 698436 701018 880858 861954 922267 919656 965813 987636 955513 1056809 2325155 2434461 1405301 1156665 763418 756765 922439 913122 964813 983481 1012653 1018978 1134484 1145523 5178027 5411613 40.15 70.1 1
10:58:30 2024-01-23 724002 717378 217597 214419 349827 356369 385455 382022 241900 240465 293654 301689 334374 340092 4455288 4775033 6846109 6678018 1258486 1300363 324622 285125 303899 303772 355889 344839 336645 335682 229955 231884 741135 714365 1617739 1567677 484011 481127 699202 705049 878892 855354 924697 926147 965813 982065 954155 1064605 2318550 2420085 1394352 1168485 762328 749810 925099 918325 959310 977138 1012653 1022693 1144598 1142248 5211072 5434962 40.15 70.1 1
10:58:31 2024-01-23 726751 712264 216922 214264 350849 358522 381971 381752 242644 242958 293448 301689 334688 338541 4445909 4812837 6902481 6688530 1244111 1298538 324514 285971 305903 303026 355889 345607 333807 335530 228831 231828 749268 715904 1611625 1562889 483936 481282 695911 708028 885583 855391 915397 928850 973589 984186 950025 1058692 2315856 2434461 1318913 1175316 772285 749243 921131 922305 967843 975067 1001671 1022693 1154533 1148870 5291789 5427202 40.15 70.1 1
10:58:32 2024-01-23 727753 716370 216887 217800 350320 356369 383356 381752 243391 241765 294480 301231 333942 340092 4452111 4775905 6952172 6698291 1248480 1296663 324803 286683 303341 303843 355423 344497 336061 338577 228600 232679 746981 711885 1626457 1564309 482330 477792 693973 701746 885583 861484 914331 922379 975699 988288 949988 1052302 2315856 2434461 1374778 1165160 769533 753683 918460 916943 968530 980634 1002565 1016766 1146023 1155502 5269382 5432914 40.15 70.1 1
10:58:33 2024-01-23 727589 718469 217259 217576 348702 356405 384878 381214 243017 242275 295181 299862 334679 341579 4445909 4712615 6875046 6688325 1260714 1296588 322943 286718 304418 303700 353701 346559 333807 334521 229543 231559 730718 706735 1629663 1567677 483704 481999 698707 702549 881809 862096 919486 922379 969315 992593 955513 1050466 2314209 2452901 1415083 1163990 769014 755687 917155 915719 971284 982092 1007613 1013800 1143704 1148870 5257822 5411726 40.15 70.1 1
10:58:34 2024-01-23 721749 718433 216249 217576 351663 356048 383152 378997 243970 242105 293868 302643 333907 341395 4458831 4745708 6885727 6715533 1265718 1298538 324381 286137 304281 305989 354921 342235 336681 336466 229543 231828 748093 705726 1613416 1576897 484048 477347 697931 701055 880141 861991 922305 922379 966467 984882 957775 1060290 2325155 2441948 1407258 1159966 764510 756361 924170 913122 964813 983481 1013376 1021964 1135443 1145523 5185456 5419419 40.15 70.1 1
10:58:35 2024-01-23 722535 716366 217632 214419 350320 357156 385491 382292 242406 242850 293605 301476 334432 339464 4452521 4787860 6864813 6692334 1255327 1298483 324839 285120 305580 303240 353737 344497 336444 335718 230294 231991 750718 715131 1610885 1567405 484048 477755 699202 705049 876363 856605 922342 928191 965813 982065 955513 1068057 2318550 2420085 1413160 1167653 763418 750331 925099 916980 962038 975757 1011931 1021570 1146293 1146335 5209103 5434962 40.15 70.1 1
10:58:36 2024-01-23 729497 716366 216922 214123 350849 360056 385496 382074 243147 243471 293569 301547 334843 338640 4456185 4837380 6930277 6678966 1251309 1294889 324682 286043 302620 303097 354801 344461 333807 335565 228475 232237 746369 712075 1602968 1565111 485428 477719 694466 705049 883037 855354 918287 930129 970075 979259 949988 1060241 2318550 2425241 1326553 1177831 767341 753613 921785 919619 964813 975067 1006067 1023062 1151252 1147211 5241105 5430671 40.15 70.1 1
10:58:37 2024-01-23 728655 717456 217388 215633 349014 357300 384714 383374 243047 241903 295955 299721 334234 339428 4445909 4779541 6958333 6698030 1238287 1294889 323912 285205 302196 305129 353884 344461 333807 334521 228831 232516 738624 713092 1612875 1558457 482330 477792 693973 700521 888138 861484 913680 924345 976391 989720 949988 1057146 2309278 2432734 1405301 1165990 769533 753613 918460 918280 968530 980670 1002565 1016766 1146257 1155502 5267505 5437921 40.15 70.1 1
10:58:38 2024-01-23 727940 718092 217493 215330 348310 359291 385005 381607 243252 242446 295181 299408 334688 341095 4455440 4712366 6863926 6707639 1257119 1296730 322692 285842 302408 304664 354420 346351 335732 335754 229936 231665 747200 707240 1601624 1567677 481303 481282 700231 701055 880501 862096 918024 922379 969315 991192 956381 1053689 2318550 2443681 1432689 1159140 768349 754649 918460 915719 968530 982056 1009049 1013763 1142892 1145554 5261567 5442925 40.15 70.1 1
10:58:39 2024-01-23 723256 719370 217458 215027 351762 359036 383188 378997 243508 242446 293654 302394 334374 340575 4455288 4784471 6850576 6687397 1268307 1298483 323925 286079 303615 303062 354268 345264 333843 334287 230097 230657 739550 710434 1590873 1574370 484737 477792 700728 704326 876363 857821 923693 926147 965813 984613 956417 1063388 2321850 2440216 1407258 1168485 764510 753678 925099 918325 964813 973669 1013898 1025467 1149255 1143634 5223789 5433493 40.15 70.1 1
10:58:40 2024-01-23 727426 717599 217411 217419 352019 357443 384913 382183 242644 242446 293420 303281 335868 339317 4452298 4840654 6919878 6669425 1249523 1299437 324682 286298 302692 302883 355370 345020 333807 336307 228831 231991 746369 713092 1608418 1567337 485428 477792 694195 705538 884954 855391 915585 931599 970762 982102 949988 1060015 2321850 2434461 1330320 1179379 769061 753077 922439 921651 968902 978105 1009712 1025580 1151958 1151220 5252229 5440050 40.15 70.1 1
10:58:41 2024-01-23 728618 718548 217401 218035 349228 357443 382543 383374 243286 241765 294802 300809 334913 340092 4455288 4777550 6952172 6688439 1237366 1296730 323877 284969 302196 305093 354384 345020 333843 334556 228866 231991 739517 713092 1605128 1555852 481987 477828 693973 702549 884327 860261 916978 925002 977084 982656 947223 1052190 2309278 2431009 1405301 1165990 768984 749025 920420 923568 971247 981296 1005431 1021327 1151921 1152854 5273143 5442313 40.15 70.1 1
10:58:42 2024-01-23 728927 717410 217259 217424 349496 358522 384302 379033 242679 242105 293868 299933 334948 338541 4442739 4720112 6883517 6687397 1259814 1297652 323505 285240 304097 304200 354670 346069 335495 336229 229543 231340 747200 707240 1634726 1567405 481987 480603 699239 702549 880501 860261 919609 922379 967945 991192 957811 1052939 2315856 2449492 1415083 1160514 768900 755790 918423 915645 971210 981911 1008863 1013726 1143704 1148058 5256198 5430671 40.15 70.1 1
10:58:43 2024-01-23 722724 718501 216922 214419 351416 356369 383152 378961 243017 242446 293868 302643 333907 337960 4452884 4753961 6878612 6706154 1271860 1296606 322979 287171 301701 304664 354304 342523 335732 334556 228866 232252 749268 705726 1610108 1581381 485428 477683 698707 703048 880767 861484 922305 927635 968557 984882 959245 1066241 2332413 2448332 1405301 1166607 766153 758239 926377 915608 964127 982092 1012643 1022003 1142082 1146335 5170384 5427202 40.15 70.1 1
10:58:45 2024-01-23 719439 716330 217597 217388 350885 356369 384914 380919 242475 245750 295539 301760 334410 339723 4448936 4775033 6878612 6678018 1255327 1298483 323390 285334 303615 304414 353772 345300 334569 336466 229936 232026 746369 715131 1600097 1567677 484048 477719 698707 704503 879841 857821 922999 928886 968336 986886 955290 1069507 2322460 2420515 1373271 1170987 764510 753113 925099 919471 965113 981326 1013861 1023099 1146293 1144602 5201666 5436170 40.15 70.1 1
10:58:46 2024-01-23 725860 716370 217446 217424 351983 357982 382579 382022 243017 242446 293939 302359 334406 339094 4452111 4822109 6925339 6673255 1244186 1295688 323637 286173 304078 303240 354304 346596 333807 335530 229318 232026 744919 715131 1605258 1561779 485083 482035 696730 704005 885583 858309 915246 932266 974897 986937 951939 1060128 2318084 2439650 1330320 1175316 771734 752467 921785 922342 968530 975757 1006868 1020118 1155424 1148943 5288045 5427164 40.15 70.1 1
10:58:47 2024-01-23 727940 717151 216887 217490 349823 356405 381971 381752 243765 241765 294802 301760 333942 340370 4452111 4775747 6922360 6698030 1249026 1291218 324911 286718 303451 305129 353206 345300 333843 336036 228121 232679 748452 710790 1620770 1562889 482107 481811 695911 702748 888621 863937 914219 924928 976973 990742 952579 1058692 2316903 2434461 1401389 1165990 770633 754218 918460 920667 968530 980670 1002565 1016803 1148769 1155502 5267505 5430671 40.15 70.1 1
10:58:48 2024-01-23 726829 718465 217259 217415 348702 356405 385220 381214 242679 242446 295596 299391 333907 341095 4445909 4709756 6869267 6715734 1262517 1296588 324453 286079 304566 305129 353884 344461 336444 336466 229900 231828 752168 707746 1592384 1571431 482182 477647 700691 700410 881356 865167 922227 921634 966540 991192 957811 1061837 2318550 2440216 1428776 1153827 766153 754218 919607 915719 965786 984873 1010489 1016766 1143704 1146400 5224348 5430671 40.15 70.1 1
10:58:49 2024-01-23 723838 718469 217597 214419 350885 356405 384914 380946 242679 245822 293939 301512 334445 340092 4452111 4775747 6835950 6678018 1262890 1298520 324911 285294 303615 304165 353241 345020 335732 333649 230601 231813 750175 714877 1605485 1571802 485083 477683 701189 707058 879479 857821 923693 928886 966540 985487 956872 1068057 2321850 2431009 1387319 1169318 764068 753150 926141 918967 963442 979214 1013898 1025086 1147955 1143902 5214795 5431117 40.15 70.1 1
10:58:50 2024-01-23 725870 716402 217446 217459 352015 358269 382847 382292 243221 242446 293626 303068 334410 339094 4455123 4827949 6912449 6659261 1246851 1297652 324911 285972 304603 303026 357910 345815 333663 339057 228760 232480 746369 711809 1617288 1570410 486467 480422 695215 706111 885583 857087 919373 931562 974316 983490 954358 1063425 2323502 2431009 1342154 1177831 768984 752047 925099 922342 967843 973705 1009049 1025361 1152106 1152235 5239288 5440050 40.15 70.1 1
10:58:51 2024-01-23 730017 712300 217446 213706 349792 357479 383188 382060 242679 242446 295596 299651 334984 340823 4452111 4777597 6947854 6706154 1244492 1296663 324730 286217 304603 305666 355387 345399 335696 336165 228725 233299 744039 711809 1609624 1562889 482673 480786 695911 701746 888138 861418 915672 926169 978494 991192 952801 1058692 2316903 2434461 1376697 1165990 769533 753947 919767 919656 971321 982092 1004621 1019016 1150473 1154681 5246499 5427202 40.15 70.1 1
10:58:52 2024-01-23 728295 718465 217446 217455 349300 357479 385491 382022 243391 242446 295668 299862 334984 340612 4448936 4705663 6863926 6707412 1262095 1298575 323326 285936 304492 304914 355889 346450 333807 337144 230061 231665 742368 706735 1603751 1571431 482673 481999 700231 703048 883867 862065 918265 924345 970798 992593 956417 1057183 2315257 2449423 1415083 1159335 768436 755824 918460 914242 971321 983481 1010489 1015281 1142979 1148906 5258099 5430671 40.15 70.1 1
10:58:53 2024-01-23 721753 718465 216922 217459 351979 356405 383188 379033 243800 242446 293939 302381 333942 340612 4445909 4770802 6866889 6711485 1269762 1296656 323025 286813 304202 304664 354801 344497 335732 334556 228654 231991 749268 706735 1609694 1576897 486814 479763 700231 704048 880501 860261 923036 926317 966540 982620 959245 1063047 2325155 2443681 1405301 1165990 764882 756361 925099 913122 963442 980670 1013376 1022693 1140427 1146335 5192260 5422928 40.15 70.1 1
10:58:54 2024-01-23 720665 712300 216957 217419 350602 354979 382579 380884 242644 242275 293939 300912 332940 339759 4452111 4822220 6913043 6688750 1253098 1297652 323616 285240 302692 303951 355889 342523 336681 336466 228866 232679 739119 716084 1607730 1565111 483704 476304 697223 704400 880501 857821 920300 928923 969352 983222 954155 1066392 2321850 2416021 1428776 1168485 764077 749154 926414 919656 962038 973633 1010980 1022334 1148806 1144712 5209103 5440050 40.15 70.1 1
10:58:55 2024-01-23 730731 716402 217589 214114 350885 358557 382883 382022 242644 246168 294296 301302 334948 338577 4459111 4835836 6912261 6678866 1250415 1296663 324694 285806 304713 304664 355370 344497 333807 338577 228654 232026 747818 712075 1607119 1565455 484760 477828 694723 705039 883074 856605 917576 931599 972211 982102 950062 1061600 2318550 2432734 1353668 1179379 768984 752467 922476 922342 967156 973367 1007575 1024631 1152923 1148943 5239288 5423327 40.15 70.1 1
10:58:56 2024-01-23 728655 716366 217264 217754 349792 357479 383188 380954 243221 242105 294966 301018 334737 340354 4458765 4774207 6958333 6688249 1241865 1296730 323877 285753 304713 305773 354921 345544 335732 334556 228901 232679 745556 712075 1603680 1558457 482673 477900 693214 701055 887507 860771 914368 926317 977802 991192 950062 1058692 2314209 2432734 1405301 1165990 768436 752047 919555 918580 968530 982092 1003997 1022693 1151289 1154644 5258099 5427239 40.15 70.1 1
10:58:57 2024-01-23 727893 718501 217255 217647 348765 357515 385491 382074 243521 242850 293605 299756 334878 340223 4452521 4714962 6867280 6706154 1256204 1298538 323997 286213 304935 304878 353884 345825 335732 336229 230132 231665 745771 707746 1599669 1567405 481987 480639 700728 701055 882448 863936 920993 922379 969388 991192 959245 1060241 2318550 2445952 1438557 1156665 767341 755149 919826 917021 971321 983481 1011209 1016766 1143704 1148943 5239288 5411688 40.15 70.1 1
10:58:58 2024-01-23 721495 717994 218066 215325 351695 359036 386627 378817 243286 243129 293725 302961 334304 340955 4437004 4742379 6874165 6707639 1262517 1294889 324682 286079 301489 305989 355423 342451 336444 336704 228866 232038 740053 705726 1618589 1572135 482673 477683 699202 701018 880141 864511 924169 922179 968557 982692 956381 1059903 2325155 2434461 1343503 1156665 765157 757304 922439 915719 965712 984873 1013376 1020470 1137089 1147211 5193013 5426741 40.15 70.1 1
10:58:59 2024-01-23 725800 719601 218406 215018 351236 359036 385312 380996 242505 243332 294381 301689 334374 340056 4443439 4779310 6846109 6678165 1265718 1298575 322943 286141 303330 302423 354268 344705 335732 334556 228866 230981 750176 707746 1609286 1576610 485428 477755 701225 705049 878892 860261 923693 926147 967184 984882 958936 1064941 2325155 2443681 1436275 1168485 766794 755149 925099 917021 964539 980634 1015342 1022693 1143704 1144712 5211954 5433493 40.15 70.1 1
10:59:00 2024-01-23 719550 718617 217493 215472 350670 358000 385259 383374 242609 242446 294766 301724 335868 340273 4445909 4821101 6892869 6679098 1249970 1294889 323390 285579 302656 304165 353206 342451 337157 336704 228866 232480 743469 715131 1605666 1567337 484048 477453 697223 705049 880767 857821 920918 928850 968593 984186 954834 1066392 2321850 2416021 1438557 1169318 764624 750753 927073 919619 962038 973633 1012382 1023062 1148732 1146886 5215564 5435710 40.15 70.1 1
10:59:01 2024-01-23 725870 719112 217497 213672 351907 357982 382543 382292 243113 242446 293797 303068 334878 338541 4455288 4825557 6907795 6659261 1252820 1296730 324911 285334 304713 304628 357403 344461 333807 336542 228831 231991 746369 711809 1633705 1566224 486120 477755 695178 705538 884683 857213 916887 931599 973589 984054 952764 1061837 2321850 2430196 1332203 1173643 767341 751441 926414 922216 964813 973633 1009750 1028478 1153497 1152037 5248469 5442736 40.15 70.1 1
10:59:02 2024-01-23 728890 712264 217597 217800 349496 358522 383116 381989 242609 242446 295389 300632 334913 340092 4445909 4782544 6958333 6696776 1241865 1295810 324107 285298 304713 305558 354921 345508 335732 337309 228866 233007 749102 712075 1609277 1558457 483973 477864 694195 701055 887470 860735 917632 926317 977777 991155 950025 1053801 2315856 2434461 1405301 1165990 769257 754218 921039 922910 973090 984081 1005431 1019593 1150289 1158745 5267604 5427310 40.15 70.1 1
10:59:03 2024-01-23 731039 719638 217563 217725 348738 357982 387725 382074 243186 242446 294605 299056 334948 341095 4445909 4714962 6878612 6706342 1257119 1296730 324453 286177 304713 304520 354384 346069 336444 336704 229936 231665 744341 709495 1603575 1567677 481987 481659 700728 702776 881786 862028 920955 922379 969315 993998 959171 1061756 2315856 2443681 1434645 1160514 768900 756139 922237 917673 970320 984763 1011781 1019121 1143556 1147174 5242539 5419391 40.15 70.1 1
10:59:04 2024-01-23 722770 717926 217423 214947 351911 357443 383152 378961 242644 245923 293716 302643 334410 340092 4445909 4775033 6839983 6693346 1272845 1297652 322716 286992 304566 303844 354304 344461 333627 334591 229543 231991 740053 705726 1655235 1578532 485428 477755 701225 705049 880501 860872 922267 927635 967870 986276 959208 1065462 2326364 2449492 1407258 1168850 766701 756324 927036 916947 964776 983113 1013823 1022693 1142892 1146886 5206844 5430671 40.15 70.1 1
10:59:05 2024-01-23 719707 716080 216917 217612 350845 355798 384024 382833 242644 242446 294766 302287 333603 341095 4445909 4822109 6920130 6673536 1250415 1294889 324911 285205 305196 304093 354801 342451 333843 336578 228831 232516 742019 713092 1605831 1565111 485428 477683 696730 705049 884327 859650 918302 930205 972174 982102 954358 1069334 2320830 2420515 1378075 1171823 764397 753539 927695 919619 963442 973669 1015435 1026934 1147882 1145523 5204483 5427164 40.15 70.1 1
10:59:06 2024-01-23 724838 712300 217259 217729 351974 356369 382812 382833 243017 242446 293904 303281 334374 339057 4455288 4831382 6912411 6664541 1247703 1294889 324911 285312 302656 303275 355370 345508 333807 336307 228831 232026 746369 712075 1600009 1567405 485484 480567 695215 706075 885583 856605 918942 934926 976156 986186 954007 1059072 2323048 2436709 1351749 1177831 768436 751441 925099 923568 967524 978521 1009769 1026091 1152813 1152235 5237360 5440050 40.15 70.1 1
10:59:07 2024-01-23 729497 712264 217632 213706 349510 357982 383188 382025 243017 242446 295181 300809 334913 340304 4443703 4783519 6962720 6696776 1240093 1293052 323877 284920 304134 305129 354921 345544 335732 334556 229543 232679 741637 712584 1614692 1558065 482673 481127 694687 703751 888955 863900 916753 928955 977740 990473 953678 1060316 2313135 2425241 1405301 1168485 771107 753376 918460 922342 971284 981296 1005243 1021964 1152084 1155502 5276910 5440050 40.15 70.1 1
10:59:09 2024-01-23 731770 718469 217411 213676 351416 359640 384302 381214 243391 242446 295009 301724 334984 338504 4445909 4729385 6897303 6688439 1257044 1296730 322979 286956 302408 305129 353737 346632 333807 335565 229578 231991 748629 705726 1612873 1567677 485083 482803 699921 702827 888128 865167 920804 924891 974823 991877 958235 1052153 2316903 2457605 1407258 1162675 772883 757304 919382 918325 974085 984873 1007575 1019742 1146257 1152235 5258099 5421292 40.15 70.1 1
10:59:10 2024-01-23 721241 718206 216887 214335 351943 356333 383188 382292 243970 241765 295217 302643 334688 338936 4445909 4736692 6888070 6696776 1272770 1296730 322429 287225 304387 304628 355334 344497 335732 334556 229543 231991 745771 706363 1604181 1585610 486392 477647 700691 705012 882610 862709 924659 927635 969315 982656 963710 1066458 2327823 2443681 1407258 1165990 767341 756361 926414 915719 964813 982092 1013376 1020081 1141236 1146335 5181739 5430671 40.15 70.1 1
10:59:11 2024-01-23 719707 716330 217632 217796 350845 356083 384914 383374 242982 245750 294524 301760 334445 340237 4445909 4785250 6883540 6669465 1256534 1297652 323842 285205 303366 304165 353737 342271 337598 337346 229652 232863 742019 715390 1605322 1567337 485428 479423 699129 707784 881393 857821 923656 931603 971200 984613 955513 1066241 2327429 2416021 1416998 1169318 763964 751398 926414 919656 962038 973633 1012419 1024594 1149620 1146335 5209103 5443038 40.15 70.1 1
10:59:12 2024-01-23 730485 712300 217259 214415 351947 358522 383152 382833 242679 246168 293904 302183 334679 338026 4452111 4822037 6912411 6669274 1247741 1296663 324911 286316 305580 304342 357946 346023 333807 336436 228760 232480 744919 711809 1626934 1567337 486467 480603 695707 706075 888955 857087 919598 931599 975007 984809 952764 1060807 2321850 2434461 1339736 1179379 769533 753539 922439 922342 968530 973367 1007575 1025361 1152923 1151383 5269382 5419419 40.15 70.1 1
10:59:13 2024-01-23 728101 716366 217264 214339 349792 357730 382007 380919 243391 241765 294543 301478 334679 339611 4452111 4780054 6944030 6696776 1255228 1296663 323709 286822 302089 304985 355889 345363 333807 337180 228690 232480 742376 706735 1603575 1567677 483629 482154 695911 702549 887595 864548 915321 925002 977777 992593 956872 1054137 2318550 2452901 1338316 1165160 773541 756361 919555 919619 974085 984177 1004599 1021235 1146330 1155502 5275277 5427503 40.15 70.1 1
10:59:14 2024-01-23 723808 716366 217255 214335 350315 356405 384878 382292 243017 241765 295704 301266 333942 339723 4452111 4708556 6864373 6716898 1258486 1296656 323853 285936 304418 304949 354885 345924 336206 334521 229936 231828 738140 708395 1604339 1567677 482333 482035 701115 704549 883074 862028 920955 924345 971486 993998 962010 1060241 2316903 2445952 1434645 1161022 768436 756361 921076 917021 973393 984177 1010489 1016766 1143704 1151420 5239288 5430671 40.15 70.1 1
10:59:15 2024-01-23 721495 718465 217259 217384 351983 357407 383188 378997 243221 242958 293939 302607 334445 340823 4437004 4741054 6879650 6707639 1261191 1298538 324273 285994 302656 305129 353884 344497 337121 337107 230223 232201 744341 707746 1593350 1571802 481987 477828 700728 701055 880501 865198 922342 922253 969315 992593 959208 1060290 2318550 2443681 1432689 1155842 765157 755687 922439 916294 968530 986964 1012653 1018253 1143704 1148870 5214970 5419419 40.15 70.1 1
10:59:16 2024-01-23 724791 717926 218057 214415 351699 357443 385185 381177 242644 243477 293904 302643 333942 340333 4440137 4768795 6837531 6678555 1272092 1296730 322979 286992 304603 304735 355050 342235 335732 334521 229543 232373 738624 705726 1598860 1581108 485428 477755 700231 704048 880464 859517 923693 927022 968630 982656 963141 1066463 2327823 2445915 1436275 1165990 765157 756361 926414 915719 965441 983481 1010943 1021570 1142082 1148058 5182855 5430671 40.15 70.1 1
10:59:17 2024-01-23 719435 712269 217597 217446 350885 357676 383188 380919 242644 242275 293939 301478 332940 341432 4449819 4775867 6859937 6678866 1259296 1300401 324911 284977 304292 305129 353737 345399 336681 336229 230097 232026 737194 715131 1642169 1567677 484737 481087 700231 706075 880141 857821 925670 931599 966504 984882 955026 1069620 2321850 2421802 1376226 1169318 764510 752047 927732 920784 963442 979214 1016588 1025323 1149620 1146335 5209103 5439149 40.15 70.1 1
10:59:18 2024-01-23 728927 712300 217589 214424 351983 358557 382579 382022 243017 243743 294516 301476 334737 338248 4452521 4811647 6912411 6674311 1246813 1294889 324694 285677 304713 304200 355370 346596 333807 336071 228866 232516 746369 710434 1632175 1567337 486208 481319 696730 707991 885583 856605 917576 931599 975007 984613 952801 1060290 2318550 2436758 1365183 1178670 771183 753539 922476 922342 968530 973597 1007613 1026091 1153753 1152235 5275135 5423290 40.15 70.1 1
10:59:19 2024-01-23 727856 716402 216952 214339 349818 360056 384406 384115 243726 241693 295547 301583 334807 340223 4452521 4775747 6948981 6697420 1245458 1292864 324682 286199 304305 305989 353206 345020 335732 336578 228475 232679 749923 707746 1627626 1563999 483360 480603 695215 701055 888769 864548 916978 925002 975656 991892 954834 1059208 2318550 2439650 1405301 1166607 771734 755288 921131 919656 971321 982092 1003847 1019742 1147992 1155497 5267331 5411651 40.15 70.1 1
10:59:20 2024-01-23 726829 719638 217423 215628 348978 357049 387102 382796 243286 243129 296095 299756 334772 341506 4439571 4709756 6857569 6706154 1260714 1296730 324682 285338 303563 305773 354670 344497 336681 334521 229936 232026 741483 709266 1596813 1574370 482524 477755 700954 701055 879328 865812 923693 922379 968630 989757 958528 1063425 2323611 2438486 1417039 1159140 764510 756361 924442 915719 968530 984873 1013861 1022417 1138775 1148058 5180099 5436228 40.15 70.1 1
10:59:21 2024-01-23 725833 719638 218417 215023 351803 357839 386198 381032 242878 240685 294641 302183 333942 340575 4452260 4766475 6841231 6668639 1254890 1296730 323961 285303 306014 304165 354020 345254 335732 336229 230294 231340 744341 711809 1593293 1570746 485428 477864 701225 706111 878892 857821 926330 930848 967870 984882 958936 1066203 2318550 2431009 1350127 1169318 764612 754218 925099 919619 965515 979214 1015379 1024594 1148806 1145523 5216028 5433493 40.15 70.1 1
10:59:22 2024-01-23 722668 718323 217458 215325 351798 359546 382007 382292 242644 242105 294766 302797 333872 339574 4437366 4822109 6901227 6678979 1251309 1294889 324911 285815 302727 305129 354304 342523 335732 336307 228831 232679 743469 713092 1614992 1565111 485428 477562 695252 705049 884327 860261 919646 928886 973589 982102 954155 1063462 2321850 2425241 1355587 1173643 767341 751569 926414 922342 964813 973669 1011931 1028516 1155140 1152817 5231501 5433719 40.15 70.1 1
10:59:23 2024-01-23 729385 717332 217667 217831 349546 359546 384159 381721 242440 242275 295253 299933 334702 340223 4442596 4772354 6948981 6678952 1238362 1293970 323877 285205 302656 305129 354921 345544 335732 335530 229578 232679 750718 715390 1610693 1558457 482673 480603 694723 701746 888138 862028 916978 926317 975656 990924 952764 1059485 2315856 2434461 1405301 1165990 769533 754218 919826 921035 974479 984081 1005318 1019630 1150870 1158782 5269339 5432294 40.15 70.1 1
10:59:24 2024-01-23 727622 719642 217602 217836 348738 358018 385491 382022 243147 242275 295596 299827 334948 340612 4445909 4696364 6854600 6698144 1257082 1292864 323997 286557 302692 305129 352183 346668 335732 334556 230132 231340 748629 706735 1598307 1567677 482673 482790 700728 704048 884327 861991 920955 925002 971486 993998 959208 1059964 2315856 2449423 1434645 1160514 768900 758017 921695 918214 972665 986695 1012578 1019121 1143593 1151220 5243032 5411651 40.15 70.1 1
10:59:25 2024-01-23 721753 718206 217259 214796 351695 356369 383223 379033 243052 242446 293939 303068 334410 340612 4442462 4762316 6826624 6683650 1271936 1296730 320740 286553 305469 304236 355370 344534 335732 334556 228901 231340 747200 707240 1607012 1576897 485484 477864 703220 705039 880501 860771 924792 928191 965821 982692 959282 1066535 2323611 2447749 1409214 1169946 768984 757435 927695 918325 966149 981181 1018454 1024282 1142979 1144712 5200471 5411726 40.15 70.1 1
10:59:26 2024-01-23 720665 716366 217597 217486 350917 356083 383152 380919 242679 242446 294766 301760 333405 339759 4439571 4809203 6868097 6650257 1253538 1294889 323355 285240 303366 304664 354020 342451 334605 334521 228901 232516 740569 715131 1613296 1567405 484737 477755 698707 704041 880611 857821 923693 931599 969352 984882 956417 1069145 2326364 2420515 1416998 1170987 764510 751863 929052 922910 964813 979250 1015379 1025430 1151289 1147211 5204483 5430671 40.15 70.1 1
10:59:27 2024-01-23 724791 716366 217597 217643 352055 357479 382579 382292 242679 242446 293975 303281 334445 339858 4439571 4822037 6910553 6663883 1243691 1294889 324682 286101 304603 304200 355370 345544 333807 336578 228901 232416 744919 711061 1629269 1566224 486245 481319 696236 707651 885583 857213 918265 934248 976851 986886 955720 1066392 2322460 2428061 1409214 1174334 768463 752569 927073 922342 964127 981296 1010489 1029094 1150473 1151237 5220477 5430671 40.15 70.1 1
10:59:28 2024-01-23 731766 712300 217672 217683 349300 357479 383188 380954 241900 245486 295955 299933 334948 339611 4439571 4775747 6942354 6678018 1238362 1293970 324365 285205 303615 305129 354420 346106 333843 335530 229578 232026 740053 715131 1595081 1555852 482673 482072 697223 705049 888138 863900 922786 930240 977740 989611 951939 1056697 2313135 2431009 1403345 1168608 771221 751166 920921 924965 973393 980670 1009619 1021607 1155424 1151352 5271242 5430671 40.15 70.1 1
10:59:29 2024-01-23 731000 719294 217632 217831 351443 359676 384373 381214 243460 242446 294802 301795 336239 338577 4452111 4725208 6892981 6691999 1254890 1294889 323673 286992 304603 305129 353241 346668 333843 334591 229578 231665 742368 706735 1604046 1567677 484737 482876 701115 704938 886387 865167 926483 926976 972027 996072 959600 1056019 2316903 2455145 1420951 1162675 772837 755771 918460 918325 974085 982611 1011931 1018290 1146330 1151420 5258099 5421292 40.15 70.1 1
10:59:30 2024-01-23 719707 716407 216922 217526 352015 356405 384337 381214 244175 242446 293904 302643 333942 339210 4439571 4751254 6845275 6688439 1270007 1294889 323769 287909 302196 304914 355121 344497 336206 334591 229578 232026 740053 706363 1609450 1583353 487508 477719 701189 705763 883904 863937 924867 928955 970038 988056 963415 1066166 2327823 2449423 1409214 1165990 769018 758511 927732 917021 965065 984177 1013139 1023099 1143432 1147247 5182855 5422928 40.15 70.1 1
10:59:32 2024-01-23 721481 712336 217632 217836 351416 355833 383223 381489 242679 242446 295539 301760 333907 340273 4442739 4802343 6892981 6678018 1252607 1296730 323390 285240 302727 304700 353241 342451 336206 338577 228690 232935 737669 715390 1600972 1565425 485428 479763 697931 706053 885163 857821 920993 930938 974039 983490 955513 1065925 2323502 2421802 1399433 1175316 767913 751454 926414 922342 965065 973705 1010489 1029094 1151289 1148979 5220200 5411726 40.15 70.1 1
10:59:33 2024-01-23 728927 712079 217667 217634 349818 358269 385459 380919 242475 242446 295217 299933 334948 340092 4445765 4763749 6952007 6678018 1235142 1291218 324854 285169 303563 305522 355314 346096 336134 337657 229794 232644 749268 715131 1608952 1560282 483413 480567 695966 702549 888138 864552 918095 926976 975656 991192 952653 1060316 2313682 2431009 1413126 1165990 769533 754218 919826 922342 972702 982787 1003922 1019808 1152106 1155497 5248694 5422928 40.15 70.1 1
10:59:34 2024-01-23 727940 716370 217458 217714 349300 357982 385220 381752 243052 242446 294802 299443 334984 340333 4439571 4698227 6854600 6678866 1257119 1296663 323637 286633 305469 304699 355889 346194 335696 337382 230116 231721 740959 707378 1598740 1567405 484048 483095 702609 705049 884290 863250 922267 926498 972174 995405 958936 1055981 2318550 2452901 1397087 1162675 770669 757342 920421 918325 973812 984873 1012653 1016766 1146956 1153867 5239288 5419644 40.15 70.1 1
10:59:35 2024-01-23 723534 718428 217224 217765 351947 359546 384302 381177 243935 242787 295124 303494 334410 341095 4445909 4758035 6835950 6697925 1274838 1296656 324803 287878 303955 305881 356898 344316 337121 335494 229508 231991 750718 705726 1618739 1585610 485428 481127 699202 704048 883867 864548 926330 927361 969315 989720 963415 1064979 2331135 2443681 1411170 1162638 766701 756698 927073 915719 967156 986266 1016863 1021570 1140390 1146364 5170612 5411613 40.15 70.1 1
10:59:36 2024-01-23 722266 717411 218280 217729 350849 357443 385491 383103 242609 243129 294543 301724 334913 340575 4445909 4770755 6838982 6688552 1269213 1298501 324766 285900 306047 304057 354233 345544 336444 334521 230763 231991 755776 711809 1597706 1573252 486814 480567 701225 707614 881120 860261 927652 931599 968557 986886 958491 1066128 2321850 2441430 1409214 1170987 768436 756839 927732 919471 967120 982092 1019114 1025323 1146257 1144712 5212828 5429036 40.15 70.1 1
10:59:37 2024-01-23 721753 712300 217602 217800 351979 356369 382543 383103 242679 242446 294766 302960 333907 340612 4445909 4840835 6922923 6683460 1250816 1297652 326336 286079 303579 305093 356898 344389 336444 336271 228866 232679 740569 715390 1603220 1567677 486467 477755 697223 706053 885583 860261 922811 931562 975007 984882 955513 1066166 2323502 2421802 1363264 1174479 769533 752393 927732 924965 966186 979214 1011931 1029094 1152923 1152235 5227941 5430671 40.15 70.1 1
10:59:38 2024-01-23 731059 716330 218128 213672 349792 358522 384302 382025 242609 242787 295668 300774 334948 339799 4452729 4784135 6913984 6659979 1243679 1294743 324694 286562 304506 304129 354268 346559 335587 336436 229543 231991 747818 715904 1624915 1562889 485428 483095 697223 706984 887512 857821 916887 931599 977777 987984 955513 1060290 2315856 2434461 1318913 1175316 772214 751398 922439 924965 971284 973597 1006784 1023062 1162143 1153867 5276647 5419419 40.15 70.1 1
10:59:39 2024-01-23 730022 716330 217259 213710 350849 357443 381971 381214 243391 242275 294623 302323 334666 339835 4452521 4759643 6901227 6688472 1250816 1293776 324911 286947 303482 305558 355423 345508 335732 337086 228795 232679 740569 707746 1605358 1565111 484048 480603 696730 703048 890033 865812 918287 926317 975656 993998 955513 1059964 2315856 2443681 1362265 1166607 772837 755149 921785 920961 972702 984604 1004562 1021198 1149620 1156314 5263744 5421292 40.15 70.1 1
10:59:40 2024-01-23 725451 717378 217628 217566 349264 356405 387725 382921 243147 242302 296430 299756 334807 341542 4433656 4705663 6879788 6687397 1257082 1297652 323961 286517 302692 305129 353701 346632 333843 334556 230258 231340 745187 707240 1602925 1567677 484392 483473 701225 704549 884982 863899 921456 926317 975007 993998 959171 1053727 2315856 2452901 1446997 1162675 771221 757844 920860 918325 974085 984873 1013376 1018970 1146220 1152235 5248694 5421292 40.15 70.1 1
10:59:41 2024-01-23 721241 718483 217423 215628 351726 359801 384159 381032 244001 242958 294845 303387 334737 341506 4445909 4749045 6864038 6696776 1270671 1294617 324658 286992 301736 305558 354268 344461 336444 334591 229900 232026 749268 703713 1614251 1582505 485428 477792 700231 704048 881882 864927 923693 926976 969315 988288 963710 1066535 2327823 2443681 1409214 1164331 766701 756735 927732 917021 967450 984873 1015379 1023062 1142045 1148517 5170536 5426741 40.15 70.1 1
10:59:42 2024-01-23 719486 718576 218511 215321 351798 358378 386506 383374 242471 243471 294440 300877 334410 341321 4446160 4775033 6864813 6669311 1255327 1296730 324911 285842 304506 305129 354268 345508 336206 334521 230329 232038 742912 714621 1619704 1572135 485428 480603 701225 708152 881393 859650 927652 932229 969279 986974 957775 1071148 2325155 2431009 1369640 1171103 764510 755687 927732 922342 965786 983481 1016901 1027629 1152106 1145554 5204483 5439036 40.15 70.1 1
10:59:43 2024-01-23 724753 718622 218222 215633 351911 358342 385532 383374 243391 242720 294802 301206 334702 341095 4440137 4825595 6911573 6678018 1250273 1294889 323877 286517 303579 305129 354233 344694 336681 336542 228866 233007 740569 714621 1597695 1567337 485428 477755 697223 706053 885583 860261 922305 931599 975007 984882 955239 1066203 2325155 2425241 1390874 1175316 768436 752965 927732 924965 966885 979214 1012653 1029828 1155140 1156133 5224884 5433493 40.15 70.1 1
10:59:44 2024-01-23 730783 717604 218663 215023 349827 360807 383152 382650 242367 241726 294524 299933 334948 339057 4445909 4777364 6902635 6659261 1239762 1294889 324453 286795 304577 303915 353737 346596 335732 336578 229543 232026 740053 715131 1593671 1558457 485428 483204 698212 707113 888138 857821 917576 931599 977777 988288 955513 1061837 2318550 2440216 1403345 1175316 771734 751477 922439 926100 971284 978375 1009472 1025467 1161969 1154574 5295834 5407754 40.15 70.2 1
10:59:45 2024-01-23 729497 717662 217259 215624 351236 357946 381971 381214 243639 242105 295109 301724 334410 338301 4436531 4761456 6891902 6678018 1254890 1293970 322357 287077 302196 305129 354007 346559 333807 336578 229543 231991 741483 705222 1606791 1567677 484737 483473 698707 703048 887507 865812 918228 925002 976391 993998 957811 1057937 2316903 2458630 1335969 1162675 772837 757973 921039 921941 976823 987663 1007426 1022581 1150220 1155392 5259956 5417255 40.15 70.1 1
10:59:46 2024-01-23 721619 717383 216922 214186 351717 356333 384464 382292 243765 241086 295460 302783 333907 339723 4436531 4724674 6869267 6696499 1271582 1294889 324911 287032 301278 305773 354268 344984 336681 336045 229543 232026 750718 704719 1616629 1576897 485428 477755 700728 703048 880501 864585 926054 926317 969315 989720 962047 1068057 2327823 2443681 1409214 1163280 768349 760633 927732 918325 968940 989062 1018454 1025580 1142008 1148058 5170612 5421292 40.15 70.1 1
10:59:47 2024-01-23 723386 719090 218593 217607 351663 357982 386070 383192 242644 240719 294766 302643 334445 340612 4433856 4755376 6831885 6678165 1265595 1296730 324911 286079 304577 304542 354020 345544 336206 334521 230652 231665 745187 711809 1611372 1572135 485428 481811 701225 707918 880767 860261 927652 931599 969620 982620 959245 1070979 2326364 2440180 1409214 1170987 770116 756727 928286 920942 967524 984873 1019841 1026091 1147919 1149333 5212828 5430671 40.15 70.1 1
10:59:48 2024-01-23 723289 712300 217597 215592 352055 357443 382007 383374 243186 242446 294766 303494 333907 340092 4445909 4822109 6910388 6650290 1247741 1294889 324911 286079 303366 305129 355905 345544 335551 336578 228831 231991 737194 712075 1605795 1566959 486245 480567 696730 707651 885615 858309 920955 934248 975007 985487 956402 1070624 2322460 2428061 1401389 1176663 767799 753539 929714 924965 965028 978983 1013188 1029094 1152106 1151383 5220200 5411688 40.15 70.2 1
10:59:49 2024-01-23 728927 712039 218346 217796 349792 358557 383188 383374 241900 242446 295610 300774 334984 339611 4433367 4775747 6939353 6668811 1231320 1293970 323601 285205 305220 304557 352183 346596 335732 336071 228866 232516 738624 716154 1624748 1553643 484048 483095 699921 706075 888138 860261 919485 932930 977358 993284 954007 1063235 2318084 2434875 1374778 1175316 772837 752541 922204 924740 971284 973633 1007538 1026128 1161068 1152235 5276783 5429036 40.15 70.1 1
10:59:50 2024-01-23 728977 716366 216922 217754 350876 357982 382007 381214 243800 242105 295217 301724 334679 340092 4436531 4758926 6902556 6688439 1245458 1291181 324911 286956 301736 305129 353241 344984 335732 337086 228831 232353 734336 707746 1604121 1564838 484048 481319 697223 703363 890554 867634 917868 927635 977777 993925 958197 1053652 2320807 2443681 1350527 1165774 773323 755687 919826 919656 976326 986177 1004636 1021235 1148769 1157168 5258099 5411914 40.15 70.1 1
10:59:51 2024-01-23 723622 717414 217632 214369 349792 356369 384878 382292 243186 241935 295704 301266 333907 339723 4433367 4696471 6845275 6696776 1258915 1294889 324682 286468 302727 304484 354420 345544 334605 334521 230294 232026 742912 709774 1586511 1571431 484334 480564 701152 702974 882610 866931 927577 927563 971311 991010 959208 1063047 2327823 2441948 1417039 1159966 765157 758165 926863 915609 968530 982683 1016123 1022693 1142082 1150606 5177455 5421292 40.15 70.1 1
10:59:52 2024-01-23 722775 716366 218306 217607 351416 358018 385491 382833 242644 246132 294559 301795 334176 340853 4442739 4774263 6855461 6668639 1255327 1296730 323390 286079 304542 305129 354268 345544 334605 334252 230294 232026 737194 715904 1604694 1571802 486467 480458 701189 708570 883867 860835 927652 931599 969352 982656 960892 1072401 2321850 2421802 1413160 1171974 765157 753539 929714 922910 964344 981363 1016901 1026166 1152106 1147211 5201666 5432294 40.15 70.1 1
10:59:53 2024-01-23 728927 716366 217632 214415 351983 358593 383188 382292 243221 241761 293904 301760 334948 339334 4445909 4804974 6891902 6649882 1245458 1294889 324658 286517 305469 304200 355905 346867 335623 339057 229366 232536 738624 711809 1642523 1567337 486664 483290 698596 708152 888226 857821 918062 935593 977777 987672 954834 1062326 2325155 2440216 1397477 1178670 774483 754218 924442 924965 971284 973669 1009049 1026091 1157099 1153867 5292133 5421292 40.15 70.1 1
10:59:55 2024-01-23 725833 716366 216935 213710 350885 358557 381971 382292 243800 242105 295253 301724 334948 340612 4433367 4743368 6912449 6688612 1245458 1293970 323355 286342 304603 305773 356393 346168 336407 336471 228760 233335 744039 711771 1605813 1564729 484048 481659 696730 703249 892531 866426 918942 926184 978494 996544 955513 1060290 2318550 2434461 1407258 1165990 772837 755149 922439 922342 973393 984873 1004599 1022693 1152923 1158022 5263848 5411651 40.15 70.1 1
10:59:56 2024-01-23 727074 716407 217597 217607 348773 357443 385185 382292 243425 245714 295740 300809 334948 339210 4433367 4693741 6854600 6688439 1258910 1296437 324466 286611 305178 304985 354885 346205 337157 337382 230672 231991 740053 707746 1602680 1567677 484011 483181 702720 704048 884954 865812 923544 925002 974316 993998 962010 1063113 2318550 2445952 1413160 1159684 769118 757973 922439 918280 972702 982417 1013139 1019742 1145445 1152235 5239288 5421292 40.15 70.1 1
10:59:57 2024-01-23 723020 718451 217632 217424 352019 358018 384337 379033 243425 246096 293939 303068 334679 340612 4436531 4757202 6826624 6688439 1273755 1296656 322835 287427 305829 304485 355762 345399 336681 336542 230132 232026 746068 708395 1615227 1576897 486245 480603 703220 708065 881823 862028 927652 930938 970762 988288 963415 1069620 2327823 2449423 1409214 1170152 769118 756164 928749 918815 967156 983481 1019841 1028361 1145445 1145591 5201666 5411726 40.15 70.1 1
10:59:58 2024-01-23 721753 716330 217667 217796 352010 356405 382883 380919 243391 245578 294766 303494 333907 338258 4442739 4822109 6923874 6650069 1252127 1295739 324839 285936 304603 305129 355370 344534 335623 339574 229508 232679 744919 713092 1611043 1569294 486971 477828 697223 707113 885583 859517 922305 934248 975007 984882 953600 1066535 2324516 2431009 1347911 1178670 770633 754218 927073 924965 968530 982092 1012653 1030601 1153789 1154684 5229883 5430671 40.15 70.1 1
10:59:59 2024-01-23 728977 712264 217632 213740 350356 358557 384302 382060 243425 242446 295596 300845 334984 340340 4430679 4775914 6913043 6669122 1245962 1294889 324911 286079 304791 303914 354304 347368 335732 336578 229578 232799 740053 716154 1614744 1562889 486245 483473 698707 709231 888226 857821 918265 932930 975656 988324 955513 1063425 2318550 2440216 1403345 1176992 773380 754218 924442 926280 972702 973705 1007613 1026128 1161319 1154684 5295721 5427503 40.15 70.1 1
11:00:00 2024-01-23 729221 716366 216926 213710 350885 358018 382007 382292 243800 245522 295955 302219 334913 340370 4449542 4769958 6940697 6688439 1240732 1296663 323912 286481 304603 305989 352183 346059 336645 336071 229936 233171 743130 713092 1600560 1562889 484048 482072 697223 703048 889412 866426 916924 926221 978530 993998 955513 1059536 2321850 2440216 1409214 1165990 773931 756361 922476 922342 974085 984873 1006067 1021964 1151289 1158022 5258099 5411651 40.15 70.2 1
11:00:01 2024-01-23 725754 717962 217632 217871 349792 357479 385527 382292 243425 245714 296268 299651 337466 341395 4446160 4701843 6878612 6698144 1257082 1294889 323505 287355 306821 305129 353772 346668 335732 336071 230303 232026 743778 705726 1598740 1567677 485428 483473 701225 705049 885583 865812 922342 926147 975007 991706 959208 1056921 2318277 2455145 1448992 1162675 772285 759001 920478 918316 976363 982719 1010707 1021235 1149584 1153867 5258099 5421292 40.15 70.1 1
11:00:02 2024-01-23 719707 719290 216887 217526 352010 356405 386901 380960 244592 242679 295109 302181 333801 341021 4437056 4715292 6859610 6696776 1261815 1296730 324453 286862 303330 305558 354202 345264 337359 334591 230329 232026 742912 707746 1596339 1567677 483360 480639 702222 702549 883074 867041 926330 924345 973626 991706 963415 1063462 2318550 2441918 1438557 1159372 769533 757973 922439 918867 972702 982611 1012419 1019742 1144634 1152235 5229883 5417426 40.15 70.1 1
11:00:03 2024-01-23 721753 717410 218105 215633 351433 360056 384771 378889 243286 242958 294766 302961 334304 340501 4430205 4758565 6817299 6678018 1266779 1294889 324453 285352 304327 304664 354304 346069 336444 337621 231012 231340 740959 711300 1607596 1572135 486700 481319 701225 707651 879227 860261 927575 931599 968630 982656 962047 1069296 2321850 2433269 1381773 1170308 764510 755149 926414 922342 967843 983384 1016938 1029094 1151289 1146335 5201666 5428448 40.15 70.1 1
11:00:04 2024-01-23 726790 718581 217866 213642 351947 358955 385532 382468 243252 242958 293797 303281 334984 339130 4439812 4821105 6910553 6650220 1249858 1296730 323355 286517 305469 304806 356476 346351 335732 337358 228901 232679 737194 712815 1600323 1567677 487699 481319 697223 710003 887507 860261 922999 934248 976391 984882 954834 1065775 2323502 2434461 1334086 1179593 771183 754612 926339 924309 968530 979286 1011931 1029828 1154606 1153867 5237018 5433493 40.15 70.1 1
11:00:05 2024-01-23 727741 717604 217528 216132 350705 358414 384337 382025 243425 242105 295596 301230 334807 340333 4436531 4766475 6933307 6687397 1244568 1294889 323877 286517 304134 305989 353241 346351 336645 336578 228901 231314 750595 711061 1628763 1562079 484048 482072 697223 703048 889705 865167 917632 926184 978494 993998 955513 1059536 2318550 2434461 1403345 1165990 771734 755824 921785 921420 973393 984177 1004636 1022693 1152677 1160353 5254285 5418027 40.15 70.1 1
11:00:06 2024-01-23 725870 719132 217450 217800 349537 357192 387450 382650 243765 242446 295596 299933 334445 339210 4423892 4687766 6850300 6696776 1259221 1296730 324682 286204 301984 308895 353241 344534 334605 334591 230132 231813 740053 704719 1645724 1574370 484048 477792 700954 703048 882448 866426 926330 925659 970075 991192 962047 1066535 2326364 2441948 1409214 1159140 766794 756102 926414 915645 968530 988989 1019182 1025190 1140280 1148797 5174744 5421292 40.15 70.1 1
11:00:07 2024-01-23 723696 716366 218457 215477 351983 357479 386070 382022 242679 243021 294766 302431 334913 340612 4436531 4766475 6841231 6663883 1254890 1297652 324911 285276 304577 304914 354304 345778 336444 336047 230885 232026 742912 713092 1598465 1567677 484797 481355 701225 708189 880538 859650 924831 931599 969352 982620 958973 1069626 2321850 2427564 1367144 1170308 765157 755288 929676 923568 967250 983372 1016752 1027442 1151958 1149588 5203402 5422856 40.15 70.1 1
11:00:08 2024-01-23 728956 718622 217597 217689 351947 359917 385532 382833 243186 246096 293939 302855 334631 338541 4436531 4803565 6892644 6649882 1245887 1294889 324911 286079 302692 302990 355905 345544 333843 336578 229617 232679 750718 711061 1597422 1566224 486208 482485 697223 708152 887470 857821 918228 934248 976391 984882 954834 1064869 2321576 2434461 1341619 1179379 773323 755687 925062 924740 972665 979907 1011505 1028554 1157846 1153867 5267145 5421292 40.15 70.1 1
11:00:09 2024-01-23 725685 719114 217375 214339 350809 357982 382579 382292 244185 241765 296120 300420 334913 340575 4430755 4754687 6937395 6678018 1241865 1291144 323355 286481 302408 305989 355547 345508 335732 336542 228831 233335 744039 710554 1606382 1562889 484048 481999 697223 703548 890666 864548 918828 926147 978457 991634 955513 1058448 2320295 2443658 1409214 1170987 772214 754071 923703 926902 975434 984873 1006784 1022334 1154570 1161139 5252444 5435263 40.15 70.1 1
11:00:10 2024-01-23 728927 716366 217632 213706 349500 359640 386650 382022 243391 242446 294731 299897 334948 340575 4427152 4698973 6855461 6678866 1257007 1294889 324453 287037 305580 305558 354268 347651 336444 337621 230258 231665 752917 707240 1597490 1567677 485153 483473 702720 705049 885583 865812 926330 927497 975699 991706 963710 1064063 2322460 2457605 1415083 1164942 772214 758926 922439 916943 974085 986877 1016161 1021198 1147919 1153867 5246779 5396122 40.15 70.1 1
11:00:11 2024-01-23 722724 717378 217597 217756 352019 357982 384302 378673 243800 242446 293779 303494 334410 341095 4427152 4755450 6826624 6683650 1273755 1296730 322489 287495 305580 304770 355334 345508 336444 335530 229739 232026 740053 706962 1619349 1576897 486245 480603 703220 707343 883074 862028 927517 932930 972581 991841 964711 1069545 2331786 2448332 1411170 1169318 768984 758511 928986 921560 968530 984873 1019841 1026054 1148586 1145554 5192260 5403860 40.15 70.1 1
11:00:12 2024-01-23 721744 716334 217632 215975 351947 356369 382543 380919 243017 242446 294681 303494 333405 341095 4436531 4819686 6895577 6659261 1251309 1298575 324911 286128 305580 305129 355905 344984 336061 336578 228866 232679 742019 713092 1616347 1566959 486934 477828 697223 709074 888955 861874 922156 934174 977703 986203 955401 1066348 2325155 2430411 1353668 1179379 771813 754181 927732 924211 968530 983384 1013376 1030563 1154570 1154684 5227664 5407754 40.15 70.1 1
11:00:13 2024-01-23 728373 716330 217606 213710 349787 357982 385496 382025 243017 242105 295020 301266 334374 339611 4436531 4757202 6938807 6692334 1249026 1294889 324911 286481 302429 305989 353206 345789 336444 337594 228475 232679 746369 707746 1612537 1566959 485428 481708 699148 705049 890749 866279 919297 927635 980558 996109 958235 1059485 2320295 2452371 1322963 1165990 773981 757844 922476 921651 974906 984873 1007538 1019808 1150436 1157986 5258099 5410266 40.15 70.1 1
11:00:14 2024-01-23 725727 717414 217597 214152 349756 356405 385185 382292 243391 242756 296156 301689 334410 339723 4427479 4696364 6855461 6687557 1258008 1294889 324453 286177 305580 304021 354384 345754 334569 334556 230294 232337 742912 709413 1596521 1572921 484048 481926 704219 703974 886425 869433 926330 926317 974970 991634 964437 1066460 2321850 2449036 1406683 1162675 770633 756735 922439 919619 976055 982683 1013898 1021198 1148769 1155502 5246779 5421292 40.15 70.1 1
11:00:15 2024-01-23 721232 719522 217632 217791 352019 359784 384302 381214 244140 242446 294802 303494 334644 341095 4433367 4760606 6841231 6688552 1271898 1297652 322716 287873 305469 304771 355905 345778 337359 339057 232145 232644 747200 706363 1609226 1581101 488204 481173 704720 707058 885583 863250 926330 931415 971449 990456 964785 1070951 2334180 2449423 1407258 1169318 768900 756735 930375 919471 968530 984873 1021020 1026091 1144561 1148943 5192260 5411914 40.15 70.1 1
11:00:16 2024-01-23 719707 718201 217632 213706 351907 356369 383996 382025 243639 242787 295632 301864 333907 339723 4436531 4809203 6901728 6683764 1249933 1297652 326676 286231 304326 304698 357456 344875 338352 338374 229794 233135 749923 715904 1601313 1567677 485428 477828 700728 708570 886387 862096 926330 934248 975007 990400 957775 1069589 2327823 2425241 1407258 1174479 768436 754149 930998 926665 965786 981363 1013898 1030563 1156202 1152235 5211072 5432952 40.15 70.1 1
11:00:18 2024-01-23 731059 712305 218991 217638 351717 359351 384032 383103 242440 240719 294766 300948 334984 339574 4436531 4789501 6920925 6659699 1243679 1296663 324839 286813 305113 304485 356934 347468 336170 338954 229759 232971 740053 716666 1592903 1558457 487232 484353 699202 708152 889400 860758 923091 932865 977765 989720 953637 1064567 2315856 2434461 1403345 1175316 773380 752523 925099 927598 974085 982056 1010489 1026091 1161319 1154644 5286316 5429036 40.15 70.1 1
11:00:19 2024-01-23 732249 716366 217602 214339 351911 358557 383116 382834 244175 242446 296372 302183 334410 338577 4427152 4760606 6892682 6697420 1250778 1294817 324803 287419 302513 306348 355889 346033 336444 337594 228831 232679 747818 707746 1628704 1566565 485083 482753 699165 705049 886714 867041 919373 927635 977556 993998 956381 1060241 2318550 2452629 1348571 1165990 774483 756361 924442 922342 976326 984873 1007575 1021965 1151252 1158022 5258099 5411914 40.15 70.1 1
11:00:20 2024-01-23 723554 718428 217632 215975 349510 356405 385491 382292 243017 242446 295869 301266 334445 339210 4420840 4687766 6859937 6687987 1254853 1298402 323781 286718 305252 305129 352218 346668 336609 337657 230294 231991 745187 707240 1587286 1571431 483704 483473 703220 705049 885583 864548 923693 924800 975007 991706 962730 1059664 2318550 2449423 1434645 1163839 769533 758511 922439 916980 974215 982417 1013861 1020470 1146257 1153051 5239011 5411914 40.15 70.1 1
11:00:21 2024-01-23 721753 718465 217632 217603 352019 358018 384337 381214 243425 246060 294766 303494 334679 340612 4433503 4742379 6864528 6697420 1257044 1294889 324682 286199 306528 306348 354921 345581 334569 334556 230329 231848 743805 707746 1595875 1567677 483704 482035 703220 703548 884954 868890 926330 925002 976391 991670 964099 1066535 2321850 2443681 1434645 1156665 769533 758511 926141 919476 972702 989711 1015379 1025048 1146257 1153867 5214970 5403860 40.15 70.1 1
11:00:22 2024-01-23 723808 716366 218276 217612 352010 358018 386034 381752 243221 241726 294605 302643 334679 340596 4443256 4757029 6828153 6678979 1275232 1297652 323961 287670 302692 305129 357910 346069 336681 336578 229900 232679 740053 706230 1605322 1583630 487856 481319 701225 705002 884954 865812 927652 930902 973589 991192 965574 1068031 2331135 2451161 1441013 1165990 768436 758915 929020 916980 968530 982647 1016901 1026128 1143704 1152235 5171428 5411914 40.15 70.1 1
11:00:23 2024-01-23 720152 716402 218302 213706 351947 356369 385527 382025 243186 243607 295453 302394 334702 340931 4433656 4760430 6836757 6673536 1257466 1296730 324911 286289 304613 305129 354304 346033 334605 334521 231012 232743 750718 715131 1637596 1571019 485484 482035 701225 709231 881882 860261 930367 935593 970762 982692 959245 1071149 2325155 2425241 1374378 1171140 766701 756361 929714 922342 965749 983481 1016938 1029094 1152923 1147247 5201666 5430671 40.15 70.1 1
11:00:24 2024-01-23 728655 716366 217628 214424 352019 359388 386627 384115 243182 243549 295747 302536 334843 338358 4433656 4812837 6902523 6640825 1245924 1294889 324911 286186 302727 304628 355905 346632 333843 336578 228866 232516 746369 711061 1620585 1566224 486934 483473 697223 709231 889669 857821 920300 935577 975620 982656 955513 1063462 2323502 2440216 1353668 1180433 772280 756361 925099 924309 972702 973705 1011209 1029094 1155424 1155502 5269382 5404020 40.15 70.1 1
11:00:25 2024-01-23 727930 719601 217458 216240 351128 358126 385259 383374 244036 242374 295561 301547 337264 340575 4430205 4762316 6933307 6687557 1245458 1294889 324911 287028 302196 305989 353737 345544 336444 337594 229070 232679 737194 707746 1613786 1565111 484737 482072 697223 704048 889705 867041 917576 927635 978494 996109 956381 1060241 2318277 2451161 1340746 1165990 773943 756361 922476 922342 976363 984873 1007300 1022693 1152106 1158059 5263848 5428448 40.15 70.1 1
11:00:26 2024-01-23 725870 719370 218166 215628 349639 357300 385348 382760 243744 242446 296192 301266 333942 339246 4427152 4681780 6855035 6678018 1257119 1293970 324911 286079 304603 305558 351923 346106 334569 334556 230097 232026 745771 708395 1604199 1567677 482673 482035 702720 703548 884954 867041 924792 925002 975007 991742 964099 1065738 2318550 2445952 1432689 1156665 769533 756361 925099 919385 972702 988315 1013935 1022693 1147955 1153867 5238782 5424060 40.15 70.1 1
11:00:27 2024-01-23 722724 719633 218171 215321 351803 357443 385455 381214 242679 241726 295181 303053 334878 340575 4433783 4751254 6817299 6674067 1270120 1294889 322979 286956 304078 303771 355370 345544 336681 336316 229578 231665 745187 707746 1627239 1576897 487316 481659 703324 708152 883322 862028 926841 931599 969352 989757 964099 1072519 2327823 2449423 1407258 1171140 769533 756698 929052 919656 968530 982611 1019841 1028516 1149292 1149478 5203123 5414628 40.15 70.1 1
11:00:28 2024-01-23 721820 712264 217632 217683 350885 359036 386353 384971 242982 245786 295955 302643 333766 340273 4436531 4809203 6897897 6678018 1249523 1294889 323842 286079 303615 305723 354304 344497 336681 336578 229382 233007 748452 715131 1600973 1567677 486208 477864 698212 706075 888138 861991 923693 931599 977546 982584 955703 1069334 2326169 2424969 1318913 1175316 770116 754612 930998 926939 970283 984081 1014673 1031997 1156165 1154611 5222042 5421016 40.15 70.1 1
11:00:29 2024-01-23 728927 718828 218206 214746 350311 358269 383188 382025 243147 242446 296093 301266 334948 340092 4430205 4756943 6947317 6668639 1236025 1294617 323912 285240 304603 305773 355423 345544 336413 336071 229578 232679 750718 713092 1616310 1562889 484048 482072 697223 704048 889669 866155 918058 926184 979916 993998 956402 1058355 2315856 2434461 1411170 1165715 772887 754351 923555 926204 975832 984763 1006868 1024810 1152813 1161250 5239288 5411914 40.15 70.2 1
11:00:30 2024-01-23 728410 716398 217597 215633 349572 358557 385491 382022 243017 242275 295253 299056 334410 339281 4417773 4683023 6850576 6678018 1257119 1296730 324682 286114 303615 305129 353884 345544 336681 334591 230132 232273 744341 707746 1597444 1567677 483360 482072 702720 703048 884327 867041 926330 924922 975007 991670 963415 1065404 2321850 2447749 1438557 1159684 770121 759467 926377 920942 973356 990464 1016273 1021926 1146257 1152235 5220477 5413376 40.15 70.1 1
11:00:31 2024-01-23 725558 716402 217667 217388 351983 357982 385491 381752 242644 241877 295539 302643 333942 340333 4430205 4756383 6815912 6650182 1270120 1294889 322943 286553 304078 305129 354836 345544 335732 335600 229578 231665 748786 707746 1609988 1576897 486245 482228 703719 708189 883867 862028 926841 930902 967945 982728 963415 1071671 2332413 2448853 1411170 1171823 770554 758511 930375 922253 968530 983481 1019841 1028478 1150220 1146335 5170441 5380890 40.15 70.1 1
11:00:32 2024-01-23 719707 712264 217637 217871 351983 356369 383152 381757 243017 245714 294605 303068 333868 338972 4427152 4802343 6882577 6659261 1249523 1296730 323390 286079 304078 305093 353772 342523 336084 336071 229784 232679 751131 714111 1603997 1567677 485428 477792 699239 707113 885652 860771 925670 934248 978242 988262 960892 1071557 2331511 2423576 1452981 1174334 767799 754686 931659 922179 964702 983481 1018801 1029094 1152923 1152125 5201666 5421292 40.15 70.1 1
11:00:33 2024-01-23 728927 719640 218350 217388 351979 359676 384032 382833 243434 241964 295253 300420 335958 339611 4421240 4811835 6901227 6649882 1247741 1294889 322869 286754 305469 305558 356226 346632 336206 337630 228901 232679 747818 712075 1601371 1567677 487699 482412 698212 710275 889488 862022 925987 938166 977777 990473 957553 1066348 2332413 2443681 1334086 1182114 772837 756176 927732 926111 972702 981363 1014823 1031336 1158814 1153015 5227941 5421292 40.15 70.1 1
11:00:34 2024-01-23 727340 712332 217632 214404 351123 358557 383223 382025 243800 242275 295740 301724 334679 340612 4427047 4743331 6932291 6687397 1245458 1294889 322904 286517 302692 309077 353206 346106 336681 339297 228831 233335 744039 711061 1606109 1562889 485153 482840 698925 704901 893282 866931 920690 930278 982650 996777 958197 1062952 2318550 2436709 1413126 1169318 771933 755288 922439 927598 976363 985478 1007613 1024594 1154606 1160519 5243106 5403898 40.15 70.1 1
11:00:35 2024-01-23 731059 717957 217672 213706 349863 359640 385527 380924 243425 245750 295253 300809 335958 339611 4423995 4692295 6845275 6678866 1256148 1294889 323997 286517 304603 305737 354268 348463 335732 336071 230294 231665 742368 706962 1612686 1572921 486814 484806 703220 707287 888101 866894 923507 929616 977084 991742 962047 1061837 2323502 2458630 1409214 1163503 773943 757842 922351 919656 976363 982683 1013898 1021235 1151289 1153867 5246779 5411914 40.15 70.1 1
11:00:36 2024-01-23 721236 718465 217259 216127 352019 357479 384337 381214 244175 242446 293939 303068 333674 340612 4427152 4741902 6848415 6688439 1263419 1296643 324911 286114 301772 305989 353206 344461 334605 337621 229884 232373 740053 705856 1617104 1573268 485428 477683 703183 704511 885163 867041 927517 926147 971486 993925 963415 1065963 2327823 2443681 1446997 1160552 767913 758915 927732 916980 970594 988351 1016938 1023099 1142892 1152235 5173172 5396824 40.15 70.2 1
11:00:37 2024-01-23 723559 718238 218311 217459 352015 358018 387725 382292 242644 241425 295460 302643 334679 340612 4427152 4743331 6831610 6659261 1262890 1296643 324682 285240 304955 304842 357403 346304 337359 337657 230905 231991 747200 713341 1615044 1574041 487161 481890 704320 709231 880657 861373 928895 934248 971449 987590 963710 1072751 2326364 2432734 1383622 1171974 766701 756361 929052 922342 968530 984873 1019841 1031059 1152923 1147247 5185494 5396197 40.15 70.2 1
11:00:38 2024-01-23 723808 712336 217632 217745 352051 358018 382883 383103 243425 242446 293779 301206 334410 339611 4430205 4815260 6892644 6649882 1249523 1296663 324730 286786 306232 305021 356369 345950 335696 337523 229759 232971 746369 712830 1607119 1567405 487735 482753 699921 709010 889400 859650 923036 937137 975656 982692 956146 1066535 2326169 2440216 1402612 1181273 773931 756361 925757 924965 973812 979250 1012653 1030601 1155461 1155497 5256198 5403898 40.15 70.2 1
11:00:39 2024-01-23 728659 712305 217632 214369 350885 360056 382847 381757 243800 242275 295372 301760 334984 340612 4423995 4748777 6910553 6678961 1243122 1297615 327210 287023 304492 305809 355889 345924 336919 336471 229578 233335 744623 712075 1621270 1562889 484392 482803 697223 704549 892568 864548 918265 930667 981342 991634 955513 1060327 2318550 2434461 1411170 1165990 771326 755687 922476 922342 974980 982575 1007613 1022334 1152923 1161377 5244947 5411914 40.15 70.2 1
11:00:41 2024-01-23 726820 717525 217637 213710 349546 358557 386106 382292 243425 245750 295596 299827 334984 338972 4427152 4677766 6852947 6688552 1258802 1296656 323290 286374 303935 304663 353171 347687 334534 334591 230081 232480 751667 707746 1614209 1567677 484737 484280 702330 704005 888138 867041 926330 926184 976391 997389 964099 1061493 2318550 2445952 1436601 1161022 771183 758511 922476 919656 974943 982719 1013935 1021235 1146293 1153867 5220477 5408054 40.15 70.1 1
11:00:42 2024-01-23 719707 716407 217632 217530 352046 358269 384914 381214 243460 245786 293939 301405 334445 340612 4418075 4725326 6875895 6697690 1262095 1297652 323565 286146 302408 306420 356609 344694 337634 335494 230068 231991 740053 706363 1616526 1574370 484737 480531 701225 704048 884327 867041 928314 926976 972137 993998 963415 1068057 2327823 2443681 1418995 1159966 768900 758879 927732 918325 970594 982683 1016901 1023790 1142045 1151383 5164044 5410252 40.15 70.1 1
11:00:43 2024-01-23 723808 716062 218276 217729 351902 358486 386614 382292 243134 245822 294766 302183 334410 340092 4430651 4757029 6830624 6673536 1272845 1294889 322656 286848 303579 304592 356177 346069 336681 338577 229578 231991 741483 706363 1609403 1576897 487316 481282 704219 707614 883074 863250 928976 931599 970002 990887 964785 1069594 2327823 2451161 1413126 1170987 771221 756698 930338 920689 968530 984873 1021296 1026091 1148732 1148022 5190266 5410252 40.15 70.1 1
11:00:44 2024-01-23 721694 716366 218123 213706 351753 357372 383996 381453 243391 240685 295217 303655 334397 341395 4433656 4792132 6883975 6669249 1253501 1297652 323877 285338 307323 305486 354304 345544 336320 338308 229900 233007 744919 716154 1619766 1567677 485938 480567 701225 708152 884954 860735 926568 934223 975007 990419 959208 1075083 2327823 2425241 1413126 1175316 768436 754218 931659 926280 967120 984873 1016102 1030563 1152923 1152235 5201666 5411651 40.15 70.1 1
11:00:45 2024-01-23 732192 712269 218651 217384 351416 360726 384302 382668 242774 243815 295224 301336 335817 338911 4424223 4791829 6895577 6650371 1245458 1297652 324911 286481 303615 304577 356440 347405 335732 337630 229543 232679 737194 711809 1663541 1566224 486934 483473 698707 709966 886860 860261 920955 936242 979637 988251 957553 1066535 2325155 2443681 1401389 1178670 773931 755762 926339 926280 974085 979214 1011209 1029094 1160422 1155502 5276910 5419644 40.15 70.1 1
11:00:46 2024-01-23 724653 716334 217259 216702 351128 360824 385496 383374 244036 242410 295561 302006 334772 340428 4421172 4747057 6925339 6678018 1245458 1296730 323355 286718 302656 305989 353737 346559 336025 337086 228831 233335 748452 710554 1608760 1562079 484737 482753 697223 704048 890930 867041 919373 928955 981342 991634 956381 1059664 2318550 2443681 1335969 1168275 774483 755925 925099 922342 975471 986964 1009049 1021570 1152923 1158059 5248416 5407768 40.15 70.2 1
11:00:47 2024-01-23 726349 719638 218406 215633 349644 357874 387725 382760 243252 242751 296430 301196 334374 339210 4417852 4674993 6864813 6673536 1254890 1294889 323925 286920 305469 305129 354801 347687 333843 336071 230294 231828 740959 706735 1600973 1567677 485428 484843 702609 705049 888138 867041 923656 926147 977505 997352 961290 1059499 2318550 2458630 1482224 1162675 773380 757806 921785 918967 976363 982647 1013376 1022693 1149620 1153867 5230332 5405195 40.15 70.1 1
11:00:48 2024-01-23 721679 719132 217458 214902 351794 359291 385276 383103 244105 241729 294516 302643 334163 341395 4411678 4668058 6846109 6687709 1260714 1291218 324911 286280 303330 305989 354921 345544 337157 334556 229900 231991 740053 709774 1591086 1576336 485428 480567 701225 704549 883074 867041 926146 926976 972174 993295 964099 1066090 2327823 2443681 1446997 1160985 768463 758915 927732 918325 971284 988279 1016938 1024556 1142045 1156133 5159960 5420682 40.15 70.2 1
11:00:49 2024-01-23 724791 719638 218476 217995 351627 358557 386650 382562 243147 240685 294488 302148 333907 340823 4427152 4736963 6807973 6659381 1266498 1294889 324189 286123 304434 304878 354801 346596 336681 334556 230652 231728 743778 709774 1597579 1574370 486208 482035 703220 709734 881749 860735 927538 934260 969352 988251 964099 1071148 2326169 2440216 1413126 1170271 767341 757973 929356 922342 968530 984873 1023567 1032940 1155140 1149588 5195350 5423515 40.15 70.2 1
11:00:50 2024-01-23 723534 712305 217667 213706 351695 357839 383081 383374 243391 245868 295596 303884 333907 340092 4436531 4812837 6906648 6649989 1251309 1294889 324911 286517 305469 304342 356440 345508 335732 337322 229543 232679 737194 712584 1599225 1566224 488428 482035 698212 710275 890666 860261 923656 936242 977777 982656 955513 1066535 2325155 2434461 1359425 1182955 772837 756361 927732 926790 974479 984081 1014823 1031959 1159493 1158745 5225988 5411726 40.15 70.2 1
11:00:51 2024-01-23 728968 719127 217563 214374 350567 358522 385532 385005 243391 242105 295596 301724 334442 340092 4427152 4761456 6919878 6678979 1240093 1293970 324365 286043 302692 305989 353206 345825 336681 336307 230106 233335 744623 713092 1594626 1565111 484737 483131 697223 704048 890930 867041 918228 927497 980611 991670 955666 1060290 2321576 2443681 1352483 1169946 776105 758363 926339 922232 976823 987663 1008587 1024810 1152776 1161340 5259592 5411914 40.15 70.2 1
11:00:52 2024-01-23 723559 718201 218171 214335 349783 357479 385491 382833 243883 242446 295596 301266 334679 339210 4427152 4675117 6846109 6669274 1255252 1294889 323961 286956 303366 305129 354007 347159 336681 334556 230652 232026 752917 707378 1595321 1567677 484737 484500 703719 705039 885583 867041 926330 928191 976391 998530 964785 1062213 2321953 2460556 1413160 1165774 771734 760009 923703 921979 976823 989763 1013861 1022693 1148732 1156133 5229883 5411914 40.15 70.2 1
11:00:53 2024-01-23 722724 718465 217632 217800 351789 358269 384914 381177 243391 246060 294802 303017 334410 341095 4420840 4751254 6807973 6658984 1273755 1298575 322979 287432 304042 302919 355370 346069 336444 336352 229900 231991 741483 707746 1624105 1576897 487662 482035 704320 708189 885583 863899 927500 931599 972211 991155 965972 1072249 2336775 2454114 1441013 1170527 771734 760009 930977 920924 968530 987663 1022103 1028554 1146257 1148906 5189295 5411914 40.15 70.2 1
11:00:54 2024-01-23 719439 716366 218276 217597 351416 356369 384302 382370 243221 242787 295253 302431 333907 340273 4436531 4792965 6874165 6659261 1249933 1296730 323877 285321 304078 305129 354268 344461 336084 334591 230097 233007 735765 715131 1604526 1567677 485484 477864 701225 708152 885583 860735 926841 936928 977953 991841 960967 1075749 2330126 2426063 1418917 1173643 767341 755824 931659 925544 967561 984873 1019841 1030563 1156165 1148943 5192260 5421016 40.15 70.2 1
11:00:55 2024-01-23 727815 716370 217667 215368 352055 359676 383223 382833 243391 241761 293939 302431 334948 339057 4427152 4785020 6891886 6640503 1245924 1296730 324911 286517 303366 304878 356440 346632 333591 337594 228901 233007 750718 712075 1625033 1566959 488428 483473 698212 710275 890591 861373 924867 938241 980558 990473 958197 1069168 2327429 2440216 1399433 1184641 773943 756361 927732 926280 974085 981296 1013376 1030601 1155424 1153793 5252167 5407866 40.15 70.2 1
11:00:56 2024-01-23 726788 716366 217637 214369 350593 358557 385223 381721 244140 242105 295668 301760 334445 340333 4427152 4738657 6910278 6669311 1238287 1291218 324854 286114 305630 305989 353206 346632 336444 336071 229936 233335 746116 712075 1623819 1558457 485428 483181 699921 705941 893203 865665 922786 931603 983348 996036 955513 1059941 2316986 2434461 1411170 1169318 772333 755687 925027 924965 974943 984873 1007538 1022825 1152923 1161377 5244528 5411914 40.15 70.2 1
11:00:57 2024-01-23 727940 718465 218452 213697 349827 359098 386378 382562 243391 242787 295740 299862 334948 341337 4417773 4661625 6835950 6659298 1254890 1294889 323014 286620 305580 305558 354304 347358 335732 336071 230814 231991 746596 708395 1626716 1573398 486467 485529 703220 707058 889363 866931 923507 929670 977084 998798 963826 1059828 2318550 2458630 1446249 1166607 773380 758952 922439 919656 977477 982683 1014657 1022693 1152923 1154644 5229883 5388436 40.15 70.2 1
11:00:58 2024-01-23 723020 718506 217259 213706 352019 359546 384337 381752 244175 242446 293716 303068 333942 341374 4420840 4727313 6826624 6678866 1270044 1294889 322979 288143 304713 305129 355905 345020 337598 338577 229849 232572 740053 705856 1604468 1582227 488204 482303 703183 708065 885583 865812 927652 931603 975007 991119 964785 1069620 2332413 2445952 1413126 1168485 769533 758915 930338 918967 968530 982611 1021296 1026128 1144598 1148906 5171428 5408054 40.15 70.2 1
11:00:59 2024-01-23 719192 716089 217672 213676 351380 356369 384914 382060 243169 242446 294766 302431 333942 340273 4423995 4770802 6864813 6650371 1251752 1296730 323842 285851 304326 305271 357150 345290 338352 337382 230187 232971 743469 715904 1596606 1567337 486814 480603 701225 709231 885126 861336 927500 935577 974316 990166 959245 1075631 2325155 2425241 1428776 1171974 767341 754686 931659 924692 965749 983481 1016901 1030563 1154570 1151383 5192260 5417426 40.15 70.2 1
11:01:00 2024-01-23 728927 712264 218276 217541 351407 359351 384337 382833 242679 242133 294766 300456 334913 339057 4421292 4798127 6891902 6649989 1249376 1296663 324694 286669 303508 305917 356369 345399 336170 337452 229402 232971 746369 711809 1602599 1567677 488428 482462 699202 709734 889488 860261 925323 936678 975620 982692 955026 1069620 2323502 2434461 1359425 1179379 772837 756361 926339 926280 972702 982092 1013376 1031336 1155461 1154644 5218522 5411914 40.15 70.2 1
11:01:01 2024-01-23 726788 715568 217637 214369 350881 358269 383223 381757 243391 242105 295453 301513 334679 340333 4423718 4737732 6912411 6688439 1238287 1292976 326749 286007 305469 306564 355387 345887 336681 336307 229936 233007 740025 714365 1604477 1562889 485083 483131 698925 705049 888043 867041 918265 928886 983233 991634 954989 1061875 2318550 2439650 1409214 1165990 773943 756361 924826 922342 974943 982611 1007613 1024594 1152923 1160555 5239288 5402535 40.15 70.2 1
11:01:02 2024-01-23 726554 712300 217632 213706 349792 357443 385527 383103 243221 242446 296789 299933 334913 339723 4417773 4675117 6848415 6669122 1254777 1295739 323517 286813 302656 305129 354020 346668 333843 339057 230097 231828 742368 705726 1612352 1570312 487543 484843 701225 705049 888138 867041 923693 926184 974242 991706 963415 1061831 2318550 2452901 1415083 1162675 773380 758327 921785 919656 977749 982683 1012419 1021964 1151289 1153829 5229883 5402535 40.15 70.2 1
11:01:04 2024-01-23 719698 716370 217259 213706 352019 359801 385185 381752 244175 242446 295009 303494 333942 341095 4417773 4724569 6856289 6727411 1260714 1295810 324911 286275 302692 306852 353206 344461 335578 335565 229936 232679 750718 706735 1616293 1580259 485864 481811 701225 705049 884327 867041 927517 930241 972211 992593 964785 1066203 2331135 2443681 1413126 1164331 768463 760368 928323 916943 968530 982719 1019145 1026128 1143704 1151420 5154638 5402544 40.15 70.2 1
11:01:05 2024-01-23 721753 717259 218315 217495 351695 358018 386106 380919 242644 245786 293939 302219 334679 340816 4430651 4746846 6828868 6669425 1268621 1296663 322943 286718 305903 304557 355370 345290 337598 336342 229900 231340 746007 707746 1607371 1576897 487353 482072 703859 709231 883074 863324 927575 931599 970762 989757 964785 1069589 2325155 2443681 1407258 1171974 769533 756735 929020 922342 968530 984873 1021296 1028361 1149620 1145591 5182855 5402535 40.15 70.2 1
11:01:06 2024-01-23 722780 712296 217632 217557 352051 357479 382883 383103 243391 242266 295181 303351 334666 339354 4430807 4801564 6887957 6650182 1249523 1294889 324730 285936 305469 305129 354020 342523 335578 335565 229900 232679 751395 714111 1605178 1567677 486120 477828 700231 706111 885583 860735 924867 934248 976391 982692 959208 1070904 2325155 2425241 1403345 1175316 770633 754612 930338 924763 967843 982092 1013898 1032072 1152923 1153867 5194970 5411914 40.15 70.2 1
11:01:07 2024-01-23 730017 712300 217672 214419 351699 359931 386627 383265 242436 243815 294659 301125 334843 338911 4421062 4781620 6884425 6631519 1247741 1296730 324911 286794 305469 304628 355406 346069 335732 337630 229578 232679 746369 712830 1628077 1566565 488464 483473 699202 710591 889669 859650 922342 935315 977765 988020 955703 1066535 2324516 2440216 1365183 1181273 774483 755687 926414 924965 973393 979250 1012653 1030601 1157136 1153829 5259956 5411914 40.15 70.2 1
11:01:08 2024-01-23 728143 718581 217458 216231 351128 361080 385259 384460 243661 242033 295596 301583 334772 339946 4417773 4741902 6911067 6669311 1240979 1292864 323877 286553 302692 308859 353772 346351 334569 336613 229578 233335 742568 711061 1603419 1558457 484737 483473 697223 705049 889412 866426 919609 930278 981379 991670 955026 1065357 2318550 2434461 1413126 1169110 773390 755687 922476 924965 976363 982381 1007613 1023136 1152084 1163022 5239011 5417255 40.15 70.2 1
11:01:09 2024-01-23 729741 719642 218018 214270 349684 358450 385384 382760 243252 243129 295668 299897 334984 341095 4411649 4688961 6855035 6659261 1254890 1293970 323469 286790 305723 305558 354304 347724 335732 336307 230294 232026 741840 706230 1594315 1567677 486120 485529 702720 705075 888226 867041 923433 928886 975693 997352 962047 1060327 2318550 2458630 1420951 1164331 773380 760064 922204 919471 977056 988279 1013898 1023099 1152106 1154608 5246505 5414628 40.15 70.2 1
11:01:10 2024-01-23 721716 718785 217120 215936 351871 358126 384266 381214 243970 242275 294989 303316 334304 341095 4411678 4708264 6835950 6688552 1260714 1294617 324453 286553 304603 305989 354921 345300 335823 335565 230329 232026 742912 707746 1583074 1575489 485083 480603 703220 705049 884327 869234 928846 926184 973626 991634 965085 1069620 2325155 2440216 1448992 1160985 768984 758952 927732 919693 973090 991183 1019841 1025323 1145957 1154959 5185508 5414628 40.15 70.2 1
11:01:11 2024-01-23 724838 719642 218123 217495 352010 358557 385527 382037 243391 241761 294559 301405 334948 340317 4420840 4738657 6808341 6650182 1266498 1294889 324453 286114 304577 305129 354836 345581 336681 336071 230850 231550 743778 709774 1605667 1572135 486971 482072 702330 709771 882448 862028 927575 932930 970762 988288 963415 1069589 2324516 2440216 1441013 1171140 767391 756213 929020 922342 968530 986877 1022103 1032978 1152813 1149588 5191631 5411914 40.15 70.2 1
11:01:12 2024-01-23 722724 716370 218057 216088 351875 357443 383188 380919 243221 242756 295038 301241 333907 340612 4417999 4783586 6874165 6659261 1250740 1294889 323651 285963 303864 305129 354304 342235 336084 335565 230329 233007 742019 715131 1600283 1567405 486245 480603 701225 709231 885583 860771 924831 935705 976391 989793 961774 1072751 2326169 2425241 1440264 1175316 768436 754218 933028 927487 970008 983372 1015267 1030451 1155307 1155392 5197690 5413376 40.15 70.2 1
11:01:13 2024-01-23 731766 716366 218651 217796 350921 360208 384771 380884 242306 241796 295496 300845 334984 339370 4420840 4766475 6892389 6649882 1240645 1294889 324911 287207 305508 304664 354020 347196 335732 337086 229936 232679 750718 715642 1602748 1558457 486245 485259 700728 710275 889705 860735 922342 935577 979953 992593 957811 1066535 2318550 2440216 1399433 1180315 776160 755687 926377 929337 975434 981911 1013024 1028174 1165448 1156350 5280594 5396234 40.15 70.2 1
11:01:14 2024-01-23 728853 719370 218066 213740 351947 359640 383188 382022 243674 242275 295596 302431 334679 339094 4411475 4739485 6882577 6668639 1254890 1294889 322393 286992 304603 305558 354859 346632 333843 337630 229739 232026 735765 705222 1610084 1567677 485140 484500 700728 704005 889669 867041 922342 927534 978567 997389 962047 1059536 2323048 2464606 1339736 1166607 773943 760670 923045 921960 977713 988279 1012653 1023099 1152923 1158782 5239288 5408054 40.15 70.2 1
11:01:15 2024-01-23 719707 716366 217259 214702 351690 356440 384914 382833 244175 241595 295181 302643 333907 339246 4417773 4699177 6826624 6669311 1259814 1294889 324645 286553 303366 304842 354921 344534 334605 337346 230294 232516 741483 709774 1609629 1574370 485845 480603 702720 705049 884327 869507 928857 927497 973589 993998 965774 1068952 2331786 2443118 1448992 1162451 768900 761095 929052 918967 971284 990354 1022103 1026016 1143704 1153867 5169756 5402535 40.15 70.2 1
11:01:16 2024-01-23 723622 717414 218276 217720 351947 357982 386650 382292 242679 241390 293904 302643 334644 340575 4417773 4732550 6801252 6641005 1267606 1296730 322943 286079 304577 304556 354836 345228 336681 336071 230258 231665 750824 709495 1630098 1574370 486208 482035 704219 710003 880648 862028 928857 935593 972581 990400 964674 1071073 2329089 2448332 1415083 1172659 768900 757538 927584 925544 970594 984873 1021296 1030563 1152813 1145554 5170574 5402638 40.15 70.2 1
11:01:17 2024-01-23 721485 715572 217632 217800 351983 357443 383152 383374 243356 242446 294543 303494 333907 340333 4417773 4800151 6892869 6649882 1249523 1294743 323616 286088 305469 305021 354268 342487 336919 337086 228866 232679 740569 713092 1622114 1567337 486934 481127 698707 706075 890223 865167 927517 934174 977740 987672 958197 1071560 2329089 2431009 1335969 1176013 772285 755687 930375 926939 970594 984531 1013898 1033546 1155424 1155502 5210794 5396234 40.15 70.2 1
11:01:18 2024-01-23 728927 716144 217667 214374 349792 359098 384337 382597 242644 242105 295596 301266 334948 339611 4418118 4754687 6912071 6631088 1233454 1294889 324911 286114 305220 305093 353737 346632 335732 336307 229900 232516 750718 717178 1588878 1558457 486814 484660 702883 711098 890628 862709 923546 935540 982376 993852 955666 1065366 2315856 2439060 1374778 1175316 774483 753539 925720 928118 974943 982056 1011931 1027591 1162143 1158022 5271080 5411914 40.15 70.2 1
11:01:19 2024-01-23 731000 717414 217597 213706 351371 359640 383188 381214 243765 242446 294516 302431 334913 337548 4427152 4728566 6883517 6659261 1253994 1293970 323961 287396 304603 305558 353241 345508 333843 338104 228901 232679 744341 706363 1636012 1571156 486814 484769 701189 706053 892017 868816 923334 928155 978494 991670 963415 1063235 2321850 2462121 1399433 1168275 774483 758952 921785 922342 980567 988315 1012653 1023099 1152106 1159698 5239288 5402535 40.15 70.2 1
11:01:20 2024-01-23 720397 717414 217259 214702 351663 356440 385491 382833 244140 241765 295668 302855 333907 339459 4411678 4661662 6836357 6678165 1260714 1296730 324453 286079 305469 309041 354921 345544 338076 338338 230565 233034 741483 709774 1612826 1576610 485428 482497 704219 706053 885583 869507 927575 928886 974860 996109 964785 1069620 2330126 2441948 1418995 1159335 768984 760332 927732 919656 972702 991883 1019182 1024594 1143704 1155502 5173449 5411914 40.15 70.2 1
11:01:21 2024-01-23 723293 716370 218311 217607 351983 358557 386650 382292 243221 241390 294766 302643 334410 340575 4417773 4738657 6813195 6649882 1264003 1294889 323997 286083 306227 304842 357656 345290 337157 337621 230869 231991 736731 713853 1637834 1574041 487856 482680 703822 710275 885583 863937 930217 934912 971449 989720 963710 1072713 2324516 2434461 1380534 1171974 767341 756361 929714 923568 968530 984873 1021296 1031298 1152923 1148870 5188554 5402544 40.15 70.2 1
11:01:22 2024-01-23 724621 716108 217667 217791 352055 359640 383188 383374 243391 246096 293939 302643 334724 338541 4423995 4798014 6892869 6640597 1248480 1296663 324442 286669 303472 304985 356369 345924 336407 337962 229437 233299 738624 711809 1600630 1567337 488428 483181 700194 710238 890666 861484 923433 936796 977765 988288 955703 1066392 2325155 2434461 1339736 1181273 773943 756361 927732 926280 973393 981399 1012419 1031336 1157099 1153829 5225988 5402535 40.15 70.2 1
11:01:23 2024-01-23 726236 712039 217597 214335 350876 358557 383152 382025 243425 241765 295460 301760 334948 340333 4411678 4738657 6932442 6678952 1238470 1295739 327442 285936 305866 305881 355387 346450 337121 336542 229936 232679 740053 714877 1614770 1562889 485428 483473 698707 705763 893802 867041 920300 931599 982770 991440 955703 1061455 2321850 2434461 1413126 1165990 773390 755687 925099 924965 977056 982647 1007613 1023062 1154606 1162199 5239288 5402535 40.15 70.2 1
11:01:24 2024-01-23 727940 717414 217632 213740 349827 358593 386686 382292 243391 242446 295704 299391 334948 341095 4411475 4668321 6857847 6669122 1258486 1296663 323817 286674 306269 304484 354304 347405 336206 339064 230510 231991 742368 706735 1603900 1567677 487161 485529 703220 706075 889400 867041 926330 930241 975620 998798 963415 1063462 2321850 2458630 1474084 1165160 773931 760064 922476 921651 977749 991146 1014657 1020118 1152923 1153793 5229883 5402638 40.15 70.2 1
11:01:25 2024-01-23 723025 718501 217602 213702 352055 358522 384878 381754 244175 242446 294543 301206 334410 338258 4420840 4734265 6856289 6698144 1264247 1294889 324911 286114 301772 306708 356898 344984 335578 335565 230294 232679 740053 706363 1643046 1575489 485428 481319 703220 705049 884954 869507 927500 928850 974076 993998 964785 1069620 2327823 2443409 1448992 1162675 768984 760602 930338 919619 971321 990447 1019841 1026091 1143704 1153867 5156674 5403921 40.15 70.2 1
11:01:26 2024-01-23 722494 716370 218346 215823 352055 359098 387231 382833 242644 241761 294623 302643 334913 340612 4430651 4750237 6820980 6668639 1266741 1300363 323553 286481 304542 304664 355370 345581 337489 336613 230294 231828 739057 707746 1616085 1576284 487699 483473 704357 710275 883189 864477 930292 932922 971449 988324 964785 1069589 2326169 2445952 1413126 1171974 768900 756361 930338 922142 968530 984873 1022025 1030601 1152923 1147247 5170574 5393156 40.15 70.2 1
11:01:28 2024-01-23 721753 712336 217632 213706 352055 357192 385532 380919 243221 242446 295453 304240 333661 340354 4418004 4773267 6873889 6659979 1249933 1294889 324658 286244 306338 305129 354304 342523 336355 335565 229936 233171 740569 715131 1598922 1567677 485864 477864 701115 709231 885583 862028 926854 935577 976391 988324 959245 1072514 2323611 2425241 1339736 1174479 768984 754218 931659 926939 967843 982092 1015416 1030619 1153753 1154684 5193013 5411914 40.15 70.2 1
11:01:29 2024-01-23 728927 716366 218276 217379 351979 360472 386627 383265 242943 243815 294695 301618 334878 338911 4424576 4784247 6899183 6621625 1248133 1296730 324911 286204 305802 304914 356440 346069 335732 337630 228901 232679 746369 711300 1616311 1567405 488811 483473 698707 710275 889669 861484 923693 936715 978494 988288 957811 1066316 2325155 2436684 1374778 1181273 774483 756361 927073 926111 974943 982092 1010980 1032072 1158814 1158022 5246779 5396122 40.15 70.2 1
11:01:30 2024-01-23 727940 712300 218066 216698 351092 358847 383889 384460 244071 242410 295520 301583 334807 340713 4408483 4728829 6920925 6650182 1233954 1295810 324911 285240 305759 305773 353241 346668 336681 337358 229578 233034 740053 717178 1624252 1558457 485428 484843 701225 709268 890967 863287 923693 934926 981342 993998 955026 1064605 2318550 2434461 1411170 1174479 774483 755687 924442 928850 977056 984177 1012653 1028361 1162143 1158059 5267505 5409501 40.15 70.2 1
11:01:31 2024-01-23 733743 719642 218197 213637 351519 360618 385348 382183 244001 242864 296789 302643 334984 338541 4421202 4743678 6872990 6670011 1251271 1293970 324911 287729 302444 305989 354268 346106 336206 338650 228866 232679 749268 706735 1608487 1566565 485428 483387 699239 705049 893166 868890 920993 928886 981379 991706 962010 1060327 2318550 2458630 1336396 1168485 776693 758379 922476 922342 977749 988315 1011931 1023099 1152923 1161377 5254029 5410758 40.15 70.2 1
11:01:32 2024-01-23 723808 719642 218171 214936 351767 357839 385926 383374 243391 241765 296609 301935 336989 342514 4411475 4689799 6830198 6650182 1255289 1294889 324225 286521 302727 305558 353772 346668 336444 335565 230368 231828 750059 707746 1598416 1567677 485083 484916 703859 706075 888138 867041 926330 928923 977777 999540 964785 1063085 2318277 2451161 1438557 1164331 771734 758915 924442 920784 976363 988279 1016663 1020118 1151783 1157776 5216555 5397301 40.15 70.2 1
11:01:33 2024-01-23 721679 720161 217497 213706 352051 357479 384914 381498 244815 242446 293797 303068 333907 340612 4420840 4723198 6817299 6663883 1268584 1294889 321866 286785 304078 304914 356213 345300 336444 336578 229936 231828 746007 707746 1610512 1575779 488428 482790 704393 709771 883101 864585 929556 933585 970762 991192 962805 1070904 2326169 2449423 1415083 1171140 769014 757973 929679 922070 968530 986084 1022567 1031847 1156165 1149588 5163022 5404717 40.15 70.2 1
11:01:34 2024-01-23 721241 712264 217667 216240 351618 356369 383152 380884 243391 245405 295561 306808 333907 340612 4417773 4794521 6863172 6650257 1248969 1291218 323651 285757 305580 305129 354304 342487 334569 339057 228901 233007 749923 713092 1615322 1566224 488539 480603 698743 707651 888138 862065 926330 934248 975656 982692 957811 1069372 2326169 2427564 1337853 1175316 770633 754612 931700 927524 970283 983971 1015548 1033509 1158669 1157104 5209103 5403896 40.15 70.2 1
11:01:35 2024-01-23 729385 712305 217667 214186 350602 358593 385077 382668 242713 242275 295610 300460 334679 339611 4417773 4738657 6910553 6668639 1240093 1293970 323912 286186 304713 305773 352218 346351 336681 336071 229936 231314 736683 712815 1602240 1558457 484737 483473 698212 704769 892267 867041 920993 931599 983504 991670 956417 1063462 2318550 2434461 1411170 1169946 773943 758400 926302 926280 978252 989062 1010339 1027047 1153716 1163022 5244528 5402638 40.15 70.2 1
11:01:36 2024-01-23 726820 719638 218101 216231 350356 358593 386686 382833 243391 242446 295525 299933 334948 338223 4414622 4668467 6835950 6650371 1255289 1294743 323997 286996 302763 305129 354304 347196 336681 336071 230850 232026 752917 706735 1594637 1570312 484797 485529 703822 706111 888138 867041 926330 931599 975620 1000282 964785 1063187 2326364 2461102 1456971 1166559 773390 761170 923703 922158 978252 990179 1016901 1020118 1149657 1157961 5216473 5402544 40.15 70.2 1
11:01:37 2024-01-23 719707 719294 217632 217863 352055 358557 386627 380945 243391 245750 293939 303068 334410 340333 4411678 4715292 6835950 6668497 1270007 1294889 322656 287873 303329 305129 355905 345264 334569 336578 230329 232679 741483 705726 1613076 1581381 488428 482072 704683 707113 885583 866426 926183 931599 976119 993284 967422 1072211 2331786 2452371 1415083 1170987 771734 761638 931659 921688 968530 982683 1022103 1032072 1146293 1152235 5166428 5402535 40.15 70.2 1
11:01:38 2024-01-23 719707 712336 217672 213706 351974 356405 385527 382096 243221 245786 295253 302431 333942 340309 4411475 4767400 6859921 6650257 1251752 1294889 323390 285334 304181 305129 354304 344534 336556 334556 230132 232679 746369 715131 1594982 1567405 486282 481695 701225 710275 885583 862028 928864 936796 976170 993284 961936 1075517 2329089 2426336 1418917 1171974 767341 756361 931696 926939 968530 984873 1019841 1032072 1156786 1152235 5182855 5413563 40.15 70.2 1
11:01:39 2024-01-23 727940 712300 217628 217450 352055 360510 383223 382833 243221 242133 293939 302431 334948 338577 4417773 4778223 6882577 6635767 1244568 1291218 324911 287203 303615 304628 355940 346668 335732 337594 229578 232516 750718 711300 1645630 1566565 488118 485259 699239 712113 893166 862672 923582 938634 980501 991046 959600 1069447 2327823 2441948 1405301 1181157 776140 756361 927073 926147 974252 982687 1010980 1030601 1162143 1154681 5267505 5402535 40.15 70.2 1
11:01:40 2024-01-23 727479 716103 217294 214374 351452 358522 383188 382292 243988 242105 295253 302219 334445 340092 4411678 4738657 6912674 6668639 1245458 1291218 324911 286790 301772 305989 353241 345581 336681 337630 228866 232679 744919 707746 1607220 1566542 486736 483181 699921 706555 893839 870088 925035 931603 983348 999370 959134 1059941 2321850 2458129 1350527 1169318 776160 757844 928342 924965 977749 982647 1010489 1023099 1155381 1161377 5239288 5393156 40.15 70.2 1
11:01:41 2024-01-23 723808 718169 218276 214812 350845 357407 385491 382833 243356 242275 296365 301724 334374 340237 4408395 4669128 6836757 6659381 1254890 1294700 323661 286920 305469 305701 354304 346632 336206 336036 230294 231991 751488 708395 1610721 1573674 486814 485837 705221 708570 889996 866931 927539 930865 977777 1000246 966463 1072164 2321850 2452901 1440513 1164905 772837 758915 924442 920924 976363 989443 1016826 1022693 1149584 1155502 5218522 5402535 40.15 70.2 1
11:01:42 2024-01-23 721753 716330 217632 217725 351979 358522 384337 381214 243391 246060 293939 303068 334410 340575 4411512 4722168 6849787 6678018 1264285 1294889 324911 286718 301736 309366 354304 342235 338076 338577 230045 232536 739517 705726 1610943 1581101 487508 481101 704182 706555 885698 869507 927538 930125 977546 993998 966158 1069582 2336775 2443681 1415083 1163503 768909 761178 930067 919619 971284 989711 1019841 1030563 1143704 1152235 5137233 5393156 40.15 70.2 1
11:01:43 2024-01-23 721241 712300 218311 217643 351979 358557 386650 383374 242609 246096 294802 301724 334913 339210 4408395 4728407 6803849 6631088 1259296 1294889 324911 285793 307137 305271 357403 347107 337634 337382 231229 232644 738624 714877 1619374 1571528 486814 483095 703220 709734 885756 862598 929518 936242 974280 991841 964785 1076489 2325155 2425241 1394352 1171974 768436 757554 931659 924965 968530 984177 1019841 1030563 1156202 1153867 5178825 5402535 40.15 70.2 1
11:01:44 2024-01-23 725827 716330 217632 217561 352019 359640 383152 383374 243765 240719 293868 302855 334948 339340 4421164 4792132 6883517 6631124 1250740 1296663 324730 286231 303935 305630 355798 345363 336645 337926 229402 233727 746369 713092 1602051 1567337 489121 481890 699202 710201 889488 861991 926255 936759 975656 982692 956417 1069620 2327823 2434461 1334086 1181273 772214 757973 927732 927598 974085 983481 1012382 1032072 1158778 1156314 5209103 5402535 40.15 70.2 1
11:01:45 2024-01-23 728659 712300 217597 214374 350885 358593 383188 382025 243765 242105 295704 301724 334913 340333 4408395 4736115 6915994 6659979 1236025 1294817 324911 285062 306301 305414 355889 346450 336681 336542 230097 232679 740053 715904 1592661 1556958 485428 484843 700231 709074 892267 865812 923693 931599 981305 993998 955513 1063425 2315856 2434461 1445002 1170152 773931 755288 925099 927497 977749 984873 1011931 1026091 1158814 1160482 5239288 5393156 40.15 70.2 1
11:01:46 2024-01-23 728922 716334 217597 213710 350885 360219 386342 382292 243186 242446 295181 300809 335415 339574 4399175 4692295 6874715 6659690 1255304 1294817 323745 286813 302656 305989 354020 345544 335732 338401 229904 232480 744341 705726 1615901 1566959 487508 484573 701225 706053 888043 869507 922114 928850 980611 991670 962047 1060253 2324881 2462121 1372859 1165990 776160 760027 922439 922798 980530 990410 1013586 1026054 1152923 1158022 5237360 5393156 40.15 70.1 1
11:01:47 2024-01-23 720729 719435 217264 215035 351979 357982 385491 383374 244355 241765 295704 303494 333907 339210 4411678 4673997 6840300 6645204 1258207 1294889 323961 286992 304042 305773 355561 347614 336681 336036 231012 231991 750059 707746 1602925 1572135 485428 485529 704357 706075 887865 868890 928314 931599 975620 999531 964785 1064605 2323502 2460134 1432689 1165160 773380 759489 925099 922873 977749 991146 1016901 1023062 1152106 1154681 5218522 5400860 40.15 70.2 1
11:01:48 2024-01-23 722780 718465 217632 213706 354038 358557 385491 381752 243765 246132 294766 303494 334374 341095 4421164 4726105 6857084 6687747 1270671 1296663 324550 287028 304764 306420 355370 344984 337598 336578 230258 232679 740053 705222 1613923 1581381 488204 482035 702720 706038 885583 868273 928789 931562 976391 993998 966981 1068791 2334454 2451161 1417039 1165990 771734 761214 931659 920308 971284 989747 1020568 1029094 1144598 1153867 5141095 5393156 40.15 70.2 1
11:01:49 2024-01-23 720665 717957 218808 213710 352019 359640 387267 382025 243017 246132 295596 302819 334737 341395 4421286 4742532 6801252 6668936 1272807 1296730 323469 287145 305935 305129 356440 346069 336681 336307 230097 232026 750718 706363 1607596 1576897 488902 482753 705355 709734 885702 865812 929556 934248 973589 993729 965611 1071950 2327823 2451161 1415083 1171140 771107 758952 931659 922070 971284 982611 1021668 1030563 1152923 1148943 5163098 5398771 40.15 70.2 1
11:01:50 2024-01-23 721694 712264 218276 213676 351983 356369 386627 385278 243691 243399 295317 303195 334269 342551 4437858 4760606 6850261 6640329 1258193 1294889 324682 286079 305221 305093 354801 346069 336681 335774 231372 231991 747200 711809 1633009 1572135 486971 483473 704320 710275 884954 862028 931305 935315 975007 991155 963415 1077175 2325155 2431009 1373271 1173643 769014 757844 931659 926280 968530 982683 1022025 1029354 1153753 1152235 5182855 5411914 40.15 70.1 1
11:01:52 2024-01-23 727590 712336 218549 215628 353793 360438 384735 383663 243831 243815 295955 302926 334843 339391 4427152 4792965 6907744 6640503 1245458 1294889 324911 286517 304327 308595 356476 346596 336206 338104 229578 233007 737194 712075 1624747 1567677 489121 484500 700231 711284 888672 862096 923693 937379 980410 991155 957775 1068819 2325155 2443409 1405301 1182955 774483 757973 929020 926111 974943 983481 1012382 1029391 1161319 1157986 5246779 5407488 40.15 70.1 1
11:01:53 2024-01-23 727935 719610 217567 216584 351803 359532 385532 384460 244036 242410 295833 302643 334913 340575 4411716 4736115 6912561 6659261 1238249 1296588 324819 286079 305469 306420 353241 346632 336681 336578 230294 233335 745771 713092 1615868 1562079 485428 484500 699239 704005 894168 867634 920993 931599 984201 997352 957775 1063462 2321850 2443681 1413126 1169318 776140 756698 926414 924884 977749 982719 1011209 1026054 1153753 1163022 5248289 5400712 40.15 70.1 1
11:01:54 2024-01-23 727709 719633 218206 215923 350701 360003 387725 382833 243765 245750 295389 299536 335958 340575 4399373 4689687 6845275 6650144 1254890 1294889 323469 287211 303791 305989 354304 347687 335732 336578 230294 232026 733498 705726 1608429 1567677 486208 485873 705184 706075 889400 868890 926330 931599 978224 1001697 964785 1063010 2318550 2455145 1413126 1164331 773380 760027 924442 922342 977749 990447 1016863 1023099 1155963 1159423 5230694 5395763 40.15 70.1 1
11:01:55 2024-01-23 721130 719638 217224 214667 352010 358269 385491 383265 243966 242446 295632 303494 333907 339210 4408395 4677713 6826624 6668639 1262517 1294889 324911 286079 304603 304508 353206 344534 334569 335565 230329 232679 741483 707240 1612678 1581108 487662 482035 703220 705538 885583 869507 929556 930241 975007 993998 967704 1069372 2331135 2449423 1418995 1164331 769533 762294 930338 919656 974085 993275 1022103 1031463 1146068 1155429 5163212 5410252 40.15 70.1 1
11:01:56 2024-01-23 721531 716366 218651 215923 351839 358557 386686 381721 242679 243815 296013 302643 334948 338946 4411678 4731554 6801252 6650257 1273755 1296643 322453 287396 304292 305129 356190 345544 336681 336578 230294 232963 740053 706735 1632581 1576897 489158 483131 705355 709231 885707 865812 927538 934260 974316 993998 965611 1071950 2332794 2451161 1415083 1171974 771107 761178 933028 923568 973090 989062 1024215 1030451 1151857 1152854 5163098 5398282 40.15 70.1 1
11:01:57 2024-01-23 723812 716293 217632 213706 351947 356405 386627 382060 243391 243513 295165 302643 333907 339759 4405363 4738524 6846109 6650371 1252608 1294889 323355 285240 304398 305129 354304 345778 336084 334591 230294 233007 747818 715131 1595925 1571019 487316 482790 703220 710275 885583 862028 930254 937634 976391 992593 963141 1075887 2327823 2425241 1402845 1176013 771107 757919 934308 927598 970285 984763 1019691 1031959 1155388 1155502 5191246 5411914 40.15 70.1 1
11:01:58 2024-01-23 726747 718548 218406 217760 352055 360438 384337 383374 243425 241964 294766 302643 334984 339057 4420840 4770866 6883517 6640503 1245887 1294889 324911 287369 304542 305093 356155 347405 335732 338104 229936 233007 749268 712075 1673704 1567677 489158 485947 701225 712295 889339 862028 924943 938080 981342 992593 959208 1068857 2331351 2447749 1409214 1183726 776716 758511 930375 929579 976823 983336 1015342 1031626 1162143 1160353 5263718 5404010 40.15 70.1 1
11:01:59 2024-01-23 726788 718406 217597 214369 351979 359640 383152 380919 244973 242446 295740 302643 334948 340612 4411678 4733559 6910553 6668639 1245458 1294889 323355 287068 302727 309366 357133 346314 334569 338377 229936 231993 744039 711061 1616615 1565111 485484 483473 700231 705039 894168 869507 922342 931599 984201 1000246 960930 1069334 2329089 2448332 1417039 1170987 777802 760670 927732 926147 977749 988279 1014094 1026054 1155461 1163846 5243106 5398771 40.15 70.1 1
11:02:00 2024-01-23 726866 717917 218158 214335 351717 359098 386686 383103 243425 245578 296609 300948 334984 340237 4417773 4669128 6836357 6668773 1257119 1294889 324453 286956 303615 305989 354304 347687 336681 338577 231372 232516 742368 707746 1603250 1572135 485938 485873 704393 708189 889405 868890 928550 932930 980410 1003901 966808 1068300 2322460 2457605 1438557 1165160 773380 760064 925099 922158 977749 990354 1016938 1022334 1152640 1154681 5211072 5398682 40.15 70.1 1
11:02:01 2024-01-23 722724 719517 218311 217714 352055 358557 385491 380887 243800 246168 294802 301206 334679 340612 4411678 4715292 6835950 6678952 1262517 1294889 324911 286177 304713 309075 354020 344534 335578 336578 230329 232679 741483 705651 1612208 1575489 485484 482035 703324 707784 887688 871907 932927 930940 976280 997956 967496 1072641 2334454 2445952 1420951 1162675 770633 761178 929020 920998 974085 993275 1022025 1029094 1144364 1154684 5154638 5402535 40.15 70.1 1
11:02:02 2024-01-23 725456 717455 218651 217643 351947 358557 387231 383103 242679 241425 295181 302607 334913 340333 4411791 4742858 6798648 6640607 1266498 1296663 324453 286553 305257 305129 355334 345544 336681 335565 231047 231991 740959 711300 1630732 1572135 489251 483217 706727 712621 884881 864552 931468 938241 974133 993284 964785 1074808 2327823 2440216 1376902 1175316 768984 758460 933028 926280 971284 982611 1022754 1030893 1154606 1152235 5182577 5402774 40.15 70.1 1
11:02:03 2024-01-23 725870 717187 217672 213706 354042 360183 386042 380919 243425 246132 293966 303281 334948 339094 4417773 4780685 6887682 6631126 1249523 1295810 324622 286754 304291 304806 356476 346668 336206 338140 229936 233007 746369 713853 1609083 1571431 489047 484806 701919 712221 893203 862709 925558 939375 981108 991192 959208 1069182 2327823 2443681 1411170 1184641 774483 756698 929052 928155 974943 983481 1014657 1033868 1160496 1158059 5204483 5402535 40.15 70.1 1
11:02:04 2024-01-23 728927 716366 218280 214369 350845 359387 385527 383277 243800 245405 296645 301760 334984 340612 4408395 4738384 6910553 6649882 1233454 1297379 324622 285205 305759 305989 353737 347159 337598 339574 230798 233299 741483 716666 1607774 1560282 486814 486217 703183 709550 892267 866155 925670 935593 983504 991670 958086 1066535 2324705 2436758 1415083 1172808 774483 756361 925099 930205 979609 982647 1012456 1029094 1162143 1160279 5258099 5411914 40.15 70.1 1
11:02:05 2024-01-23 730259 719517 218154 213710 352019 360835 386650 382833 244175 245786 295596 302643 335994 339340 4408395 4725208 6873251 6650220 1254890 1296606 324453 287145 303614 306708 357403 346340 336170 338543 229991 233419 744341 707746 1639577 1571802 486208 484843 701225 705538 894438 871362 923656 930903 982807 1000100 964099 1059941 2325155 2464302 1365183 1169318 776160 763412 922476 924965 980567 991183 1013177 1026128 1152923 1161377 5229883 5393156 40.15 70.1 1
11:02:06 2024-01-23 722780 718465 217446 215035 352019 358522 386070 380919 244140 241765 295740 303494 333942 339759 4405188 4678183 6826624 6668677 1267535 1299437 324730 286472 303259 306852 355926 344875 338591 338614 230152 232971 741483 705726 1637772 1574370 485428 482608 704219 706555 885435 869889 932965 930205 976391 996106 964785 1069589 2334454 2443658 1456971 1159966 769533 758379 929020 923568 974943 993989 1021296 1026128 1149657 1154644 5168076 5402638 40.15 70.1 1
11:02:07 2024-01-23 724104 717419 218651 217638 352055 358593 387267 380884 242679 242133 294605 302643 334445 340612 4405188 4733559 6808341 6659979 1260714 1298575 324320 286813 307211 305666 355762 346450 337157 336036 231047 232026 743778 711809 1603079 1574370 488902 483473 705391 712621 884954 864548 933632 935352 974316 992593 964785 1072751 2327823 2440216 1418995 1171974 769533 756735 930998 925622 971321 982647 1020253 1031626 1153789 1150569 5177146 5394837 40.15 70.1 1
11:02:08 2024-01-23 722780 716108 218311 214186 354042 358593 383223 380919 243800 245578 294802 301241 334410 340370 4411678 4781027 6879650 6650585 1253994 1296619 326749 285775 305006 305989 354339 345544 336627 338338 230329 233335 735765 715904 1592947 1566959 487699 481319 701225 711098 888138 863287 927538 935352 975656 992593 962047 1072415 2327823 2425241 1409214 1175316 769533 756361 934345 928813 968530 984873 1016938 1032361 1156902 1154681 5188554 5380764 40.15 70.1 1
11:02:09 2024-01-23 731000 716366 219026 213710 351690 360219 385491 382060 242679 241796 295740 301760 334984 339611 4411475 4767400 6904112 6640825 1238842 1295702 324911 286114 306226 306420 354801 348463 336681 337086 230329 232935 744341 716154 1587286 1557352 485520 485529 701225 710275 892267 864548 923693 935352 982807 991670 957811 1066240 2318550 2436758 1413126 1177694 776140 755288 927073 931562 977749 982381 1013177 1029094 1162907 1161377 5267227 5411914 40.15 70.1 1
11:02:10 2024-01-23 732103 717957 217667 214190 352019 360799 385527 383103 244175 245477 295596 302643 334984 338301 4427161 4739304 6893804 6669311 1249026 1296663 324911 286992 304603 304542 354339 346486 334640 338650 229578 231314 736658 707746 1615801 1567677 486245 483473 699921 705039 894918 869926 923693 930278 984201 998834 962047 1059941 2326169 2462121 1340235 1168608 777802 760064 925484 924884 980530 988315 1012653 1027629 1152084 1161377 5235548 5389310 40.15 70.1 1
11:02:11 2024-01-23 722266 717957 218276 215035 351699 357730 386378 380884 243595 241890 297626 302854 334666 342720 4417903 4667710 6835950 6678165 1257119 1294889 324911 286947 304006 308895 353241 346632 336084 335836 231083 232679 744341 709774 1598416 1570746 485083 483473 704393 704005 888138 869926 927538 928886 975656 1000282 967018 1069620 2325155 2445952 1430732 1156665 771183 758400 927732 922342 977056 993989 1019841 1025361 1152106 1157168 5205591 5402638 40.15 70.1 1
11:02:12 2024-01-23 722494 717414 218655 217714 352055 361006 387251 382957 243182 243815 295381 303245 334843 341021 4414791 4727490 6828153 6650220 1273718 1296643 323014 287585 303651 304770 356512 346069 334605 336613 230688 232679 752168 706735 1648722 1581381 489158 482803 705391 710275 888360 867041 928895 935352 977084 993998 968428 1072788 2333775 2452901 1445002 1170308 771734 760944 932327 922342 971321 982755 1023567 1031336 1149620 1153867 5164044 5394842 40.15 70.1 1
11:02:13 2024-01-23 719707 720324 218781 216079 351762 359801 386234 383099 243321 243129 295596 302961 334503 343674 4418075 4736692 6841231 6649882 1253262 1296643 322904 286195 305508 305558 354872 346632 336049 334591 231605 232679 750718 714111 1620065 1567677 487699 483473 704393 710275 885311 863936 930292 935388 975007 993284 963415 1077423 2326169 2427410 1445002 1171974 769533 756735 930998 926204 972702 982683 1021705 1031626 1154606 1152235 5173449 5405630 40.15 70.1 1
11:02:15 2024-01-23 724791 718535 218476 214266 353929 358919 386627 385005 243796 243129 295668 304348 334374 340575 4408254 4790419 6874165 6649882 1249523 1294889 324694 286517 305006 306420 354268 344497 336556 336542 230294 233335 751987 714621 1603363 1567677 487280 481659 701225 710238 888226 864511 927390 936907 978421 991192 962010 1075046 2327823 2425241 1407258 1177831 772768 756361 934345 930168 971284 986266 1016901 1035379 1155388 1157950 5192708 5414628 40.15 70.1 1
11:02:16 2024-01-23 732002 719638 219534 215628 351798 360582 385455 384188 242679 242167 295435 302111 336394 339574 4417773 4757202 6883975 6631529 1244186 1296730 324911 287185 306406 305129 355619 347651 336681 337630 230258 233171 750718 717448 1613014 1562889 488774 486217 701225 712113 892010 863250 923693 936641 982733 996544 959245 1069620 2321850 2443681 1409214 1179556 776693 755687 927732 931562 977749 984873 1013376 1032034 1168654 1162037 5273112 5416805 40.15 70.1 1
11:02:17 2024-01-23 734201 719638 217597 214672 351983 360147 384302 383374 244858 243129 295596 302572 334948 338801 4411791 4731554 6920925 6668639 1245458 1294700 323616 286992 303579 304577 354233 346596 337396 338068 229900 231993 746981 711061 1615866 1565111 485827 484843 700728 707058 894802 870743 922961 933585 985598 1000246 959208 1066203 2325155 2443681 1445002 1169946 776693 758879 927000 926939 977749 993275 1014094 1028440 1157846 1164597 5244713 5399173 40.15 70.1 1
11:02:18 2024-01-23 726480 717419 218276 216222 351627 358522 387813 381762 243765 243571 297122 301689 334948 339962 4405250 4665147 6835950 6659261 1254890 1294889 323961 286992 305469 304251 355334 348710 335732 337594 230652 232679 742368 707240 1598782 1571019 486934 486217 704219 707614 892267 870743 927652 931599 980410 1001697 964785 1063425 2321850 2461849 1454976 1165990 776140 761178 928986 926204 983143 991701 1016714 1027084 1156128 1162074 5220477 5388515 40.15 70.1 1
11:02:19 2024-01-23 721753 718169 217563 214785 352046 358414 386650 382833 244928 242787 297115 301206 334410 338258 4408395 4690453 6830198 6668639 1260714 1296730 324911 286965 307145 304508 353206 345544 338555 336036 230617 232679 742912 710790 1591086 1576284 486467 482035 704219 705002 885615 870595 930254 930902 977084 991706 966158 1071633 2332794 2443681 1448992 1166607 772328 764364 931700 922158 975434 993140 1022679 1028907 1146956 1154644 5162725 5400392 40.15 70.1 1
11:02:20 2024-01-23 724071 719638 218991 217796 352010 359098 387560 381453 243425 242098 295668 303281 334913 340853 4408395 4732550 6803574 6640503 1267643 1295810 323961 287050 305816 305558 355905 346314 334569 336578 231372 231828 737668 710282 1629687 1576610 488902 483473 707122 712295 885583 866426 932982 935577 974970 992593 964890 1072713 2334155 2458804 1415083 1172659 773943 762295 935025 924854 974048 988279 1023197 1030582 1152923 1152088 5164316 5402535 40.15 70.1 1
11:02:21 2024-01-23 719707 712300 218616 214186 352015 357407 385455 383205 243800 245822 295704 303281 334410 340309 4411678 4738524 6846109 6649882 1253538 1296730 324330 286517 305472 305989 355334 346632 336591 335530 231372 233007 738624 716154 1606354 1572135 488204 484500 704357 712295 885702 864548 932280 938080 977084 993284 965972 1081150 2331786 2432137 1396235 1176013 771107 757844 935674 926147 970594 986964 1024178 1032323 1157956 1155502 5185456 5396160 40.15 70.1 1
11:02:22 2024-01-23 726717 717378 218346 214369 354547 360183 384878 381489 243765 240719 294766 301241 334984 339340 4411678 4801564 6892869 6654739 1253098 1296730 323877 286718 304327 306420 356405 345544 334569 338377 230061 231738 743469 714621 1601997 1567677 489158 483473 701225 710238 889632 866426 927517 940911 983274 993284 960967 1074822 2331786 2436709 1409214 1178670 771226 758926 934345 932229 972665 986266 1016901 1035379 1159381 1156350 5199685 5400860 40.15 70.1 1
11:02:23 2024-01-23 731770 716330 218991 215001 351663 360436 386070 383170 243356 241877 296789 301724 334984 340575 4408395 4754779 6883629 6612104 1240645 1296730 323355 287050 306190 304592 354836 347687 336681 337594 230294 233007 750718 716666 1596955 1562889 489158 486217 701225 713130 896565 866399 927517 939576 984054 996814 961825 1069507 2322460 2443681 1409214 1177880 778357 755687 929052 931562 977056 986877 1013139 1032072 1164592 1160519 5263843 5402638 40.15 70.1 1
11:02:24 2024-01-23 732034 717410 217637 214374 352019 359640 383188 382292 244722 242446 295610 303068 335415 338577 4399016 4726830 6891902 6669425 1243641 1293970 323355 287396 303366 304542 354268 346596 334569 337594 229552 231831 739119 710554 1622122 1565111 487508 484623 701419 708065 894766 871362 923996 931415 985450 1001768 959208 1063462 2324881 2444652 1413126 1170271 773943 757844 927661 927525 977749 988279 1011654 1028324 1157956 1164670 5229883 5398686 40.15 70.1 1
11:02:25 2024-01-23 728927 719258 218123 214369 350849 359604 387539 383374 243604 245750 296609 301266 334948 341095 4405250 4673750 6836357 6649882 1254890 1294889 323733 287037 305469 305989 357403 348180 336681 336578 230294 231991 752917 707886 1614286 1574041 488204 486907 705221 708570 890628 870706 928939 931599 978494 1003114 965774 1066316 2323502 2462121 1480189 1165990 774483 761214 925099 924965 979834 992584 1016901 1023099 1152084 1157131 5218522 5393156 40.15 70.1 1
11:02:26 2024-01-23 721753 717414 217624 214335 351726 358557 385491 381214 243970 246096 295253 301206 334679 338223 4405250 4705890 6836757 6669274 1260714 1294889 324694 286956 305252 304542 353206 345544 339071 338577 230798 233263 741483 707746 1628132 1581101 488204 481853 705221 708065 885583 870743 931520 932266 977777 996814 965574 1072514 2335743 2452901 1418995 1165160 772837 763412 931659 922342 974085 993286 1022025 1032072 1146293 1154644 5140907 5393156 40.15 70.1 1
11:02:27 2024-01-23 722594 717414 218996 214335 352055 360183 387849 382597 243391 242133 295704 303494 334984 339687 4414622 4740302 6801252 6645790 1264692 1298483 323355 286992 306189 305737 357910 346340 337396 337657 231590 232971 747200 714538 1601293 1574041 488391 484843 705391 713130 886387 865167 932982 938043 976391 994422 965574 1078191 2327823 2436721 1376902 1174479 768900 756735 931696 926111 971284 982683 1022432 1032398 1158543 1153867 5170574 5402638 40.15 70.1 1
11:02:28 2024-01-23 726391 716366 218311 214374 355048 360183 385185 382060 243970 246132 294957 304240 334948 339611 4408395 4794292 6883517 6650371 1252570 1296437 327138 286705 304863 306816 355228 345363 338591 337926 230510 233992 751395 715131 1607730 1567677 488428 481781 702720 710201 890666 867041 928826 938080 979880 991192 962047 1075887 2327823 2425241 1403345 1177694 772285 757379 935137 930168 972702 982647 1018388 1035454 1157956 1157986 5192260 5402535 40.15 70.1 1
11:02:29 2024-01-23 730727 712305 218651 214361 351416 359640 385527 383170 243017 246132 296365 301724 334984 340092 4405363 4747934 6883975 6650567 1240533 1294778 324911 286822 306261 305415 355192 348280 336919 338104 230329 233007 741483 715904 1633997 1561779 488428 486217 701225 712221 890636 864585 925010 937379 983274 991670 959282 1066476 2318550 2443409 1411170 1178670 776693 756361 930338 931562 977749 984873 1013139 1031463 1164629 1161377 5263744 5402544 40.15 70.1 1
11:02:30 2024-01-23 732039 718238 217667 214369 352015 360726 385149 382833 244757 242446 296834 302643 334948 339094 4411475 4733285 6895577 6669122 1250740 1296346 324766 287531 303579 304473 354836 346314 336681 338436 229578 233007 738624 707240 1624344 1570312 486934 484157 701225 705575 893534 870272 922039 931562 983504 1000246 963710 1063388 2326169 2462121 1324670 1169318 777802 761141 924442 924965 981705 991146 1013376 1026091 1155381 1161139 5233620 5393156 40.15 70.1 1
11:02:31 2024-01-23 721753 717921 217667 215070 351943 358018 386614 381453 243425 242105 296401 301828 333907 342440 4408395 4665588 6840414 6659690 1256148 1294889 323997 286992 305243 306708 356898 348710 336206 337322 230814 232516 740959 706735 1599064 1571019 487508 486217 704087 707651 886714 869507 927652 931599 979880 1001697 964785 1064979 2323611 2462121 1454976 1165990 776693 762834 925099 924965 980530 992584 1016863 1025816 1153753 1158059 5229883 5393156 40.15 70.1 1
11:02:32 2024-01-23 721694 718465 217773 214339 354047 358557 385527 382833 244245 242446 295668 301241 334679 339210 4414836 4688375 6840300 6650220 1256148 1296663 324911 286956 304542 308823 353206 347651 338112 336071 231047 232679 748629 707746 1602274 1571862 485428 485529 705891 706111 889400 870743 927538 931599 979186 1002405 968465 1069296 2323502 2452901 1398119 1162675 773931 761214 927732 924965 977749 992584 1019841 1026091 1152923 1158059 5211072 5402535 40.15 70.1 1
11:02:33 2024-01-23 723756 717957 218651 214037 354798 359640 385527 382292 244175 241929 295489 303351 334737 340874 4414791 4713794 6845275 6678904 1263438 1294889 322904 286969 304529 304577 354304 346069 336320 336578 231012 233070 741840 705726 1630626 1576897 486245 483131 704357 706075 887470 870542 931617 932930 977084 991742 965611 1072751 2334454 2445952 1439018 1164331 770633 764495 930998 922342 974943 993989 1022754 1030563 1145445 1155502 5147282 5402535 40.15 70.1 1
11:02:34 2024-01-23 726517 718465 218991 213706 352055 359640 387849 384115 243182 243549 296789 303458 334807 341021 4405212 4743678 6800988 6640503 1269686 1296730 323469 287954 305580 305989 356440 347418 335543 337322 230329 233007 741483 705726 1606642 1581381 489158 483473 705391 709734 888955 867041 930254 935577 975693 993998 968193 1074317 2332794 2455145 1448244 1171140 771734 762871 934345 922342 972429 988315 1022754 1032072 1149620 1152711 5152590 5393156 40.15 70.1 1
11:02:35 2024-01-23 719196 716352 218346 216236 351695 359123 386398 383099 243661 243471 296013 302890 336781 343038 4411791 4736115 6841231 6640607 1253781 1294889 323912 286079 305042 305989 355085 346069 336627 335565 230798 233335 740053 716154 1607386 1567677 487699 482862 702294 710275 888138 864548 930254 936715 975693 993998 963415 1076655 2330861 2427527 1446997 1175316 770554 755762 935674 928187 970594 984873 1021020 1032361 1155498 1153829 5182855 5403053 40.15 70.1 1
11:02:36 2024-01-23 730017 721416 218746 215321 351943 360654 385348 383374 243757 242774 294859 303281 335923 339574 4402211 4780841 6883629 6621746 1246410 1293970 322904 286642 304542 305989 358962 346069 335659 338650 229936 233171 747818 712075 1599064 1567677 489158 483473 701225 712295 891598 862065 926330 939448 980647 993295 959245 1068828 2326169 2440180 1337853 1178670 773380 756361 931696 930166 973393 984873 1016901 1034642 1160496 1157168 5200754 5414628 40.15 70.1 1
11:02:37 2024-01-23 728853 717594 218886 214564 351762 360582 385348 385278 242982 245822 296156 301760 335019 340501 4399061 4758035 6874165 6621746 1239762 1293970 324428 286992 305974 305129 354836 347687 336681 337594 230329 233007 740053 716666 1615845 1558457 488204 486217 701225 710275 889339 864548 924867 935352 984201 991634 959245 1069620 2318550 2440216 1411170 1177831 777802 756361 927732 931562 977749 984873 1013898 1031336 1162907 1162074 5269339 5405195 40.15 70.1 1
11:02:39 2024-01-23 732087 719642 218502 214893 352055 360799 384914 382833 244210 243129 296365 303068 334948 338577 4405174 4724261 6873251 6650529 1248133 1291218 324911 287432 304603 308931 354836 346632 334534 338650 228901 233007 740053 707746 1644226 1567677 486245 484843 700728 706444 892010 869926 923693 931599 984201 1000014 963415 1063462 2326169 2462121 1344073 1169318 777802 759945 925099 926280 982659 991183 1013188 1028516 1159381 1164633 5235420 5395763 40.15 70.1 1
11:02:40 2024-01-23 722513 717957 218346 215083 351663 360056 385527 383374 243800 242105 296430 302748 334432 339998 4405477 4661789 6827019 6659261 1254890 1294889 324682 287432 304327 305701 353772 347687 335578 336824 231407 232353 748629 707746 1607446 1572135 485484 486217 706391 708226 886751 869507 927538 931599 978494 1001697 965611 1067994 2323502 2452901 1415079 1163280 773931 761214 927557 926204 981043 995391 1019728 1027084 1151995 1158782 5222816 5393156 40.15 70.1 1
11:02:41 2024-01-23 722511 719642 218136 214335 352055 358557 385491 382689 244683 245786 296372 302115 334679 338223 4408395 4696498 6826624 6669274 1258915 1294889 324911 286956 304114 304320 354921 345264 336627 336307 230850 233007 752168 709037 1602478 1576897 487662 482790 704357 706111 888138 870743 931654 931599 978242 991670 967018 1072519 2332794 2449151 1420951 1164331 772837 764364 935691 922232 974048 993916 1022754 1030868 1148586 1155429 5145233 5392879 40.15 70.1 1
11:02:42 2024-01-23 720417 717451 218991 216020 351767 359676 387267 381489 243391 241761 295460 303068 334948 341337 4408395 4733559 6798648 6640503 1262890 1296643 324911 286553 305508 305558 355905 346668 337598 335565 231407 232516 747200 713341 1600210 1571431 488428 484500 705891 712295 885702 864585 933019 936678 976391 992593 964785 1078722 2327823 2436709 1413126 1176663 771734 760670 933028 927598 974048 990193 1025679 1032361 1155424 1152235 5180569 5388795 40.15 70.1 1
11:02:43 2024-01-23 722209 716108 217667 214024 354042 358557 384337 382632 243800 245894 295596 302536 333907 340612 4408353 4774207 6859921 6640607 1249933 1294889 323912 285914 303756 305989 355085 346106 336591 336613 230294 233335 740025 715131 1615326 1567677 487699 482072 701115 710275 889400 864548 927575 936715 979916 991192 963415 1076909 2334077 2429787 1456971 1176013 770554 756361 936694 929033 968530 984873 1019841 1031198 1158814 1155502 5170347 5396160 40.15 70.1 1
11:02:44 2024-01-23 727820 717451 218311 217593 354042 360799 384337 381489 243800 242133 294802 303068 334984 339094 4399061 4787209 6873251 6631124 1249523 1294617 324622 286553 304542 305989 356476 346106 336206 338140 229936 233007 749268 712584 1610066 1567677 490201 483473 701225 712295 892267 864314 926183 940819 983348 993989 962569 1075479 2331786 2434976 1409214 1179235 772214 756361 933682 930902 970283 987553 1018351 1035454 1157993 1158599 5189176 5403896 40.15 70.1 1
11:02:45 2024-01-23 730481 716402 219066 213706 352010 360763 386113 380919 243052 242202 295435 302219 335723 338727 4411475 4757202 6883517 6631124 1238879 1293970 322869 286992 306442 305129 354339 347687 336444 337630 230294 232899 740053 716666 1599636 1558457 487735 486217 702947 712295 893534 866399 924867 939576 984091 996814 959098 1066090 2322460 2443681 1403345 1177843 776693 755687 927732 931562 977749 984873 1012419 1032978 1164629 1161377 5259988 5398682 40.15 70.1 1
11:02:46 2024-01-23 732103 717962 218158 214404 352055 360799 384914 382292 244005 245613 295389 302607 334984 338541 4405477 4715406 6891902 6649882 1243679 1291218 323912 286992 302727 309113 353206 346351 334569 337594 228901 231636 746981 709037 1614879 1562889 485484 484843 701419 708065 896603 870743 924239 931489 984789 1001058 959098 1065588 2324516 2451161 1346615 1168608 777310 758952 927732 926204 982442 991183 1010943 1026128 1154606 1163022 5231811 5389310 40.15 70.1 1
11:02:47 2024-01-23 724699 716402 218311 215035 351416 357515 386686 380919 243800 245405 296645 302431 334724 339759 4399016 4655855 6826624 6640503 1254890 1291218 324453 287028 304078 305989 354304 347724 336681 336071 231220 232026 765094 707240 1600973 1571802 487508 486833 706225 708079 890628 870743 930303 931452 981952 1002405 965611 1066392 2326088 2452901 1413160 1165160 775547 763412 926414 922342 977749 992584 1019565 1025361 1152923 1156350 5211072 5393156 40.15 70.1 1
11:02:48 2024-01-23 721952 718501 218350 214186 354047 358593 385220 381752 243800 241390 295253 301206 334948 341095 4405581 4711916 6835950 6668639 1270044 1294889 323014 287909 303651 305989 356440 346632 334605 336649 230601 233299 740053 708904 1610296 1585610 490090 484390 707230 710986 890628 869396 931511 936907 977777 996361 968428 1075517 2334454 2458804 1445002 1171974 772837 761178 934345 924309 973393 989711 1024654 1032072 1152651 1153867 5159960 5399173 40.15 70.1 1
11:02:49 2024-01-23 719707 717115 218803 214335 352010 357156 385455 382901 243391 241726 295668 303068 334410 340237 4405300 4722054 6808701 6650371 1255603 1294700 323842 286079 305472 305953 357910 346340 339311 338577 230763 233299 747818 715904 1597967 1571802 489251 483290 706225 712295 887470 864548 933632 939465 977777 993998 964099 1080339 2327823 2425241 1456971 1176013 770633 756361 935654 927460 968530 987663 1021296 1031626 1157099 1155502 5178825 5402535 40.15 70.1 1
11:02:50 2024-01-23 728853 717921 218311 213706 354038 360436 384337 383374 244140 242133 294445 303068 334984 339611 4411398 4784471 6892869 6631124 1250415 1294889 324766 286669 304791 306672 359472 346413 337396 338508 230152 233299 736658 713341 1605178 1569568 490549 484843 701225 713629 894564 864475 928314 940782 983311 993295 959208 1069551 2327823 2441948 1341619 1184641 775587 758511 931387 928958 976326 984873 1016901 1035416 1162143 1160519 5216555 5393156 40.15 70.1 1
11:02:51 2024-01-23 727902 716330 217667 215035 351947 359640 384266 382901 244175 242446 296156 302643 334913 340575 4405250 4730193 6920925 6660029 1237177 1295702 324749 285699 306301 306852 355889 347468 337634 337417 230869 233335 740053 715131 1594626 1562917 487508 484843 701225 706075 894802 870743 923693 934912 986997 1000209 962047 1068057 2323502 2440216 1409214 1169318 776693 758915 927732 926111 980530 990410 1013376 1027591 1157099 1167102 5229883 5393156 40.15 70.1 1
11:02:52 2024-01-23 728138 717921 218311 214369 350849 359352 387503 382833 243765 245923 297626 301231 334948 339210 4399016 4661662 6860051 6659690 1250120 1292976 324273 287455 303899 306816 356934 346596 336206 338650 230258 233070 750718 707240 1603250 1567677 486934 485529 703183 706075 889339 871362 925670 932930 982770 999503 964785 1063388 2325155 2462121 1407258 1165990 777802 763412 925099 925622 982659 993286 1015342 1026128 1156202 1161377 5231679 5385920 40.15 70.1 1
11:02:53 2024-01-23 719547 717414 217597 215031 352019 358522 385491 383374 244175 242275 295668 303494 333942 339723 4408395 4668321 6838982 6649993 1257480 1296663 324273 286718 304542 309077 354304 348439 337598 338338 230976 231991 750059 706735 1597768 1574041 485827 486217 706391 709194 891494 869507 928976 931599 978457 1002405 965574 1065328 2321850 2452901 1415079 1163503 774018 761178 927073 924309 977749 991146 1019841 1024556 1152106 1156899 5201666 5393156 40.15 70.1 1
11:02:54 2024-01-23 722770 717926 218651 213710 352055 358522 385455 381752 243765 241726 295217 303494 334477 341095 4399016 4724779 6847299 6669122 1264323 1294889 324911 286718 304345 306852 355050 344984 336320 336578 230763 233299 741483 704719 1609104 1581381 487662 483204 704720 706075 887470 869889 931617 931599 974894 991670 968391 1071912 2334180 2451161 1476119 1165990 770554 763412 931659 921447 974085 992584 1022922 1032072 1146257 1155502 5150528 5389310 40.15 70.1 1
11:02:55 2024-01-23 721241 719435 218956 214305 352015 359604 387813 382865 243487 241390 295453 303494 334984 342366 4408291 4728791 6800338 6649882 1272724 1294889 323925 287837 305252 305953 356476 346168 335578 337086 230976 233007 744341 705726 1608381 1582505 489158 483473 705854 710238 889759 869507 931617 935577 975620 996106 968428 1076202 2332794 2452983 1445002 1169318 771734 763412 933645 923568 972665 989747 1022754 1032072 1151252 1155502 5162009 5393156 40.15 70.1 1
11:02:56 2024-01-23 719707 716330 218838 214369 352015 357982 386650 382597 243391 243607 296322 302074 334702 343488 4398910 4728753 6808701 6650087 1259258 1295810 324694 286374 304724 305989 355334 346596 336320 335530 231570 233007 750718 714621 1603018 1572135 488391 484500 704855 712295 885702 864548 932852 937342 977777 993998 964785 1078191 2326811 2425241 1392469 1171974 771107 756361 935009 926111 970594 986266 1022754 1033868 1157956 1154684 5170574 5393156 40.15 70.1 1
11:02:57 2024-01-23 726904 716103 218311 213676 354042 360438 387450 385241 243691 243779 294659 303210 334843 339151 4405358 4790886 6879650 6631088 1251712 1293970 323877 286079 304542 305989 355642 345264 335578 337594 229900 231636 740569 713853 1604526 1567677 489121 482753 701225 710238 892378 867041 926804 935315 981305 990924 961327 1073976 2327823 2434461 1318913 1177831 772837 756765 931696 929896 973393 984873 1016901 1035416 1162143 1157986 5199685 5393156 40.15 70.1 1
11:02:58 2024-01-23 730017 717452 218781 216846 351429 359895 385384 384248 244001 243129 296466 301919 334807 340464 4399016 4737732 6872953 6630848 1234834 1291218 324911 285949 306082 305989 353737 348463 336681 339785 230294 233335 750718 716666 1596472 1556958 485975 485873 703220 710275 893534 866426 926054 937672 984201 991706 957096 1069620 2318550 2434461 1443007 1175316 776140 756361 926414 931562 977749 982683 1013861 1029094 1162143 1161377 5248694 5407768 40.15 70.1 1
11:02:59 2024-01-23 733768 719633 218206 214599 351839 360690 385312 382741 244001 243129 295381 303068 335958 338504 4408481 4730990 6873251 6650371 1250816 1294889 324453 287837 303366 306442 354268 346632 335732 338615 229936 233007 744341 706735 1605358 1567677 487316 485529 701225 707343 893350 870542 926330 931599 983274 1000282 964785 1063425 2325155 2462121 1339736 1169318 777802 762294 925020 926280 983358 992584 1013898 1026128 1152900 1163022 5238782 5395484 40.15 70.1 1
11:03:00 2024-01-23 722729 719628 218171 216841 351839 358378 385491 383103 244140 242105 296156 303280 334666 340237 4399061 4661512 6836757 6668639 1259814 1291011 324911 286961 304292 308967 353206 346596 336084 336036 231047 232679 745771 709774 1586732 1573674 485827 483473 704320 706038 888101 871159 932280 931599 975620 997389 965574 1072121 2331135 2443681 1415083 1160712 771183 763412 931659 922342 976326 993720 1022432 1030563 1148438 1159494 5170446 5395763 40.15 70.1 1
11:03:01 2024-01-23 725870 719375 218851 213672 354042 359640 387849 384079 243661 242098 295668 303494 334948 339210 4408395 4733559 6803849 6649882 1268307 1295810 322799 286839 305686 305773 356476 346632 335543 337594 231012 231991 752234 709774 1624510 1576897 489158 484843 707230 713307 885583 867041 935015 936678 977505 993998 968428 1075887 2327823 2451161 1417039 1174479 772285 760064 933682 926111 974085 990391 1027842 1037911 1159493 1152088 5163084 5404717 40.15 70.1 1
11:03:03 2024-01-23 721753 717414 218651 216541 353934 357982 384878 382328 243970 245959 296430 302536 334410 339210 4408395 4774207 6855461 6640569 1249970 1294889 323842 286079 305042 308895 355334 345825 337099 336307 230652 233335 743469 715642 1599264 1571862 488428 482790 703822 712295 889400 866426 931617 938080 977729 993998 962805 1078998 2327823 2425241 1446997 1175316 771226 756765 937027 931528 974479 989062 1021221 1034986 1159493 1160427 5184550 5402535 40.15 70.1 1
11:03:04 2024-01-23 731039 716330 218311 217572 352055 360763 385926 381757 243800 242167 295460 302855 335958 340304 4402109 4770569 6883051 6631124 1245962 1291181 322904 286517 304542 308895 356476 346632 336681 338377 229936 233691 737194 712075 1597444 1567677 490549 484843 701225 713307 892267 863287 927652 941548 981342 993295 961327 1069589 2327823 2441948 1343503 1185418 778386 762837 933028 930240 978252 984800 1018454 1036466 1161135 1158022 5210261 5402535 40.15 70.1 1
11:03:05 2024-01-23 731004 712264 218851 214672 351983 359676 385491 383241 243425 242756 296156 302183 334948 340612 4399039 4729385 6906648 6631124 1234222 1293970 324911 285240 306478 305989 354304 347358 336681 337594 230329 233007 740053 716154 1618779 1558457 485864 486217 703220 710275 890636 867041 926330 935315 984201 991706 958936 1068057 2316986 2441918 1469251 1180353 778357 757973 930375 931415 979371 986891 1013102 1032072 1166317 1162037 5265617 5407768 40.15 70.1 1
11:03:06 2024-01-23 732450 718469 218158 214335 352019 360208 384302 382833 244175 242446 295704 302643 334913 338577 4418802 4720901 6882577 6649882 1240904 1290265 323390 288495 302727 304542 354304 346632 336919 338615 229543 231993 754337 710554 1606595 1565111 486245 485310 701225 706075 894802 869926 923693 933975 986997 1001697 965085 1069447 2329687 2451816 1330639 1170987 778912 760670 929714 927598 980530 991183 1013188 1029094 1155424 1164670 5239288 5389310 40.15 70.1 1
11:03:07 2024-01-23 724658 720312 218346 215001 351659 358557 387267 381453 243896 245822 296257 302183 334948 339998 4399023 4644995 6826624 6649882 1255871 1294889 323997 287099 304542 308859 356898 348710 336681 336578 230652 232026 742368 707746 1626063 1572135 488428 485256 705891 709231 891996 869889 927538 935593 983311 1006067 967534 1066386 2322460 2467012 1482224 1167616 775587 762871 926414 923568 983143 993989 1019841 1026091 1156786 1161377 5220477 5393156 40.15 70.1 1
11:03:08 2024-01-23 721753 718501 217667 214369 354038 359098 386378 382292 244963 240719 295020 302115 334913 339210 4405250 4687106 6836757 6669311 1260714 1294889 324694 286799 305903 304542 355423 345581 336591 336578 230850 233007 742912 709774 1603336 1576897 487508 483473 705391 707113 889289 873844 934857 931452 977740 998933 968912 1074942 2338441 2449423 1450987 1163503 772837 765199 931659 922342 976363 993275 1024796 1032072 1146257 1154681 5126234 5383777 40.15 70.1 1
11:03:09 2024-01-23 722535 716393 218651 213740 352051 359640 387849 382025 243221 241761 295704 302643 334410 340575 4399016 4730193 6789323 6621625 1261272 1294889 324911 286079 305508 305558 355905 346632 334569 334591 231570 232516 748629 713853 1608694 1572135 489600 484660 708237 712980 885679 865051 932870 939576 977703 993619 967496 1078154 2327823 2441383 1357930 1173643 768900 757756 935691 928850 972702 988279 1023197 1033906 1158851 1154684 5170574 5393156 40.15 70.2 1
11:03:10 2024-01-23 724791 716370 218346 214369 354798 359640 384337 382025 243800 240719 294802 302806 334679 339611 4402109 4785020 6873251 6649605 1251715 1294889 323912 286517 304542 304734 355370 345300 336591 338352 230097 233335 746369 715904 1602274 1571431 488902 482608 703220 710164 892151 866894 930303 938908 980574 991192 963415 1080234 2331135 2427527 1417039 1180353 773380 757973 934345 930902 972702 982683 1019114 1035454 1160496 1158059 5182855 5393156 40.15 70.1 1
11:03:11 2024-01-23 731770 712269 219026 214374 351947 360472 385527 384092 243017 245786 296401 301724 334984 340612 4386456 4738657 6864813 6621746 1240645 1291218 323129 286992 306442 305129 355370 348216 336681 338128 230601 233627 740053 715904 1607727 1564729 488244 487252 703220 713233 891900 865812 925670 938080 987351 996777 962010 1068828 2320295 2443409 1413126 1179593 777802 756361 930338 931562 977749 984873 1013898 1031425 1166317 1161377 5258099 5393156 40.15 70.1 1
11:03:12 2024-01-23 732039 717921 218315 216584 352055 360726 384302 382292 244210 245786 295453 302643 334948 339094 4399016 4721678 6873027 6659261 1246205 1294939 323616 287028 305718 306672 357403 347112 337598 338508 229794 233992 746981 711809 1636564 1566959 487856 485529 701225 707149 897384 874466 923544 934248 984772 1001697 963303 1069055 2324479 2443681 1446997 1171974 777802 760639 929052 926147 979834 991183 1013376 1029094 1157993 1163844 5235271 5393156 40.15 70.1 1
11:03:13 2024-01-23 725722 718501 218346 214335 350881 359098 386943 381489 244005 245894 296430 300948 334984 340237 4399373 4661967 6845275 6649882 1254890 1296663 324430 287585 306338 306852 355762 349131 336681 338235 231067 232971 748093 707746 1605831 1571019 488428 485256 705937 709074 889339 871159 927500 935540 984201 1003114 964853 1067296 2325155 2462121 1452981 1165990 776716 763412 926141 924965 982659 993989 1019841 1029866 1154570 1160555 5222419 5389310 40.15 70.1 1
11:03:14 2024-01-23 721241 718469 217597 214404 354038 358557 386106 380617 244963 245714 295704 301241 334679 339246 4402109 4680420 6831885 6683650 1258410 1294778 324839 286410 304434 306852 355889 346413 337193 336436 231012 233007 745771 709774 1591731 1576009 486934 483473 705391 707113 888766 871232 933019 931599 975693 997425 968428 1072751 2332794 2445952 1417039 1162675 771183 763412 931696 922342 977749 993989 1023197 1032072 1146293 1158059 5139940 5393156 40.15 70.1 1
11:03:15 2024-01-23 723622 716402 218991 213745 352055 360219 387849 380919 243425 242133 295740 303494 334984 338982 4386456 4715292 6801139 6669311 1267870 1296663 324803 286848 304455 306357 355905 345825 336049 336578 230601 233619 741483 704719 1622246 1581381 489600 484427 704393 707149 888138 871196 933019 932930 975656 991742 968465 1071650 2337095 2452901 1420951 1165990 771734 765013 931696 922342 974943 993989 1022432 1032072 1146293 1154681 5145233 5383777 40.15 70.1 1
11:03:16 2024-01-23 722594 712300 219170 213745 352055 359676 387849 382060 243221 243779 295253 302643 334913 341095 4399061 4715140 6800017 6650069 1271582 1294889 324682 287873 304603 308931 356262 346632 335813 337086 230329 233171 741483 706363 1609450 1583356 489158 483473 704357 709231 888142 868659 933019 935577 975656 991706 971293 1075887 2332794 2452901 1476119 1168485 771734 763412 934345 922342 974943 992584 1020253 1030893 1151289 1158022 5145233 5393156 40.15 70.2 1
11:03:17 2024-01-23 719412 718465 219026 214369 352055 358305 387849 382937 243425 241761 295740 303068 334948 340273 4398796 4726089 6805195 6654739 1271027 1296730 323218 287751 304470 305558 356476 346351 334605 339574 230798 232743 749415 707746 1632615 1581381 490549 484843 707393 712295 888138 868273 934349 936796 974242 991670 968465 1075887 2335434 2452901 1476119 1173643 773931 763412 934345 926280 974252 989747 1026226 1032435 1155381 1153867 5180847 5385467 40.15 70.1 1
11:03:18 2024-01-23 722506 716370 218686 214404 352055 358018 385491 383277 243970 241877 295596 303405 334198 343244 4418118 4715472 6801252 6640974 1264811 1296606 323469 287131 305974 304519 356369 346843 334605 337630 231012 232026 746007 709774 1619242 1576897 489158 484843 707393 712295 887729 867041 935015 935352 976391 993998 968230 1075887 2332794 2451161 1420218 1173643 772280 761214 934345 926147 974708 990483 1026263 1034679 1155424 1155502 5173449 5402535 40.15 70.1 1
11:03:19 2024-01-23 723020 716370 218346 214404 352055 360056 385455 385551 243931 243435 296430 304240 334304 341579 4414791 4729481 6820739 6649882 1259296 1297615 323355 285828 305974 308859 355406 346668 336591 336036 231768 233335 738624 715131 1604820 1572135 489158 483181 705391 713307 888226 865812 933019 940819 975620 991634 962805 1078120 2327823 2427564 1394352 1174479 770554 756466 936339 928191 971321 982719 1022604 1034679 1158851 1154644 5170612 5394921 40.15 70.1 1
11:03:20 2024-01-23 725717 716407 218346 216231 354903 360510 387175 384733 243695 243471 294552 304348 335817 339464 4414622 4775747 6882577 6640503 1247741 1294889 324911 286992 304542 305989 357550 346668 334300 338686 230329 231636 738803 713092 1605709 1567677 490549 485186 701225 713307 894530 864585 926183 940819 983504 994694 962047 1071187 2331135 2440180 1365183 1181273 774483 758511 933682 930092 974980 982719 1019114 1038446 1162143 1161377 5199685 5394837 40.15 70.1 1
11:03:21 2024-01-23 731059 719370 218781 216536 351803 360618 386234 383134 244001 242787 297374 302253 336168 340612 4399061 4742858 6859942 6626395 1240645 1291218 324911 286862 306442 305558 355905 347724 336681 337630 230785 232843 740053 717178 1602339 1562889 488811 484538 702720 712295 894168 864585 926330 939485 985598 991706 962047 1068828 2318550 2445952 1413126 1179593 778386 756361 929020 931562 977749 982647 1014657 1030893 1168008 1162199 5263529 5409501 40.15 70.1 1
11:03:22 2024-01-23 732448 718092 218241 214932 351907 360582 385312 383374 245047 245750 296609 302855 334984 339077 4405188 4720574 6873251 6659261 1251309 1291218 324682 287670 304603 308931 355143 346632 336681 339436 229936 233171 742912 706363 1610073 1567677 487735 484843 702720 707149 894802 871232 924829 931599 985598 1003114 964785 1063462 2326169 2464339 1355587 1170308 778912 762871 926414 925914 983358 992584 1013935 1029094 1158814 1165379 5235420 5397474 40.15 70.1 1
11:03:23 2024-01-23 724791 719638 218816 215608 351717 358522 386650 381453 244140 242410 296847 302981 334374 340237 4399016 4653803 6820739 6640569 1254890 1294889 323961 287486 306014 309149 354801 348710 336206 339574 230652 232679 748629 707746 1614286 1572135 488886 485256 705355 709194 892231 871122 929518 934248 981342 1003114 964853 1068531 2325155 2462121 1454976 1165990 776693 762763 927732 925622 982659 995391 1022103 1028478 1160088 1161194 5222042 5392303 40.15 70.1 1
11:03:24 2024-01-23 722724 719481 217632 214369 354798 359496 386578 382833 244551 241390 295227 305133 334702 341579 4395878 4687106 6827405 6669584 1260714 1294889 324911 286517 304542 304542 353737 345544 336556 336307 230976 233007 741483 711061 1617368 1581381 487662 483473 704320 709149 889400 871196 933019 933585 975620 991742 968428 1072713 2334454 2452901 1417039 1165160 771734 764495 933682 923568 976823 996097 1025679 1033471 1150220 1157067 5147950 5383777 40.15 70.1 1
11:03:25 2024-01-23 722266 719638 219298 214365 352055 359604 387885 385005 243765 242098 296789 303068 334913 341337 4399016 4724261 6794504 6612104 1262890 1296588 324911 286517 306406 305989 355370 346596 335543 336036 231768 233007 735322 713341 1609424 1574370 489121 485529 706391 713307 885702 866426 934349 939375 977777 993998 964890 1081034 2327823 2432734 1369640 1174979 772214 760633 937027 930240 973356 990193 1025679 1036466 1161143 1155392 5162856 5404717 40.15 70.1 1
11:03:26 2024-01-23 725600 716366 218620 214936 355048 360183 384878 382060 243800 246096 295217 302536 334984 340092 4408395 4785020 6874165 6640597 1251309 1294889 323877 286956 304398 306420 355869 345264 336284 338104 230097 233335 749087 715131 1592062 1567677 489158 483473 701225 710275 892231 867041 927500 939412 984201 993998 963415 1075887 2331135 2434332 1411170 1179379 773437 757844 938338 930717 974048 989062 1021146 1036315 1158778 1158022 5180847 5383861 40.15 70.1 1
11:03:28 2024-01-23 727930 717889 218991 215975 354547 360799 385455 382025 243970 242098 294681 301206 334948 339057 4399016 4785020 6878860 6640871 1250415 1293786 323390 286718 304542 306420 356476 346596 334569 338615 229900 233335 749268 713092 1603873 1566959 490549 483473 701225 712295 892267 867041 927538 940819 984201 993998 962047 1075084 2335743 2439060 1334086 1185418 776160 760084 933028 932893 976860 982683 1019841 1036353 1162143 1159625 5204203 5393156 40.15 70.1 1
11:03:29 2024-01-23 730481 717378 218803 214667 351979 360436 387725 383241 243391 241390 297063 302643 335958 340333 4386456 4738657 6864813 6631205 1238879 1294889 324911 287064 306153 305773 355370 347687 336681 337594 230329 233007 740053 716666 1631034 1558457 488391 487252 704182 712295 894802 865812 926330 939448 987983 998823 965085 1072641 2322460 2449498 1411170 1182038 778391 758511 930067 931562 977749 986782 1013861 1035379 1164592 1162000 5248694 5383777 40.15 70.1 1
11:03:30 2024-01-23 727940 717378 217632 214856 352015 359640 384302 380919 244928 242787 296430 303281 334948 340333 4399016 4717544 6897303 6650106 1240979 1291218 324854 286956 305469 306744 354304 346668 335578 337594 231012 232027 736683 712075 1605374 1562616 486208 485529 701225 707113 897458 871870 927432 936928 986960 1001551 963266 1066052 2325771 2443681 1476119 1168608 777802 761057 930338 928118 981924 991146 1013150 1029094 1157099 1167179 5229883 5391468 40.15 70.1 1
11:03:31 2024-01-23 727940 717957 218311 214667 350885 359351 387813 381453 244140 241390 297309 301724 334984 340008 4386493 4655016 6846109 6649989 1254890 1291218 323733 287873 305903 309330 355085 348710 336681 337630 231012 232799 747200 706735 1593993 1571019 488428 485256 707230 711098 894438 873222 930303 934814 981195 1003004 968912 1067870 2327823 2462121 1434645 1165990 776693 765581 927073 924965 984546 993989 1020568 1026091 1155388 1160555 5220477 5383777 40.15 70.1 1
11:03:32 2024-01-23 722511 718465 217667 214369 354547 359640 386342 382833 244928 243405 295596 303494 334913 339210 4402196 4688488 6836757 6659261 1260213 1294889 324911 286992 304542 305464 353701 345498 336591 336578 231012 233007 742912 709037 1605378 1583039 489600 483217 705221 709074 889363 873222 932832 934137 979129 997316 968119 1073976 2337095 2449423 1422174 1165990 772837 765038 931659 922342 976092 993989 1023159 1032072 1146257 1156314 5141213 5391468 40.15 70.1 1
11:03:33 2024-01-23 722734 716330 219026 214331 352055 360136 387849 382597 243391 242098 295704 303494 334948 341095 4399016 4726830 6789323 6631124 1262890 1296730 324911 287455 305938 305989 355905 347405 335543 336036 231518 233063 735322 714877 1605846 1575489 488627 485947 707230 713233 888064 867041 934349 939177 977084 996106 965538 1078961 2327823 2436709 1445002 1173643 771734 760027 934345 926111 974085 988315 1026226 1033868 1155461 1153051 5164044 5383777 40.15 70.1 1
11:03:34 2024-01-23 721753 719297 218280 214369 354042 358557 384337 382632 243765 245750 295740 302781 334374 340612 4386456 4765644 6845275 6640597 1250138 1294889 323877 286114 304577 305989 357910 345254 339551 339574 230869 233663 740569 715904 1618049 1570684 488902 482571 703220 711789 887773 867041 932223 939412 980537 993284 963415 1078608 2327823 2425007 1484259 1175316 771183 757973 936339 928769 971284 982647 1022754 1033868 1158814 1156277 5175125 5393156 40.15 70.1 1
11:03:35 2024-01-23 728890 716085 218315 217765 354042 360799 385491 382025 243800 242167 295596 302359 335958 339611 4396222 4785020 6873251 6612104 1251309 1294889 326350 286705 306774 306456 357407 346450 337157 338508 230546 233828 749268 713341 1601299 1567677 490549 484843 701225 714174 894168 864548 927465 940819 984054 993998 962047 1072438 2327823 2443681 1367102 1184641 777802 758379 931659 930865 977749 982575 1019114 1035454 1162143 1161377 5204483 5393156 40.15 70.1 1
11:03:36 2024-01-23 728927 712039 218311 214667 351938 360183 386070 383241 243765 242446 296609 302183 334984 340575 4399016 4729385 6943041 6631519 1236025 1296663 324875 285971 305794 306384 354717 348280 337157 337452 230869 233171 740053 715904 1602255 1557634 487856 486907 704219 711789 894802 866967 924829 936715 984201 1000282 959245 1068791 2318550 2440216 1474084 1175316 777802 756361 927732 933276 981961 988279 1016863 1031589 1166317 1164670 5248694 5387401 40.15 70.1 1
11:03:37 2024-01-23 732103 719517 218498 214702 352055 360871 386650 383103 244175 245822 296013 300952 335958 338817 4399016 4717544 6876712 6649715 1252608 1294778 324803 287801 303935 305562 355228 346596 334569 339924 230097 233171 742912 707746 1606599 1567677 488428 485873 704182 708152 896825 872468 926991 934248 986297 1001697 966158 1065366 2327823 2462121 1339736 1169946 778912 763412 926339 926147 984137 993989 1015379 1030563 1155461 1163846 5224208 5383777 40.15 70.1 1
11:03:38 2024-01-23 723539 717410 218163 215070 352019 358522 386686 382334 243970 242105 296789 303281 334913 339998 4412474 4653803 6830510 6640839 1254890 1295739 323781 286956 304078 304285 355085 347395 337359 337594 231336 232516 752917 707240 1609411 1573252 487735 484915 705891 709231 892267 869926 928895 933585 981878 1003114 965611 1068057 2325155 2458358 1458966 1165990 774483 763412 929052 924965 981961 993989 1020568 1026091 1156202 1159698 5211072 5383501 40.15 70.1 1
11:03:39 2024-01-23 721846 720058 218123 214369 354047 359315 385527 382292 244210 241390 296380 302080 334644 341095 4395980 4696039 6830814 6669311 1258486 1295810 324911 286669 306301 304508 355674 346632 339311 336542 231483 233299 738624 709774 1595552 1573674 485484 484843 706391 706111 890033 873732 931617 931599 979916 1001697 968428 1071149 2325155 2449423 1430732 1161848 771734 760064 930998 926280 977749 991625 1021296 1029094 1152923 1157168 5177455 5388795 40.15 70.1 1
11:03:40 2024-01-23 723803 718465 218651 213710 352055 359098 387539 380919 243221 242133 295596 303494 334948 340874 4398782 4722021 6825622 6659261 1267535 1296730 324911 287028 304713 304542 357910 346023 336627 337086 231012 233335 742376 705726 1656565 1580259 488428 483473 704357 707113 888138 871232 933019 934248 979880 997352 968502 1072751 2334454 2449423 1415083 1165990 771734 764495 934073 922286 974980 993989 1023197 1033133 1148769 1156314 5145233 5393156 40.15 70.1 1
11:03:41 2024-01-23 722024 719258 219026 214322 352051 359640 387885 382632 243425 243815 296430 303351 335711 341506 4399175 4725554 6801252 6649989 1272845 1294617 322611 288728 303899 305989 356512 346632 336049 337630 231012 233007 752168 707746 1606921 1583630 489158 484843 707393 710275 886087 869234 932982 936907 975620 991706 970255 1076655 2332794 2452901 1417039 1173643 773931 762871 935009 924965 975870 991183 1026226 1032398 1152923 1152817 5140907 5383777 40.15 70.1 1
11:03:42 2024-01-23 719707 716366 218651 214369 352055 360056 387725 386097 243896 243471 296013 303458 334304 341411 4386305 4715406 6801365 6641005 1262890 1296643 324911 286956 306190 308895 356155 346668 336084 336071 231768 232998 738140 714111 1594185 1572135 489158 485186 706391 713307 888138 866426 935015 939465 975620 993998 965611 1078998 2327823 2434461 1375087 1173643 771221 760596 935674 928813 973393 989747 1023962 1035416 1158814 1155502 5164044 5383777 40.15 70.1 1
11:03:43 2024-01-23 725870 719642 218746 216545 354894 360582 384230 384460 243831 243471 295238 305205 334843 339428 4402109 4773965 6863926 6640503 1251309 1295810 323877 286992 304577 306420 355905 345544 336084 338377 230294 231993 749923 715131 1600630 1567677 489158 483473 701225 710275 893534 867041 930254 938080 983504 992593 963415 1075598 2331135 2434461 1339736 1176992 774483 758511 935009 931562 974085 982719 1019841 1038446 1162143 1161377 5192260 5407768 40.15 70.1 1
11:03:44 2024-01-23 731039 718617 218886 214932 351803 360039 386198 383099 244001 241390 296430 302643 334984 340333 4399175 4738657 6883517 6607351 1233529 1294889 324622 286114 306442 305773 354836 348216 336681 337594 230329 233007 741483 716666 1588538 1558457 487699 483856 703220 712295 894802 867041 927517 938043 985598 997389 959245 1069296 2318550 2440216 1415083 1175316 778912 755687 927732 931562 980530 982647 1016177 1030856 1164629 1163846 5260866 5395763 40.15 70.1 1
11:03:45 2024-01-23 732108 719123 218171 214932 351875 359351 384302 380884 244210 245750 296457 301299 334913 339574 4389637 4710840 6873251 6641005 1241865 1291218 323425 286754 304603 309330 354020 346632 334605 338104 228901 231831 746981 711300 1628009 1565111 486971 485186 701225 708532 896747 870542 925670 934248 984772 1000282 963415 1066316 2326169 2452901 1332203 1168645 778357 760559 927732 926147 981961 992584 1013177 1028516 1159145 1166175 5216555 5386330 40.15 70.1 1
11:03:46 2024-01-23 725865 718433 218311 214698 351416 358557 387287 383265 243935 242446 296847 302643 334948 342551 4389637 4636660 6817299 6640503 1255252 1294780 324453 287432 304542 308895 355370 348710 336681 337594 231047 232679 743778 707240 1601689 1571019 488811 485292 706391 710275 888672 871196 928895 934248 981379 1003114 966296 1069343 2327823 2462121 1454976 1166607 776140 763412 927732 925622 983844 996389 1022567 1028516 1157846 1161230 5215315 5383777 40.15 70.1 1
11:03:47 2024-01-23 721471 719522 218441 215039 354547 358522 386378 381489 244757 242302 295525 301241 334913 339246 4395878 4661662 6822540 6650144 1255327 1294889 324911 287432 304613 309220 353241 347159 336627 336578 231768 233171 736731 709774 1642987 1572135 485484 485529 706391 706111 889669 873086 931617 931599 980507 1003114 968465 1074822 2327823 2452629 1415079 1161848 773380 762183 933028 927449 979609 996805 1022754 1030129 1152776 1160427 5184851 5386330 40.15 70.1 1
11:03:48 2024-01-23 723808 718465 218991 213710 352051 360474 387885 380919 243800 242167 296136 306808 334913 340612 4386418 4715012 6803127 6645139 1270082 1296372 322979 287985 304577 305773 357299 346632 335614 337630 230329 232679 741483 707240 1632581 1581381 490549 484843 707393 712295 888373 869234 931915 936678 975656 991706 970255 1078229 2335434 2452901 1418995 1176013 775605 764364 935637 926939 975832 990965 1028615 1034986 1152923 1152744 5140968 5389310 40.15 70.1 1
11:03:49 2024-01-23 719707 718617 218686 214374 352051 357479 384914 382901 243460 245757 296013 302960 333942 342440 4392744 4723198 6831885 6621625 1252645 1294889 324365 286316 305293 305989 355121 345581 337371 336036 230850 233956 749268 717178 1633025 1567677 488811 483473 704357 712295 889400 867041 933019 939502 977765 995405 964785 1078718 2335743 2430868 1381773 1176013 771107 760009 936968 930240 973356 982683 1023234 1035454 1159419 1156954 5163174 5394921 40.15 70.1 1
11:03:50 2024-01-23 724791 717455 218781 214404 352271 360763 385491 382060 244005 245858 295020 302115 335019 339611 4402109 4785020 6873251 6650371 1251309 1294889 323912 286956 304577 308931 355905 346069 335578 338615 230294 231636 754337 714621 1612028 1567405 490549 483473 701225 711789 890747 867041 929593 940819 982807 994694 964600 1078793 2336775 2437327 1339736 1181195 775547 760084 935674 931562 977056 988315 1019766 1036930 1162143 1163022 5197953 5393156 40.15 70.1 1
11:03:52 2024-01-23 731004 716366 218690 215035 352019 360220 385527 384121 243800 245786 296681 302431 335958 340612 4386456 4734179 6892869 6621746 1235284 1294889 322904 285828 306514 308859 354872 347724 334605 338140 231047 233171 741483 717178 1586948 1558457 488081 486071 702330 712295 893239 867041 928826 942256 986076 999641 961899 1072641 2325771 2441383 1417039 1178670 776693 756466 929676 934211 980530 982683 1016198 1031884 1168008 1163846 5254346 5393156 40.15 70.1 1
11:03:53 2024-01-23 732559 718501 218341 215031 352055 360871 385527 382833 244245 245822 296192 303068 335958 338577 4399016 4712366 6873251 6679662 1245458 1291218 322904 287913 305252 308967 354339 347687 335543 339675 229578 231636 747818 707746 1607103 1567677 487735 485873 701225 709074 899827 874466 927652 934211 986997 1003004 966808 1066386 2327823 2462121 1362265 1172659 780025 763412 927732 926790 984683 993989 1015416 1029828 1157993 1165526 5235548 5383777 40.15 70.1 1
11:03:54 2024-01-23 722535 718242 218686 215070 351979 358629 387303 380919 244210 245405 296847 302643 334759 340273 4395878 4643259 6817299 6640503 1254890 1294889 324682 287670 304613 308931 355370 348216 334569 337393 231541 232679 738140 707746 1600685 1574041 488204 488290 708742 709624 892656 871982 932965 936907 983348 1005956 968428 1068068 2326364 2460374 1442470 1165990 776160 764364 929020 924965 980567 993989 1022025 1028361 1153789 1161377 5201666 5376101 40.15 70.1 1
11:03:55 2024-01-23 722780 719835 218651 214369 354042 359676 386686 382292 244705 241761 295740 301275 334948 338223 4392744 4696498 6826624 6650371 1259184 1294889 324394 287909 304603 304577 356249 345544 336355 337630 231047 233171 742197 706363 1623858 1585882 490512 483363 705221 709074 890628 873222 934191 935577 978494 999540 974451 1077423 2337095 2455145 1448992 1169318 772837 764495 935009 924692 975671 993989 1023234 1031626 1152106 1155533 5145233 5385467 40.15 70.1 1
11:03:56 2024-01-23 719707 716402 219062 214369 351726 359676 387885 383277 243425 245858 295740 303281 334984 340309 4386456 4715292 6779997 6631124 1265595 1296730 322646 286553 306226 305773 355406 346377 337634 338395 231554 232572 743778 711809 1614788 1576610 491002 486217 707821 714322 885707 867041 934040 940915 977777 993998 967018 1075598 2335110 2440216 1380534 1173643 771456 759526 933682 927497 974252 988315 1026189 1035416 1158778 1155502 5155712 5382076 40.15 70.1 1
11:03:57 2024-01-23 724273 716330 218651 214335 354798 359640 384878 382597 243970 245786 295217 303884 334644 340092 4399016 4769049 6869267 6631519 1249523 1295810 323912 286669 305220 306456 357910 345924 338591 338235 230152 234322 749923 715904 1611700 1570684 489121 483473 701225 712113 894438 867041 928857 938043 982770 992484 963415 1074792 2331135 2434461 1405301 1178670 774483 758511 934345 931562 974906 988279 1019841 1038446 1161871 1160519 5182855 5383777 40.15 70.1 1
11:03:58 2024-01-23 730731 712264 218838 214667 351663 360183 386614 383241 243765 245750 297063 301760 334948 340333 4386418 4726830 6883517 6621746 1235142 1296390 324730 285945 306334 306600 356934 347541 337634 337452 230672 233335 750718 717178 1610251 1558457 488204 488101 704219 712295 892079 868890 928276 936678 985598 998798 959245 1070871 2318550 2434461 1445002 1174334 779997 756361 927732 931562 981961 988011 1016102 1032072 1165448 1163022 5237083 5383777 40.15 70.1 1
11:03:59 2024-01-23 731770 718465 218306 214706 352055 360835 387539 383374 244140 245822 296573 302643 336429 339057 4399016 4704149 6859921 6669465 1255304 1292976 324345 288170 306366 306708 355762 347504 336444 338650 230814 232679 748093 706363 1606096 1572135 488428 487252 703822 709047 894802 872431 928314 933585 986297 1002405 965611 1066166 2325155 2464339 1478154 1165990 778357 763412 927459 926280 983358 993989 1019841 1031463 1155424 1162199 5216750 5374399 40.15 70.1 1
11:04:00 2024-01-23 721241 718501 217597 215001 354042 358557 386650 380919 244210 242446 295596 304205 334410 339246 4386809 4655058 6820588 6659690 1258486 1298227 324803 286907 304219 309330 354020 348180 336330 339057 231732 232679 748629 707746 1602599 1575162 486245 486907 707393 708189 890967 874747 931617 931599 981342 1003114 969453 1071149 2327823 2452901 1396235 1161574 774483 761214 930338 926280 979609 993989 1022025 1028324 1152923 1158059 5192260 5383777 40.15 70.1 1
11:04:01 2024-01-23 723808 717957 218642 213706 354042 359640 387547 382292 243425 242133 295704 303494 334948 340317 4395878 4715292 6840414 6669311 1263905 1293970 324911 286992 305667 306780 355334 345508 336284 336578 230329 233007 741483 705726 1621690 1576897 487699 483473 705621 707149 888226 871196 933019 933585 975656 997389 968391 1072788 2335743 2452901 1480189 1165990 771107 764431 933682 922342 976363 993989 1023197 1029080 1147955 1154644 5126196 5379938 40.15 70.1 1
11:04:02 2024-01-23 723293 718460 219460 214186 352051 359351 387849 382597 243052 243549 295320 303068 334948 341579 4395458 4719353 6795796 6640503 1271936 1296625 323553 287837 304506 305558 356476 345217 337634 336613 230652 232353 741483 707746 1612450 1581108 490549 484843 707393 712295 889400 868890 933019 935352 977777 991670 971293 1075887 2332794 2452901 1446997 1173643 773931 761178 934345 926939 974943 989711 1025458 1033906 1155388 1154684 5155944 5383777 40.15 70.1 1
11:04:03 2024-01-23 721179 712300 218311 214335 352019 360056 384914 383205 243800 245786 296358 304205 334163 341432 4405358 4713794 6827405 6631519 1249933 1296730 323842 285757 305830 305989 355370 346596 337099 335565 231209 233335 740053 715131 1618962 1567677 489158 483145 705391 712801 888138 867041 933019 940819 975656 993998 964785 1080540 2331135 2425241 1458609 1175316 771183 756466 937005 928850 971284 982683 1024300 1033943 1160459 1156314 5173449 5383777 40.15 70.1 1
11:04:04 2024-01-23 727790 716939 218803 217831 354047 360835 387725 385005 243931 243815 295453 303458 335782 339187 4405358 4770532 6889784 6631124 1254890 1293970 323616 287068 304577 306420 357586 346632 336681 338650 230294 233171 734336 713092 1602152 1567677 490898 485529 701225 713307 894530 865812 927538 940819 984201 994694 963415 1072751 2331135 2441881 1339736 1181273 774483 758952 935674 931491 976363 988315 1019841 1038446 1162143 1163022 5192260 5393156 40.15 70.1 1
11:04:05 2024-01-23 730731 716407 218781 214936 351731 360438 386506 384212 244036 243129 297056 302567 334807 340464 4405477 4735797 6864813 6631124 1240645 1294889 324658 286956 306442 305773 356190 348216 334534 338140 230329 233335 741483 716666 1607368 1561779 488811 485256 703220 713307 893239 867041 927517 940152 986297 999503 963415 1070387 2318550 2443681 1417039 1177880 780062 758511 930338 934211 980530 982647 1016901 1030856 1167971 1163022 5256198 5394417 40.15 70.2 1
11:04:06 2024-01-23 734163 721167 218851 214927 351911 360690 385348 383338 244036 243129 296466 303068 334878 338026 4396544 4714962 6873251 6641005 1245458 1291218 322904 287877 304603 304542 354304 346632 334605 338686 229900 231636 747818 709950 1604574 1567677 487735 485529 701225 709074 896747 873742 926330 934248 984736 1002845 964785 1066535 2327823 2462121 1342154 1170271 778912 763412 927732 926147 983403 993989 1015379 1029094 1157685 1162986 5229275 5397474 40.15 70.1 1
11:04:07 2024-01-23 726904 719108 218550 214932 351231 359460 387668 383374 243970 245649 297309 301724 334737 341542 4386418 4648308 6826624 6631124 1254890 1292854 323961 287113 304006 309294 355370 348463 336206 337121 231012 232679 754347 706735 1605178 1571019 488428 485256 705891 709771 892267 871196 928895 934248 981342 1003114 965611 1069017 2325155 2462121 1417039 1166607 776693 763412 927732 926280 982659 991359 1022025 1026128 1156786 1162037 5208854 5376898 40.15 70.1 1
11:04:08 2024-01-23 722743 721167 218476 214369 354547 359351 386070 382022 244071 240685 295020 302080 334445 338223 4386177 4671468 6810685 6659381 1257082 1293970 324911 286754 304542 304542 352183 346314 336591 336071 231047 232679 743805 707746 1586511 1574370 486245 483473 705891 706111 889400 872468 933019 931599 978494 999540 967018 1075669 2334454 2443681 1454976 1164331 771734 764495 931424 923568 976363 993989 1025604 1033795 1150109 1158782 5156431 5393156 40.15 70.1 1
11:04:09 2024-01-23 724108 718465 218987 213745 353784 360147 387849 382025 243391 242133 296358 303316 334948 340612 4395878 4720901 6794504 6635767 1264692 1295810 324911 286853 305974 305989 355655 346596 334605 336071 231768 232026 750059 711809 1598341 1576336 489158 485186 706391 713307 888138 867041 935682 940152 975656 993998 968465 1077317 2331135 2436758 1361497 1175316 771734 758989 935691 931565 976823 993275 1027146 1037244 1159493 1158745 5171428 5391468 40.15 70.1 1
11:04:10 2024-01-23 726275 718428 218651 214702 355048 360472 386627 385551 244175 245858 294766 302570 334948 340340 4399016 4767176 6863926 6621587 1249523 1295688 323877 286956 304577 308931 355334 345264 336084 338377 230294 234020 743469 714621 1597356 1567677 490201 483473 701225 712295 894278 867041 928895 940878 983504 992593 963415 1075887 2334454 2434461 1363264 1179379 777341 762183 937027 931415 976823 990464 1019691 1038259 1161996 1161377 5182855 5383777 40.15 70.2 1
11:04:11 2024-01-23 730727 712300 218785 216859 352019 360472 386378 383277 243391 245868 297417 302219 334948 340370 4389637 4720112 6872990 6612104 1234834 1293970 323877 286168 306442 308931 353737 347687 335578 337630 231012 233007 741483 716154 1637521 1555852 486245 486217 702294 710275 895713 869507 926183 935352 985598 999540 959245 1069620 2323502 2443658 1474084 1179379 778912 758511 930375 933437 981227 989763 1015342 1029391 1164666 1161802 5241203 5390555 40.15 70.1 1
11:04:12 2024-01-23 732034 717962 218311 214395 352019 360605 386686 382833 244175 245542 295596 303068 335711 338062 4386606 4701921 6863926 6640503 1245458 1291218 322904 286992 302692 304542 354304 346632 335578 338615 229260 231993 742019 707746 1604124 1566224 487662 485947 701225 707149 894544 871232 925670 934248 984772 1002405 965774 1069334 2332413 2457605 1326801 1171823 778912 761031 929052 928187 983358 992584 1015104 1028982 1157956 1163771 5230336 5383777 40.15 70.1 1
11:04:13 2024-01-23 726820 718201 218158 214374 351416 359640 387849 380954 243425 245750 296609 301266 334984 339210 4399016 4655205 6835950 6631088 1253994 1291218 324453 287670 304078 308859 355143 348463 336206 337630 231012 232679 740959 706363 1596198 1571019 488811 485292 705891 710275 893644 871196 928846 934926 984748 1005540 968800 1066090 2327429 2466877 1458966 1167441 776693 763412 927732 924692 983321 993989 1021296 1026166 1157136 1161267 5211072 5374399 40.15 70.2 1
11:04:14 2024-01-23 721241 718678 217667 214335 354042 359640 386378 382292 244757 245786 295496 301275 334410 338223 4386456 4674843 6817299 6659261 1260714 1294889 324453 287432 304577 306708 353772 346632 336591 337368 231047 233007 742912 708028 1607245 1579137 491198 483473 704892 708189 890591 874466 934300 936242 980558 999641 971108 1075424 2341111 2452901 1450987 1166607 772285 765544 934345 924309 975671 991431 1027146 1032398 1149620 1156350 5126234 5374399 40.15 70.1 1
11:04:16 2024-01-23 721753 716402 219026 214404 352051 360219 387885 382668 243391 241761 295596 303068 334948 339210 4398896 4715406 6791537 6649882 1270120 1291218 322943 287670 304542 305989 356476 347159 334605 337594 231012 232516 742376 707746 1622917 1581381 490549 485383 709247 713122 890116 870125 935607 939576 980558 998933 971108 1077423 2333775 2457055 1413126 1175316 773323 761214 934736 927394 974943 991183 1026263 1035454 1155461 1153867 5155712 5383777 40.15 70.2 1
11:04:17 2024-01-23 720628 716407 218380 214702 352055 358269 385491 383205 243970 241425 296192 301241 333942 339281 4395878 4746071 6826624 6631124 1253538 1296730 324890 286553 305293 305773 355406 346351 337406 336578 231012 233335 738624 715904 1614645 1574041 489563 483363 705221 712258 890628 866931 931468 940915 979880 991634 964927 1078684 2332794 2427564 1415083 1177694 773380 756107 936339 931562 973525 982719 1021296 1037707 1160496 1161377 5169756 5393156 40.15 70.2 1
11:04:18 2024-01-23 731059 712332 219018 217831 352055 360799 385527 382060 243052 242167 295704 301795 334984 339370 4392744 4761430 6864024 6621746 1244149 1294889 322904 286633 304470 305129 356512 348216 336206 338436 230798 233299 738624 713341 1649773 1570684 491246 485924 703220 714322 896673 866426 926183 943494 986150 997352 964099 1071987 2327823 2447686 1413126 1181273 778912 758682 931659 931562 977749 982611 1016161 1032435 1166317 1161377 5258099 5383815 40.15 70.1 1
11:04:19 2024-01-23 727669 712336 217667 215035 352055 359676 384337 380617 244210 242446 295525 303068 334445 339648 4392744 4710840 6882577 6650371 1241903 1291218 324401 286992 303615 306744 356898 346377 337598 337997 230743 234322 752088 711809 1646173 1564729 488204 486217 701225 707651 898164 871907 924867 936242 986203 1001697 965085 1069620 2325155 2443681 1417039 1171140 777802 761178 929020 927497 977749 991183 1010980 1028361 1155498 1163771 5222419 5376101 40.15 70.2 1
11:04:20 2024-01-23 724658 718238 218346 214851 351447 359134 387267 381489 243800 245578 297099 301760 334724 339759 4386418 4648308 6817299 6640503 1253994 1296663 323709 287252 304791 306852 355263 348637 336919 337523 231362 232644 745187 707746 1612352 1571019 488464 485292 708237 709587 893534 871196 930254 935428 983504 1004533 967018 1066241 2324516 2460374 1428776 1165990 777272 763412 927732 924965 981961 993989 1021296 1026128 1153753 1158059 5203635 5379938 40.15 70.2 1
11:04:21 2024-01-23 721753 718238 218651 214667 354807 359604 386650 382292 244670 241761 295668 301241 334410 341095 4386418 4674805 6827405 6669465 1262057 1298538 324730 286848 303970 306852 355999 345887 337465 337180 231012 233335 742912 706735 1652494 1585882 489853 483473 705391 709734 891240 872468 934212 935577 978457 1000246 972674 1075887 2337095 2455109 1422907 1168485 772837 765038 935674 924692 974943 993989 1024691 1032398 1152923 1157131 5126158 5383777 40.15 70.2 1
11:04:22 2024-01-23 721241 716402 219026 214374 353789 359098 387539 383205 243391 241390 295704 303068 334913 340237 4395878 4736112 6791820 6640825 1273680 1296663 323720 287657 307211 306348 357228 346632 335578 338104 230329 232536 760690 709774 1626252 1581381 491002 485873 708433 713814 889400 869507 934300 938043 977777 991670 970566 1078191 2334454 2452901 1420951 1174479 776693 763412 935674 926147 974943 991883 1028459 1035416 1157099 1154684 5166910 5383777 40.15 70.2 1
11:04:23 2024-01-23 720628 712305 218838 214851 354047 358522 384914 383241 243595 245786 295704 303920 333638 339246 4386380 4711727 6850603 6621960 1260714 1296656 324911 286079 305148 305773 356177 346340 338591 336578 231697 232026 740959 710434 1595808 1575489 490201 485529 707894 714322 888138 867041 934507 939448 977777 991670 968428 1078191 2331135 2443681 1454976 1174479 771734 760064 934345 929933 973525 990447 1026226 1035416 1162143 1155502 5164044 5383777 40.15 70.2 1
11:04:24 2024-01-23 722724 712264 218651 214374 354780 359604 384878 382597 243765 240719 295668 304048 334410 339611 4389559 4762899 6820663 6621625 1251999 1296730 323912 286544 307578 306420 355334 346632 337608 339538 230708 233007 746369 716154 1614645 1567677 489928 483473 704357 713307 890037 867041 932744 940819 980611 991634 966158 1081150 2332794 2425241 1445002 1177831 772830 756735 937005 931562 973393 987517 1020179 1035416 1160496 1158022 5193394 5393156 40.15 70.1 1
11:04:25 2024-01-23 727865 717414 218991 213706 354047 360835 385527 382025 243970 242202 295596 303068 335711 338285 4405477 4775033 6874165 6617282 1249026 1294889 324911 286956 304542 305235 357372 346632 336681 338650 230294 233335 742544 712815 1606810 1567677 491246 485529 701225 714194 894802 865812 926841 942825 984201 993998 962047 1072438 2327823 2443681 1372859 1184641 777802 758952 931659 931562 977749 982575 1018388 1035454 1162143 1161377 5207123 5389310 40.15 70.2 1
11:04:26 2024-01-23 727589 716334 218311 215070 352055 360763 384337 382632 244477 242814 296811 302819 334843 340743 4395926 4717935 6872990 6649989 1236025 1295463 325466 286186 304542 304542 354268 347687 335543 337630 231012 233335 741483 715131 1624360 1562079 487662 486217 701225 708152 894581 871196 926330 935315 987599 1003114 963415 1069314 2327823 2443681 1418995 1173643 778912 761214 930338 928850 981961 993286 1013898 1030601 1160496 1165704 5229605 5383777 40.15 70.2 1
11:04:27 2024-01-23 726236 719253 218690 215001 351654 359931 389934 384968 244036 243471 297410 301583 334807 341542 4386493 4645933 6836757 6641005 1253994 1294889 324453 287873 303791 304508 355905 348710 336681 338377 231047 232679 737083 707240 1612357 1572135 489158 485976 706187 710275 893534 872468 930254 935577 984201 1005956 967018 1066623 2326169 2462121 1436601 1165990 777272 764495 928779 926280 982659 993989 1022025 1029094 1157136 1161377 5209103 5374399 40.15 70.2 1
11:04:28 2024-01-23 721568 721684 218406 216698 355003 359532 386506 383374 244788 243471 295561 303066 334304 341095 4383246 4681211 6820117 6649882 1255252 1296457 324911 287028 304219 309402 353206 346632 337345 336542 231407 233007 749268 709774 1600973 1572135 486208 485873 707393 707651 890930 875989 933019 931599 980611 1003114 970218 1072788 2327823 2452901 1438557 1161574 774483 762871 931659 926939 978911 991697 1021705 1029828 1152923 1160519 5184851 5394417 40.15 70.1 1
11:04:29 2024-01-23 725833 719638 219381 214266 353965 360039 387439 383374 243626 242133 295596 301172 334948 340281 4386606 4708657 6798648 6649882 1270044 1294889 323505 287873 304542 305989 356476 346632 336084 337630 230329 233263 741483 707240 1612610 1581381 490549 484843 708125 711789 890967 869507 933019 935352 975656 991742 971293 1075523 2337095 2452901 1448992 1173643 774483 764468 935674 926280 974085 991183 1026226 1032361 1152923 1153867 5162725 5386330 40.15 70.2 1
11:04:30 2024-01-23 718428 718613 218851 214897 351875 357443 385455 383205 243765 241506 296358 303068 333370 339723 4383278 4719081 6801252 6621746 1254890 1294889 324911 285878 305544 305989 355085 347418 335578 335530 231768 233007 750059 715131 1596702 1572135 489158 485529 706391 713307 888955 867041 935682 940819 978457 995405 965611 1078888 2327823 2427564 1383622 1173643 771183 756735 937005 929545 972702 988315 1025458 1036390 1161932 1156686 5165285 5386330 40.15 70.1 1
11:04:31 2024-01-23 726346 712264 218276 214369 355048 360726 387175 383265 243935 240685 295217 306772 334477 338911 4386506 4756906 6859921 6612367 1249523 1294889 323390 286642 304577 308895 356476 346106 334569 338650 230501 231314 747818 713092 1618738 1567677 491246 484500 701225 713814 893534 866426 927538 940819 982770 993295 962047 1072751 2330861 2441948 1318913 1183798 777272 758952 931659 931562 979609 987517 1021823 1037557 1162106 1161230 5201104 5389310 40.15 70.2 1
11:04:32 2024-01-23 728659 716370 218781 215035 351947 360183 385527 383241 243800 242446 296430 302431 334948 340092 4386606 4720112 6902221 6612142 1234834 1294889 323877 285878 306442 306312 353737 347724 334605 337594 230329 233007 752168 715904 1598782 1557352 486804 486217 702257 710275 894802 869507 926841 935352 985598 1001428 959245 1069296 2321850 2440216 1418995 1171974 777247 759972 930338 933948 984546 991001 1017727 1031997 1167068 1167939 5220477 5382481 40.15 70.2 1
11:04:33 2024-01-23 728922 718428 218311 215001 352055 360690 387575 383103 243970 245786 295740 301760 334984 339611 4380258 4680425 6845275 6640503 1253060 1294889 324453 287432 305469 305706 355370 347159 336681 339960 230097 233007 745771 705726 1630696 1567677 488428 486217 703220 708189 897384 873742 925488 934248 986297 1003114 965611 1068057 2327823 2467837 1407258 1170527 780621 765544 927624 927598 984720 996768 1019182 1030413 1155424 1163022 5220477 5370566 40.15 70.2 1
11:04:34 2024-01-23 720665 719375 217667 215104 352046 358557 386650 382025 244757 242105 295596 301241 333942 339246 4383102 4640145 6801252 6640503 1253463 1294889 324453 287068 304613 308931 354339 348216 334605 336578 231768 232679 748093 707746 1598459 1572135 486971 484915 707393 710275 891635 870542 930292 931599 982807 1003114 968428 1070866 2329089 2458804 1396235 1164942 773943 763265 931426 926091 980493 993989 1022754 1029094 1155140 1161250 5192260 5383777 40.15 70.2 1
11:04:35 2024-01-23 721753 718465 218651 214369 354042 359640 386378 382292 243425 241761 294605 306772 334679 340092 4373823 4688059 6817299 6640607 1270007 1296457 322656 287670 304078 305989 356440 346069 335614 337594 230329 233007 741483 705726 1611980 1583630 490549 484843 707393 710275 889669 869852 933019 936715 977802 998823 974786 1078831 2337779 2455858 1476119 1172659 773943 763228 935674 924965 975174 990427 1026189 1032323 1152923 1156133 5137233 5374399 40.15 70.2 1
11:04:36 2024-01-23 719707 712260 218651 214369 352051 357443 385527 383241 243391 246132 295704 302219 333907 342683 4389637 4718092 6803849 6626395 1251752 1296730 324911 286114 306190 308859 355406 346632 334605 336071 231570 232501 745771 714111 1606210 1572135 489158 485186 707122 713307 888138 867041 935495 942256 977630 996814 967534 1082046 2330262 2435595 1358746 1174479 771183 758327 937027 931562 973393 988315 1024729 1036891 1162143 1154681 5164044 5383777 40.15 70.2 1
11:04:37 2024-01-23 724791 716370 218746 214702 354798 360799 384914 381489 243425 245750 294802 301206 334948 339094 4386380 4766475 6874165 6621746 1250415 1291218 323390 286754 304577 308895 356512 344973 334605 338686 229936 231993 747818 713092 1607774 1567405 491596 484500 701225 714174 895196 867634 931633 943420 984054 993888 964674 1075517 2334454 2440216 1370940 1185418 776663 760027 933682 931562 979609 988279 1019841 1038446 1162907 1163846 5185456 5385467 40.15 70.2 1
11:04:38 2024-01-23 731059 716407 218991 215070 352019 360835 386378 384085 243800 245786 296358 302431 334948 340575 4399016 4731426 6892869 6636128 1234834 1294889 324911 285793 306478 306420 354339 348216 334569 338377 231047 233335 741483 717178 1590840 1557634 488902 488026 706225 713814 897347 869507 930303 940635 986923 1001768 962047 1069626 2321850 2440216 1445002 1175316 777802 759808 929020 934211 981961 988315 1018416 1032398 1166317 1164670 5244947 5385467 40.15 70.2 1
11:04:40 2024-01-23 732291 718469 218686 215035 352055 362692 386106 383374 244210 245786 296192 303281 335958 338026 4380114 4701808 6853373 6640645 1245458 1291218 324911 287113 303615 309003 354304 346632 334605 339436 229936 231670 747818 709774 1648254 1569193 488280 485310 703220 709074 899551 874466 926878 934248 984772 1003114 964600 1066128 2327823 2462121 1356396 1173643 778912 762871 928361 928155 984137 992584 1016140 1030601 1157956 1165417 5222419 5376101 40.15 70.2 1
11:04:41 2024-01-23 723803 717414 218350 215039 351983 358269 386686 381757 243800 242105 297099 303068 334477 339723 4389637 4640571 6807973 6626354 1253994 1291181 323997 287032 304327 308895 354339 348710 337598 339574 231340 232572 740959 707746 1613001 1574370 487856 488018 707282 710090 892378 869926 931617 935593 983504 1003114 968465 1069296 2328813 2455145 1415079 1165160 773943 763412 929052 924884 980567 993989 1021431 1028361 1152923 1161377 5197953 5383777 40.15 70.2 1
11:04:42 2024-01-23 722266 719839 218346 214037 354047 359640 386106 382292 243674 241796 295253 301241 334913 340370 4392744 4699177 6810689 6650371 1259537 1294889 324911 286553 304326 306780 355273 345326 336520 336471 230905 233171 747200 709266 1614942 1581101 489158 483473 705391 708189 888955 873844 934349 934248 975693 998939 971983 1072788 2334454 2449492 1448992 1165990 772837 764495 934345 926280 974980 993989 1023234 1031626 1148401 1156350 5126422 5374399 40.15 70.2 1
11:04:43 2024-01-23 721753 717957 218838 214037 352046 359387 387885 383241 242679 240719 295253 302075 334948 339210 4373860 4701770 6770672 6631124 1271506 1296663 323949 288062 305178 306852 356369 346205 338352 337452 230905 233299 740053 706735 1599605 1583630 490898 484280 707821 710275 889705 870743 932965 936796 979223 997389 972674 1077460 2333775 2452901 1446997 1171974 773943 763412 935674 924965 974085 991183 1023962 1032361 1152923 1154717 5135827 5370566 40.15 70.2 1
11:04:44 2024-01-23 719707 716135 218843 214369 352046 357479 386650 383277 243604 245894 296192 303068 334445 340309 4383283 4708543 6779997 6636251 1261191 1296693 324839 286508 306586 305881 358671 346486 337634 336578 231768 232026 751488 711300 1600510 1576610 490201 485873 707393 713814 888955 867041 935682 940819 975620 991706 968465 1077317 2327823 2440216 1361497 1175316 771734 760100 934345 931562 973525 991183 1026226 1035491 1162143 1155502 5140945 5376101 40.15 70.2 1
11:04:45 2024-01-23 724838 716366 218686 214706 354862 359712 385220 382632 243800 240754 294766 302781 334984 339611 4386606 4766475 6867280 6640929 1251309 1296656 326943 286374 306338 309294 355406 345581 335614 339538 230081 231670 742019 714621 1595875 1567677 491002 484843 701225 710275 893534 867041 933019 940819 984201 993998 964099 1074792 2332794 2434461 1367102 1178670 775864 758342 934345 931562 976860 988242 1019841 1038446 1162143 1163022 5185575 5382076 40.15 70.2 1
11:04:46 2024-01-23 731059 712264 219333 214335 351911 360472 385455 383205 242609 246096 296120 301478 334948 340333 4380258 4746846 6866490 6617117 1243122 1291144 324911 286517 304542 305558 358962 347468 336444 338615 230258 233171 745771 712482 1667794 1567677 491077 487598 703220 714322 893910 865812 928314 940819 986997 997085 964099 1072514 2325155 2443681 1411170 1181273 778912 758511 930998 933939 980530 986964 1016102 1033868 1169666 1163022 5250530 5383777 40.15 70.2 1
11:04:47 2024-01-23 730856 716330 217632 214672 352055 359640 384302 383374 244140 242446 295628 302643 334374 339094 4389687 4701694 6894707 6649989 1236508 1293970 327637 286110 306450 306100 353737 347123 337157 337972 230652 233663 745510 713092 1595697 1565111 487662 485873 701225 707614 894544 872431 926330 935577 984736 1003114 964785 1069343 2327823 2452901 1347911 1169946 778912 762369 929714 927460 981924 993720 1013861 1029094 1157099 1165380 5220477 5374399 40.15 70.2 1
11:04:48 2024-01-23 724392 716366 218311 214996 351380 358522 387539 380919 244105 242446 297063 302323 334666 341395 4395926 4648382 6827783 6641005 1254890 1293970 323697 286992 304326 306204 355085 348463 336681 337086 231012 232679 743778 706735 1603900 1571019 487699 485976 706391 710275 892267 870506 930254 936242 982821 1000647 968428 1071148 2325155 2461849 1392469 1165990 776140 763412 929714 924965 981961 993989 1022754 1026896 1155381 1160519 5199685 5374399 40.15 70.2 1
11:04:49 2024-01-23 721241 719253 218651 214785 354042 359351 387725 382074 243931 243779 298155 304348 334807 340985 4386191 4688186 6817990 6659261 1258915 1298511 324911 286956 304542 304577 353206 346069 338555 336542 231372 233007 742912 709266 1616864 1576284 487625 484157 706391 708152 890033 872596 935015 934248 978457 1000246 968428 1075850 2334454 2449423 1452981 1165990 772837 765038 933682 924122 977749 991661 1024691 1032361 1148732 1157986 5143171 5374399 40.15 70.2 1
11:04:50 2024-01-23 723522 716366 218996 216541 353789 360184 390489 384460 243286 243815 295596 303423 334807 340948 4386380 4708543 6796392 6649882 1269762 1294889 324911 287490 305414 304508 356155 345544 336049 337594 231012 232679 736658 705222 1630557 1583630 490549 483473 705184 710238 890666 871196 935015 936907 981305 997352 972674 1077423 2337095 2452901 1448992 1169318 772837 765581 936066 924965 974943 993989 1023197 1035379 1151252 1156314 5137422 5379308 40.15 70.2 1
11:04:51 2024-01-23 721694 719642 219275 214932 351871 358955 387668 385551 243591 243643 296430 303174 334913 340752 4389559 4715126 6781765 6621746 1270120 1294617 323661 286956 305508 305558 355869 346069 335543 337559 231012 231991 747397 707746 1612754 1576897 490549 485529 708396 713307 888226 869852 936977 938080 977777 991634 970218 1077423 2327823 2452901 1448992 1173643 773380 761178 935674 927460 975870 991146 1027727 1035379 1157920 1152707 5154789 5386330 40.15 70.2 1
11:04:52 2024-01-23 721130 717599 218851 214897 354684 359460 384159 385278 243730 246132 295704 303209 333978 340579 4389637 4735616 6801365 6651050 1253538 1294889 324911 286079 306248 305989 355085 346596 335543 335530 231768 232679 741483 713341 1635690 1572135 489600 485529 707623 714322 888226 867041 935682 940819 975620 991634 965611 1078888 2326364 2427564 1391017 1174479 771107 757806 936339 930168 973393 990410 1024691 1036654 1158778 1159423 5155080 5386330 40.15 70.2 1
11:04:53 2024-01-23 726386 719123 218816 214932 355044 360726 384337 382025 243425 243021 295020 302080 334913 339057 4389559 4766475 6864813 6631412 1247703 1291218 324911 286920 304542 306420 356155 345508 335543 338341 229900 231636 743469 714111 1601624 1567405 491246 484500 701225 712295 893534 867041 929556 940819 984201 993998 964785 1075083 2331135 2439650 1335969 1182114 775587 759590 931696 931562 977749 988279 1022103 1040922 1166112 1164597 5193663 5386330 40.15 70.2 1
11:04:54 2024-01-23 729942 716330 218651 214698 351947 360474 386614 383205 243391 246096 296573 301476 335676 340304 4386493 4738305 6874610 6612367 1237043 1294889 324911 286638 306442 305989 354304 348463 336681 338104 230814 231577 741483 717178 1597322 1558457 488428 485256 703288 713307 894802 867041 927652 940878 986997 999503 962047 1071149 2323502 2441948 1446997 1175316 777802 756735 929714 935556 983844 989653 1019182 1034986 1168765 1164523 5248469 5383777 40.15 70.2 1
11:04:55 2024-01-23 732807 719371 218511 214804 352055 360835 385527 383265 243931 245750 296789 303068 335923 338265 4389637 4708258 6854600 6626354 1249026 1291218 324911 287873 303615 304542 355370 346632 336681 339675 229900 233007 750718 707240 1601658 1567677 488774 486217 703220 708189 897384 873086 927652 934248 984736 1003114 964890 1066397 2327823 2462121 1318913 1170271 781139 764364 928986 928918 986122 996063 1018454 1030413 1159493 1167148 5220477 5376521 40.15 70.2 1
11:04:56 2024-01-23 721749 717414 217637 215604 352055 358557 386650 381721 244175 242275 296609 303494 334336 339246 4373785 4621713 6803849 6649882 1253098 1293970 324453 286173 304577 309330 353737 347159 338315 336578 231483 232843 745771 707746 1602599 1573252 486245 485027 707894 707651 892267 873742 932317 931599 981342 1003114 968465 1072713 2327549 2455307 1415079 1163280 774990 762147 932364 926760 979646 998217 1025401 1030563 1152923 1160519 5188258 5375457 40.15 70.2 1
11:04:57 2024-01-23 723808 722631 218311 214335 354038 359351 385491 382292 243861 246168 294766 303494 334410 340612 4386606 4701921 6820739 6649882 1260437 1294889 324682 286821 307582 304542 353206 345508 336591 336542 231012 232679 741483 707240 1608269 1581381 489158 484157 706391 708152 889488 873086 933019 934912 978457 1000246 971256 1075365 2340750 2455881 1454976 1164942 773390 764890 935025 926129 977749 991661 1024691 1033718 1150220 1157950 5153218 5383777 40.15 70.2 1
11:04:58 2024-01-23 723047 718206 218991 214152 352055 359640 387849 383374 243391 241761 295181 303281 334688 340575 4380258 4709756 6781953 6631124 1268270 1291218 321643 286992 304542 305129 356440 345825 334569 337086 231109 231991 750176 709266 1603706 1576897 490549 485529 708396 713307 888138 867041 935682 937379 977556 996668 971676 1077796 2331786 2455307 1417039 1176013 778279 761141 934345 927460 975870 990391 1026189 1035379 1157099 1154574 5154638 5374399 40.15 70.2 1
11:04:59 2024-01-23 721753 716067 218306 214369 354038 358557 384302 382025 244670 242446 295668 301241 333907 340333 4389637 4752850 6835950 6631205 1247741 1294889 324694 285240 304542 305989 355642 344497 336591 337594 230294 231831 739119 715131 1609411 1567677 489158 483473 703220 712295 892267 869490 930030 941585 982586 993925 963266 1077273 2331786 2434461 1339736 1175316 774483 759516 937027 933276 974906 988242 1022103 1039928 1162143 1161377 5182855 5383777 40.15 70.2 1
11:05:00 2024-01-23 728977 716366 218315 215001 351753 360219 385491 383205 243425 242446 296013 302359 334913 340092 4383472 4720901 6897303 6602602 1231320 1293970 323842 285842 306442 309041 353737 347687 334605 340056 230850 233171 741483 716154 1606484 1558065 488502 486833 705184 713130 896990 870125 930026 939576 986886 1001768 959061 1071519 2321850 2440216 1420951 1176013 777802 756735 927732 932893 983358 990354 1016938 1030856 1163731 1164670 5229883 5383777 40.15 70.2 1
11:05:01 2024-01-23 731581 717921 218651 214702 352055 360871 387267 382344 244140 245750 295623 302219 334984 339297 4386506 4676371 6845696 6636283 1253098 1291218 323733 287499 304577 308931 354304 347651 336206 338104 230329 232516 752168 707746 1624944 1575162 489600 488983 705221 710164 894729 874466 931633 935502 985598 1003114 967018 1069372 2327429 2462121 1409321 1165990 778912 764543 927732 925622 981314 993989 1019841 1028361 1156865 1161377 5207351 5374399 40.15 70.2 1
11:05:02 2024-01-23 721227 718460 217632 216079 355048 359604 385527 382292 244757 246096 295460 301241 334679 338223 4389637 4671041 6820852 6659261 1255327 1291011 324911 286718 304577 307357 352183 346351 336084 336578 231518 232935 744341 710790 1606157 1574041 487508 486217 708237 708570 890749 875019 933019 931599 981342 1005326 970529 1075046 2325155 2450630 1413160 1160514 772837 761214 931642 926280 977749 997343 1022432 1029094 1152923 1160555 5185456 5379938 40.15 70.2 1
11:05:04 2024-01-23 723534 717414 218346 214037 354047 359676 386650 382292 243221 241761 295165 303494 334410 340333 4386506 4704494 6779997 6640871 1270120 1294889 322979 286992 305221 305737 357014 346340 337598 339574 230905 232644 758752 709774 1610921 1581101 491559 486217 708396 713307 888769 868890 936905 938043 977777 991670 968465 1078493 2327823 2451161 1474084 1173643 773380 761214 936066 926147 974943 991146 1026263 1036353 1155461 1153867 5156273 5374399 40.15 70.2 1
11:05:05 2024-01-23 721753 716829 218350 214369 354047 358522 384302 382060 243595 245750 296380 304027 333872 340612 4373823 4738138 6818053 6621746 1249970 1295537 326640 285681 307649 306240 354694 346205 337239 338135 230905 233135 732906 715904 1633365 1567677 489158 483473 705391 713814 889400 866769 933019 940819 980447 991634 966463 1078120 2327823 2425241 1456971 1177555 771734 758511 937005 931562 973053 982683 1022025 1035416 1160459 1157950 5164044 5379308 40.15 70.2 1
11:05:06 2024-01-23 728927 712300 218311 217459 352051 360799 385227 383374 243425 242167 295181 302219 334948 338212 4389637 4753822 6845275 6612546 1245797 1295739 324875 286611 305113 305917 357372 347504 337157 338508 230510 233227 749268 712584 1655623 1571431 490364 486217 702947 714322 894913 867016 926841 942825 986997 991670 964099 1072443 2327823 2443681 1367102 1184641 778912 760596 931659 931562 979834 982611 1016863 1034679 1167971 1161377 5237360 5374436 40.15 70.2 1
11:05:07 2024-01-23 727790 716366 217632 215031 352055 359676 383223 380919 244551 245714 296156 302643 334679 339611 4383379 4701568 6886144 6650257 1243122 1292976 326749 286902 306014 306852 354268 346596 334605 338377 230294 233956 746981 711061 1606109 1562889 487699 486636 703220 708189 898307 871196 926330 935577 986203 1003114 964785 1069620 2326169 2452901 1345992 1170308 778912 761178 929679 928155 981961 992584 1015379 1030601 1158814 1165453 5211072 5374399 40.15 70.2 1
11:05:08 2024-01-23 724392 717414 218346 215035 351416 358557 386686 380919 243800 242446 296443 302643 334688 339246 4383379 4637270 6818774 6631392 1253918 1294817 323961 286956 304292 309077 354304 348207 337634 336542 231220 232679 745187 707746 1609738 1572135 487699 485256 707393 710275 892267 871159 931654 934248 981342 1000683 968465 1071633 2327549 2452901 1376226 1164331 773943 762871 930338 926280 980530 993989 1021431 1028361 1152923 1158059 5189290 5365020 40.15 70.2 1
11:05:09 2024-01-23 721481 718465 218276 214369 354047 359098 385491 382292 244175 240719 295217 301206 334445 340612 4386417 4686832 6818774 6649882 1259814 1291218 324237 287315 305469 306744 354539 345264 336591 337086 230905 233007 735322 705726 1633689 1574370 486971 484157 706391 708152 889400 873779 934955 934248 978494 1001697 968428 1074317 2334454 2449423 1454976 1165990 772285 765038 933019 924692 977749 991661 1024729 1031626 1151289 1158022 5135827 5374399 40.15 70.2 1
11:05:10 2024-01-23 723042 716361 219031 214186 352055 360183 387539 381757 243425 241796 295217 300987 334702 340354 4392785 4715282 6795796 6640593 1271582 1294889 324911 287670 302692 308931 356048 346106 335813 339574 230329 233007 741483 705726 1633800 1581381 490973 483473 704357 710275 889400 869926 934074 935315 978530 997389 972674 1075711 2333775 2452901 1446997 1169318 773380 762837 934345 924965 973525 993275 1023197 1033906 1152923 1157168 5132161 5374399 40.15 70.2 1
11:05:11 2024-01-23 720656 712305 219026 214190 352055 357479 386106 386097 243521 243815 296394 302819 334163 340165 4380039 4708543 6779997 6631276 1257466 1295810 324875 286204 305974 306204 355121 346632 336591 335565 231768 233007 733912 714854 1611615 1572135 489158 484843 706391 714048 889039 867041 935015 940819 978457 991634 964170 1078888 2327823 2427564 1428776 1175316 771734 756735 938364 930205 973393 988279 1021705 1035416 1159636 1156350 5164044 5383777 40.15 70.2 1
11:05:12 2024-01-23 727820 716402 218350 215823 354361 360546 387450 384424 243726 242435 295389 303458 334878 338911 4383095 4763088 6864813 6612546 1247741 1294700 323355 286956 304577 308895 357550 346632 336681 338722 230329 233171 747818 712075 1602599 1567677 491246 486217 701225 714322 894918 865812 927538 942825 985598 991634 962047 1074580 2327823 2443681 1407258 1184641 778357 760064 931659 930865 977749 982647 1016938 1035416 1164592 1162199 5227664 5374399 40.15 70.2 1
11:05:13 2024-01-23 726866 718581 218593 216689 351943 360075 386553 384188 244071 242410 296257 302501 334538 340575 4383379 4708258 6884425 6645139 1235912 1291218 324401 287086 303827 304542 353772 346632 334605 336649 230294 232027 750595 711061 1612265 1562889 486971 486217 701115 708189 897384 871196 926330 936242 988801 1003114 963415 1068068 2324516 2443681 1418995 1168608 778357 761178 929020 928191 981264 992584 1013898 1029391 1158814 1167138 5208559 5384937 40.15 70.2 1
11:05:14 2024-01-23 729992 719633 218488 214599 350705 360039 387395 384188 243286 242787 296221 300845 334445 341095 4386606 4655128 6826624 6631124 1253098 1291218 323961 286992 303615 308859 354872 348216 335732 337630 231012 232516 748629 705726 1620389 1572135 488902 486012 705391 709771 891305 871232 929556 935577 984201 1003114 968502 1069620 2324516 2462121 1438557 1165990 777247 762805 927073 924965 984137 993989 1021296 1028361 1155498 1163022 5211532 5376898 40.15 70.2 1
11:05:15 2024-01-23 723298 719638 217528 214923 353902 360056 385527 382025 244210 241765 296358 304276 333370 341095 4380142 4634583 6801365 6640503 1255289 1293970 324453 286553 304327 308859 353772 348710 334569 336613 231605 232743 750059 707746 1607446 1572135 486245 485292 707393 709771 888709 872468 931617 932930 981342 1000647 968502 1071950 2325155 2451161 1394352 1161848 774483 764495 930338 926280 977749 991661 1022754 1028516 1156786 1162037 5185418 5376898 40.15 70.2 1
11:05:16 2024-01-23 723534 718506 218311 214186 354047 358593 387725 382219 243765 241674 294552 306808 333907 339835 4380258 4689799 6807973 6631126 1260175 1291218 324911 286114 302692 304577 354836 346400 336627 336613 230850 232843 752168 705222 1625126 1576897 488811 483473 705891 708189 889252 873742 934349 934248 978530 1000282 971020 1075887 2337095 2452901 1473321 1165990 772280 767682 934345 924965 977940 996659 1027842 1036503 1150220 1160155 5136907 5383777 40.15 70.2 1
11:05:17 2024-01-23 720193 716366 219460 214369 352055 360136 387885 382632 242978 243815 295740 303281 334948 341579 4383379 4710840 6779997 6621746 1259296 1296730 322904 286378 306010 308461 355406 346632 336084 335565 231839 233007 756518 714621 1602816 1572135 489158 485947 707393 714322 889400 867041 935682 940819 978530 991670 965648 1080499 2331135 2431009 1376226 1175316 771734 761753 939637 931468 974048 990338 1025839 1037557 1161996 1158782 5154638 5386330 40.15 70.2 1
11:05:18 2024-01-23 725870 719370 219026 214356 354898 360546 384842 382597 243861 240685 295181 301241 334948 339020 4399016 4780054 6849117 6631205 1250138 1291181 323877 286517 305436 304508 357403 346069 337335 338341 231012 231993 749923 715131 1602274 1567677 489158 483473 703719 712801 890329 867041 931617 940782 984201 996106 964785 1078998 2332794 2425007 1456971 1179379 773943 760009 939006 934172 974048 990464 1024178 1037986 1161282 1157986 5162984 5383777 40.15 70.2 1
11:05:19 2024-01-23 731000 719352 219031 213706 352051 360763 385491 382025 243356 242167 295596 301370 334948 339057 4380548 4761456 6864813 6603091 1243679 1291144 324694 286517 304219 305773 357264 347368 336681 338650 230814 233335 738624 712075 1645375 1567677 491246 487252 703719 715338 894802 867041 928846 943494 986997 991670 964785 1073976 2332413 2448886 1397477 1185418 779503 761753 934358 932893 979646 987663 1019841 1038446 1166112 1162037 5185456 5382076 40.15 70.2 1
11:05:20 2024-01-23 728927 717115 218315 214851 351938 359640 386342 383780 243918 242446 296609 301724 334410 340092 4380258 4710840 6883517 6621813 1229493 1291181 324839 285169 306190 305989 354042 347405 334569 337594 230652 233171 745771 716154 1636336 1558065 487316 487252 704320 712295 894802 869507 927500 937379 986997 1003901 963710 1074052 2322460 2444269 1476119 1176013 778912 760130 929714 933939 983358 990410 1019182 1034284 1164592 1164670 5229883 5383777 40.15 70.2 1
11:05:21 2024-01-23 731059 718428 218651 214860 353780 360799 386614 383374 243935 246096 295217 301637 335923 339297 4367506 4701808 6855035 6631124 1249026 1291144 324453 287028 304713 304295 354836 346596 336681 339389 229900 233171 741483 707240 1610960 1567677 488886 486217 703719 709734 894544 873705 928550 937597 988962 1003004 967496 1069067 2329089 2466877 1370940 1170987 778912 765038 927732 930240 986159 996097 1016863 1031463 1158814 1164670 5220477 5365020 40.15 70.2 1
11:05:22 2024-01-23 722724 716366 217667 215074 352055 358522 386614 383192 244175 242105 295435 303494 333907 339210 4380258 4637270 6808701 6631528 1254890 1294889 324453 286718 304542 306204 353453 347123 336556 336036 231372 232679 745771 709924 1599669 1572135 486208 486907 707894 711338 894438 876335 932832 933474 981195 1005208 973062 1073862 2326811 2451161 1440513 1160514 773943 762797 931659 926939 979609 998752 1022432 1030563 1155929 1161340 5193018 5382076 40.15 70.2 1
11:05:23 2024-01-23 723539 718433 218651 214335 355048 359640 386070 382292 243970 241761 295217 303494 334878 340575 4383379 4688375 6807973 6640607 1264285 1294889 324911 286992 302656 306599 355370 345508 336591 338079 231047 233335 742912 705726 1612805 1580783 491002 484623 708237 709047 890883 875711 936942 936870 982650 1001768 972637 1077423 2334454 2452901 1450987 1165990 773931 765359 937005 924965 977056 991697 1026189 1033868 1152106 1157986 5130085 5374399 40.15 70.2 1
11:05:24 2024-01-23 722229 716370 218991 214365 352055 360183 387849 382943 243391 241761 295704 303068 334913 341579 4383379 4704494 6785159 6621813 1264692 1294889 324417 286611 305938 305773 355905 346559 335543 336578 231732 231991 742368 711809 1630352 1576284 490475 486217 707821 714285 889363 866931 936942 940782 979637 996109 969490 1080158 2327823 2436487 1365064 1175316 771734 760064 937005 929508 974215 991146 1026189 1036315 1161282 1154644 5152590 5370289 40.15 70.2 1
11:05:25 2024-01-23 724838 716108 218651 214815 355039 359640 384337 382025 243765 246132 296697 304348 334913 339574 4386606 4765644 6858577 6621746 1248080 1293970 323842 286043 305221 305989 354836 345264 339405 339574 231122 233956 746981 715904 1598092 1572145 489010 483327 705221 712184 889265 867634 932280 941548 984201 993998 962805 1078998 2335743 2425241 1407258 1180353 774483 756735 936339 932818 974178 988279 1021296 1039928 1162143 1161340 5166872 5382113 40.15 70.2 1
11:05:26 2024-01-23 731000 716366 219710 214369 352019 360799 387725 381757 242644 242133 295740 302219 334984 339574 4373785 4738657 6854759 6602988 1241903 1293970 324766 287328 307611 305307 357264 347358 336681 338508 230510 233299 745771 713853 1639934 1570684 491246 485940 705184 714322 898307 867634 927479 942825 986997 998116 964785 1074052 2323611 2443681 1443007 1181273 778912 756735 931659 934211 980530 982647 1016901 1035141 1169703 1163022 5236779 5382076 40.15 70.2 1
11:05:28 2024-01-23 726200 712300 217667 215035 352015 359640 383152 382025 244175 242446 296365 302643 334410 340092 4380258 4702316 6868060 6626354 1237244 1294780 327369 285878 306672 306852 356682 346450 337634 338199 230475 233992 744623 713092 1605019 1565950 487662 486071 703220 708152 894544 871196 927577 935593 984772 1003114 963899 1069620 2325155 2452901 1322243 1171140 780025 761214 929714 928118 985298 993989 1016102 1031336 1158778 1167102 5220477 5374399 40.15 70.2 1
11:05:29 2024-01-23 723817 716366 218346 215070 351947 358557 386650 380919 243970 242446 296645 302643 333907 339723 4380258 4627965 6813195 6641005 1254687 1294817 324309 287032 304863 306816 356934 348280 336013 336578 231372 232906 739550 707886 1611380 1572135 487699 485976 708396 710164 892900 871159 932317 936242 983467 1000683 971293 1072713 2325155 2455145 1415079 1164331 775587 764224 930998 926939 981264 996100 1024300 1029094 1152923 1161377 5192260 5374399 40.15 70.2 1
11:05:30 2024-01-23 723539 718465 218311 214335 354547 360183 386650 382833 243765 241761 295668 301241 334913 340612 4380077 4688262 6829550 6659690 1259814 1294817 324803 286777 305871 305216 354268 347135 336627 339297 231320 233335 752168 706735 1621153 1575489 488204 484157 706391 708189 890223 873779 935682 935577 979880 1001697 970257 1075887 2334454 2445952 1424130 1165990 772837 765038 934345 924965 977477 991625 1025421 1032323 1149584 1159429 5132161 5383777 40.15 70.2 1
11:05:31 2024-01-23 722941 716366 218991 214335 352055 360497 387539 382060 243391 241964 295704 303068 334596 340575 4370663 4701543 6781259 6631392 1271582 1291218 324453 288491 304603 306177 358962 346033 336284 337594 230850 233171 740053 706363 1617569 1583630 490549 484244 705891 710275 889669 869889 935015 939177 979916 998798 973365 1078998 2337095 2452901 1480189 1171974 774483 764495 937005 926280 974943 993989 1026226 1033868 1152923 1156350 5135827 5374399 40.15 70.2 1
11:05:32 2024-01-23 719707 716501 218803 214339 352055 358018 386686 383205 243730 245822 295704 303068 333907 340273 4392834 4701694 6791246 6621746 1264323 1295702 323553 286920 305006 305989 356440 346596 338352 337594 230814 232516 752956 707746 1604113 1576897 490549 486217 708433 713814 889632 869507 937017 940115 975656 991670 971293 1078998 2331135 2451161 1478154 1174479 773380 761178 935674 928118 976363 992584 1028459 1035416 1157956 1154684 5152590 5374399 40.15 70.2 1
11:05:33 2024-01-23 721749 712300 218346 214374 354547 358557 383188 382025 243765 245786 295453 304668 336440 340076 4386267 4742417 6836757 6631392 1250415 1294889 323877 286159 307323 306420 355370 345825 338117 336542 230763 233335 744341 716154 1618395 1567677 489158 484230 705891 713307 889669 867041 933019 940819 981342 991670 966158 1078998 2330861 2425241 1454976 1178670 772837 756698 937005 931491 974085 988279 1022195 1038446 1161319 1160519 5164044 5379938 40.15 70.2 1
11:05:34 2024-01-23 731000 719407 218991 217863 352055 360835 387725 384424 243687 243815 296221 301720 335817 339428 4386606 4748777 6859937 6602988 1248199 1294889 324911 286517 304577 306420 358926 346596 336681 338650 230294 233335 747818 711809 1600648 1567677 491246 486217 703220 713110 892968 867041 928857 943494 986997 996106 964785 1074317 2331135 2443658 1361344 1182955 776693 760064 934345 932893 977749 988279 1021296 1039928 1164621 1162199 5173449 5374399 40.15 70.2 1
11:05:35 2024-01-23 728927 712300 218830 216846 351695 360474 387725 384212 244001 243129 296847 302253 335556 340464 4373785 4720112 6894584 6621813 1241903 1291218 324911 286727 306442 305773 355905 348216 337157 338140 231022 233007 740053 716154 1589243 1561779 489158 485976 703822 714322 894544 867041 926146 940819 986997 1000246 964785 1072751 2321576 2443681 1446997 1179593 779503 758511 930338 934211 981961 988279 1016626 1032398 1168008 1162877 5239288 5383861 40.15 70.2 1
11:05:36 2024-01-23 729385 719375 218563 214936 351902 360039 384194 383374 244530 243129 296059 303423 334878 339094 4383218 4710840 6873251 6650847 1242232 1291181 323877 287028 303615 305216 355108 347405 336084 338686 230294 232027 742019 710282 1617809 1567677 488428 486217 703220 708691 898660 873742 926991 936242 987636 1000418 964170 1069620 2325155 2460374 1326801 1171974 780025 762871 930338 929933 984137 993989 1016863 1032072 1161319 1167102 5216028 5386330 40.15 70.2 1
11:05:37 2024-01-23 726200 719638 218886 214932 351573 359496 387668 381989 244105 245822 297309 301194 335441 340932 4377134 4648195 6826624 6621625 1253098 1293970 323997 286992 305903 309113 355085 348216 336206 338365 230652 232679 752234 705726 1603575 1571019 490276 486697 706391 710275 894168 872468 932317 935577 984201 1000647 967018 1069334 2325155 2462121 1430732 1165990 777802 764468 929714 926939 983358 996097 1022025 1029094 1155461 1164551 5188258 5367465 40.15 70.2 1
11:05:38 2024-01-23 722724 719638 218136 214971 354547 359098 386378 382060 244477 242446 295704 303209 334410 339246 4373785 4639124 6803849 6641066 1256148 1291181 324911 287050 304434 304542 353206 346632 336591 336542 231372 233335 744341 710434 1605075 1575489 487699 484500 706391 709074 889488 875019 935682 934248 978494 1000282 968465 1073911 2334454 2449423 1454976 1165990 773380 765581 934345 926280 977749 991661 1028577 1034873 1153223 1161250 5136907 5382882 40.15 70.2 1
11:05:39 2024-01-23 725419 716334 219026 214335 351731 360328 387813 382025 243017 241796 295525 303316 334702 340612 4383379 4701808 6785159 6640227 1269762 1291218 324911 288314 302692 305199 356440 346069 336320 338387 230652 233007 741483 703713 1635422 1581381 490549 484843 705391 710275 886714 871196 934349 935352 979880 997389 974057 1078998 2337095 2452901 1446997 1169946 773931 764495 935691 926204 976823 996097 1027146 1036503 1152850 1158782 5136907 5374399 40.15 70.2 1
11:05:40 2024-01-23 719439 719090 218668 214369 352055 358557 386686 386374 243726 245822 296580 303068 334410 340273 4386506 4705663 6808701 6602677 1252645 1294889 323877 286316 306190 306420 355406 347687 337099 336307 231768 231993 750718 715131 1616122 1571019 490201 485529 706391 713814 890925 867041 937017 940819 981841 997352 967018 1081268 2327823 2427293 1415079 1175316 777453 761638 942354 931452 976128 991868 1027146 1039625 1161996 1160427 5164044 5389528 40.15 70.2 1
11:05:41 2024-01-23 727778 716402 218651 216397 354903 360835 385527 382096 244005 242133 295253 303494 334984 339574 4389637 4756943 6845275 6612367 1249523 1294706 323390 286871 305293 304508 357550 346632 334605 339400 230329 231636 747818 713092 1605071 1570312 491596 486217 703220 714322 894802 867041 930292 943494 986997 991670 964785 1075611 2332794 2447749 1401389 1188811 778912 761031 934308 934137 980493 990464 1022717 1039928 1163768 1164670 5193698 5381082 40.15 70.2 1
11:05:42 2024-01-23 728977 716108 218311 215070 351979 360472 386627 383205 244757 242446 296234 303068 334948 340092 4380258 4701568 6882301 6645618 1234797 1293970 326640 285878 305220 304542 354304 347687 335578 338104 231047 231993 741483 714621 1601371 1558457 487699 484879 702294 710275 894802 870542 928846 937379 990510 1003114 963415 1072528 2324668 2444854 1476119 1175316 778912 760009 930375 934137 984757 991183 1019841 1035612 1167935 1166321 5261081 5383777 40.15 70.2 1
11:05:43 2024-01-23 732039 717957 218346 214702 352046 360835 385491 382833 244175 245750 296609 303068 334984 338541 4383379 4698699 6854600 6640503 1250816 1290946 324658 287909 305469 304577 355370 347687 334605 339710 229578 231636 743469 707240 1608768 1571019 489158 486217 703220 709734 897384 874747 927500 935577 988953 1005062 969114 1069507 2331786 2466877 1334086 1172659 781139 765038 927732 928850 986122 996805 1016901 1032072 1158814 1169370 5211072 5374399 40.15 70.2 1
11:05:44 2024-01-23 721694 716330 218346 215074 352055 359098 386650 382060 244175 241765 295596 303494 334176 342130 4386506 4637270 6801252 6640634 1254890 1291218 324225 287535 305580 304542 355406 348710 337157 337594 231407 232536 743778 706735 1603072 1572135 489158 486733 708162 710275 894168 875711 934300 938166 984789 1008094 968318 1072438 2331786 2464339 1439018 1165990 777802 764780 931038 927598 984871 991697 1023197 1032978 1158814 1163022 5201666 5374399 40.15 70.2 1
11:05:45 2024-01-23 722724 718465 218523 214706 355048 360219 386686 382292 244757 241425 295610 302115 334948 338223 4383379 4681054 6817299 6640612 1262517 1293970 322939 287432 304613 305499 354304 346632 337643 337594 231407 233335 753618 708532 1616888 1583356 489158 484843 708742 711098 893166 874871 938355 936907 982650 1001551 975332 1078608 2337095 2452901 1484259 1168485 774483 765581 937005 926204 981742 997343 1026263 1035454 1152106 1161377 5132161 5376101 40.15 70.1 1
11:05:46 2024-01-23 721723 717451 219508 214702 352055 360438 387885 383241 243425 241964 296609 306449 334984 339723 4383379 4708543 6779997 6631124 1268621 1294889 324453 287311 306478 304770 356512 347687 336591 338413 231768 232679 748006 710790 1616876 1581101 491834 485814 710409 716357 890883 870743 938355 942714 980558 997316 971293 1077317 2337095 2449423 1480189 1175316 773943 763141 935691 930902 977749 992584 1031562 1038446 1161319 1154644 5162009 5374399 40.15 70.2 1
11:05:47 2024-01-23 722676 716366 218690 214702 355048 360183 384914 383241 244175 245822 296013 303027 334644 341095 4389637 4752850 6855461 6612142 1253538 1294889 324854 286526 305293 309003 355940 346069 337643 338140 230798 234286 730048 715904 1602477 1570684 490127 484806 705221 713777 896821 870743 932982 940819 985598 995963 967496 1078850 2333775 2436709 1434645 1178670 773931 758952 938214 931562 974252 990447 1023234 1039928 1162143 1161377 5166872 5383777 40.15 70.1 1
11:05:48 2024-01-23 730476 716370 219062 213710 354047 360835 386650 382597 243835 242167 295227 303068 335920 339611 4386506 4763088 6854600 6602988 1247741 1293970 323616 287028 305042 308895 357839 347112 337598 339938 231006 233663 740053 712830 1604339 1571802 492645 487598 704284 715338 896747 867041 932927 945507 984736 991706 964785 1077061 2332520 2445952 1413126 1184641 778875 762330 933682 931562 980530 982719 1021020 1038446 1166280 1164670 5222253 5374399 40.15 70.1 1
11:05:49 2024-01-23 727340 718242 218346 215065 352051 360799 384337 383205 244425 242446 297099 302323 334948 340612 4367543 4698445 6872953 6621746 1231044 1294889 327369 286562 306261 306780 356788 348033 337489 338543 231625 233828 741483 717178 1601043 1558457 488811 485292 704393 713666 897384 869889 930254 939485 989804 1003114 963415 1069626 2323502 2440180 1476119 1177917 778912 756771 930998 935556 982659 988315 1019114 1033943 1169703 1163876 5233727 5379938 40.15 70.1 1
11:05:50 2024-01-23 732039 718487 218346 214886 351686 360907 385527 380919 244245 245822 296221 303068 335923 338541 4380254 4701568 6854600 6641005 1250273 1296663 324356 287729 303970 306852 355263 346450 337634 340045 230187 233335 746369 707746 1610079 1570312 490651 486217 704219 710275 900012 876187 928826 934653 987636 1000683 967018 1066241 2331135 2467837 1349830 1171974 782693 765581 929020 931562 986969 991697 1019841 1030893 1162143 1166541 5213997 5374399 40.15 70.1 1
11:05:51 2024-01-23 726866 719045 219026 214856 352019 359712 387921 382632 244175 241964 297626 302431 334984 339998 4374013 4636660 6829213 6630975 1254405 1294817 323762 287693 306338 306852 356857 347687 334569 339710 230850 231636 750059 707746 1604250 1572135 489158 485292 706727 710275 898660 875640 928932 935352 989071 1000756 968502 1069296 2331135 2471340 1367102 1171974 781139 765581 929020 931290 986969 997343 1021296 1032398 1162143 1167143 5211072 5370566 40.15 70.1 1
11:05:53 2024-01-23 722081 718465 218163 215143 352055 359676 387267 382096 244245 242446 297345 302771 334445 340273 4377134 4633366 6820117 6636466 1254853 1294778 324803 287837 305042 304542 355940 348710 337598 340508 231732 233007 742368 707240 1600361 1575162 488886 486769 708433 711789 892010 873779 932744 936928 985598 1007911 971256 1074894 2327823 2464339 1441013 1167653 777802 765581 930338 926184 985570 997379 1023234 1030601 1158851 1163846 5201666 5366736 40.15 70.1 1
11:05:54 2024-01-23 723479 718501 218341 214408 352271 360219 386686 383228 244928 241964 296192 302536 334948 338223 4373823 4676775 6809395 6641044 1257044 1294889 324911 286992 307137 308551 354233 347651 337572 337559 231732 233663 744341 712815 1597490 1573252 487662 486217 708396 710275 892231 876261 935015 935577 984201 1005956 973365 1077423 2327823 2452901 1392469 1162675 774483 764495 932991 928118 981227 998752 1024654 1032072 1155388 1163022 5175458 5374399 40.15 70.1 1
11:05:55 2024-01-23 724355 718469 218991 214301 354047 360726 387885 381721 243970 242843 295596 303494 334948 341358 4383218 4705288 6801177 6640503 1269355 1294889 324911 287086 307145 306672 358417 345778 337335 338352 231372 233335 750718 705726 1633284 1581381 489158 485529 707393 709734 890666 875019 935682 936242 981342 1002405 973365 1078961 2337095 2452901 1452981 1166532 774483 765581 935691 926280 977749 997343 1026226 1035379 1152923 1159661 5133752 5382076 40.15 70.1 1
11:05:56 2024-01-23 723967 716330 219026 214335 354047 360726 387885 382978 243391 243815 296430 303280 334702 341469 4386493 4703210 6781765 6640682 1272845 1294889 323182 287585 305221 304251 357515 346632 336556 338615 231012 233007 752168 707746 1642505 1581381 491945 486217 709438 714322 888043 870542 937017 940782 980373 1000246 973365 1081312 2337095 2458358 1450987 1175316 776140 764495 939006 928813 977749 993989 1030661 1036930 1157099 1155460 5140907 5372407 40.15 70.1 1
11:05:57 2024-01-23 721236 717383 219026 216584 354047 359352 387725 386645 243931 243815 296349 304348 334538 340644 4377061 4713846 6837148 6621669 1258362 1296606 324819 286956 306478 304508 356405 347687 339551 337050 231732 231993 749268 717178 1603654 1571431 490549 485529 707393 714322 893534 869507 937017 944836 984201 998798 968428 1084988 2334454 2432734 1434645 1180396 774483 760130 939545 933548 976166 991146 1026189 1038446 1162143 1161377 5161731 5374399 40.15 70.1 1
11:05:58 2024-01-23 728927 719638 219275 216236 354898 362767 387688 385005 244071 243147 295977 304098 335782 339391 4373785 4765708 6859921 6617143 1249523 1294889 323877 287055 305184 304508 358089 347651 335578 339914 231012 231958 750718 713092 1607774 1571019 491945 486907 705184 715206 897384 867041 931617 945507 985933 997352 966158 1077423 2334454 2447152 1363264 1184641 778912 761178 934345 934211 980530 988279 1022025 1041451 1164592 1164670 5185513 5383861 40.15 70.1 1
11:05:59 2024-01-23 732103 719132 219574 214966 351866 360654 387087 384788 243591 243471 297518 302643 334984 340575 4386380 4730193 6865244 6612367 1238879 1291218 323842 287873 306514 305989 355905 348710 335543 338650 231047 233171 742912 717178 1607599 1562889 490301 486733 705891 715338 897162 869507 930217 943494 987599 1003114 965611 1075083 2327823 2445952 1446997 1181273 780582 758290 931659 936870 984137 990410 1019841 1035454 1171363 1167138 5256751 5386330 40.15 70.1 1
11:06:00 2024-01-23 726865 719633 218663 214966 353866 360546 385420 382060 244722 245822 296358 303458 335652 338946 4373785 4705663 6887957 6650371 1241016 1291218 324854 286956 304506 305429 354304 347687 336320 338615 231012 234386 752088 713092 1607307 1562889 488428 487252 703220 710275 897199 873086 927500 939465 990473 1000683 964785 1071950 2331135 2443681 1486294 1171974 780025 764495 931659 931562 984100 995395 1016901 1031626 1166112 1171257 5216555 5376898 40.15 70.1 2
11:06:01 2024-01-23 728784 719638 218956 214856 351947 360472 387632 385005 244140 243513 297554 302183 334984 342514 4373731 4631667 6836357 6631124 1252457 1294889 324911 288644 305006 304577 356190 348417 337157 338686 231372 233335 745187 707240 1606810 1574097 490201 486733 706391 711789 897384 875019 931617 937597 986997 1006381 971710 1070350 2327823 2467837 1446249 1169318 780582 765581 930338 928813 986697 999558 1024796 1031884 1161172 1167976 5214309 5374399 40.15 70.1 2
11:06:02 2024-01-23 723020 718465 218746 216120 354047 359823 387539 382632 244175 242203 296430 303387 334913 340273 4380258 4635705 6801252 6631124 1254405 1291218 324911 287720 305185 304542 355905 348710 335543 337630 231407 233070 742368 707746 1620389 1572135 489158 486733 709438 711789 894802 873742 934349 939448 985598 1006381 972674 1072713 2327823 2462121 1385471 1168485 777802 765309 932991 930166 986122 998924 1026504 1031959 1159493 1164597 5199685 5369822 40.15 70.1 2
11:06:03 2024-01-23 723495 719472 218315 215035 355048 360474 387704 381721 245305 240685 295596 304776 334913 339723 4386606 4671768 6801252 6649882 1260714 1294889 323355 287922 305974 304542 354020 348216 336591 337322 231768 233007 748629 709774 1625411 1574370 488045 488636 709942 710275 895713 876261 935682 936242 985598 1006417 974057 1077423 2331135 2458630 1376226 1165774 778386 766649 934308 930240 983321 1001049 1027880 1033434 1158778 1164670 5200754 5383777 40.15 70.1 2
11:06:04 2024-01-23 723289 721689 219574 215074 352306 360763 387849 383374 244893 242098 296221 302992 335450 339210 4406159 4690453 6825622 6649882 1261016 1296730 323877 287877 304577 306139 355905 346632 338664 338615 231447 231958 742912 707746 1636823 1586117 491246 485947 707894 711284 894918 876261 937686 939448 984201 1003114 974041 1080540 2344845 2468117 1484259 1170987 776787 768849 939674 928850 979646 998752 1030385 1038446 1152923 1162912 5141902 5382076 40.15 70.1 2
11:06:05 2024-01-23 721753 720344 219714 215035 355044 360472 387921 384391 243931 242167 296466 301206 334984 340752 4386506 4714962 6786686 6640871 1268898 1298575 323355 287837 306478 306852 359472 347687 337335 337630 231804 232679 742368 711809 1605249 1576897 491596 486907 709942 714699 889669 870743 938848 943494 981342 1000282 974451 1085068 2339444 2450632 1482224 1177793 776160 764348 939674 932154 977749 993989 1033780 1041413 1162143 1157168 5164044 5383777 40.15 70.1 2
11:06:06 2024-01-23 722780 717414 219333 215070 353285 360726 387231 384967 244722 242133 297554 303695 334984 339723 4383379 4736692 6850576 6640503 1257119 1303210 329372 288833 308357 306458 359170 348710 341508 341495 232855 233461 746981 719233 1604225 1576897 493272 485256 710445 718401 901425 876261 942346 951581 994741 1005810 976832 1091452 2359762 2457605 1409214 1190679 783808 765851 950099 948764 992630 1003105 1034740 1054067 1181394 1179660 5205383 5411914 40.15 70.1 2
11:06:07 2024-01-23 739369 727000 221470 217789 358467 366088 395638 394472 247931 243731 302497 308174 339592 345504 4405250 4730193 6972091 6707412 1264323 1323568 333689 290555 315455 315153 368700 357593 349152 351857 236674 236467 773822 722194 1659986 1602148 498378 495711 721712 726932 918372 898166 956580 960222 1005431 1027371 991007 1097750 2390247 2517440 1398412 1185418 794511 781763 958489 952704 1004696 1026258 1049411 1054104 1179001 1187085 5213027 5458354 40.15 70.1 2
11:06:08 2024-01-23 744845 741759 222159 217258 362671 371977 405840 401606 251642 247551 306279 312633 344761 350220 4436531 4802343 6967685 6743910 1300193 1346228 331906 291983 321216 318573 376519 365898 351835 354268 236842 237165 764352 733942 1641515 1599212 499006 498203 716529 724624 918446 894336 950444 959539 1005363 1018481 973806 1082113 2399681 2515353 1391762 1192268 792808 778662 952838 952704 1005137 1009729 1034003 1047798 1173888 1182735 5286316 5443038 40.15 70.1 2
11:06:09 2024-01-23 748308 744501 217667 215104 363112 369214 405840 400397 251395 243696 306676 313323 343444 350550 4455288 4755450 6922548 6752485 1327408 1352727 324365 293457 319329 317097 374302 363396 351835 351857 233732 234732 766668 733406 1631809 1608998 496091 486733 709868 717377 901600 878753 938168 945859 984201 995400 957775 1069296 2381430 2498245 1415083 1188022 780862 764495 946277 942788 980567 993989 1019841 1037707 1162143 1161377 5239288 5440050 40.15 70.1 2
11:06:10 2024-01-23 758073 742810 218997 212552 355994 366668 400942 401606 244928 241929 304667 310552 341360 345540 4445909 4757202 6985156 6753048 1306771 1352286 322000 285321 314496 317095 371759 360154 348719 348505 230708 232317 757206 720264 1649185 1604261 488204 486318 701225 701055 888138 870595 922867 921688 961954 984186 945457 1040703 2362351 2495457 1415083 1165990 768900 757973 923703 919656 971284 983481 1002565 1007477 1134484 1138107 5229883 5411749 40.15 70.1 2
11:06:11 2024-01-23 746468 744647 211728 208325 354547 359640 396970 392083 241900 241015 301719 308676 339083 341340 4439571 4761430 6867280 6715734 1317123 1352316 319033 282121 313823 311755 367449 356646 345529 344747 228228 228305 760064 722848 1646948 1595337 485083 480603 690988 695777 871501 848988 904856 914118 941224 956857 921021 1026124 2342086 2452901 1413126 1164331 753999 739779 913256 909443 948743 961121 988925 997404 1118423 1112479 5162009 5377522 40.15 70.0 2
11:06:12 2024-01-23 745176 742010 208626 204536 347643 355496 393123 392213 238119 237239 300101 304401 333907 338223 4439571 4811722 6925063 6702610 1299073 1346851 314901 277654 309106 308142 366595 351249 337975 342807 225031 225404 753618 715131 1655303 1590627 481569 474893 677657 686729 864576 836374 888922 899669 932784 937552 904520 1011903 2324705 2425241 1322786 1156665 748637 732636 904036 900593 935665 947738 970311 985178 1105255 1100139 5171886 5374399 40.15 70.0 2
11:06:13 2024-01-23 760522 738544 207306 204070 344487 354957 391364 387939 237758 236342 296609 302431 333638 336450 4436531 4798127 6914442 6678866 1285255 1336801 312006 274883 308901 306353 360835 351357 336627 338650 223339 224569 742912 717178 1610182 1576897 476103 474357 671182 676579 860399 834561 878317 888249 926409 939302 893400 994590 2309278 2425241 1311486 1151736 746506 728701 889316 894351 936802 937507 958142 973714 1105255 1100656 5246779 5383777 40.15 70.0 2
11:06:14 2024-01-23 771423 743560 206009 204213 343493 354994 391641 385545 238091 234291 296156 302643 333907 335392 4455326 4768024 6912336 6717268 1309528 1349371 310188 275779 306190 306174 362731 351285 336591 337358 224363 223443 739550 711809 1612359 1592889 474074 473359 675002 676751 851754 833706 879570 882301 917241 937975 894743 985936 2315856 2452901 1311486 1144077 746506 732885 889377 886720 933673 942992 953117 964484 1091323 1098938 5239288 5393156 40.15 70.0 2
11:06:15 2024-01-23 750919 747611 205975 204343 344982 353920 390895 387321 237024 234256 297063 300774 332940 339057 4474878 4739304 6903651 6743669 1319031 1351025 310989 274604 304506 306458 360907 348188 339071 338401 223276 223477 744341 707746 1637297 1604557 476103 468742 670669 675310 848431 830162 877067 879396 911296 930246 889499 983061 2315856 2436758 1332203 1138014 740868 728283 890010 885060 926405 939292 954377 960851 1086841 1092359 5248694 5402535 40.15 70.0 2
11:06:17 2024-01-23 751625 750112 209414 204361 344492 351785 392472 387939 237592 232100 295460 303280 335383 339041 4496468 4792132 6901227 6755967 1328337 1353761 309250 275446 304362 306816 362948 348678 336084 337630 223362 222788 756518 710790 1663142 1604427 476103 468742 672611 676270 846298 825393 871903 878148 905395 919596 885523 983807 2318277 2432734 1311486 1138014 737181 728701 889377 880547 921122 937965 954377 956360 1080551 1088242 5256198 5411914 40.15 70.0 2
11:06:18 2024-01-23 752157 751588 206352 203789 344492 351749 392472 386524 237074 234801 295453 303316 332799 338671 4499683 4820429 6922548 6737983 1329720 1358524 307813 272928 305508 306420 360618 349240 334569 336036 223625 222376 754347 717178 1635536 1599873 474074 468010 669720 675310 839520 820942 870627 876280 900180 917057 884193 978103 2316903 2436758 1303953 1143264 736132 728701 888119 876941 913210 933963 950232 954278 1076070 1081124 5258099 5419663 40.15 70.1 2
11:06:19 2024-01-23 754756 748355 209018 203113 347428 351231 391976 387614 236118 233482 294859 302536 335795 339428 4518548 4821101 6929204 6771805 1328354 1359381 308511 272893 305472 305989 360907 348678 334534 334556 222962 222410 750059 719233 1630736 1599873 473064 467315 667826 673395 838293 818616 867741 871214 894950 911953 880081 973060 2318277 2434461 1322963 1144077 734562 726122 885601 875000 910623 928493 944655 947322 1069807 1075218 5258099 5419419 40.15 70.1 2
11:06:20 2024-01-23 759146 755804 206276 202512 346692 351605 392158 387177 235390 233318 295389 302147 332729 338541 4523859 4839858 6947204 6781184 1338547 1361545 305494 272702 304542 305129 360582 348152 336407 334591 222195 223114 762923 716154 1613938 1604557 472392 467882 665359 670938 834699 815611 863969 867060 888704 909895 874987 967375 2312564 2431009 1321044 1138014 732018 723994 882425 871195 909178 927551 938876 942237 1069185 1074153 5276910 5451296 40.15 70.2 2
11:06:21 2024-01-23 760364 755841 206071 202990 344946 352562 392435 386560 234397 233154 294552 298710 332637 337438 4530318 4805487 6948422 6790563 1330350 1361978 306883 271610 301525 305773 360907 349204 336206 334521 221648 223584 748272 711061 1636252 1613777 470718 465241 661525 664175 833444 817420 858416 860279 889847 906814 869585 958077 2300005 2425807 1311486 1131555 730975 719481 875097 870724 908532 919479 931548 939446 1066120 1071318 5284452 5457887 40.15 70.2 2
11:06:22 2024-01-23 768803 756890 205413 201651 342271 351605 391364 383277 233326 232890 295512 299756 332869 333397 4534057 4822109 6957180 6799942 1328450 1361545 306170 274601 300574 305129 359459 348710 333843 335754 220158 223114 742912 711061 1658553 1613777 468646 463527 659617 662257 830028 814030 854684 854767 881926 902619 863255 953631 2295625 2431009 1298303 1136395 730454 718971 869622 867023 906598 917812 923684 935574 1066731 1066499 5306988 5442699 40.15 70.2 2
11:06:23 2024-01-23 774571 760219 204877 201163 343042 349594 387921 384824 232609 231812 297288 298954 330876 333433 4551955 4849927 6985776 6799942 1320918 1363935 304538 274456 300856 304664 356476 347970 333807 333830 219911 222453 753618 715131 1645882 1609120 466445 459836 656714 658296 825568 811722 848412 851033 879250 900289 859728 944590 2290733 2431009 1315287 1136395 729413 716934 865276 862009 902708 914418 919212 932819 1060724 1059170 5316637 5458807 40.15 70.2 2
11:06:24 2024-01-23 775026 759743 204590 200323 341129 348505 387539 383241 232540 230768 291975 298084 330876 333433 4556932 4861557 6994481 6790563 1322494 1361545 304837 270348 302990 303275 357403 347441 333807 332819 219402 221830 753618 715131 1614690 1609120 464128 459081 655126 656818 823415 809422 848486 846179 872977 895510 854074 940854 2286333 2425241 1315315 1138014 727856 713316 862788 862616 901149 908583 914771 928869 1059861 1057650 5314705 5442887 40.15 70.2 2
11:06:25 2024-01-23 778774 760329 202906 200192 340864 347492 385855 384860 231114 229337 297270 296180 335252 333469 4558454 4898004 7022457 6791348 1319031 1361000 304196 270283 301170 301365 355905 347724 329520 333830 218685 221173 759171 713092 1658106 1603419 464128 462184 653270 656818 823123 802356 839765 843477 872986 889554 843660 935331 2281460 2394182 1321184 1144523 726261 709060 862104 865148 893244 897559 914118 930860 1051431 1045179 5238782 5458807 40.15 70.2 2
11:06:26 2024-01-23 767303 761407 202703 198483 340620 347492 386686 382632 230405 230142 291939 297148 335416 331381 4573947 4933379 7077686 6799942 1305645 1362968 304089 269173 300247 300133 354339 346035 329822 333360 216955 221830 752866 715131 1636760 1599873 462482 458363 647283 653063 823415 800228 833627 842385 873875 881817 841847 934940 2281460 2399514 1319328 1144523 720581 703991 864668 861428 886317 898150 914210 923549 1035987 1039853 5227941 5456867 40.15 70.3 2
11:06:27 2024-01-23 765241 761411 202950 198039 338842 346638 387632 383205 229630 229267 291939 295767 331170 333397 4586590 4968869 7032470 6781184 1313317 1364940 302739 268086 301170 298146 355370 346106 327799 331812 216955 219942 746369 720264 1629308 1595337 463469 458363 645906 654955 819298 792719 831779 841787 865040 873840 838196 936939 2285084 2404399 1297055 1135144 716836 706061 861562 851564 880469 899009 909235 913943 1035119 1038779 5291941 5458531 40.15 70.3 2
11:06:28 2024-01-23 764679 762298 201010 197763 338811 346393 386342 383374 229278 227618 292145 295286 330170 333433 4586590 4910239 6962631 6791311 1336753 1367887 299571 265776 300211 299946 354304 342451 330383 329738 217258 218328 746596 716154 1633479 1611407 461498 457093 647598 653026 810672 793031 830440 834506 859686 875307 837200 929742 2273668 2403835 1333292 1128179 717348 705036 848680 847343 884295 896135 900113 910149 1032984 1036507 5333852 5470255 40.15 70.3 2
11:06:29 2024-01-23 778441 761658 201256 197283 337719 346883 381971 382292 233043 227072 290390 295682 330170 331346 4592691 4877744 7009447 6850831 1322770 1361828 299536 265333 297500 299280 351893 341344 328224 327750 217878 218633 757279 713092 1640979 1613699 458742 454443 644076 645735 809523 793282 828172 832721 857771 874143 830019 920836 2266508 2376401 1309447 1134778 714280 697003 846275 852058 880432 884596 895671 910864 1037480 1027417 5248694 5468186 40.15 70.3 2
11:06:30 2024-01-23 768395 761694 200940 196662 338534 346638 383152 382022 229611 227848 288649 292622 329138 331653 4595969 4947434 7059759 6809320 1317127 1361545 299978 264926 295614 295862 351893 341825 326667 330241 216652 218176 753618 711061 1630021 1602148 457452 455480 640364 643797 814139 790776 823619 827644 855377 868828 825624 916791 2270533 2369921 1315315 1136395 710072 695763 852340 848583 869613 879213 900291 904600 1020944 1024249 5227941 5458657 40.15 70.3 2
11:06:31 2024-01-23 765770 765887 200302 196057 336155 342915 384337 381214 228969 226369 288445 295517 328907 330308 4605348 4982935 7028161 6776735 1316207 1363935 298594 263895 296311 296295 354670 341344 324830 327485 216652 217650 752866 717448 1676547 1599873 458758 454510 638460 647387 807176 784025 821040 828231 851112 863136 827461 916903 2268960 2386817 1317760 1124160 707188 699551 847476 839041 870231 883497 893050 897526 1020907 1024179 5314533 5468186 40.15 70.3 2
11:06:32 2024-01-23 768803 766143 199014 196330 336159 342519 383152 379033 228969 225635 288617 293755 327650 331346 4614727 4931260 6967099 6809655 1329011 1368859 297725 262501 296519 296791 351893 340277 326667 326545 217610 215896 752168 717178 1621229 1611135 456903 453389 640218 645130 802566 783593 819759 820194 846184 863928 823355 907588 2262012 2397143 1315338 1125480 710961 698464 839460 839363 871301 874231 883788 897624 1024148 1021318 5345458 5468186 40.15 70.3 2
11:06:33 2024-01-23 782341 766152 199023 195437 334375 342807 382274 381214 228649 224647 288098 293343 327650 329310 4614727 4933677 7022457 6820777 1325329 1364940 295858 262431 294677 297108 348327 339250 326667 324852 216499 216058 749923 715390 1617022 1606710 452241 451635 639404 641966 804613 782766 811789 814979 845602 856573 814078 898562 2244370 2366561 1312596 1136395 707188 690840 839497 839363 866838 873223 883788 897526 1015748 1012614 5258099 5486943 40.15 70.3 2
11:06:34 2024-01-23 778335 766120 199014 195768 334680 341735 382274 378961 227394 224208 286539 294168 325153 331977 4614727 5008675 7060486 6799942 1300298 1361866 297725 263124 293850 295535 349175 341436 324613 326545 215149 216058 751395 720779 1622132 1595155 452394 450602 631041 639687 800329 774842 807070 820839 845463 847451 809353 904968 2254803 2349814 1309529 1127083 699879 688884 838864 833842 861590 873009 881166 890378 1004692 1009272 5250595 5468186 40.15 70.3 2
11:06:35 2024-01-23 767984 766156 198366 195909 334028 340153 382274 375453 226884 223551 284799 292932 325153 330443 4624105 4970867 7015090 6809320 1317147 1362968 295616 265472 295493 294006 349415 339029 324192 324780 214616 216127 750595 720264 1620868 1603985 451910 445383 629402 638325 792258 774380 810559 814048 834731 847451 810959 898257 2244370 2372401 1325096 1119364 701877 690840 832638 829554 862097 874243 874489 884986 1010997 1009272 5323938 5477565 40.15 70.3 2
11:06:36 2024-01-23 778441 768400 197780 195768 333992 341735 378907 376017 226656 227269 284991 291155 325644 328468 4635967 4931114 7033149 6846835 1330350 1365828 295623 261608 293993 295327 349313 338915 324192 324636 214544 214790 745510 709774 1638911 1613777 450629 447009 632565 632806 792258 774842 802313 810589 836879 847523 806007 891678 2231590 2352401 1313344 1128689 701877 681804 830005 832037 860367 863919 871893 887708 1007312 1001596 5265617 5481744 40.15 70.3 2
11:06:37 2024-01-23 779442 768396 197428 195059 335913 339639 378943 377184 225449 223137 284991 292897 324105 329939 4642863 5026104 7103091 6830738 1303774 1365838 297414 261680 293712 294220 346898 338915 322193 324143 213907 214927 758146 716154 1659689 1604261 450684 447009 626576 631837 792821 771080 801321 813471 834731 838437 801369 895647 2247969 2351481 1313344 1122784 697393 685854 833822 825302 851121 864653 875772 878494 996709 1000182 5303293 5477565 40.15 70.3 2
11:06:38 2024-01-23 775722 768391 197428 194946 334028 338579 378943 377451 225955 223889 284192 292628 324140 329472 4645609 4982972 6995741 6830842 1322733 1369314 296054 260031 294337 292254 347141 337516 323353 321835 213378 214193 743805 721296 1645129 1603287 448938 441881 629213 635829 785872 767555 803608 802520 827906 845747 804291 884982 2235098 2376771 1321461 1118567 699381 684847 825148 822895 855460 863919 866460 879500 1005851 1000146 5352155 5494819 40.15 70.3 2
11:06:39 2024-01-23 782182 770029 196512 194946 333455 338579 377733 376654 224874 223261 284085 289110 323914 328163 4642863 4969020 7060313 6840059 1324702 1365216 293284 260031 292996 291348 344403 337516 320945 321321 213236 214804 749923 714111 1616456 1603119 447485 441557 627466 628570 788301 768172 792821 802520 829213 838437 795616 885019 2239983 2338941 1317333 1125480 692511 679703 829688 825302 843834 853939 870345 879500 990441 992530 5248694 5486943 40.15 70.4 2
11:06:40 2024-01-23 770165 769209 200206 194199 331668 337287 378871 372056 223749 223889 282751 289075 323166 327432 4661620 5028351 7053355 6829474 1319015 1364940 294643 259773 292054 290762 347854 336345 318936 322849 212044 213496 742568 717636 1630404 1602148 446781 444417 622117 630422 784200 762372 799575 802520 818331 833957 799026 885649 2238279 2351481 1297709 1107670 690554 680667 822807 818561 848671 856528 861359 869866 993363 997253 5333971 5496322 40.15 70.4 2
11:06:41 2024-01-23 776787 770579 199929 193739 330898 338579 375963 372056 224025 223104 282985 287465 322230 326146 4661620 4954520 7044533 6870912 1332074 1361866 292533 259236 290118 290621 345405 333510 319939 320375 212093 214768 745510 707746 1647115 1613777 447808 442255 622998 626406 779729 765622 794835 795542 823155 836657 790405 876992 2225826 2342261 1321461 1127885 694504 677744 821057 820923 846266 854225 860099 872446 991882 986285 5282542 5496045 40.15 70.4 2
11:06:42 2024-01-23 779628 769223 199818 193808 331933 337289 377733 374293 223265 222948 287177 287465 321677 328432 4670609 5047602 7103204 6825547 1300298 1365552 292321 257525 291848 289809 345587 336381 317937 319925 211415 214201 755074 720779 1621719 1592889 444318 441737 621237 629079 784200 758993 792573 799040 817717 829388 792199 878526 2226766 2351481 1278147 1107008 688101 677707 821057 814979 842604 855178 860243 867634 984740 992530 5333344 5486943 40.15 70.4 2
11:06:43 2024-01-23 774291 770579 196607 193577 327910 337559 377697 373729 223299 222443 286915 288163 324965 324167 4672216 4954520 7033149 6870432 1339707 1364817 290652 258972 288378 291635 344403 333402 317973 318958 211345 213600 744039 707746 1654560 1617217 445662 437772 620286 621801 775145 760105 788525 793300 820140 829532 784140 870553 2225826 2342261 1311286 1127083 690062 673737 819856 818326 838260 847442 858406 868871 984169 979159 5293874 5496322 40.15 70.4 2
11:06:44 2024-01-23 777783 770313 196607 192533 329626 336575 377733 372091 222337 222159 283484 287325 323691 326255 4674951 5073451 7087735 6837456 1300298 1366394 292024 256159 288847 288965 342879 333474 316464 318664 211014 212967 753581 718362 1623803 1592889 443206 438732 616495 623675 779729 754191 783873 793300 814013 825233 784092 875707 2231923 2348147 1325531 1106882 684148 676233 816377 811128 838260 847550 855693 860002 981310 986983 5342749 5496322 40.15 70.4 2
11:06:46 2024-01-23 771541 772214 195471 193141 327380 337107 376313 372457 222371 221409 282993 285217 324051 324275 4675586 4968681 7037483 6849381 1344366 1364929 288050 257380 288599 287853 343334 332392 316022 317000 209991 212967 753581 711061 1647140 1613777 444318 438923 618246 619833 772280 757883 783910 788704 814050 827567 781482 865088 2214978 2331387 1317391 1124405 688101 672427 814145 811703 836479 844544 850249 861261 979884 974323 5276370 5496322 40.15 70.4 2
11:06:47 2024-01-23 781323 770579 196069 191695 329141 333613 377433 374258 221755 221036 282520 285658 322089 326255 4682794 5086734 7087735 6846835 1302079 1361000 290758 255372 287639 288194 342879 332896 317603 316965 209809 212668 752088 717178 1643650 1594205 440131 439133 612975 619497 776632 749851 781647 788741 808365 819796 781809 870180 2224244 2344512 1321461 1106095 681229 672750 816377 805824 833812 846213 850249 855831 976359 979159 5350388 5489775 40.15 70.4 2
11:06:48 2024-01-23 775395 774366 194571 192576 328241 336740 374168 369911 221721 220348 282484 285623 323595 321858 4674800 4991216 7041850 6865593 1339783 1364940 287247 256159 286248 291474 344855 330813 318240 316521 209662 212371 741096 707746 1651758 1613586 441141 436747 615621 617199 770561 753725 780398 784080 811604 820518 774920 861795 2216553 2328082 1305181 1119364 682897 669573 814145 811128 830231 838464 848403 860796 974284 972224 5284229 5505665 40.15 70.4 2
11:06:49 2024-01-23 776224 773596 195285 191113 327265 333758 375185 369803 221038 220383 281326 285528 320486 323399 4681527 5083705 7084210 6832580 1312380 1362513 288063 254945 288044 290813 342879 332122 315335 316965 208682 211741 749102 714877 1662205 1602148 441872 437893 611243 619833 770561 749381 783813 787551 806085 818602 774976 860034 2210422 2346483 1321461 1106882 684148 672427 806044 802483 834667 845141 842152 852002 977733 977847 5385247 5518422 40.15 70.4 2
11:06:50 2024-01-23 783780 774412 194677 191109 327203 333758 376098 373729 220494 219118 282031 289329 321756 324981 4695784 5039172 7093058 6866008 1320918 1361828 291664 254307 286329 290991 340224 332320 315780 315802 209300 210974 749923 711300 1625042 1604557 438489 437811 615621 616762 772200 752051 775591 783524 807227 811505 771447 862556 2213569 2305382 1284016 1111621 675746 664598 810377 805909 826706 839016 845953 854327 964376 971210 5286361 5518106 40.15 70.4 2
11:06:51 2024-01-23 773455 773854 194641 190535 326780 333722 372003 369911 221174 219179 279491 285693 320771 322872 4688106 5050519 7057226 6846835 1319031 1364903 287212 253737 285775 287203 342879 328781 315370 317625 207996 211706 748253 717178 1617662 1603287 438801 432648 609026 617199 763554 742553 776698 780678 800325 818476 774920 853038 2207281 2342261 1325975 1108458 681924 667061 804899 802483 827879 838423 840953 852434 975393 971210 5352978 5508952 40.15 70.4 2
11:06:52 2024-01-23 778319 772762 193830 190484 325005 333794 374058 369984 221050 219767 279599 284872 320771 323103 4708514 5059871 7102900 6859534 1322695 1364903 291182 253737 284893 287001 339746 330813 313935 315802 207996 210315 748452 710434 1641955 1604427 437865 436747 610702 612623 769360 747182 773936 781268 802488 810557 767878 860178 2210422 2312960 1311286 1110038 675746 664598 806617 800173 823382 836393 843806 849299 964086 966476 5322284 5522958 40.15 70.4 2
11:06:53 2024-01-23 777230 772970 194203 189805 328705 333341 374240 369911 223747 217351 279455 289258 319317 322872 4708615 5045470 7022159 6856616 1319002 1362931 291736 252185 284866 286262 340499 330374 315780 314914 209727 210350 751284 717178 1620013 1602148 437242 430755 609026 615851 760242 745065 774487 774588 795730 811468 771484 849016 2205712 2320527 1336135 1106882 677195 661949 800306 804628 828041 831517 835180 852308 968488 962979 5291826 5515080 40.15 70.4 2
11:06:54 2024-01-23 783892 772610 193519 189351 326848 333252 372657 369623 221346 217724 278868 289329 319353 320433 4711874 5086642 7134362 6875400 1319901 1364903 286262 252185 283598 285958 339710 330118 312032 315838 206955 210133 746981 707746 1630680 1604427 436310 433093 608594 611455 767393 744538 769943 778396 800325 802455 763421 855789 2207281 2317238 1307216 1110038 675746 664051 805912 796502 818538 836861 839644 842580 959194 965712 5359807 5513565 40.15 70.4 2
11:06:55 2024-01-23 779174 772961 192953 189254 326817 330701 372003 368216 223364 217689 279563 283274 319353 322347 4717893 5055427 7042501 6861513 1320884 1364977 291254 251763 283996 285450 338722 330140 313648 313665 207348 209658 750716 719233 1620949 1603287 436310 430226 609026 613999 759130 742920 773385 771497 792178 810182 767878 845249 2198008 2314602 1303146 1110174 677678 661491 797918 801495 823345 828618 835180 848730 962323 956830 5316757 5529890 40.15 70.4 2
11:06:56 2024-01-23 785918 774962 193555 188194 325371 329738 372657 369947 220488 217724 278705 284668 319056 322156 4717893 5091011 7168318 6874971 1317127 1364940 286155 252150 282302 285552 338686 330140 312726 315284 207638 210133 752800 711061 1633161 1603287 434763 430078 603833 608226 761356 740061 765396 776512 795730 799419 758888 849016 2204164 2325123 1279432 1106218 670186 664161 802580 791955 818160 832251 833764 839658 956587 955588 5361560 5517654 40.15 70.4 2
11:06:57 2024-01-23 774759 774100 191730 189386 323992 331776 373183 366258 220180 217445 277850 284069 319317 320330 4711874 5011681 7062733 6884792 1339783 1364903 283741 252115 282368 283476 338722 328473 311997 313444 207638 208969 746116 707746 1648543 1613777 435381 429991 605117 606495 755869 739540 765162 766994 793445 807067 756185 843101 2201298 2311937 1313291 1116110 673821 658245 800191 797783 811791 820509 834841 840875 950048 951929 5293874 5524458 40.15 70.4 2
11:06:58 2024-01-23 774567 772711 192301 188194 325010 330469 369966 364867 219873 217013 276114 284069 317004 321996 4727271 5132198 7096785 6846835 1300284 1363482 285499 254940 283130 283476 336307 329673 311015 313444 207638 208365 755831 717178 1601043 1592889 433838 430114 602913 611455 756876 735872 765433 773213 787233 802415 761799 843703 2196595 2330157 1315356 1099197 675264 661195 793147 792701 818105 820509 827571 839658 959305 951966 5333344 5524458 40.15 70.4 2
11:06:59 2024-01-23 783460 771879 191358 188791 324484 329702 369893 365487 218730 217351 276149 281688 317392 320330 4715249 5092591 7106386 6874971 1320918 1364854 284574 255299 286346 282956 334591 329440 310109 311764 207638 207345 742568 707746 1612491 1603287 432609 429474 603833 605339 758020 737962 764350 769966 790910 797950 755187 847551 2198098 2312531 1323675 1106218 668273 659434 796784 786125 813521 827557 830533 832226 948240 955972 5369226 5515080 40.15 70.4 2
11:07:00 2024-01-23 775017 773670 191057 188194 321996 328706 372095 365159 219224 216513 276149 280626 317392 321048 4727271 5055569 7037483 6865593 1322339 1364977 285009 251814 281557 282019 338614 327400 310579 310784 207638 207166 749102 715131 1601975 1604557 432609 428777 603833 608226 754519 737778 764901 765073 785293 800223 754915 837540 2187249 2302113 1317445 1110038 670947 652865 793147 791540 811174 820204 829249 837010 950085 948427 5330144 5521608 40.15 70.4 2
11:07:01 2024-01-23 777193 772975 191354 187570 323496 328706 369966 363229 218883 216340 275691 283168 316365 321048 4736650 5137459 7115711 6866008 1296597 1363482 285445 250542 282938 282019 334053 326575 308235 311510 207054 207783 741637 717178 1649535 1586117 428731 428777 599769 611647 755820 730741 760159 765604 783603 793445 760244 839504 2191850 2305382 1313321 1093704 669040 655995 788874 785715 814136 823000 821105 832740 953807 951114 5399182 5524458 40.15 70.4 2
11:07:02 2024-01-23 786476 772546 190924 186850 321996 327679 369301 366551 218848 214966 276114 281018 316365 320294 4736650 5035376 7065361 6893729 1329399 1362931 282841 250894 281235 282019 334591 324496 310504 310060 207054 206953 743130 710554 1651969 1613586 430702 423601 600129 602196 751579 733789 755799 761156 786405 796820 750881 836157 2188736 2289073 1302907 1106882 663720 651238 794844 788667 807127 818467 820780 830332 941894 944269 5291902 5524458 40.15 70.4 2
11:07:03 2024-01-23 775026 775044 191358 186663 323041 328651 368745 364356 218883 214599 274812 282073 315411 321048 4736650 5082585 7093058 6864452 1316207 1362931 283741 250506 282539 280764 334556 324424 311166 309590 206472 207489 769335 718154 1620949 1604261 431316 423637 599880 605520 744799 731854 760159 760070 779724 793513 752019 829862 2185683 2294533 1290173 1100713 667796 649359 784177 786327 807200 816159 821105 830332 944675 939311 5318512 5539262 40.15 70.4 2
11:07:04 2024-01-23 782702 770749 190460 186401 320696 327723 369569 364903 217491 214932 274391 280595 315191 321275 4746029 5118828 7173429 6874971 1315243 1362513 281086 250732 279617 280663 335791 324460 307698 310748 204994 207102 746797 711809 1631383 1601978 429476 426862 595845 600840 751119 728742 753650 763947 779692 791205 749733 832222 2188736 2306525 1315368 1092943 660694 654013 788603 782932 807163 818467 815099 824224 944639 942937 5361560 5524182 40.15 70.4 2
11:07:05 2024-01-23 778889 773707 190156 188077 320050 327679 365398 362141 217864 214266 274356 280556 314936 315514 4736650 5050519 7055929 6884350 1333899 1362931 280196 249767 281271 279349 334088 324172 310786 309342 205932 206171 751284 707746 1635486 1613699 430702 423565 596011 598417 745167 729697 752244 756236 781900 791029 742925 828059 2181026 2292906 1298754 1108458 664193 649359 787720 786273 800297 810209 822862 829113 935471 939311 5286316 5524458 40.15 70.4 2
11:07:06 2024-01-23 773891 775008 190408 189475 321052 327723 367637 361093 218168 214232 273936 281215 313550 318828 4746029 5121220 7112246 6859534 1317147 1361545 281086 249346 279617 279811 337419 324136 308937 309015 204742 206240 758146 714538 1630840 1599699 430088 422410 590864 600914 743058 725684 754314 758572 775177 791205 749385 825146 2176373 2311937 1306892 1094465 662106 647379 781365 784043 805714 809377 813516 827934 941894 935255 5314533 5536339 40.15 70.4 2
11:07:07 2024-01-23 786129 771847 190122 189436 321052 326799 366785 363229 216631 214266 273552 279738 313480 319133 4746029 5132161 7162338 6893729 1314302 1361545 280021 249670 279220 279990 333830 323787 308829 309484 204276 206205 755069 710790 1639331 1599873 427038 424443 591228 597170 743707 724511 750590 758438 778621 786515 746164 830365 2179463 2300481 1288901 1089059 658817 648368 783905 776636 804890 811459 811202 821007 939197 939311 5370966 5533837 40.15 70.4 2
11:07:08 2024-01-23 778544 774679 189265 189537 319011 328418 364267 363854 216816 217689 272752 278854 313515 317371 4746029 5059020 7055929 6888812 1340829 1364854 281227 249411 279365 278475 335754 322053 309215 309871 205065 205529 749769 705726 1644888 1611407 427038 423241 594270 595218 740883 724621 749096 751236 778070 784500 737954 823121 2173279 2277722 1284216 1100713 658076 645722 784177 777809 797394 809033 814826 819801 930081 935889 5370966 5533837 40.15 70.4 2
11:07:09 2024-01-23 778889 776264 189226 189065 320045 324888 365398 363084 215509 217277 273552 278819 312537 318865 4755407 5107541 7084210 6878209 1319015 1361471 281100 247806 278935 278794 333492 322279 309374 306789 204849 204817 748914 716154 1608480 1601978 426431 420523 593850 599636 741770 723888 749265 747678 770556 784355 740677 821040 2163994 2280463 1306282 1098364 660694 645264 779706 779536 795402 802518 815099 820610 929006 932170 5306671 5533837 40.15 70.4 2
11:07:10 2024-01-23 775026 774141 189256 188998 319785 324888 365362 363084 216445 214047 277683 278854 312572 318342 4757717 5111176 7102625 6887658 1317035 1362294 280118 247980 278471 277516 333794 321267 306802 307005 203882 206882 751991 715904 1620663 1595337 425826 420850 590407 597827 738101 719221 744546 749906 770286 784427 742888 816268 2170191 2286670 1278727 1094502 658817 643892 776154 777185 796793 802518 811202 821007 934110 930195 5284192 5529890 40.15 70.4 2
11:07:11 2024-01-23 781977 772970 188597 189025 319585 324888 365433 361006 215440 217689 273950 278047 312503 315514 4761388 5163255 7140821 6879407 1302154 1361471 279240 246453 279329 277199 331847 323140 305903 309566 203634 206300 758146 716666 1598459 1586117 426424 423842 589749 595878 738608 719522 748492 753743 764942 781563 738475 816231 2168649 2305382 1296677 1089834 658817 644531 776894 774953 799164 802374 804088 821007 935471 928808 5323938 5535313 40.15 70.4 2
11:07:12 2024-01-23 787251 771879 188838 185592 320982 324816 363175 363597 215440 214348 277254 277744 316611 318378 4755407 5137373 7178551 6886069 1320842 1361434 278357 247321 276944 277286 332351 321672 304721 309652 203241 203722 753530 705726 1610674 1599873 424317 421223 590586 590170 743325 720312 744388 752106 771649 775378 736663 819834 2170191 2286942 1300830 1089560 653252 643892 774957 770332 798032 806827 802454 811427 934809 930195 5382491 5529890 40.15 70.4 2
11:07:13 2024-01-23 788099 773043 187416 186104 316132 324924 363175 361006 214074 217277 273756 275682 312033 314926 4761388 5115884 7133761 6894446 1319015 1358730 277886 245835 276096 280800 330326 322279 304757 306789 203882 205144 754315 707746 1633689 1595337 423416 419932 589754 590878 738498 719258 742200 746979 770011 771965 733949 816268 2170191 2287998 1300830 1091387 652787 644806 774957 769855 795702 802518 801883 811719 932789 930195 5403041 5533837 40.15 70.4 2
11:07:14 2024-01-23 786208 774095 187420 186108 316096 323435 362631 361042 214074 214348 273950 275453 316683 314447 4764786 5102992 7103016 6904934 1317147 1359612 277230 245932 276464 281365 328778 319952 305903 305926 203373 205288 748253 707746 1620091 1595337 420914 420552 589452 590842 738101 719522 735610 745047 766097 772545 729432 819834 2165381 2276107 1325975 1091387 652787 643892 774957 769205 792788 802410 801312 809336 929387 928844 5410768 5535313 40.15 70.4 2
11:07:15 2024-01-23 785887 773038 186863 185583 315876 323830 364608 361042 214074 213747 273563 275233 316611 314447 4758522 5082771 7103539 6913442 1320918 1358411 279448 245351 275144 281159 330443 321207 305830 304851 202567 204713 745222 707746 1653171 1604427 420840 417849 588079 589997 735451 717484 738763 739802 766061 775306 731932 816300 2167074 2262076 1296677 1091387 651321 643892 774371 767464 792226 802338 799262 808686 930984 924772 5405205 5533837 40.15 70.4 2
11:07:16 2024-01-23 786472 772934 190786 185588 317788 323267 364093 360970 213857 213500 273140 275350 313295 313455 4779306 5117148 7123556 6884350 1319031 1360351 279055 245008 275180 277848 327786 323033 304972 304994 202602 204426 749769 707746 1618555 1595337 419578 420254 588913 590531 737218 719012 737186 745226 764869 772479 730951 814960 2165533 2277722 1296677 1091387 650932 642980 772725 767781 792788 802072 797147 806926 930324 919497 5405205 5533837 40.15 70.4 2
11:07:17 2024-01-23 787704 774059 190755 185588 316001 323759 363836 359451 213310 213747 272297 274967 313080 315708 4782657 5097791 7103091 6897535 1318955 1360351 278663 244802 274916 276323 327644 319881 304044 304958 201930 204104 746797 706735 1611075 1595337 419615 419660 587334 589579 736226 717484 737186 741557 761562 766436 728821 814068 2160918 2277722 1296677 1090610 649545 642070 770501 766673 791103 801985 796214 805743 929006 926454 5368533 5533837 40.15 70.4 2
11:07:18 2024-01-23 782506 772379 190675 185588 316001 323759 363579 358728 213378 214047 270405 277498 313044 314950 4773224 5122268 7117317 6904037 1319031 1359612 278271 244903 274758 277458 329472 321207 304543 304030 202095 204104 745222 707746 1616103 1595155 418956 414840 586498 589579 732778 715417 733970 738257 761388 770845 726682 814068 2160918 2259282 1294600 1090610 649545 641579 771630 765604 788828 800287 793047 802207 926340 923688 5410768 5533837 40.15 70.4 2
11:07:19 2024-01-23 786467 773711 190684 184097 316001 322777 363066 360644 213800 212794 272044 276648 312130 313092 4773224 5092097 7104524 6908507 1318890 1361434 277880 244220 274302 276644 326991 320298 303850 303035 201930 203818 758146 707746 1610226 1595337 418360 417259 586379 588743 733471 715417 732890 738526 761388 766328 724516 811602 2157776 2274493 1292523 1088284 648998 640181 769007 762791 788233 799157 795075 805832 922232 919668 5340969 5532350 40.15 70.4 2
11:07:20 2024-01-23 781611 772970 190238 185030 315484 322813 360916 358477 213504 213657 270333 276755 312202 313883 4770998 5138724 7119670 6884350 1320880 1358411 277223 243504 273883 275726 327256 321207 301246 304030 201296 203532 752800 705726 1602727 1595337 418949 418476 585231 586551 735085 713247 735090 741777 761388 764100 727832 806921 2157812 2277722 1294600 1084845 645765 636352 765737 762280 787638 793202 793129 802170 920892 917685 5345458 5533837 40.15 70.4 2
11:07:21 2024-01-23 783910 772766 190310 184412 315742 322526 360591 358662 213469 212602 269608 276755 311255 313438 4772438 5141058 7149627 6886107 1319031 1355720 276374 243504 272664 274883 327256 320752 302237 303817 201121 202963 736683 703713 1626832 1595155 418658 417849 583858 585234 731705 711232 732927 737967 760274 765015 722394 806274 2154708 2271724 1292523 1082062 645305 636502 764615 761702 786487 793360 793129 804684 920465 915707 5335362 5543216 40.15 70.4 2
11:07:22 2024-01-23 783979 770722 190381 183840 315712 321549 360012 357506 212617 211640 269988 277144 310313 312572 4790377 5157637 7143121 6894184 1315193 1358524 275757 243265 272594 274463 328505 319357 299422 304030 200757 202928 740569 703713 1619473 1595155 418360 414804 582961 583631 730634 710118 731812 737718 756944 763934 721336 804557 2157776 2274456 1292523 1085150 643927 635903 765737 760013 786398 793360 789638 802099 919124 910484 5337155 5543216 40.15 70.4 2
11:07:23 2024-01-23 781633 774879 187583 184132 314274 321692 360663 357506 212617 212751 269157 276332 311220 312920 4776723 5132356 7112524 6884350 1316170 1355472 275686 242721 272594 274043 325778 320298 302255 302858 200595 202928 749769 703713 1606915 1595337 417172 414804 583207 583507 729564 710044 728590 737554 756410 763395 721647 808084 2154708 2268502 1290447 1078985 644650 634698 761370 758949 785840 792875 792803 802356 917135 911963 5323938 5570193 40.15 70.4 2
11:07:24 2024-01-23 787541 774925 187587 183141 315893 320440 360699 357506 212583 211288 269572 275908 309949 314154 4781656 5172541 7172550 6893729 1315243 1353725 274879 242721 272142 274043 325778 317376 299386 303817 199827 202751 755069 703713 1603244 1592889 417766 414768 580542 581769 729642 708290 728590 739554 756373 761780 723454 802202 2154708 2268502 1286293 1077140 641888 634698 760287 758535 783575 790638 790799 802393 917172 909279 5329745 5540581 40.15 70.4 2
11:07:25 2024-01-23 787679 774412 187663 182816 315856 321349 359577 357470 212254 211238 268887 275206 308579 313199 4788665 5161308 7153873 6893729 1315243 1355621 274003 246251 276735 273206 325252 317412 300708 303106 199792 202291 746799 703713 1611075 1592889 417172 413493 578079 582849 727810 706249 727860 738078 755316 761780 720280 804716 2151646 2271269 1312253 1075032 643011 634698 759085 756126 779660 788929 788478 802356 915801 909279 5328268 5559554 40.15 70.4 2
11:07:27 2024-01-23 785858 774412 187400 182983 315856 320894 360373 357183 211994 211379 268733 275206 308614 315671 4783544 5172095 7173429 6893729 1314302 1355683 273756 242314 273629 273171 325287 315518 301471 303070 199118 202291 758968 703713 1644465 1594021 416580 414076 578079 581196 726779 705712 727860 736934 751891 757386 721647 802389 2151646 2268502 1294600 1072737 643469 634698 758130 756721 779660 784346 786130 800878 911812 901470 5345339 5556115 40.15 70.4 2
11:07:28 2024-01-23 783621 774962 186899 183071 314603 319535 360264 356467 211374 211415 268698 275646 309550 312943 4792922 5172541 7180200 6893729 1308591 1355683 273811 241977 272857 272944 327188 315554 302041 302610 198681 202609 757405 703713 1655343 1594021 415399 412224 576407 580784 724722 703965 726307 735890 748229 757386 719601 801559 2151646 2266893 1294600 1072737 644650 632902 756517 757868 779660 783794 785853 800038 913205 906504 5353378 5546682 40.15 70.4 2
11:07:29 2024-01-23 783617 774957 186764 182909 313058 319535 360880 355468 211374 211034 268887 274786 308579 312468 4780577 5174463 7174301 6884792 1302041 1353725 275300 246042 272664 273171 326726 315482 298932 300775 198750 202609 750290 707746 1633123 1589498 415104 410670 574779 581196 725750 701083 725237 734774 751120 757386 721883 801210 2145422 2262076 1292523 1077177 643927 632902 758669 756089 779660 781767 783542 796446 911078 907825 5314780 5539690 40.15 70.4 2
11:07:30 2024-01-23 778192 773863 186608 182307 313093 317853 360300 355990 211272 211049 267237 274821 308614 312808 4789504 5191112 7145373 6884792 1298181 1354210 275757 245971 272857 272718 324852 315482 298479 302046 198715 201656 742191 710790 1618117 1586117 414222 409770 573894 581196 723660 700089 723655 729410 747828 756212 721647 800033 2140851 2268502 1292523 1075798 643927 631039 756275 756089 777382 783212 788211 798631 903801 910594 5297822 5537250 40.15 70.4 2
11:07:31 2024-01-23 774957 772766 186599 182058 312179 320630 357991 354770 211374 210389 267201 275014 308402 313180 4783544 5180137 7103204 6865593 1305876 1353725 274039 242936 273049 270644 324797 315410 297789 302474 198094 201304 755843 707746 1643500 1589498 416580 412510 573858 581196 719624 699592 727484 729446 746565 757423 719601 790734 2136137 2246872 1284216 1086737 643011 627298 760791 757996 770529 784211 788211 792742 902353 909260 5394426 5540256 40.15 70.4 2
11:07:32 2024-01-23 774015 772961 185460 182967 312637 317818 358638 355021 210722 209732 267845 272362 308614 312144 4783544 5123284 7022196 6874971 1314237 1356588 274003 242320 273049 271023 324888 315188 297576 299148 198750 200323 751991 709774 1601042 1594021 415399 411126 578079 582435 718604 702116 727860 726181 745608 757423 712907 791334 2137382 2237665 1294170 1085155 637321 625225 758669 750280 772248 786469 783617 791441 907549 907972 5426751 5543216 40.15 70.4 2
11:07:33 2024-01-23 784246 772975 185772 181896 311594 319535 357559 355468 214492 209593 268186 272503 308015 311887 4786089 5088696 7097841 6903211 1330312 1356588 273166 245625 270567 270644 324888 315153 298236 298954 198370 200988 758968 701709 1624132 1604285 415104 409964 574779 576981 715554 701083 722553 725667 749330 757386 711200 793063 2139178 2239253 1280063 1082062 638231 630556 760250 754635 774800 786542 779058 790553 907845 902701 5354213 5543216 40.15 70.4 2
11:07:34 2024-01-23 781589 775044 185425 182019 310215 317853 356449 356026 214527 210389 266007 272503 308077 310236 4792922 5141095 7121591 6893729 1313354 1351806 272333 241980 270639 270644 323639 315446 297576 299387 198543 200184 752042 704339 1618848 1590627 411116 410254 576407 578692 719661 700520 717222 725630 745082 754311 710381 795311 2139330 2252882 1280063 1078218 637321 629028 755920 749946 776698 784320 782539 791716 907845 902469 5322360 5546682 40.15 70.4 2
11:07:35 2024-01-23 786204 772762 186216 180870 312179 319163 355807 355917 214651 209113 266416 273563 306184 311115 4792922 5176221 7143688 6903108 1311485 1351806 271502 242150 270315 269820 323543 314930 297861 298466 197509 199696 746738 701709 1608243 1590627 413013 411416 574552 576092 719661 699096 718823 728761 746602 748445 711164 793063 2139330 2259282 1275909 1071021 637776 629065 751556 749049 771474 775261 779583 792882 903912 898882 5350388 5560526 40.15 70.4 2
11:07:36 2024-01-23 784147 770754 185290 181340 312144 315622 356485 352280 214167 209078 266381 272277 306717 311012 4792922 5174463 7162436 6893729 1310548 1352286 271032 242320 270114 269820 324359 313460 297789 299373 198359 200813 781239 706230 1629025 1586117 411772 409386 570930 574428 717585 696058 718535 728761 743886 752715 713252 794798 2139178 2267926 1296291 1074085 640971 627282 752625 751886 773936 776850 779058 789953 900652 892492 5297718 5543216 40.15 70.4 2
11:07:37 2024-01-23 773582 774403 185460 180905 310219 317734 355914 351956 214387 209078 265378 272950 306468 310273 4792922 5205628 7136021 6874971 1290946 1355720 272749 240650 270675 269820 322283 314230 297680 297598 197303 199975 755843 711809 1614626 1576284 410535 410544 572147 579549 718094 696588 720978 727212 738190 748481 712401 783799 2129411 2257150 1275909 1078102 637171 621788 753697 751421 767323 777400 783691 788344 896185 897614 5381639 5533837 40.15 70.4 2
11:07:38 2024-01-23 776246 774136 184558 180874 311794 317734 356485 352028 213982 208717 266416 270173 306682 310273 4792922 5140723 7089261 6874971 1307742 1350578 272333 240855 270114 269374 323639 311560 297789 296628 198625 199696 759812 709774 1603712 1586117 410535 408231 572606 577909 713458 697118 719370 719541 738749 752715 707756 785452 2129411 2243029 1277208 1083429 633699 621788 753771 744532 765074 781818 779243 783730 898873 901869 5399182 5548634 40.15 70.4 2
11:07:39 2024-01-23 779664 772707 184281 180584 309710 317734 353781 354020 211216 208066 265564 270809 305756 310273 4792960 5101422 7077724 6897144 1330350 1353761 271088 241604 268644 268742 324359 311306 297608 297883 198625 199071 760530 702323 1621890 1599873 410499 405790 572147 573602 711332 697118 715473 719541 743053 752715 709182 790474 2138111 2241284 1300531 1078102 634602 627282 750799 747053 768849 779900 774478 783730 899567 897241 5331550 5543216 40.15 70.4 2
11:07:40 2024-01-23 783386 772214 184543 180200 309714 315622 354277 354571 213947 208682 264750 272728 305756 309762 4811792 5174463 7136021 6893729 1313354 1354210 269851 240650 269561 268555 321003 313496 295758 297883 198625 199071 766557 700314 1602265 1589498 409919 409386 573329 572257 716569 697118 717512 723504 742265 747058 709182 787840 2135952 2254203 1282140 1066151 634602 625468 744776 748516 766033 770835 776496 790404 896488 894025 5335556 5539262 40.15 70.4 2
11:07:41 2024-01-23 779169 771843 184121 180299 308345 315874 355914 351992 210507 208717 264750 270998 305508 309762 4811792 5176372 7187009 6884350 1299259 1353248 270843 240446 268042 268964 321942 311560 295794 297883 198359 199071 766954 707746 1602211 1576897 409074 405862 567266 572697 714505 690882 713838 721203 737985 748724 710160 789384 2129879 2260680 1294170 1071543 637321 620031 744923 747642 765728 775094 778907 783730 886123 891419 5312712 5543216 40.15 70.4 2
11:07:42 2024-01-23 773895 770754 184543 179705 309714 315802 353781 351992 214246 207349 263974 271546 304552 308924 4792922 5173800 7103204 6865593 1303045 1352540 269851 239365 268869 271642 322431 311087 294891 297631 197509 199071 761399 707746 1610276 1584169 410462 404184 566864 572661 708391 690882 717800 719393 736902 752111 709226 779030 2120580 2221997 1294170 1085150 634602 620067 751670 747164 763522 772500 774644 779109 889705 898804 5373922 5529890 40.15 70.4 2
11:07:43 2024-01-23 769489 770749 183666 179765 307338 315947 355505 349800 210801 207384 264489 269950 304800 305961 4795454 5119143 7041108 6879440 1321853 1352286 268995 239329 269283 271606 321906 313369 296497 297176 198066 198725 761399 701317 1596955 1595065 410209 404220 568911 571976 708391 695805 715816 718446 741215 748229 704655 782474 2122748 2222710 1284831 1075798 631898 623734 749312 745323 764064 773044 768840 779109 898326 892051 5352155 5535313 40.15 70.4 2
11:07:44 2024-01-23 781663 772747 183045 180010 307089 315802 355254 351672 209592 208426 263939 268941 304834 306536 4802339 5141058 7112246 6893729 1313392 1350366 269405 239329 268006 268112 319441 310109 295758 296103 198066 197793 758968 701847 1617926 1586117 407045 404541 568911 571976 713437 695805 711122 716847 738064 744978 701087 787059 2126627 2242954 1269679 1066189 628852 621583 744486 738489 765125 773016 771652 783593 894544 886828 5331550 5548737 40.15 70.4 2
11:07:45 2024-01-23 783979 766351 183666 179057 309245 313886 355003 351668 210066 207384 263939 269762 303423 310236 4808248 5191112 7153013 6893729 1311485 1355337 268142 239365 266898 271833 320671 309674 293993 297811 197509 198448 750569 701709 1612700 1586117 408493 405433 567343 570061 712387 691715 712757 721587 738059 744978 706160 783589 2133101 2241396 1286293 1066189 634353 622815 742741 745323 764606 766319 769971 781440 888043 889527 5305127 5543216 40.15 70.4 2
11:07:46 2024-01-23 763864 771667 183084 179412 307378 315358 355505 349800 210213 207707 267839 269762 303846 306018 4794367 5194558 7144534 6874971 1291697 1349408 270675 238589 267183 271976 319701 310362 294028 296937 197819 197828 764574 710790 1617479 1574370 407297 405200 567747 574344 712424 687280 712757 719541 731627 742796 707165 781398 2120032 2252882 1264486 1071510 631000 617185 740298 745047 761901 766427 772339 782590 880677 885574 5327514 5552594 40.15 70.4 2
11:07:47 2024-01-23 771090 766382 183045 178599 308085 314399 355003 350894 210801 206416 268101 269894 302931 308343 4797785 5170650 7112246 6874971 1302053 1352286 268995 238589 268006 267767 320671 309674 293062 297356 196955 197828 758225 705726 1618927 1585610 410240 404853 565330 571939 704169 686757 713652 716266 731141 747865 703575 773407 2115178 2230756 1285689 1078985 631898 612888 748651 742498 756881 766499 773376 775521 883178 891171 5377532 5539262 40.15 70.4 2
11:07:48 2024-01-23 774990 771672 182764 179099 306978 315874 354002 348747 210213 206416 263679 268532 303635 304564 4783944 5121220 7045415 6884350 1316117 1351577 272246 237851 267219 267767 319925 310937 295177 295852 197232 197621 762987 698313 1615412 1599425 409657 404566 565553 568119 705216 691554 711234 713861 735895 746220 699175 776819 2123345 2213183 1296677 1072737 628404 619958 747371 736041 759098 770835 765153 775521 893497 889747 5345339 5539262 40.15 70.4 2
11:07:49 2024-01-23 778884 770304 182308 179134 306987 314878 352010 349836 209244 207384 267352 268497 303635 307202 4804820 5163250 7106386 6878171 1309538 1350366 271864 237851 266141 267767 318441 309639 293346 294878 197370 197175 759812 700334 1610026 1589002 407334 404397 565553 568119 710404 689829 709172 715288 733981 737171 699138 778729 2123828 2239253 1296291 1060387 628852 617771 738078 737409 758474 764091 765153 779146 888373 883365 5354213 5543216 40.15 70.4 2
11:07:50 2024-01-23 781648 770575 182470 178599 307128 313807 355003 350571 209376 206416 267802 268497 302966 308815 4811792 5189397 7161235 6903108 1305783 1346537 271602 237886 265262 267767 318699 311156 293509 297464 195770 198206 770793 705350 1608626 1583630 406179 401949 562927 566804 706240 686532 707193 716486 731810 738676 703007 779104 2119072 2239802 1283569 1064666 630895 616428 740269 742112 760785 761908 765461 774584 883129 884147 5303293 5543253 40.15 70.4 2
11:07:51 2024-01-23 783049 770570 182308 178531 305952 313409 352010 347138 209557 206416 264086 269316 307571 306054 4811816 5225680 7118348 6866008 1300193 1351764 267886 237556 267112 266874 318441 311597 293070 296650 196530 197552 758225 706363 1622686 1584481 408493 403451 562890 568485 704178 683775 710114 712761 727473 743506 702656 772099 2113054 2226438 1285689 1075846 629751 616311 744361 743048 754187 765168 768803 772104 882536 883443 5386340 5541742 40.15 70.4 2
11:07:52 2024-01-23 772684 772762 181536 179095 306874 313337 355003 347626 209161 206347 264647 266800 303388 308505 4802301 5137928 7042501 6874971 1310584 1346500 268551 236680 266701 266910 318664 310900 293509 296363 197330 198039 759812 700314 1613620 1595155 408615 403136 564928 567575 701184 688925 708705 710321 731691 739395 693912 774413 2110391 2211613 1286293 1071973 626168 617877 743035 736898 756471 766319 762831 772734 889632 884614 5386340 5542939 40.15 70.4 2
11:07:53 2024-01-23 783334 772219 181536 179109 306987 313337 351938 348430 208184 206347 264647 266395 302931 306436 4811680 5137373 7107965 6903614 1319898 1356303 269308 237081 263815 267000 320821 309001 293815 293908 196224 196388 759812 702323 1606329 1593800 404881 401428 563052 563607 701684 688488 705900 709130 731201 738567 694968 777581 2119072 2220458 1287809 1066189 625001 617185 738170 735817 759198 766319 764567 774380 882850 874177 5340969 5543216 40.15 70.4 2
11:07:54 2024-01-23 780365 770579 181575 178215 306987 313850 351546 348675 208509 205921 263269 268463 307680 304278 4811680 5170650 7125037 6884350 1310270 1349408 268929 236880 266965 266590 318944 311414 292170 294086 196224 196388 758225 698313 1606972 1585610 406179 402021 563486 564839 706116 685749 705073 711141 729596 730021 695499 774413 2119072 2231706 1267602 1056945 625276 616311 735027 735853 755935 761771 762437 776628 884387 874068 5358042 5543216 40.15 70.4 2
11:07:55 2024-01-23 781796 770570 181824 177935 306987 310931 351938 349201 208184 205706 263863 266834 303503 306536 4811680 5194806 7177948 6899108 1305783 1349408 267477 237166 266965 266590 319462 309147 291832 294985 194984 197038 752472 702323 1614532 1582505 404454 401428 559743 565048 703178 682643 702499 711177 728493 738749 698074 774413 2114556 2232060 1277208 1062654 627956 616311 738078 738041 756508 757414 764064 773278 879813 878748 5284192 5541742 40.15 70.4 2
11:07:56 2024-01-23 771819 770579 181253 177379 306987 311693 351636 345503 208184 205706 261752 266869 304357 307858 4818553 5219806 7117317 6869375 1294597 1352615 269093 238417 266079 265285 319010 310095 291388 293631 195531 196388 756638 705350 1615314 1581381 406179 401428 560390 565312 700190 681192 709209 710321 726738 738210 697049 765879 2109780 2218980 1279328 1073318 627061 612755 740403 737944 749704 762847 765153 767540 876104 883953 5378645 5541742 40.15 70.4 2
11:07:57 2024-01-23 771894 771672 180668 178501 306043 311439 351866 346023 208005 205066 263677 265771 302710 304528 4809264 5147708 7042501 6869375 1316094 1352578 268266 236069 265369 265506 316894 308892 292001 293318 195842 196081 758225 698313 1629211 1590627 405669 400963 562890 564356 698702 684888 706150 708162 726365 738567 691941 769350 2110766 2202399 1269679 1069244 623498 614493 740269 729410 751587 763386 758428 768397 881567 874141 5406902 5543216 40.15 70.4 2
11:07:58 2024-01-23 783575 770096 180672 179271 306052 311876 350804 347661 206925 205706 263863 265184 304143 306079 4811680 5128101 7095064 6897144 1317013 1351340 268373 235809 264706 265914 319010 306397 293140 292121 195531 195775 765962 701317 1589391 1585882 403220 400295 562527 563956 700724 684473 701882 705194 721426 730093 691941 773872 2113781 2215739 1281449 1064666 622578 612755 735027 729633 755935 763925 761742 769836 884382 878070 5335362 5552684 40.15 70.4 2
11:07:59 2024-01-23 783616 770579 181536 180426 306987 311403 349711 347661 207860 205101 263269 266869 302333 306872 4819602 5198503 7149627 6897535 1310340 1344678 266763 236174 265456 265470 318524 306397 290026 293425 194883 196150 750290 698313 1622898 1583353 402593 400861 558914 562756 699917 680599 698871 710321 721314 734031 693724 771001 2110654 2222402 1277986 1063411 624387 614566 735950 735295 753794 756826 758879 769252 877901 877358 5316511 5543216 40.15 70.4 2
11:08:00 2024-01-23 772370 770570 180711 177100 305580 310931 350486 344465 207651 205386 261680 266580 303503 304528 4811417 5235699 7145373 6879459 1285255 1348880 268786 234719 266209 265409 315766 307876 290334 292334 194781 195267 756638 708112 1590584 1572135 403559 401428 558124 567315 700190 678782 704034 709314 719426 734816 691880 764440 2101982 2213183 1227089 1065816 624387 608258 735950 733720 748108 756203 762360 766995 875083 874393 5386340 5543216 40.15 70.4 2
11:08:01 2024-01-23 772720 770575 180676 176817 306052 309051 351830 346059 206925 204890 263305 269972 303290 305458 4820782 5168114 7094785 6895502 1302015 1343611 267960 235375 265644 264252 318524 305893 291973 291233 194781 197344 745222 706363 1594601 1581381 403522 400295 562655 565275 698702 682643 704034 701033 722362 730057 688893 765087 2102293 2207093 1275088 1071210 619474 608694 736069 728452 746721 761771 760262 766086 879946 874068 5410768 5555099 40.15 70.4 2
11:08:02 2024-01-23 780542 772290 180637 178768 305585 313067 349184 347626 207536 208272 261752 265184 302581 303601 4821059 5111766 7074794 6904934 1320906 1349729 267548 235410 263850 264393 317856 306433 292115 290560 194914 196928 761399 700314 1595755 1581381 401500 398985 560934 562756 699198 682159 697894 701865 722631 730309 687881 769869 2107284 2222402 1277208 1060387 618516 608688 731449 728724 753762 757377 757257 767540 880267 872918 5329745 5543216 40.15 70.4 2
11:08:03 2024-01-23 782341 769489 180724 179989 306721 309989 348377 346580 206925 208818 261680 266800 301662 304528 4821059 5187109 7159686 6895502 1309528 1350690 266692 234823 267639 264172 315874 308311 291194 292050 194604 194928 759812 697316 1592772 1583353 401383 400861 558124 561162 700190 679745 699884 707305 724717 726101 690923 765359 2109780 2212563 1263449 1056341 621727 610988 731450 729373 751625 755902 755289 765327 875353 872954 5320573 5543216 40.15 70.4 2
11:08:04 2024-01-23 774567 770575 180356 180289 304901 309989 350804 345019 206213 205066 261486 265184 302581 303566 4821059 5215007 7158062 6886880 1293926 1342657 267244 234823 263959 264428 315586 305734 289991 291481 193859 194624 755051 705726 1591020 1571019 398976 396849 554867 562756 698207 674255 697894 704124 718410 728147 691941 768366 2102293 2234494 1298046 1060114 621727 607979 728858 733141 749492 754005 758465 765327 868759 865487 5312712 5543216 40.15 70.4 2
11:08:05 2024-01-23 770170 771701 180642 179997 305156 309015 348657 344983 207536 208418 261239 265990 301662 304064 4821059 5185908 7110278 6876637 1301906 1345472 266460 234789 267261 263741 318299 305212 289590 291925 193688 195098 748504 705856 1597736 1576897 401099 396146 556510 562756 692001 674804 699884 701101 716275 730093 691450 767439 2097269 2203963 1270847 1072737 619474 607548 736069 729373 744951 757377 759544 759901 873224 875576 5370966 5533837 40.15 70.4 2
11:08:06 2024-01-23 774750 770570 180071 180316 303267 310748 347572 345188 206890 208055 261423 266717 302157 304299 4811792 5140622 7062358 6895502 1320918 1346963 264459 235340 264296 263040 317661 305212 289488 290392 193859 196375 753464 698313 1627802 1586117 400177 396146 556547 558672 693137 678265 695874 700604 722631 730309 686834 766668 2102293 2210523 1275088 1063411 617114 609118 731969 726659 749265 757305 753105 763966 874075 870624 5345492 5543216 40.15 70.4 2
11:08:07 2024-01-23 779220 769493 180071 179911 304191 309772 347345 343466 206678 208091 260031 265990 301416 303186 4822177 5200524 7158062 6893729 1302053 1344937 265581 234357 263959 263513 315838 306469 289401 290560 193894 195825 751877 698313 1622033 1576897 398976 396813 554439 558672 695174 674255 695837 705194 721573 724722 688893 764477 2105284 2207523 1271756 1056907 620844 609118 728858 728306 747104 752706 755401 764407 871333 865505 5305127 5539262 40.15 70.4 2
11:08:08 2024-01-23 772364 770034 179778 180028 304182 308151 348377 344955 206890 208343 259995 265552 300850 302643 4831650 5235458 7143872 6875400 1287272 1342657 265643 233344 267254 262742 315838 306216 290409 290013 193518 197882 769768 702710 1590430 1576897 402646 396146 553229 561162 692001 671768 699884 701101 712210 730562 689944 756176 2096011 2203963 1293715 1069686 620844 607117 732828 728921 743025 754835 755566 760164 866268 874230 5380371 5541742 40.15 70.4 2
11:08:09 2024-01-23 771309 770570 178407 180395 302203 308186 348657 345442 206712 208055 260397 264931 300394 303695 4825632 5140907 7058963 6884792 1315173 1346500 265608 233379 267072 261940 315802 305033 290783 289545 193688 195825 755051 695327 1609403 1590135 400177 395517 555724 556232 692001 674804 694812 699115 720517 730309 684857 763348 2100487 2200838 1272967 1063411 617114 608688 730930 726659 744877 755103 749219 760601 873843 865487 5368949 5543216 40.15 70.4 2
11:08:10 2024-01-23 778996 768391 179327 179927 303014 309519 347049 343431 206035 208055 259594 265218 300921 303222 4829819 5200509 7145373 6894446 1303585 1344937 264203 233379 263332 262602 315172 305663 288865 290595 193077 195687 745529 698313 1599922 1576897 399221 395517 552922 556232 692121 672945 693259 702098 717324 727060 686908 763998 2095478 2216070 1262366 1053158 619474 603875 727824 728207 747288 748400 750025 762150 866196 866382 5307085 5543216 40.15 70.4 2
11:08:11 2024-01-23 769693 771406 179211 179797 302974 309542 347293 343015 206247 205147 259780 266950 299589 304626 4829857 5231539 7125857 6870912 1281594 1341120 265608 234675 263959 261757 313004 305033 288775 288834 192637 195276 748703 700314 1631886 1575489 400177 395517 552922 558708 690004 672468 698888 701101 715550 728507 687881 755799 2092683 2202399 1268727 1066302 618591 605399 730930 728724 739863 752706 752882 759622 865876 870393 5382491 5533837 40.15 70.4 2
11:08:12 2024-01-23 770148 770570 178903 179680 301286 309542 348657 344738 205892 205005 259744 265315 300638 303050 4820387 5140907 7042613 6884350 1305923 1346813 265059 236811 263959 261175 314950 303642 287901 288939 193212 195003 777962 695823 1598033 1590627 399576 394333 553266 555337 689515 674255 693788 697136 717867 728183 684176 758813 2096011 2191781 1286293 1063411 615349 607979 730930 724493 742133 751815 746984 756070 873843 865600 5353168 5543216 40.15 70.4 2
11:08:13 2024-01-23 776777 769484 178937 179675 301423 308151 347065 345261 205938 205328 259343 267360 299695 303800 4829819 5202465 7159246 6893729 1303736 1340898 263579 234675 261662 261140 313993 304105 288368 290153 192433 195425 759936 700709 1620743 1574370 398654 394369 551747 555337 692001 671515 690203 701101 712210 725521 684857 763465 2086479 2215835 1287218 1054086 618591 607117 724699 727175 746307 747202 751426 760564 865876 866382 5295721 5543216 40.15 70.4 2
11:08:14 2024-01-23 769623 770309 178933 179645 302345 307785 348861 342798 206436 204037 260146 265864 299659 305423 4829819 5200151 7102903 6865593 1299111 1343565 264692 236847 261698 260343 315838 303606 288865 289326 191995 195276 742355 704719 1584034 1574370 398654 391980 552922 559537 688051 672468 693788 694785 711401 726065 684176 755566 2086739 2197719 1262366 1069686 615463 601872 728858 724493 738649 754302 754752 754426 866232 865379 5370966 5533837 40.15 70.4 2
11:08:15 2024-01-23 774759 769489 178903 176770 302098 311041 347838 344774 205972 204680 259888 264362 299695 303800 4823179 5122926 7084959 6895502 1315243 1345509 264388 236847 260343 261940 314950 302718 288513 287923 192433 195003 756638 698313 1590703 1576897 396959 394369 554047 555766 691108 674255 689406 697063 715550 720752 679749 761826 2095738 2210045 1268727 1051089 612455 604542 722613 719203 744194 748364 746417 760564 870063 861391 5330107 5548634 40.15 70.4 2
11:08:16 2024-01-23 779442 769479 178403 176638 302981 306644 348861 345785 205258 205435 258800 265457 299659 303910 4830437 5204150 7164936 6869375 1280681 1343027 265236 236336 261554 261175 312055 303606 288865 287744 192298 194150 750290 704339 1588235 1567677 398937 395238 551747 558672 690004 672468 694812 700107 710359 721647 684176 754949 2086739 2200838 1266607 1063960 616786 600985 725727 724529 736193 743982 749937 754961 862202 866382 5380371 5539262 40.15 70.4 2
11:08:17 2024-01-23 770451 770570 178271 176673 302273 306681 348861 342870 205435 204824 259451 264609 299695 301900 4826992 5142190 7037483 6874971 1303990 1342612 263983 236264 261698 260706 313480 302683 288865 292501 192637 194150 751877 693830 1603677 1586117 399221 391980 552922 555110 686069 673423 689677 693018 715550 727060 680750 756956 2091195 2185523 1273833 1060387 613326 605399 727824 720293 741034 748400 745970 755191 870027 866382 5367475 5543216 40.15 70.4 2
11:08:18 2024-01-23 778846 771192 178203 176983 300647 309542 347875 344651 205292 204645 258217 265864 300991 302401 4832916 5201704 7121956 6894184 1302053 1343027 262773 236704 261071 260706 312529 304105 287553 287085 192030 194150 745882 696320 1603783 1576897 396959 393743 550715 553536 690004 670564 690067 699115 715550 720851 682721 756102 2087072 2206986 1261372 1050791 614909 604542 722613 723015 738357 745745 746502 754893 864649 862060 5312712 5539262 40.15 70.4 2
11:08:19 2024-01-23 762511 770093 178232 176638 301030 308597 346384 342280 205401 204788 258217 264644 299415 303616 4818365 5237056 7125037 6865593 1281594 1343982 265271 236098 261662 260706 312019 302754 288368 292586 191960 194150 748703 700314 1647865 1575779 399221 395660 550186 555374 688051 669140 693788 699115 711401 721440 682721 748821 2099443 2197682 1266607 1063411 615349 601872 726834 723467 735018 746151 749219 754654 861511 866382 5380371 5539026 40.15 70.4 2
11:08:20 2024-01-23 772020 770355 177743 177274 299426 309542 346384 342762 205435 204144 259051 264750 299505 300695 4826368 5141058 7041108 6874971 1311397 1342805 262371 236300 261626 259514 313737 304162 287963 288689 191390 194150 748703 694335 1637844 1586117 398947 391359 551356 553536 684057 671039 690559 691966 715043 721440 678787 755878 2089708 2182424 1260412 1060387 612455 604757 726241 718151 740565 748364 744379 755012 866268 863900 5352155 5551318 40.15 70.4 2
11:08:21 2024-01-23 778434 769992 177743 177014 299422 308597 346892 342870 204797 204144 257528 265784 298892 301230 4830437 5208448 7115711 6874971 1303083 1339872 262808 236300 260782 259549 310819 305575 287724 288797 191960 193878 758225 694335 1585787 1575779 396959 393467 551356 553536 690004 671515 689576 697099 713526 718483 678750 753652 2093034 2203963 1279328 1050453 613763 603687 721684 718151 736200 744692 744105 755531 864037 856402 5316757 5542124 40.15 70.4 2
11:08:22 2024-01-23 774015 770272 178267 176655 302133 306681 346906 342798 204264 204285 257564 264379 297988 301571 4839365 5224197 7125037 6865593 1281594 1342073 264424 233029 259977 260343 310819 302222 287638 288797 191355 194150 748703 703330 1584835 1567677 397805 393119 549796 555374 686069 667611 691711 696606 703232 719433 680750 749117 2083775 2197719 1289384 1063960 613704 599217 722613 720293 733858 743987 745962 753007 859010 863254 5385247 5546682 40.15 70.4 2
11:08:23 2024-01-23 771545 770543 177154 176770 299391 306428 347875 340479 204298 203821 257961 263940 299500 299834 4811492 5141058 7040400 6874971 1314274 1339909 261170 235932 260782 257970 313004 301728 287522 288883 191355 193878 748703 692357 1592751 1586117 396959 392312 550575 552359 682017 669614 688595 691881 713526 721332 676721 754798 2086739 2185640 1262366 1057375 611150 603650 724699 718994 738068 746151 741626 751328 864649 856438 5345187 5546682 40.15 70.4 2
11:08:24 2024-01-23 771684 768217 177552 176461 301353 308669 345170 342979 204230 203678 257712 264609 297924 302845 4823550 5211553 7143688 6879440 1302053 1343027 261717 233178 259540 259153 311800 304594 286275 288797 191355 193678 750687 697316 1616405 1574370 395834 390775 547431 551968 686069 665652 686602 695547 710862 717138 679786 755224 2085590 2205151 1279328 1047769 613763 601872 719638 719203 736273 739458 745439 751032 857152 858868 5314780 5546682 40.15 70.4 2
11:08:25 2024-01-23 770059 770240 177709 175898 299523 306667 345913 340909 204899 202756 257893 263940 297052 302762 4832916 5216937 7097061 6856616 1289951 1343138 263320 233029 261185 262711 311109 301763 286311 288797 190620 193878 742355 700314 1589035 1572135 396959 391758 547431 554716 682297 663700 688595 691881 703160 721368 679749 748586 2080423 2190077 1282887 1063411 612455 594861 724699 719239 734898 743423 744831 746924 857738 864580 5382853 5537250 40.15 70.4 2
11:08:26 2024-01-23 770997 770460 180991 176307 298554 306825 346402 341582 204763 202968 257890 263132 297918 300579 4830437 5147320 7066686 6884350 1318993 1344937 260702 233357 259469 257970 312713 300776 287208 288152 190886 193537 748703 695823 1619287 1584169 395273 391205 549759 551186 682781 667575 684505 689921 711328 717066 674150 750953 2086739 2194743 1282887 1057094 608282 600912 721684 716921 738156 743946 741025 753896 864617 860256 5335890 5553115 40.15 70.4 2
11:08:27 2024-01-23 777671 768364 181311 175718 301227 306897 344683 342979 203844 203608 257676 263097 297924 302573 4825736 5209113 7153013 6894184 1302053 1341120 260918 233357 259104 259049 310095 302688 285503 288599 190418 194014 729658 700709 1606212 1571862 394714 392035 545740 551186 683984 663931 682491 693849 703160 717469 678713 753539 2083496 2211613 1281449 1048066 612455 599474 717562 719504 738031 743090 743631 755012 855805 856478 5309108 5537250 40.15 70.4 2
11:08:28 2024-01-23 767979 768674 181311 175442 299496 306500 346365 341558 204195 202330 257564 263097 297924 302940 4830437 5190799 7098613 6864452 1298336 1343027 261717 232666 259104 262717 312019 300833 286240 288355 190118 193537 743942 702323 1595424 1572135 395273 390653 547007 553536 680810 664203 686565 688944 705382 719249 675691 746919 2077466 2185523 1278555 1063146 610095 597997 722710 717466 732964 745527 746301 748993 857886 861486 5381092 5540256 40.15 70.4 2
11:08:29 2024-01-23 770465 768044 180982 175153 299265 306861 342925 341605 203878 202365 257386 262259 296774 300695 4818328 5142710 7062471 6889709 1317110 1341120 260088 233029 259354 262425 311510 302442 286240 287140 190418 193232 748108 694335 1605046 1583630 394677 390653 548368 548703 681776 665652 682491 687895 708746 719499 674937 748216 2083738 2191631 1258125 1055589 606476 599511 719638 716201 737186 745527 740223 750673 861549 857669 5341371 5545700 40.15 70.4 2
11:08:30 2024-01-23 766309 769007 178750 175127 300824 306861 342997 341870 204025 202862 256736 262914 296119 302432 4839365 5226063 7164077 6894184 1302053 1341120 260338 235964 258270 262752 310095 305023 285241 288793 189951 193232 732832 698313 1617628 1567677 393525 391817 544128 550332 682017 663732 681486 691623 703124 712426 676684 751324 2080520 2203963 1266607 1047742 610966 598588 718903 719283 737186 742536 739945 751143 855213 855387 5301447 5533837 40.15 70.4 2
11:08:31 2024-01-23 768516 770024 181169 175123 300294 304958 342997 338677 203913 202012 256736 262695 297658 302083 4826992 5185608 7098613 6866008 1292620 1341120 261100 232013 258342 259582 311038 301545 285370 288315 189784 193402 740172 701317 1602459 1571019 394077 387871 545776 552751 678883 663732 685516 686848 703813 717066 673710 746436 2074608 2185523 1278555 1063411 607490 597081 722673 717387 732443 744969 744323 747678 857849 858941 5378645 5540339 40.15 70.4 2
11:08:32 2024-01-23 774028 769489 180955 175525 297685 306825 342744 340323 203596 202154 257132 261528 296154 300197 4826992 5136712 7070557 6894184 1317127 1340168 261135 232702 257259 262496 310131 300408 286257 286866 190118 192622 750885 697316 1595623 1576610 391676 390102 547431 550369 682781 666965 681233 685355 705882 712390 672546 753003 2081926 2194743 1256005 1046169 607610 597739 717522 713317 735867 743460 742174 752385 861549 854780 5335362 5551134 40.15 70.4 2
11:08:33 2024-01-23 779442 768738 181434 174283 299137 304564 342888 341870 202965 202461 256306 262076 295878 301327 4839816 5202021 7173429 6889747 1292620 1341231 260304 232702 257511 262461 309550 301801 285365 287949 188959 193537 750290 701709 1599559 1565111 391676 390929 540995 550369 682713 660447 681233 687932 703279 711780 674467 746058 2077466 2203963 1265526 1049163 609360 595974 714466 717319 734044 740833 741977 752320 852289 847388 5307537 5543216 40.15 70.4 2
11:08:34 2024-01-23 769896 768400 178746 174491 298345 304672 342997 339809 203280 202189 257132 261059 295878 300828 4830437 5185351 7089261 6865593 1292620 1337317 260918 231616 257872 259582 310566 300275 285365 286987 188959 192892 758298 701820 1578784 1567677 392895 390653 547394 552751 680810 663195 684505 682827 701220 712354 670532 744361 2071137 2179310 1261230 1056757 604239 593485 717525 713317 728812 743460 742982 746292 856670 856019 5424965 5551134 40.15 70.4 2
11:08:35 2024-01-23 771684 770105 178499 174635 299795 304922 342636 341389 202336 202968 255947 260660 296154 297234 4839365 5155918 7103204 6893729 1305876 1341120 260338 231616 256683 262496 308186 300554 286275 286106 190118 192388 756638 694335 1594921 1572135 392895 391758 547431 548703 681981 663664 681486 688944 706111 708103 669582 746539 2083385 2201197 1266607 1046576 603669 598772 713451 713317 732443 738740 737064 749048 856670 847352 5353130 5541779 40.15 70.4 2
11:08:36 2024-01-23 774562 766152 178249 174670 297615 303445 344937 339296 202931 202826 255125 261528 297504 299447 4830437 5231828 7130936 6866008 1277699 1337280 262126 231058 257259 262425 307720 301801 284570 286226 189520 192283 745529 701317 1567188 1565111 394082 391205 541031 551186 680810 661383 684542 689650 700230 712282 673501 742051 2078016 2188753 1278555 1054048 608791 594362 716501 714635 726600 735698 737727 745872 849874 854774 5386340 5537287 40.15 70.4 2
11:08:38 2024-01-23 771819 768400 180662 174635 297650 303035 344937 338748 202965 202330 255161 260957 298032 297487 4826992 5168114 7042501 6856214 1296560 1341120 261135 230537 257908 258854 308222 299947 284139 284445 189951 191544 757405 693830 1607851 1579657 394082 387799 545776 547080 677886 663700 682564 683902 704384 712426 668561 745613 2079548 2170158 1264486 1056341 605762 595791 719090 710210 728812 741467 736127 743678 857152 854628 5394761 5544767 40.15 70.4 2
11:08:39 2024-01-23 780109 769484 180528 174596 297204 304458 342888 338784 202931 202826 254733 261275 296084 297487 4839816 5204098 7102900 6884350 1302053 1341231 259906 231256 257079 259582 307040 300948 285330 284916 189784 191544 758225 692836 1584718 1567677 390811 391205 545813 547080 682237 664203 678484 685913 704348 709393 670162 745686 2082517 2194854 1256005 1043851 604239 596121 712401 710210 730402 735880 735604 748347 856596 849952 5337792 5533837 40.15 70.4 2
11:08:40 2024-01-23 774943 767820 177750 174322 297615 302574 342997 338784 204312 202330 254733 261059 295190 297270 4830437 5216841 7126669 6859534 1276053 1337317 261135 229786 257114 258854 306362 301161 283591 285459 188959 191713 742355 697823 1651609 1566565 393488 390102 542944 548278 677886 659942 682564 687895 700230 714933 673243 741252 2070675 2182491 1251764 1056341 606364 592355 717522 713192 724690 736654 736990 742533 846729 852254 5381092 5533837 40.15 70.4 2
11:08:41 2024-01-23 769618 767841 177750 174247 297973 303035 342997 338521 202791 201695 255090 260660 297014 296412 4830437 5163250 7042613 6865593 1306808 1337317 259079 230502 257840 258022 309324 300699 283591 285441 188924 191678 743346 692357 1597120 1582505 391990 387145 541031 543852 674905 660447 679296 682661 704092 715440 670924 744212 2077040 2176272 1278555 1053740 604239 597076 715531 710284 729884 740236 732732 742056 852998 850297 5345458 5529890 40.15 70.4 2
11:08:42 2024-01-23 774990 766147 177616 174048 297973 303995 340784 338475 202303 201519 255090 261423 294299 297270 4830437 5208597 7143688 6884350 1297372 1337280 262599 231231 256253 258637 307290 300275 281900 286566 188855 192149 723310 698313 1610677 1567677 389911 387799 541408 545005 678883 656572 678331 688507 703173 710752 672876 745225 2074049 2197976 1244758 1044732 607490 594472 711243 713229 731886 730125 737176 746404 846004 848150 5295721 5543216 40.15 70.4 2
11:08:43 2024-01-23 767989 766120 177750 173771 296750 303035 342334 338475 202617 200432 255161 260660 296785 301344 4839816 5185494 7082930 6870912 1293636 1340168 259545 230502 256288 258420 308222 299319 284024 285014 188593 191678 739180 701317 1586225 1567677 392174 387763 544165 549554 676890 662321 683065 681436 700038 711401 668066 741364 2070675 2177882 1256899 1055589 599322 590103 713471 709084 724722 738201 737176 742056 852998 852965 5399182 5533837 40.15 70.4 2
11:08:44 2024-01-23 775026 768248 177625 173610 297969 303070 340269 340358 201676 201344 255125 260404 296143 297487 4832916 5148345 7055929 6884350 1305783 1341120 259510 230537 254681 258854 309360 297599 284609 284445 188890 191109 748703 694335 1603298 1569193 389948 390102 544165 545463 681266 662101 678071 684528 701074 703268 667117 742996 2076585 2188703 1251764 1041790 601470 592792 710736 707586 727778 730084 732323 745044 852851 846318 5328164 5533837 40.15 70.4 2
11:08:45 2024-01-23 776962 766156 177560 174048 297757 302799 342925 337692 201710 202012 254307 259900 296071 300064 4823550 5230098 7136021 6865593 1281355 1332180 260122 230305 255143 258854 306078 299029 282726 284445 188890 191074 743942 702323 1570252 1558457 389948 387835 542175 550543 679292 659652 681084 686551 697141 709356 668378 740270 2070675 2182424 1274224 1049125 604901 592169 712438 710284 722567 730571 736990 743149 845497 848150 5376907 5533837 40.15 70.4 2
11:08:46 2024-01-23 769618 766156 177501 173210 297969 303013 342334 336675 203705 200887 254342 258284 295190 297451 4830437 5160745 7042501 6840225 1296597 1340168 259114 229073 256288 257263 306327 297275 282726 282731 188959 190174 740767 691242 1621885 1576897 391123 385985 543678 545790 673450 661126 679185 682661 700048 712912 665623 741327 2072611 2160944 1264486 1051089 603300 591936 713940 707232 724690 736473 728618 737667 854244 847352 5374235 5533837 40.15 70.4 2
11:08:47 2024-01-23 774287 767304 176748 173767 297135 302822 340784 339471 205399 201028 258377 261275 296320 297451 4830437 5207802 7112246 6865593 1297372 1333087 262712 229786 255108 257263 306861 300520 282086 283613 188890 190473 751877 691863 1590153 1567677 389948 386277 540841 544169 677362 657779 676145 686551 701179 708282 668378 741903 2071533 2185640 1268727 1044858 604470 594051 710418 710284 728664 730336 730727 741598 845497 844847 5295721 5524458 40.15 70.4 2
11:08:48 2024-01-23 768520 766193 176757 172943 297973 303873 341587 334653 202583 200432 258815 260660 298364 297487 4830437 5233765 7102900 6846835 1280681 1337511 262599 229243 257295 257228 305403 300026 281633 284481 188331 190773 732832 698313 1576882 1565844 392174 385733 539657 547418 673524 656379 681196 683631 697104 711401 669362 737111 2065256 2176066 1269893 1057094 604901 590103 714519 712193 724690 734577 736127 735504 844229 847388 5370966 5533837 40.15 70.4 2
11:08:49 2024-01-23 765806 767273 176589 174317 296188 303035 341299 334688 202583 200432 258851 259469 296071 296398 4830437 5141020 7052364 6874971 1313317 1337317 262265 229821 255143 256437 307255 297563 281900 283379 188297 190473 740767 690386 1622442 1581101 391059 387014 542523 543508 673524 656427 674595 678580 701179 708103 666170 741062 2074515 2179431 1274224 1050341 598897 593668 712438 706231 726747 736654 728581 739839 848036 848150 5331550 5533837 40.15 70.4 2
11:08:50 2024-01-23 776957 765574 176757 173184 297207 303035 339755 336746 205329 200712 258778 259623 298364 297270 4835907 5201984 7154725 6884350 1298336 1337280 259431 229821 255108 257228 306078 297563 280663 284929 188262 191074 726484 696320 1615971 1566086 389948 386149 538169 545864 677399 654983 672888 682103 696574 703304 668598 741524 2073139 2194743 1272058 1043274 604582 590402 707365 710284 726232 728912 735080 742093 841370 838446 5295824 5533837 40.15 70.4 2
11:08:51 2024-01-23 759715 766152 176757 172393 297969 301162 340784 336168 201643 200432 256862 258250 295204 299278 4836364 5170370 7022196 6840225 1292799 1337317 259114 229038 255108 256437 306825 297563 282726 281817 188297 189874 759812 694825 1586770 1578532 391616 385263 543715 544316 673047 661458 679148 680580 698698 709393 662363 737148 2067233 2157863 1249644 1052698 600440 589740 712438 702061 720453 730445 729380 737116 851717 848150 5406902 5533837 40.15 70.4 2
11:08:52 2024-01-23 778331 765627 176757 173180 297207 301232 340508 336675 205364 201415 258085 258284 294299 295565 4829089 5200151 7103204 6874971 1298336 1337280 262492 229038 255072 256437 306393 297599 281633 281953 188166 189312 739180 691844 1601310 1571802 389948 387583 542138 544242 677214 658715 674632 682661 694219 701254 662068 740157 2074086 2183973 1278555 1038316 601574 590973 705863 705694 724690 730547 726407 740928 846862 838410 5329745 5533837 40.15 70.4 2
11:08:53 2024-01-23 771592 765578 176757 172428 297135 300986 341888 334618 203765 200432 258304 259469 294340 297451 4839816 5250633 7106386 6860696 1275877 1333418 259475 228363 254894 256944 306825 297239 281007 282947 189611 190231 739180 698826 1641254 1566224 391059 385877 538169 543984 673524 654983 679296 682661 696227 703124 668980 732668 2061851 2173217 1242488 1052549 602754 585559 710418 708272 718350 728174 731840 737116 841334 846952 5380371 5524458 40.15 70.4 2
11:08:54 2024-01-23 765806 767847 176589 173210 296192 302584 341335 334384 205329 200083 258304 258319 298436 294735 4853912 5141020 7022457 6865593 1305876 1337317 259614 228682 256599 255685 305403 296748 281423 283329 189611 190231 743148 690855 1600195 1581101 389948 385372 541390 542206 671579 655536 671327 676771 699009 709211 664134 737916 2068194 2176341 1269893 1048066 599860 588908 709411 705022 724690 734686 727851 737107 845533 845720 5323938 5533837 40.15 70.4 2
11:08:55 2024-01-23 776411 764493 176474 172350 296926 302822 338731 336711 205259 200432 258268 258284 298293 297004 4828888 5205628 7134362 6874971 1292620 1333087 258885 229108 254681 256508 306861 297491 282539 284196 189395 190265 715219 696320 1598179 1567337 388841 387292 537336 542627 673561 653127 671290 681436 696994 703124 664607 737736 2063318 2188525 1253885 1041049 602754 589234 707202 708272 724690 726056 728581 737667 841722 838338 5276647 5533837 40.15 70.4 2
11:08:56 2024-01-23 770912 766156 176721 172393 295861 301197 338731 334688 205294 199145 258523 258284 293634 297595 4825251 5198503 7072634 6846835 1287197 1336295 259614 228717 254254 255292 308597 296191 282938 285375 189078 190335 736006 700314 1574117 1565844 389523 385099 540186 545477 669715 652728 674817 677278 692679 707392 664281 735015 2060818 2167083 1286594 1054198 597305 587292 708368 703092 719628 734577 732918 737116 843866 843226 5361560 5524458 40.15 70.4 2
11:08:57 2024-01-23 769915 766152 176589 172152 295539 301902 337674 335662 204973 199596 258340 258030 298329 295565 4839365 5137373 7046496 6874971 1311447 1336295 258885 229038 257958 255403 308524 296163 283835 281729 189477 189736 740767 694825 1584201 1571022 387739 384826 539840 541238 672606 654111 671721 674750 696227 703304 661388 739065 2066724 2174759 1267727 1044017 597284 589565 705863 700007 724690 729498 726443 735504 844936 838338 5322131 5533837 40.15 70.4 2
11:08:58 2024-01-23 782104 762806 176987 171812 296926 300951 337165 336439 204938 200083 254277 257891 294340 297523 4826028 5217213 7158972 6874971 1292620 1333382 258704 228682 256097 255403 306393 297167 280439 283436 188812 190369 739180 698324 1579382 1560282 387739 383103 535172 542774 673561 652129 671908 678247 693169 699247 668249 739215 2063318 2188525 1277742 1041282 601433 587068 703334 707269 722567 727346 730208 736672 836443 839034 5295721 5525947 40.15 70.4 2
11:08:59 2024-01-23 763563 764801 176465 172076 296260 301692 338220 334384 204829 199179 258377 257822 297666 297487 4838829 5194676 7069084 6865593 1291697 1329241 260165 228081 256677 255438 306753 295251 280635 281746 188812 190167 731245 700314 1575263 1566224 387739 383103 539877 544316 671616 653613 673344 672772 690128 705772 660451 731738 2058921 2167083 1271103 1046244 596450 585403 707365 700997 717553 730409 728618 736030 843866 843262 5389777 5535313 40.15 70.4 2
11:09:00 2024-01-23 772481 766152 175622 172076 294967 302694 336693 337758 204617 199631 258340 257251 297910 295592 4832226 5137373 7052402 6888812 1305783 1336818 259181 228436 255120 255509 306789 295498 280902 280854 189344 189174 739180 693830 1580140 1566224 386366 384252 540458 542664 673561 654610 668843 676771 695096 698157 658510 737148 2065256 2176341 1269893 1036911 595602 588729 702693 701064 719628 726092 726815 737667 844304 838441 5314705 5539262 40.15 70.4 2
11:09:01 2024-01-23 773941 765601 175271 172076 295450 298431 339241 334653 204617 200258 254277 257857 297875 296297 4832226 5243948 7103091 6846835 1277063 1337772 259363 227374 254788 255544 305388 296775 281741 281483 188945 189836 734419 696320 1593825 1561779 389394 385372 536789 542390 668767 650818 674817 678100 691139 703341 664281 728480 2057458 2167083 1267727 1046207 599081 587063 707903 705194 716537 726056 728027 732783 836480 843262 5370966 5524458 40.15 70.4 2
11:09:02 2024-01-23 765797 766184 175464 172393 293620 302052 338766 334001 204864 199179 254816 257464 295048 293801 4832226 5166104 7041108 6868327 1315173 1337772 257542 228577 255590 254511 306789 295498 282539 281443 189078 189105 739180 692357 1599495 1574370 388354 384010 538278 539143 668731 654054 670840 672736 695206 702206 659910 737111 2064787 2170137 1265561 1044877 596875 589565 705327 701064 722531 729164 726815 736030 845063 840222 5331550 5545700 40.15 70.4 2
11:09:03 2024-01-23 776186 763875 176122 172010 295705 302548 336622 334653 204903 200049 254241 257961 294383 297487 4839816 5235699 7156158 6868684 1282575 1338517 260309 227480 255590 255473 305280 296367 281994 281640 189078 189174 761575 698313 1566265 1562232 389394 382692 535100 542005 667748 651095 674986 677767 690579 703304 664281 727373 2056951 2167083 1262631 1051089 599939 587063 706363 704087 715522 725984 727438 731668 838256 838446 5387780 5532350 40.15 70.4 2
11:09:04 2024-01-23 764606 765001 175266 172320 293457 300704 337639 334001 205046 199075 254728 257430 294590 295601 4839816 5166254 7052364 6887658 1308204 1333777 258671 227957 254077 254654 306465 297057 282140 280069 188546 188911 739180 692836 1573611 1566684 385509 382459 539077 541165 672569 653346 669521 673248 692117 699808 656468 736836 2061851 2176303 1265561 1036911 595178 587288 701198 700070 721162 728078 723645 737116 843830 835966 5329745 5533837 40.15 70.4 2
11:09:05 2024-01-23 774990 765855 175560 171743 295836 299810 338149 336840 201896 200049 252774 257430 294590 295601 4839139 5220825 7123443 6869072 1271027 1333014 259471 226740 256133 254654 304351 296331 279161 280924 188546 189077 734419 696322 1623045 1562889 388565 382459 532054 541091 667239 650284 673308 676771 690091 701218 663339 727373 2054500 2164010 1263396 1048066 599860 586319 706363 703092 714473 727050 727851 730556 836475 838374 5376907 5524458 40.15 70.4 2
11:09:06 2024-01-23 767166 766115 175118 172316 294354 300731 338695 333604 204903 199075 252774 257395 294590 293730 4825251 5164081 7046496 6876674 1306808 1338517 257659 227480 255590 253661 306249 294668 279196 280727 188546 188911 747116 688881 1589035 1574370 386640 383196 537934 537547 665789 652202 669521 672486 693205 701182 658437 734941 2058921 2163896 1265561 1044017 595602 588826 704192 700070 719628 730553 723094 732783 842562 839034 5322360 5533837 40.15 70.4 2
11:09:07 2024-01-23 767849 763884 175560 171496 294064 299338 338733 336840 201896 199110 252810 257217 294177 297595 4839816 5226400 7150254 6876637 1290517 1335591 257659 227992 254400 254760 304958 295290 279196 281781 187275 190331 762987 697814 1590661 1555852 385546 384282 534508 540399 669715 647420 668057 673760 685133 698327 663810 734941 2055488 2185523 1261230 1038138 598578 583658 701198 703589 719592 725761 727851 736554 834662 836593 5301340 5533837 40.15 70.4 2
11:09:08 2024-01-23 765222 765578 175841 171163 295253 300997 337402 335890 204725 199110 254600 260772 294383 296053 4839816 5188841 7065361 6867204 1290555 1333777 258386 227445 254869 254013 305710 293632 280118 282761 188812 189174 737593 697316 1615522 1562889 387152 383196 538315 542774 665825 653127 671290 672215 685133 699176 654542 728861 2054381 2148643 1261230 1044684 593488 583640 704060 697063 713389 728593 725191 728447 841334 841412 5399182 5533837 40.15 70.4 2
11:09:09 2024-01-23 766733 764992 174992 171504 293358 301199 336622 334653 201473 199110 252738 260554 294177 293801 4832188 5155918 7084226 6879574 1295321 1335071 257839 227356 257776 254404 302893 295154 281308 279826 188546 188284 737593 688881 1591266 1565844 386366 382459 535267 537167 669715 650320 669997 674786 691103 694399 657935 732258 2058648 2173217 1247524 1035435 597300 586802 701198 700567 718571 720442 719398 731395 836407 835966 5310880 5524458 40.15 70.4 2
11:09:10 2024-01-23 767910 764125 174992 171615 293936 300270 338659 333694 204582 199075 252738 257857 293487 294699 4839816 5254067 7129845 6848339 1288708 1335665 257982 226880 254509 252459 305674 295083 279761 280889 188017 188911 715219 697814 1590986 1562889 386093 381575 534887 541201 664341 648907 670952 671058 687559 700302 655504 728830 2049649 2157863 1268890 1046996 594301 581883 703192 698051 713389 724713 726776 730593 837034 839034 5380371 5532350 40.15 70.4 2
11:09:11 2024-01-23 770231 766115 175001 171461 293422 300452 334600 334618 201473 198487 252774 260772 293693 293552 4836014 5141261 7082102 6879688 1298181 1332101 258017 226213 254150 254584 302999 294704 279761 279084 188414 187988 743942 688881 1574439 1562889 385546 382459 532054 537131 669715 650284 668057 674750 690579 694327 656504 730625 2061851 2174759 1274224 1034929 596529 587063 701198 700070 717553 721481 719361 732189 837662 835966 5310880 5526352 40.15 70.4 2
11:09:12 2024-01-23 765770 766303 174992 171198 293204 300986 336658 333965 204868 197901 252738 257430 292870 295565 4832188 5200357 7092223 6857772 1290774 1333865 258017 226687 254651 253659 305926 293528 279761 280069 187885 188939 731245 698313 1573527 1558457 385546 381845 535136 541201 663837 649364 670952 669633 687072 700302 654505 727786 2049649 2157863 1243905 1044877 593066 581025 701198 697026 712344 724964 727333 728484 835190 838441 5378645 5524458 40.15 70.4 2
11:09:13 2024-01-23 770190 766120 175001 171198 292967 300307 334600 335637 201473 197901 252810 260737 293728 293801 4835111 5149356 7073412 6894184 1302053 1331971 257224 227181 252468 253978 304066 293282 278383 279808 188281 188023 743942 688881 1587120 1561779 383224 382655 535965 537547 667785 651279 664125 671533 685133 694327 655061 732258 2057458 2173221 1234802 1033962 592187 583640 697196 694982 717553 721395 719361 732783 838920 829325 5310864 5524458 40.15 70.4 2
11:09:14 2024-01-23 775026 763341 174443 171079 293611 298505 338733 334001 201473 199145 252738 256647 293487 294664 4848062 5231978 7102940 6856616 1268546 1330315 258564 226143 254150 253659 302681 293841 279689 281367 187753 188582 729658 698313 1555196 1555852 386093 383196 533372 539561 663800 646469 670952 672772 686802 698327 656541 725126 2049649 2167083 1259335 1043274 595602 582779 701198 701064 710409 720743 723608 727341 832229 837813 5373065 5524458 40.15 70.4 2
11:09:15 2024-01-23 765802 764992 174443 170922 293905 297919 336622 333459 201473 197901 252666 256257 294661 297870 4848062 5169431 7035790 6866008 1301122 1336818 257358 225950 257413 252459 303959 293699 279761 278405 188017 188023 732832 686915 1594823 1574370 385864 381037 533750 531707 663399 648868 666050 670582 690091 698613 654542 728480 2057458 2156333 1259064 1043274 593066 586232 701198 697063 717045 725512 718526 726825 838256 834161 5330030 5524458 40.15 70.4 2
11:09:16 2024-01-23 772215 762765 174474 170984 292347 301412 336822 334001 201473 198763 252666 257142 291909 295386 4838950 5229920 7134386 6865593 1294184 1334725 255645 226213 252684 252990 302714 293806 279653 280104 187226 188615 723594 695327 1580085 1556525 383224 382115 531486 534787 665789 645763 664125 672486 685579 693766 658437 728480 2049649 2183973 1271103 1038756 593910 580169 697196 701064 714979 721287 726815 732226 829804 829361 5318587 5524458 40.15 70.4 2
11:09:17 2024-01-23 765797 765028 174982 170621 292762 299605 336080 333965 201333 197901 252702 256940 293033 296741 4832075 5178863 7042501 6854287 1292620 1333418 257259 225443 254291 252355 303177 295374 279761 279784 188281 187269 742553 688881 1582362 1571862 386640 381037 533750 531743 662422 650511 667071 669633 685169 700302 655061 727548 2052566 2147119 1264486 1043274 593910 585490 703192 697063 714473 721431 718526 727753 838884 834161 5367475 5533837 40.15 70.4 2
11:09:18 2024-01-23 774028 763612 173853 171198 291640 299846 334635 334001 201473 197901 251632 258930 292374 294987 4851177 5212865 7107965 6864452 1293598 1331971 255681 226073 252684 252072 302469 295441 278546 278370 187489 187693 729658 689257 1582315 1558457 383803 382115 532240 536237 664341 645483 664088 673441 685133 694327 654578 727926 2058921 2167083 1247524 1035435 595178 584916 699211 698583 715522 717057 717213 727894 834034 829325 5291789 5524458 40.15 70.4 2
11:09:19 2024-01-23 765806 762726 174156 170368 292383 299605 336080 333193 204261 197694 252378 258930 292106 294556 4835530 5244890 7092907 6852114 1282271 1333964 257082 226178 254382 251652 303070 293564 278154 279218 187489 187693 747851 696320 1572458 1558457 384383 378821 531863 537167 660547 645305 666560 665670 683533 698327 655061 725163 2043280 2157863 1271103 1047859 590494 580358 699211 695218 710409 725512 723645 727790 834108 834483 5361560 5524458 40.15 70.4 2
11:09:20 2024-01-23 769896 762761 174278 170139 291942 300773 335872 333713 201229 197694 252414 257268 292693 295962 4832000 5112836 7051147 6874971 1298336 1332977 256613 226377 251794 253023 303142 291984 279761 277525 187489 187728 737593 690855 1584363 1561779 381763 378569 534508 535543 664812 647493 662096 668612 687559 692230 652706 728480 2052566 2166811 1284381 1033962 589653 580206 695680 692419 715522 720235 718526 730074 837335 829918 5307026 5533837 40.15 70.4 2
11:09:21 2024-01-23 773854 763336 174434 170105 293204 297349 337703 333713 200598 198867 251986 257481 292112 293659 4838988 5220825 7103091 6846835 1273755 1328097 257259 225409 252220 252459 301197 292875 278778 279640 187226 187399 731245 697814 1570252 1549237 382932 382115 531863 537964 664341 645305 669045 672486 684126 694399 653618 721416 2044734 2156333 1250402 1043390 593910 576870 700204 698088 708359 717057 719324 725647 829637 829433 5369226 5524458 40.15 70.4 2
11:09:22 2024-01-23 764940 763884 173697 170494 291534 299713 338733 332630 200668 197763 252130 257693 292658 294001 4832075 5173800 7014445 6848339 1302053 1334827 255610 225252 252720 250917 303142 292429 279367 277525 187226 187433 732832 686915 1592253 1572135 383260 378821 532994 534338 660547 645520 662801 665670 685061 694399 654133 727823 2049649 2157863 1284381 1040415 590916 583676 699211 692945 713462 721395 717503 727790 835882 829325 5316757 5515080 40.15 70.4 2
11:09:23 2024-01-23 767303 762761 174287 170839 292036 299097 336677 333713 200703 197763 251968 257481 290740 296340 4839816 5218695 7140282 6865593 1291216 1331874 255253 225828 252612 251686 302114 294955 278154 279218 186964 187433 728432 692357 1601293 1558185 382646 381037 529199 535096 664341 644576 661121 669596 684053 691707 655504 727101 2046737 2177750 1273316 1034698 593910 577032 695188 698583 713426 718138 721481 728410 827874 829918 5284229 5529890 40.15 70.4 2
11:09:24 2024-01-23 762981 763426 174190 170415 292967 299759 337776 332810 200737 198507 252558 256619 291768 294556 4835643 5182196 7042501 6846835 1286959 1331971 256613 225252 252612 251652 301936 296739 279761 278961 187489 186846 750885 692836 1573484 1563999 384383 378894 531982 536336 662615 647493 667071 668612 685615 694399 652300 723580 2049649 2139423 1272058 1042531 590471 582015 700701 690917 710409 722513 715427 724578 838256 829433 5386340 5524458 40.15 70.4 2
11:09:25 2024-01-23 775596 765700 173644 170992 291392 297378 337299 332810 200691 197729 250712 257445 292177 294188 4842281 5198503 7069084 6849711 1292620 1331874 254826 225443 252434 251476 301973 293017 277763 278370 186964 186880 734816 691349 1582327 1558457 382646 378894 529199 534338 662422 643477 662111 669596 684053 690249 654542 727823 2044734 2173217 1241163 1033226 593910 576987 695224 698088 712884 717093 718814 726273 827874 828709 5282542 5520518 40.15 70.4 2
11:09:26 2024-01-23 764966 765153 174195 170415 291872 297523 336822 332558 200737 197111 252308 257410 290881 294521 4839816 5190799 7082102 6846873 1285218 1330929 255681 225409 252220 251301 303177 296352 278778 277947 186404 187399 725095 697316 1569969 1558457 382610 378894 533372 536409 661953 644572 665577 663682 680089 693277 650786 721416 2043280 2151480 1271103 1044017 587975 579125 698716 691844 707356 719782 718526 723548 835882 829397 5389777 5527134 40.15 70.4 2
11:09:27 2024-01-23 776246 765157 173991 170518 290648 297775 337030 333785 199448 197763 251704 255866 292842 297503 4838576 5163443 7069084 6874971 1294634 1328323 255645 225741 251830 252072 300600 292197 278974 278961 186964 186628 750290 688389 1577080 1558457 382033 381037 532994 534338 663800 645520 662133 669633 686101 688203 651247 725163 2049649 2166811 1261230 1029521 590916 580328 693946 691894 710798 716448 715464 727790 832229 829332 5320312 5527134 40.15 70.4 2
11:09:28 2024-01-23 770717 765507 173593 170007 290679 297739 337776 330692 200388 197729 250644 257481 290334 292425 4832151 5246911 7097841 6837456 1268621 1328190 257394 224712 251830 252038 301869 292429 278154 279587 186832 186812 729658 694825 1582783 1556958 384383 378894 529199 535096 660547 643021 666050 668612 682049 694327 655061 719297 2046737 2151750 1254733 1044760 593066 576901 699211 696040 708359 717093 719361 722446 827874 829433 5370966 5532651 40.15 70.4 2
11:09:29 2024-01-23 764971 765742 173040 171146 290136 297487 337537 330764 200703 197179 251068 256760 291058 297503 4839816 5155863 7037064 6856214 1307742 1335665 254044 225443 252434 250324 302681 296342 278529 278961 186928 186812 745132 688389 1595273 1569193 382033 377648 531486 532825 660080 644847 660229 663177 683569 690249 649295 727786 2049649 2157863 1254733 1035435 587975 579536 693946 691844 711373 718138 716993 726717 833444 827539 5307101 5546682 40.15 70.4 2
11:09:30 2024-01-23 774015 763568 174602 169443 291796 297739 333839 332774 199900 197523 250891 256760 289998 297371 4842281 5228255 7149627 6865593 1286864 1328190 254079 225252 251050 250847 300811 296666 277763 277525 185187 186880 731245 695327 1570243 1549237 378668 378785 527669 534338 662459 641202 660149 666649 676119 690236 653206 723543 2043280 2173217 1257825 1034929 589653 577077 691978 692945 709364 716448 719361 727790 825494 828746 5337547 5533293 40.15 70.4 2
11:09:31 2024-01-23 765696 764385 173709 169699 291942 296470 335872 330871 200248 197214 251104 254940 290740 292594 4836364 5176221 7022457 6840533 1290026 1328097 255716 224053 251830 250498 300389 296342 278154 278177 186964 186226 751083 687280 1572288 1565111 382953 378216 531863 533580 658177 645520 663109 664657 684126 693277 646437 719260 2043795 2136390 1261230 1040309 587975 576955 697196 689884 708359 716049 714336 719301 834699 829918 5376096 5527817 40.15 70.4 2
11:09:32 2024-01-23 780046 764114 172610 170007 289721 297883 333983 331395 200074 197214 250041 257300 290545 293361 4835111 5204001 7082817 6865593 1290774 1328097 254079 224747 250763 250707 299514 292607 276948 278568 186369 186226 729063 687897 1586864 1557352 380883 378785 528451 532070 660547 642111 659759 668612 683050 688239 654133 724647 2043795 2167042 1252567 1031023 590513 576951 691978 694490 710409 712417 716482 725684 826701 827805 5278799 5527817 40.15 70.4 2
11:09:33 2024-01-23 763065 763568 173152 169772 290754 297428 336079 330942 200562 196427 251068 256760 290789 292906 4832916 5196596 7059759 6837456 1287091 1328323 254861 224886 251014 249386 302221 295919 277373 279587 186037 187181 742355 696320 1568981 1556248 380883 376479 530698 531707 656746 643021 662133 663750 676119 690249 647388 718203 2040376 2145325 1262251 1041790 586303 576669 695224 689884 705854 718765 718014 722446 833771 830874 5392313 5533293 40.15 70.4 2
11:09:34 2024-01-23 772922 764656 173144 169537 290312 297637 333947 333171 199483 197179 251032 255256 290740 297466 4839816 5144684 7056174 6865593 1296446 1330929 254826 224712 249500 250882 300354 295965 278154 278177 186238 186226 731245 688389 1570084 1558457 381217 378857 531486 533202 662422 644847 660699 667157 684089 685385 648873 722479 2049649 2160944 1236922 1026525 589653 576834 691978 691844 710409 712381 711729 726715 830115 829568 5320443 5527817 40.15 70.4 2
11:09:35 2024-01-23 767425 762050 173015 169371 289871 296973 336713 329052 200213 197214 249554 260146 289893 294643 4839816 5252522 7084226 6837456 1274276 1330929 254647 224053 252612 249420 301230 296703 277051 278961 186073 186519 728071 692836 1578991 1555417 382069 376515 527669 534338 655245 640222 660185 664221 676119 693277 652207 718750 2034585 2142556 1273316 1044760 587975 576261 697196 690917 706354 716557 719913 721946 827653 829809 5354997 5518385 40.15 70.4 2
11:09:36 2024-01-23 767973 763027 173018 169541 289836 297559 333658 331372 199552 196564 250905 255186 289717 293887 4837337 5142436 7042501 6870912 1305569 1331874 254044 224712 250026 249351 301021 291785 277959 278177 186002 186226 728071 688881 1591562 1561507 380135 375843 529948 532033 659109 644119 656804 663280 680017 689263 645451 724299 2044734 2157863 1250402 1029484 585886 577895 690997 687858 710372 717206 715296 726715 832587 825462 5312911 5538759 40.15 70.4 2
11:09:37 2024-01-23 773464 762540 173541 169337 291823 295959 333911 332413 199240 197371 250393 255830 290104 293891 4839365 5187146 7123556 6835327 1268307 1328042 255681 223361 250590 250464 301673 296173 276488 278568 186002 186226 728071 693830 1590403 1553643 382033 378713 527223 534338 658337 639733 661590 665127 680323 690213 653861 717949 2036890 2147119 1250402 1041627 590494 577895 696702 691894 706150 715890 717205 720478 822904 829809 5369831 5522958 40.15 70.4 2
11:09:38 2024-01-23 765204 762491 172780 169939 288851 296996 333947 329836 200271 196973 250148 255578 290104 297640 4840792 5157375 7031783 6866008 1303900 1331966 252455 224365 250978 251758 302046 292073 276488 278177 186002 186192 729658 686637 1600644 1567337 378632 375843 529199 530974 655672 642111 656804 661870 679980 690944 646401 723506 2046189 2154804 1275529 1034698 586303 577895 691978 690433 709989 719308 713136 721199 830226 825462 5318587 5510525 40.15 70.4 2
11:09:39 2024-01-23 771552 764279 173419 168819 290714 295995 333875 331874 199101 197145 249518 255578 290104 293809 4830437 5200398 7136563 6846835 1281068 1328162 254009 224365 249464 250255 300980 292665 277143 278177 185151 186485 728071 697316 1593469 1544397 380135 378447 528930 535096 660547 641656 660112 665670 676630 689263 648836 718460 2037478 2151750 1250402 1035435 589233 574524 693909 693428 704646 714418 716297 722574 824106 826433 5358042 5515080 40.15 70.4 2
11:09:40 2024-01-23 768792 763563 172950 168995 289836 295444 333731 329729 199378 196564 249482 253978 290104 292941 4830437 5158735 7000102 6828078 1290026 1331874 254509 227587 251014 253684 299408 292159 276488 276475 186701 188536 750488 686915 1579728 1566224 380847 376407 528788 530456 655121 643477 658747 663478 682013 689692 647352 719223 2045003 2139423 1250402 1035435 587138 580211 696600 690433 708286 717894 711224 721506 829292 827805 5325936 5538206 40.15 70.4 2
11:09:41 2024-01-23 772364 762491 172989 168957 288948 297068 333189 330871 198928 196564 249482 255186 288785 293084 4830437 5201984 7121591 6855059 1283150 1331874 253796 224018 249429 249351 298954 292045 276488 278568 184493 186648 728071 694335 1575108 1546592 379595 376479 523040 532070 660080 636429 658474 664221 677918 685277 649295 718166 2038927 2167083 1233481 1032491 587900 575221 690568 691243 706690 711090 717391 722224 822756 825462 5326284 5517886 40.15 70.4 2
11:09:42 2024-01-23 767166 763563 172429 168995 292337 294829 333983 329836 199413 196257 250093 254438 290545 292077 4821769 5167837 7009447 6837831 1285365 1328061 254612 227427 250238 253649 298954 291753 277302 276016 185741 185576 750290 687897 1576472 1565950 378668 375878 529199 530831 655121 643662 658785 662340 681014 689171 646401 717895 2040376 2136390 1247524 1037892 586971 578941 695426 688723 706171 716302 710911 718278 830152 820383 5335362 5521445 40.15 70.4 2
11:09:43 2024-01-23 769076 761648 171915 169396 293481 295744 332864 329871 198962 196530 249518 256760 288750 292734 4837337 5207802 7087735 6847223 1288931 1324188 253195 227535 249464 253684 300457 296137 274763 277360 185151 185609 724897 686915 1571682 1553643 379595 376143 525674 528884 656673 636916 654905 663280 678398 685313 651210 719297 2040376 2167042 1266677 1031205 590494 574378 689944 691844 707246 712129 714187 724123 820615 823128 5280594 5513565 40.15 70.4 2
11:09:44 2024-01-23 762682 761187 172902 168702 288676 294807 333911 329871 198962 195916 250256 254403 288785 297925 4839816 5187100 7056174 6842715 1283188 1327188 253832 227587 249464 253613 301833 290701 276488 277750 184987 185643 720135 695327 1584336 1555852 380405 376443 528825 534338 654710 642111 660699 660428 678398 689969 644926 716380 2036890 2134399 1241163 1037892 586303 579088 694932 687712 706416 712201 709126 718278 830226 820383 5336479 5512121 40.15 70.4 2
11:09:45 2024-01-23 770640 763064 172161 168970 293607 297608 332828 329871 198375 196257 249272 255186 288750 297714 4824983 5218969 7103068 6856616 1283188 1326104 252490 224018 249429 253435 298954 292045 276029 278568 184787 187990 717145 693345 1574126 1549237 379595 376179 522738 530456 658141 634562 654905 663750 678128 684759 649295 718166 2038532 2173221 1260038 1031978 587138 573493 688604 691498 706187 713407 716259 721310 818226 823128 5307064 5515080 40.15 70.4 2
11:09:46 2024-01-23 764966 762491 172714 167928 289906 295731 333875 328875 198375 196427 249518 253377 288987 293601 4821769 5177972 7033261 6828078 1283348 1328102 254320 227463 249464 253222 300881 290737 277763 277094 184822 185576 731245 692836 1585313 1555852 380405 375315 529199 533202 655121 642111 661169 662538 679841 689263 643975 717949 2043695 2136067 1246070 1036911 585849 578678 694659 687151 706171 716266 709200 718465 827016 820383 5320312 5512121 40.15 70.4 2
11:09:47 2024-01-23 776858 761411 172200 168427 289137 295995 331856 330871 198375 196530 249061 254794 288750 293084 4839816 5198250 7136021 6856214 1286864 1328097 252455 223361 249429 253577 298501 291633 275642 278568 184529 186192 717145 693345 1588066 1548308 378519 375878 523004 532070 656709 634562 658511 664221 673983 683206 644504 717140 2038901 2165501 1242948 1033452 586303 573589 688604 687675 703146 708094 716482 719227 820688 824257 5322398 5515080 40.15 70.4 2
11:09:48 2024-01-23 765502 762486 171855 167936 288724 294957 333947 329337 198375 196223 249495 253589 289663 292182 4835907 5171819 7014445 6820625 1287272 1328061 253619 227036 249464 253222 298501 291874 275606 276051 185741 186413 715219 686915 1569194 1567337 380676 374190 523076 528438 653229 641386 654905 659457 676155 689263 645620 722494 2045003 2151613 1273316 1031978 585015 576078 689944 686514 707356 712381 709906 718171 827801 822546 5307085 5513565 40.15 70.4 2
11:09:49 2024-01-23 770170 760828 172165 167928 288917 295543 331551 329907 198340 196311 248502 254403 287822 297925 4853912 5220825 7132978 6837456 1277405 1326104 252455 227427 248658 253577 298695 291536 275606 276475 184529 185576 728071 694335 1576769 1540017 378519 375878 523040 532825 658373 637366 658785 663280 672959 687449 648675 715230 2033373 2145507 1243905 1038114 587556 573899 691941 689395 699661 707865 710178 717145 821006 820347 5368528 5505701 40.15 70.4 2
11:09:50 2024-01-23 762991 762486 171575 168995 288960 295093 333875 327583 198375 195373 248712 254403 288312 291029 4830437 5154676 7002155 6850033 1302053 1326251 251262 223361 248658 250802 300555 290769 275606 276475 184493 188431 715219 688603 1575777 1561779 378519 373034 526035 529625 654192 638304 651941 657483 676630 686518 643225 720324 2042698 2151613 1243093 1025524 583623 574341 686046 683310 705147 710162 709014 721394 827287 819606 5307085 5515080 40.15 70.4 2
11:09:51 2024-01-23 770460 761141 172131 167932 288952 293709 332629 329644 197962 196257 248676 254403 288750 292077 4830437 5202021 7118109 6837831 1273755 1324330 252490 227427 248186 253222 297703 290943 274799 276475 184529 188694 715219 694327 1563382 1540017 377982 374752 525804 531657 655709 635641 657812 663059 673225 685469 645657 713541 2033373 2150085 1268890 1033452 586303 567856 689003 689450 699165 709703 713256 718428 818263 820311 5352155 5515080 40.15 70.4 2
11:09:52 2024-01-23 765502 761407 172131 167903 293562 293567 332900 327883 198340 195950 248502 252847 289224 292672 4830437 5158735 6985156 6828078 1290026 1330929 252490 226682 249429 249941 297598 290427 274799 275171 184834 186152 745132 686424 1583112 1565111 380676 376204 523004 527282 652303 638340 656487 658734 678695 687936 643828 720436 2041244 2151340 1246070 1029038 581959 573676 687054 681826 707156 714418 709200 719489 825647 819773 5284192 5515080 40.15 70.4 2
11:09:53 2024-01-23 772364 761147 172161 170888 289532 294193 331318 329871 198134 195950 248676 254191 288908 293149 4825251 5202280 7103091 6828078 1273755 1325450 253042 227072 248274 253257 299609 291184 274763 276051 184236 188360 724897 695327 1572360 1540017 378519 375315 522968 532070 654710 636469 658488 662082 676395 684614 647678 713228 2033373 2140819 1271103 1035435 586303 572829 690997 690433 699092 708094 710141 714238 818738 825462 5350388 5505701 40.15 70.4 2
11:09:54 2024-01-23 762142 762477 171549 168431 288960 293979 333369 327583 198340 199351 248328 253624 288347 292114 4830437 5155977 7037483 6840542 1307654 1328419 252068 227144 247682 249941 298501 288622 275220 276016 184529 188360 728071 688881 1593785 1555852 377447 373034 526035 528474 654509 640170 656487 660172 678768 683569 641969 716231 2042698 2157817 1252567 1024649 584637 575991 686648 686885 702184 708382 707184 717862 824474 820802 5301447 5505701 40.15 70.4 2
11:09:55 2024-01-23 765241 761141 171580 167903 293067 293979 333911 325875 198340 195373 247661 254438 288312 292114 4832916 5246826 7079163 6809320 1279525 1326104 252455 227072 249043 249241 300131 290413 273888 277129 184236 188563 716961 692340 1573515 1549237 378519 374080 523814 529669 651896 638128 658872 657839 674791 685097 640951 714247 2037724 2127183 1250402 1035435 581288 574524 691941 682624 700654 710198 707184 715197 827874 820347 5376907 5505701 40.15 70.4 2
11:09:56 2024-01-23 772922 762486 171580 167932 289050 296145 331856 327883 198306 196530 247353 252882 288987 291180 4825251 5198503 7042314 6837456 1288995 1326150 252244 227072 248658 250468 297847 290979 274343 274750 184822 186152 724897 684956 1578991 1552540 378250 374979 523814 528873 654974 636469 655122 660282 674827 684053 649060 717252 2033373 2164010 1255612 1028752 584637 573589 685673 687858 701189 707063 714275 719227 816363 819027 5280621 5505701 40.15 70.4 2
11:09:57 2024-01-23 761402 761637 172122 167753 293562 293916 332629 327848 198306 195373 249097 252425 288076 292941 4830437 5163212 7005093 6820625 1287272 1326182 252524 226646 249429 249941 297147 290254 274763 274330 185116 185892 724897 685934 1580680 1561779 379865 372999 526010 528873 652360 638090 653257 657798 674791 684053 641932 718348 2040376 2148643 1271103 1024649 582790 572647 684699 682624 702221 710205 707930 717116 825531 816032 5297659 5505701 40.15 70.4 2
11:09:58 2024-01-23 771865 761411 171549 167633 288597 293021 331354 330076 197652 195950 247909 253624 287508 292173 4835930 5201984 7093058 6820625 1265840 1326132 252490 223764 248658 249941 297847 290327 273122 275628 183908 186413 723310 688881 1610372 1549237 379595 376737 523740 530379 652360 634217 656057 656864 673520 684903 643335 713191 2031104 2130203 1231268 1037892 580301 567784 688028 682624 698399 714418 708019 715292 823087 820802 5378645 5508175 40.15 70.4 2
11:09:59 2024-01-23 772327 762486 171430 167903 288960 293951 330567 328343 197378 195950 247944 252425 287875 290390 4825275 5157854 7062733 6840225 1288011 1327082 251472 226682 247891 249941 297601 290737 273924 274750 184364 185750 729658 684956 1578991 1552540 377835 376204 524212 527335 654119 636092 653220 658341 674734 683569 647181 714123 2029661 2162476 1253399 1029038 582941 571151 684213 688470 701152 708382 710141 718465 815171 818449 5282542 5496322 40.15 70.4 2
11:10:00 2024-01-23 760923 760823 171575 170888 293004 293013 331354 327089 197996 199072 247944 252038 288312 291480 4832476 5151677 6975830 6828439 1287235 1325178 252455 226419 248448 249415 296663 288586 273924 273910 184529 185372 723310 684956 1571889 1561779 379865 373716 525264 528085 649355 638353 653257 656864 674791 685991 641441 717401 2033994 2143443 1266677 1024649 580301 571141 682758 681436 702148 707063 705138 718465 823087 811405 5293874 5515080 40.15 70.4 2
11:10:01 2024-01-23 770170 760552 171549 170813 293071 292334 330853 327848 197378 195339 247353 252847 289090 291687 4832452 5194595 7103204 6825547 1264939 1326141 253540 223136 247891 249766 297601 290291 273052 275207 183616 186283 723310 688881 1579796 1552727 380135 375406 522555 528873 649355 633596 655122 656591 672565 685133 643482 709536 2026245 2139145 1243905 1035435 579474 567820 688733 680952 697187 708130 708191 712174 822817 820802 5378645 5515080 40.15 70.4 2
11:10:02 2024-01-23 770022 761407 171035 171007 288477 293745 330853 328875 197070 195339 247944 252038 288111 291029 4835907 5146646 7057696 6839945 1289852 1324225 251647 226646 247473 249941 297392 288622 273959 274945 184236 185372 734419 684956 1564861 1556525 378173 377005 524185 527372 655084 636543 653192 659777 672813 680221 645841 715834 2031104 2163961 1235242 1026110 583807 570158 684699 686885 701189 707383 708056 717282 813945 811405 5273143 5511146 40.15 70.4 2
11:10:03 2024-01-23 759843 760283 171541 170817 293004 292815 330853 328678 197687 199036 247526 251539 287473 291715 4825552 5177492 7014445 6820663 1285365 1328102 252455 223607 248274 249241 297847 288622 273888 273109 184564 185372 748703 686424 1576911 1564309 379289 374610 525674 527372 649355 638353 654846 656398 676776 683242 641134 716380 2035347 2142519 1266677 1029038 580301 573181 684034 682140 701688 708166 707184 715838 820652 811441 5291826 5505701 40.15 70.4 2
11:10:04 2024-01-23 770170 760329 171588 170782 293076 293709 329818 327883 197515 199072 247144 252812 287238 291266 4839365 5183463 7103204 6820625 1266498 1326155 252524 223136 247126 249591 297601 288658 273087 274785 183908 185892 723310 691242 1590687 1552727 379595 374875 522295 528497 649318 634047 654655 655001 667106 684276 642116 707955 2032722 2136353 1231268 1034698 579887 570342 686082 681656 697187 709163 707517 712643 818299 820222 5366219 5505701 40.15 70.4 2
11:10:05 2024-01-23 769618 761402 171335 170852 288955 293262 330853 327919 196762 199143 247435 252073 287508 288622 4825289 5185359 7042314 6837456 1287091 1324225 250912 223764 247091 249591 296764 288261 273122 273109 183943 185372 715219 685311 1585730 1555142 377447 375672 522665 525876 654119 635332 651325 658451 671936 681159 644926 715741 2033994 2157863 1262251 1025379 584180 570342 682758 684834 700691 707383 707785 716385 811609 811369 5271242 5505701 40.15 70.4 2
11:10:06 2024-01-23 760084 760823 171545 170663 292869 292405 330853 325840 197687 195088 247735 251268 287073 292077 4830475 5166948 7005093 6820625 1284979 1327086 252033 223136 247508 248820 297703 288513 273087 273039 184236 185195 715609 685311 1614625 1562503 378519 374080 523777 525876 649318 636543 652253 654537 674973 681285 642073 717315 2035442 2136455 1264464 1027724 580301 567820 682758 680690 701189 708130 705138 715329 820688 811369 5284267 5515080 40.15 70.4 2
11:10:07 2024-01-23 759813 759991 171335 170508 293062 293297 329818 327883 197742 199072 247144 252460 287203 291248 4825552 5194632 7093058 6801139 1264939 1327119 252490 223136 247891 249692 297392 288824 273087 274365 183698 186247 723310 691242 1604565 1548792 378519 375140 521483 527936 649318 632797 652902 655590 667178 685433 645620 712607 2021831 2130203 1260038 1041357 581288 569938 688028 682790 697187 707596 708019 709504 817521 819643 5333344 5505701 40.15 70.4 2
11:10:08 2024-01-23 763563 760283 170882 169170 287742 293979 329319 326634 197687 198651 247179 251653 286820 290286 4836364 5137373 7028138 6856214 1301085 1328097 250912 226682 246153 249030 297811 287742 273924 274274 184119 186212 765057 687280 1568685 1553205 375699 374080 525301 527372 653155 636092 650936 656591 672995 676083 638345 712133 2034585 2148444 1254733 1020285 581288 571141 682758 679831 700691 703332 700995 713187 815882 814956 5292133 5501774 40.15 70.4 2
11:10:09 2024-01-23 764162 760068 171005 170817 288147 292370 331628 324859 197755 199036 246418 253624 287003 291664 4811492 5215007 7037259 6813836 1278612 1325450 251331 223900 247091 248262 298131 288550 272424 275344 183115 186639 725207 692340 1561643 1548792 377142 372725 522295 528873 647557 632943 652440 653146 668507 682122 638272 709172 2028219 2126818 1243905 1034698 578649 567892 686082 678764 695178 707383 702988 710007 820725 818449 5388064 5511146 40.15 70.4 2
11:10:10 2024-01-23 771666 760872 170497 170817 288147 292815 329818 325910 197070 195373 246382 252073 288910 288545 4830437 5185608 7061205 6840338 1286864 1326392 252535 223764 246294 248436 297811 288297 273822 274887 183371 186011 718548 687897 1588965 1550996 376195 374080 519900 525057 649465 632245 649475 655249 669454 676300 643901 708959 2026245 2154753 1215777 1026110 580715 568325 682486 682624 695105 703259 709200 714238 813063 811333 5325936 5508105 40.15 70.4 2
11:10:11 2024-01-23 762944 760357 170733 170677 288553 291925 329782 324859 197343 198894 246382 252004 287203 288437 4830437 5163363 6995741 6840338 1296597 1328419 249381 223764 247056 248365 297739 288189 272840 274047 183371 185856 723310 683349 1572271 1564729 377909 372952 522999 524387 646605 632943 650936 653815 670916 680198 636361 712133 2036272 2139423 1262251 1020248 578649 567554 680787 679726 699165 703368 700958 716073 818299 811686 5292015 5505701 40.15 70.4 2
11:10:12 2024-01-23 770170 760329 170721 170716 288955 291516 329818 326824 196728 199140 246140 252390 286568 290696 4830437 5224383 7084210 6814519 1273755 1324508 250843 223607 248623 248117 297631 288297 273822 274466 183185 185856 721723 690855 1560830 1550996 377336 372353 520083 525876 645656 632245 652606 653609 668763 681159 637297 707807 2028182 2120983 1266677 1032491 577511 571151 684034 677693 694614 707383 700921 707886 819456 817221 5388064 5505701 40.15 70.4 2
11:10:13 2024-01-23 772922 761407 170585 170782 287706 292334 329782 325875 197035 195305 246848 252004 287203 288545 4830437 5183735 7060486 6837831 1287513 1327183 250843 223607 246365 248885 295114 289561 272805 272898 183605 185301 723310 684820 1566168 1552930 376195 374610 520083 525131 650919 632245 649327 656398 671612 676372 643482 712839 2027591 2156333 1245930 1026110 580301 568325 681790 682624 697187 703295 709200 714164 809172 811297 5323209 5504173 40.15 70.4 2
[truncated: 188,996 more chars]
