# Supplementary material for: Methods for Estimating the Detection and Quantification Limits of Key Substances in Beer Maturation with Electronic Noses
Source: Sensors (Basel). 2024 May 30;24(11):3520. doi: 10.3390/s24113520 (PMC11175341; doi:10.3390/s24113520)
Supplement: Supplementary file 1 [file sensors-24-03520-s001.zip › Data/Acetaldehyde/raw data/Day 1/1000ppm7.txt]

Time Date R01 R02 R03 R04 R05 R06 R07 R08 R09 R10 R11 R12 R13 R14 R15 R16 R17 R18 R19 R20 R21 R22 R23 R24 R25 R26 R27 R28 R29 R30 R31 R32 R33 R34 R35 R36 R37 R38 R39 R40 R41 R42 R43 R44 R45 R46 R47 R48 R49 R50 R51 R52 R53 R54 R55 R56 R57 R58 R59 R60 R61 R62 T01 H01 Phase
11:17:00 2024-01-23 721753 717921 217602 217765 349787 357007 383356 381752 242644 242446 293384 299933 332869 339210 4492803 4877744 6952172 6715734 1253098 1300401 324453 284933 302195 302283 353884 341825 331467 336466 228121 231665 755808 713092 1604094 1566086 485083 477955 693936 702937 881356 855259 914182 926243 967723 975656 946240 1059262 2321850 2421171 1357506 1172459 762328 746956 924183 918325 957913 973690 1003884 1019742 1143704 1143093 5256198 5477565 40.15 70.1 1
11:17:01 2024-01-23 731581 717921 217632 213706 348702 357407 383898 382292 242609 242275 293939 299408 334913 339611 4501905 4826548 6975555 6743910 1258486 1296570 322943 286043 300559 302743 351893 341825 332292 334521 228440 231340 738624 707746 1611048 1571802 482673 479763 695675 699749 883238 861447 909891 918362 966540 984882 954358 1050862 2316986 2448890 1348571 1165990 769533 753113 913256 913122 968530 977829 998250 1013038 1141236 1147174 5307064 5470255 40.15 70.1 1
11:17:02 2024-01-23 723257 718973 217905 214667 349264 355263 382007 378961 242679 241215 293868 300774 332869 339174 4487571 4783586 6920925 6743669 1273291 1298520 323733 285298 301170 302423 351893 343974 333591 335537 229331 231452 746369 706735 1612547 1583353 484048 478404 697435 699987 876363 857821 918058 920904 962970 981299 955239 1058692 2327823 2441948 1459076 1162675 763418 755288 921131 910425 959038 973669 1007538 1016004 1133679 1139790 5218522 5466340 40.15 70.1 1
11:17:03 2024-01-23 721241 717414 217632 218106 349787 355785 383356 381214 242644 242275 292937 299897 333978 339246 4492803 4878430 6972091 6725126 1254890 1296643 323409 285592 303053 302494 354776 341200 332688 337144 230558 231920 743469 713853 1622509 1567337 484048 476304 692006 704549 881356 852224 912709 926317 968557 979223 946240 1057183 2318277 2425241 1344073 1178670 764510 747619 919767 918160 960672 971593 1003720 1019742 1145408 1144712 5275140 5466340 40.15 70.1 1
11:17:04 2024-01-23 727940 716370 216922 213697 348738 356333 383356 381752 243356 241765 293868 299617 333872 339611 4492803 4822109 6976557 6736900 1252069 1299437 323673 286034 302415 303097 351713 341681 333663 337144 227751 231920 749923 710790 1613786 1565111 481802 477683 693481 698679 883074 860758 910971 917710 969315 984613 948605 1050113 2315856 2452901 1334477 1165990 769533 753003 913256 913122 968530 973597 998213 1013315 1142082 1145554 5291826 5458482 40.15 70.1 1
11:17:05 2024-01-23 722234 719517 217259 214361 349792 355263 382847 379033 243560 241015 293832 300809 333872 339210 4492803 4793840 6910553 6754014 1277063 1300259 323817 286419 301914 303062 353811 340241 333807 333830 228866 231665 746369 707240 1612525 1581381 483360 475897 697435 700521 876363 857821 919373 919656 964409 982102 956872 1059964 2327823 2443681 1401389 1166607 764068 756361 922439 910462 959310 973404 1007575 1016728 1134484 1139754 5229605 5474175 40.15 70.1 1
11:17:06 2024-01-23 721753 717921 217632 217601 349827 355228 381703 382292 243017 242446 293590 299897 332869 339210 4492803 4874948 6971660 6735742 1254815 1301348 324911 285169 303395 302566 354921 342091 332688 336704 228440 231991 752866 714111 1619423 1567677 484737 477719 693701 705049 880611 851653 913399 927635 968557 978530 946240 1058692 2316986 2425241 1347911 1180353 766794 749243 919826 916980 962038 973002 1003997 1022417 1146293 1146335 5280594 5466340 40.15 70.1 1
11:17:07 2024-01-23 730017 717921 217384 214322 349510 356405 383085 382292 243186 241765 293868 299617 333907 340092 4484358 4825674 6987591 6753548 1256090 1296730 322979 286669 301841 302956 351893 344152 331825 334521 228335 231991 738624 707746 1621392 1567405 481987 477755 694960 698995 880629 859650 910031 917543 966540 984882 952491 1050862 2314209 2452901 1396743 1164331 768900 754218 912572 913122 968258 973633 1002565 1010846 1140427 1147247 5292133 5458807 40.15 70.1 1
11:17:08 2024-01-23 722176 717921 216887 214331 350849 357676 381971 379033 243800 241765 293384 301689 333661 340837 4499683 4801564 6903295 6734290 1275802 1300423 321702 286114 300820 302034 353703 341068 333807 335718 228654 230657 752917 709774 1608878 1576897 484048 477117 699239 703548 875741 855998 918228 922253 960210 973678 955513 1056809 2321576 2443681 1399433 1170987 764510 751324 921131 911531 959310 975757 1011654 1019742 1140390 1135661 5256198 5466605 40.15 70.1 1
11:17:09 2024-01-23 725870 718201 217597 213706 351938 356405 383356 379033 243639 242302 295265 301899 333766 338395 4499683 4877613 6962720 6712339 1241844 1301348 323961 285205 302408 301365 351893 342415 332832 335754 228831 231340 747818 717963 1598416 1558457 482183 477828 694687 704048 881786 852220 911657 925002 968666 982527 944469 1054062 2307637 2427564 1318913 1173643 768436 747214 915203 917866 965028 971593 1000423 1015281 1152923 1147174 5323938 5468186 40.15 70.1 1
11:17:11 2024-01-23 733085 719517 217446 215624 349541 360056 386079 378817 243252 242410 293939 298743 334772 338358 4489829 4766475 6910553 6743669 1260714 1299437 323469 285842 302482 302636 351290 342379 333807 333830 229578 231340 742912 709774 1605505 1571019 479938 479763 699239 700521 878892 860261 916978 917710 965813 982656 955513 1056907 2314209 2440216 1430732 1158856 765157 754218 917807 911531 964813 980366 1006067 1013315 1138738 1143093 5252208 5466340 40.15 70.1 1
11:17:12 2024-01-23 727660 721684 218746 215330 351236 359036 384159 378745 243047 243471 293939 300526 333907 340092 4487407 4822632 6873027 6720568 1258362 1298483 324911 284827 304332 302319 351893 341344 333843 333830 228866 231828 741475 717178 1636769 1567677 482673 477050 695911 704048 876363 854069 916924 925659 966498 979223 949988 1061837 2318550 2416021 1436601 1170271 761784 747619 924170 914317 957950 973002 1007613 1021964 1143704 1139790 5252053 5485955 40.15 70.1 1
11:17:13 2024-01-23 732559 719642 218206 215027 350167 358414 384442 378997 242237 241964 293527 299933 334737 338911 4492803 4847543 7000102 6734518 1244568 1296730 323390 285169 300574 303951 351857 341609 333807 335754 228831 232679 746116 713092 1620903 1566224 481303 477719 693973 698959 883700 860261 912935 919004 971449 982656 949753 1046109 2315856 2452901 1328001 1165990 770669 753539 913256 915069 968258 973597 1000423 1010846 1140874 1152781 5314780 5471222 40.15 70.1 1
11:17:14 2024-01-23 725600 719638 217493 214667 349792 358454 381971 379033 243082 241765 295539 300774 332905 338223 4492803 4787860 6922548 6734290 1273718 1296643 322489 286526 305105 302319 354670 341344 333807 333830 228619 231340 740053 707240 1605485 1581381 484048 476745 698707 701055 876363 857821 915585 922379 965129 981372 953637 1061831 2324881 2443681 1374778 1169318 764510 754218 922439 910161 959310 975538 1013814 1019083 1140137 1141203 5246505 5458482 40.15 70.1 1
11:17:15 2024-01-23 722780 719803 217597 215624 351128 356048 383085 381752 243265 242446 293725 301760 332905 340092 4492803 4877744 6957760 6706154 1240645 1296606 323997 286182 302408 301365 351627 342379 332832 335754 228831 231178 752531 717963 1602485 1558457 482330 477828 693214 704048 882448 852860 912822 922379 969352 984882 944469 1054100 2309278 2431009 1370940 1173643 768436 747141 918296 923293 969592 973544 1002453 1019121 1152813 1151220 5330030 5458217 40.15 70.1 1
11:17:16 2024-01-23 735246 720021 217563 213706 350620 359098 384442 378889 243221 242275 293384 300230 334410 337511 4486398 4772354 6929204 6734014 1258915 1299442 322979 285240 300820 301963 351857 342415 333807 333564 230132 231340 747818 710554 1619423 1571019 479938 477864 699239 701055 880141 860261 918058 916980 967184 982692 955513 1057183 2315856 2443681 1448992 1160514 766625 755687 918460 912975 966149 983384 1009028 1013202 1139545 1144712 5274965 5468186 40.15 70.1 1
11:17:17 2024-01-23 726517 719917 218655 217490 350885 357479 384337 381754 242440 245750 293384 300809 334141 340333 4489599 4825595 6911573 6715533 1255641 1300401 323390 285169 301736 302743 351893 340277 333843 333830 228866 232026 747901 716154 1610798 1567677 482673 474893 696236 704048 878892 855391 915585 926317 966540 973715 950062 1061875 2326364 2421556 1443203 1172659 764510 749006 927285 918325 959628 974378 1007613 1022003 1146644 1144712 5265617 5486943 40.15 70.1 1
11:17:18 2024-01-23 732039 717414 217667 213706 348729 358557 382579 382833 242440 242446 293904 299408 334948 339611 4492803 4828972 7000102 6743669 1253956 1296643 324453 286195 302990 304165 351893 341609 333572 334556 227926 231665 746369 707746 1619938 1567405 482330 477755 693214 700024 884327 861484 912992 918353 972174 988961 955039 1056809 2319737 2439060 1403345 1169318 771183 753539 917155 915719 967843 978411 999561 1013726 1143704 1153867 5310739 5468186 40.15 70.1 1
11:17:19 2024-01-23 724662 719558 217632 215035 349827 357910 383188 381214 243595 241086 293716 301055 333942 339246 4495763 4772212 6919878 6753048 1273718 1299442 323014 288288 305032 303240 353884 341068 333807 335754 228866 231828 747818 707746 1617875 1582505 484737 479763 697223 702549 878892 857821 920539 925305 967552 981956 958235 1062476 2329089 2446592 1372859 1167653 764510 755288 925020 913122 959310 973633 1011931 1019083 1136284 1143093 5241105 5474288 40.15 70.1 1
11:17:20 2024-01-23 722780 719333 217667 213740 350598 355833 383356 382022 242679 242446 293868 301724 332905 338258 4495763 4863593 6952172 6720115 1255013 1298575 324682 285205 301278 302991 354239 340792 333572 334521 228475 232026 743469 714621 1621480 1567677 485083 476268 694923 704938 883238 857087 915321 928955 970622 980460 950287 1063235 2321850 2422689 1341619 1175316 763964 747655 925099 918177 959236 974378 1006104 1021964 1143788 1144712 5258099 5477565 40.15 70.1 1
11:17:21 2024-01-23 731000 717451 217632 214369 348765 357479 382579 382833 242679 242105 293779 299443 334410 339611 4492803 4819686 6981588 6734290 1249026 1296606 324911 285878 301914 303737 351893 341861 333807 337346 228121 232026 751395 711061 1620516 1569193 483736 480786 694960 699877 884977 861484 912558 920979 972027 982656 950025 1053465 2323048 2451161 1346615 1165990 770554 753852 915853 915719 968530 976955 1001137 1013042 1143704 1150569 5305127 5466453 40.15 70.1 1
11:17:22 2024-01-23 725279 718501 217632 214886 349792 356083 382579 378673 243052 241086 293904 299933 332940 339210 4486398 4771635 6902556 6743669 1272807 1300401 323997 286992 302451 302692 354670 341344 333807 335754 229331 231848 747818 707886 1614171 1584755 485428 478183 698925 702702 879479 860261 919598 922379 964766 986186 957775 1059903 2327823 2452983 1399433 1168485 764624 755687 923703 913122 961355 973705 1011209 1019742 1137089 1143093 5246779 5467909 40.15 70.1 1
11:17:23 2024-01-23 724838 718242 218276 214154 351979 357443 383356 381214 243391 242446 295869 302643 334410 339611 4502182 4877744 6966505 6715734 1240645 1300166 323374 285321 302727 302494 351677 342271 333519 336595 228760 231991 747818 719233 1589236 1561392 482673 480422 697223 704549 884327 856333 914256 925002 971486 984882 947401 1057492 2312564 2434461 1367102 1175316 769533 747619 918460 920998 966074 973002 1002565 1016803 1152923 1148517 5333344 5474398 40.15 70.1 1
11:17:24 2024-01-23 731854 720103 217632 217836 349863 359387 382847 378925 243425 242446 293868 300809 334948 338824 4486398 4764828 6919878 6734290 1258008 1300363 322728 286329 304171 303133 351749 342379 333735 333794 229955 231692 745771 709774 1633025 1572135 481303 480603 699921 701055 880141 860261 916924 920979 969352 988324 953674 1056430 2318550 2442450 1434645 1156665 765157 755017 918460 913122 965786 981363 1006755 1010846 1140427 1144712 5242761 5466567 40.15 70.1 1
11:17:25 2024-01-23 724424 719558 217971 217612 351416 356405 383152 378925 242644 245786 293420 301513 333907 340092 4498971 4822109 6892654 6731049 1264323 1302274 323853 285196 302585 302884 353811 342235 333735 333794 230097 231340 745771 715131 1599342 1576610 484048 477755 699735 704005 878976 855998 920993 924837 964445 979259 954155 1063462 2318550 2425241 1381773 1171974 762982 752047 924442 916852 959310 973633 1011931 1022693 1144634 1139827 5248694 5503844 40.15 70.1 1
11:17:26 2024-01-23 728927 718537 217667 217459 351695 358557 382007 381214 243391 241761 292973 299968 334724 338026 4498971 4852297 6951983 6725717 1238362 1302274 324284 284791 304455 303062 351857 342451 333572 335754 228866 231813 747818 717178 1614621 1556248 480739 477719 695215 703048 883179 857213 915581 922379 970798 984882 944469 1053312 2309278 2427564 1372859 1168608 768900 747655 916504 919656 968530 975757 1000211 1016803 1149657 1148906 5307296 5468186 40.15 70.1 1
11:17:27 2024-01-23 730017 719554 217632 213740 348738 357479 384067 379033 243425 242275 294766 298501 334445 341095 4483424 4735616 6892673 6735150 1261191 1298483 323961 286079 300820 302883 351038 343516 333807 333830 229578 231340 749268 712550 1608074 1571019 479938 477828 699239 700783 878892 861418 922716 917016 967870 982728 954349 1058692 2318550 2440216 1430732 1156665 764510 753683 919607 913122 964813 983481 1007613 1013042 1140463 1144745 5224348 5469755 40.15 70.1 1
11:17:28 2024-01-23 721744 718501 218306 215628 350849 356440 384337 382292 242644 245750 293626 300845 334679 339723 4487407 4839407 6933307 6729929 1257119 1300364 324730 285548 302372 303168 353884 340792 333555 335682 228866 232480 737669 717178 1618044 1566959 483704 477726 696730 705049 880767 856605 919598 927635 966504 973678 952087 1061215 2323502 2421171 1413126 1176013 764510 749207 925099 919582 959310 975488 1007575 1021926 1145408 1144712 5254007 5468186 40.15 70.1 1
11:17:29 2024-01-23 731000 717383 218311 214667 349224 358234 384296 382833 242982 242787 294731 301298 334702 340281 4499683 4832494 7004817 6726838 1243679 1298447 323877 285169 304078 304057 351857 342343 333807 336229 228866 232679 738651 714621 1632550 1558457 481645 477755 693825 701018 885583 859650 912822 922379 974970 982656 947187 1050656 2314206 2431009 1401389 1169318 768349 749774 917155 919619 968530 973597 1001137 1019742 1148769 1153867 5297702 5475997 40.15 70.1 1
11:17:30 2024-01-23 727940 717926 218452 213706 349228 356369 383996 380887 243113 242814 295417 298778 333801 341506 4490442 4756245 6908645 6753548 1262517 1302219 324417 286043 301701 303240 351537 342091 333843 333830 230097 231828 753618 711300 1608074 1571862 481303 477719 699202 699987 878892 861991 924036 918853 967870 988251 956109 1060203 2318550 2440216 1446249 1156665 764510 754218 921076 915719 965478 983481 1010489 1014522 1137126 1145518 5229883 5466605 40.15 70.1 1
11:17:31 2024-01-23 725419 719476 218651 215628 351092 359798 387175 381607 242505 243471 293725 300597 334503 340150 4483424 4811609 6892640 6725126 1257119 1300401 324911 284938 301736 302283 351893 341861 333807 333830 229260 231991 744919 717178 1597286 1567677 483704 477081 697223 705049 878231 854712 925358 927635 967870 981335 952087 1063388 2321850 2416021 1458966 1171974 763418 750872 925099 916943 959310 975757 1012653 1022693 1143704 1143056 5248694 5458316 40.15 70.1 1
11:17:33 2024-01-23 732103 721867 218750 215023 350737 359496 384442 380996 242974 243815 293690 300738 334913 339020 4487571 4841700 6982311 6706154 1238362 1296730 323842 284698 302196 303240 351267 342379 333807 336229 228831 231828 747818 716666 1593784 1558457 481987 477792 693178 703048 883152 857821 915694 924345 973589 982656 947150 1054062 2309278 2427527 1403345 1169318 768900 749774 917155 921651 968530 973597 1001137 1016803 1150322 1153867 5299622 5480655 40.15 70.1 1
11:17:34 2024-01-23 732103 720426 218506 215624 349876 358414 386627 378961 243356 242446 294524 299300 335676 340023 4474046 4752157 6897598 6743633 1262569 1300401 324453 286517 301701 303702 351537 342379 333843 335961 229578 231828 741483 712075 1601624 1572135 481303 477719 699239 699987 879516 862028 924696 918316 968557 988288 955703 1060253 2318550 2441948 1448992 1156665 764510 754218 921131 915719 965712 984873 1010489 1015244 1139619 1148517 5240961 5461790 40.15 70.1 1
11:17:35 2024-01-23 727669 719638 218511 213710 351416 357443 384302 380946 242943 243643 293832 301266 333907 340092 4492803 4811497 6892658 6715533 1257119 1300401 323355 285214 302656 302991 353884 342343 335732 333830 229900 231991 738088 717178 1599580 1571019 484048 477719 698707 705049 878231 855354 925358 927497 968557 982065 954155 1066535 2323502 2416021 1398119 1171974 763418 752010 926141 916980 959310 977138 1013150 1026476 1149097 1142102 5248469 5474402 40.15 70.1 1
11:17:36 2024-01-23 730481 718206 217667 213457 351654 359171 383356 381214 243391 241929 295240 300703 334948 338504 4492803 4849927 6972318 6715734 1237006 1296335 324911 284698 302196 303240 351893 342379 333807 336466 228866 231828 747818 717178 1596470 1558457 481987 480603 694195 703548 883161 857549 915044 925002 971413 986974 947706 1056393 2309278 2430411 1376697 1173369 769533 747619 916987 923568 971297 977657 1003922 1019121 1152776 1152854 5322322 5470483 40.15 70.1 1
11:17:37 2024-01-23 733080 719989 217597 214007 350351 359351 385496 378781 243017 242446 293832 299510 334948 338175 4474046 4757202 6925339 6717153 1258915 1297652 322979 286079 302697 302991 351893 342451 332796 335718 228901 231316 751488 707746 1601313 1571019 483360 481999 699202 703048 880505 860261 918287 922216 967908 990456 955513 1054062 2318550 2452901 1450987 1164942 768900 757695 918296 913012 970320 981296 1009750 1013164 1144198 1146335 5276760 5458807 40.15 70.1 1
11:17:38 2024-01-23 723812 718428 217493 217791 351911 356369 381971 378320 243391 243062 293527 302183 333907 340333 4478084 4797827 6874165 6706154 1267945 1300401 322453 286079 304097 302319 353884 342113 333807 335754 228831 231178 750824 710790 1620848 1576897 484737 477719 701225 705002 877062 857821 922999 926317 963043 982065 955432 1061837 2323611 2446008 1432285 1172659 764510 752966 923703 917636 964502 978521 1013376 1022693 1143704 1142441 5246779 5468186 40.15 70.1 1
11:17:39 2024-01-23 728927 719221 217632 217344 351947 358557 383356 379033 243391 242098 293143 300774 334406 338541 4483424 4849927 6972323 6706154 1237006 1296643 323601 284698 302692 303240 351893 342451 333807 336466 229836 231828 747818 717178 1622038 1558065 481987 480603 696730 704549 884442 857821 915689 925002 972137 986974 950176 1059874 2319461 2437327 1403345 1176013 772214 751398 919730 922342 968530 975067 1003533 1019705 1152923 1148906 5330030 5466567 40.15 70.1 1
11:17:40 2024-01-23 733080 719517 217597 213706 350598 359604 381971 378925 243425 242275 293832 300774 334913 337511 4492803 4766475 6934684 6721712 1258840 1298575 322979 286754 303163 303915 353884 342487 332796 334556 229578 231828 747200 707886 1603873 1571019 483635 482035 697223 703048 883074 860735 916978 922947 972581 991570 955401 1055337 2319737 2461102 1411170 1165990 770002 756361 916504 916576 971284 982056 1007538 1013763 1146919 1147211 5293874 5458807 40.15 70.1 1
11:17:41 2024-01-23 722503 719517 217411 214037 351947 356405 382543 378961 244140 242446 293733 302431 333907 340575 4486398 4803941 6873251 6724912 1274058 1302219 322453 286159 302196 302743 354384 341861 333807 336229 229543 231178 745187 710790 1603858 1576610 485428 477755 701225 708028 878976 858309 924697 926976 962860 982697 958197 1064478 2321850 2436758 1403345 1169946 764510 753610 922439 918325 963442 978069 1010943 1022693 1144598 1139790 5246502 5474402 40.15 70.1 1
11:17:42 2024-01-23 727421 719258 217632 217674 351947 358557 383356 381214 242679 242446 292937 301760 334410 338265 4483424 4849927 6952129 6706342 1237961 1296643 324911 285842 304027 302531 351893 342487 333807 336229 228901 231991 747818 717178 1589989 1557634 483629 481708 699148 706053 885794 857711 914573 927598 974076 987599 947187 1057146 2312554 2439650 1318913 1177831 770633 751361 921076 922342 967156 975757 1003997 1020921 1154606 1148906 5330030 5466567 40.15 70.1 1
11:17:43 2024-01-23 732559 717921 217597 213706 350881 358593 383356 378961 243425 242275 293868 299933 333942 337511 4483424 4780685 6944030 6715533 1257082 1296730 323469 286079 300820 303027 351893 342163 333807 333830 229578 231092 747200 710434 1608756 1573767 482330 480458 701189 703974 881356 860835 920287 922138 966504 990456 959896 1058692 2314209 2443681 1424130 1159372 766701 755824 918460 913122 967571 979214 1007575 1012284 1140427 1145591 5267519 5458807 40.15 70.1 1
11:17:44 2024-01-23 723293 717921 218123 217638 351452 359801 383081 378889 242679 246132 292937 301724 333907 340333 4483424 4804637 6864038 6715533 1262890 1300401 324911 284969 302656 303204 351893 342163 335587 333613 232145 232480 747818 715904 1623114 1574041 484737 477417 700158 706053 878231 856605 922342 930278 967184 982102 954155 1064624 2323228 2418370 1458966 1171974 763964 750182 926339 918815 959310 975757 1012376 1022693 1146257 1143093 5237360 5468186 40.15 70.1 1
11:17:45 2024-01-23 732039 718201 218346 214186 348769 358522 382007 382292 242821 242446 294731 298359 334913 339611 4483424 4822109 6990756 6734518 1251712 1297652 324730 286763 303850 303914 351677 342271 333771 337657 228370 232644 743469 710434 1610400 1567337 482487 477828 695215 702748 886182 861991 914368 922379 974076 990706 954155 1052562 2318550 2452901 1352483 1167653 771734 755687 917807 917673 971974 981363 1003997 1016766 1146293 1153867 5288045 5442887 40.15 70.1 1
11:17:46 2024-01-23 723622 719558 217667 215070 349792 356369 383152 381214 243425 241765 294543 301463 333907 339759 4483424 4775043 6906648 6735872 1267535 1298327 324309 285699 303053 304413 351749 341164 335696 336430 229794 231991 749268 707746 1616566 1581911 485428 477311 698707 701055 878892 864552 922305 922379 967184 984882 959171 1063113 2327823 2443681 1405301 1165774 765157 756361 925099 913122 963442 983213 1011931 1021198 1137089 1144712 5220477 5458482 40.15 70.1 1
11:17:47 2024-01-23 721476 716407 218311 214331 350849 356333 382579 382833 242679 242446 293716 301266 332940 340273 4483424 4853325 6923874 6725717 1254853 1298575 324875 285994 304713 303097 353811 341272 333807 334287 228831 232679 748093 717178 1607774 1567677 484737 478367 696939 704549 882448 857821 918287 926317 972211 980643 950062 1059941 2323502 2425241 1351749 1177831 767341 750909 924826 920765 964127 973597 1006821 1026091 1151289 1145554 5258099 5462428 40.15 70.1 1
11:17:48 2024-01-23 728927 716402 217632 214706 349546 358522 382543 382833 242679 241765 294342 299968 334445 340092 4480227 4804585 6987591 6725717 1254405 1296619 323925 286517 302195 303311 351893 342163 333428 334556 228440 231991 749268 707746 1612358 1571019 482561 477828 696236 701055 885702 862028 914743 921688 972211 988324 955513 1050991 2316903 2452901 1359425 1165990 771107 755687 915853 917021 973393 982056 1003997 1015281 1143704 1152235 5291941 5458633 40.15 70.1 1
11:17:49 2024-01-23 721531 718465 216922 214702 351416 356333 382579 381214 244175 241765 293868 302431 332940 341095 4474737 4782064 6904112 6753548 1271860 1296643 323505 287131 302299 301928 354634 341308 333807 335754 229437 231828 747818 706735 1622591 1581381 485428 478972 700231 704048 880141 859650 920263 926317 967870 984882 958565 1063388 2324516 2443681 1403345 1169318 764510 756089 924442 913122 963442 973669 1013368 1021964 1140427 1143093 5237360 5458633 40.15 70.1 1
11:17:50 2024-01-23 721658 716402 217667 214331 351983 356369 383085 381752 243017 242446 293868 302643 333978 340076 4493255 4867296 6952172 6707412 1253463 1297652 324911 285334 304281 303772 354921 341308 333807 334521 228475 232026 742019 714621 1600487 1567677 485428 477719 694687 705049 884327 856605 918058 928886 970762 980643 950062 1060290 2321850 2431009 1351749 1181273 768984 752047 922439 920867 965749 975757 1007575 1023099 1152106 1148058 5272842 5458482 40.15 70.1 1
11:17:51 2024-01-23 728410 717658 217632 214369 349863 357982 383356 382687 243896 242060 294845 300562 334538 340223 4471386 4806671 6961604 6734290 1253060 1296663 322646 287068 302990 304200 351893 342379 333807 335565 228121 232026 749268 707746 1632005 1567677 484700 477864 696236 701055 885583 862028 915435 921725 974316 988288 955513 1052562 2316903 2455145 1353668 1165990 772837 756361 917155 916294 972702 983481 1003847 1016803 1143704 1148943 5291826 5442850 40.15 70.1 1
11:17:52 2024-01-23 722081 718465 217446 216684 351695 359291 385532 381105 244036 241657 293614 301618 333498 341506 4474046 4774207 6882577 6731049 1272807 1297652 323014 287082 302990 303275 354921 341825 333807 335754 228901 232026 738624 707886 1608392 1581381 485428 477719 700231 703863 879218 859650 919609 925002 967184 984613 959208 1063425 2324516 2445952 1405301 1170308 767341 755824 924442 915719 963442 978523 1013898 1022693 1143432 1143093 5246779 5456957 40.15 70.1 1
11:17:53 2024-01-23 724518 719638 218441 214266 351839 357300 383356 381607 243252 243129 293569 303174 333405 340092 4481148 4868472 6952172 6696776 1247741 1298520 324911 286114 302444 302319 354670 342523 332545 334287 228901 231828 749268 716666 1595274 1562503 485428 482072 696730 706075 885702 856605 915435 928850 974316 984882 952801 1056645 2314209 2434461 1365183 1177831 771107 749810 919767 922342 968530 975757 1003133 1021235 1153789 1151420 5333572 5486093 40.15 70.1 1
11:17:55 2024-01-23 732485 719371 218018 214599 350701 359460 382991 378889 243391 242275 293904 301302 334702 338301 4474046 4756980 6927027 6715533 1258877 1296730 323469 286754 303469 303240 353884 342523 333807 335754 229900 231340 750059 707746 1600009 1567677 483704 482412 701225 703048 881919 859517 919373 922379 968630 992593 956417 1057183 2314206 2453369 1411170 1164331 769533 756361 915853 915719 970594 982092 1007538 1015044 1142942 1148627 5284268 5442699 40.15 70.1 1
11:17:56 2024-01-23 721581 719638 217961 214003 352019 356405 382543 378961 243931 242922 293367 302219 333674 340612 4477032 4807366 6863926 6710743 1268815 1296643 322489 286186 304497 302354 354670 342163 333807 335754 228866 231178 744617 709774 1604791 1576625 485428 477792 701225 705575 878268 857821 923693 926062 965813 983490 958256 1063425 2318550 2441948 1463146 1171974 765157 754218 924442 916980 964073 977683 1016198 1023966 1147461 1143792 5240961 5466340 40.15 70.1 1
11:17:57 2024-01-23 726517 716407 217702 215936 351731 361080 383356 381752 243425 245714 293457 302219 334410 339094 4483424 4849927 6942241 6696776 1238879 1296643 324911 285209 303615 302743 351893 342487 333807 334018 229331 231828 747818 717178 1595661 1555852 482673 481803 697223 705049 885074 857821 915435 925492 974316 982728 948605 1057183 2312290 2431009 1399433 1171140 768909 749810 919730 923381 972397 980601 1006590 1019630 1152776 1152854 5303293 5456871 40.15 70.1 1
11:17:58 2024-01-23 732039 721400 217637 213740 350387 359387 386627 379033 243639 242446 293939 299652 334984 339611 4477032 4748009 6887733 6734518 1258915 1297563 323409 286517 301772 303311 351627 342451 333843 333830 229936 231665 742912 710048 1607446 1567677 481987 480603 700728 701055 879965 863936 919373 921035 966577 992593 957811 1060290 2318550 2443681 1430732 1160514 766625 755687 923045 918052 967561 984763 1012578 1019121 1143704 1147247 5242749 5466453 40.15 70.1 1
11:17:59 2024-01-23 724763 719652 219109 213706 351789 357730 384373 379069 242679 240719 293904 301441 333942 340575 4477032 4797827 6872953 6705878 1255390 1296643 323616 286079 302692 303311 353884 342415 335732 335961 229936 231991 746369 717178 1605666 1567677 484048 477755 699239 705039 878892 857213 922305 928886 966504 983490 954834 1068057 2324705 2421556 1372529 1172659 764510 751900 927695 920942 962001 979214 1012419 1022371 1146330 1146886 5239288 5466340 40.15 70.1 1
11:18:00 2024-01-23 732291 716407 218346 217490 351416 359134 381703 380946 242679 242133 293716 299897 334948 338541 4477032 4831382 6972091 6715533 1238362 1296730 323912 285240 301772 303987 351893 342487 333807 334018 228936 232026 748725 715131 1615500 1558457 482673 477900 695417 701055 885615 861484 914894 922379 977084 990400 954358 1056846 2313135 2432137 1403345 1169318 770002 753539 918186 919476 968530 979214 1002528 1021198 1147992 1155502 5286316 5443038 40.15 70.1 1
11:18:01 2024-01-23 727377 719290 217706 213740 348488 356440 383223 379033 243017 242446 294766 298954 334445 341095 4467667 4728407 6872990 6727376 1258915 1296643 323997 286177 304066 303275 351857 341861 333843 333830 230132 231665 752168 709774 1610714 1570746 481645 477828 700728 701055 880141 863324 923546 920979 968373 989611 960967 1058317 2319737 2439060 1422907 1156665 765157 755288 921785 916873 967156 984177 1011931 1017552 1140463 1147247 5205591 5442887 40.15 70.1 1
11:18:02 2024-01-23 722572 718501 218838 213706 350912 359801 384337 381752 242679 245822 293716 300845 333942 340612 4477032 4807950 6891902 6715533 1253538 1299478 323877 285303 304713 303240 351893 341380 335732 333830 229331 232026 744919 716666 1620419 1567677 484048 477526 699239 708065 882610 858309 920844 930278 970622 984772 955438 1065588 2325155 2416021 1456971 1172659 764510 750909 927073 919656 961355 978375 1012419 1022334 1148806 1145523 5239288 5460390 40.15 70.1 1
11:18:03 2024-01-23 732103 716144 218686 214335 349827 358593 382579 382833 242272 245578 294605 299652 334984 339611 4470652 4812837 6975830 6716898 1245458 1295688 323651 286114 300856 304914 351893 342415 333843 334556 228671 233171 744039 713517 1630415 1566959 483666 481811 696939 703249 888216 863937 915284 924928 977010 992325 954155 1057183 2316986 2443681 1353240 1165990 771107 755687 919174 916980 971284 980670 1003281 1016803 1146060 1154684 5286316 5443038 40.15 70.1 1
11:18:04 2024-01-23 724140 718506 218311 215074 349792 356369 383152 381214 243017 242105 295460 300774 333942 339723 4474046 4762243 6892644 6734290 1269762 1298483 324682 286079 300293 305129 353884 341344 333627 336229 229543 232337 738624 706363 1641075 1580427 485083 479763 700194 702402 880730 864552 923619 922379 968557 982656 960892 1062281 2327823 2443658 1446997 1160514 765157 758511 922439 913122 965712 984604 1013376 1021198 1136247 1146335 5210794 5442812 40.15 70.1 1
11:18:05 2024-01-23 719707 716366 218651 213740 351389 357192 384878 382292 242679 245750 293779 301513 333942 339962 4474046 4821101 6920649 6706154 1253538 1298575 323877 285303 306329 303240 353884 341609 336609 336595 229331 232644 748452 715904 1607119 1569568 484737 479763 698633 705049 883037 857821 920728 930278 970688 981372 954155 1064941 2323611 2423002 1409214 1175316 765157 751441 927732 922342 962038 973561 1010489 1025779 1148732 1147174 5250064 5458807 40.15 70.1 1
11:18:06 2024-01-23 731059 716330 219402 214186 349510 358522 381971 382292 242609 242787 294766 299897 334913 339574 4474046 4819686 6990756 6734518 1248442 1294889 324658 286468 303451 304128 353848 345379 333771 338135 228690 232444 747818 709774 1618619 1567337 483360 477828 696236 703751 885638 863213 915397 922379 976973 991155 955239 1054062 2318550 2452901 1323963 1168485 772214 756361 917155 917673 973812 982092 1005431 1016766 1143788 1154684 5293874 5458633 40.15 70.1 1
11:18:07 2024-01-23 721749 717921 217597 215065 351663 357718 382543 381214 243935 241765 293904 301724 335868 341764 4464667 4781027 6892682 6735872 1269355 1300363 324803 286880 303420 304985 353811 341717 336407 336668 231486 231991 738624 705726 1627102 1576284 485083 477453 699202 701055 880141 865167 923656 922379 966504 982620 959171 1061837 2327549 2443681 1407258 1165160 766153 756698 925099 914168 964344 984177 1013623 1022693 1139582 1146335 5211072 5458482 40.15 70.1 1
11:18:08 2024-01-23 719707 719230 218311 214186 351375 356369 383116 382562 243434 242446 293779 301266 333638 340237 4483424 4853325 6914442 6716285 1253956 1298538 324550 285994 304713 303986 355118 341789 333843 334521 228866 232843 744039 716666 1598922 1567677 485428 479763 697931 705049 884954 859650 917987 928191 972174 983490 952801 1063462 2323502 2430411 1345992 1178670 768984 753683 925099 922070 966186 973633 1009769 1026091 1152923 1148943 5265617 5458482 40.15 70.1 1
11:18:09 2024-01-23 730017 716402 218311 214667 350584 357730 382579 383374 243391 242446 294543 300687 334948 340092 4474046 4804862 6988180 6725439 1256204 1298501 324911 286956 300785 302919 351893 342199 333555 336316 228440 232026 749268 707746 1610026 1567677 484048 480567 697223 701055 887595 863899 915435 922379 975007 991155 955513 1054137 2318550 2458630 1361344 1166569 772214 756361 916987 917021 973393 984177 1006067 1018978 1142942 1151383 5293874 5443038 40.15 70.1 1
11:18:10 2024-01-23 723534 719554 217259 214698 351663 356405 383152 381485 244210 242105 293832 302183 333405 339210 4474878 4788708 6894259 6734518 1273755 1298483 322202 286705 302620 302956 353171 342415 333843 337346 230045 231340 757343 709266 1615639 1576897 485428 477828 701225 706075 878892 860261 925010 926147 968557 984882 959245 1063047 2323502 2443681 1407258 1171974 766814 754612 926141 918815 964813 973705 1015379 1026091 1146257 1143093 5237360 5458520 40.15 70.1 1
11:18:11 2024-01-23 725870 712296 218276 214186 352010 358522 383356 381214 243391 242446 293384 301441 334666 338285 4487042 4849637 6958898 6688249 1238805 1298447 324911 285240 303615 303062 351893 342523 333807 334521 229578 231991 749268 717178 1604183 1556684 483360 482072 697223 705002 885583 857821 918287 926184 975007 982692 950062 1059560 2312564 2431009 1403345 1171974 770633 751398 918460 922342 972702 973633 1004636 1021964 1154561 1154684 5295721 5458807 40.15 70.1 1
11:18:12 2024-01-23 732103 718469 217632 213706 350356 359640 383152 378709 243182 242302 294516 299977 334843 338395 4471386 4740832 6892682 6729967 1257119 1299437 323961 286405 301772 303915 351893 342451 333843 335754 230294 231828 750059 710282 1607082 1572135 482330 482497 701225 703048 882655 864548 920955 922379 969352 993295 958491 1062594 2318550 2441948 1432689 1156665 767341 755552 921002 916370 967156 984873 1012643 1016803 1143704 1147247 5233727 5458807 40.15 70.1 1
11:18:13 2024-01-23 724104 717419 218346 215927 351128 360056 386627 378853 242540 243471 293761 300818 333801 340186 4483637 4817249 6892869 6706154 1254436 1297652 323842 285240 304603 303275 351641 341344 335732 335754 229900 232516 740569 716666 1605795 1567677 484737 477347 698707 705039 882140 857821 920993 928886 970762 984091 955513 1068057 2321850 2415681 1426820 1175316 765157 751477 927732 920904 962038 973633 1013376 1023062 1149620 1145591 5239288 5475813 40.15 70.1 1
11:18:14 2024-01-23 732103 719638 219433 214104 349711 359496 385532 382183 242505 243815 294588 299139 334913 339094 4478743 4837215 6986389 6724912 1241903 1297652 324630 286079 303666 305129 351893 342415 333807 336011 229936 233007 754315 714621 1625518 1566224 485153 481282 696236 703048 888138 864585 918287 925002 975620 992593 955513 1056733 2318550 2452901 1346615 1169318 773380 755687 919826 918967 974085 984045 1003133 1019742 1146293 1154644 5303425 5458368 40.15 70.1 1
11:18:15 2024-01-23 724791 719127 218733 214966 350423 359036 384123 381752 243765 242105 295460 301724 334432 342514 4474046 4762243 6891902 6734290 1270007 1297652 323997 287873 300820 304078 352183 342415 333843 334252 229900 232026 749268 706735 1630580 1581381 485447 479763 701225 704776 880611 859517 922999 926976 969620 982620 962047 1066535 2327823 2447686 1405301 1171140 767799 755593 927000 915719 964813 981363 1015379 1020118 1145013 1146886 5222816 5442699 40.15 70.1 1
11:18:16 2024-01-23 719587 719638 218511 216536 350885 356333 382007 383228 243556 242446 293868 300809 333405 339759 4480227 4858616 6934253 6710743 1253098 1296680 322904 286848 302444 303951 354921 341861 333627 335565 228866 232679 743469 715131 1598035 1566959 485484 477792 696236 706075 884327 858309 918302 930902 972211 983490 952801 1061530 2323502 2434461 1351749 1183798 769533 753683 924442 921495 967843 976992 1009750 1028440 1152813 1152037 5274965 5455201 40.15 70.1 1
11:18:18 2024-01-23 726788 716402 217632 216841 350602 358234 384296 382833 243970 241765 294966 300845 333907 339611 4477032 4804531 6956905 6724912 1257044 1295810 323733 286956 303199 304165 353884 342487 333337 334591 228866 231579 741483 706735 1601624 1567677 484737 483131 698968 703548 885702 864548 918058 922379 973589 990456 955703 1052302 2318550 2455145 1405301 1164331 771107 756176 919607 916873 975397 984800 1007426 1016616 1146919 1152854 5292128 5455201 40.15 70.1 1
11:18:19 2024-01-23 722209 718465 218117 214369 352019 359036 385532 378961 244175 242230 293626 302643 333405 341095 4467667 4788761 6848462 6715734 1270671 1296643 322489 287432 302196 303275 352183 342163 333843 334252 229578 231828 749268 707746 1618112 1581108 485484 477864 702720 706111 880767 860261 925010 927563 967184 984882 963141 1066535 2327823 2445952 1465181 1174334 768900 756213 927036 919632 967287 981296 1017727 1025580 1146257 1144712 5230293 5442887 40.15 70.1 1
11:18:20 2024-01-23 721485 719638 218698 214369 351983 359036 382007 382833 243425 245714 294559 303068 333405 338223 4483424 4865013 6952172 6696776 1247741 1296680 324911 286316 302444 303240 352218 342523 333807 334591 228654 232026 749268 712830 1636536 1567677 485901 483204 697223 708189 885702 856605 918058 931599 976391 984882 954155 1059941 2323048 2444269 1401389 1180353 773323 751863 923703 924740 968456 977829 1007300 1021570 1158778 1153757 5330144 5458807 40.15 70.1 1
11:18:21 2024-01-23 730963 719253 217667 214404 350921 358557 383356 378961 243674 242446 293904 301302 334679 338062 4470855 4763786 6922360 6715533 1260714 1294889 322429 286754 301772 304664 351923 345544 333807 334287 230294 231665 739550 707746 1609794 1572135 484737 483473 701225 705049 884442 864548 918717 925002 972174 996668 960892 1059874 2320807 2457605 1454976 1166607 771107 758511 918460 916672 972702 984081 1013376 1016728 1145445 1148943 5284573 5464286 40.15 70.1 1
11:18:22 2024-01-23 723622 718501 218686 217679 351983 357479 384337 378997 243221 241796 293832 302805 333942 340092 4470652 4811849 6874165 6696776 1255641 1300363 323390 285472 302692 303275 353884 342451 336444 335754 229971 232026 746369 717178 1602241 1567677 485083 477755 700231 706075 880501 857821 924867 932266 971237 986974 956872 1071110 2327429 2420515 1455919 1173643 765157 751324 930338 922100 963405 979250 1012456 1027819 1149620 1146400 5239288 5464286 40.15 70.1 1
11:18:23 2024-01-23 731246 717419 219062 214365 349827 359098 382883 382833 242440 245786 294766 299897 334948 340092 4474046 4803565 6975830 6715533 1243679 1296730 323877 286517 303666 305021 351893 342451 333843 334521 228901 233007 739074 711568 1625835 1562889 483360 480639 697528 702864 889922 865167 916212 924965 979861 991010 953970 1057034 2318550 2443681 1334877 1169946 771696 756361 920860 919004 973090 982787 1003171 1021198 1146293 1153015 5284267 5445542 40.15 70.1 1
11:18:24 2024-01-23 722535 717414 218311 214881 349823 356405 383152 379069 243221 241595 295181 301266 333674 339723 4464667 4746071 6891902 6724912 1271860 1296643 323769 287985 303635 304200 352218 342102 333843 334018 229900 232026 749268 707240 1619214 1585335 487508 481127 701189 706053 882647 862709 922850 928955 971311 982656 963415 1066316 2331786 2445915 1409214 1171140 768900 756735 926414 917021 965749 982092 1015379 1021607 1143704 1144745 5229883 5442925 40.15 70.1 1
11:18:25 2024-01-23 722729 716370 218311 214369 351983 356440 383356 382292 243221 245750 293716 303068 333674 340612 4477032 4855747 6947204 6691999 1245458 1296643 324911 286727 302692 302531 352183 342523 333807 334591 229688 232536 747818 715904 1604322 1566224 486814 483815 698138 709074 888207 857821 918058 930938 976391 988961 955513 1059499 2315257 2441918 1365183 1181273 772280 754218 922476 922342 968530 975757 1007613 1023136 1157956 1152235 5322398 5458520 40.15 70.1 1
11:18:26 2024-01-23 727930 718206 217667 214698 350885 358018 381971 381214 243970 242275 293779 301760 334679 339611 4480227 4794292 6929204 6716898 1258915 1294889 323014 287108 303850 304664 354525 344730 333555 337621 229991 231955 745187 708395 1624944 1571802 485428 483327 700231 702753 885583 864585 922710 925002 974280 993729 957811 1056851 2318550 2458630 1411170 1165160 771734 756102 918460 917021 974085 984873 1010489 1016840 1147955 1148979 5261563 5442812 40.15 70.1 1
11:18:27 2024-01-23 722780 720608 217667 214404 352055 357479 383152 379033 244210 245750 293716 303068 334714 338223 4474046 4799591 6863926 6715533 1268584 1301188 324201 286741 305792 303026 355135 342379 333807 336430 230869 231920 748629 713853 1630336 1574370 485428 481355 703183 709074 880141 857821 926330 930240 970622 984882 958565 1067757 2325155 2427564 1369640 1175316 764510 754753 927073 921688 962979 980670 1016177 1026128 1151289 1143937 5235271 5466477 40.15 70.1 1
11:18:28 2024-01-23 730017 717378 218276 213672 351983 360183 384296 381752 243425 242133 293832 301724 334948 339020 4474046 4831382 6952007 6697925 1240941 1300423 324803 285936 306937 303097 353775 344316 333735 337382 229543 232679 740053 717178 1617959 1562079 484048 483436 701225 706075 890223 860261 918058 928886 977084 989684 952764 1060241 2314206 2434461 1374778 1178670 773380 752010 922439 926280 970594 973597 1007501 1022787 1158778 1153867 5326284 5458444 40.15 70.1 1
11:18:29 2024-01-23 732807 718465 218265 214667 351380 359640 382543 379033 243765 242446 293779 301724 334878 337475 4471082 4766475 6933307 6725717 1258796 1300386 323781 286911 304713 303986 353884 344207 333807 336466 229936 231813 750059 707746 1608756 1571862 484737 483145 701225 705049 884327 863287 920955 924309 972174 993998 958973 1060241 2318550 2452901 1380463 1165160 769533 757973 921131 917673 973120 984873 1011931 1016728 1143704 1151383 5267604 5442850 40.15 70.1 1
11:18:30 2024-01-23 722780 719249 218311 217831 352019 359784 383152 378925 243425 241390 293547 302643 333942 340612 4474046 4802425 6875475 6711805 1271936 1299405 323925 286182 305580 303240 354776 342487 333807 335718 230763 231340 748629 713853 1607869 1572135 485428 481427 702720 708152 880141 859650 926330 930938 966504 984882 957775 1069620 2324881 2431009 1364193 1173643 764510 755288 927732 921442 964813 980670 1016588 1025323 1151252 1146335 5237360 5442850 40.15 70.1 1
11:18:31 2024-01-23 731059 717926 218346 217800 351983 360183 382543 382292 243391 242133 293779 301724 334948 339057 4478122 4840311 6952021 6697925 1240645 1296643 324803 286012 306450 303240 353884 344461 333663 338099 229936 231991 749268 718996 1615011 1558065 484048 483473 699202 706984 888138 860261 918228 930241 977777 990887 952801 1060290 2315856 2434461 1407258 1174479 772837 752467 921131 924965 974085 979214 1007575 1020118 1157956 1155502 5307064 5458482 40.15 70.1 1
11:18:32 2024-01-23 732807 719517 218163 214369 351947 360219 384878 378997 243970 245714 294552 301441 335711 338248 4471386 4756383 6911573 6716898 1257007 1299437 323469 286965 304092 303807 353884 345264 333807 334018 230258 231828 739550 707746 1616641 1572135 484048 483473 701225 705049 884954 863936 922305 925002 972137 993998 959208 1060015 2318550 2452901 1436601 1164942 769533 758511 921131 918325 972702 984604 1013376 1016803 1146142 1151420 5267505 5442850 40.15 70.1 1
11:18:33 2024-01-23 723808 719294 218311 214335 352019 358522 384913 378673 243896 243815 294766 302289 334304 340464 4471107 4794371 6867280 6696776 1262517 1300438 323110 286114 304291 303133 354921 342415 333807 333830 231012 231828 755068 713853 1617016 1574370 485428 480603 707714 708189 880767 860261 924834 931599 966540 984882 957811 1068791 2321953 2427564 1387319 1173643 765157 755288 927732 922342 964813 980634 1016863 1025853 1151289 1145554 5231009 5458807 40.15 70.1 1
11:18:34 2024-01-23 725870 716366 218781 216698 351762 359388 384913 382219 243661 243129 293725 302926 334772 338358 4474046 4844774 6947204 6688439 1250415 1296730 324911 286956 302408 303240 353206 342487 333807 335530 228901 232516 746369 713092 1634054 1567405 486245 483131 697223 709231 888138 857821 917576 931599 977084 984882 955513 1059941 2321850 2443681 1407502 1181273 773380 753539 922439 924309 971284 973633 1007575 1024556 1158778 1154684 5318330 5460775 40.15 70.1 1
11:18:35 2024-01-23 732087 719642 218171 214932 351272 358955 384442 378853 244036 242958 295074 301689 334878 339611 4474878 4791299 6929204 6706154 1257044 1296643 323961 288049 302408 304628 353884 345264 333807 336466 230294 231991 740959 707746 1599428 1572135 484048 485259 702720 705049 884954 863287 922999 927361 973626 991634 959245 1060290 2325155 2452901 1436601 1164331 770633 756176 921131 916943 972702 984873 1013139 1019742 1144598 1152235 5280594 5463407 40.15 70.1 1
11:18:36 2024-01-23 723808 720161 218851 214270 351875 358414 385532 378925 243918 246168 293832 302394 334702 340575 4470855 4807950 6863926 6706342 1261272 1300401 323616 286114 305469 304200 354384 342487 336206 333830 230850 232679 747818 718002 1597781 1567677 485428 477864 701225 709074 879841 857821 925670 931599 969352 982620 956381 1070904 2325155 2423521 1448992 1173643 767341 753150 929020 922342 964127 973669 1010980 1026091 1154865 1151109 5235420 5461790 40.15 70.1 1
11:18:37 2024-01-23 730926 719127 219675 214335 350593 359640 383152 382344 243186 241929 294974 299792 334984 339611 4467667 4812837 6981550 6715533 1243679 1296643 324854 286620 304281 305129 353884 342487 333627 334521 230258 233335 752800 713092 1620421 1560966 484048 482035 696730 704048 889405 863899 917632 926147 978457 993998 954155 1061478 2318550 2434461 1407258 1171140 773380 756361 922439 920998 972702 985478 1006755 1022003 1150220 1158782 5282403 5442812 40.15 70.1 1
11:18:38 2024-01-23 726241 718428 218311 216846 349684 357407 386353 381752 243425 242679 296268 301266 334410 339998 4464667 4746071 6891627 6734518 1269762 1296643 324911 286853 304810 305558 354921 342379 335732 334521 230132 232026 749268 705726 1625670 1580259 485428 477828 701225 704048 881786 865812 925670 926317 969352 988288 963415 1066535 2329687 2445952 1409214 1165990 767341 758915 929015 916873 967524 984836 1016273 1026806 1143384 1149588 5204483 5457520 40.15 70.1 1
11:18:40 2024-01-23 721753 717917 218742 214374 351947 357300 384337 383374 243425 245858 293939 302219 334948 340309 4464667 4831436 6911067 6697925 1255327 1299442 323877 285240 302692 303951 354670 342415 336681 335754 230294 232679 743469 716666 1620079 1567405 485428 477792 699735 706075 883074 859650 923693 931599 971449 984882 956417 1069391 2325155 2421802 1411170 1178536 768900 755224 929714 924235 966836 981296 1012578 1028907 1152069 1153051 5252053 5458807 40.15 70.1 1
11:18:41 2024-01-23 730481 717530 218686 214369 349859 359388 383152 383374 243391 245750 295460 299545 334984 340092 4461483 4795239 6972066 6715533 1249026 1296730 323390 286992 302697 304807 351893 342487 333843 335800 228584 232516 744919 709037 1645867 1567677 484048 481427 697223 703048 889400 865812 916978 925002 975656 993295 956872 1055640 2326088 2462308 1345992 1170987 773323 758511 919767 919471 976128 984873 1007300 1021198 1149292 1155429 5286316 5449428 40.15 70.1 1
11:18:42 2024-01-23 722724 717962 217632 215070 351947 357192 383691 381752 244175 241765 294559 302431 333907 339723 4464667 4765644 6886996 6716898 1272807 1296643 323997 287634 302733 304664 353206 342415 335732 334521 229936 232026 749268 707886 1611666 1583630 486971 477864 701225 704827 883074 862028 923693 928191 970762 990166 965085 1070904 2331786 2454114 1409214 1172659 769533 759467 927732 916943 965786 984081 1019182 1023062 1146293 1144745 5239288 5458807 40.15 70.1 1
11:18:43 2024-01-23 723289 717401 218346 214702 352055 357982 381971 382292 243970 246096 293939 303494 333907 340333 4467667 4852297 6948422 6687397 1237043 1300401 328676 286083 304078 304165 351893 342523 333627 334556 229739 232516 749268 717178 1625877 1557634 484048 483473 700231 706111 888226 860758 921935 932266 977593 991046 952653 1062476 2319737 2435595 1409214 1173643 771734 753683 923008 924740 974085 982092 1007613 1025580 1153753 1154644 5287887 5466477 40.15 70.1 1
11:18:44 2024-01-23 731000 719554 218681 214374 351690 360219 386627 379069 243970 245786 294802 299897 335994 340575 4464667 4729385 6872715 6734290 1259814 1298520 324911 286754 303101 305129 351893 342523 335732 335754 230329 232026 741483 711061 1602732 1572135 482673 481355 705184 703900 885126 868853 926255 924272 973384 993925 961862 1066316 2323048 2445952 1428776 1161848 767799 756361 925099 917016 970283 982719 1015379 1022417 1143704 1151420 5216028 5442850 40.15 70.1 1
11:18:45 2024-01-23 724689 717957 219170 213710 352019 358269 384878 379033 243221 242133 293779 302643 334913 340612 4474046 4801115 6883517 6696776 1260289 1300438 324911 286177 306014 303951 354670 342199 335732 333866 230688 232516 749268 717178 1604468 1573398 486814 481028 702720 708042 882647 860261 926916 933882 971311 986276 958256 1069626 2329089 2423521 1422174 1174479 768349 754218 929020 922342 964073 979214 1012419 1026091 1152106 1150569 5229883 5442887 40.15 70.1 1
11:18:46 2024-01-23 730476 716366 219556 214186 351416 360208 383188 382022 242644 241390 294543 299933 334984 339611 4464667 4803565 6977037 6706192 1243679 1296643 324592 286526 301736 305129 351893 342487 333843 334556 232201 233792 755831 714877 1632265 1562503 484737 481890 697931 705049 890749 865775 918058 926184 978494 996106 955513 1061756 2321576 2441989 1401389 1170308 771107 754218 921131 923241 973393 983481 1005830 1020118 1152923 1158022 5254062 5442812 40.15 70.1 1
11:18:47 2024-01-23 727893 720380 218311 214369 349827 358557 384878 381214 243639 242446 294605 299862 334948 339210 4458301 4719081 6882577 6724912 1262815 1298520 324911 286517 302733 305558 354758 342163 336609 337107 229829 232644 749268 706363 1621503 1583353 486120 477683 701225 704549 880643 865812 927984 926317 969315 990924 963415 1066279 2331135 2449423 1411170 1165990 767799 758415 927732 915375 967156 984873 1015379 1023099 1143704 1147247 5209103 5458633 40.15 70.1 1
11:18:48 2024-01-23 720665 716366 218686 214369 351983 356405 383152 382833 243800 246168 294766 302805 333405 340034 4470855 4839219 6922360 6706154 1251309 1298327 324766 286266 305469 304842 355889 342271 333807 337657 229437 233135 754337 715390 1604094 1567677 487316 477864 698925 708042 885702 857821 920993 932930 976317 984882 954834 1066535 2324516 2436758 1337853 1182758 772285 756361 924178 924965 971284 979250 1010489 1028361 1154606 1153867 5314533 5454729 40.15 70.1 1
11:18:49 2024-01-23 728655 716402 217667 215065 351416 358593 381703 382564 244175 242446 294802 301724 334679 340333 4467667 4784172 6947204 6731049 1252969 1297578 324911 287369 304281 305021 354885 342343 335696 336436 228831 233007 747818 709037 1632333 1571431 484737 482035 697223 704048 890591 867041 918058 926317 979953 993998 956417 1057183 2321850 2462121 1345992 1168608 774483 756771 919555 919656 976363 984873 1007575 1022041 1148806 1154644 5276685 5438923 40.15 70.1 1
11:18:50 2024-01-23 719707 717662 217294 215104 352015 357443 383188 381214 244210 241765 294756 302643 333942 339210 4461483 4764552 6894707 6730337 1273755 1302274 322835 287657 304492 303133 353206 342451 333843 334556 229614 231127 747397 709774 1646428 1580259 486814 481028 703220 708189 879997 860771 925488 930278 966577 982728 964099 1069620 2327823 2445952 1409214 1172808 767799 755687 927073 921035 968530 982092 1018388 1026166 1151289 1145591 5227941 5458633 40.15 70.1 1
11:18:51 2024-01-23 725684 717455 217702 214335 352055 359676 382007 382022 243425 245822 293384 302431 334948 338577 4467667 4841166 6947091 6687987 1249026 1298483 324911 285828 304713 303311 356393 345544 333807 335565 228936 232026 747818 714877 1640969 1566565 486245 481672 698743 709231 888769 857821 917576 934248 975656 988288 955513 1062631 2318550 2441948 1343503 1179593 773380 753412 922476 925622 971321 973705 1006793 1023099 1160496 1154684 5291902 5438923 40.15 70.1 1
11:18:52 2024-01-23 731766 718501 217702 214698 351947 360219 382007 379069 243800 245750 294336 301724 334913 337548 4474737 4768238 6931828 6715533 1260714 1296730 324273 287347 304713 305129 354420 345544 333663 337382 230329 231665 745771 707746 1599182 1572135 484737 483473 702720 704041 885583 864585 922342 926317 973626 991634 962010 1060290 2318550 2451161 1438557 1164331 769533 758511 922439 918325 972702 986964 1012382 1018978 1142942 1151383 5256198 5438885 40.15 70.1 1
11:18:53 2024-01-23 723808 719217 218467 214186 352015 357946 384266 378961 243391 241929 293779 302359 334702 340837 4471386 4794705 6865244 6697420 1264902 1299442 323584 286159 306450 304592 354921 342451 333843 335754 231012 232516 744341 715131 1598860 1574370 487508 482035 703220 709194 880501 860261 928846 931599 969352 982620 957775 1069589 2323502 2425241 1434645 1173643 768984 754218 930338 922342 964813 980634 1016140 1028361 1152923 1148870 5229883 5442850 40.15 70.1 1
11:18:54 2024-01-23 732103 716366 218991 217800 351947 360436 385496 382650 243182 243815 295435 301125 334878 339428 4471386 4812837 6951908 6698030 1236025 1297652 323842 285321 305363 304878 351893 344984 333843 334556 230097 232679 749268 718479 1602925 1558065 484048 483473 697223 706946 888138 862028 920263 928155 975656 993027 954155 1060241 2318550 2434461 1409214 1171140 771734 754218 921785 924309 974215 984177 1006067 1022334 1152630 1157950 5261526 5442812 40.15 70.1 1
11:18:55 2024-01-23 728655 717383 218593 216850 350069 359099 385348 381607 244036 243129 295381 299686 334843 341506 4461652 4719353 6892389 6720530 1259777 1296625 324911 287032 304566 304557 351893 342523 335732 336229 230850 232026 742912 710790 1603250 1571019 483704 482497 703220 704048 884327 867041 926330 924345 972211 993998 963415 1066259 2318550 2443681 1456971 1159684 767341 756361 925099 919656 968530 988047 1016102 1021926 1143704 1148943 5211072 5451296 40.15 70.1 1
11:18:56 2024-01-23 725870 719370 218886 214266 351798 358414 385348 383067 243217 243643 294766 301724 334913 341579 4462464 4784359 6874165 6688439 1261990 1297652 324911 286079 305903 303951 353884 342379 336444 333830 230294 231991 747818 716666 1604468 1571019 485428 480603 701078 708152 880501 860261 926330 931599 971867 982656 956454 1069589 2321850 2421802 1415083 1175316 767341 754686 930338 924309 964813 979214 1013898 1029094 1152923 1151383 5230332 5463407 40.15 70.1 1
11:18:57 2024-01-23 730926 718622 219346 215633 351758 360003 385532 382292 242679 242167 293868 300526 335676 339538 4455288 4822150 6948981 6688439 1234834 1296730 323842 285842 304078 304378 351893 344461 333807 334521 229578 232516 749268 717178 1615593 1556684 484048 483473 699239 706075 888101 861381 920263 928850 977777 992593 954834 1056847 2314209 2434461 1417039 1171140 771734 753539 921131 924965 974943 983481 1006821 1021570 1156017 1161139 5273150 5452357 40.15 70.1 1
11:18:58 2024-01-23 732065 719633 218956 214335 349827 359351 384878 381768 244140 243129 294488 299897 334948 340612 4455288 4705890 6868060 6706342 1257044 1296730 324682 286705 302444 302919 351893 344461 335732 335754 230652 232026 744341 707746 1632344 1572135 483360 481708 703220 704048 885070 867041 923693 926317 974316 993998 962047 1063425 2318550 2443681 1436601 1156665 768900 758239 925099 918967 970594 990391 1016890 1022773 1146956 1152088 5225988 5449428 40.15 70.1 1
11:18:59 2024-01-23 724789 717414 218991 216231 351659 358522 385491 382022 243017 242133 294623 301760 334410 341095 4464667 4780729 6883629 6687397 1255051 1298483 323877 286079 303615 304165 354921 342523 336681 336466 230814 232679 749268 717178 1620109 1567677 485428 477864 701225 708152 882917 860261 926330 931599 973553 988990 956417 1072401 2327823 2423281 1413160 1174479 767341 755288 931663 924740 967487 981217 1019182 1028907 1152776 1151220 5237360 5455201 40.15 70.1 1
11:19:00 2024-01-23 730963 718428 219026 217800 351979 360474 386079 382292 242679 242167 294802 300809 334984 339094 4464667 4812837 6972091 6706342 1241903 1297652 325646 286079 304097 305129 351893 342487 333843 334556 230258 233007 751284 714111 1613023 1566224 485428 482753 697223 704048 889669 867041 918265 927635 978494 993998 956417 1056847 2325155 2452901 1331732 1169946 776993 759392 922388 922195 978252 984800 1009750 1022543 1151215 1157986 5292029 5440050 40.15 70.1 1
11:19:01 2024-01-23 723622 719638 218921 215070 351947 357407 384337 382292 244140 242105 295460 302643 334410 339723 4455288 4746846 6892389 6715533 1273755 1296606 323050 287873 301736 304078 353737 342451 335732 334521 229739 232516 749268 707746 1607596 1581381 486971 481127 703822 707881 883322 862065 926330 930938 968336 990456 964785 1068828 2332413 2455307 1411170 1172659 771183 759244 930977 920942 968940 984177 1019841 1026166 1150109 1147923 5237360 5449428 40.15 70.1 1
11:19:03 2024-01-23 724838 712300 218350 216432 352055 358557 381971 382292 243425 245786 293618 303494 334410 339611 4455288 4843038 6923874 6683764 1247703 1296643 324911 286992 302656 303240 353206 344497 333555 334591 229578 232516 747818 714877 1625940 1566959 486245 483473 699202 710275 889400 858309 918265 933585 975656 991841 956687 1065441 2320807 2441383 1403345 1181195 773943 754686 924442 926204 972702 979797 1009750 1023062 1161319 1153829 5306948 5445715 40.15 70.1 1
11:19:04 2024-01-23 733080 718497 218346 215035 351938 360183 385532 378997 244175 245714 294766 301724 334948 337548 4455288 4750445 6910278 6706342 1258017 1297652 323997 286992 304331 304878 354670 345544 333807 334521 230329 231991 750059 707746 1595661 1571019 485428 484500 702025 705039 885583 865812 924867 929542 978242 998226 961899 1059828 2322460 2457605 1432689 1165990 771183 758400 923703 919434 974085 982647 1013177 1020357 1146257 1152235 5258099 5440050 40.15 70.1 1
11:19:05 2024-01-23 723756 719009 219134 214335 352055 358522 383188 378961 243800 243743 293868 302643 334410 340612 4455288 4785020 6845275 6688439 1268777 1298520 323014 287634 302692 303275 352183 342199 333843 334591 229936 231991 748786 707746 1601007 1576625 486971 482035 702330 711098 883867 865167 928976 931603 971311 989772 964711 1069182 2327823 2443681 1417039 1176013 769533 757304 927732 922342 970283 983481 1019841 1029094 1151289 1148022 5229883 5458807 40.15 70.1 1
11:19:06 2024-01-23 726485 717419 218651 213740 352055 360148 382543 382292 243800 241929 293868 302431 334984 339611 4458301 4831382 6948981 6688552 1237080 1298520 322904 286043 304577 304628 353884 345020 333843 334556 230081 232679 740053 717178 1612671 1560966 485428 484770 701115 709074 890628 863937 922672 932266 980558 993998 954155 1061837 2320018 2434461 1413126 1173643 772837 755494 922439 926204 974943 983481 1012376 1024594 1158814 1156350 5286316 5449428 40.15 70.1 1
11:19:07 2024-01-23 731000 721165 218350 214886 352019 360726 384914 381214 243709 245959 295253 299545 335958 339611 4464667 4730193 6882577 6706154 1257119 1296730 324237 286517 302692 304664 353616 344497 335732 336229 230652 231884 742912 711809 1606484 1572135 484048 482608 704720 705049 885794 866931 922773 925002 975007 991706 966463 1065701 2318550 2446008 1436601 1158314 768984 756698 926414 920726 971284 988315 1016140 1022693 1146330 1152235 5205591 5449428 40.15 70.1 1
11:19:08 2024-01-23 724652 718428 219026 214369 351789 358557 385527 382292 243221 241929 294559 302061 334948 340612 4455288 4796175 6883517 6688159 1259296 1296606 323877 285641 303615 302919 353703 342271 337598 336327 230601 232644 747818 717178 1622852 1571802 486814 477683 701189 709157 883074 860872 927517 935577 973553 988288 958528 1074099 2327823 2423521 1413126 1176013 768436 755224 931372 926280 966471 982787 1013935 1029094 1152923 1152235 5239288 5458807 40.15 70.1 1
11:19:09 2024-01-23 732291 716370 219710 214702 350885 360472 383188 383105 243221 245894 295253 299933 334984 340612 4461483 4800151 6966505 6706154 1241903 1296730 327673 286705 303913 304806 353848 342379 336170 337657 229991 233663 736131 713341 1627036 1562889 484737 482790 697223 704938 892574 866426 918058 927534 982613 991670 955513 1060327 2318550 2443681 1411170 1169318 774483 756361 924826 921499 974085 984873 1007575 1023062 1152106 1158022 5276910 5435150 40.15 70.1 1
11:19:10 2024-01-23 723596 718206 218651 215070 349823 357479 384337 382022 243800 245405 295332 299651 334445 340237 4455288 4727037 6887957 6727029 1263905 1300088 324694 286848 302620 305666 351821 342271 337157 336906 230869 232679 741483 709037 1646808 1580783 487046 477828 701225 704549 883074 867004 924831 926317 971486 990456 964170 1068057 2327823 2445952 1401389 1165990 768436 758989 927732 916294 970594 982683 1016938 1026091 1143704 1152235 5201666 5449428 40.15 70.1 1
11:19:11 2024-01-23 720665 717414 218838 214702 351983 356440 384032 380954 243800 245822 294766 301689 333907 340799 4464667 4829132 6905009 6722203 1255228 1298575 327442 286602 303472 304449 355135 342415 334569 334521 229936 231061 745510 717178 1616347 1567677 485484 477864 701189 708189 885583 861484 923693 932930 976391 982620 958528 1069589 2327823 2425241 1367102 1178670 769533 755762 929020 926280 968530 982092 1012419 1029391 1153753 1155502 5248694 5449428 40.15 70.1 1
11:19:12 2024-01-23 731770 716398 218346 215035 351452 359676 383223 382060 243765 245786 295704 301266 334984 340612 4458301 4785020 6989902 6712451 1236025 1297578 325466 286043 302727 305129 351893 344534 335696 335530 230097 233007 749268 716154 1599922 1562889 484737 483473 697223 704549 892267 865812 917576 928923 981342 991670 955026 1060327 2318550 2443681 1409214 1168608 774483 756361 922476 922342 974943 984873 1007575 1020118 1151289 1158059 5286316 5438923 40.15 70.1 1
11:19:13 2024-01-23 723596 718278 218346 215031 350885 357479 384914 382292 244175 242275 295704 301760 334688 339759 4449819 4711840 6884425 6716285 1260714 1296643 324129 286741 305252 305129 351893 342451 336206 336466 230860 232935 741483 711568 1588750 1576897 484737 480603 702720 704549 883074 867041 927517 926976 972174 992593 962730 1066203 2327823 2443681 1417039 1164331 768349 760639 927732 917673 968530 982719 1016938 1025361 1142892 1148943 5196740 5445542 40.15 70.1 1
11:19:14 2024-01-23 721753 718165 219026 214369 352010 359387 385527 382833 243543 241425 294802 302431 334163 342403 4471675 4787860 6894707 6696776 1254890 1297652 324592 286553 303615 304664 355314 342343 336681 334521 230132 232843 740569 715904 1611489 1567677 484760 477864 700728 708028 885702 859517 923693 931599 975007 982390 956454 1068031 2326169 2425241 1339736 1175316 768900 753539 929020 924965 967156 981363 1010980 1029354 1155461 1153867 5239288 5445542 40.15 70.1 1
11:19:15 2024-01-23 731139 712332 218346 214702 350602 358593 383188 382060 243931 242850 295905 301215 334843 339982 4464998 4781329 6968263 6715926 1245420 1294700 326749 287171 302160 305773 353884 342487 335732 335530 228901 233335 746981 712075 1603419 1565111 485428 482717 698707 705049 886714 867041 919373 927497 979880 996109 956381 1060253 2321850 2452901 1346615 1169946 774483 758385 923555 922305 977749 987663 1007575 1022693 1151252 1157986 5288347 5438428 40.15 70.1 1
11:19:16 2024-01-23 723284 717378 218651 215039 350562 360056 387175 383192 243896 242203 295561 302465 334269 342514 4461953 4740832 6872915 6725717 1271823 1297652 323961 288278 302408 304165 353737 342415 333663 334521 230258 232679 739517 707240 1611839 1582505 487662 481999 703786 707076 885583 864511 926330 931562 974316 991155 966158 1071633 2331135 2449386 1417039 1174479 770633 758915 930067 920784 968530 984873 1022025 1028403 1147882 1146364 5237360 5442925 40.15 70.1 1
11:19:17 2024-01-23 724791 719642 218746 216850 354720 358378 385532 383374 244001 243471 295074 304312 334772 340575 4464667 4856748 6941220 6687557 1249523 1296730 323616 287837 302656 304200 354268 344461 333807 336542 229936 232679 747818 714621 1622646 1567405 489121 483473 699202 710275 890666 860261 920955 935577 977765 988251 957775 1064605 2325155 2443681 1407502 1183798 774483 755687 926414 927598 974085 979214 1010489 1029094 1162143 1156314 5314533 5464688 40.15 70.1 1
11:19:18 2024-01-23 731001 719638 218511 215035 351839 359460 384987 381032 244547 242787 295460 302183 334913 339574 4455288 4769555 6947204 6711131 1253060 1294889 324911 287549 301736 304234 354921 344461 333807 337322 229543 232679 746369 707746 1621392 1571019 485428 482730 700728 705049 886714 867041 920263 927497 977037 993998 959245 1060241 2325155 2462121 1405301 1167653 774483 760332 921076 920961 977749 982647 1012643 1021607 1151252 1152978 5286317 5442925 40.15 70.1 1
11:19:19 2024-01-23 722190 719633 217984 214927 351839 357982 383152 381214 244893 242787 295245 303494 334374 339174 4462202 4769958 6864373 6706154 1271966 1298447 323997 287634 303615 304165 354703 342451 335732 334521 230976 231665 752234 710790 1631674 1576897 487662 482753 704357 710238 882766 862028 928857 933585 970762 988925 964099 1070828 2326169 2443658 1413126 1173643 771107 756735 930375 920867 968530 984873 1022025 1030725 1151746 1149441 5226572 5438734 40.15 70.1 1
11:19:20 2024-01-23 721642 717885 218620 214856 351943 359036 385532 383374 243900 246132 295217 303494 334172 341358 4464667 4850992 6932253 6687557 1245458 1297652 324465 286956 304603 303915 353737 344497 333807 336036 229936 232679 737194 713853 1635909 1566565 488204 484843 700231 710275 890121 860261 919410 934248 978457 989720 955666 1064979 2318550 2440216 1367102 1179556 776140 754218 925099 927598 975870 982614 1012643 1028554 1162033 1158782 5322512 5449428 40.15 70.1 1
11:19:21 2024-01-23 731506 719633 218558 215001 351947 360183 382543 380945 244036 246096 294766 300420 334878 337511 4455288 4729881 6912411 6715926 1254890 1296730 323961 286992 302656 304770 354670 345472 333807 334521 230294 231991 751488 707468 1600648 1571019 485428 484843 704219 707343 885702 865812 923693 927497 976391 997316 963415 1061800 2318550 2452901 1411170 1165160 772214 760633 924839 920904 975434 989062 1016273 1021010 1149403 1152052 5248694 5457213 40.15 70.1 1
11:19:22 2024-01-23 723238 718465 218616 216079 351911 358557 384266 379033 243765 242133 293868 302643 334410 340575 4464877 4770420 6859921 6696950 1259296 1300401 324819 286517 304078 304200 354921 344461 337598 336229 231012 232679 747818 716666 1597897 1571431 486208 481319 703220 710201 884327 860039 928976 934248 974280 988288 959245 1074746 2327823 2424554 1381773 1177694 768900 756324 933028 924891 967524 983299 1019654 1031298 1152923 1148943 5237083 5442925 40.15 70.1 1
11:19:23 2024-01-23 730926 717917 218991 213706 351979 360726 384877 382292 243425 242167 294766 301724 334948 339057 4455288 4811722 6922008 6687397 1236596 1297652 323807 285842 304919 304878 353884 344461 333843 335530 230329 232516 738624 717178 1594959 1558065 484737 484843 701919 707614 889488 863899 922305 931599 978187 993998 955513 1064643 2321953 2439060 1411170 1172659 773323 755677 923703 927598 976326 984873 1010489 1026091 1161143 1157986 5280594 5449428 40.15 70.1 1
11:19:24 2024-01-23 731059 718465 218742 214996 351416 360472 385455 381214 243800 243129 295217 299897 335958 340333 4452111 4717544 6883629 6715533 1259814 1294889 324911 286992 302692 304878 351893 342199 336681 336466 231012 232679 747818 709774 1607119 1571862 484048 482717 704219 704549 884442 868890 927652 925581 976156 998080 966186 1069507 2325771 2448332 1426086 1161622 770002 759050 927732 920998 973120 992535 1018351 1022334 1143704 1156133 5201666 5447821 40.15 70.1 1
11:19:26 2024-01-23 721723 716402 219679 214369 351947 359629 385455 382292 243017 241929 294766 302643 334679 341337 4455288 4780692 6883629 6692334 1255327 1296643 324854 286079 303579 304628 354384 342415 334569 336704 230010 233335 742019 716666 1610922 1567677 486814 481051 701225 708189 885698 862635 927984 935593 976973 989772 960967 1074175 2332413 2425241 1411170 1177831 768900 755687 931663 926540 967156 982056 1015921 1032072 1152923 1155502 5237360 5440050 40.15 70.1 1
11:19:27 2024-01-23 728927 717333 218311 214369 350845 359098 384266 381453 243434 242958 295668 300809 334913 340092 4445909 4770495 6952172 6696776 1241865 1293970 326640 286956 301736 305129 354116 342487 335732 334556 229578 233335 750595 712584 1633607 1561779 484737 481744 699921 704901 892647 866894 919335 929616 983348 998226 959600 1061800 2321850 2452901 1361219 1169318 774483 756698 922476 924581 977749 986964 1007613 1021570 1152923 1160519 5292133 5440050 40.15 70.1 1
11:19:28 2024-01-23 723659 717921 218686 215074 351398 357479 384337 382292 243970 242105 295704 302061 333907 340237 4452111 4728049 6878729 6724849 1271860 1296730 324453 287873 302196 303807 353737 342415 335732 335269 230294 232679 750718 707746 1625260 1585610 489251 481890 705221 709074 885546 866399 928239 932930 973553 992593 964207 1072438 2337779 2452901 1417039 1173298 772837 758915 928986 920998 968530 982611 1022025 1029094 1149584 1147211 5237360 5440050 40.15 70.1 1
11:19:29 2024-01-23 725600 716330 218838 214851 354047 359604 382579 380622 244175 246132 294524 303494 334679 339611 4455288 4838257 6929204 6678979 1242764 1296730 323355 286992 304542 304165 354921 345264 333843 337621 230601 232899 739517 718996 1585353 1561392 486814 485493 701189 709550 891896 862096 920955 934248 981342 995400 956872 1064979 2318550 2440216 1411170 1175316 774483 754686 924170 928187 974943 983481 1010489 1026128 1159636 1157168 5291941 5442925 40.15 70.1 1
11:19:30 2024-01-23 730481 717917 218620 214702 351974 360763 384302 381214 244175 245822 295217 301513 334984 339057 4445909 4720112 6883051 6698030 1257082 1296730 324453 286956 302656 304806 354739 345290 335551 337621 230708 231955 751488 709774 1609794 1575162 485447 485456 703822 706075 885583 866399 927652 926111 975007 997352 965774 1065366 2323502 2452901 1401650 1162675 771734 756066 924442 919619 974906 982683 1015379 1022693 1147919 1153829 5246779 5440050 40.15 70.1 1
11:19:31 2024-01-23 723145 717414 218996 214037 352055 358557 385491 381214 243800 242133 293904 301760 334913 341065 4449731 4763468 6850576 6696776 1269213 1302219 324165 286916 304326 304022 355889 344316 335696 337144 230869 232217 745187 712830 1599745 1575489 486934 483473 706187 711789 882498 860735 927538 935593 973310 982692 962047 1072751 2327823 2432734 1367824 1171974 767799 756361 930998 924309 967843 984177 1019841 1029094 1152923 1148906 5218522 5447821 40.15 70.1 1
11:19:32 2024-01-23 728659 717921 218991 214042 352019 360219 383116 382022 243800 242505 293904 301513 334984 339057 4455288 4811722 6927305 6688439 1245458 1298575 324875 286916 304398 303772 354885 344839 333735 337621 230258 232679 738624 717178 1611369 1562079 486467 484843 701225 710275 892531 862028 920993 934248 979916 993998 955513 1066498 2315856 2434461 1407258 1175316 774483 754218 922439 924706 976363 983481 1011931 1025323 1161319 1157986 5276685 5442774 40.15 70.1 1
11:19:33 2024-01-23 731000 719294 218686 215035 351983 360799 385491 381214 244210 245822 294838 301513 336475 339574 4452111 4729385 6895577 6706852 1258486 1297578 324514 286934 304603 304914 351893 344497 336206 334252 231012 232899 744341 709774 1603753 1572135 483936 484427 704357 705049 885583 869507 924867 926317 976391 991706 964785 1068057 2321850 2445952 1430732 1159140 771734 756698 927073 922342 972702 990447 1016901 1022297 1146293 1154684 5221515 5440050 40.15 70.1 1
11:19:34 2024-01-23 723808 718201 219026 213740 352015 358593 385491 381214 243970 242167 294766 302643 334948 340612 4452111 4777484 6866083 6688439 1262778 1298575 323842 286553 306487 304878 355277 342379 336681 336229 231047 232679 747818 717636 1604289 1567677 486814 481999 702720 710275 883700 860126 926841 934248 975007 990188 959282 1074317 2326169 2423521 1418995 1175316 768900 755288 931659 926665 967156 982092 1016140 1030563 1153753 1153867 5229883 5440050 40.15 70.1 1
11:19:35 2024-01-23 732564 716366 219062 214374 350885 359640 384032 383374 242679 241761 295389 299933 334948 340092 4452729 4812335 6946695 6678828 1240645 1294706 324730 286669 304542 304129 354384 345508 333843 338338 230081 232679 749268 717178 1613984 1557352 485428 484843 701225 709734 891750 862028 920993 931599 979916 993998 955513 1063529 2318550 2434461 1411170 1174334 773931 754612 922439 927598 974943 984604 1011931 1025361 1158814 1157168 5276910 5440050 40.15 70.1 1
11:19:36 2024-01-23 731766 718501 218346 214851 351983 360472 385491 381752 244175 245750 294802 300526 336217 340354 4455579 4707240 6872990 6702610 1257007 1297652 324453 287724 304792 304985 354921 345544 333807 335565 230329 232026 742368 707746 1597813 1572135 485864 485529 704219 706111 888138 867041 925670 928886 978939 997352 963415 1061875 2321850 2454874 1434645 1165990 772280 758952 925099 919656 974943 982683 1013935 1022003 1148769 1154684 5248694 5427202 40.15 70.1 1
11:19:37 2024-01-23 722780 718242 218651 214335 352051 359098 384302 378745 243931 243815 295586 302997 334843 340985 4452521 4788387 6848415 6707754 1273149 1300088 323925 287028 305469 304165 353241 342487 335732 334591 230294 231828 744617 710790 1606426 1576897 488428 482790 705391 710275 883074 863665 930177 931599 970038 982728 965085 1068791 2325155 2436758 1413126 1173643 768436 756361 927732 922342 968902 984873 1021296 1030563 1152923 1148517 5215695 5449428 40.15 70.1 1
11:19:38 2024-01-23 724838 712300 218803 216541 353784 359895 385532 383374 243831 243129 293761 302605 334772 339097 4461652 4831382 6919878 6688576 1245924 1296730 322904 286956 303615 303240 353737 342523 333807 335565 229936 233362 749268 717178 1613424 1562889 487353 484843 700728 710275 888227 861484 920993 935593 979880 992593 957848 1066535 2318550 2440216 1407258 1177880 774483 759413 925099 928813 974980 982092 1011931 1027629 1162143 1158059 5301340 5445715 40.15 70.1 1
11:19:39 2024-01-23 734502 719642 218816 215001 351875 360654 384159 381032 244036 243405 295561 302643 335958 338541 4446637 4770866 6919878 6706154 1258910 1295810 324453 288554 302692 304239 354921 345510 333807 336071 230329 232516 752917 707746 1598740 1572135 486208 485529 702294 707113 889623 868890 925670 928886 975656 999540 963826 1061493 2321850 2462121 1448244 1165990 774483 759982 923008 920998 977477 989711 1016901 1020118 1152106 1154681 5267303 5453988 40.15 70.1 1
11:19:40 2024-01-23 722780 719638 218921 214936 353938 359773 384194 378997 244175 241761 294766 306772 337698 341116 4455288 4778275 6850576 6687397 1264939 1296643 323651 286553 304577 304664 354921 342487 336206 336466 231256 232679 741483 716154 1599849 1572135 487353 483436 704357 710275 884327 860771 927575 935577 973626 990456 961327 1075121 2325895 2424908 1369640 1175316 768349 757844 928986 923568 968530 984873 1021020 1030563 1155140 1152817 5215430 5433733 40.15 70.1 1
11:19:41 2024-01-23 725870 719403 218886 214851 354047 359640 383152 383374 244522 243815 293904 303494 334948 339611 4458301 4822109 6919878 6678018 1236163 1294889 323390 286992 304613 304165 354402 345020 333843 334591 230294 233007 750718 716933 1593965 1558457 485428 484843 701225 709734 889669 863287 923693 931599 979916 991404 955513 1063085 2316903 2434461 1411170 1175316 774483 755149 923008 927226 977056 985478 1013188 1028516 1162070 1160427 5292045 5449428 40.15 70.1 1
11:19:42 2024-01-23 732103 717414 218346 216693 351767 360726 384878 381214 244175 245822 295561 302381 335958 339611 4442739 4720112 6873251 6696776 1258915 1296588 324911 287028 302727 305129 351893 344497 336681 334521 231047 232679 755068 711061 1602274 1572135 484048 483473 704892 705049 887507 869507 924831 926147 977084 997389 964207 1066203 2323502 2445952 1440513 1160514 769533 756735 933352 923568 975870 993177 1016752 1024848 1150220 1155392 5220477 5436228 40.15 70.1 1
11:19:43 2024-01-23 727678 718460 219644 214369 352019 359351 386234 382564 243800 242202 295217 302643 334948 340612 4452111 4784471 6869267 6687397 1253538 1296606 323877 286114 303615 305129 352183 342523 334605 333983 231047 233171 747275 717178 1603654 1567677 486245 482072 702330 710275 884954 861381 927538 935577 976391 990492 959282 1074062 2327823 2425241 1422907 1179379 771183 755501 934749 927598 968250 984031 1018927 1032827 1157809 1153867 5226754 5449428 40.15 70.1 1
11:19:44 2024-01-23 731000 718197 219122 213740 352051 360799 384032 382833 244175 242913 295196 302431 335958 339611 4455288 4818318 6927619 6678018 1237080 1296730 323877 286754 305508 304878 354420 345020 335732 335530 230329 233007 750718 717178 1613296 1558457 485428 485529 701225 709268 886787 864548 925358 933585 981342 993998 957811 1066535 2323048 2442531 1413126 1175316 775547 755687 926377 930240 980456 984873 1010943 1026166 1162143 1162074 5292128 5449428 40.15 70.1 1
11:19:45 2024-01-23 731854 720613 219026 215035 352055 360835 385491 381214 244210 241761 295460 301548 336465 340062 4448936 4727313 6863261 6706154 1258084 1296643 324911 288129 302692 305129 351893 345544 336681 334556 231605 233070 745771 711061 1602392 1572135 484737 484843 705391 705575 885707 869507 930004 928191 977084 999567 966697 1070137 2328467 2454114 1442470 1161622 772214 761479 927732 922342 973393 991883 1019925 1024556 1149584 1153015 5231811 5445542 40.15 70.1 1
11:19:46 2024-01-23 724392 718465 219679 214374 352055 359640 386686 382292 243835 242709 294802 302643 334948 338223 4461483 4777290 6859921 6687397 1255641 1298520 324854 286553 304114 305129 354921 342451 336084 334521 230688 233335 743469 717178 1612957 1567677 486282 481355 702720 710275 885311 862028 928826 936130 978939 992510 959134 1073938 2331786 2427152 1482224 1175316 768349 755288 932991 927389 967120 983481 1016938 1030601 1155424 1152235 5220477 5445542 40.15 70.1 1
11:19:48 2024-01-23 731000 716361 219491 214702 351979 360763 384337 382292 243221 242202 295460 301302 335958 339574 4448936 4784284 6932559 6678018 1236596 1294889 327332 286079 304327 305558 353884 345020 335732 335565 230329 233007 740053 716666 1600486 1558457 485428 484157 699239 709074 891998 867634 925103 931489 981195 996072 958197 1066316 2318550 2434461 1411170 1175173 776123 756361 925099 926147 978215 982683 1010489 1026091 1157136 1162199 5267519 5445542 40.15 70.1 1
11:19:49 2024-01-23 728632 718465 218686 215035 351416 360183 386106 382292 244175 241761 295740 299933 335019 341095 4452111 4708258 6853503 6697925 1255252 1296730 322644 287562 302727 305129 351893 345300 336206 334521 231407 232516 747200 709924 1601624 1574041 485428 484696 706727 706332 888101 869507 928276 927635 977703 999978 962805 1068057 2324705 2452901 1415079 1161022 771183 761638 927073 922342 973525 991183 1016938 1023062 1150201 1155502 5222419 5427625 40.15 70.1 1
11:19:50 2024-01-23 724387 718506 219026 214369 352055 359676 386378 381752 243800 242167 295747 302607 334913 340575 4445909 4765708 6855461 6687709 1256223 1301291 323877 286598 304506 305093 354634 342487 336681 336229 231372 233227 749268 717963 1604105 1571802 487856 482230 704720 710090 886425 863937 928820 936242 976391 991119 961862 1077915 2327823 2425007 1367824 1176013 769533 756361 931659 926280 968530 984604 1022025 1032034 1153716 1152198 5227941 5449428 40.15 70.1 1
11:19:51 2024-01-23 730727 717383 218991 214339 352019 360763 383996 383374 244175 242878 294766 302431 336429 340092 4455288 4813823 6922436 6687709 1237043 1298575 323355 286956 305508 304592 354921 345778 336609 339057 230763 233135 738088 719233 1620452 1561392 486814 486181 703924 710201 892231 864511 923693 936928 984127 996109 954989 1066203 2321850 2434461 1413126 1175316 773943 755824 925484 928813 977749 984873 1012382 1029828 1162143 1160519 5276722 5440050 40.15 70.1 1
11:19:52 2024-01-23 732039 718424 218808 215035 352046 360835 385491 382292 244210 241761 295596 303068 335958 339057 4445909 4730193 6897303 6696776 1257044 1296730 324658 287585 305284 304842 353703 345399 336645 337382 231590 232807 747200 710790 1601949 1575216 485428 484843 705891 708570 888955 869507 928314 927497 977556 999503 965574 1068057 2325155 2449423 1416998 1161622 772285 758952 927732 922342 974906 991110 1016901 1021570 1149584 1154644 5224348 5440050 40.15 70.1 1
11:19:53 2024-01-23 725721 719517 218991 214301 352019 359604 386070 382292 243800 242167 294766 302643 334913 340853 4445909 4762725 6846109 6669099 1271582 1300363 322835 287644 303472 304449 356393 342307 336645 337621 230672 231991 747397 709774 1606961 1576897 489600 483183 705854 710275 883074 865628 930217 935577 972137 990419 964207 1071633 2331135 2447152 1415083 1174479 771221 758109 930338 924965 971284 984873 1023567 1031298 1152923 1148906 5218522 5438428 40.15 70.1 1
11:19:54 2024-01-23 725595 717599 218991 214702 354047 360726 383116 382833 244140 242098 293868 303068 334948 339334 4455288 4819686 6924793 6669122 1245458 1297615 324839 286817 305292 303986 355889 345508 333843 335565 230258 233007 738624 717178 1600855 1558457 486208 485529 701189 710275 893649 861344 922305 935577 980611 993998 955703 1066128 2315856 2434461 1413126 1177831 776140 754612 925099 927460 976326 983481 1013376 1026091 1162143 1157986 5288164 5427202 40.15 70.1 1
11:19:55 2024-01-23 732039 719762 218651 215035 351979 360799 384878 381214 244175 240719 295217 302643 336429 339057 4448936 4726830 6903651 6697420 1254815 1296663 324478 287810 304603 305558 354921 346069 333591 336036 230779 232679 751488 707746 1596198 1574370 486814 485873 704219 707614 888857 867041 924867 928850 975620 1000246 964785 1063388 2323502 2458630 1460961 1168485 774483 761141 924406 921651 977749 988279 1016863 1022693 1152923 1154644 5263718 5443038 40.15 70.1 1
11:19:56 2024-01-23 722780 718469 218991 215001 354042 358557 384878 381177 244175 242133 295217 303494 334913 341095 4449624 4772212 6865668 6712339 1273755 1296606 324417 288541 305834 305057 354268 342487 336444 335530 230834 232679 750718 708395 1608996 1581381 489158 483473 706391 710591 885583 865812 928857 934248 973589 993729 965611 1071950 2332794 2452901 1415083 1173643 772214 758290 931659 922342 971284 982611 1022754 1032072 1152923 1148906 5227941 5419419 40.15 70.1 1
11:19:57 2024-01-23 725874 716330 218838 215005 354047 359640 383116 383374 244175 241761 294552 302280 335676 340076 4461953 4840311 6942165 6678018 1242727 1296625 324911 287396 305221 304806 355853 345544 333843 336307 230814 233007 750718 717178 1585353 1558457 486934 485873 702720 710275 888043 863250 923656 936242 981342 995405 956417 1069343 2318550 2440216 1413126 1178536 776140 755824 925099 928813 977056 984604 1013376 1028361 1162143 1157986 5295721 5443038 40.15 70.1 1
11:19:58 2024-01-23 732039 718165 218651 215035 351983 360835 385149 381214 244613 243571 295898 302359 336830 338395 4452242 4737732 6872953 6696776 1257586 1298538 324911 287873 305469 305129 354384 345508 335732 334556 231372 232679 751488 709266 1608101 1572135 485428 485529 706690 707113 888226 869507 928314 927497 975351 1000246 964170 1068057 2323502 2449423 1460961 1161848 772837 760064 927073 922342 974943 991146 1016901 1024556 1149584 1155502 5242539 5443038 40.15 70.1 1
11:19:59 2024-01-23 723808 718506 219026 216545 353820 360184 386362 382074 243831 243815 295109 302961 334807 341469 4458661 4775127 6864813 6687397 1255603 1298575 323912 286079 304292 305129 355423 342271 334569 334521 231047 233335 747818 717178 1620079 1567677 486245 481659 703220 710275 885583 862028 927500 936907 977084 992593 963141 1075850 2327823 2425241 1469251 1177831 770116 755687 931696 926111 968258 984873 1016901 1032072 1155388 1154644 5227941 5445715 40.15 70.1 1
11:20:00 2024-01-23 733395 719058 220145 214966 351839 362881 385041 384460 243252 243815 297207 301300 336665 340575 4443256 4784172 6912411 6669274 1244186 1296730 324911 287320 304899 304165 352183 346033 333843 336307 230814 233007 750718 717178 1620243 1561779 486934 486034 701225 710275 891598 861381 922305 935315 981342 993998 956417 1068057 2318550 2440216 1413126 1177843 776693 755149 925757 929508 976363 982787 1014094 1026128 1162143 1157986 5305331 5442699 40.15 70.1 1
11:20:01 2024-01-23 733075 718544 218856 214936 351839 360654 385005 381877 244175 245786 295381 302643 335958 338727 4455288 4741902 6901728 6696776 1256768 1296730 324911 287729 305363 305129 354166 346033 333843 334591 231372 232026 750059 707746 1599669 1572135 485428 485873 705891 708189 889127 867041 926146 930241 975656 1001021 964890 1068057 2325155 2452983 1440513 1164331 773931 760602 926414 923530 976363 989711 1018388 1023062 1151289 1156957 5250420 5433596 40.15 70.1 1
11:20:02 2024-01-23 723808 719638 219346 214667 354042 359640 385491 381752 243931 242570 294605 303068 334948 341095 4455288 4786863 6855461 6687557 1259296 1298483 324365 286517 304577 305129 353241 345264 335543 337071 231570 233171 744919 717178 1601654 1572135 488886 483131 703822 711789 885698 862028 931617 935315 976391 992593 963415 1075673 2327823 2425241 1413126 1175316 768900 755687 933028 927598 968530 985478 1022103 1034459 1157698 1155429 5230332 5442774 40.15 70.1 1
11:20:03 2024-01-23 731059 718501 219026 214335 353829 360690 383152 383103 244175 242913 294845 302359 335958 339611 4455288 4810400 6930277 6669465 1245458 1296730 323616 286992 304542 304200 353206 345508 335732 336613 230294 233171 742197 717178 1615574 1565111 488811 485873 701225 713130 892267 862028 923693 935315 982770 993998 959245 1069620 2318550 2443681 1409214 1180433 776693 755824 926414 932229 978215 986177 1013338 1028945 1166832 1162074 5312712 5440050 40.15 70.1 1
11:20:04 2024-01-23 733919 720062 218616 215001 352055 360835 383188 381462 244210 246168 295389 302324 335923 338541 4452111 4741186 6907631 6706342 1255215 1298483 324453 288111 304603 305057 355423 346106 333555 334591 230814 232516 743778 707746 1609411 1571431 486245 485873 705355 707651 889400 867041 927652 931562 975693 1001697 964170 1067020 2325155 2456887 1415079 1170527 773943 762837 926339 922158 978252 991868 1019182 1025543 1152677 1157141 5248416 5423327 40.15 70.1 1
11:20:05 2024-01-23 723293 719500 218921 214702 354042 359640 386353 381214 244175 242098 294766 302890 334913 340612 4445909 4775033 6845420 6698144 1271335 1299442 324911 287683 304955 304557 353737 342487 336206 334591 231732 231991 745187 712830 1615158 1576610 488428 483473 707894 712295 884954 863936 930954 935577 974316 991892 964785 1075083 2327480 2455307 1415083 1175316 772837 761714 933028 924740 971247 987626 1022754 1030619 1152923 1151109 5202426 5440050 40.15 70.1 1
11:20:06 2024-01-23 722780 716402 219026 214702 354042 358522 383152 383374 244140 240719 295253 301241 333907 341095 4452111 4839407 6919878 6683650 1251309 1296606 323877 286956 303366 305558 354304 342487 335732 336578 229578 233335 743469 715131 1601624 1567405 489158 482753 700728 712295 886751 862065 926330 938043 979916 989720 962337 1070960 2334077 2441346 1363264 1185418 774990 758511 930375 928918 974943 983481 1016198 1031847 1158778 1158022 5275051 5440050 40.15 70.1 1
11:20:07 2024-01-23 728931 716366 218346 215139 351983 361080 383152 382025 244963 245887 296365 302643 334984 341095 4452111 4768024 6947204 6715734 1250816 1296730 324911 287761 302444 309041 352183 344497 333843 338104 230097 233007 741483 707746 1605668 1567677 486208 484623 701225 706038 889375 869507 922999 932930 985449 1001021 963988 1064756 2328430 2466877 1401389 1171823 777247 762871 922439 927839 981924 991146 1017885 1026128 1156165 1161377 5275036 5430671 40.15 70.1 1
11:20:08 2024-01-23 721749 719601 218311 215108 352055 358557 385185 383103 245511 242446 295740 303281 334948 339998 4448936 4743458 6864038 6706154 1275487 1296606 323997 288314 304042 304878 356356 342523 336681 336071 230814 232026 740959 707746 1610104 1581381 489158 483473 706391 712113 887413 867634 933632 935540 973442 993137 968912 1074670 2334454 2452983 1443007 1175316 773390 758879 931659 925544 972011 987517 1023197 1030856 1153753 1148943 5220477 5440050 40.15 70.1 1
11:20:09 2024-01-23 725870 716402 219026 215070 354793 360726 383188 383374 244140 241761 293904 303494 335958 339611 4455288 4818683 6910553 6650220 1247741 1296730 323584 287028 304577 304165 353737 346069 333843 338338 230850 233335 750718 717178 1603854 1566224 491002 486107 703183 713270 893208 863937 926255 938908 981159 993925 959208 1066241 2318550 2443681 1409214 1181273 777525 755687 927732 930168 976363 984177 1010943 1029094 1162907 1160519 5305127 5445542 40.15 70.1 1
11:20:11 2024-01-23 732103 718465 218996 215074 352055 360799 384302 380851 244963 241761 295704 302643 335958 338541 4448936 4741186 6901227 6698030 1255215 1294889 324453 288314 302692 305737 352183 346033 333807 337086 230329 232679 747200 709131 1648906 1576284 488204 486217 704219 708799 892651 870743 925520 930205 979916 998798 965774 1062100 2321850 2464302 1476119 1167653 776693 761214 923666 922342 977749 991146 1016863 1023099 1152923 1157168 5265617 5426798 40.15 70.1 1
11:20:12 2024-01-23 719698 718469 218311 215280 354047 358593 384337 381214 244963 241390 294623 303494 334679 339210 4448936 4764828 6848415 6696776 1273755 1298483 323733 288314 303579 304664 354268 344207 336318 338577 230763 232572 750824 710790 1609695 1584169 488974 484047 708237 712295 885702 866399 932317 937597 975007 992593 966981 1072751 2335434 2452901 1472049 1175316 771734 758952 931659 923568 971321 982647 1023234 1030856 1152923 1148943 5218522 5434523 40.15 70.1 1
11:20:13 2024-01-23 725870 717414 219018 215035 355039 360726 386353 383374 244175 241761 293904 301206 334948 340092 4448936 4822109 6925339 6679041 1246813 1296730 323390 287383 306426 304378 356898 345399 335696 336507 230869 233335 749268 715904 1631430 1567337 489121 485873 700954 712295 894559 861991 923619 936715 983467 995400 959245 1066316 2321850 2443681 1409214 1180433 776693 755687 927732 930865 977056 984873 1010980 1029094 1164592 1161377 5292133 5445542 40.15 70.1 1
11:20:14 2024-01-23 733672 718501 219174 215035 352055 360835 384302 382022 244757 243057 295704 302643 335958 339611 4451948 4741278 6902556 6696776 1259623 1296663 324694 288170 303508 305666 355889 346158 335696 338614 231229 232971 743778 709266 1608442 1572979 488204 486071 706391 708189 885460 869507 929511 931565 977765 1001697 965340 1066535 2323502 2458630 1364440 1165990 774483 762871 926414 922342 977477 991183 1019114 1023062 1152923 1158022 5248694 5436170 40.15 70.1 1
11:20:15 2024-01-23 722422 719517 219062 215031 354047 360208 385455 381214 244928 242167 294802 303494 334948 339210 4445909 4756906 6835950 6697925 1271936 1298575 324803 287252 304434 304449 356934 344984 336444 334556 231087 232026 785705 713853 1617825 1575779 488428 484573 706318 712295 884442 864585 932317 935577 974316 992593 964785 1075887 2327823 2429824 1379924 1175316 768900 756164 931659 926685 968530 982611 1022195 1030856 1153753 1152235 5211072 5440050 40.15 70.1 1
11:20:16 2024-01-23 730481 719290 218991 214186 352055 360835 384337 382833 244220 242878 295217 302219 335958 339057 4448936 4797940 6914442 6678555 1245420 1298501 326749 287963 305472 304414 356376 346069 336097 338577 230976 233335 740053 717178 1623295 1567677 488811 486217 701225 712295 892900 862065 923693 935388 982807 991670 959245 1069620 2318550 2443681 1411170 1179593 776693 756361 926414 931562 977749 984177 1013376 1029094 1164629 1161377 5276647 5423327 40.15 70.1 1
11:20:17 2024-01-23 732103 717962 218651 215070 351501 360835 384337 381214 244210 240754 295668 301370 335958 338577 4439571 4741902 6893804 6688439 1254890 1294889 324453 288533 304381 305773 355172 345544 333807 338338 230798 232899 751488 707746 1598782 1572135 488539 486217 704320 708189 889705 869507 927652 931599 977765 1001697 964785 1063085 2321850 2458630 1452981 1165990 774483 760559 924442 922342 977749 990427 1016901 1022334 1152923 1157204 5248694 5422928 40.15 70.1 1
11:20:18 2024-01-23 722835 718506 218838 214736 354047 359387 384337 378709 244586 242133 294766 301206 334948 340874 4446359 4757029 6856691 6687397 1272559 1298575 323961 288566 303615 304842 356898 344497 335732 335565 230850 232026 750059 709495 1618164 1581381 489158 483473 706391 711516 885873 867041 931654 935577 974316 993998 967018 1075622 2331135 2452901 1474084 1175316 773465 760064 933028 924965 972702 982683 1023197 1029391 1152923 1151420 5218522 5439773 40.15 70.1 1
11:20:19 2024-01-23 724838 716398 219066 215615 355048 360726 383223 380919 244683 243815 295030 304954 335711 340260 4455579 4833423 6914442 6678018 1240645 1296606 324875 287909 305508 305129 353241 346351 336097 336613 231012 233007 740232 717178 1612166 1562079 487353 486217 703220 712295 893534 864477 925010 935352 983504 991706 958491 1069620 2318550 2440216 1415083 1180433 776693 756361 927073 930129 977749 984873 1013177 1029094 1162944 1161377 5289999 5436228 40.15 70.1 1
11:20:20 2024-01-23 731677 719009 219026 215104 353784 360618 387577 382074 244823 243471 296430 302997 336594 338358 4443088 4726024 6901453 6688249 1257044 1296730 324911 288554 304250 305989 353241 346596 333843 336613 231012 232679 752917 707746 1602305 1572135 487735 484915 706391 709231 891635 869926 927652 931599 980647 1001697 964785 1066392 2323611 2464339 1480189 1165990 776140 762871 925099 922342 980567 991183 1018388 1025816 1153753 1158022 5254029 5430671 40.15 70.1 1
11:20:21 2024-01-23 724236 721684 219489 214932 355048 359496 385348 381105 245130 243815 295074 303458 334807 339210 4439571 4765708 6837531 6688439 1272167 1296606 324453 287909 304184 305129 354020 344207 336681 336307 230850 232026 748786 710790 1601514 1576897 489158 483473 706391 712295 884954 866426 933019 934260 973626 992593 965377 1074057 2327823 2445952 1446249 1174479 770633 758952 931659 925622 971876 982647 1022469 1030893 1155424 1152235 5211072 5445753 40.15 70.1 1
11:20:22 2024-01-23 725686 718617 219416 215001 355012 360172 385532 383374 244411 242133 294559 303281 335994 338801 4452111 4823592 6919878 6650220 1247741 1294770 323877 287909 303651 304914 354304 345300 333843 336613 230045 233335 749268 714111 1657527 1567677 489158 483592 701225 712801 893649 862028 924206 937416 982770 992593 959245 1069296 2324516 2443681 1405301 1182955 776693 756361 929052 930168 976363 984177 1013898 1031336 1164629 1158672 5311030 5427202 40.15 70.0 1
11:20:23 2024-01-23 732103 720594 218851 215939 352015 360690 382883 381752 245179 243815 296041 302431 334948 339370 4443088 4747071 6912674 6696776 1257119 1296606 322844 287873 303615 305989 353511 346351 333843 336071 231047 232679 751488 707240 1604551 1571019 487353 486217 704892 707651 889857 868890 927652 931599 978530 1003114 962805 1064643 2325155 2462593 1432689 1165990 774483 762330 925099 924036 977749 991883 1019182 1026238 1155963 1160427 5250420 5433493 40.15 70.1 1
11:20:24 2024-01-23 722724 719567 219026 215035 354530 359931 385348 381214 244280 242167 294802 303977 334702 339007 4442596 4766475 6826624 6677741 1262890 1296680 323842 287028 305042 303843 353241 344497 334534 334331 231804 233171 750718 716154 1605193 1571019 488428 483473 705391 712295 885836 864548 931654 936715 977777 993295 964785 1078120 2331135 2427564 1456971 1175316 771183 756361 935009 927449 971667 987480 1022679 1034986 1159493 1155356 5214309 5438428 40.15 70.1 1
11:20:25 2024-01-23 731304 719638 219569 214335 354047 360835 384337 384118 244648 242913 295424 303068 336429 339574 4445909 4807950 6927493 6673536 1245458 1297652 324911 287837 304542 305723 353737 346033 335732 336578 230814 233335 749268 717178 1613728 1565111 489121 486217 702720 712295 889339 863899 923693 937342 984674 996109 959245 1069620 2318550 2441676 1411170 1179556 778900 756139 930338 932893 978948 984763 1015548 1028907 1165374 1162074 5293874 5442760 40.15 70.1 1
11:20:26 2024-01-23 732559 719217 218651 215915 351726 360835 385420 381752 244893 241726 296057 302607 336429 339020 4436531 4720112 6901352 6687397 1258915 1296606 324911 287837 304042 305558 354384 346314 334309 334521 231372 232679 748629 709774 1599328 1574370 485428 485873 706391 706075 890121 871982 927463 928886 977729 1000989 967844 1069582 2325155 2455307 1416998 1164665 773323 762837 929714 922232 977226 993104 1019182 1025249 1152106 1154644 5226149 5427421 40.15 70.1 1
11:20:27 2024-01-23 725353 718465 219675 214663 354038 360147 386965 382292 243800 242505 295217 303068 334984 340837 4436531 4756831 6846109 6678018 1255327 1298575 324330 286920 305257 305129 353206 344497 337396 334521 231570 233527 749268 717178 1611762 1569904 487662 483473 703786 712295 885698 863250 929556 937597 977777 992593 963415 1080339 2335743 2429787 1422755 1176013 770633 760009 935691 927561 968530 984873 1021296 1031809 1157809 1154684 5213997 5430671 40.15 70.1 1
11:20:28 2024-01-23 726865 712264 219174 214702 355048 360799 383996 383374 244175 243779 294766 303281 334984 339574 4445909 4803565 6925339 6678979 1243407 1294889 323616 287432 304042 304414 354268 345217 335732 336542 230294 233171 749268 716154 1615160 1565950 489158 486217 701225 712801 893534 863250 923693 935352 986150 996106 963710 1074751 2322460 2446008 1413126 1182038 778386 757379 927732 930865 979609 984763 1013376 1030563 1165448 1162875 5293874 5438428 40.15 70.0 1
11:20:29 2024-01-23 732811 717889 218651 215035 352055 360546 384878 382292 244551 246168 295424 302395 335958 338265 4436531 4720112 6892869 6688439 1254890 1296730 324453 288491 302692 305558 353171 346596 333843 336071 231012 232516 751488 707746 1601371 1572135 487662 484991 705391 708152 889669 870595 928126 932930 981254 1001551 966771 1065177 2329089 2462121 1438557 1168485 774483 763818 924877 922100 977749 991146 1021823 1023062 1152923 1156314 5254285 5430671 40.15 70.1 1
11:20:30 2024-01-23 722780 720307 218956 215035 354538 359604 384878 381752 244355 242133 295217 301206 334948 341579 4445909 4777662 6841231 6687557 1259296 1296730 323877 286517 305006 305558 354007 345508 335543 334521 231732 233007 749268 717448 1599310 1572135 488391 483181 707230 713130 888955 865167 931468 939576 977667 993619 964637 1078680 2331135 2425241 1458966 1178670 771734 757919 935674 930628 970594 984873 1019841 1032361 1160459 1156277 5222253 5440050 40.15 70.1 1
11:20:31 2024-01-23 732039 717378 220211 215035 351979 360763 384302 384188 243391 242133 296156 301689 336429 340575 4445909 4789353 6967685 6702946 1236521 1294743 325835 286289 304042 305989 353884 345020 336444 336271 230976 233663 740053 716154 1601665 1562079 487508 486289 701189 709074 895750 870088 923544 934137 986997 997389 959171 1072932 2325155 2440216 1472049 1173298 776160 759590 926414 927598 979138 990842 1011931 1026091 1157099 1163735 5267505 5432952 40.15 70.1 1
11:20:32 2024-01-23 727585 718428 218991 215057 351663 359098 386342 382833 244210 241726 297417 301442 334948 339723 4439294 4688488 6869267 6698030 1255252 1294889 324911 287837 305469 305558 353884 345508 337157 337107 231518 233263 745235 711809 1598136 1575162 486467 485873 707119 708065 890111 871982 927538 928813 979186 1002478 966945 1069551 2325155 2452901 1413160 1160985 771117 760027 930067 924965 974943 993989 1022025 1029094 1151289 1156314 5211072 5442313 40.15 70.1 1
11:20:34 2024-01-23 724099 717917 219885 214667 354047 360183 387539 383374 244140 242505 295668 303068 334948 341095 4436531 4756906 6864813 6683650 1257429 1296606 324854 286956 304506 305522 355853 344207 338591 337657 231229 233828 747818 717178 1611601 1572647 488902 482535 704219 712295 888221 866399 932317 936907 977729 993295 966463 1075560 2327823 2425241 1417039 1178670 771107 756361 934345 928850 971284 984873 1016901 1034642 1157099 1158022 5227941 5440050 40.15 70.1 1
11:20:35 2024-01-23 731000 712300 219631 215039 351371 360402 384878 382060 243765 241929 296609 301266 334984 340575 4436531 4753451 6947204 6687557 1240979 1296625 328600 287145 305067 306816 354885 344316 336645 338614 230585 234322 738154 714621 1604155 1567337 486172 484573 701115 707076 894802 870743 923656 932930 984201 999540 964099 1061493 2327549 2462121 1351749 1171140 777829 761178 924442 925544 981961 991146 1013623 1026091 1156202 1163022 5267505 5430671 40.15 70.1 1
11:20:36 2024-01-23 721458 718501 218651 216073 354047 358522 385527 380919 245270 242446 295740 303494 334913 340237 4442739 4728829 6874165 6707639 1264811 1296656 326749 287774 303472 306816 353811 342307 337634 337621 230779 233171 741483 707746 1623411 1585610 488737 483473 704320 707953 889479 869507 930254 931599 977777 991440 968465 1072751 2337095 2452901 1413126 1170987 772214 763849 933682 922342 973393 991146 1022754 1032072 1151289 1152978 5185456 5427202 40.15 70.1 1
11:20:37 2024-01-23 720461 716366 219517 215035 352055 358018 385527 382632 244175 241929 295623 303068 334984 341340 4442739 4809203 6886144 6687987 1253463 1300259 325466 287221 306084 304806 353701 342451 336049 335565 231483 234286 751395 717178 1605025 1571019 488902 483109 702294 710275 890033 865812 928895 937342 978494 991192 963415 1077146 2331135 2431009 1407258 1179379 772837 757973 934345 929508 971284 982381 1016901 1035379 1158814 1157986 5229883 5427202 40.15 70.1 1
11:20:38 2024-01-23 728927 717119 219368 215070 351943 360183 384878 382632 244175 245858 296430 302183 334948 341095 4448660 4773267 6969396 6697420 1239529 1296730 325871 286956 305903 305989 354739 345363 336681 336071 231012 231993 745771 716154 1636432 1566224 486208 484843 702921 706111 894802 869889 922039 931599 986997 1001697 962047 1066535 2323611 2459876 1352483 1171974 778912 761178 927732 926939 980530 991146 1013376 1028819 1154606 1163846 5271080 5421292 40.15 70.1 1
11:20:39 2024-01-23 723808 718433 219026 216069 351979 358557 386070 383374 244722 245714 296430 303281 334948 340309 4440137 4699177 6875895 6706342 1261915 1300363 326373 287598 303366 309330 352183 342163 338555 337657 231407 233335 745771 708532 1646796 1584482 489158 483473 704357 708152 888138 870743 931617 932856 975656 991670 972401 1074317 2337095 2452901 1420218 1170271 772837 763412 934345 922342 973120 991146 1022754 1032072 1149584 1156314 5184550 5430671 40.15 70.1 1
11:20:40 2024-01-23 721758 717921 219675 215035 354047 360056 386106 382597 244175 242133 295453 303067 334702 343488 4452521 4771041 6874165 6688401 1255327 1298483 324330 286669 305364 305129 353206 344497 334569 334521 231804 233335 740053 716154 1600571 1572135 488391 482767 705391 712295 885702 864585 931617 939448 977777 993998 964099 1078998 2331135 2427564 1460961 1175316 771107 758239 935674 927460 969905 984873 1022103 1032361 1158778 1155502 5211072 5443038 40.15 70.1 1
11:20:41 2024-01-23 730995 718465 220044 215001 352055 360799 387175 383844 243726 243815 296358 302041 336323 340464 4452521 4780767 6919840 6668773 1240131 1297652 323877 287077 305974 305129 354921 346069 336206 336578 230850 233171 740053 717178 1616222 1558457 486245 486217 703220 711789 893896 865812 925670 936907 984201 996631 957811 1068057 2318550 2434332 1401389 1181273 776693 756361 927732 930166 977749 984873 1013898 1031298 1164629 1161377 5295721 5423327 40.15 70.1 1
11:20:42 2024-01-23 732039 719258 219429 215531 351812 362658 384735 382219 244788 243643 296221 303174 336288 338634 4445909 4741902 6891902 6696776 1257119 1296730 324465 288314 305469 305989 353241 346596 335732 336307 231732 233007 752917 709266 1603413 1574370 488204 484538 706391 710275 890967 869926 928789 934248 981379 1003114 967018 1069620 2325155 2458630 1411240 1169318 776693 763412 927732 924965 977749 992584 1019841 1026091 1152923 1158059 5248694 5441816 40.15 70.0 1
11:20:43 2024-01-23 724716 721679 219569 215001 355546 360618 385890 382183 244788 243147 295596 303494 334984 339210 4446791 4767400 6845275 6697925 1275802 1299442 324911 288757 304292 305773 355334 344534 334569 336578 231372 233007 752168 709924 1610217 1583630 490201 484843 707894 712621 888142 867041 933019 935315 976391 991404 968465 1076655 2334454 2455145 1428776 1175316 774483 760601 933682 926280 973393 982719 1025458 1032361 1155424 1152235 5219768 5442925 40.15 70.0 1
11:20:44 2024-01-23 723756 719132 219227 214966 354976 358919 385005 382025 244210 241761 296156 304905 334702 339210 4452111 4831382 6919878 6669311 1249858 1296663 323877 287656 304042 305989 355905 344497 335732 337594 230294 233335 746369 713092 1605505 1567677 490549 484843 701225 713814 893534 862028 926330 939448 984201 993295 961290 1072438 2327823 2443681 1411170 1184534 777247 756735 928986 930168 977749 984873 1013898 1032361 1167786 1162037 5305307 5433493 40.15 70.1 1
11:20:45 2024-01-23 730783 719638 218991 215704 352055 360472 383188 383032 244963 240719 295704 302643 334984 340612 4439571 4761461 6910553 6696776 1257007 1294889 324682 288757 302692 305989 353206 345581 333843 337867 231209 233007 747736 707240 1630041 1572135 487699 486217 703822 708152 892267 869889 926330 931599 983504 1001660 964207 1064605 2325155 2467837 1407258 1169318 777802 764495 927459 924965 981961 994685 1019182 1029276 1156165 1161250 5269339 5429036 40.15 70.0 1
11:20:46 2024-01-23 721753 719013 218651 214932 355012 359315 385491 382022 245718 243815 295848 301241 334913 339210 4442739 4755173 6845275 6678018 1268584 1296643 324911 287432 305257 305093 353772 344534 336444 334591 231768 232026 743778 711809 1619344 1576625 489158 484843 706391 713307 885583 865812 933019 937379 976391 993295 967018 1078998 2327823 2434461 1376902 1175316 770633 759590 935691 928844 974479 989062 1025679 1036503 1159493 1155429 5211072 5437921 40.15 70.1 1
11:20:47 2024-01-23 729310 716330 219521 214335 354047 360582 386627 380919 244175 242913 294802 302643 336465 339822 4445909 4802343 6915994 6669274 1243686 1296730 323877 287877 305221 304878 353737 346632 335732 337121 231012 231773 750718 717178 1605217 1563999 488811 486217 703220 712801 894802 864548 925010 940115 984201 991670 959282 1069334 2323502 2443681 1415083 1182000 778386 758574 929052 931452 980493 987626 1017733 1031959 1164592 1163022 5309136 5436170 40.15 70.1 1
11:20:48 2024-01-23 732811 719638 219026 215070 354047 360871 385491 383103 244963 241796 295740 302643 336465 339334 4448936 4731927 6901227 6696776 1258877 1295688 324911 287913 303615 305989 353737 346668 336206 335565 231209 232679 756518 709266 1602184 1572135 485864 484915 706391 710275 892267 869507 927575 931599 979916 1003114 968428 1069296 2332413 2462308 1416998 1165990 773943 762147 929714 924740 979646 993286 1019841 1026091 1155140 1160427 5246779 5427239 40.15 70.1 1
11:20:49 2024-01-23 723808 719294 219521 214890 354042 360183 386378 382292 244551 242913 295460 301206 334984 341727 4439571 4771634 6826624 6678018 1259296 1298483 325611 287028 305006 305773 353737 345544 336591 334591 231768 231670 757279 717178 1599947 1572135 489950 484157 706391 713307 888138 865812 934349 939448 975656 996106 966009 1081710 2331786 2432137 1460961 1180353 773665 759542 937005 929508 971284 987517 1020216 1032361 1158851 1156350 5220477 5440050 40.15 70.0 1
11:20:50 2024-01-23 731059 716366 220396 215035 352055 360835 385491 383374 243425 242709 296609 301795 335994 340612 4442739 4791829 6953375 6717763 1237479 1295810 325572 286992 305042 305989 354921 346632 336206 336542 230850 231797 750718 719233 1613314 1558457 485864 485873 701225 711098 892900 867041 927465 935391 987555 999641 960967 1066090 2322460 2442531 1482733 1173643 776693 758511 928986 931528 981227 989747 1012653 1031959 1161871 1165417 5259988 5440050 40.15 70.1 1
11:20:51 2024-01-23 730213 718506 219026 215035 351983 360763 387267 382833 244210 241761 296609 301266 336465 339210 4436531 4702316 6864173 6688439 1257119 1296737 324911 287634 303615 305558 351893 345581 336681 334591 231768 233007 742912 711061 1602274 1571431 485428 485873 708237 709074 890591 873185 931633 930278 980558 1001551 969602 1072007 2325155 2449423 1458966 1164355 773390 760602 930338 924965 978252 993720 1021296 1026128 1152106 1157168 5205314 5426798 40.15 70.0 1
11:20:52 2024-01-23 723559 719294 219710 214736 352046 360183 387725 382833 243800 242167 295704 303068 334948 338223 4442739 4765708 6855185 6678018 1254432 1296643 324854 286992 304991 305558 353241 344497 336084 334521 231407 233335 749268 717178 1616011 1572921 489600 483181 707958 713270 888101 864401 932965 939576 980285 993998 963415 1078191 2332413 2425241 1476119 1177880 771734 757844 935674 930205 971284 984873 1019841 1037707 1157956 1157168 5219768 5440050 40.15 70.0 1
11:20:53 2024-01-23 730481 717957 220242 214369 352046 360835 385185 380954 243800 242913 295740 301795 336465 340092 4436531 4784247 6912411 6664541 1240645 1294770 323877 287981 305974 305093 353206 346632 336444 336613 231047 233956 750718 719513 1607256 1562229 488204 486217 704219 712221 894692 866279 926330 935352 984201 996668 960930 1068607 2318550 2441383 1418995 1175316 776693 756164 927073 931562 981961 982683 1014657 1031336 1165448 1164670 5261563 5427239 40.15 70.1 1
11:20:54 2024-01-23 732103 718506 219062 215070 352055 360907 386686 382292 244245 241761 295704 302643 336736 339611 4430205 4717935 6873251 6687397 1257082 1296730 322904 287964 304078 305989 354525 345815 337598 337621 232043 233335 745771 711300 1599064 1575162 486814 485887 708396 706111 886860 873123 932927 932266 979880 1001697 968428 1074980 2327823 2449423 1394352 1162675 773380 762023 930862 924965 976363 993989 1022103 1026128 1152923 1156350 5205591 5411688 40.15 70.0 1
11:20:56 2024-01-23 724653 718501 220053 214732 354047 360472 387267 381489 243835 242878 295740 303494 335723 338258 4445909 4775747 6864813 6677862 1255366 1296663 328136 287585 304326 306240 355671 344352 338591 336200 231229 233992 749923 717178 1628940 1572135 489158 483473 702330 712764 886444 866426 930254 937379 982650 993284 964099 1077423 2331135 2425007 1452981 1178670 771734 756164 936339 930166 971321 982611 1021296 1032398 1158814 1155497 5216750 5423327 40.15 70.1 1
11:20:57 2024-01-23 731000 716366 220431 215070 352051 360835 385220 382025 243460 242167 296401 302431 335994 340612 4445909 4785020 6938529 6688439 1238287 1296663 328259 286710 304434 306636 354885 345399 337157 336471 231229 233335 752168 716666 1635175 1566959 488204 485529 701225 707149 893910 871362 924867 933585 984040 1000282 962047 1068095 2327823 2452901 1445002 1171974 778635 760639 927732 926147 980530 991183 1010943 1027629 1155498 1164670 5267519 5421292 40.15 70.1 1
11:20:58 2024-01-23 725242 717451 219026 215738 351983 358593 386378 380919 244210 245369 296890 301405 334948 340309 4436406 4708556 6867280 6707832 1260289 1298575 324875 287491 305829 306348 353884 345264 336049 335530 231768 233627 753618 713929 1605986 1576610 486245 483363 706391 709231 888138 871232 933019 931599 974930 997389 967055 1072788 2333775 2451161 1450987 1165160 771734 764495 931696 922342 974980 993989 1021742 1032072 1146293 1154681 5182855 5423327 40.15 70.1 1
11:20:59 2024-01-23 720973 716402 219556 215074 352055 358593 386650 382632 244210 241761 295740 303281 334948 341304 4442739 4791185 6904112 6678555 1254890 1299330 325800 287639 304542 305989 353701 342235 336556 335494 231047 233335 743469 717963 1608074 1571019 488774 483436 704219 712295 890666 865812 930254 938043 980574 992593 964099 1078684 2332794 2430411 1411170 1179379 773390 758511 935674 931525 972702 982381 1021296 1035416 1160496 1159698 5237083 5434999 40.15 70.0 1
11:21:00 2024-01-23 731000 718169 219745 215104 352015 360763 384914 383205 243935 241929 296430 301512 335958 341337 4439858 4794596 6965519 6688439 1234834 1296730 326640 287109 304934 305773 354921 345544 336444 336944 230869 233335 739517 717178 1607446 1558065 486814 486217 703109 710275 893649 867041 927652 935577 986297 997352 958491 1066166 2321850 2439650 1446997 1174479 776160 757844 927459 930865 980530 989711 1012419 1032072 1162143 1164670 5263984 5430671 40.15 70.0 1
11:21:01 2024-01-23 730481 720058 218996 215104 351938 360763 387539 382833 244722 242098 296156 300983 336689 341395 4443088 4688337 6883629 6688439 1258486 1297652 324911 288400 305834 306816 353241 346632 336206 336071 231570 233007 743778 707746 1607120 1574370 487508 485220 706391 710275 889669 869507 928857 931599 980647 1003114 968465 1069620 2327823 2455145 1392469 1165990 774483 763412 929052 924965 980567 992584 1021296 1026091 1152923 1161377 5239288 5423290 40.15 70.1 1
11:21:02 2024-01-23 723696 718501 219710 214886 354547 359676 386614 382650 244477 245021 295381 303316 334843 341270 4437056 4762205 6845275 6698030 1273718 1298538 323961 288757 303615 305129 354304 344461 336681 336507 231047 232963 750718 707746 1619761 1581381 490549 484843 707894 712295 888138 867041 933019 936928 976391 993998 968465 1075887 2334454 2452901 1409214 1175316 773931 763412 933682 926280 974085 988315 1026189 1032361 1155424 1153867 5218522 5430671 40.15 70.1 1
11:21:03 2024-01-23 726634 712300 219026 214919 354903 360510 386353 383374 244411 242517 295955 304562 335782 339428 4445909 4812837 6915994 6669425 1247741 1296730 323842 287873 305221 305093 354836 346069 335732 336578 230652 233335 750718 716154 1598657 1565111 489158 486907 703220 713814 896747 864548 926330 938080 986297 991670 962047 1068031 2318550 2443681 1415083 1181273 777802 757379 927732 931562 977749 984873 1014657 1032072 1164592 1163022 5291941 5436228 40.15 70.0 1
11:21:04 2024-01-23 733672 721421 219122 215035 353934 360726 385348 382183 245130 243643 295561 303138 336675 338577 4427402 4757314 6933128 6687557 1254890 1296730 323637 287909 303615 305773 355423 346069 333843 336342 231372 232679 754347 707746 1609738 1572135 488391 486907 706391 709734 892267 870743 930291 931599 980611 1003114 965574 1066128 2325155 2458630 1434645 1168485 776160 762834 927073 924309 979138 992584 1019841 1024556 1152923 1157168 5248289 5442925 40.15 70.0 1
11:21:05 2024-01-23 723808 719616 219569 214966 354967 360003 385312 382292 244635 242505 295668 301172 335676 341395 4436531 4770866 6841231 6668639 1259296 1296606 324627 286956 305042 305773 353737 345020 336049 334556 231407 233335 749268 719188 1604542 1572135 489158 483473 704357 712073 888773 865812 933019 939448 977729 993998 964785 1075598 2332794 2431009 1407258 1178670 771107 758511 936339 930865 971284 982611 1021296 1035416 1160187 1160316 5222042 5433493 40.15 70.0 1
11:21:06 2024-01-23 734128 718617 220255 215070 351983 360799 385185 382597 243931 242808 296120 301724 336701 340612 4439571 4775747 6948981 6698144 1237366 1294743 325906 287203 304542 305665 354921 345544 336681 336578 231047 232027 749268 715642 1598448 1566224 487316 485529 701225 708189 896747 870542 923693 934248 984772 1002405 964099 1069343 2325155 2458593 1338790 1173298 778912 761214 927732 926111 981961 991561 1014673 1030725 1159381 1167148 5276609 5436795 40.15 70.0 1
11:21:07 2024-01-23 723047 720348 219368 216201 351722 358522 386650 381489 244928 242446 297266 303494 334948 340273 4427152 4708556 6869267 6698030 1259814 1296730 323842 288314 304041 308859 353884 345020 336049 334591 231732 233171 744341 712075 1600102 1576610 486208 483473 707894 706075 888138 871196 931482 931599 975620 997389 967018 1072751 2333017 2447686 1480189 1165990 772837 765038 933028 923568 976823 993806 1024947 1034708 1150220 1157924 5185456 5430671 40.15 70.0 1
11:21:08 2024-01-23 723808 718424 219675 215070 354038 360763 387560 382597 244175 242167 296156 303068 334984 339962 4442739 4777662 6874165 6678018 1255327 1295810 325344 287028 304577 305989 353206 344497 336320 335565 231012 231993 743469 717178 1606698 1567405 489158 483473 704357 712295 890666 866426 930254 939412 979916 993998 964890 1075598 2331135 2425241 1448992 1182758 773943 758813 936968 932893 974048 987663 1019691 1038259 1161143 1161340 5222931 5459314 40.15 70.0 1
11:21:09 2024-01-23 732103 717414 220290 215035 352055 360835 385491 380919 243800 242878 296401 302219 335994 340340 4427504 4792965 6915994 6659261 1243679 1295810 323355 286992 304577 305093 354020 346106 335732 336578 230652 231577 740053 717178 1595827 1562889 489158 486217 703220 713307 894802 865198 926330 939465 984201 991706 959245 1068828 2323048 2446008 1390131 1181195 778912 758511 927732 931415 980493 987663 1013898 1032072 1164629 1165379 5288164 5440050 40.15 70.0 1
11:21:10 2024-01-23 731412 718433 219026 215108 352055 362692 385455 382292 244210 241761 295596 303068 336465 339057 4436531 4716759 6873251 6713251 1257082 1296730 324911 288554 303579 305989 354020 346632 333843 336578 231732 233007 752917 707746 1617416 1572135 488811 485292 706391 710275 894168 869926 927575 933585 981342 1003114 968800 1071747 2331786 2466877 1436601 1169318 777272 763265 927695 924309 980530 993286 1022103 1027047 1152923 1158059 5244947 5426798 40.15 70.0 1
11:21:11 2024-01-23 721753 719290 219368 215070 355044 360472 385527 381752 244210 242674 295460 301206 336204 338972 4439571 4775033 6836357 6678866 1270120 1298520 324622 287909 305508 305558 354304 345544 336681 335565 232129 233007 749415 713341 1600510 1576897 489158 484843 708396 714322 885583 867041 934300 940915 977593 993815 968222 1081274 2331786 2439060 1373271 1176992 772214 758952 935674 930166 972665 982683 1024691 1034642 1161969 1154644 5211072 5440050 40.15 70.0 1
11:21:12 2024-01-23 731000 718745 219675 214693 354038 362985 385491 380919 244757 243286 296401 302643 336736 339611 4445909 4790886 6902556 6650182 1245962 1296730 324365 288449 306406 305129 354268 346632 335732 337358 231047 231831 750718 715904 1625948 1565111 489600 485256 704219 714174 897027 867634 929511 940915 986960 999370 963229 1070714 2325155 2443681 1474084 1180433 780621 757844 929052 933939 979834 987663 1015416 1029391 1168008 1163846 5288164 5430671 40.15 70.0 1
11:21:13 2024-01-23 733672 718465 218991 215070 353797 362948 385491 382292 244928 241761 295740 303231 334948 338541 4433244 4729385 6902818 6687397 1257082 1294743 324911 288088 303615 308859 352218 346596 336206 336071 231804 233007 750059 707746 1604682 1574041 488204 487598 709247 710127 891933 871362 931633 931452 982650 1003041 968428 1070586 2327823 2458630 1394352 1164942 774483 762183 930338 924965 977749 993720 1021296 1026128 1152923 1158059 5239288 5421292 40.15 70.0 1
11:21:14 2024-01-23 723838 720608 219372 214886 354547 360183 386650 381752 244210 242540 295496 303494 334984 338972 4439571 4766560 6826624 6678018 1259296 1295688 324854 287028 305508 305989 353737 344534 336084 334556 231804 233335 754525 718996 1603311 1575489 489010 484427 706653 713777 889363 865628 932795 939375 978530 993998 965972 1080540 2332794 2427564 1454976 1177831 771734 757973 936731 928732 971321 982647 1021296 1035454 1160496 1158022 5209103 5419456 40.15 70.0 1
11:21:15 2024-01-23 731000 717414 220057 215035 352010 360835 385491 383374 243391 242167 296192 301760 335994 340092 4439571 4766475 6948981 6687397 1238287 1294889 327637 287670 305252 309184 354921 345534 337359 339094 230798 234652 750595 714111 1621663 1570410 488204 485837 703183 708152 893276 870542 925670 932930 986997 1001697 964890 1066316 2327823 2462121 1344073 1171974 778912 763412 926414 926939 984137 992584 1013898 1029094 1155461 1163735 5263848 5411651 40.15 70.0 1
11:21:16 2024-01-23 723812 718465 218690 215773 352055 360056 386070 380919 244963 242446 295776 301206 334679 340273 4436531 4721396 6863926 6706154 1264323 1296730 324730 287977 304345 306419 355889 342379 337634 336471 231265 233335 750718 707746 1616285 1583630 489121 483145 706391 709771 890832 871159 933019 935577 975693 998933 971256 1072788 2337095 2455145 1448992 1169318 772280 764766 935025 922342 974943 993989 1022604 1031626 1151289 1156350 5182855 5430671 40.15 70.0 1
11:21:17 2024-01-23 719698 717383 219368 215065 352055 358593 385491 382668 244210 241796 295596 303068 334445 341064 4439571 4811722 6887986 6678952 1255304 1299437 328136 287693 304434 305917 355889 342307 338112 336471 230510 233992 746369 716154 1600844 1567677 489600 483473 703220 710275 892267 867634 929593 936715 983504 991892 963415 1075887 2331135 2434461 1339736 1181273 774483 756735 934345 930865 974252 982683 1019841 1037707 1162143 1161377 5229883 5436170 40.15 70.0 1
11:21:19 2024-01-23 728927 716402 219372 215139 352051 360763 385491 383241 244928 245822 296645 301370 335019 338258 4433932 4767362 6952285 6702060 1239567 1294778 328528 287711 305469 306816 354885 345264 336681 336578 231083 232062 746116 715131 1608150 1562889 487508 485873 703220 708152 897458 868659 924829 935577 984772 1001697 962047 1066241 2327823 2443681 1446997 1171974 780025 761178 927732 928155 980530 991183 1012419 1029094 1158814 1165676 5267505 5430671 40.15 70.0 1
11:21:20 2024-01-23 725870 719517 219026 215738 351983 360183 386686 380884 244551 240754 297554 302643 334984 340309 4430205 4688337 6879650 6688439 1254853 1296656 324839 287837 305469 308823 352218 346668 337121 335965 231768 233007 750059 709413 1602274 1574370 486814 484915 707894 710275 890967 870743 930254 931599 980647 1000381 968465 1069626 2327823 2455145 1394352 1165160 774483 763412 929679 926007 977749 993989 1020253 1027629 1153789 1159734 5241203 5430671 40.15 70.0 1
11:21:21 2024-01-23 723696 719554 219710 215035 355048 360508 386686 382292 244210 242540 295389 303870 334984 338258 4436531 4778275 6837531 6688552 1262890 1296663 323877 286992 307868 305163 353737 345057 334569 334591 232492 233335 741483 716154 1602737 1573252 489158 485529 706391 713307 888138 865812 933019 940819 975656 993998 962841 1078650 2327823 2429286 1390585 1176013 771734 757842 937005 928886 972011 988011 1022469 1033170 1160496 1154681 5211072 5432294 40.15 70.0 1
11:21:22 2024-01-23 731766 717455 220018 214728 352055 360835 385491 380919 243425 242913 295596 302607 335994 339835 4446738 4799591 6922436 6650182 1246691 1296730 323616 287877 305006 305129 356934 346106 335732 337121 231047 231314 740053 717178 1609274 1565455 489158 484915 702294 713307 894802 865812 926330 940819 987946 997389 963415 1072438 2323502 2445680 1417039 1181273 778912 757973 930998 931562 979834 982683 1016140 1032201 1168045 1162092 5295721 5411688 40.15 70.0 1
11:21:23 2024-01-23 732559 720344 219062 215104 354042 362948 384914 382292 245060 243815 297072 303351 336689 338947 4446160 4765421 6902518 6697115 1254890 1296457 324803 288757 304292 306420 353737 347368 335732 337594 231570 233007 742368 707746 1602629 1574370 488391 485976 705854 710238 891268 873434 928846 934248 982770 1003114 968535 1068819 2327823 2466050 1452981 1169318 778912 765038 927732 926280 983807 993989 1021296 1029094 1155424 1161899 5254285 5421292 40.15 70.0 1
11:21:24 2024-01-23 722780 720576 218991 215104 355400 360474 386362 382344 245336 243815 296221 303781 334843 341975 4433656 4740832 6864813 6697420 1273718 1298575 324911 288852 304042 305989 355050 344461 337157 336578 231209 234020 741483 707746 1608842 1585882 490898 484843 708396 712295 888865 869507 932982 937597 977037 991670 972674 1078191 2337095 2452901 1418995 1175316 773985 765013 935674 926280 974178 991146 1026189 1032361 1156202 1155502 5222253 5411651 40.15 70.0 1
11:21:25 2024-01-23 725827 719601 219771 215831 355802 360039 384123 384460 244753 243369 296013 305205 334772 341058 4440137 4826548 6927380 6669274 1250273 1298575 324854 287837 306121 304770 355370 344949 336206 338341 230652 233335 746369 715131 1602274 1571019 491246 484843 703220 714322 889375 865812 927538 940819 984201 993998 963141 1071950 2332794 2443681 1386962 1187176 778357 759991 930998 930168 977477 984873 1016863 1034605 1162143 1163022 5282582 5444024 40.15 70.0 1
11:21:26 2024-01-23 727940 719642 218886 216275 351875 360388 386079 384460 245095 240719 296221 303068 335676 340317 4439812 4758565 6912561 6696950 1254890 1295810 324911 288721 305252 309294 353737 345544 335732 338615 230824 233335 749268 707746 1626559 1572135 488391 487252 704320 709194 894802 871196 927652 934248 985598 1001697 965574 1066535 2327549 2467837 1448992 1169318 779503 764495 927073 926280 983358 993989 1019565 1029094 1155424 1161176 5271080 5424060 40.15 70.0 1
11:21:27 2024-01-23 721642 721416 218511 216085 355039 359604 385491 382292 245658 243779 295596 304134 334608 339210 4437094 4731426 6874165 6702832 1267945 1296730 323877 287837 302196 304508 356628 342523 335578 336542 231732 233335 741483 706735 1623893 1582505 489158 484500 706391 709194 889400 871196 933019 934248 978457 1000246 971256 1077175 2337095 2452901 1448992 1169318 773437 765581 935009 924692 974906 993989 1023197 1034835 1155103 1158635 5178449 5414628 40.15 70.0 1
11:21:28 2024-01-23 721753 718397 219675 215035 353752 359388 387813 383134 244140 242133 296120 303281 335817 341268 4433476 4782719 6874165 6678866 1253538 1296730 325572 287077 304934 305773 353737 344461 336556 337621 231372 233335 747818 717178 1607042 1572135 490276 483473 705391 713814 890037 867041 935015 940115 980574 996109 966158 1081113 2334454 2431009 1415083 1180353 772768 756107 937005 930166 974479 989536 1023567 1037986 1161969 1162074 5229523 5411651 40.15 70.0 1
11:21:29 2024-01-23 732103 719601 220431 215070 351983 360799 385491 385168 243831 242133 296443 302643 335958 341095 4427152 4757017 6958333 6687397 1245382 1294889 324365 288314 303366 306478 355423 345544 337157 337594 230258 232027 751395 712075 1625591 1567677 487662 485873 702720 708959 894544 872468 926330 934248 988258 1003114 964785 1068057 2327823 2462121 1338316 1173643 782256 765013 930940 930240 984720 993879 1016273 1028907 1159493 1167939 5265617 5438871 40.15 70.0 1
11:21:30 2024-01-23 722499 720307 219372 218739 354042 359640 386650 383374 244893 242787 296984 303494 334948 340273 4436531 4715282 6858577 6702946 1257082 1296563 324911 287873 304292 306420 354420 345544 337157 335530 231768 233335 754347 710282 1598459 1571431 486208 486217 708396 708152 891598 873705 931617 931599 981342 1003114 971256 1074380 2331135 2458804 1440513 1165392 773943 763924 933028 927598 979646 997947 1024909 1030563 1155381 1159698 5212750 5422856 40.15 70.0 1
11:21:31 2024-01-23 725870 719481 219710 215035 354038 360763 388552 382833 244175 242167 296156 302287 334948 339210 4427580 4758926 6841231 6668773 1264902 1298520 324694 287028 305902 305773 353737 345020 336681 334556 232293 233007 748629 715131 1623256 1575489 489158 485529 709247 714322 888101 867041 935682 939448 977459 991634 965574 1081634 2335743 2435595 1360562 1178670 773390 760009 936968 930240 972665 982683 1024691 1037911 1161969 1157141 5197287 5430671 40.15 70.0 1
11:21:32 2024-01-23 726904 718469 219521 215035 352267 360835 384608 381453 244210 242674 295217 303494 336465 339611 4436531 4804862 6912411 6650257 1245458 1297652 323912 288400 304577 305129 355370 346069 335732 337630 231012 233335 738624 713853 1680441 1571862 490549 487252 703220 714322 893910 865812 927652 940819 986776 998080 964562 1074175 2331786 2451816 1413126 1185418 780025 759590 930998 931562 982442 987663 1016826 1032361 1169703 1166285 5284229 5423290 40.15 70.0 1
11:21:33 2024-01-23 734128 718428 219026 215108 352055 360438 384266 383374 245305 241761 296040 303494 335958 339334 4436531 4749836 6910553 6696950 1254890 1296730 324911 288468 305469 306007 353206 345264 335732 338377 231012 233335 744341 707746 1620779 1572135 488774 487105 705355 709734 893350 875088 928826 937597 985524 1003004 969602 1067907 2334077 2471340 1452981 1171103 778912 765124 928284 926939 983403 993989 1019069 1030563 1157956 1163022 5267505 5419644 40.15 70.0 1
11:21:34 2024-01-23 721753 719587 218655 216043 355048 360726 386070 383374 245718 241390 295596 302536 334948 340237 4433367 4753825 6845275 6696950 1273781 1298483 324911 288829 305472 305773 357910 345544 337121 336613 231570 232679 746007 711809 1606017 1580259 490898 486107 710764 715227 889363 869507 935607 939576 977703 999641 970292 1077423 2332794 2451752 1476119 1176992 775587 764495 935674 928850 974943 992584 1029193 1035416 1155424 1155502 5218522 5430671 40.15 70.0 1
11:21:35 2024-01-23 724838 718465 219675 215104 354785 360726 384878 382060 244928 241929 295596 302570 334984 340612 4442739 4822109 6925339 6668811 1246776 1296730 324630 288314 304255 304806 355905 346069 335732 339538 231012 233335 749268 714877 1647701 1574041 493114 487598 704720 715847 894434 866399 930303 942256 986997 991670 964785 1072211 2327823 2449423 1403345 1185418 780862 757842 930998 934211 979834 982647 1016901 1033868 1170533 1163022 5295721 5430671 40.15 70.0 1
11:21:36 2024-01-23 732033 717921 219026 216073 352055 360763 384302 383103 245511 241761 296013 302712 335994 339611 4439571 4752947 6901227 6696950 1257044 1293970 324911 288554 305469 305701 353241 346596 335732 340056 231483 233263 739550 709495 1602599 1575162 489010 488983 707230 711911 895755 871159 929556 934248 986150 1005883 966945 1069620 2326364 2466087 1450987 1169318 777802 764495 927661 924965 983358 993989 1022754 1027591 1155461 1161377 5239288 5421292 40.15 70.0 1
11:21:37 2024-01-23 721806 720572 219026 216846 355048 360472 385527 382292 245305 242133 295596 301241 334984 339210 4436531 4760606 6827019 6668639 1262890 1298483 324911 287526 305722 305773 356645 345254 337379 337657 232114 232971 722379 715904 1613441 1575921 489010 485873 707393 714322 888138 868164 935682 939412 975656 993998 968222 1078888 2327823 2431009 1438557 1178670 771734 758915 937005 930205 972702 988279 1023197 1035416 1160496 1154644 5201666 5426741 40.15 70.0 1
11:21:38 2024-01-23 732039 717957 220053 214369 352046 360871 387725 380919 244175 243286 295623 302643 336972 340575 4436531 4781620 6911297 6659261 1240979 1296663 326640 288026 307908 304806 355889 346450 336645 337452 230869 233992 750718 719233 1606537 1562889 488977 487943 706956 714322 894802 867041 926841 939576 986997 1000246 962047 1071149 2323611 2441948 1446997 1177917 778912 756735 929052 934211 982659 988279 1016901 1032086 1164629 1164670 5280594 5430671 40.15 70.0 1
11:21:39 2024-01-23 732103 719554 219854 215108 354047 363498 386686 382833 245305 242133 296430 306593 337008 339611 4433367 4710840 6873251 6688439 1257082 1298538 324839 288409 304398 306816 355889 346121 336407 336578 231768 233171 749415 707746 1602981 1576336 489158 486012 708396 712113 893798 871196 931617 935577 982770 1000647 971293 1072552 2327823 2462121 1368831 1168608 776693 765087 929714 926939 983358 993989 1020253 1029094 1154606 1163022 5246779 5430671 40.15 70.0 1
11:21:40 2024-01-23 723293 720608 219521 215070 355048 360474 386650 382292 245340 242878 296372 302080 336465 339246 4436531 4768238 6860051 6688363 1275232 1296619 324839 288166 303935 309113 355334 344497 335543 338577 231625 233956 750718 707746 1624034 1585882 491945 484623 708396 712295 886714 870743 933019 938080 978494 997352 972674 1078998 2337095 2455109 1478154 1175316 774483 765581 937005 926280 974085 992584 1029193 1033906 1155424 1154644 5189176 5407754 40.15 70.0 1
11:21:42 2024-01-23 719698 717419 219710 215734 354047 359351 385185 383241 244928 241929 295941 301206 334948 341340 4436531 4810158 6908582 6678555 1254890 1298575 324925 287634 305221 306168 356898 342487 336320 337086 231012 232027 751395 717178 1600526 1571019 489158 483473 704219 712295 893262 867041 930254 939448 984201 994694 964785 1078229 2333738 2432599 1456971 1181273 773931 759590 937005 930791 974085 982719 1022754 1038446 1161319 1161377 5220477 5427202 40.15 70.0 1
11:21:43 2024-01-23 731000 717662 220207 215104 352019 360835 385491 383205 243970 242098 297099 302643 336204 338223 4436980 4784471 6923403 6668639 1233954 1299437 327600 286956 305974 308895 354921 345544 337396 337322 231047 233335 750718 717178 1593101 1558457 486245 486907 702294 710275 894802 869507 928846 935315 986997 1000282 961327 1069296 2323502 2441948 1478154 1174479 778386 758342 929052 931562 982659 991146 1013935 1030856 1162143 1167138 5256198 5421292 40.15 70.0 1
11:21:44 2024-01-23 730481 719522 219521 215108 352015 360835 387813 383103 244210 241761 297266 301441 336724 341395 4436741 4688337 6864038 6678866 1254890 1296730 324911 288626 306338 308859 353737 346668 336681 336307 231768 233007 752917 708395 1609411 1574370 488204 486012 707894 710275 892267 871196 930254 935577 983504 1000454 968465 1069551 2327823 2460374 1416998 1165990 776140 764495 929052 925349 980567 993989 1022754 1026128 1155424 1160519 5239288 5403898 40.15 70.0 1
11:21:45 2024-01-23 723108 718506 219521 215035 355048 360726 386943 382110 243966 245021 295596 304940 335817 341542 4433656 4761430 6848415 6688159 1274553 1296606 323877 288757 302656 309149 354801 344534 335578 337368 231570 231993 752168 707240 1623969 1586117 491246 484843 706391 712295 892378 870542 932744 935352 979880 997389 973365 1078083 2337095 2458630 1450987 1174479 773943 765581 936339 924965 974215 993989 1026189 1034642 1152923 1156350 5199685 5426798 40.15 70.0 1
11:21:46 2024-01-23 722452 716402 219806 216016 355441 359388 384771 385716 244617 242774 297574 305205 334807 342514 4436531 4820429 6922548 6668639 1249523 1297652 324890 288350 304613 303826 355940 345300 335732 338377 230850 232027 752866 715131 1609853 1572135 491596 486217 703220 714194 894918 865812 927500 940819 986150 993998 963415 1074014 2332794 2449151 1409214 1184641 778912 760639 933682 931562 977749 982647 1016938 1035454 1168008 1163022 5295721 5432056 40.15 70.0 1
11:21:47 2024-01-23 729980 721421 218921 216088 354502 360654 384159 383917 245543 243471 296892 303068 335958 338223 4437094 4761549 6933307 6687397 1251271 1296730 322904 288766 303366 309330 353206 345300 337091 338686 230294 233335 747818 709266 1612031 1574370 489158 486217 704320 710275 894544 875019 927652 933585 986997 1003114 967018 1066535 2327823 2467837 1407258 1171700 779503 765038 927073 926147 984137 993989 1019841 1031336 1157956 1163846 5263529 5421550 40.15 70.0 1
11:21:48 2024-01-23 722780 718859 218698 216120 355541 360003 387547 380919 245718 246132 296192 305169 334878 341358 4430205 4745284 6845275 6687397 1270120 1296606 324682 288314 305042 305129 354304 345020 336681 336613 231372 233034 746007 711300 1601412 1576897 490549 485873 709438 714322 888138 869507 934040 938129 977777 991634 968502 1077423 2334454 2444218 1448992 1175316 771734 762837 934345 928850 974943 990447 1026263 1035416 1162796 1155319 5207123 5433493 40.15 70.0 1
11:21:49 2024-01-23 729741 719647 219526 214706 355048 360871 384878 384424 244893 243164 295955 303494 336465 339835 4442739 4819375 6927493 6659261 1246851 1297652 323877 288323 305006 305129 355121 345544 335732 337630 231012 231636 750718 716154 1640463 1567677 490549 486012 702294 714322 896525 866426 927652 940819 984736 997389 964099 1071950 2325155 2445952 1413126 1181273 778912 756735 930998 934211 977749 987517 1019182 1034096 1167861 1164597 5297718 5439149 40.15 70.0 1
11:21:50 2024-01-23 733075 718501 219031 216205 354047 362948 384878 382292 244963 243815 296250 303281 336356 338541 4430205 4725208 6887733 6687397 1257119 1294889 324911 288323 304577 308931 353489 347441 336444 336578 232264 233007 743778 709266 1611048 1574370 488811 486012 708433 711789 889339 871232 931654 935577 982770 1000683 968465 1069589 2327823 2458630 1394352 1165990 777272 765013 932327 926790 982442 993952 1024215 1028945 1156165 1162074 5239288 5432336 40.15 70.0 1
11:21:51 2024-01-23 723808 720307 219706 215035 352262 360618 387231 382292 245047 242913 295704 301206 335019 339759 4433367 4758926 6841231 6668639 1259296 1296643 325344 287873 305974 305989 353737 345544 336627 335565 232328 231831 741483 718996 1603535 1572135 489158 484843 706391 713629 890037 867041 935682 940819 980611 991440 965611 1078888 2333775 2431009 1448992 1182000 773628 760009 939674 931378 974048 989763 1024215 1037986 1161871 1160555 5219768 5435263 40.15 70.0 1
11:21:52 2024-01-23 732183 719642 220053 214702 354047 360871 385563 382060 244210 243286 296156 302805 336736 340612 4427152 4770532 6902518 6668639 1234834 1296663 324365 286992 306226 308859 354921 346106 336681 337358 231012 231670 752168 717178 1614932 1558457 486971 484879 702294 710275 891937 869507 927500 936715 986997 1000282 962047 1070113 2326364 2446008 1478154 1176663 778912 760009 930375 931415 983321 993017 1014657 1030856 1164436 1167102 5258099 5439149 40.15 70.0 1
11:21:53 2024-01-23 728655 718460 219066 215104 352019 360907 387267 380919 244245 242133 296645 301760 336500 339723 4430205 4683023 6854600 6696776 1259184 1295810 323877 288314 303615 304577 352183 342559 336084 336578 231804 233335 751625 707746 1623182 1580259 488464 484500 707230 709231 889857 873779 934349 934248 981342 1002478 973062 1076947 2341111 2455858 1452981 1169318 775115 765581 935401 924965 974980 995917 1025421 1033868 1151289 1157168 5175458 5421292 40.15 70.0 1
11:21:54 2024-01-23 719707 716366 219706 215104 354038 358557 385527 383241 244210 242133 295776 303068 334948 341340 4430205 4792965 6892981 6668639 1249858 1296730 324890 287909 304577 309113 353985 342487 334569 337630 230329 232027 743469 715131 1607730 1571862 491596 483473 703220 713307 894913 867634 931595 942256 983944 993961 964748 1077061 2338441 2446592 1365183 1184641 776693 760064 935025 931562 977749 982683 1021296 1038297 1163768 1164670 5229883 5422928 40.15 70.0 1
11:21:55 2024-01-23 727940 717414 219026 215773 352055 360763 384337 383241 245340 246132 297099 302643 335958 338972 4430205 4749105 6932329 6682627 1243641 1293970 324890 287999 303366 305773 352183 345581 334569 337630 230329 232062 749923 713092 1608760 1567677 487735 485690 704683 711098 896940 874466 928314 938241 989804 1003041 966808 1069507 2327823 2462121 1354440 1175316 780025 763682 928361 927487 985421 993286 1016161 1031336 1158851 1166277 5258099 5412026 40.15 70.0 1
11:21:56 2024-01-23 722957 718537 219403 216439 352055 359640 386378 381489 244245 245578 297135 303494 334984 341064 4433367 4708556 6854600 6696776 1264692 1296680 323912 288766 302727 309149 354304 342559 334605 336613 231605 231831 736731 706735 1604943 1585610 491002 484660 706727 710164 893291 873222 934866 938241 982650 997352 974057 1078961 2345122 2452901 1448992 1174479 775547 765581 937005 926204 975471 992584 1025384 1033868 1152923 1157131 5170574 5411651 40.15 70.0 1
11:21:57 2024-01-23 721241 717662 219675 215070 354042 358522 385491 384049 244175 242133 296234 303494 334724 341304 4427152 4803239 6902221 6682935 1253098 1297652 327868 287913 306501 306420 354268 342487 336681 337594 230404 234286 746369 715904 1600648 1571802 492057 484769 704182 715338 895750 866931 930116 943494 985598 996106 964785 1075008 2334454 2448332 1339736 1188022 778912 761141 931659 931562 977749 982611 1019841 1038446 1163731 1163022 5229018 5429036 40.15 70.0 1
11:21:58 2024-01-23 730017 716366 219022 216039 352055 360763 385491 383241 244928 246132 296430 303068 335958 341579 4436531 4762316 6929204 6678952 1245420 1294889 324592 288517 304603 304508 355816 345498 337598 338365 230404 234487 744919 712949 1629172 1571802 489251 487252 704219 710554 897384 873742 928126 935577 987562 1004264 965574 1067907 2332794 2471340 1349830 1174479 781139 765038 929052 928813 985533 993989 1016901 1031298 1160224 1165490 5265617 5421292 40.15 70.0 1
11:21:59 2024-01-23 723534 719522 219026 216444 352055 359640 386650 382025 244893 242787 296430 303494 334948 340309 4427152 4722021 6864813 6698030 1262517 1294743 326640 288224 304969 306780 354885 344352 338591 336436 231625 233299 752168 713341 1605628 1582505 489158 484843 707393 711605 890666 873705 935015 935577 981952 1000246 972637 1077915 2337095 2452901 1446997 1169946 773931 765581 935674 924965 977056 991395 1025458 1032398 1151252 1157986 5173172 5419644 40.15 70.0 1
11:22:00 2024-01-23 722502 718469 220053 215074 354047 360183 387849 383205 244140 242167 295704 303281 334984 341232 4427152 4760606 6874165 6678952 1254890 1301348 325730 286813 305400 305881 355889 344316 338591 337621 231732 233663 748725 717178 1621137 1576284 490201 484500 706391 713814 891494 866931 933019 940745 982733 991670 964890 1078850 2332794 2425241 1443007 1181273 773943 758342 938064 932117 974085 982683 1022754 1039928 1162143 1160519 5216555 5443717 40.15 70.0 1
11:22:01 2024-01-23 731000 717342 220233 215104 352046 360835 385455 383205 243595 241929 296818 301724 335958 341337 4427152 4753526 6948198 6678555 1235640 1296656 325694 286880 305794 306564 354885 346559 337157 336613 231570 234286 741483 717178 1606130 1558457 487522 488290 702294 712295 894802 870743 927500 935352 986997 1001697 964785 1069620 2325155 2443681 1480189 1175316 778357 759368 929052 931562 984137 992584 1015379 1033546 1162871 1170482 5256198 5419419 40.15 70.0 1
11:22:02 2024-01-23 730017 720058 219368 215139 352019 360871 387503 383103 245270 242133 296609 301760 336736 340044 4427152 4671468 6875046 6727716 1258448 1296663 324911 288757 304506 306420 354268 347431 337157 336507 231768 233691 752917 708904 1612686 1573252 488428 486354 708396 712295 893534 871196 932982 936928 984201 1000683 971293 1072519 2331135 2462121 1422755 1168485 776693 765581 931659 927598 981961 993989 1021668 1029094 1154570 1161377 5237360 5421292 40.15 70.0 1
11:22:03 2024-01-23 724387 720035 219710 215035 355550 360763 386650 382833 244893 243030 296789 303494 335923 339174 4430579 4753632 6850109 6706520 1274967 1298575 324658 288468 304970 305093 354304 345544 335543 337488 231590 232679 744617 711300 1609403 1581381 491596 486217 710445 714322 891750 870125 938355 939448 975620 991670 971256 1078998 2334454 2449423 1478154 1177831 773931 762294 935674 928813 977056 991146 1028459 1037669 1161319 1155502 5216133 5427503 40.15 70.0 1
11:22:05 2024-01-23 725349 717921 219521 215108 353294 360726 384302 381453 244210 242098 295704 304240 338459 340354 4433656 4816718 6911573 6679029 1253501 1297652 324854 287837 304542 306276 354268 342487 335543 337594 230501 232062 743469 715131 1602274 1569904 491945 484843 703220 713814 894802 867041 930217 943494 985598 993998 964099 1075887 2334180 2440216 1335969 1188022 777829 760064 933682 931562 977749 982647 1021020 1038446 1164621 1163022 5222253 5421292 40.15 70.1 1
11:22:06 2024-01-23 727856 719312 219026 216039 352051 360799 384032 385551 245654 243399 297266 302110 335817 341506 4431008 4752954 6948981 6688439 1238287 1294778 325835 286992 305903 304508 355277 345581 334569 336578 231372 232062 744623 714621 1615866 1562889 487625 486217 703220 710238 897384 869889 926330 936907 987599 1005244 964785 1070828 2327823 2443658 1446997 1174479 776693 758915 927732 931491 982659 992584 1013139 1032072 1161319 1167138 5239288 5421292 40.15 70.0 1
11:22:07 2024-01-23 727856 719517 219710 216016 352881 362658 387560 383265 244788 243815 296466 301583 336795 340948 4427152 4680401 6855035 6696950 1257119 1296730 324142 287949 304292 306420 353884 345264 336084 336036 232129 231797 755068 712584 1591996 1576610 489251 484843 707894 710275 886751 875019 937686 934248 980611 1001697 968465 1073948 2337095 2452901 1454976 1165990 773702 765581 934345 924965 977749 991661 1026189 1032398 1151289 1161377 5170612 5426741 40.15 70.0 1
11:22:08 2024-01-23 726865 719638 220185 215001 355048 360654 387740 385278 244036 242774 296466 304312 335923 341579 4433367 4760606 6860089 6668639 1254710 1296606 325835 287499 305974 306635 354268 345264 337572 336542 231768 232027 747818 716900 1594982 1572135 490201 484843 706391 715065 892231 867041 934349 942155 983467 991706 965574 1080462 2335434 2434461 1474084 1181273 774483 760064 939637 934211 974943 988315 1022432 1039928 1162143 1162199 5223511 5442925 40.15 70.0 1
11:22:09 2024-01-23 732044 719633 220290 216810 354438 363316 385348 385005 244105 243252 296221 302643 336972 341358 4436531 4785905 6902481 6659261 1238879 1296588 324365 288075 306442 305773 353206 346632 336681 337594 231570 231958 750059 717178 1599883 1559854 489158 485976 705391 714322 897384 867041 927500 939448 984736 1001697 962730 1072239 2323502 2441948 1478154 1179379 778912 758379 930375 934211 983358 992316 1019841 1032361 1168008 1168696 5272872 5434158 40.15 70.0 1
11:22:10 2024-01-23 731965 721172 219569 216085 354798 363791 387267 383374 245231 243815 297027 302287 336972 340092 4427300 4752188 6892682 6678018 1254890 1294889 324911 288766 305469 309113 353241 346351 335732 337630 231570 233171 740430 707746 1607136 1572135 489158 486733 706690 710275 891937 873705 929556 936242 986297 1000683 968428 1069620 2327823 2467837 1432689 1170987 778386 765581 928779 927598 984137 991625 1022567 1032978 1159419 1161230 5248469 5414628 40.15 70.0 1
11:22:11 2024-01-23 721753 718506 219026 215742 355976 360726 386034 382833 245305 242167 295704 304562 334984 339723 4427152 4747869 6817299 6668639 1264902 1296730 324911 286992 305508 305558 354020 345217 337157 337621 232456 233007 748629 716154 1628449 1574370 490549 486217 708396 714322 889400 867041 936349 940819 978457 991634 968156 1081231 2331135 2432734 1363512 1175316 772333 759489 937005 932893 975086 990427 1027146 1035267 1161996 1161250 5209103 5430671 40.15 70.0 1
11:22:12 2024-01-23 732876 718392 220172 215001 354047 362622 387725 384460 243970 242913 296789 302643 336972 340612 4427152 4773258 6912674 6659381 1239762 1294889 323912 288292 306442 305129 353489 346596 336681 337594 231047 231831 750718 718719 1616888 1561779 489158 486467 705391 714322 894544 867041 926109 940115 984772 1000282 963415 1071149 2325155 2441948 1409214 1179379 780621 760633 931000 933990 983321 990464 1019378 1034986 1170428 1166321 5275036 5435263 40.15 70.0 1
11:22:13 2024-01-23 733080 719517 219943 216043 354547 363791 387267 382833 244928 242098 296645 303281 337008 339611 4427152 4701568 6864024 6679136 1254890 1294889 322834 288852 303970 306420 353737 346632 336444 336578 231732 233007 743778 709413 1603704 1572135 489158 486012 708396 712113 889412 871232 931654 935577 983504 1000454 968465 1071149 2325155 2464606 1422755 1169318 777905 764319 931700 927598 982622 993916 1022754 1030563 1155461 1163022 5229883 5426741 40.15 70.0 1
11:22:14 2024-01-23 723047 718501 219710 215035 355044 360763 386650 382833 244928 242878 295372 301241 335958 339246 4427152 4758926 6831885 6659261 1263791 1300363 323877 287976 305184 305989 354268 345544 334569 335530 232855 233335 744341 716666 1620411 1574370 490549 486217 707894 713147 889400 867041 935682 940819 979880 991706 970218 1084828 2335743 2435595 1398119 1179341 773943 760670 939674 931525 973393 990142 1023962 1038297 1162143 1158022 5218245 5411651 40.15 70.0 1
11:22:15 2024-01-23 732103 717414 220431 215031 354047 360907 385491 382060 243765 242913 296026 302431 336465 340612 4427152 4767362 6930001 6668639 1234834 1294889 325871 287059 305672 304542 354921 346069 334569 337594 231570 231993 749268 717178 1597158 1558457 487699 485256 704357 711789 894802 870743 927538 938834 989656 1003901 963266 1071073 2320830 2442531 1446997 1175279 778357 757806 929052 932893 984100 991110 1016140 1032398 1167105 1165508 5263529 5421292 40.15 70.1 1
11:22:16 2024-01-23 731770 718501 219771 215104 352055 362985 387267 380884 244757 241425 295596 301760 336736 341095 4417773 4687065 6845275 6688552 1255252 1296730 322904 287873 304542 309294 354921 346069 337157 335565 231804 233007 748629 711061 1610138 1571862 487316 485292 708935 710275 894438 876335 934300 931489 981195 1005956 972489 1075711 2329089 2452901 1438557 1162675 776160 763924 931659 926939 980530 999632 1023197 1031336 1155381 1163022 5196212 5421292 40.15 70.0 1
11:22:17 2024-01-23 724621 719290 220088 215070 354543 360438 387849 381453 244175 242709 295704 303494 335958 339210 4427152 4757202 6846109 6650182 1255327 1294889 323877 288049 305938 305773 353737 345544 335543 334591 232492 233335 741483 715131 1620787 1572135 491002 488364 709247 715227 890628 866931 934903 941981 981952 997520 965538 1080424 2332794 2432137 1438557 1178670 773380 758379 939674 930865 974085 982683 1023234 1035416 1161319 1158059 5201666 5426798 40.15 70.0 1
11:22:18 2024-01-23 732039 718238 220431 215104 352046 362948 385527 382025 243953 242709 296681 302431 336465 340612 4427152 4770866 6930277 6659381 1234834 1296730 323912 286992 306478 305989 352981 346596 334569 337594 231012 232027 740053 719513 1601624 1562079 487552 488290 706727 714322 893726 871362 930303 938043 984772 1002845 963415 1072490 2325155 2441948 1480189 1178670 778912 758915 929714 933939 984100 992584 1016938 1032398 1168008 1167107 5254346 5421292 40.15 70.0 1
11:22:19 2024-01-23 732103 719554 219745 215139 352055 362985 387813 383374 244963 242167 296609 302805 337008 341337 4427152 4692295 6854600 6687397 1257082 1292827 323877 288554 304577 304577 354670 345581 339071 339057 231554 233956 742912 711809 1611171 1576610 488204 486907 709905 709550 888672 876261 935682 932930 984201 1004533 972674 1078229 2331786 2452901 1436601 1163205 774483 763953 932991 926111 977749 999530 1026189 1029391 1152923 1161377 5184851 5411914 40.15 70.0 1
11:22:20 2024-01-23 725173 718501 220431 215065 354547 360835 387921 382943 244210 242709 296609 303494 335958 340273 4423995 4747057 6859921 6668639 1254432 1298520 325835 287347 305938 306708 356645 344730 337229 336436 231625 233992 742912 719233 1619766 1574041 490201 484157 706391 714322 894559 869507 933019 940819 985449 998226 965611 1078925 2335434 2434189 1409214 1181273 774483 759526 938214 933548 974980 988279 1022754 1037873 1162143 1163022 5211072 5413563 40.15 70.0 1
11:22:21 2024-01-23 731000 717414 220242 215104 352019 360835 385527 383241 244210 241964 297324 302643 335994 338223 4420840 4747749 6927305 6659261 1238287 1300088 327918 286956 305364 306852 354885 345924 337634 337452 231590 233992 740053 717178 1632078 1565111 488864 487561 703220 710275 897162 872468 927614 935352 989071 1003114 965611 1069626 2327823 2451161 1476119 1173643 780582 762768 930998 930205 984137 993989 1015416 1032072 1160496 1170518 5250595 5411914 40.15 70.0 1
11:22:22 2024-01-23 726904 718465 219710 216409 352055 359965 387267 381489 244928 240719 297554 303068 334984 341315 4411475 4678334 6845275 6707412 1258486 1294778 324911 288134 306338 306816 354634 345887 336049 336071 231768 233691 744341 712830 1609738 1574370 487008 486217 708433 708544 892267 876261 935015 932930 981342 1000683 971983 1075887 2331135 2452901 1436601 1164331 774483 765013 934345 926184 977749 997379 1026226 1032072 1152923 1161377 5186834 5421292 40.15 70.0 1
11:22:23 2024-01-23 725492 718465 220242 215065 354547 360799 387885 382937 244210 242691 295596 303494 335958 339210 4423995 4747057 6857847 6650069 1259814 1298538 327210 288327 305938 305989 353489 345020 337598 337657 232456 233335 735765 716666 1603176 1575489 490549 485873 707894 714322 889669 867041 935682 940819 979916 991670 965611 1080462 2332794 2431009 1409321 1177880 773380 758952 938338 931562 974085 988315 1023234 1035491 1162143 1160555 5201666 5421292 40.15 70.0 1
11:22:24 2024-01-23 730995 718451 220431 215108 352055 360871 386106 382632 244175 242709 297099 302643 336970 340612 4423995 4783586 6946177 6650031 1236596 1296730 323912 287468 308564 309220 355423 346314 334569 337086 231256 233992 748451 718719 1596521 1558457 488811 486733 706391 713814 897462 870743 927538 939485 986203 1002405 963415 1071671 2324243 2443681 1480189 1175316 780062 758952 929020 934211 984137 992584 1019565 1033943 1167180 1166277 5261863 5421292 40.15 70.0 1
11:22:25 2024-01-23 731000 720348 219710 215738 354047 363791 387849 380617 245179 242167 296040 302643 337008 340354 4437018 4721678 6894259 6678018 1258008 1295739 324911 288554 304577 305881 353759 347259 334534 336071 232328 232679 750059 708904 1610066 1572135 487699 485976 709438 710275 889375 873742 932317 934248 984201 1006150 972674 1072788 2327823 2458630 1378075 1165160 776693 764495 931696 925840 980567 991697 1023197 1030601 1157136 1161377 5224348 5419757 40.15 70.0 1
11:22:26 2024-01-23 724273 719554 219785 215074 353069 360763 387885 382833 244210 245194 296394 303990 336217 341542 4427322 4750237 6807973 6668773 1268621 1299442 324911 287792 305866 305558 354339 345300 335543 338824 232328 233007 740959 713341 1603571 1575779 490973 486217 709438 714194 889400 867041 936741 940819 977765 991670 967055 1082076 2331135 2434461 1362378 1177831 773380 760745 937005 930902 974085 992584 1026189 1037707 1162143 1157986 5197953 5411688 40.15 70.0 1
11:22:28 2024-01-23 731826 716407 220396 214702 354047 362695 386090 384755 243931 243556 295797 302997 336594 340464 4424223 4781620 6901728 6650492 1246813 1294889 323912 288314 304542 305293 355370 346351 336206 337630 231732 231993 740053 716666 1615160 1567677 491246 486354 704393 714972 894618 867041 926146 940819 986852 999540 964785 1072751 2323502 2449423 1417039 1181273 778912 758511 932327 934211 980567 988279 1016938 1032435 1169703 1162913 5276910 5417149 40.15 70.0 1
11:22:29 2024-01-23 732034 719638 219499 218068 354366 363645 385384 383103 244994 243815 296501 303387 336559 338911 4420840 4714962 6868135 6669311 1254890 1292901 324453 288554 303366 305989 353241 346632 335732 337358 231768 233007 747200 707746 1603900 1572135 489158 486769 708433 711789 894168 873086 930292 935577 984201 1000719 968465 1070586 2327823 2462121 1416998 1169946 777802 765581 929020 926939 983358 991395 1022469 1029094 1155461 1162199 5235271 5422856 40.15 70.0 1
11:22:30 2024-01-23 723696 718356 219569 215035 356049 360582 386506 382219 245165 242505 295704 301241 334984 339210 4426875 4748777 6817299 6668639 1259296 1296730 324627 287028 305887 305989 354304 345581 336355 335565 232527 231636 749268 716666 1628398 1572135 490549 486217 709438 715338 889705 867041 934077 940819 981379 991742 967018 1082076 2332413 2431009 1413160 1179593 774483 758952 938214 931562 973525 991183 1024729 1039690 1162143 1159734 5201543 5433493 40.15 70.0 1
11:22:31 2024-01-23 729905 719642 220039 214932 355550 360871 385527 382096 244963 242947 296358 303281 335958 340333 4417999 4798014 6892682 6650257 1247741 1296730 323912 287981 304613 305773 356440 346632 336444 338686 231407 232027 749268 714111 1641592 1571862 491945 486012 704357 715242 897384 867041 927575 942825 984809 997389 964927 1075121 2332794 2451161 1445002 1184641 780582 760100 931696 934211 982659 982719 1019114 1037911 1173764 1167038 5273150 5424060 40.15 70.0 1
11:22:32 2024-01-23 733919 718469 219026 215773 354047 360474 386627 383374 245441 241726 296573 303494 335676 339428 4417773 4737732 6887957 6678828 1254890 1296730 324911 293154 305469 306420 354020 346314 335732 338650 231012 233335 753618 707746 1600074 1574370 490201 488983 706391 710275 897384 875640 928857 936634 986997 1004533 968428 1069620 2332794 2471340 1452981 1171974 781139 765581 929052 927598 988230 998814 1025528 1033471 1161143 1164597 5257942 5414116 40.15 70.0 1
11:22:33 2024-01-23 722789 721933 218886 216043 355550 360472 386306 383374 246413 243815 295596 302746 335923 339998 4427152 4736692 6826624 6682935 1270120 1298575 324911 287949 305938 305989 355108 346033 335543 337086 232456 232679 749415 712482 1603439 1576897 491596 486217 710445 715338 890033 869507 939053 940782 978457 997352 971256 1081231 2334454 2443681 1359713 1178670 773931 765013 938364 932618 978252 991701 1029006 1039000 1162033 1158709 5197690 5411576 40.15 70.0 1
11:22:34 2024-01-23 727940 718465 219640 215035 356044 360871 384878 382025 244928 243252 295668 301825 336465 339611 4427152 4782544 6906648 6649989 1245924 1296551 323877 287873 304647 305989 355370 346596 336444 337630 231012 233663 750718 715904 1642538 1567677 491246 486697 704320 714699 898022 867041 927538 943494 986900 998798 966158 1074317 2325155 2449492 1472049 1185418 782256 760670 933028 936167 981887 990464 1019182 1033096 1171363 1163803 5292015 5421292 40.15 70.0 1
11:22:35 2024-01-23 733881 718973 219521 216043 354047 362948 385185 382833 245305 242133 295596 303494 336701 339057 4426875 4716759 6878612 6678304 1254890 1296730 324911 288757 304542 309330 354233 346632 335732 338104 231372 233335 750952 707746 1605526 1574370 489158 486697 707193 711789 894802 874982 930917 936242 986997 1006381 970529 1074052 2335743 2472632 1432689 1171823 780025 765507 931426 927413 986159 991661 1022432 1032072 1160459 1163846 5242539 5404010 40.15 70.0 1
11:22:36 2024-01-23 723020 719522 219368 215738 353294 360726 386614 382562 245511 242167 295740 302746 335958 339723 4418004 4728829 6864373 6688439 1264323 1298301 324694 288404 305797 305429 353737 344948 336591 336578 231732 231797 741483 707240 1645588 1583630 490201 485529 707894 710275 890930 875989 937017 936242 981878 1003901 976183 1078608 2341111 2461102 1478154 1172659 776160 767758 937005 926280 978215 998814 1026152 1035416 1152923 1159423 5166910 5411914 40.15 70.0 1
11:22:37 2024-01-23 721236 718469 220053 215699 354798 360183 387813 383241 244893 242505 296430 303494 336465 344193 4417773 4761430 6874165 6669449 1253538 1297652 325835 287396 305472 305989 354268 345300 337099 335530 231768 234350 747818 717178 1624223 1572135 490549 485529 707393 715338 892231 868890 936977 943642 986150 999641 969602 1083594 2341778 2437327 1480189 1181273 774483 761716 940975 935540 976860 991146 1023159 1040558 1162143 1163022 5209103 5421292 40.15 70.0 1
11:22:38 2024-01-23 732039 716366 220436 215708 354042 360871 386614 383170 244175 242167 297309 301334 336972 339174 4421240 4770866 6911573 6659419 1240645 1294889 324330 288517 306478 305773 353737 346596 336681 337867 231407 231993 740053 719233 1615817 1562889 489158 486733 707734 716283 896940 870110 930968 940635 989804 1002478 964637 1075711 2325155 2443681 1448992 1182000 781139 758915 931659 935540 985421 992548 1019841 1034642 1169703 1165417 5275036 5419644 40.15 70.0 1
11:22:39 2024-01-23 732559 719554 219333 216039 354543 363498 386650 383374 245683 242167 296609 303494 337254 339574 4427152 4701568 6874165 6678165 1258915 1298575 324694 288517 304183 306420 354921 346596 337157 336542 231804 233335 750059 709774 1605831 1576284 488054 488983 710409 710127 894564 875711 934111 934137 984017 1005956 972674 1075046 2334077 2452901 1416998 1162675 777780 764364 931696 927598 980530 997307 1024947 1032072 1153753 1163022 5213027 5411914 40.15 70.0 1
11:22:40 2024-01-23 725970 718501 220018 215035 355048 360763 387849 383374 244210 242878 296789 303494 334948 338972 4417773 4749614 6827405 6659261 1259296 1298575 324854 287229 306406 306204 354020 345544 336556 335565 232241 234286 749268 718713 1641724 1576610 490475 486217 708286 716083 892651 869433 937017 943494 982770 998823 969602 1082076 2334454 2435595 1458966 1180353 774483 760602 940376 931562 974085 989711 1023197 1038446 1162143 1161377 5201666 5430394 40.15 70.0 1
11:22:41 2024-01-23 731000 718201 220436 215950 354042 360871 386650 382865 244140 242709 297230 302855 336701 340575 4423995 4743294 6910819 6659381 1234834 1297652 324365 287073 306478 306420 355853 346340 337343 340056 231625 233992 752168 719233 1622361 1563849 491172 488983 706391 715847 898660 868890 931397 943494 987562 1001697 964785 1075424 2325155 2443681 1448992 1182955 780582 758952 930338 935540 983358 990447 1019841 1034642 1169666 1165512 5276633 5407866 40.15 70.0 1
11:22:42 2024-01-23 733080 719517 219675 215738 354038 364011 387725 383103 245305 242133 296430 301172 337516 339611 4417773 4694889 6854325 6678018 1255252 1294889 326640 288468 307593 306708 355638 346486 338352 336436 232349 233992 752917 711300 1603575 1574370 487662 485976 710445 712113 894802 875640 933019 934248 984054 1000647 972674 1075887 2326364 2452901 1416998 1164331 776140 765038 934345 927460 980567 997379 1023197 1031795 1155424 1163022 5218045 5396160 40.15 70.0 1
11:22:43 2024-01-23 723756 719513 219956 215039 355048 360763 387231 382833 244722 242878 296156 301241 335958 339723 4427152 4761456 6836757 6679056 1267945 1302219 324839 288373 305830 305917 355192 345633 337634 337452 231625 233007 743227 711809 1621356 1583079 491061 486217 710445 715206 890033 871362 936773 940819 978457 997352 972401 1081312 2334454 2447686 1424130 1176992 773943 763412 935674 931525 977477 993989 1029927 1039187 1162143 1158022 5195971 5411914 40.15 70.0 1
11:22:44 2024-01-23 728618 718469 219521 215001 355048 360546 385491 381792 244928 243252 295955 303494 336465 339611 4420840 4781620 6895577 6659690 1245458 1294778 326749 288315 305328 304985 355334 346596 336206 338104 231372 233956 740053 717178 1602435 1566224 491246 489753 706225 714699 894544 867041 927538 942825 986166 1000989 964785 1072751 2325155 2443681 1418995 1182955 780582 757842 931659 935556 982659 988315 1019565 1033868 1169703 1163735 5273143 5419757 40.15 70.0 1
11:22:45 2024-01-23 733080 718465 219368 215108 354547 363534 386070 383103 244928 241929 296645 303494 336465 339057 4417773 4711208 6884867 6669715 1254853 1295739 324911 288599 303970 309330 354268 347112 336572 337559 231732 233335 743778 708395 1618834 1573252 490201 486769 708433 712113 894802 873086 931617 935315 984201 1006150 971256 1074363 2327823 2462121 1416998 1168608 777802 765017 930375 926111 983358 991661 1023197 1030563 1157956 1163022 5237360 5396122 40.15 70.0 1
11:22:46 2024-01-23 723808 720026 219706 215070 352297 360726 386650 382833 244210 242878 295525 301241 334948 339210 4424309 4746436 6857084 6688439 1271860 1296663 324453 288707 306375 305989 355370 345264 334569 337086 231427 231831 741483 707746 1618890 1584755 491945 486217 710445 714322 892267 869889 937017 940115 979880 999540 974057 1078613 2337095 2458630 1452981 1178536 776693 764495 937005 928813 977749 993720 1030661 1037669 1158778 1154681 5199407 5411914 40.15 70.0 1
11:22:47 2024-01-23 725827 717419 219710 215738 353330 360799 385455 382632 244963 242133 295740 303027 336182 340354 4433873 4825595 6915994 6669465 1250273 1296730 324854 287873 305220 306708 356048 344461 334605 338615 231012 232062 747818 715131 1632344 1567677 491945 486217 705184 714194 893239 867041 931617 944836 984503 991634 964785 1077423 2335434 2443681 1399433 1188870 779541 762871 935674 934211 980530 988279 1022754 1041451 1164629 1164670 5221481 5403898 40.15 70.0 1
11:22:48 2024-01-23 731059 717926 219710 216409 352055 360835 385527 383277 245060 243815 297302 302854 335852 341542 4424223 4751254 6932329 6669311 1237441 1296656 325906 286992 304577 304542 354921 346033 334534 337322 231768 232027 745771 716154 1613879 1567064 488811 486907 704219 710275 899299 873742 927652 935315 989071 1003114 966296 1070904 2327823 2462121 1330639 1173643 781139 764495 929020 930205 986969 993989 1016938 1032072 1160459 1167266 5256198 5411914 40.15 70.0 1
11:22:49 2024-01-23 722890 718465 219714 216874 353793 362070 387524 385551 245165 242787 297056 304134 334807 343038 4427152 4708556 6864813 6698030 1260714 1294889 323877 288031 304577 304577 354670 344461 336591 336307 231768 233335 742912 709037 1612062 1581381 490549 485346 707894 710275 891635 873779 935682 937071 981342 1000246 974057 1078998 2340421 2458630 1478154 1171974 774483 765581 937005 926280 976363 993989 1029193 1035454 1152923 1158059 5164044 5402544 40.15 70.0 1
11:22:51 2024-01-23 721694 722442 220185 216166 354757 359496 386578 384248 244885 242774 296286 304348 334948 341304 4423995 4775043 6878636 6668639 1251309 1294889 324890 287634 305042 305989 356628 344461 336591 338104 230850 232027 752866 716666 1601949 1572135 491246 484843 703822 713814 894918 870743 932280 943494 986997 991670 964785 1078998 2337095 2443681 1359425 1184641 777802 761178 935674 933939 977749 989711 1022025 1039187 1168008 1164670 5219768 5422856 40.15 70.0 1
11:22:52 2024-01-23 730926 719642 219758 216305 351582 360654 386506 384788 244175 240719 297099 302643 335958 340874 4420840 4742686 6912411 6669311 1236025 1293970 325871 287099 304220 304542 354921 346069 334605 339057 231407 232062 743469 715131 1645059 1567337 488886 484538 704219 710275 898475 873779 927227 936907 989035 1005244 965611 1071671 2327823 2462121 1340235 1174479 781139 765581 929052 928850 985570 995391 1016901 1032072 1160496 1169560 5250420 5410758 40.15 70.0 1
11:22:53 2024-01-23 726587 719638 219605 216944 354547 359640 387267 384351 245437 243129 296609 303494 334948 340309 4420840 4701808 6855461 6687397 1267038 1294889 323877 287999 304713 306780 353737 344497 336049 336578 231407 231797 741483 706962 1621917 1583630 490549 485529 707393 712022 888153 875019 937017 937342 982807 1001697 974057 1078998 2337095 2460374 1415083 1173643 776236 767213 938364 926939 977056 991661 1028615 1037948 1156786 1159552 5174744 5414628 40.15 70.0 1
11:22:54 2024-01-23 721232 716366 220088 216127 354798 359388 386650 383241 244722 242167 296430 303244 334843 341340 4417773 4783586 6857847 6669425 1249970 1296730 325607 287432 304398 308895 353772 342523 338315 336613 231407 232062 751395 717178 1601624 1571431 490549 484843 705891 714322 894802 869507 933019 940819 986297 991670 967018 1078650 2337095 2434461 1401389 1184641 776693 761178 937005 935556 979609 993275 1022754 1041376 1167105 1164597 5221763 5396309 40.15 70.0 1
11:22:55 2024-01-23 731059 719011 219710 216224 352051 360871 387725 384248 244210 245858 297518 301828 335994 338258 4411678 4747930 6934684 6668639 1240131 1291218 328600 287873 305220 305216 352218 346069 334569 337630 231605 232096 744623 714111 1614481 1562889 489158 485292 704683 710275 899938 873123 926841 938080 992420 1000683 964890 1072438 2327823 2443681 1443007 1174479 783375 764364 933028 931415 983321 996063 1017727 1034986 1161969 1169654 5252053 5411914 40.15 70.0 1
11:22:56 2024-01-23 725795 718501 219925 216305 352055 360183 387849 381757 244928 245822 297554 303068 334984 341304 4414622 4668134 6835950 6678866 1258915 1294889 323616 287981 304577 309294 353884 345544 336556 336578 232492 231636 744341 712075 1613671 1575489 488204 486217 709438 710275 889485 876261 935682 934248 983504 1000647 974057 1077460 2331135 2458804 1436601 1166607 776160 764901 935637 929579 983321 1001049 1029193 1032398 1152923 1162913 5179155 5414628 40.15 70.0 1
11:22:57 2024-01-23 724694 719517 220431 215738 355048 360510 387957 383241 244210 242878 296645 303494 335958 339759 4411475 4743752 6817680 6659261 1262890 1294889 324365 286705 305974 304806 353737 345300 336556 335565 232492 231797 749268 717178 1602457 1572135 490549 485690 708433 714194 888117 867041 935682 943494 981379 997352 967704 1085106 2341778 2432137 1432689 1181195 773943 760397 939667 934211 974085 988315 1024796 1037948 1162143 1161377 5203123 5421292 40.15 70.0 1
11:22:58 2024-01-23 729969 718465 220396 215035 354047 362985 386378 382060 244210 243321 296401 303068 336465 340612 4420840 4766475 6892869 6640607 1244186 1294889 323912 288314 306478 305773 353737 346632 336681 338140 231407 232027 741483 717178 1603891 1562889 489158 486769 706391 713652 899099 869507 928895 941585 989693 1003922 965774 1074818 2327429 2446509 1405301 1185418 781139 758952 933682 935556 983246 991110 1019841 1035454 1171363 1167976 5286316 5408382 40.15 70.0 1
11:22:59 2024-01-23 732559 720344 219062 215139 354042 363498 385527 380884 245511 242133 296645 306413 336937 339611 4417773 4706716 6853373 6668639 1257044 1291218 324465 288125 304577 308931 353772 346668 334534 336578 232328 233171 751488 707746 1607136 1574370 488204 486769 710445 713307 894559 875711 935528 936796 985487 1008809 973254 1075749 2331786 2460374 1381773 1165990 778912 767213 931659 927598 982659 997343 1027146 1029391 1155461 1163022 5226149 5419757 40.15 70.0 1
11:23:00 2024-01-23 724791 719554 220053 215035 352306 360835 387849 383374 244757 242913 296156 303494 335019 339210 4423995 4747057 6817299 6655210 1261990 1296643 324330 287432 306226 308859 354304 346069 336556 335565 232527 231993 750718 717963 1617427 1572135 490549 486144 709247 717216 892647 869507 936980 943383 983348 999370 970292 1082039 2333775 2427410 1366009 1178670 774483 759982 939545 931489 974252 991183 1027727 1038446 1162143 1158022 5197953 5411651 40.15 70.0 1
11:23:01 2024-01-23 732291 717962 220242 214702 354547 363534 386650 382060 243970 243491 295547 302643 337008 340092 4417773 4766475 6902221 6640645 1240645 1292864 323912 288138 306442 305093 353772 346632 334534 337630 231407 231636 741483 717178 1594904 1562503 490301 488636 706727 715338 899262 871362 931633 940672 986864 1003114 964099 1075611 2327823 2443681 1480189 1179379 781139 760064 930338 935540 984173 993017 1019841 1033906 1169703 1165540 5261863 5413563 40.15 70.0 1
11:23:02 2024-01-23 731412 719554 219368 215139 354547 364084 387849 380884 244928 242133 296257 302643 337008 339611 4420840 4692295 6854600 6678979 1255289 1294889 322939 288350 304542 306384 354268 347724 336681 336613 232241 233792 763224 710434 1612028 1575489 489047 486625 710409 713777 894692 873705 933019 935352 983308 1008772 972674 1074822 2327823 2460374 1378075 1165990 776693 766281 931424 926147 981961 991697 1023197 1031463 1155461 1162199 5226149 5408054 40.15 70.0 1
11:23:03 2024-01-23 723559 718469 219710 215070 355039 360799 387885 382833 244175 242743 295740 303387 335958 339246 4405363 4731350 6817299 6668639 1270120 1297652 324911 287873 305938 306204 357656 346059 338315 339334 232349 233135 746596 713341 1600510 1581101 491011 487598 710445 714663 890666 869507 941038 943494 979880 991706 973062 1084391 2334454 2440216 1380534 1177831 773931 762875 939006 931562 977749 993989 1029193 1039928 1162143 1161340 5200476 5421292 40.15 70.0 1
11:23:04 2024-01-23 726904 718465 219675 215104 353821 360474 385491 382901 244928 242133 295668 302536 335958 340333 4427152 4797940 6887733 6649882 1249523 1298511 327369 287986 305220 306384 356048 346168 337157 338508 231392 233992 738624 713853 1652845 1572135 491945 488983 707193 717346 897088 868890 930217 946031 989735 999503 965574 1075887 2332794 2451161 1476119 1184641 781698 761141 934345 936205 983358 988315 1022754 1037669 1171363 1163698 5269079 5396160 40.15 70.0 1
11:23:05 2024-01-23 733089 720608 219521 216413 354798 360835 384878 383374 245694 241929 296645 303494 335958 339611 4408395 4739485 6891902 6669465 1250273 1296619 326749 288577 305903 306852 356751 346168 337634 339496 230258 232027 745771 711061 1618700 1576284 490549 487598 705391 711789 899864 876261 927538 935315 989772 1006417 968428 1069447 2332794 2471340 1413126 1173643 782256 765581 929714 931562 986969 991661 1021296 1030856 1162143 1166277 5246779 5402535 40.15 70.0 1
11:23:06 2024-01-23 721744 719517 219026 216776 352011 360183 387813 382597 246097 245750 297518 304869 334984 340788 4411678 4674805 6848415 6688439 1254890 1294817 326749 288577 306774 306275 355423 347159 335578 338577 232492 233956 748629 710790 1600685 1575489 488886 488983 710445 712295 894802 876261 937017 935577 984201 1000719 974057 1075636 2327823 2456887 1416998 1165160 776693 765013 934345 927460 981961 998070 1025421 1032072 1157099 1163846 5201878 5410252 40.15 70.0 1
11:23:07 2024-01-23 726857 719517 220053 215108 355048 360835 387921 381798 244210 242913 296013 303494 334984 339210 4417773 4746436 6828514 6649993 1267945 1296663 324911 288554 305938 308848 355370 345435 335543 337287 231768 232679 757871 710434 1625421 1581381 491945 485256 710445 714157 889669 869889 936773 940819 979677 997389 972674 1081963 2333738 2449151 1452981 1178670 774483 763412 938338 931525 976363 993286 1029193 1038446 1162143 1156350 5185570 5402258 40.15 70.0 1
11:23:08 2024-01-23 724838 717921 219710 216007 353821 360835 385185 382060 245305 242133 296057 302536 334984 340333 4405136 4812335 6897993 6673536 1249858 1294889 328136 287585 304542 306420 354268 342451 338315 340056 231427 232062 743469 716666 1604526 1571431 491596 485529 704320 713814 894802 870731 932982 943494 986297 993998 964785 1078998 2334454 2441383 1343503 1188022 777802 762294 935674 932893 977749 990447 1022754 1039928 1164629 1164670 5218522 5409899 40.15 70.0 1
11:23:09 2024-01-23 728927 716330 219710 216370 354038 360799 387725 383241 245476 245923 297309 303281 336217 341432 4424342 4742417 6927013 6659979 1234742 1293970 327065 286839 306153 306708 355387 346314 337157 337594 231372 231831 750718 717178 1613314 1558457 488428 486012 705391 713307 894802 871196 930182 938080 989035 1003114 964099 1071950 2323611 2441948 1450987 1175316 778912 761178 930998 934211 984137 993989 1016863 1033631 1162907 1170518 5242539 5396244 40.15 70.0 1
11:23:10 2024-01-23 729497 718501 219854 215104 352019 360835 387885 384424 245025 243815 297104 302111 336323 343038 4414791 4681780 6869267 6669453 1256110 1296656 324911 288757 304577 309366 354304 348216 336681 337594 231768 233335 745187 707746 1603900 1575216 490549 486805 709942 713307 893276 873742 933019 937342 986997 1007875 974057 1072438 2327823 2462121 1394352 1168608 778357 765581 931659 928118 984137 991661 1024691 1031336 1155461 1164670 5227941 5411914 40.15 70.0 1
11:23:11 2024-01-23 724662 719554 220053 216841 355980 363139 387215 383228 245165 243147 296466 304348 336288 341542 4427152 4744454 6817299 6668639 1263965 1294889 323877 287320 306190 308859 354836 345544 335578 336071 232890 233335 747200 716154 1614000 1575489 491596 487142 709438 715206 888117 869507 936107 945507 980611 997389 968428 1082076 2334454 2434461 1415079 1178670 774483 760907 939545 931562 974085 991146 1025566 1038446 1162143 1161377 5193085 5404010 40.15 70.0 1
11:23:12 2024-01-23 731054 720590 219995 216850 355802 362803 386198 385005 244753 243521 296221 303423 336429 340092 4417773 4763675 6872953 6640503 1246537 1294889 324365 287954 306190 305129 354020 346596 336681 338140 231768 231636 745771 717178 1600296 1562889 490549 486733 706391 715206 899025 869507 929593 942825 989035 1003901 964785 1075887 2325155 2450782 1441013 1184641 781139 760064 934345 936891 983358 988315 1019841 1035454 1171363 1165508 5282529 5436228 40.15 70.0 1
11:23:14 2024-01-23 732103 719642 219565 216270 354971 362767 385312 384188 245648 242133 296013 301172 335958 339354 4423995 4735616 6891902 6669274 1250816 1293052 324766 288757 305469 308967 353737 346069 334569 339400 230329 231993 752168 707746 1619432 1572135 490301 485292 706391 710275 900012 876261 928789 936907 987599 1000683 968465 1069334 2327823 2471340 1403345 1173643 783250 765581 929052 930205 986969 991697 1021296 1032398 1162143 1167866 5249524 5414628 40.15 70.0 1
11:23:15 2024-01-23 725353 719375 219912 216978 354538 360183 387849 382060 244963 243399 297158 303494 334984 341028 4411636 4672454 6845696 6688552 1257044 1291218 323616 288314 304577 304508 351923 346351 336049 335800 232492 233335 747200 710434 1608756 1574370 487699 485976 709942 710275 894168 876261 935015 934248 984201 1006150 973365 1077423 2327823 2456887 1415079 1164331 775587 765038 934345 928542 980530 1000237 1027108 1034096 1159381 1164560 5188258 5405195 40.15 70.0 1
11:23:16 2024-01-23 724273 719013 220053 215070 355675 360510 387524 383374 244210 242878 295740 303209 336323 339210 4411475 4739485 6801252 6659261 1268546 1297652 324911 287873 305974 305773 355085 345544 334605 338577 232492 233335 740959 712830 1610512 1576897 492722 484538 710445 714699 886787 870125 938848 943494 981342 998798 971293 1083443 2332794 2440216 1376902 1177831 774483 761646 939006 931528 978215 995328 1031562 1039854 1164584 1160427 5185342 5392277 40.15 70.0 1
11:23:17 2024-01-23 727865 719638 220048 215070 353825 363498 385491 384351 245336 242878 295460 302115 336500 339611 4417689 4770569 6891902 6631088 1247741 1296730 323912 287909 305042 305486 356190 347687 336681 338650 231372 231866 750718 716900 1653340 1567677 491945 486733 705391 717112 899299 868273 930254 943494 987636 1000989 966845 1075887 2327823 2452901 1472049 1184641 782256 762183 936316 938092 983321 991868 1019766 1037986 1171253 1169633 5273143 5421292 40.15 70.0 1
11:23:18 2024-01-23 733075 718501 219368 216402 355012 363791 385527 382833 245511 241964 296430 301206 335958 339370 4414622 4706716 6867280 6659261 1254890 1291218 324911 288757 304184 309366 354304 347405 336061 338615 231570 231636 737083 707746 1601009 1573674 490201 486805 707894 712295 894802 875019 933019 936715 984040 1006417 970566 1072448 2327823 2471634 1436601 1173967 781139 767758 931700 928918 986122 998924 1025679 1032072 1160496 1163846 5229605 5398921 40.15 70.0 1
11:23:19 2024-01-23 723808 719558 219675 215104 353290 360799 386979 382292 245305 242167 295740 304240 334948 339246 4408519 4708543 6845275 6678018 1273755 1294889 324682 288757 304955 305773 355905 345544 335578 337358 231605 233335 752168 707746 1616144 1583630 491945 486217 712466 715338 892378 871196 936773 940819 979916 999540 974057 1083266 2343641 2463373 1482224 1178670 777272 764348 938301 931565 977749 993286 1029927 1039690 1161996 1154644 5173844 5402549 40.15 70.0 1
11:23:20 2024-01-23 722780 718465 219710 215738 353821 360763 384914 382937 244963 242167 296401 303061 334913 338972 4417773 4791068 6872990 6650257 1251309 1291218 324627 287769 304506 309077 355406 345264 334569 338650 231012 232027 747818 714621 1610066 1572135 492996 486217 704357 715242 893276 866991 933019 944836 988258 998116 967385 1078079 2331786 2448332 1374778 1189718 781139 762834 934345 934211 983358 991832 1022025 1039966 1167144 1165137 5259956 5402638 40.15 70.0 1
11:23:21 2024-01-23 728931 717957 218838 216108 354547 360438 384337 382025 245340 245721 296358 306808 335019 340612 4408395 4730186 6920405 6650182 1235328 1293970 325871 287238 304577 304577 352183 346351 335543 337594 231407 232881 746369 715131 1617301 1567677 489158 487179 704393 710275 898873 876959 930191 940915 992621 1008094 968912 1072641 2336775 2466877 1354440 1173643 781579 765309 933028 931525 986969 993989 1019145 1034247 1161319 1168863 5248694 5402535 40.15 70.0 1
11:23:22 2024-01-23 723284 718465 219556 216405 354047 360763 387539 382060 244928 245750 297309 303494 334948 340309 4411678 4661550 6835950 6678018 1262517 1294889 323877 287877 304577 305251 354921 345264 336591 336578 231804 231993 753618 709037 1620522 1583630 490549 485873 709247 713130 895438 876187 938355 938241 983357 1003922 976795 1081139 2340421 2460374 1482224 1173643 776140 765851 938214 927525 979797 991733 1028459 1037707 1155381 1161377 5163325 5396234 40.15 70.0 1
11:23:23 2024-01-23 719707 718274 220396 215139 352267 360219 387885 384391 244928 242709 296645 306664 336239 341304 4414622 4758035 6854600 6659261 1253538 1294889 328100 287104 306226 309113 354304 345300 337371 336578 231804 232027 755808 717178 1620771 1576284 491061 485727 708359 715847 894729 870743 936939 943420 986886 991706 968465 1082076 2339080 2434461 1474084 1182955 777272 761031 939545 935540 977749 991183 1023159 1040919 1162907 1164670 5209103 5396160 40.15 70.0 1
11:23:24 2024-01-23 731000 717414 220392 216073 352051 360871 386378 384391 244928 242167 297554 302643 334984 340612 4417773 4738657 6920405 6650492 1237479 1293970 325906 286992 304577 304542 352183 346351 334569 337121 231407 234451 740053 716933 1603075 1567337 489047 487598 705221 710986 901182 875455 927500 935352 990510 1004792 968428 1070350 2332794 2466877 1330639 1173643 781579 764468 930338 931562 986969 991661 1019841 1031626 1162143 1167138 5239288 5394921 40.15 70.0 1
11:23:25 2024-01-23 722307 717926 219403 216448 354047 359640 386650 381792 245340 245714 296681 301206 334948 340273 4408395 4654829 6836357 6669311 1257119 1294889 323877 288314 304577 305450 354489 345815 339071 339304 232241 233663 735322 711809 1610393 1576284 488902 487598 710409 710238 893644 876261 936977 936242 984164 1000719 972674 1078531 2327823 2452901 1436601 1164942 774483 768778 935691 928191 980567 1000273 1028459 1033906 1152923 1163022 5166066 5412026 40.15 70.0 1
11:23:26 2024-01-23 726522 718465 220431 215104 355048 360871 387885 381530 244210 242913 296401 306843 334984 338258 4405188 4740302 6822540 6659261 1257466 1294889 328136 287356 306225 306708 356898 345435 337501 337657 232185 233992 748725 717178 1600972 1572135 490898 485529 708433 717377 893282 869507 937017 942825 986150 999540 967704 1082076 2335434 2431009 1448992 1181273 774483 761214 939940 934223 976363 991183 1023197 1041697 1162143 1163846 5201666 5400673 40.15 70.0 1
11:23:27 2024-01-23 731000 717151 220467 215104 352055 360871 386686 384391 244210 242167 297554 302643 335994 341095 4411475 4738657 6922360 6669465 1238287 1298511 325765 286938 307104 306852 354885 346168 337634 337488 231590 232027 741483 717178 1606429 1566684 490512 485976 704320 710275 899827 874871 927538 938080 990510 1000756 967741 1069287 2331135 2460374 1347911 1174479 782693 765581 931696 931562 986969 991661 1019841 1030893 1162143 1170518 5250595 5412026 40.15 70.0 1
11:23:28 2024-01-23 724763 719045 220053 216444 354047 360474 387849 382060 244963 245786 297554 303494 334948 340788 4417773 4696498 6840225 6698144 1254890 1294817 324911 288058 305113 306852 354885 346314 336120 336578 232890 231831 747200 711300 1602305 1573252 488464 488636 710409 710275 893534 876261 935682 935352 985598 1000756 973365 1078229 2332794 2452901 1416998 1165160 776140 765038 935674 930205 981961 1000273 1029193 1032398 1153789 1163022 5177455 5411914 40.15 70.0 1
11:23:29 2024-01-23 725795 719517 220396 215074 354798 360763 387849 382561 244355 242674 296609 303494 334984 340201 4418004 4737732 6815633 6669311 1269482 1299437 324730 288554 305472 305989 357656 345217 337343 337523 231697 233335 744617 711300 1616784 1581381 491945 486907 710445 715206 889669 871982 938143 942825 981269 1001697 973365 1080424 2334454 2445971 1364193 1178670 773943 763953 937005 934211 977749 993989 1030661 1040670 1162722 1157950 5190266 5410355 40.15 70.0 1
11:23:30 2024-01-23 730208 718428 219675 215035 355944 362948 385491 382025 245270 243626 296789 303494 336429 339574 4402191 4802343 6903651 6640569 1246776 1294889 325050 288432 305220 305737 355334 346596 336444 338615 230763 233992 749268 713853 1678879 1571019 491834 486697 705355 715242 898660 867041 931617 943494 987599 1000209 965574 1073986 2327823 2449423 1443007 1184641 781979 760027 934345 936870 982659 989711 1019841 1035416 1171363 1165380 5278808 5411914 40.15 70.0 1
11:23:31 2024-01-23 733144 718428 219710 215104 354547 362948 385491 382848 245270 242133 296609 302510 336146 339244 4411455 4722277 6903651 6668639 1254291 1291144 324911 288757 304506 306635 355889 345997 336681 339400 231407 231831 744341 707468 1638929 1574370 490549 486769 707393 713034 894581 875640 931587 936907 986997 1005956 968465 1069551 2327823 2471340 1454976 1171823 781139 767758 930313 928118 986969 997307 1023159 1032072 1161319 1164670 5229883 5400860 40.15 70.0 1
11:23:32 2024-01-23 721753 720576 219526 216436 354069 360835 386650 382833 245402 243815 296523 305169 335676 342514 4405250 4715140 6835950 6688552 1264323 1296625 326749 288757 304042 305464 353985 344497 337099 337322 232456 231993 742912 707746 1620658 1583630 490549 486217 709438 712295 893534 876261 935405 936678 983467 1003114 976138 1078613 2343753 2460374 1454976 1169946 776693 768303 939006 927598 977749 997040 1029193 1038409 1155381 1161377 5161731 5402535 40.15 70.0 1
11:23:33 2024-01-23 721241 718451 220431 215738 355108 360474 387632 386645 244959 242808 297165 304348 334843 342158 4414512 4737732 6846514 6650257 1255327 1296643 324854 287711 305614 306636 354836 346033 337063 336036 232293 231993 750175 717178 1605986 1574370 491246 486217 709247 715206 892267 869507 935368 944836 985598 997352 968428 1082076 2335397 2432734 1486294 1181273 773948 761178 939940 935540 977749 992584 1024691 1042938 1164621 1164670 5199685 5396267 40.15 70.0 1
11:23:34 2024-01-23 731953 719601 220930 216188 354475 362803 387668 385095 244036 243815 297374 302501 336288 340575 4408395 4758070 6894707 6631088 1235210 1294889 323877 287873 306478 306420 353206 346632 334569 337594 231732 231993 745771 719233 1627919 1561507 489158 486733 707894 714322 898660 871122 930254 940819 989035 1003114 964785 1074822 2325155 2443681 1482224 1177831 781139 761178 931659 936205 986969 993989 1019841 1035416 1167107 1172177 5239288 5417255 40.15 70.0 1
11:23:35 2024-01-23 734372 719633 219912 216305 353974 363575 387740 384460 245508 242470 297626 302643 336701 341337 4411905 4689799 6874165 6659261 1254890 1293970 324911 287954 306450 309330 354268 347651 336444 338615 231768 231636 747200 707746 1599428 1574370 490549 489677 708396 713307 896747 876261 933019 939412 986997 1007839 971256 1071912 2332794 2467837 1432689 1169318 778912 766940 931659 927460 985570 997307 1024796 1031298 1158814 1164670 5233025 5395763 40.15 70.0 1
11:23:36 2024-01-23 722844 719642 219197 216085 356053 360726 386650 380884 245683 242098 296847 304990 334913 339210 4411791 4708657 6850576 6678165 1271823 1296606 324911 288766 304506 305989 355619 345508 336049 338104 231768 232027 752168 707746 1601783 1584755 492645 486217 710445 714322 894802 871196 937017 940819 981305 1000282 974057 1078888 2337095 2460374 1482224 1178670 777802 765581 939006 930828 977749 993989 1032133 1042413 1162722 1158635 5191631 5395763 40.15 70.0 1
11:23:38 2024-01-23 723219 718169 220018 216073 353821 360183 387725 383205 245064 242167 297309 303484 335450 342514 4408395 4781027 6878710 6659381 1249896 1295810 327600 287936 305472 309366 354268 344497 337608 338377 232228 232062 751395 717178 1603704 1572135 491596 485529 706391 714322 894802 869889 933019 943494 984736 996814 965611 1078888 2337095 2443681 1397477 1184641 780062 762294 938338 936870 982442 995391 1025566 1044391 1168765 1167976 5220050 5396122 40.15 70.0 1
11:23:39 2024-01-23 731000 718165 220185 216270 354038 362948 386650 384391 245179 243815 297554 303494 336465 339210 4408395 4742858 6930277 6668773 1236596 1296730 328063 287432 305938 304542 353511 346632 335578 338104 231768 232027 745771 717178 1602805 1567337 490549 486697 705355 712295 901425 876261 930177 939412 993395 1008587 966981 1072751 2334454 2459876 1413126 1175316 782816 765359 935691 935280 988267 998217 1019728 1034986 1165374 1171294 5248694 5405195 40.15 70.0 1
11:23:40 2024-01-23 725758 719517 220396 216931 353793 360582 387813 382597 244928 240719 297266 302736 334984 341268 4408395 4663129 6836757 6668496 1256204 1298575 323842 288517 305006 304508 355423 346596 336320 337841 232855 231993 748629 711061 1642987 1575489 489158 486733 710445 711789 892574 876261 935682 935577 986997 1006417 974057 1078793 2332794 2458804 1416998 1166607 777780 765544 936869 931565 982622 1002214 1028615 1034986 1157063 1164670 5211575 5402638 40.15 70.0 1
11:23:41 2024-01-23 725837 720426 220053 215061 353577 360871 387849 380919 244757 243286 296358 301241 335923 339210 4417497 4741902 6801252 6650371 1270120 1296730 324911 288757 306406 305953 355370 346314 336049 336613 232492 233007 746068 712830 1609286 1576897 491945 486907 711271 716293 890967 870743 936810 943494 982770 998798 971293 1082076 2335743 2446008 1378718 1179511 775547 763228 941408 934063 978215 993989 1029193 1040141 1166112 1161303 5182855 5411914 40.15 70.0 1
11:23:42 2024-01-23 730995 718469 219890 215031 355048 362948 385527 382632 244175 243491 296221 303281 335958 340092 4408633 4775747 6892389 6612104 1244568 1296730 323912 287877 305472 305773 355655 346632 336681 338615 231768 232027 740053 715390 1651426 1567405 491945 486769 706391 716293 899938 869507 930254 944836 989035 1003901 970255 1077681 2331786 2454114 1480189 1185418 782816 761141 933645 935315 985570 993238 1022025 1037669 1171363 1169654 5265617 5402544 40.15 70.0 1
11:23:43 2024-01-23 733080 720312 219675 216039 355044 363720 386650 380919 245305 242133 296609 301241 336736 339057 4408395 4742858 6868060 6668639 1254890 1296730 324911 288491 304506 308931 354268 347651 336681 337630 231804 233171 752917 707746 1594637 1574370 490549 486611 709438 712801 893239 875711 936306 939502 988258 1008809 971835 1074942 2331786 2466877 1418917 1170987 778912 765581 933028 929488 984757 991661 1025988 1031997 1157956 1164670 5222253 5400860 40.15 70.0 1
11:23:44 2024-01-23 723808 720613 220242 215104 353325 360835 387813 383103 244928 242913 296609 302536 335923 339210 4408395 4728407 6807973 6650257 1271335 1297652 324911 288852 306190 305989 355370 345789 336049 338140 232492 233007 752234 711809 1614286 1580259 491945 485256 712429 717216 893166 871907 941038 943420 982650 1000787 972526 1085144 2337095 2443681 1389612 1182038 774483 763924 939545 934211 978948 993989 1030661 1040708 1164592 1160519 5190266 5403898 40.15 70.0 1
11:23:45 2024-01-23 733085 718501 220401 215070 353294 364048 386686 383170 245305 243661 296609 301825 336972 340612 4417773 4772354 6897303 6649882 1246813 1296625 324365 288075 306442 305989 355370 347687 337157 338650 231768 232027 742912 717178 1606747 1571431 492921 490373 707734 717377 900541 871362 932965 946180 992621 1003114 965574 1078998 2332413 2450630 1478154 1182758 783375 762294 932991 937342 985570 993989 1022025 1035454 1171363 1167239 5267505 5411914 40.15 70.0 1
11:23:46 2024-01-23 734899 720576 220088 216405 355048 364599 387539 381459 245683 242167 296430 301206 337008 339334 4408395 4720112 6878612 6669274 1254890 1295810 322904 288761 304542 304542 353737 346596 336681 339162 231483 233956 745771 710282 1619454 1576610 491596 486661 708322 713233 900012 876151 932243 936678 986776 1005810 972526 1071595 2327823 2472359 1430732 1171974 781139 767758 931659 928813 986969 997379 1023925 1032940 1162143 1164670 5229883 5393156 40.15 70.0 1
11:23:47 2024-01-23 722780 720385 219710 216073 353321 360763 387231 382833 245683 242167 297288 302992 335958 339246 4414622 4725159 6835950 6668639 1270120 1299170 324206 288757 305938 305989 357946 346059 338591 340056 231661 233299 756462 711809 1606554 1585610 493347 488290 712466 716801 892378 870925 942346 943494 981269 999503 974451 1081811 2337095 2449423 1482224 1178670 774483 764495 938338 931562 979609 993989 1031397 1041451 1164621 1159423 5182855 5411914 40.15 70.0 1
11:23:48 2024-01-23 727865 720062 220396 215104 354392 363498 386342 382632 244928 243456 296365 301241 336465 340009 4414622 4775747 6902818 6640503 1244568 1296730 327138 288229 305722 305988 356333 347787 337396 338543 231661 234350 752168 715904 1650407 1567677 491945 486769 706391 718400 898438 869507 930954 944945 992621 1001697 967018 1077423 2327823 2452901 1476119 1184641 782256 762258 934345 937342 982706 991183 1021296 1035454 1171338 1167138 5276910 5419757 40.15 70.0 1
11:23:49 2024-01-23 734376 720608 220053 216224 355048 363791 386650 383374 245718 242452 297063 301206 336972 339094 4411475 4704149 6853373 6669465 1261116 1299437 324911 288784 307104 306852 355192 347504 336645 338508 232150 231958 752917 707746 1601657 1576284 491945 486805 709438 713814 898164 876187 934349 938080 984772 1009336 971983 1072751 2327823 2467837 1476119 1171974 780582 767758 931659 928850 986269 997379 1026189 1029354 1161319 1163735 5229883 5396160 40.15 70.0 1
11:23:50 2024-01-23 723803 720572 220079 215742 354109 360871 386686 382833 245511 242913 296152 302781 336427 339246 4411475 4739485 6820117 6688552 1273680 1298575 324766 288613 306993 305912 356155 346069 336556 337867 232304 233956 762099 710790 1607243 1583630 492996 488636 712466 716293 892267 872468 939553 943494 981342 1000282 974057 1080462 2336822 2455145 1484259 1178670 776716 765581 938214 933548 979834 993989 1029215 1041451 1162143 1158022 5182855 5411914 40.15 70.0 1
11:23:51 2024-01-23 727820 719798 220396 215139 353825 363498 386378 383205 245144 243286 295596 303991 336465 339611 4411995 4790886 6903651 6631392 1249026 1297578 324330 287837 304291 308895 358962 346059 337634 338650 231534 232027 747818 714111 1655710 1572135 492996 486733 705891 716801 898836 869507 932317 944483 990473 1003114 965648 1077423 2327823 2452901 1420951 1183798 782256 760079 933019 937772 985570 992584 1021296 1036967 1173860 1167175 5275036 5411914 40.15 70.0 1
11:23:52 2024-01-23 733149 719522 220053 215139 353069 364341 387267 381489 245340 242167 297099 303955 336972 339574 4386191 4728714 6903651 6669311 1250816 1293970 323912 288599 305940 305216 353985 346632 334605 339902 230905 232027 742912 709774 1614323 1572135 491672 486697 706391 712295 898873 876261 932317 936715 990510 1000719 971256 1072401 2333738 2471340 1403345 1174479 783808 767196 930998 931562 989073 998070 1020216 1032398 1162143 1167175 5246779 5402638 40.15 70.0 1
11:23:53 2024-01-23 722520 720067 219062 216474 353330 360799 387849 382901 246476 241761 297554 302992 334737 343244 4411488 4678942 6850223 6659979 1259814 1296730 323842 288757 305472 304542 355638 346668 336591 336578 232890 232027 747200 711809 1603575 1574370 489158 486769 710445 712621 893202 876261 935682 935577 986297 1007607 974057 1078998 2332794 2458630 1418917 1165990 776693 765581 935674 930902 983358 1001688 1028459 1032361 1160224 1164670 5186834 5402549 40.15 70.0 1
11:23:54 2024-01-23 727589 718501 220467 215104 353330 360871 390224 382632 245060 245194 296602 304240 336217 341542 4408484 4738191 6798648 6659493 1261272 1300363 326749 287755 306514 309003 354304 346596 336320 336071 233254 231866 744341 716154 1601018 1574370 491246 485292 709438 715279 892267 869507 936810 945507 984201 999540 968465 1084963 2333775 2434461 1434645 1181273 776140 761178 940879 934211 976363 992584 1028459 1041451 1162907 1163022 5186281 5396160 40.15 70.0 1
11:23:55 2024-01-23 732807 718465 221120 215742 354867 363500 387251 385551 244477 243386 297194 303210 336866 341506 4414791 4766475 6892869 6650371 1241844 1294889 324854 288350 306550 305989 354836 346668 334569 338377 231768 232027 740947 717178 1639893 1562889 491246 486841 707894 715279 900148 869926 931617 943494 992654 1003114 964207 1077423 2327823 2445952 1480189 1181273 782136 761178 934073 935315 986269 993989 1020216 1037835 1171363 1168827 5267505 5411914 40.15 70.0 1
11:23:56 2024-01-23 732103 720686 220189 216693 355688 364490 387704 384188 245371 242774 297180 302641 336830 340575 4408519 4738138 6895577 6668639 1256110 1296457 323129 288757 305042 304542 354836 347687 336681 338686 231804 232027 752917 707746 1600720 1576897 491246 486877 709438 713307 894581 875989 934300 939412 986203 1009372 973062 1072751 2332794 2471340 1432689 1171974 781139 766971 931696 928886 987527 998789 1025496 1030893 1162143 1165379 5229883 5413376 40.15 70.0 1
11:23:57 2024-01-23 723696 720467 220290 216305 356805 360690 387359 383374 245543 242878 296365 303920 334984 342160 4417773 4737732 6807973 6650257 1268584 1296643 324911 288554 306442 308859 355370 345544 335578 337630 232855 233691 749415 711809 1637072 1576897 491945 485634 710445 717383 888080 870542 939553 944945 981342 999540 973365 1085239 2337095 2443681 1372198 1180433 774483 765013 940212 934211 977749 993989 1030661 1038663 1162907 1160555 5185265 5416312 40.15 70.0 1
11:23:58 2024-01-23 729502 719638 220066 216275 356810 362948 386650 383241 245340 243549 296358 303027 336429 339611 4408519 4800151 6882577 6640503 1245345 1296730 324890 287909 305293 309366 356476 345778 334605 338686 231047 232062 750718 715131 1604729 1572135 493347 485292 705891 717383 898022 869507 933019 946566 989808 1001697 966710 1077460 2327823 2451161 1475356 1184641 782693 761214 935674 937342 983865 991183 1019454 1040922 1176253 1170118 5263718 5405195 40.15 70.0 1
11:23:59 2024-01-23 732098 718465 220057 216413 355048 363816 386398 384460 246269 242133 296430 301241 335711 339501 4411475 4722667 6873251 6668639 1254890 1294889 322939 288757 304577 304577 354339 348216 337157 338377 232304 231314 750059 707746 1607136 1575779 491246 486841 710445 713814 897384 876261 935015 938080 984772 1009372 972674 1074317 2330861 2464339 1390585 1171140 780621 765581 931696 928850 987527 999595 1028337 1033509 1159493 1166321 5229523 5402535 40.15 70.0 1
11:24:01 2024-01-23 721988 720344 220220 215969 353285 360835 387539 380884 245109 242808 296013 302536 335994 339246 4414622 4738657 6807973 6659261 1266498 1296606 323877 287670 305614 308859 355108 346632 335578 336342 233254 231670 750059 714877 1604830 1576897 491945 486012 710445 716330 892267 869926 938168 944836 984201 1001697 972674 1086788 2337095 2440216 1369640 1177917 774483 764468 942354 935081 978252 993916 1030549 1041338 1168765 1161194 5190266 5424060 40.15 70.0 1
11:24:02 2024-01-23 732103 718469 220502 215104 355441 363939 387267 382937 244963 243696 296430 301860 337008 340612 4408330 4743516 6892869 6640503 1240645 1294889 324854 288757 306550 304770 354339 347724 334569 338899 231804 232062 750059 719233 1591252 1561779 490549 486805 708433 715279 899901 871196 931617 943494 990546 1000647 962805 1077423 2327823 2446008 1452981 1182038 783375 761068 932974 938203 987564 996768 1022717 1038446 1171363 1167175 5258099 5411914 40.15 70.0 1
11:24:03 2024-01-23 732737 719917 220088 216409 352271 364599 387921 381833 245511 242167 297099 303068 337008 340370 4405363 4710840 6873843 6668639 1257119 1296730 323355 288757 304613 304542 355370 348463 334605 337630 232890 231831 745187 709774 1621103 1575779 490549 486877 710445 714322 897462 876261 934300 939485 987636 1009372 974057 1072265 2335743 2467332 1398119 1169318 780025 767758 936029 931565 985533 998789 1026263 1036056 1161106 1164670 5220477 5408054 40.15 70.0 1
11:24:04 2024-01-23 723559 720385 220431 216158 353608 360871 387849 380884 244963 243286 297000 302570 335994 339246 4411475 4745401 6810685 6649882 1271335 1297600 324911 288563 306442 308895 355940 346106 338321 337665 232328 233007 753643 711809 1610104 1581381 492645 486012 710445 716875 889339 873742 939553 943494 982576 1002478 973143 1085068 2341111 2450630 1387319 1181761 776123 765581 939545 934211 977749 995917 1032133 1041451 1164621 1160555 5170612 5394417 40.15 70.0 1
11:24:05 2024-01-23 725870 718501 220092 216073 354383 362948 386421 382668 244963 242540 295610 303519 335994 339317 4408395 4801115 6892869 6650847 1253098 1297652 324854 288314 306140 304508 356405 345508 335543 339639 231372 232096 747818 715131 1603250 1572135 493698 486907 706121 716764 898660 869359 936977 948089 991100 999641 968912 1078886 2338612 2453561 1403345 1190572 781139 764468 938364 936205 983358 991146 1022432 1044114 1167971 1165417 5250530 5402535 40.15 70.0 1
11:24:06 2024-01-23 727865 718465 219700 216409 354798 360871 384914 382632 245718 241726 297554 303494 335923 339210 4405363 4733426 6910553 6668773 1241903 1294889 325871 288278 304542 305464 353206 346596 335578 337594 231768 233461 741096 714111 1623477 1567405 490201 486733 707230 712073 900847 878210 931633 940915 991804 1008809 970292 1075711 2334454 2462121 1324882 1177831 783808 765581 931696 931562 990479 991697 1020568 1033868 1162143 1172177 5256198 5400860 40.15 70.0 1
11:24:07 2024-01-23 724392 719517 220387 216927 354047 360438 387813 382632 245305 246168 297554 301206 334948 341304 4399016 4650645 6836357 6678018 1262517 1296730 323912 288432 305472 306599 353206 346033 337608 337594 232855 232027 755068 712584 1599809 1585610 491061 486540 710409 713270 895112 878716 940367 941585 984017 1004533 974768 1078850 2350149 2458593 1456971 1171974 777829 771851 939545 926147 979834 998789 1031397 1038446 1155424 1163022 5154638 5402535 40.15 70.0 1
11:24:08 2024-01-23 721232 718469 220467 216254 353294 360799 387957 384355 244928 242709 296430 301206 335958 341821 4408395 4737732 6846514 6640607 1254673 1296730 325835 287432 305938 304508 354304 345020 338117 337322 231518 234652 746369 717963 1637464 1574041 491945 486217 708237 716357 897310 871982 935682 944836 984772 998823 972674 1082001 2337095 2439060 1417039 1183798 778357 763412 940212 936891 977749 993989 1024691 1041785 1167144 1165417 5209103 5411914 40.15 70.0 1
11:24:09 2024-01-23 731000 716330 220387 216444 354042 362948 387539 384932 245476 242133 297626 302287 336465 339210 4411678 4745401 6932442 6659381 1234834 1291218 328332 286992 306406 304542 356645 346377 338555 338401 231554 234322 742912 717178 1621837 1562503 489010 488983 706391 714322 894581 873705 935528 942825 990473 1005956 964170 1074556 2327823 2443681 1454976 1177831 782256 763412 931659 935540 986969 996100 1019841 1034642 1164629 1172438 5231811 5402549 40.15 70.0 1
11:24:10 2024-01-23 728927 720049 220396 216073 352051 360835 387921 382025 244963 242167 297194 302643 335958 340273 4402109 4664478 6841231 6650257 1254890 1294889 326410 288468 307174 306780 355889 347541 337634 336979 232349 233828 739550 711457 1622112 1575489 489676 486769 710445 712110 893799 876261 937017 935315 986960 1010531 974057 1078998 2327823 2458630 1396235 1165160 777802 765581 935674 931290 983358 1001688 1026226 1032361 1160496 1164670 5183134 5402535 40.15 70.0 1
11:24:11 2024-01-23 725758 718465 220467 215742 352306 360871 387921 382060 244210 242913 296430 302771 335958 339246 4408633 4728943 6807973 6654931 1270728 1299437 324803 288685 305328 306852 356333 346168 338352 338245 231625 231831 752168 709266 1611738 1585610 494012 485940 712466 715279 889375 873595 939553 943494 981379 1002405 974805 1084429 2337095 2460374 1452981 1178670 778357 765581 938879 931562 979834 991661 1030953 1041451 1162143 1158022 5178027 5394921 40.15 70.0 1
11:24:12 2024-01-23 724513 716402 220088 216073 354357 360763 385455 386374 244928 242167 297063 303695 335958 338258 4411475 4794292 6886144 6640494 1250816 1294778 325694 288577 307211 305990 356333 345508 336049 339400 231732 232062 742912 715642 1602925 1572135 493347 485940 707230 717383 902636 870743 935015 946566 992473 1003114 968428 1078998 2334454 2452629 1474084 1187176 783808 763412 937005 938007 984173 992584 1022754 1037911 1173760 1167138 5267608 5402638 40.15 70.0 1
11:24:13 2024-01-23 733080 719517 220242 216587 355048 364048 385491 382025 246269 242167 296883 302115 336465 339611 4408395 4729385 6903651 6669122 1251596 1297442 323877 288757 304327 305464 354304 346340 337598 340667 230976 232096 747557 707746 1625216 1574370 491246 486733 706391 712295 900148 876261 931654 938043 990510 1006417 972674 1072453 2332794 2471340 1445002 1172584 782693 765851 931659 931562 986969 1001419 1023197 1034679 1162143 1167138 5229605 5402535 40.15 70.0 1
11:24:14 2024-01-23 721753 720576 219333 216108 353860 360799 387267 380919 246476 242167 297554 304883 335019 340273 4385913 4692957 6835403 6687709 1263419 1294889 323912 288577 306918 305464 353206 345544 337643 337121 232241 233992 742376 709037 1658672 1586117 491945 486217 709247 713814 891268 876261 936810 940115 985598 1003114 974805 1080462 2342086 2462121 1454976 1175316 776716 767514 939940 928813 977749 991697 1029927 1038626 1157099 1163022 5155750 5393156 40.15 70.0 1
11:24:15 2024-01-23 721753 717414 220396 216043 352302 359640 386958 383277 244245 242167 296443 306808 334702 344014 4414748 4734066 6861984 6650371 1256204 1297652 325835 287028 305974 306168 355263 345544 337608 336613 231768 232777 742019 717178 1619750 1571862 491945 485873 708433 715242 894802 870743 934077 944836 984772 997389 971293 1083656 2337095 2434461 1478154 1182955 778357 762294 939545 936870 980530 993989 1025458 1041794 1166317 1167143 5197953 5408054 40.15 70.0 1
11:24:16 2024-01-23 731581 717921 220396 216448 354047 362948 387267 384967 244683 243815 297338 302854 336323 341270 4398910 4738342 6893457 6654739 1237043 1297652 327210 287999 306514 308895 353772 347651 335543 338615 231804 234386 741483 719233 1595925 1558457 490549 486805 708433 715242 898836 873123 933019 944272 990510 1000647 964785 1075887 2327823 2443681 1452981 1179593 781139 763412 931696 935315 986969 993989 1022754 1036930 1170533 1169654 5243106 5402624 40.15 70.0 1
11:24:17 2024-01-23 732811 719522 220242 216409 354903 364602 387632 385005 245165 242925 297410 302997 336866 341469 4405358 4683023 6864813 6659690 1257044 1294889 322904 288757 305006 307321 354836 348710 334569 337630 232129 231993 754347 709774 1600685 1574370 491246 486841 710445 714322 898307 876261 935682 940819 984772 1010800 974057 1075887 2334454 2464339 1400002 1168645 780025 765851 934345 930865 985570 998789 1028459 1031626 1160496 1164594 5220477 5402535 40.15 70.0 1
11:24:18 2024-01-23 725823 722710 220873 216231 356053 363377 387704 383374 245165 243521 296703 305205 336311 339246 4405363 4737732 6830510 6678018 1274058 1296730 324911 288757 306442 308931 356190 346351 336591 338650 232667 231636 755052 711809 1612534 1581381 492996 485976 712466 716838 893649 871232 940929 944165 982807 1000989 974057 1084429 2336822 2449423 1373981 1177880 776160 768778 939545 934211 977749 993989 1029252 1038663 1164629 1161377 5180847 5417255 40.15 70.0 1
11:24:19 2024-01-23 727421 720234 220290 216305 357058 363609 386506 383134 245588 242167 296645 303027 336736 340092 4417773 4786131 6872990 6640503 1247703 1296730 324890 288648 305436 305989 357001 347651 334569 338686 231768 232096 750718 714111 1684085 1572135 493347 486841 707393 718401 900823 870125 933019 945859 990546 1000683 965611 1078191 2327823 2449423 1480189 1182955 782693 761214 933682 939140 986269 993989 1022754 1037707 1172172 1169523 5276810 5414628 40.15 70.0 1
11:24:20 2024-01-23 734196 720426 220290 216607 354095 364599 387921 380919 245511 243815 297302 304169 336972 339611 4408484 4706716 6863926 6659261 1254890 1294889 324911 288757 304577 305216 354339 347933 336681 338436 231804 231831 752917 707746 1611703 1574370 491672 486841 709438 714322 897199 876261 935406 939448 987636 1010800 973365 1074024 2331135 2467837 1434645 1171974 781139 767514 931696 930902 986969 999595 1026263 1033358 1164452 1167866 5222042 5395763 40.15 70.0 1
11:24:21 2024-01-23 725827 720608 220396 215777 354109 360582 387596 383119 245476 243286 296221 302781 336088 339759 4408633 4722168 6845275 6674170 1269762 1295810 324401 288757 303615 305464 354339 345544 336627 337630 232328 232096 742912 708395 1628679 1586117 492996 484573 710445 713085 891937 876261 936847 940819 985598 1004975 977648 1082076 2343753 2462121 1458966 1175316 777802 768057 940879 928886 981705 998814 1031562 1040595 1159219 1164597 5140831 5398785 40.15 70.0 1
11:24:22 2024-01-23 721998 721176 220154 216039 355048 360219 387267 386645 244788 242540 297207 301241 334984 341340 4405250 4739485 6850576 6631126 1253538 1296663 324890 287872 306442 309149 354872 345581 337643 336342 232328 232062 750718 717178 1614927 1572135 491945 486217 709438 715279 894802 869926 936144 944483 987636 997389 968428 1081801 2337095 2441948 1405301 1183726 780621 765013 942354 938129 981924 995090 1025679 1044391 1170428 1169633 5207074 5411914 40.15 70.0 1
11:24:24 2024-01-23 730727 717962 220242 217402 355048 362985 386722 385545 245718 241761 296847 303494 336465 339246 4408395 4729385 6925339 6650144 1236559 1291218 325906 286992 305974 305464 353241 346668 336084 338140 231804 232096 748808 716666 1617840 1567677 490549 486733 706391 712295 901461 876261 929593 940152 994805 1007875 968465 1072751 2334454 2464606 1332558 1177694 783375 767213 934036 934809 988971 999632 1021184 1035379 1161226 1172177 5246779 5390555 40.15 70.0 1
11:24:25 2024-01-23 723808 719554 219785 216966 354789 360799 387885 383241 245718 245786 297590 305671 334984 340309 4399061 4647919 6826624 6668639 1262517 1296372 324766 288554 305508 305926 353206 346069 337406 337594 232328 232027 755068 710048 1639206 1586117 491002 484915 710445 713307 894913 876261 938848 940819 985598 1000647 977685 1084825 2345122 2463373 1456971 1175316 778386 769943 941683 930240 981961 997379 1029193 1040922 1159493 1162877 5153218 5398682 40.15 70.0 1
11:24:26 2024-01-23 720665 718501 220436 216073 353294 360219 387849 384391 245169 242540 297309 302080 334948 344230 4398971 4728407 6846109 6650257 1252645 1294889 325871 287670 306442 304542 355406 346387 338153 336649 232527 234386 747818 717178 1624515 1572135 491945 486217 708433 715279 893276 870542 936144 944945 986850 1001768 973062 1085090 2341111 2439060 1482224 1184572 778912 763924 940879 935315 979609 994685 1025458 1043961 1164629 1167976 5192260 5402535 40.15 70.0 1
11:24:27 2024-01-23 732569 717419 220431 216435 352055 362985 387267 385581 244928 243549 297266 303494 336465 339210 4424837 4738657 6910553 6640607 1234222 1294889 325380 287909 306514 304542 353772 347358 335578 338413 231804 232027 742912 717178 1617030 1561779 489158 486805 706391 713688 898200 876335 934300 942256 992507 1005956 967259 1076251 2331786 2443681 1429999 1176992 781139 764364 934460 935540 986697 991697 1021221 1035491 1166317 1172861 5226149 5404198 40.15 70.0 1
11:24:28 2024-01-23 728922 720608 220431 216409 352055 363816 388029 382632 245340 242709 297698 302643 336252 340273 4399016 4655205 6845275 6659261 1256185 1295810 323355 288491 305293 304577 354339 347724 334569 338140 232527 231670 754347 707746 1600361 1575779 491246 490797 712429 715773 898549 876224 936980 939968 989101 1009227 975369 1078191 2334454 2462121 1396235 1168608 780025 765851 934345 932141 985570 999530 1028917 1032398 1160496 1163862 5211072 5398682 40.15 70.0 1
11:24:29 2024-01-23 725722 722426 220467 215139 353856 360907 387921 380919 245179 243286 296430 302570 335994 339759 4408395 4723198 6798648 6631511 1268584 1296730 324911 288554 306442 308967 357676 346387 336591 339334 232890 235297 749415 712830 1612861 1583353 494049 488983 713479 718400 894475 874466 942384 946106 984127 1003114 974057 1086751 2341111 2443681 1361497 1180353 777247 765581 940879 935540 977749 996100 1032133 1043683 1164592 1163022 5180847 5410252 40.15 70.0 1
11:24:30 2024-01-23 727940 718973 220361 216073 356691 364011 387503 383205 244928 242878 296573 302992 336937 340333 4405300 4784210 6872953 6640682 1253994 1296730 328332 288806 306082 305429 356440 346278 335543 339675 231518 234652 750718 715904 1602629 1575162 494884 488983 708742 720450 901182 871982 934262 947237 991914 1005326 970493 1078961 2331135 2457605 1417039 1187176 785485 762834 936339 940041 985533 993989 1024215 1040670 1173842 1169860 5273150 5402535 40.15 70.0 1
11:24:31 2024-01-23 734196 719517 220211 216374 355048 364563 386650 383374 245683 242505 297554 302080 336701 339574 4408395 4724261 6878612 6669622 1254890 1291218 323616 288757 306338 306744 357150 346340 337598 339938 231625 234487 753618 710439 1607491 1576284 491945 490373 709401 714148 900111 878753 934300 939375 990510 1008319 974057 1075479 2334454 2477043 1486294 1173643 783808 768057 931659 931562 989776 1000237 1024654 1033906 1165175 1167221 5229883 5393156 40.15 70.0 1
11:24:32 2024-01-23 723539 720572 219521 216409 354321 360835 387849 382025 246476 242167 296430 303027 335958 339723 4405477 4701935 6841231 6668639 1271823 1298247 324766 288757 304969 306527 356298 345399 338591 337962 232313 234487 741483 709774 1607398 1588139 493347 485256 712392 715242 896710 873742 936810 943599 985598 1003114 974768 1085239 2340421 2462121 1476119 1179379 778912 767743 941048 931562 980530 996603 1032458 1041451 1162143 1160519 5182855 5400860 40.15 70.0 1
11:24:33 2024-01-23 726629 718465 220396 216224 354890 363461 385491 383170 245683 242505 296365 303027 335958 340333 4399023 4784471 6892869 6650492 1252570 1298538 325730 288577 305794 306852 356262 345851 338112 339496 231336 232708 738624 715131 1595552 1576284 494049 487598 706391 717346 899678 870506 935682 946529 992654 1002405 967704 1075598 2334454 2452901 1480189 1188022 783808 762834 936731 937970 984757 992548 1022754 1040884 1174694 1167102 5273150 5402535 40.15 70.0 1
11:24:34 2024-01-23 733080 720576 220018 216444 355048 364011 386342 382025 246062 242167 297360 301206 336465 339611 4386418 4715012 6914442 6669122 1245797 1296387 325730 288577 306301 305999 354268 346632 336294 338579 231209 234652 745510 713092 1618762 1567677 490549 488983 706391 712295 902741 878480 930254 940115 993395 1008587 970181 1072713 2332794 2469588 1344073 1175041 783808 767758 931659 933548 988934 997343 1022754 1034605 1162143 1170578 5233620 5391468 40.15 70.0 1
11:24:35 2024-01-23 723293 718465 219745 217087 355546 360726 387849 383170 246269 242958 297266 303209 334948 343451 4399016 4651705 6835403 6669311 1258486 1296663 324911 288413 305135 304542 353701 347395 337028 337559 232855 231993 747200 711809 1610066 1576610 489158 486805 712699 713814 896747 878753 936107 938043 984772 1010086 974768 1080540 2335743 2462121 1398119 1165990 778912 767196 937005 931525 983358 1003105 1029193 1035104 1162143 1163735 5188554 5400860 40.15 70.0 1
11:24:36 2024-01-23 726866 720026 220837 216228 353825 362948 390775 383170 244928 243661 296861 302536 336736 339998 4402191 4734066 6801101 6650106 1273755 1298575 324694 288504 306406 304508 356440 346632 336591 338401 232711 231993 744617 712830 1613118 1583356 493347 486697 713479 718401 891387 873742 942270 944836 984201 1001697 974805 1084391 2337095 2452901 1456971 1181273 777315 765581 939545 935540 980567 991661 1032133 1040225 1164592 1163022 5184550 5402535 40.15 70.0 1
11:24:37 2024-01-23 727235 718465 220431 216405 355174 363461 386650 383205 245305 242505 296573 303695 336417 340837 4414791 4790123 6883975 6660029 1253457 1296730 325871 288521 306190 306744 355228 345508 337608 338650 231732 233240 742019 717178 1603363 1574370 492996 486907 707393 715206 898660 873013 937017 946294 989035 999503 968428 1082039 2342086 2443681 1403345 1188022 780582 765581 940879 937305 983358 991589 1026189 1043181 1170533 1167202 5209103 5402535 40.15 70.0 1
11:24:38 2024-01-23 731770 718469 220396 217117 354798 363461 387813 385294 245953 243815 297266 304205 336795 341542 4405358 4727313 6925339 6650144 1240570 1297578 326820 287837 306442 305464 353241 347405 336591 338650 231804 233067 753618 717178 1631167 1567677 490549 486769 706391 713307 904022 876261 930254 940819 994805 1008587 968428 1075083 2334454 2462121 1328720 1175316 783808 767213 934345 934211 989073 997379 1022025 1035416 1164621 1173007 5237360 5391468 40.15 70.0 1
11:24:39 2024-01-23 724658 721400 220401 217584 354862 360546 387632 383099 245578 243815 297518 304776 336533 343674 4398986 4648158 6841231 6678165 1259814 1296730 323877 288757 305508 305429 353171 345544 337608 337594 232954 232027 744341 711809 1622399 1583630 491246 486217 710445 713307 894918 878129 939664 940115 985598 1004533 974768 1078888 2343753 2460374 1458966 1173643 778386 768057 940212 928813 980530 1000237 1031397 1041451 1155461 1163846 5152590 5388795 40.15 70.0 1
11:24:40 2024-01-23 722594 722442 221183 216305 356044 360618 387813 385366 246006 242774 297374 304776 334948 342303 4408395 4739485 6846109 6649989 1254673 1298483 325906 287945 306334 304508 355108 345544 338390 337594 231768 232743 743469 717963 1618389 1574370 491945 486217 709942 716293 897384 873086 936773 944483 989035 1000014 968465 1082039 2342086 2448890 1363264 1188022 781139 764468 940212 936641 982659 993989 1024691 1041952 1171363 1165458 5200242 5426741 40.15 70.0 1
11:24:41 2024-01-23 733672 718319 220979 217013 355282 363573 387668 385944 245099 242505 299673 303905 336972 342160 4408395 4737732 6920925 6650092 1234834 1298575 325835 287873 306514 304577 353737 348216 336320 340992 232492 233067 753618 717178 1618949 1562889 490973 486841 707393 715206 900786 875640 935406 943494 993358 1006417 965574 1078998 2331135 2449423 1456971 1178670 782256 764495 934345 935278 986969 998789 1021296 1038446 1169629 1177131 5257942 5414628 40.15 70.0 1
11:24:42 2024-01-23 734055 720385 220326 216758 354547 364084 387957 382978 245437 243815 297626 303068 337008 340237 4408519 4683023 6855461 6650144 1258877 1298575 323877 288757 305508 306478 354268 348463 335578 337630 232527 231993 754347 709774 1611703 1576897 491246 489668 711960 714322 894581 876261 938355 939448 986776 1010800 974768 1078961 2332794 2461849 1376226 1169318 780025 765851 937005 931562 985570 1001688 1031562 1037131 1162759 1167976 5215320 5404917 40.15 70.0 1
11:24:43 2024-01-23 723803 720572 220431 216197 354392 362658 387813 383374 245718 242913 296609 305169 336323 339723 4408395 4720574 6822540 6668773 1273755 1296643 324911 288757 306406 309149 355905 346632 338315 338341 232293 231831 750176 710790 1635046 1585300 493347 486697 713479 717346 893534 873779 941599 943494 984201 1003114 974768 1084153 2337095 2458630 1456971 1181273 777247 765581 940212 936891 984546 998107 1035085 1044391 1167935 1162074 5185590 5402544 40.15 70.0 1
11:24:44 2024-01-23 725827 721416 220431 216409 354423 360871 387725 386645 245543 242709 297063 303977 335958 338223 4405363 4785020 6897897 6659261 1253098 1294889 325835 288314 306153 305003 355085 345020 337099 339675 231768 233102 744919 717178 1620746 1574370 494049 485256 708237 715242 898438 873779 937017 946529 990239 1001697 968428 1081312 2337095 2452901 1474084 1190586 783375 765396 939637 938203 986122 991738 1025679 1045885 1174583 1167102 5234763 5410266 40.15 70.0 1
11:24:45 2024-01-23 730481 719554 220396 217316 355044 363791 386686 384967 246097 241761 297590 301206 335994 339998 4402109 4724261 6915994 6659381 1238324 1297652 325906 287432 305472 305464 353737 347405 336556 338650 232328 233461 753618 716666 1602219 1567405 491246 486769 706391 713814 902741 876261 931617 940819 994805 1009372 972674 1075083 2334454 2469874 1324882 1179379 785058 767121 934308 934100 992593 999632 1022754 1035454 1162907 1173842 5250530 5405195 40.15 70.0 1
11:24:47 2024-01-23 725795 719554 220431 217646 355048 360799 387849 383205 245683 241761 299673 302536 335994 341555 4386493 4658338 6836357 6669274 1259814 1296730 323877 288757 305974 305251 352183 347687 337608 337630 233054 234350 747200 712075 1598136 1574370 490201 486805 712466 713307 897384 880002 936810 936759 987599 1010800 976225 1084825 2343449 2463373 1422755 1169318 778912 769388 939674 933400 985533 1003105 1031397 1037911 1162143 1166241 5207943 5402535 40.15 70.0 1
11:24:48 2024-01-23 726241 720608 221085 215738 354109 362948 387957 381757 245683 244189 297099 304240 336736 340237 4392704 4736407 6817299 6659261 1273329 1297652 323912 288757 304292 304612 356476 345742 336591 338650 232492 232096 750059 707746 1609596 1586117 494049 485976 711960 715242 896073 876261 938885 943494 986776 1005326 979305 1085181 2346120 2466877 1404764 1182038 780582 767478 940879 931562 981688 999632 1032458 1041451 1162143 1162074 5188258 5402535 40.15 70.0 1
11:24:49 2024-01-23 723025 717921 221120 216444 353294 360280 387267 384932 245718 242878 297554 303027 334984 341064 4408395 4764828 6855461 6649882 1249970 1296730 325871 288586 306478 304542 354304 345544 337643 337630 232492 232743 751395 717178 1612686 1572135 491945 484991 708396 715279 897384 874466 938205 946069 991211 999641 971108 1084242 2346120 2443681 1474084 1184641 780025 764468 943591 937305 981961 993989 1028615 1045008 1168008 1167102 5211072 5398785 40.15 70.0 1
11:24:50 2024-01-23 732034 719258 220467 216448 354047 363534 387849 385581 245340 242133 299677 303494 335958 339210 4408395 4736115 6952974 6650371 1234834 1296730 325800 286992 306478 304542 353241 348180 336049 338615 232328 232062 755068 719233 1621271 1561779 490301 486841 708742 717888 902465 875492 935570 943420 992621 1008538 968874 1078570 2327823 2449423 1484259 1178670 781698 764495 934345 936485 989776 991733 1022025 1038446 1171363 1173838 5229883 5380764 40.15 70.0 1
11:24:51 2024-01-23 731000 719513 220242 216258 354042 363791 387993 382901 245340 242167 297590 301370 336465 340237 4386456 4681130 6864373 6689235 1257082 1294889 322904 288852 304577 306384 354339 347687 336681 339685 232456 231670 742368 707746 1604876 1576284 492921 491769 710409 715847 899901 876187 935532 940915 989804 1010800 974057 1077423 2338441 2471340 1482224 1169946 783375 768094 932991 931562 986969 1001688 1026263 1032361 1162143 1166277 5220477 5393156 40.15 70.0 1
11:24:52 2024-01-23 723808 720644 220088 216073 354104 362948 387849 380919 245718 242913 296286 303061 335958 339998 4398739 4711208 6849344 6678866 1264323 1294889 324854 288757 304078 305961 354836 345508 337643 338140 232277 234652 753075 709266 1646086 1585882 492996 487598 710409 714285 897458 878716 938811 940819 986203 1005773 977611 1081231 2343753 2465124 1458966 1174479 777802 769219 940607 928769 981961 1000273 1032133 1040882 1157099 1164670 5154638 5393156 40.15 70.0 1
11:24:53 2024-01-23 722209 718469 221120 216409 353330 360835 387993 385545 245305 242913 297554 301241 335958 342339 4408395 4734359 6801252 6650371 1262890 1297652 325344 288314 306586 304577 357910 347112 339551 339334 233531 234487 742912 718719 1605264 1579977 493347 488983 712466 719458 893276 872852 943732 947200 987599 1003114 974057 1087451 2340421 2440216 1480189 1184641 778912 763953 942922 938043 981961 993989 1027727 1044742 1167971 1167175 5199685 5380764 40.15 70.0 1
11:24:54 2024-01-23 733004 719522 221847 216444 355048 363684 387849 384932 244757 242913 299673 303494 337008 339246 4405250 4759756 6892869 6650371 1242414 1297652 327673 288216 308066 306744 355263 348070 338352 339258 232384 234652 742912 720264 1608329 1565111 491945 490373 709438 720450 902741 871159 933019 947237 991804 1000719 965574 1077423 2331135 2449423 1456971 1177917 782693 764224 935654 938043 989073 991733 1023567 1038446 1171363 1173930 5239288 5408054 40.15 70.0 1
11:24:55 2024-01-23 733075 721684 220471 216444 352271 364857 390224 382632 245718 242878 296847 303068 338025 339246 4405477 4685630 6854600 6659979 1260213 1296663 324911 288649 305400 306852 355228 348563 337634 338543 232711 231993 745187 707746 1641828 1576284 492645 490360 710445 713147 898836 878753 937017 940819 987636 1011514 974057 1076655 2332794 2471340 1420836 1171974 781139 766935 934345 929430 986969 1000273 1029193 1033906 1162143 1166277 5211072 5393156 40.15 70.0 1
11:24:56 2024-01-23 723559 720613 220431 216405 354392 360907 387885 380919 245340 243252 296645 302992 335958 339998 4399061 4711916 6848415 6687987 1264285 1298538 327442 288373 304863 306248 356645 345508 337608 337867 232990 232062 745771 709037 1647935 1586117 493347 488290 710409 714322 894802 876261 938168 940819 986297 1000683 977685 1082113 2344700 2462121 1452981 1175316 778386 769219 940916 931562 980567 1000273 1029488 1041451 1157956 1164670 5154638 5393156 40.15 70.0 1
11:24:57 2024-01-23 721753 719258 221120 216409 353285 360835 387993 385545 245494 242913 297590 302080 335958 342375 4402211 4732550 6830510 6640825 1261841 1301348 325835 287873 306550 304542 355678 346377 338011 336613 233218 232062 740053 717963 1618600 1576897 492645 486769 710445 718438 891937 871196 940929 944520 987599 1002136 972674 1086788 2340421 2441948 1452981 1184641 778357 762726 940916 938043 980567 991625 1027727 1044742 1168008 1167143 5192260 5402535 40.15 70.0 1
11:24:58 2024-01-23 732932 718465 221125 216409 354547 364084 387539 385545 244963 242913 297590 300987 337008 338972 4395890 4746071 6885727 6645062 1238879 1296730 324854 288369 306225 304508 354304 348216 335578 339960 232185 232096 753618 719233 1597490 1562889 491246 489704 709438 716838 901182 874398 935015 944836 993395 1006417 965611 1078998 2327823 2449423 1484259 1181273 782693 764495 934345 938746 986969 997343 1023197 1039966 1171363 1170518 5243106 5402638 40.15 70.0 1
11:24:59 2024-01-23 733555 720603 220467 216444 353294 365115 387957 382978 245753 242878 298208 306664 337504 341116 4417903 4705663 6874165 6650573 1259814 1296730 322939 288757 305257 306852 355228 348463 334569 339710 232527 231670 745187 707746 1611056 1575779 491945 491126 710445 713110 898836 878753 937017 940819 991953 1010800 974057 1075887 2334454 2473262 1436601 1171974 781579 768094 935009 931562 989073 1000273 1028459 1033321 1162143 1167138 5220477 5383777 40.15 70.0 1
11:25:00 2024-01-23 723289 720644 220387 216409 354392 360907 387849 380919 245816 245194 296811 305635 336323 342551 4386305 4687870 6835950 6673255 1273755 1299437 322904 288757 305472 309149 356440 346632 336627 338650 232527 232062 747915 709774 1610624 1586117 494049 486354 712957 716293 894802 875019 940929 943494 984201 1003114 977648 1086817 2340421 2462121 1458966 1178670 778912 767196 940879 933548 982659 991697 1032533 1040919 1162871 1162199 5170731 5393156 40.15 70.0 1
11:25:01 2024-01-23 723808 718497 220436 216224 357058 362623 386398 386645 245578 242774 297201 303838 335782 341542 4408519 4759315 6850576 6640503 1252608 1296730 325835 288093 306226 304542 354339 345544 338426 337594 231804 233043 740053 717178 1627579 1572135 491945 486217 709438 717346 897384 873123 936847 946031 987636 1000282 971293 1085239 2340421 2436758 1415083 1184641 778912 765581 940916 936715 979138 993989 1026263 1044091 1168008 1167138 5193089 5402535 40.15 70.0 1
11:25:02 2024-01-23 732969 719642 221528 216537 355003 363645 387704 383134 244036 243352 297293 302961 336288 341095 4399016 4748023 6875475 6621746 1242764 1294889 323877 287985 306550 308895 354339 347687 335578 338722 231804 232062 741483 719233 1617825 1562889 491596 489704 708433 717383 902741 871196 933019 943814 991988 1006417 965648 1077460 2327823 2449423 1454976 1178670 782136 764495 934345 937379 986969 997343 1022754 1038446 1170533 1173842 5231811 5409501 40.15 70.0 1
11:25:03 2024-01-23 733149 719408 220326 216305 355012 364453 390006 385278 245683 242540 297554 302643 337516 342197 4399016 4688375 6863926 6669425 1256110 1294889 324730 288757 304613 305464 354872 347441 334569 340224 231804 232062 751488 707746 1602012 1574661 491945 489668 709942 714322 898873 878129 934300 940819 989071 1011514 974057 1075887 2331135 2473533 1436601 1171974 783375 768094 933682 931562 989073 1001688 1028459 1033943 1162907 1167001 5227532 5397474 40.15 70.0 1
11:25:04 2024-01-23 725600 720426 220290 216340 357062 360871 387849 380919 245753 245194 297626 303027 335958 340034 4386342 4701808 6845275 6650257 1264323 1296730 325380 288852 303651 305961 354339 345544 337643 338140 232527 232096 742912 707746 1624208 1586117 492645 485292 710445 713307 894802 878129 939590 940819 986297 1000490 977648 1082076 2346368 2464339 1432689 1175316 778912 769255 940916 930630 981961 1000273 1029488 1043945 1161969 1167865 5150528 5395763 40.15 70.0 1
11:25:05 2024-01-23 722283 720572 221160 216108 353330 360582 390224 385509 245648 242913 296847 302315 335852 341893 4395836 4726830 6820852 6644863 1262890 1296606 324890 288355 306550 305701 355121 346668 337371 337403 233290 232096 741483 717178 1617793 1576897 492996 486805 712466 718438 894918 871232 940966 945859 986900 1001697 972674 1088377 2337095 2436721 1482224 1183689 778357 763412 942354 938043 982442 996659 1028615 1046670 1168765 1167976 5193663 5390991 40.15 70.0 1
11:25:06 2024-01-23 732039 719370 221564 216039 354543 364084 387303 383277 244788 243321 297590 303068 337043 338258 4395602 4748023 6864042 6631124 1245924 1294889 324627 288418 306586 309077 355370 348180 336320 338686 231804 232062 742376 719233 1605063 1567337 493347 489668 709438 718401 901461 871196 933019 944483 993395 1000719 965574 1077423 2331135 2449423 1428776 1179556 782864 765013 936083 940840 989739 998217 1025679 1041338 1171253 1173791 5244947 5410252 40.15 70.0 1
11:25:07 2024-01-23 733080 720572 220396 216874 355797 364599 390188 382632 245683 242878 297554 302359 337008 339210 4399016 4692295 6864373 6649882 1254890 1295810 323355 288757 305938 305429 355370 348463 334569 338686 232492 232062 754347 707746 1611376 1576336 492645 490742 710445 715338 898800 878753 937017 940819 987636 1012230 975444 1075887 2334454 2477429 1436601 1174334 783375 769388 934308 931415 991146 1002469 1028272 1033831 1162143 1167225 5225988 5388795 40.15 70.0 1
11:25:08 2024-01-23 725309 720608 220211 216073 354109 362948 387849 380919 245718 243286 296430 302992 336465 339998 4399175 4696319 6846109 6668639 1273755 1298483 324911 288541 305472 305701 355905 346596 336627 338615 232293 232027 753618 710282 1649796 1586117 494401 488216 712957 717346 894802 875640 941599 946180 984201 1003114 976225 1085144 2348472 2466877 1458966 1181195 781139 769669 942354 935428 982659 991697 1034195 1042713 1167105 1163022 5173844 5393156 40.15 70.0 1
11:25:09 2024-01-23 723534 718465 220467 216444 354392 360835 386686 384391 245718 242878 297590 303942 336229 340273 4408395 4774207 6864024 6649882 1255327 1297652 325906 288409 306442 305216 354836 345508 338664 338686 231804 233461 751395 717178 1607136 1574370 492645 486071 707894 716293 900231 873779 935405 946180 992584 1002478 973062 1085090 2341111 2446592 1411170 1187113 781139 765038 940879 938709 983844 991697 1027652 1044779 1171363 1171294 5201666 5392277 40.15 70.0 1
11:25:11 2024-01-23 732034 718469 220467 217122 354547 363791 387885 386396 246062 242167 297662 303494 336935 339759 4402109 4729385 6948005 6649882 1236596 1297652 325835 287837 306586 305216 353241 347687 336591 338650 232467 232096 737083 719233 1606289 1562889 490898 489668 708433 715279 900786 876959 936977 946294 993211 1008809 968912 1078899 2331511 2450630 1436601 1177880 783375 765013 934309 938007 986969 997343 1024669 1039928 1171363 1172825 5235548 5393194 40.15 70.0 1
11:25:12 2024-01-23 732039 722421 220431 216444 354538 364341 390188 382632 245694 242913 297554 301405 337008 339998 4386418 4691323 6864813 6684446 1255796 1296730 323355 288852 305508 305038 357403 348180 334569 339710 232492 232062 748629 707746 1604250 1575489 491945 490742 711271 715773 902465 880002 935607 940672 990363 1012084 973946 1075749 2335434 2471634 1434645 1174334 782869 769182 934345 932893 991220 1001688 1028459 1035416 1166112 1167138 5220477 5393156 40.15 70.0 1
11:25:13 2024-01-23 723808 720649 220207 216400 356975 360871 387885 381489 246476 242878 296443 303027 335958 340237 4399016 4690453 6826624 6669274 1262517 1294889 325611 288554 304577 306388 354020 345825 337643 337594 232492 232062 742912 708532 1638043 1585610 492409 488290 712466 714322 894766 880002 943732 941585 986923 1000683 974768 1081887 2348472 2458593 1460961 1171974 779781 770345 940212 928813 983358 1002396 1029488 1041451 1155461 1163771 5141213 5393156 40.15 70.0 1
11:25:14 2024-01-23 723696 719558 221120 216108 353330 362985 390224 384355 244928 243252 297554 301206 336465 341268 4399016 4720901 6801252 6626354 1268307 1297563 323877 288517 306514 308931 355370 346632 336591 337086 233218 233956 754347 716084 1611067 1581101 493897 488983 713479 720450 895117 873844 941599 945859 986997 1003629 974057 1088340 2337095 2439060 1438557 1182955 777802 762763 943591 936678 977749 993989 1030661 1041660 1169703 1165417 5180847 5402535 40.15 70.0 1
11:25:15 2024-01-23 733085 718465 220467 215104 353825 364857 387539 383241 245340 243731 296847 301241 337516 340612 4399016 4766475 6883517 6612104 1247741 1294743 324819 288757 305938 304542 357264 347887 337598 339424 232241 233160 741483 715390 1668757 1576610 494753 489487 708322 719458 902576 870542 934300 950039 994805 1000719 968428 1081769 2327823 2449423 1482224 1185418 783808 762871 935674 939412 986969 991395 1023197 1039928 1173760 1172177 5257822 5402535 40.15 70.0 1
11:25:16 2024-01-23 733816 720608 220053 216405 353825 365115 387885 382632 245718 242709 297590 302115 337008 340092 4386456 4708543 6853373 6659261 1249921 1294889 326676 288626 307104 308588 356898 346486 337634 340595 231067 234652 745771 710790 1612516 1574370 491945 486805 708396 714174 903787 878753 933019 940819 995449 1010800 973365 1072713 2335434 2475287 1409214 1175316 783808 768130 934073 934211 991220 1001688 1024691 1037873 1162907 1170518 5227941 5389310 40.15 70.0 1
11:25:17 2024-01-23 723293 720385 219556 216904 354352 360835 387849 383241 246856 241929 297144 303730 335958 339998 4392744 4671041 6820117 6650295 1258372 1302219 326676 288649 305686 306852 355889 346977 338997 337452 233075 234322 745187 712075 1605178 1576284 491002 486841 712466 713307 894581 880002 940367 938043 987636 1010800 976918 1080993 2337095 2462121 1400002 1169318 778912 767758 938338 931562 984173 1003105 1030661 1035454 1160496 1165453 5167799 5393156 40.15 70.0 1
11:25:18 2024-01-23 726788 720608 220467 216039 353330 360907 387668 384085 244963 243626 297554 302536 336465 339246 4386456 4715292 6798648 6659979 1270082 1298575 324622 288613 306081 306816 356298 346413 336520 338140 232492 231314 749415 713853 1638288 1576897 493347 486733 713949 718291 894168 872468 940926 946180 984201 1002405 973351 1088377 2335743 2445952 1348373 1181273 777802 765581 940916 935278 979834 991697 1031724 1042943 1167144 1163022 5166428 5389310 40.15 70.0 1
11:25:19 2024-01-23 726904 718973 220396 216258 354383 364084 386650 384085 245648 242878 296401 303027 336465 340612 4386456 4781620 6895577 6645505 1252608 1296656 325730 288577 305974 304577 357299 346106 335614 339938 231427 232062 750718 716154 1614329 1576610 494753 486354 706391 719495 898512 871196 937017 949328 993395 1003114 971293 1078888 2337095 2452901 1476119 1188022 783808 764495 937005 939412 986969 993989 1023234 1038663 1175461 1170518 5267505 5398682 40.15 70.0 1
11:25:20 2024-01-23 732028 719554 220053 216444 355048 362948 385527 382364 246062 242167 297590 301241 335958 339611 4405250 4717784 6913043 6659690 1240732 1294889 325906 288779 306918 308588 353737 346632 336591 338650 231804 233752 753581 713092 1612655 1567337 490898 486697 706391 713814 904022 878129 931654 942256 995510 1009372 971293 1075887 2337095 2462121 1428776 1175316 783808 767514 935674 934211 989776 998825 1022754 1035454 1164666 1173098 5239288 5393156 40.15 70.0 1
11:25:21 2024-01-23 726007 720613 220467 217122 354547 360835 387921 383241 245718 241761 297302 304348 335958 341064 4411791 4655128 6840300 6654511 1258008 1296663 323355 288852 305508 305251 355370 348960 338352 338686 232855 232027 743778 709266 1614657 1576897 491945 490014 712972 715242 899150 878129 936810 940819 989071 1012230 975954 1078998 2337095 2469588 1377382 1171974 781579 769219 936339 931562 986697 1001688 1029193 1034642 1162143 1166870 5211072 5394921 40.15 70.0 1
11:25:22 2024-01-23 724140 720644 220502 216254 354392 363559 387957 382025 245718 243661 297122 305635 339208 342720 4408484 4716672 6826624 6678828 1270007 1296730 323912 288617 306811 304542 356512 346632 337371 338686 232241 232743 750059 709266 1619259 1586117 494753 486503 712957 716330 897384 876261 938885 944836 984772 1000719 977685 1085239 2346094 2467837 1458966 1179556 780062 767514 942922 931491 981961 997379 1035276 1038742 1162143 1161377 5173449 5383777 40.15 70.0 1
11:25:23 2024-01-23 722780 722701 220502 216409 353325 360763 387560 385330 245949 245194 297122 305205 335817 341749 4402210 4746071 6840300 6640503 1259537 1296643 325906 288350 306514 306852 357403 347405 337608 337358 233819 232062 755068 717178 1615266 1576610 492645 486733 711960 718438 894530 872468 940966 945895 987636 1003114 972674 1086825 2337095 2433245 1416998 1181273 777802 763412 943591 936722 977749 991625 1030661 1041697 1168008 1163835 5179155 5404198 40.15 70.0 1
11:25:24 2024-01-23 731641 718537 221599 216537 355437 364638 387123 383134 244446 243556 297270 302676 336830 341506 4386805 4758035 6863926 6612142 1244149 1294889 327868 288554 306550 308859 355940 348216 336084 338686 231839 232096 742912 717178 1635140 1567677 493272 490779 708433 718438 901461 871196 934300 945895 993395 1006453 965648 1078229 2327823 2445952 1456971 1180433 783808 763953 934345 938043 986969 991697 1023234 1040708 1171363 1172177 5241203 5403896 40.15 70.0 1
11:25:25 2024-01-23 734196 721684 220326 216344 355802 365042 387813 385005 245543 243147 297410 303281 337516 338223 4386191 4688224 6854600 6650492 1257119 1294889 323390 288757 305257 304577 354836 348463 336681 339198 232527 232027 754347 709413 1621751 1575779 492645 491126 710445 714174 898512 878129 935405 940819 989071 1011961 975444 1075887 2335434 2473533 1438557 1173643 783808 768003 934345 931562 989073 1001688 1029193 1034679 1164629 1167175 5215277 5397474 40.15 70.0 1
11:25:26 2024-01-23 723756 720462 219605 216797 356810 360690 387704 382632 246892 242167 297554 304179 336724 342440 4402109 4689799 6836357 6678586 1263419 1296643 324401 288757 305974 306174 353206 346106 338153 338423 233090 232777 745771 712584 1621986 1583868 491945 485256 710445 714322 894618 877801 940929 940819 984772 1000719 977648 1084466 2346368 2462121 1460961 1171974 778912 770382 940879 930902 983358 1003105 1030990 1041451 1156054 1166175 5155826 5395763 40.15 70.0 1
11:25:27 2024-01-23 723242 719876 221479 216409 353294 360907 387993 385030 245060 243286 297626 302080 336736 341821 4402109 4717544 6808701 6631126 1259296 1294889 325871 287909 306478 306130 355121 346705 338664 336613 232890 232131 746369 717178 1611144 1574661 492996 485292 710445 718438 894581 872504 939628 946566 989656 1001697 971983 1085239 2340421 2441676 1445002 1184641 780025 764495 943591 938043 981961 991661 1028615 1048331 1172095 1170463 5193663 5402258 40.15 70.0 1
11:25:28 2024-01-23 733080 719009 221656 216994 354903 364599 387885 385509 244963 243286 297302 303210 337043 338258 4395836 4747930 6874165 6631124 1240645 1295019 324854 288757 308320 306420 355121 348710 335614 338686 231804 232131 744341 719233 1623951 1565111 492645 490396 709438 718401 902741 873123 933019 944520 992691 1006453 965648 1078998 2331135 2449423 1456971 1181273 782693 764495 935691 938116 991087 999595 1024947 1040595 1171290 1173728 5239288 5388795 40.15 70.0 1
11:25:29 2024-01-23 732969 721628 220431 216409 352262 364599 391602 383099 245753 242913 297991 303068 337043 338258 4389613 4676371 6854325 6650371 1258915 1296606 323355 288757 305887 305464 354339 348216 335578 339436 232527 232062 743778 707746 1638280 1576897 492645 491126 712994 714699 898873 878753 937109 940819 990546 1012230 973387 1075887 2335743 2473533 1436601 1175173 783375 771587 935691 931415 990442 1002250 1029006 1037708 1165337 1167102 5213997 5391468 40.15 70.0 1
11:25:30 2024-01-23 723808 720608 220255 217083 354352 360835 387885 383241 246821 242098 297554 303027 335923 340273 4389637 4658929 6827405 6678304 1260714 1298575 324365 288721 304255 305891 355172 346033 337572 337594 232819 232062 745771 713092 1611934 1581108 491596 486697 712466 714322 894802 880002 941599 940078 986997 1000683 976188 1082001 2343753 2462308 1462956 1172659 778912 771587 941013 931565 986122 1002959 1032133 1041413 1155424 1167865 5143171 5395763 40.15 70.0 1
11:25:31 2024-01-23 725795 720026 220895 216224 353790 362948 390188 384355 244893 243252 296847 301206 335958 340487 4386493 4715292 6791499 6650257 1272845 1296730 324911 288757 305938 304508 356190 346559 336591 338104 231768 234185 751566 710790 1612040 1583630 494049 486697 713479 718401 891900 875019 942270 946294 984201 1003114 976684 1085106 2345122 2459876 1456971 1182038 779461 769396 942354 936205 983358 997307 1033966 1046557 1167070 1164670 5155561 5383777 40.15 70.0 1
11:25:32 2024-01-23 726908 718465 220427 216409 355423 362912 386650 384391 245476 244927 296358 303942 335958 338972 4392704 4770802 6878612 6650371 1250273 1298575 325871 288535 306370 306599 355334 345754 337608 339639 231768 233461 743469 717178 1610482 1575489 494049 485256 707894 716801 899262 875019 937686 948764 992547 1002478 970835 1085181 2341111 2448332 1461111 1190567 782256 765581 940879 938007 987215 996100 1026189 1044826 1171363 1171294 5201666 5393156 40.15 70.0 1
11:25:33 2024-01-23 730995 717908 220207 217117 355048 364588 387813 385509 246062 242133 297662 303494 336417 339723 4386418 4720112 6915994 6649882 1238362 1296730 326820 287603 306478 305891 353737 347687 336556 338650 231483 232062 752168 717178 1620704 1565111 491246 490056 706391 714157 900847 878210 936977 945470 996106 1008809 970292 1078041 2335110 2451161 1458966 1178670 783375 765544 936339 938228 989776 998777 1023901 1039928 1168008 1174520 5229883 5393156 40.15 70.0 1
11:25:35 2024-01-23 731000 722421 220431 216409 354543 363534 390188 383205 245865 242674 297626 302643 336972 340273 4389637 4661830 6868836 6645317 1254574 1294889 323842 288757 304542 305429 356898 347123 335543 340188 231768 232062 756518 707746 1623738 1576610 492645 491769 711271 715736 904875 880628 934866 940672 992470 1011055 973946 1075517 2334454 2481149 1484259 1175316 784925 769182 933028 934111 991220 1002396 1026189 1037707 1165448 1170518 5220477 5383777 40.15 70.0 1
11:25:36 2024-01-23 722780 720062 219701 216746 354348 360835 387849 382632 246476 242133 297309 303027 334948 340273 4389637 4684399 6827405 6668773 1261615 1296730 327600 288721 305189 305926 353206 346559 338355 338104 232855 232062 744341 713341 1625476 1585610 493114 488290 712429 715338 896673 881254 942361 942256 986997 1000719 976918 1084825 2349707 2462121 1434645 1173298 781139 770382 940879 931525 984757 1003105 1030953 1041451 1157920 1163698 5126234 5383777 40.15 70.0 1
11:25:37 2024-01-23 722499 720062 221421 216224 353821 364048 390224 385545 244928 243252 296847 302501 336465 341268 4386606 4715406 6801252 6640503 1272845 1297652 324911 288757 306442 304542 356249 346596 336591 338401 232206 233956 759280 712482 1629343 1585882 494753 490025 715510 719274 891826 876261 944361 946180 985598 1005503 976881 1085239 2342086 2464339 1458966 1181273 778912 767758 940879 936597 983358 997307 1035514 1043181 1167971 1163022 5163136 5393156 40.15 70.0 1
11:25:38 2024-01-23 724791 718973 221120 216444 355981 360871 386650 385238 245718 243286 297590 306447 334984 339759 4399016 4764828 6874165 6649605 1253538 1296643 325871 287909 306442 306816 357656 345290 340274 341681 232150 233880 751395 717178 1605754 1576284 493775 487598 709401 717346 898763 875088 940761 947526 990510 1001697 973062 1091394 2343753 2443681 1405301 1184641 781139 765581 942922 939375 983358 997343 1028422 1046357 1170533 1169654 5195971 5402535 40.15 70.0 1
11:25:39 2024-01-23 731826 717917 220436 217083 354798 364048 387849 386452 245683 242505 297626 303494 337008 339723 4399061 4726830 6912674 6631088 1234147 1300363 328600 288026 308103 306672 356682 348033 336957 338508 232313 234652 753618 721016 1604898 1561779 491596 489632 710764 718125 901107 876261 935682 946294 994805 1007875 967704 1078191 2332794 2452901 1456971 1179556 783808 765581 935691 938709 989776 997343 1021705 1041451 1171363 1173838 5235548 5393156 40.15 70.0 1
11:25:40 2024-01-23 732555 720572 220431 217262 355048 365115 390188 383205 245718 242505 297302 302643 337043 339210 4389637 4676371 6845696 6660029 1258910 1297475 324911 288685 307211 306816 355228 348563 337634 339258 232819 231831 743778 709266 1615643 1576897 492645 491053 712466 715242 898252 878753 936736 940819 989772 1012230 975444 1077915 2334454 2469588 1416998 1175316 781579 769763 935674 931562 989073 1002396 1029193 1033868 1162143 1167193 5210794 5383777 40.15 70.0 1
11:25:41 2024-01-23 723559 722421 220431 216073 354419 362948 387524 382025 245753 243252 296430 305133 336701 339998 4386814 4688681 6835251 6669122 1264247 1298538 327442 288703 306261 306961 354233 346069 338628 338140 233054 234652 733384 712075 1616453 1584755 492996 488290 711849 714322 894544 879159 942307 940819 987293 1006417 977648 1082076 2343035 2462121 1460961 1173643 778912 770345 940879 931562 982706 1003105 1031724 1041660 1158778 1165417 5133525 5391468 40.15 70.0 1
11:25:42 2024-01-23 722535 719517 221812 216409 353856 362985 391364 384967 245305 243252 297554 302536 336465 340752 4399016 4714640 6815974 6650257 1273642 1299133 324057 288757 306478 304542 357264 346340 337335 338650 232492 231993 745187 711771 1637896 1586117 494753 486769 714509 718401 896184 875989 942344 945507 985598 1003114 979506 1086788 2343753 2462121 1456971 1181273 780025 765814 940879 935540 984546 997343 1035514 1043181 1164592 1161964 5175125 5395356 40.15 70.0 1
11:25:43 2024-01-23 723808 719522 221120 216444 354388 360871 386650 384391 245718 242878 297590 305061 335923 342683 4405363 4763834 6866490 6654739 1253538 1296730 327101 289190 306406 305429 355406 345508 338628 339150 232349 234652 743469 717178 1601657 1575489 492996 485256 709942 717383 899938 875019 936773 947645 990510 1000282 972674 1086703 2343753 2441948 1476119 1184641 781139 765013 942922 939375 983358 991625 1029193 1046269 1171363 1169718 5192260 5393156 40.15 70.0 1
11:25:44 2024-01-23 733672 718501 221555 217122 354547 363791 387849 386432 245305 244927 297302 304133 336759 341432 4395736 4738524 6920925 6641028 1236025 1297652 325800 288314 308357 305891 353772 347887 336320 339675 232492 233102 744341 718719 1609760 1562616 491596 490360 709942 716801 902741 876261 935682 944836 993395 1006417 968465 1075560 2327823 2448890 1401645 1179556 783808 765581 936339 938709 991220 997343 1023197 1041451 1171363 1175387 5235548 5402535 40.15 70.0 1
11:25:45 2024-01-23 732811 720608 220431 216780 352306 364859 390188 385551 245437 245194 297374 303458 337339 341542 4395926 4688961 6848415 6650144 1254890 1295739 323877 288311 305472 305926 355085 347687 334569 340703 232293 232096 745771 707746 1621495 1576610 492645 491769 710445 715338 901182 880002 935682 942825 993395 1010800 975444 1075887 2337095 2475287 1434645 1174479 785485 770075 932991 931562 991925 1003105 1028539 1035454 1163731 1169764 5224208 5391468 40.15 70.0 1
11:25:46 2024-01-23 722775 719638 219710 217363 357568 360582 387632 385278 246924 242774 297266 303838 336288 343281 4399016 4671041 6836757 6673536 1261878 1294889 324854 288757 304542 306388 354836 346069 337643 338650 232492 232096 742912 707746 1625600 1586117 492645 486012 712466 714322 898738 880628 940929 940819 986997 1000719 977648 1082039 2346368 2458630 1460961 1173643 778912 770345 940879 929430 983358 1002396 1032495 1041451 1158778 1163735 5145233 5383861 40.15 70.0 1
11:25:47 2024-01-23 727940 723474 221373 216305 356553 363902 390630 383099 245165 243591 297279 305205 337728 339723 4392744 4719081 6799003 6645618 1264939 1299442 324730 288757 306514 304542 356440 346632 336627 337630 234083 231993 751488 716154 1614422 1576897 494049 486769 713462 719458 894802 873742 942346 947237 984772 1003114 974057 1088377 2340421 2434461 1476119 1183798 778912 765038 943591 936641 979834 995395 1030661 1043181 1167144 1163735 5166645 5405195 40.15 70.0 1
11:25:48 2024-01-23 732522 719616 220944 215905 356553 365005 387668 383099 245305 243696 296430 301206 337008 340317 4405477 4765708 6873251 6612104 1247703 1294889 324854 288757 306226 304295 357264 347687 335578 339675 231804 232096 741483 713853 1656929 1574370 494753 490360 708433 719495 902741 871159 935682 948618 993395 1006113 968502 1078888 2327823 2452901 1484259 1184641 783808 762837 937005 940782 989073 991625 1024691 1041451 1177128 1174625 5259880 5405195 40.15 70.0 1
11:25:49 2024-01-23 736298 720389 220290 216944 353825 365115 387849 382060 245988 243815 297554 302736 337481 340092 4386380 4701808 6863172 6684167 1249026 1294889 325871 288852 304577 306672 354304 346668 336591 340990 231768 233299 757279 712075 1615630 1572135 491945 486841 707894 714322 903750 879044 933019 940819 995510 1010800 972674 1075887 2337095 2471340 1347911 1177831 786045 768094 934345 935540 992630 1002396 1025566 1040922 1168654 1173801 5231501 5386330 40.15 70.0 1
11:25:50 2024-01-23 725965 720608 220436 217152 355944 362803 387885 384092 245718 241761 297626 304990 336465 341821 4392744 4644478 6817299 6650106 1258915 1296606 324365 288757 305974 305702 353737 348216 337608 337630 233254 232062 750059 712075 1612031 1576897 491246 491126 713499 714322 899377 879685 938848 940819 989656 1012230 977648 1080462 2337095 2461849 1401885 1165990 781139 765851 940212 935556 988934 1005764 1032095 1038880 1162070 1171294 5210577 5383501 40.15 70.0 1
11:25:51 2024-01-23 725226 723224 221085 216370 354428 360907 387885 384460 245753 243286 297360 302781 336465 339962 4389637 4704218 6798648 6649882 1273945 1296372 323390 288856 306334 304542 356512 346632 336627 339436 232492 232062 755068 709774 1614084 1586117 494753 486805 715052 718984 896747 875989 942309 944520 985598 1003114 976684 1088377 2340421 2452901 1458966 1181273 780621 768775 942354 938203 983807 999632 1036565 1046632 1168765 1165342 5163136 5400860 40.15 70.0 1
11:25:52 2024-01-23 725870 718238 220471 216340 355490 360907 386686 384355 245718 242913 296358 304401 336465 338982 4399061 4773965 6873251 6650371 1251309 1296643 325871 288757 306478 305464 355940 345544 337643 340188 232328 234386 752866 717178 1603250 1574370 494049 485976 708433 717346 900148 875640 936847 947645 991951 1000282 972674 1085239 2343753 2451237 1405301 1188811 782256 767196 942885 940878 984720 998924 1029193 1046376 1171363 1170761 5201666 5405195 40.15 70.0 1
11:25:53 2024-01-23 732559 719517 220467 216931 355044 363791 387921 386432 246304 242540 297662 301206 336937 339210 4386418 4729385 6892644 6631124 1236126 1294889 325835 287873 306586 305464 354020 348463 336627 339436 232492 232743 742912 719233 1602266 1562889 491596 490779 710445 717346 904394 876261 935682 945507 993395 1006453 967741 1081150 2335743 2454114 1458966 1182038 783375 764927 936968 940745 991220 998789 1025458 1041226 1173860 1173838 5235420 5402535 40.15 70.0 1
11:25:54 2024-01-23 734086 722175 221125 216780 353330 365115 387957 382060 246062 242709 297626 301241 337799 340612 4389675 4688961 6854600 6659261 1257044 1295810 324730 288757 305508 305464 355406 348216 334569 340739 232990 232062 752917 707746 1630696 1576897 492645 491856 710445 715242 901461 879740 937017 942256 994741 1013827 976684 1077310 2337779 2479673 1436601 1175173 785620 769800 934345 934211 992556 1003105 1029193 1037707 1164629 1170454 5222419 5393156 40.15 70.0 1
11:25:55 2024-01-23 723623 722175 220044 216931 354392 360871 387921 382901 247064 242709 297266 303942 336465 340273 4399016 4680420 6826624 6669465 1262517 1296730 324854 288757 306478 306423 354020 346632 338664 338140 232890 233102 744341 713853 1606292 1584755 492645 486354 712466 714174 898307 881217 943732 942256 986997 1008538 979618 1085144 2350436 2462121 1432689 1174479 780025 773236 940879 931562 983358 1003105 1035085 1038663 1160187 1165417 5150958 5394832 40.15 70.0 1
11:25:56 2024-01-23 723632 721910 221852 216478 353856 363534 391364 385581 245340 243696 297590 302570 337008 341304 4395878 4720901 6813195 6640503 1262890 1299437 325871 288418 308320 304577 355905 348216 338117 337630 233290 233102 752168 717178 1610763 1576897 493347 491070 714456 721478 894471 873595 942232 950227 989101 1005919 976101 1089462 2343753 2441918 1381115 1182758 778912 765851 943591 939539 981314 1000005 1034777 1044784 1169703 1162981 5173449 5393156 40.15 70.0 1
11:25:57 2024-01-23 725870 720062 221116 216478 355490 364048 387575 384391 245718 242947 296674 306137 336500 338223 4386177 4781065 6863926 6649989 1252607 1299442 325871 288757 305974 305464 355406 345581 337679 339710 232328 233136 741475 717178 1608796 1576284 494753 488636 709401 718400 899715 875492 939695 949551 993395 1001697 971293 1085144 2343753 2443681 1405301 1188811 782902 765581 942649 940078 983439 991697 1029193 1048546 1171363 1170518 5195046 5394921 40.15 70.0 1
11:25:59 2024-01-23 733080 719009 221656 216483 354793 364599 387885 386704 244963 242947 297626 303494 337043 339210 4399016 4738657 6883517 6631124 1238879 1294889 324854 288350 308320 309149 355121 348216 336084 339460 232768 234652 745771 721296 1625465 1567337 493114 490597 710409 718400 903787 874982 935682 945895 993395 1008772 968428 1078998 2331135 2451161 1456971 1177880 783808 765038 935674 939412 991220 998825 1021742 1041451 1171363 1171706 5231811 5398682 40.15 70.0 1
11:26:00 2024-01-23 733149 721664 220467 216483 352271 364857 387993 382937 245753 242913 297266 303068 337552 338223 4392744 4683112 6854600 6649882 1252069 1293052 323616 288757 304577 306852 357403 347112 337598 340595 231661 232939 742912 707746 1647275 1576610 493347 490907 710445 713147 901107 880002 936977 942256 993395 1010800 974057 1078760 2337095 2471340 1430732 1173643 783808 770419 934345 933548 991220 1003105 1028459 1035491 1164629 1170482 5220477 5383777 40.15 70.0 1
11:26:01 2024-01-23 723842 720649 219745 216435 354392 360835 387921 382632 247064 242709 297626 303484 335958 339759 4392744 4677713 6827019 6669425 1263419 1299437 327673 288504 306225 310591 356430 346450 338557 338235 233075 232998 744341 713092 1606541 1585882 492996 486733 713949 715847 898660 879081 942344 943599 987636 1006453 977722 1082113 2346368 2462121 1432689 1173643 778912 772058 940916 931562 983439 1003105 1032533 1040141 1158814 1165521 5145233 5383777 40.15 70.0 1
11:26:02 2024-01-23 722020 719517 221466 216439 353860 363816 390260 385274 245305 243286 297302 302570 336689 341857 4386418 4708543 6779997 6645731 1269762 1298575 324911 288761 306406 306852 356369 346977 337193 338543 232170 231993 756462 711300 1635452 1585610 494401 486539 714546 719495 896393 876261 945034 944520 984772 1003114 974077 1089774 2336822 2441948 1376902 1181273 777829 765581 944262 936891 980567 991697 1033766 1044742 1168045 1164670 5166872 5393156 40.15 70.0 1
11:26:03 2024-01-23 726751 721416 220458 216112 354992 364084 387849 384391 245437 242913 295453 303061 336736 340092 4395878 4775747 6874715 6630975 1254612 1294817 325765 288577 306297 306852 356861 345300 337643 339746 231804 234652 745771 717178 1599751 1574370 494753 488290 708433 716838 901024 875640 936107 947274 990546 1003114 968502 1080499 2337095 2452983 1415083 1190572 783602 765581 939545 940782 986269 993989 1026226 1043306 1173764 1170518 5237360 5398682 40.15 70.0 1
11:26:04 2024-01-23 728927 719554 220467 216931 354857 362985 386378 383241 246476 242167 297626 302536 337008 339281 4383246 4708392 6918094 6659852 1237397 1299437 329728 287706 305866 305677 355853 346830 336556 338615 232129 233067 740053 717178 1607186 1567677 492409 486841 708396 714322 905038 878753 934262 943494 996217 1012230 972637 1078961 2334454 2459876 1458966 1178670 787167 767758 937005 936870 989776 1000237 1021668 1038446 1166280 1169118 5237360 5383777 40.15 70.0 1
11:26:05 2024-01-23 727940 720572 220431 217052 355048 360871 387921 383170 245683 242167 297662 303494 335923 341304 4392704 4648382 6840300 6640532 1254890 1294889 324766 288504 305436 305429 355334 348710 335543 340045 232676 232062 745187 709413 1609436 1576897 493105 491820 710445 715206 901425 880002 938355 942825 991951 1014828 976832 1077061 2337095 2471340 1440513 1174479 783808 770309 936339 933939 991925 1003105 1030661 1035416 1167935 1170482 5218522 5391468 40.15 70.0 1
11:26:06 2024-01-23 724791 720608 220396 216409 355174 362948 387885 382025 246821 242878 297518 306447 336689 342683 4405358 4692348 6846514 6669185 1264323 1298575 325344 288757 305974 308370 354268 346596 338628 339101 232855 233102 744341 711061 1620925 1586117 494049 486697 712466 715206 898660 881254 942344 943494 987599 1007839 980502 1086788 2346368 2462121 1432689 1174979 778912 772021 943591 931562 983358 1003105 1032458 1040882 1160459 1165417 5135827 5383777 40.15 70.0 1
11:26:07 2024-01-23 723293 720026 221120 216374 354073 362985 391364 386151 245437 245540 297266 305169 336323 342194 4399061 4726105 6782089 6649989 1272205 1300423 323355 288766 306478 304958 356476 347159 337608 338686 232492 231993 748786 711809 1637075 1584755 494753 486769 714509 719495 891937 876261 945034 944483 988962 1003114 974041 1088186 2340421 2443409 1378718 1182955 778357 765581 946277 935278 980530 991697 1033268 1045442 1169629 1166321 5180847 5392879 40.15 70.0 1
11:26:08 2024-01-23 727778 720576 220467 217262 358582 364859 387560 387194 246300 243521 297122 303803 336830 340948 4405300 4791829 6873027 6640503 1253463 1302257 325871 288757 306442 305891 357515 346596 337099 340428 231804 233461 747818 717178 1599751 1575921 495812 486733 708433 719458 901461 875019 936773 950039 994099 1003114 971256 1082039 2342086 2458630 1401389 1194083 785485 767758 940212 938228 986969 993989 1026189 1044704 1174694 1170518 5244853 5385707 40.15 70.0 1
11:26:09 2024-01-23 732103 722098 220873 217654 355802 363902 388828 385438 245543 243815 297266 303777 336937 339687 4386823 4714962 6911573 6640569 1238362 1296730 327313 287837 306189 305464 354268 347687 336591 338686 232328 232708 742912 717178 1620818 1567337 491596 486841 709401 714322 904022 878753 933248 944836 996217 1011514 971256 1078998 2336353 2452901 1458966 1177831 786045 765851 937005 935278 989776 1001688 1021668 1039652 1167935 1176218 5237862 5403896 40.15 70.0 1
11:26:10 2024-01-23 732002 720426 220970 216978 354971 364417 390006 385551 245683 242913 297590 302643 337008 342403 4389637 4685025 6864373 6649882 1254890 1294889 323616 288757 304183 305464 355370 348180 334605 340188 232456 232027 750059 709774 1629206 1576897 493347 491820 710445 714120 901461 880002 937686 943494 991951 1012230 976188 1075887 2337779 2477043 1434645 1174479 783808 769794 935674 934211 992630 1003105 1030661 1035416 1164592 1174625 5230370 5386368 40.15 70.0 1
11:26:11 2024-01-23 724273 720389 220255 217654 354321 360835 387921 384355 246821 243815 297122 302992 335958 341832 4386272 4649537 6820739 6640758 1258877 1297652 323912 288757 306406 305429 353772 348216 337608 338377 233254 234386 752917 712075 1597490 1576897 491246 491089 713462 714194 899938 881254 939553 939502 990546 1013662 977648 1081075 2337095 2464339 1379924 1169318 782256 769906 939674 934875 986969 1003105 1033040 1037948 1166112 1170422 5212582 5395763 40.15 70.0 1
11:26:12 2024-01-23 727310 722686 221577 216078 354392 363207 390739 382025 245683 245540 297266 305850 336830 340273 4386606 4712030 6817299 6649882 1273718 1296606 324911 288757 306190 304577 357013 346267 337608 339400 232855 233102 763164 709774 1626431 1585845 494753 486769 714509 717346 898660 876261 942307 944483 986297 1004533 977413 1086788 2343753 2460374 1404764 1182955 778912 768849 942922 937559 985848 1001012 1038047 1047418 1168765 1166211 5172685 5393156 40.15 70.0 1
11:26:13 2024-01-23 725600 721684 221085 216409 355423 363171 387267 385366 245718 242878 297554 304648 336465 339210 4395878 4762243 6854600 6649882 1253098 1297652 325906 288590 306442 305429 355370 345508 338117 339675 231804 233461 752866 717178 1606484 1575489 494049 488983 709438 717346 901425 875640 936773 949020 993358 1003114 971256 1082076 2343753 2458630 1367102 1192286 785620 767647 942316 940878 987564 996063 1030549 1047418 1173749 1171294 5216555 5399173 40.15 70.0 2
11:26:14 2024-01-23 728927 721416 220396 217689 353290 363534 387231 385545 246476 242133 297626 301241 336972 339723 4399016 4717544 6915994 6659493 1241626 1294889 327349 288314 306442 305926 354020 347687 336556 338686 232855 233461 753618 717178 1618109 1567677 491945 486841 708396 714322 904022 880002 933019 943494 993888 1012230 972674 1078998 2337095 2467724 1480189 1181912 782940 767758 938338 940911 991888 1002469 1025679 1040670 1170533 1171634 5229883 5398282 40.15 70.0 2
11:26:15 2024-01-23 728927 720576 220467 216409 353716 363791 390775 384355 246062 243286 297266 303494 337008 340273 4389637 4664478 6836757 6631088 1257044 1294889 326409 288757 306442 305464 355905 348710 336591 338650 233254 232062 754347 709774 1599751 1576897 491834 491473 714509 716293 901293 880002 938168 943494 990473 1013662 977648 1081672 2341778 2474390 1438557 1176013 785058 772136 936968 934100 989776 1003105 1031397 1037911 1165448 1167353 5200357 5383777 40.15 70.0 2
11:26:16 2024-01-23 722780 720644 219710 216444 355454 362948 387957 382632 246856 242878 297554 303942 335958 340273 4389637 4684399 6827019 6669425 1264323 1296730 324854 288757 306478 306388 353737 345544 338390 338140 233018 232062 744341 711809 1611139 1586117 493347 486697 712466 714136 894853 880002 942344 942155 986813 1009931 981677 1085181 2350436 2466877 1462956 1176013 781139 770890 942922 931562 986085 1002959 1033607 1040882 1160459 1167976 5143171 5383777 40.15 70.0 2
11:26:17 2024-01-23 723108 720026 221466 216396 354357 362948 390812 385581 245305 243286 297590 302806 336465 341821 4399023 4715292 6803849 6640320 1264939 1296730 324819 288721 306550 306384 355905 346632 337371 338114 233947 232027 748629 717178 1620411 1576897 494401 486841 713499 719495 894544 876959 946436 951581 986997 1005956 976832 1093013 2346120 2443681 1378718 1182758 778912 767647 946445 938007 982659 1000980 1035365 1047798 1171363 1167102 5170574 5402624 40.15 70.0 2
11:26:18 2024-01-23 731770 722175 221656 217152 356601 366149 390188 386474 246476 243696 297626 304895 338773 339759 4405250 4782544 6901227 6659261 1261915 1305990 327879 294224 310286 309254 362948 349240 341785 345306 234679 235668 748093 724405 1631567 1582505 498378 496755 718061 727725 917011 884322 947734 961193 1009730 1020665 980317 1094554 2364912 2486741 1446382 1197403 796789 774800 952565 957456 1005409 1018417 1040769 1053932 1188959 1197907 5261567 5440050 40.15 70.0 2
11:26:19 2024-01-23 742353 732869 224354 219943 361024 369848 400308 396322 248153 247551 306064 310587 343726 350799 4433367 4701843 6919878 6781878 1298336 1335311 333924 294118 317385 319020 372539 361964 351835 354885 236473 238673 782143 729627 1666043 1618191 506239 498551 728848 736002 922260 899799 969255 973997 1013937 1026212 992602 1111737 2411275 2515655 1428512 1206427 799379 784020 971330 966365 1013154 1021337 1051093 1069556 1200103 1197944 5322131 5477565 40.15 70.0 2
11:26:20 2024-01-23 755368 743067 223274 219570 366946 375291 405840 402231 249709 247551 310378 314522 347400 349805 4464667 4752947 6995741 6790563 1311485 1354210 332409 292937 319925 321969 373110 365639 357633 358400 237849 238795 767211 726611 1654482 1629914 505157 498203 724796 727725 918483 897245 958151 963649 998902 1015409 983265 1096659 2417629 2515360 1398119 1198244 791675 779513 962084 956394 996189 1012221 1041794 1053731 1180583 1181331 5248416 5470255 40.15 70.0 2
11:26:22 2024-01-23 760088 745736 220396 215035 363625 372575 405515 403400 247931 246372 309356 311659 345800 349769 4464667 4792762 7046553 6790871 1305783 1355720 326643 291624 319038 319739 375713 364094 351654 354848 234643 236881 768641 727532 1630732 1611407 494753 495035 713499 715773 906366 887999 940929 940878 985449 1000647 965574 1068819 2391030 2515655 1379924 1174479 781139 771511 944933 938043 986269 1004524 1023197 1029828 1152923 1159698 5224348 5440050 40.15 70.0 2
11:26:23 2024-01-23 760532 747293 214945 211887 358714 365246 403985 400473 245305 243286 306250 312187 341122 348175 4448936 4784359 6947854 6766495 1311126 1360933 324766 285098 315311 315865 369524 359913 347363 350544 229759 232679 757206 728693 1615310 1594935 493347 489595 699202 707651 893386 865167 922837 931599 966504 981372 936664 1043213 2364912 2489780 1334086 1182955 774483 755224 927732 930593 968530 975757 998213 1013800 1149584 1139827 5293874 5443717 40.15 70.0 2
11:26:24 2024-01-23 758696 744510 212357 208821 354047 360835 396898 393846 242679 241051 301543 308416 340108 339759 4448936 4757017 6952172 6744582 1308591 1352902 316438 280915 313378 312924 365353 357878 345528 345306 226675 228715 755776 717178 1623211 1595337 484048 483908 692006 691835 875120 857821 907626 906510 946047 966650 926377 1022449 2342086 2473496 1420951 1155550 759612 747141 912572 907762 954861 964318 983126 991686 1115252 1118320 5211072 5393156 40.15 70.0 2
11:26:25 2024-01-23 748960 743560 209464 204532 349783 355263 394454 390278 238849 238748 297266 304401 334984 340612 4436254 4765382 6856289 6707754 1313392 1348769 313693 278065 311350 308283 362587 351177 341749 340428 225666 226295 755068 720031 1618600 1590627 481987 474893 682786 687776 861623 839381 895717 901305 929697 943037 910191 1011865 2331135 2452901 1324670 1156665 749705 737921 906607 899892 938204 952056 975276 983029 1102051 1101731 5147400 5374399 40.15 70.0 2
11:26:26 2024-01-23 753925 743067 207616 205214 345525 351893 392472 390830 241639 235777 297309 304562 332869 340333 4469864 4816076 6913518 6706342 1300193 1346500 313765 276078 306514 306852 364011 349204 336627 341387 224183 224898 752168 715131 1638558 1585845 481303 476712 673566 685529 861623 832522 881212 896738 928380 933900 899238 1001606 2326169 2425241 1321044 1156665 746511 731224 900800 897227 931650 942992 963896 979501 1100454 1100656 5201172 5398682 40.15 70.0 2
11:26:27 2024-01-23 757533 743177 207612 204209 343493 355496 392472 387903 237024 235777 297063 302431 334702 337740 4471386 4815473 6991372 6716898 1287935 1344715 314087 275813 306297 309315 360907 349768 337371 340703 222734 224707 738624 713092 1615890 1586117 476781 474028 671658 677232 859789 834561 877067 885500 925024 937975 887209 991013 2316903 2431009 1315253 1150614 746506 729118 893621 894683 935665 937579 956196 971596 1104471 1099717 5273143 5412026 40.15 70.0 2
11:26:28 2024-01-23 759962 745736 206291 204639 345287 355496 392472 386452 238177 234841 297056 303316 334807 336304 4480818 4768317 6937282 6743669 1313354 1352428 311639 276098 306586 306423 360291 349276 338664 338377 224398 224169 759633 712075 1627421 1604557 476703 471539 673566 677232 851153 833934 879887 880308 911881 932675 896687 988822 2318550 2445952 1337853 1140827 744454 731563 892245 888162 930329 943028 958104 965043 1088384 1094283 5258099 5417426 40.15 70.0 2
11:26:29 2024-01-23 751625 750643 205975 204613 348907 354435 394700 389988 238353 233466 296703 304348 336544 340985 4502182 4811722 6919878 6777036 1334052 1355757 309719 276328 306550 305961 364011 350297 337371 338686 224924 223443 756462 717178 1616063 1599873 477077 472981 675481 679607 847500 827810 879570 884244 909361 926905 893363 988859 2330861 2449423 1338316 1147340 741397 732755 893290 884299 922430 937651 960264 965732 1080551 1089783 5196212 5419419 40.15 70.0 2
11:26:30 2024-01-23 758073 755141 207443 204183 345974 354848 393685 390997 236568 234945 296912 304134 334948 339574 4498596 4854445 6972058 6753048 1311519 1361545 313062 275253 306586 306423 363743 348959 336084 340463 223625 224707 753618 718996 1622954 1595337 477121 471575 667826 678535 850549 822950 869391 882572 909876 920150 882904 988822 2324516 2425241 1324882 1155842 739285 726122 894816 887837 917140 928637 955739 965043 1085239 1078834 5229883 5451296 40.15 70.0 2
11:26:31 2024-01-23 758590 751477 206253 204285 349645 351713 393584 391273 236989 234058 296645 302536 333907 340076 4527397 4914914 7018792 6758126 1300298 1359612 311131 272928 308393 305961 360871 351357 336556 339411 223625 224516 747200 721441 1621489 1592889 473400 468850 666235 672440 851153 827810 864584 871214 910651 919524 874987 979088 2309278 2427564 1305837 1153376 742987 722421 884304 889243 922430 928260 944351 960888 1086841 1082163 5245406 5461790 40.15 70.0 2
11:26:32 2024-01-23 768582 754766 206257 202963 345489 355999 390859 388083 235529 234771 296286 301760 334948 337548 4524161 4877744 7041108 6783305 1311485 1360578 309971 274184 304220 306708 360907 349768 336206 338722 222891 223132 751488 713834 1635607 1599873 473400 468850 665830 671179 846298 824772 862017 867060 902764 918469 871164 968753 2309278 2427564 1302070 1147340 738758 723445 881370 882264 919817 927551 938171 955825 1084468 1079095 5263646 5461790 40.15 70.0 2
11:26:33 2024-01-23 774756 754370 209419 203184 345808 354743 393511 391106 234734 232169 295623 300845 334198 338248 4539697 4877744 7031783 6790563 1320918 1361965 307813 273729 304292 304542 360907 350297 336206 337096 222578 222719 748006 715131 1618588 1602148 472057 468778 665866 669440 841907 820942 860145 865830 898232 910583 869857 968199 2309278 2425241 1322963 1146523 737181 720307 878868 877782 917687 924887 936821 949985 1078251 1076038 5269339 5458520 40.15 70.1 2
11:26:34 2024-01-23 767984 755104 207084 203104 345953 353920 390585 390278 234631 234470 295596 299933 333907 337584 4551955 4884686 7022234 6792829 1320918 1363935 307132 272928 303651 308931 360871 350297 336206 336071 222543 222067 757206 716666 1642418 1603419 470718 468046 664346 669312 839483 819778 858416 862009 892350 910665 867083 960883 2309278 2441948 1325313 1145707 737181 723580 879579 876941 913136 923670 932196 944777 1078994 1071364 5291864 5466302 40.15 70.1 2
11:26:35 2024-01-23 767984 759258 206067 202798 345528 351677 390859 390278 234571 233318 295740 300809 333907 338062 4557046 4896289 7031783 6809320 1325606 1364977 306419 271835 303366 305773 359784 350014 335732 337352 222195 225920 751488 717178 1627830 1604557 467712 465567 663875 666064 834699 813808 855663 857840 889847 906778 863255 953051 2305961 2432734 1307359 1146158 735935 719481 874582 873204 908495 917630 930294 943661 1072155 1065355 5293903 5490689 40.15 70.2 2
11:26:36 2024-01-23 769076 760559 205306 201831 343037 351501 391917 388047 234071 232174 294802 299408 332905 336998 4564575 4903257 7022457 6806888 1326553 1368859 305494 270369 302727 304914 357550 348188 335732 335754 221502 223114 757968 719233 1612195 1609120 466777 463563 660084 662220 829086 813232 853395 851598 883069 902837 861562 947355 2301033 2443658 1311349 1141262 733064 716824 871441 870451 903916 910574 923684 936947 1068249 1063671 5291789 5466340 40.15 70.2 2
11:26:37 2024-01-23 769623 759254 204904 201523 342395 350194 391088 387975 232609 231848 293939 298536 331906 335464 4570686 4905589 7012203 6801101 1326553 1366916 308962 274564 301772 303951 356476 347104 333843 333420 220158 222801 760222 717178 1616191 1607977 465450 459872 656787 656436 825531 811722 848177 848018 876692 897450 858388 944993 2294484 2435595 1335287 1140449 731742 715229 865283 864493 902708 910656 916744 932894 1061944 1056999 5342749 5466340 40.15 70.2 2
11:26:38 2024-01-23 773854 761136 204294 199913 343033 349103 387885 384391 233188 230768 297875 298989 330911 333577 4573947 4859199 7003807 6821251 1328317 1364977 306020 273648 300574 304165 355940 346106 333807 333830 219402 222297 756518 714877 1654591 1613777 466113 461033 654197 656596 823415 806486 846000 847794 874931 893270 853478 941001 2291219 2432137 1307610 1135144 727856 713279 860988 860057 899906 908692 911647 924903 1057459 1054688 5333344 5468186 40.15 70.2 2
11:26:39 2024-01-23 769915 761407 203625 199244 339509 349594 390152 382597 231079 230500 297265 297113 330876 332315 4577212 4861054 6995741 6820588 1345546 1368859 304160 270348 301597 301365 357479 346559 331789 333239 218650 221639 752168 713092 1650163 1612553 466502 458291 653233 656818 822904 802356 844141 843583 871459 889737 849062 936792 2283062 2422891 1321184 1133934 726781 713219 857900 857803 894770 901452 907355 923928 1052670 1048630 5345339 5474175 40.15 70.2 2
11:26:40 2024-01-23 774567 763347 202729 199184 340820 347177 386650 383170 231551 229036 297100 296215 331869 333361 4596423 4877744 7014445 6830397 1326553 1364903 303235 269102 301170 302000 355674 344497 331789 331740 217970 221103 750718 714877 1650521 1613699 463469 459234 651437 653055 818812 802428 838384 838481 867064 889737 844132 928939 2278661 2403872 1294177 1137204 720581 706171 857291 858713 890898 897632 906970 919465 1042026 1043739 5275140 5474175 40.15 70.2 2
11:26:41 2024-01-23 772136 761411 202277 198872 338775 346914 386614 384355 229630 229196 293087 295286 331888 332315 4595969 4924333 7042501 6801064 1320918 1364940 301994 268274 299111 299470 353206 346596 328755 330505 217970 219728 748629 714111 1619158 1604261 461384 460342 650511 652192 820387 800075 827781 834910 869604 874276 832601 924936 2276584 2395844 1307490 1145707 719555 705036 856683 854656 884295 893712 905955 916870 1038558 1033391 5267505 5468186 40.15 70.2 2
11:26:42 2024-01-23 773587 763568 201608 197253 339800 347865 384302 382025 229596 228690 291733 297078 329867 331848 4598508 4979741 7103893 6809655 1304013 1362931 304124 266372 299328 299505 354384 342487 327764 329809 216583 220132 754315 720779 1632637 1599699 460181 457417 642106 649415 817631 792572 825503 836355 863457 873018 832506 927577 2278661 2369921 1296096 1137204 711229 699055 857900 852206 876330 890990 907617 913484 1024823 1027162 5231679 5475997 40.15 70.2 2
11:26:43 2024-01-23 762916 762486 201608 197107 338229 346883 387231 383374 232797 228131 290354 296242 329635 334179 4614727 4982897 7033149 6800263 1318890 1364903 301715 265493 297572 296759 353206 342199 328482 330219 218494 219446 755808 719233 1668145 1601978 460660 457419 642138 649117 811823 785789 824917 833760 857075 865478 827741 922193 2287215 2395881 1307490 1128689 711229 703035 853553 842370 872536 890843 896751 901879 1023844 1029633 5312712 5470369 40.15 70.2 2
11:26:44 2024-01-23 764647 763568 199674 196500 338220 344855 384914 382022 232669 225984 291972 295933 329138 332351 4605348 4924058 6972091 6819047 1337706 1370805 300511 264926 297320 297838 354739 342127 328518 327114 218185 217510 757968 717963 1636564 1608998 458758 456440 644076 647572 805980 790502 824331 825638 850544 865550 827594 913568 2262915 2405094 1321323 1128689 713261 700544 843680 844146 878198 883461 888913 902251 1032332 1026655 5346567 5485389 40.15 70.3 2
11:26:45 2024-01-23 774754 763304 199639 196057 336159 346883 381936 381485 232797 225984 288649 292656 328871 331418 4614727 4903257 7014445 6837831 1338750 1368108 301181 264679 297626 297838 354347 340170 328286 329239 216652 217510 755808 711300 1625649 1613699 457452 450044 641931 640955 802603 788127 821114 820776 850544 865406 823355 908884 2262915 2375496 1303578 1128689 709205 692886 842171 843601 873848 874411 886383 902251 1023865 1022800 5275036 5477565 40.15 70.3 2
11:26:46 2024-01-23 774718 763568 199054 196015 334644 342915 382007 382292 228225 226142 288577 292299 328145 331418 4614727 4956732 7093745 6850033 1326603 1370731 297870 263570 295260 297838 351713 341958 324757 328541 216652 216231 755068 712075 1615389 1603816 454162 453373 637994 639523 806551 786218 813526 820378 850508 862672 815846 908522 2254198 2366193 1305364 1138014 707921 691821 844280 841750 865881 874411 888913 898262 1016467 1013672 5278907 5474175 40.15 70.3 2
11:26:48 2024-01-23 762955 761648 199023 198868 334600 341699 383152 379033 228074 225635 287181 294168 327120 332359 4624105 5023971 7065361 6812785 1309613 1369314 297870 262326 296376 296022 349558 340241 324794 325252 216043 216568 752866 724305 1616252 1586117 453680 452181 635747 643797 802603 774842 814106 820960 846294 854837 815266 907516 2256850 2378380 1315338 1127885 703882 692396 843081 833872 862203 874771 886383 889002 1008813 1014837 5305127 5479908 40.15 70.3 2
11:26:49 2024-01-23 769623 765892 198401 195768 334680 341434 383356 378889 227553 223516 286777 293755 325327 329310 4624105 4954520 6992200 6800950 1330175 1368259 296636 261925 295579 294113 350759 338191 324313 324600 216278 214927 738624 719233 1626766 1604427 453564 447689 635783 640048 796825 774971 813526 814048 838883 854837 814108 898294 2250764 2386667 1321323 1118567 704888 690626 832638 830143 866495 875480 875735 888814 1014956 1014389 5342749 5486943 40.15 70.3 2
11:26:50 2024-01-23 774754 763912 197741 195493 334028 342217 378979 377184 227359 225521 286302 292656 325644 329472 4629870 4931301 7035141 6848339 1328501 1366394 296535 260830 292884 296540 348470 339025 324794 324816 215400 214927 746731 711300 1662046 1611407 452278 447009 632153 633740 793171 774842 806996 811740 836475 852390 809082 895605 2244370 2359027 1315338 1127083 703380 683807 832047 834506 864004 866364 873830 889764 1011750 1005965 5267505 5483661 40.15 70.3 2
11:26:51 2024-01-23 777294 763309 197780 194946 334024 341423 378619 377450 226147 223482 284955 292613 324175 328432 4642190 5017494 7121202 6840225 1311485 1364940 297234 261608 296639 294006 347599 339542 323844 326654 213378 215548 756567 712584 1654957 1599873 450285 446753 627466 631619 795676 772647 802463 814048 835848 844517 802543 899518 2247564 2342261 1313359 1124679 694504 682804 834734 830143 852325 866364 878934 884384 995967 1001633 5244947 5486667 40.15 70.3 2
11:26:52 2024-01-23 765770 764737 197128 194946 334028 339365 381159 374293 225955 223482 286292 292416 324140 329143 4654995 4986459 7045195 6828078 1320918 1364866 296614 264617 296748 293466 349594 338545 320909 324816 213378 214560 755074 717178 1643902 1599873 450786 447118 626576 632806 789978 767792 807033 811740 826181 838473 805774 894419 2249164 2360701 1295753 1111621 694504 683843 830277 825302 852965 866364 871893 878457 999645 1005965 5323938 5477565 40.15 70.3 2
11:26:53 2024-01-23 770190 766147 196478 195356 331668 339639 381159 376383 225414 224958 286976 290395 325397 326110 4650602 4924186 7023797 6852114 1338825 1366802 292179 264653 296639 292057 347563 337241 321622 323830 213343 213165 752381 711809 1640341 1607977 449256 441484 628921 629051 786430 771552 802463 802520 826801 845747 800159 883020 2228385 2351481 1284016 1119364 695992 680667 824562 827755 853002 856456 865190 879118 1001787 998942 5269079 5486943 40.15 70.3 2
11:26:54 2024-01-23 774492 767748 200206 194401 331605 339603 378583 377184 224789 224958 285444 290501 324000 324383 4660035 5024826 7102903 6837456 1319015 1363482 293462 260980 292054 292538 345163 337003 318936 323769 212490 213382 749923 709037 1622378 1599873 447214 444236 623881 627296 790015 765622 795782 804648 827385 836657 793360 887828 2239597 2338941 1309447 1119364 690554 680667 827888 822673 847467 856528 871450 876260 990441 994007 5282542 5496322 40.15 70.3 2
11:26:55 2024-01-23 770161 767360 200273 193166 332693 339684 378655 376383 224927 222891 283748 290025 324736 328250 4661358 5001041 7033149 6837456 1316870 1364940 295265 259372 292296 290762 348495 333510 320589 321835 212341 213530 746116 719233 1638757 1595337 446931 440077 621769 630422 781671 763453 795422 799076 820757 835347 795492 879775 2230579 2366561 1304616 1111621 694504 682601 819275 817944 851452 856492 858406 870484 996745 996042 5370966 5505701 40.15 70.3 2
11:26:56 2024-01-23 779588 769558 197366 193301 330790 339203 376457 375346 223887 222770 283077 288128 324736 326996 4661620 4985376 7065361 6856214 1325606 1361903 292088 259086 292126 290657 344855 335943 319903 319890 212341 214201 753581 713092 1614821 1599873 444077 440791 624802 627296 784200 765622 790246 796706 825563 836066 788690 879532 2235098 2333042 1323496 1121411 688591 674727 825238 820923 839487 852381 866422 872371 985565 986983 5256198 5502355 40.15 70.3 2
11:26:57 2024-01-23 769613 766042 197120 192686 330522 338724 377518 374258 223818 222962 283868 289048 321229 324528 4664474 5004436 7033880 6835327 1317147 1364940 292533 258175 291230 289809 345831 333402 320103 319890 211014 214201 746116 717178 1613117 1598348 444950 439755 619373 627296 777184 756812 792573 793300 816395 834297 792162 871970 2226090 2357354 1325531 1113206 692249 675718 818114 816171 843834 852381 858406 870148 990441 987681 5320573 5505016 40.15 70.3 2
11:26:58 2024-01-23 777886 768016 196260 192970 328724 338724 376385 375053 222303 223261 287009 286664 321901 324383 4661395 5026175 7097061 6856214 1322733 1362931 290246 257742 290263 289404 344855 335469 316721 318958 211310 213265 752893 710434 1621520 1599873 444003 440422 620286 622719 783052 761219 788488 793222 817103 829559 786370 876992 2225826 2320527 1313344 1116181 684148 673381 821057 813753 837072 847442 860857 866325 977745 982002 5263529 5499520 40.15 70.3 2
11:26:59 2024-01-23 767600 766001 196500 191717 329720 335938 375699 370056 223110 221940 283247 288264 322686 324455 4678900 5018864 7052664 6840225 1319002 1364903 291609 256554 288631 288798 344855 331386 318677 317924 210221 213600 746116 717178 1623035 1595337 443058 438512 618246 625038 772748 755729 788488 791053 810421 829388 786387 866357 2225065 2342261 1297385 1112413 686103 672904 814145 814011 841277 848132 848403 866050 987522 984026 5291826 5499520 40.15 70.3 2
11:27:00 2024-01-23 776224 765974 195259 191896 326877 337528 374275 372983 222251 222564 282265 285762 326108 322383 4680378 5040422 7087735 6846835 1322733 1363935 290192 256554 288559 288019 342879 333438 317603 317035 210319 212335 754337 710790 1624468 1599873 440599 440204 618246 620714 777414 756543 783813 789896 814013 820410 778346 871172 2222868 2317238 1317333 1113351 683173 672904 816463 809404 832197 846715 856342 860534 977514 979852 5318701 5508105 40.15 70.3 2
11:27:01 2024-01-23 773427 766188 196020 190686 329115 333541 375100 372675 221891 219802 282829 286664 321328 326055 4680378 5021825 7023797 6835327 1318062 1361828 289875 255337 288283 288338 342879 331386 316978 315753 209662 212519 760377 717178 1607960 1595337 440516 436571 616495 621495 770524 753191 783836 784080 807227 826714 782558 859997 2214978 2330093 1293395 1110038 683173 669062 809500 812820 838533 843779 848791 861949 981919 975665 5305307 5501774 40.15 70.3 2
11:27:02 2024-01-23 775026 768738 193991 191045 325371 336575 373119 372149 221652 221036 279707 285330 321685 321180 4683070 5049721 7106386 6856214 1320918 1363482 287805 255337 287567 291366 341843 332392 315557 316230 208682 211375 742019 707746 1612318 1598738 440682 438512 614713 617637 774980 753655 779252 786400 809240 816168 774920 867667 2219707 2317238 1311403 1111621 678809 670528 814115 808167 830440 843182 850217 855608 971279 974906 5289999 5502634 40.15 70.3 2
11:27:03 2024-01-23 774028 769489 195179 190351 327344 333234 374132 370056 220834 219118 282230 285071 320321 324383 4686412 5022463 7023797 6830435 1319053 1364940 288487 253772 287365 291028 341843 331086 315816 315802 209335 211671 750595 717178 1622636 1595337 438467 435389 614278 619833 768309 750987 782697 779536 802525 820410 776865 858341 2207281 2322174 1315356 1112556 683031 666013 806617 809257 834368 837758 843317 858159 976941 970771 5295721 5511146 40.15 70.3 2
11:27:04 2024-01-23 778774 766184 194097 189459 325866 333830 373183 371555 220494 219802 279635 285693 320321 321406 4699135 5068862 7125037 6856214 1317110 1362931 291258 254588 285560 290813 341807 329350 314892 316486 207961 211340 740545 707746 1623608 1595337 437553 432885 608410 612659 769979 744771 774487 784080 807227 809042 769773 859997 2210422 2334422 1315356 1111761 677678 668442 810643 799422 825689 842585 846406 848983 964771 964566 5345339 5483623 40.15 70.3 2
11:27:05 2024-01-23 764039 769484 192609 190184 324685 331776 373119 368799 219816 219083 279635 284074 320806 321144 4674800 4997046 7013151 6849711 1337869 1364940 287032 253772 285574 286799 341843 328320 315780 315622 207816 210679 749102 707746 1629279 1604557 439513 431560 609336 610856 762473 747660 774226 777259 802525 816132 767878 850751 2204441 2319123 1307216 1116387 680222 664161 804862 802373 828078 834252 839965 851444 968898 963104 5276647 5513603 40.15 70.3 2
11:27:06 2024-01-23 779174 767857 193249 188812 325901 330433 373975 369984 223817 218838 279169 288650 318353 322418 4689555 5081738 7103091 6860389 1296560 1361545 287212 252185 284902 287203 337701 329314 314670 315802 207169 210168 747609 716666 1603800 1584992 435072 432723 606667 614069 766700 740746 772248 779238 799191 810557 774459 858802 2215145 2330430 1311286 1097353 673821 664161 802580 797798 823055 836057 839965 848983 964340 969398 5344240 5498695 40.15 70.3 2
11:27:07 2024-01-23 770460 768391 192779 188791 325010 333559 372657 367102 223625 217759 278741 284867 318799 320067 4689517 4986572 7031508 6865593 1339783 1362931 286830 252959 283250 285521 340535 329440 314449 315358 206990 209197 747609 705726 1653453 1604557 436310 428870 607891 607624 760279 744010 769980 774399 802216 813904 764487 848867 2199663 2318244 1297041 1116387 677195 662280 802473 801346 818742 828795 839756 848983 957123 959236 5284455 5501774 40.15 70.3 2
11:27:08 2024-01-23 773315 767857 192640 188490 325014 331238 372003 368763 223052 218778 278277 288625 317427 319912 4701801 5107541 7087735 6837456 1296560 1368264 291049 255371 283833 285521 337157 333369 313136 314914 207638 209039 736683 717178 1613370 1584992 433531 430150 605017 610856 764638 738068 771188 776916 793299 802311 769516 854246 2210556 2321184 1309251 1093613 671628 662280 800154 794880 823055 829523 830430 841830 965781 961030 5361560 5511146 40.15 70.3 2
11:27:09 2024-01-23 775026 769489 192305 188203 325014 331238 369893 367102 221156 217048 278741 284149 317392 321768 4711166 5004549 7062733 6863767 1326553 1362513 286392 251763 281442 286485 338175 328509 313971 313921 207638 209004 752648 709774 1639316 1604557 433838 429991 605582 608151 759733 742167 766706 771099 797913 811095 760131 846341 2199663 2305382 1309137 1110038 673551 659397 800306 797270 815139 827485 836103 844016 956587 957274 5303293 5507216 40.15 70.3 2
11:27:10 2024-01-23 774455 768067 192033 188164 325010 331925 373711 367396 219873 217724 277423 283870 317357 321312 4701765 5109556 7103091 6837456 1296597 1359612 286947 254976 282302 285143 336106 329440 311778 313701 207372 208643 744623 715131 1619246 1584755 433167 431211 603224 610835 761934 735761 765087 772481 792217 801354 764394 848337 2201136 2315824 1285416 1091387 669993 660550 793397 790832 821011 827010 825605 838785 960178 958898 5375733 5511146 40.15 70.3 2
11:27:11 2024-01-23 778222 769479 191377 187608 323010 329435 369929 368539 220026 216340 277654 282341 316878 321048 4699135 5016831 7057434 6874971 1324700 1361545 285045 255119 285905 284712 336106 327146 312032 310753 207638 207993 746116 709037 1627001 1604261 433167 427916 603223 604584 756467 737925 762726 767744 795635 802311 759171 841468 2198198 2293445 1319521 1108458 667796 654941 798005 793263 810640 820135 832323 839658 947357 951114 5273150 5508105 40.15 70.3 2
11:27:12 2024-01-23 769076 766134 191053 187544 323460 328635 369893 364569 219565 216792 276042 283168 316329 320294 4717893 5119143 7089261 6837831 1309612 1361545 284685 252346 283770 281949 334591 328400 309568 312933 207054 208074 754315 715904 1649051 1590400 433076 430905 602094 608708 756430 734983 767308 770332 786551 800296 760244 841975 2188786 2322174 1301111 1094486 671425 658392 790552 790382 815873 820365 822456 837159 956587 952461 5335362 5505701 40.15 70.3 2
11:27:13 2024-01-23 776777 768364 190421 186986 322447 328671 368709 365123 219342 217502 275849 281636 316365 318792 4717893 5075538 7089261 6866008 1320918 1360351 283777 251991 283339 282002 336503 328168 311606 310789 207566 207068 741096 706363 1612062 1594935 430177 430601 603224 605632 758692 737008 760471 767273 788598 793441 754845 842738 2193410 2300481 1297041 1100713 666455 657926 795653 786273 811791 820437 827458 832226 950085 953310 5359807 5513565 40.15 70.3 2
11:27:14 2024-01-23 769519 770024 189261 187401 320014 327379 369893 363193 219189 216479 275655 280556 316365 318792 4717893 5046190 7018792 6852114 1320608 1362513 284672 251071 281372 281949 337366 326878 311827 309812 207638 206274 746116 714365 1605049 1597425 431624 427046 601556 607094 751955 735959 764515 761776 784220 799130 755107 833479 2179463 2296162 1290936 1103700 668089 651201 788645 788072 809443 819625 824322 834076 949411 942901 5322131 5520025 40.15 70.3 2
11:27:15 2024-01-23 774567 768391 190391 186405 321991 326692 369857 363993 218168 216305 275233 281447 314901 319316 4717893 5120468 7146205 6866008 1308591 1360463 283472 250745 281378 281852 336595 326223 308094 310642 206401 207922 757405 711300 1619400 1592665 429476 426288 596378 599378 753683 730815 756914 767818 784256 795021 754227 838421 2191850 2310296 1292971 1091387 662578 654477 790841 784043 811791 819174 819899 829113 949411 948354 5349176 5515080 40.15 70.3 2
11:27:16 2024-01-23 777235 769489 189823 188068 321056 327644 366462 362649 218695 214897 274812 280325 314426 318342 4715363 5021825 7047767 6880310 1334162 1365329 281804 251386 279329 281056 337657 324244 311520 309883 206329 206240 751284 705350 1626085 1604427 429170 423077 599880 599636 747284 730815 755836 759995 784293 793405 749385 835387 2184118 2285320 1302907 1100713 662303 649286 792235 784043 806034 817312 823448 829113 939124 937489 5288164 5505145 40.15 70.3 2
11:27:17 2024-01-23 772136 768094 189269 189595 321960 327491 367601 363158 217668 213603 274391 280129 313480 319279 4717893 5072838 7071282 6852556 1317127 1361940 281993 249554 281722 280096 333830 323260 309426 308081 205678 206274 753530 715390 1609992 1590135 429476 421151 596378 601241 744111 728004 755640 756421 776860 793263 753235 828519 2176373 2289657 1311214 1095283 663996 646885 783029 786273 805678 811423 818696 829076 941858 936655 5318706 5522958 40.15 70.3 2
11:27:18 2024-01-23 774953 768135 189192 189498 319974 324924 368444 363193 216816 214897 273936 279782 313480 319024 4727271 5113410 7145373 6878171 1300042 1360002 282700 249602 279365 280915 333685 323715 308792 308151 204884 206131 749769 711809 1626108 1585882 426431 424443 591192 599562 747321 724548 751398 760005 779172 784500 750562 833961 2184118 2296162 1315368 1085150 658817 649286 783905 778323 807127 816123 813516 823388 943265 941972 5363639 5522958 40.15 70.3 2
11:27:19 2024-01-23 774567 769489 189047 187291 319047 327396 364231 363854 217491 214049 273901 278854 313227 315550 4733272 5034614 7051391 6895502 1336992 1361665 280201 249554 279329 279600 335754 321898 307904 307900 204884 207319 752800 703713 1618291 1604427 427038 422641 594691 595713 743021 727235 750864 754278 781575 791205 745259 829243 2176373 2277722 1323854 1099146 657650 645442 786407 779463 800297 811423 818733 822764 935434 939311 5353016 5515080 40.15 70.3 2
11:27:20 2024-01-23 771323 769479 188597 189294 319011 324924 367013 363084 216771 213603 273517 277551 313008 318305 4727271 5064948 7032309 6856161 1318890 1362257 281339 247703 279545 278466 333830 322387 308937 309397 205208 204323 746116 710434 1599153 1594935 427038 421151 594399 599636 742495 727709 751101 752033 774009 788974 742815 820642 2167074 2277722 1311733 1099929 662578 645442 781365 780641 797725 808805 818113 824810 932716 934225 5269382 5515080 40.15 70.3 2
11:27:21 2024-01-23 767979 767811 188597 186369 319011 324924 365941 360898 216782 213603 277683 279764 312250 317660 4736650 5132704 7096559 6858501 1315205 1359612 280196 247629 279276 277586 333685 323952 306766 308116 203704 205379 751284 710790 1610276 1586117 427038 419566 590586 594961 739763 719730 753687 755860 770627 784464 745599 821040 2167074 2305382 1286293 1089834 658867 644806 778192 780641 800297 809377 811779 822764 937929 930195 5303500 5515080 40.15 70.3 2
11:27:22 2024-01-23 779089 766156 188010 186108 318268 324816 366462 363084 215406 213900 277647 278346 312033 315406 4736650 5141261 7129845 6859975 1296560 1358411 279735 246594 279293 279811 331310 321934 306766 306257 203526 206264 746738 713853 1599307 1576897 424619 421151 590586 595805 743058 721568 748956 755348 768951 782115 738257 821040 2167074 2302113 1307061 1084377 659755 646392 777161 777027 800297 802446 809314 823388 938200 930195 5307085 5524458 40.15 70.3 2
11:27:24 2024-01-23 779442 766156 188597 185333 318788 323794 364866 363084 215406 214882 273950 278047 313075 315514 4753196 5126384 7154231 6856214 1301774 1355509 281425 246594 276642 277586 330487 320473 306550 308524 203241 204675 759019 707746 1617114 1584755 423416 420850 587246 591713 738083 718502 743840 755348 772196 781011 742581 823050 2173279 2286942 1307061 1080522 653252 645264 773273 772629 796793 807058 808209 816198 936834 932170 5322512 5524458 40.15 70.3 2
11:27:25 2024-01-23 775026 768135 186867 185592 315615 324888 365124 360934 215406 217582 273140 277229 313665 315708 4746393 5109845 7139251 6875400 1317061 1355683 277582 246594 276908 276779 331202 321898 304972 306825 203205 205000 743130 703212 1613745 1586117 423416 419897 590314 592095 738389 719766 744351 751500 770323 775342 738041 821040 2170191 2286942 1312253 1086700 652787 643892 774957 770332 799164 808234 803598 815197 935549 932170 5353016 5515080 40.15 70.3 2
11:27:26 2024-01-23 777886 768130 190746 185588 316005 324780 363140 360934 214109 217653 273526 278316 313782 315671 4756130 5109182 7103091 6878171 1316184 1355472 279468 246559 277191 281195 330808 320177 304080 306257 202602 205000 748253 703212 1605657 1586117 422181 420850 587334 590416 738681 719012 741714 751500 771359 775342 737517 821040 2170191 2286942 1294600 1082062 651395 642409 772178 768624 797959 802482 802454 814898 932752 928844 5323938 5514803 40.15 70.3 2
11:27:27 2024-01-23 774990 768130 190710 185116 315996 324780 364093 360390 214739 215521 272428 278316 313556 315223 4754360 5112836 7107965 6885226 1319031 1356476 279842 245799 276678 278239 328742 320437 305473 305926 202637 204713 749769 705726 1605128 1586117 419615 420254 589841 592095 739674 720312 737902 747201 769429 773089 732572 821935 2165533 2277722 1298754 1088284 651395 643892 774957 769168 793388 802410 801312 811682 930044 928808 5397483 5516825 40.15 70.3 2
11:27:28 2024-01-23 779442 769223 188151 185328 315992 323531 364093 359523 214464 214241 272886 277925 312967 312836 4754360 5111954 7084226 6875400 1317061 1355720 281388 245043 276025 281124 327821 319432 305903 304994 202567 204139 746738 705856 1600551 1586117 418653 419068 588913 590416 737137 719012 736131 745612 766024 775213 729396 819834 2160918 2271269 1295898 1088284 651395 643436 774957 768080 793101 801208 800098 809299 930324 926114 5389499 5520025 40.15 70.3 2
11:27:29 2024-01-23 779442 768135 190336 185034 315992 323016 364132 360609 213835 214312 272995 276755 312273 312836 4755772 5093460 7098337 6876637 1317147 1355621 281550 245008 274951 278239 327786 320979 305043 304530 201754 203713 745222 705726 1597665 1590627 418321 414804 586379 588006 733853 716468 737186 743085 765792 773089 729364 815614 2160918 2254208 1289406 1088284 649545 641615 774957 767236 789983 801418 798923 806926 927644 924772 5397483 5524458 40.15 70.3 2
11:27:30 2024-01-23 778889 767720 190238 184132 315811 322562 363325 360754 213972 212936 272766 276755 311725 313056 4752808 5046130 7065519 6884350 1324702 1356476 278271 244837 273464 277263 328778 319095 304543 302785 201613 204139 753530 701709 1630779 1595337 421538 414768 585135 586967 729564 713320 736925 737118 764905 775342 730893 813488 2159383 2252634 1292523 1088284 647148 640181 772725 764518 786398 799157 801312 806652 920892 923688 5370966 5518431 40.15 70.3 2
11:27:31 2024-01-23 778889 768783 188191 184136 315780 321692 362921 360210 213903 212602 270261 276755 311255 312800 4746029 5056265 7050434 6874971 1328337 1355720 278271 244631 272664 276573 328778 319357 304080 304066 201121 203818 753530 701209 1630586 1598465 420543 414732 583858 585481 728881 712546 737186 738526 763789 774214 730374 811714 2157776 2252845 1298754 1088176 646687 636425 772178 763398 785840 798029 800098 804525 921025 923688 5380371 5517499 40.15 70.3 2
11:27:32 2024-01-23 778996 768958 187587 183980 315847 320718 360772 359414 213903 212234 270549 276755 310609 311555 4748507 5063193 7078410 6884350 1330275 1356588 277880 244631 272629 276379 328778 318869 304080 303817 200805 203818 753530 700314 1622378 1595337 418956 413493 583886 583544 728881 711232 734530 738078 761599 773025 728821 811714 2154708 2247824 1286866 1085155 647148 637361 770538 761201 785490 793504 795413 804684 922268 921079 5399182 5537515 40.15 70.3 2
11:27:33 2024-01-23 781224 768720 187128 183980 314869 321656 360772 359366 212583 212751 270621 275206 310525 312993 4754360 5068170 7103204 6884350 1317147 1361148 276604 243504 274532 276573 325848 319357 303119 302893 200980 202963 740891 704719 1605264 1586117 417469 412259 583626 583471 728881 711232 732332 737981 757242 770808 725616 811714 2151646 2250062 1309251 1085150 647148 636425 770100 762894 785840 793504 794826 803537 922268 919741 5383449 5531094 40.15 70.3 2
11:27:34 2024-01-23 778436 766001 186537 183692 314381 322107 360736 356431 212583 213113 270168 275206 310242 311012 4755407 5104244 7089261 6865593 1313354 1354210 276056 243095 272664 274918 326726 319357 301210 301938 200630 202928 743707 703713 1611693 1586117 415251 412259 583097 584406 728881 710155 728590 736934 756981 766328 722394 810522 2151646 2250062 1290447 1082062 643927 636391 767915 761237 784168 793432 792564 802137 920892 915707 5337677 5527539 40.15 70.3 2
11:27:35 2024-01-23 774562 765479 186466 182788 313427 320682 360663 355967 212685 213113 269562 275206 310206 311741 4755407 5114813 7084226 6865593 1311485 1351769 275528 242756 272629 274655 326726 319357 300736 302150 200071 202291 755069 702710 1599123 1586117 417172 414768 581690 583059 728497 710303 731812 738078 759162 763934 720316 806927 2151646 2268502 1290447 1072737 643727 634698 761370 757829 786398 791056 792803 802170 918509 914546 5328268 5523867 40.15 70.3 2
11:27:36 2024-01-23 779136 765974 186502 182496 313903 320268 359215 356038 212538 211499 269086 276755 308579 312587 4762856 5148345 7134362 6874971 1311485 1352286 274914 242721 272368 274043 325287 318833 300496 302858 199374 202326 748253 700314 1618899 1583630 417172 414112 579719 582849 728733 708290 728627 737981 756944 762856 723590 803949 2150117 2266893 1286293 1075032 642096 633799 760256 756150 784131 789643 792000 802393 920370 913136 5338491 5527817 40.15 70.3 2
11:27:37 2024-01-23 779757 767370 187097 181443 315040 318816 358710 356288 212480 211203 268922 275980 307646 311047 4764786 5133411 7116518 6875400 1311485 1352727 274458 242721 276845 273171 324833 318833 298932 301938 199653 201691 736598 700314 1608856 1583630 416580 413493 579719 582435 728881 707788 728553 738078 756373 761780 720280 804716 2148590 2268502 1290447 1071210 641888 632902 758003 756199 781910 790079 790616 803849 918409 913136 5307177 5527817 40.15 70.3 2
11:27:38 2024-01-23 779410 765001 186482 181517 315076 316929 359469 356503 211994 211415 268887 274821 307365 313083 4764786 5137373 7140282 6865593 1311485 1352286 273237 246078 276808 273206 324636 315482 300284 302681 200611 202291 753530 701709 1625246 1580259 415399 410995 575592 580784 724722 702153 727860 737718 752498 763395 723490 806052 2145106 2265286 1296677 1072737 645688 632902 760561 761201 781910 786469 792401 802174 911452 910549 5286361 5524458 40.15 70.3 2
11:27:39 2024-01-23 767425 765028 185530 181474 313315 320894 358638 355021 211374 211415 268060 275291 308187 315998 4752016 5165190 7103091 6847223 1287272 1351764 274879 245589 271832 272754 324852 317376 300745 300775 198577 201656 748914 710790 1598129 1571431 415104 411609 576815 583507 725750 702116 728627 735987 747828 761780 720243 797649 2137656 2259282 1286293 1078218 643011 625456 759747 756758 775901 786469 792905 798640 907858 909030 5354475 5524458 40.15 70.3 2
11:27:40 2024-01-23 769076 767852 185768 181811 313058 319083 359757 353834 211374 210803 268851 273145 307646 310575 4762683 5093084 7028138 6856214 1309650 1352286 274914 242661 273629 272112 324888 315446 300708 298501 199062 200988 758968 707746 1601674 1581381 415399 411708 578898 581783 719476 705213 728627 728761 749515 763395 718507 793019 2133101 2244626 1296291 1084279 638231 625456 760293 755711 774487 790828 788330 796998 908231 909134 5396174 5524458 40.15 70.3 2
11:27:41 2024-01-23 775017 769007 185420 181439 312108 319309 356556 357035 213811 209732 268131 273563 307646 311445 4764786 5059113 7056174 6878534 1317147 1351326 273237 242832 270603 271922 324852 313973 299422 300944 198404 200988 748914 701709 1628797 1590627 414810 409964 576407 578519 719150 702116 725791 728761 753287 761490 717525 797686 2140851 2228537 1286866 1078985 639363 632653 762342 755711 778773 784310 786003 792919 912951 911083 5395772 5511933 40.15 70.3 2
11:27:42 2024-01-23 780282 766184 184801 181478 310690 316929 357165 353303 214351 210754 267272 272693 307646 310309 4764786 5111616 7078410 6884350 1313354 1352286 273166 242320 270675 272302 324852 315377 300284 297598 198128 200486 751991 703212 1624977 1586117 412392 409386 576407 576981 719661 702080 722553 726696 752221 757423 714841 797686 2138790 2252508 1282140 1075846 638231 631754 758632 752840 779364 784274 781389 792882 908840 906651 5330144 5533837 40.15 70.3 2
11:27:43 2024-01-23 777235 765037 184698 180905 310113 319535 356485 353268 214422 209732 265972 273563 307387 308815 4780132 5137573 7097061 6874971 1309575 1352286 272368 242320 272243 271093 322920 315446 297576 300888 198370 200009 758968 701317 1590430 1580259 411502 411126 576407 577872 720485 702116 722607 728761 747865 754844 711164 797649 2139330 2252882 1282140 1072551 637321 629687 754301 753137 778220 784320 783691 797290 907858 901535 5314894 5533837 40.15 70.3 2
11:27:44 2024-01-23 778441 763912 185354 180162 312211 317734 355949 353303 214422 209732 267832 273301 305756 311666 4770760 5146646 7134362 6874971 1307520 1348657 271502 242320 270675 269855 324623 314892 297789 299408 197474 200044 743707 698313 1590988 1576897 412100 411126 573047 576129 720485 700585 721527 728379 747901 753779 713793 792982 2139330 2260031 1284216 1067405 636413 629065 752625 751421 773739 781707 781351 795279 905327 897578 5318436 5533837 40.15 70.3 2
11:27:45 2024-01-23 774567 765470 184320 180580 309745 315874 357595 353268 211582 209586 266416 272277 306468 311666 4783544 5155918 7158972 6868684 1292620 1344752 272368 241980 270114 270456 323902 313531 297090 300095 198625 200323 755843 707746 1609014 1572135 410499 409386 570526 576165 719150 696058 717296 728761 739251 754245 717489 793019 2131880 2264862 1258377 1069493 640056 625505 753161 755822 774450 775333 783803 793068 896222 899155 5284568 5533293 40.15 70.3 2
11:27:46 2024-01-23 764647 763191 184285 179730 310255 317734 355414 351762 214492 209078 265156 273110 304869 310053 4774165 5163553 7087735 6837456 1294752 1346537 271537 240890 272396 268999 322920 313239 297789 298258 198625 199731 764574 703713 1636217 1575779 413635 409386 571741 576129 715554 696095 725274 728244 745272 752954 714878 788108 2129411 2238061 1275909 1078872 639143 625431 755808 753786 765691 775441 783245 786070 894581 904656 5359807 5524458 40.15 70.3 2
11:27:47 2024-01-23 767571 766193 183662 180010 308345 315586 356521 352028 214052 208897 266194 269950 305756 310236 4774165 5104328 7013132 6856214 1305923 1350366 272749 240855 270603 269374 322073 312544 297716 297595 198359 199001 757405 705726 1588273 1576897 411116 405862 573858 577836 714468 700089 723066 722138 743053 756446 710049 788070 2133407 2222034 1298411 1080413 632546 622595 755598 746265 767323 783212 781262 786877 909399 902774 5397483 5532350 40.15 70.3 2
11:27:48 2024-01-23 777886 766156 183635 180105 309418 315911 354810 355021 214396 208177 266345 270719 305473 309251 4774165 5098055 7061205 6884792 1320880 1347624 271467 241568 268833 269374 323866 311524 297789 297811 198625 199036 755843 701209 1619915 1585882 409231 405682 572147 573195 713421 697044 717748 719748 744978 754626 710086 795046 2135952 2244338 1275909 1074085 634113 626763 752625 747164 772168 782106 777647 788344 902427 892456 5322465 5526902 40.15 70.3 2
11:27:49 2024-01-23 776679 763884 183927 179666 310469 317734 355756 351992 214246 208391 267357 272658 304800 306536 4780985 5151734 7112246 6875400 1307520 1347624 270605 240446 269698 268930 320860 315602 297789 297595 198625 198725 743707 698313 1592665 1576336 409231 409097 571335 573602 717077 697081 718535 726736 744414 751003 709042 788265 2135952 2250409 1277986 1064779 634602 625505 747371 745773 768204 776741 776688 790664 898800 894807 5322284 5532350 40.15 70.3 2
11:27:50 2024-01-23 772364 765887 183049 179662 308305 314806 355914 351992 210801 208717 264750 270774 304517 309106 4783544 5153970 7169187 6875400 1300117 1346464 269851 240855 268419 268520 320932 311087 297861 297285 197509 199661 777487 703330 1612312 1574370 409365 405754 567266 571976 713421 691863 716840 727254 743321 751046 713377 789387 2131177 2250372 1275909 1066302 636413 623734 747371 748313 770054 773016 774607 785438 894131 894807 5282686 5522958 40.15 70.3 2
11:27:51 2024-01-23 765534 763880 183084 179129 308310 315802 353745 350006 211244 208357 263904 270963 303881 308198 4774165 5185570 7103204 6840225 1301122 1348880 269816 239701 268833 271833 322622 310580 295621 297811 198066 199036 761399 703713 1587082 1573252 409520 403296 566864 573602 708391 691151 718311 721476 738059 753670 712327 782399 2129634 2230952 1267602 1078985 634602 619593 752975 750525 763522 773080 778062 781365 889339 899266 5359807 5505701 40.15 70.3 2
11:27:52 2024-01-23 767444 765578 182151 179696 306380 315766 354312 350293 210801 207707 263939 269316 304552 306176 4764786 5102063 7023797 6856616 1305885 1349408 270605 238749 269662 267704 320932 310073 296706 296937 198066 197449 738651 700314 1608570 1581381 410240 406004 571335 574307 710256 697787 719373 721075 739186 748265 704618 781249 2123345 2217720 1287809 1074085 628852 622468 750910 740618 762441 772464 774179 781403 899790 896604 5397483 5532350 40.15 70.3 2
11:27:53 2024-01-23 777783 764996 182470 179061 309046 314842 355756 352028 210801 207384 263974 268497 303600 306500 4774165 5075315 7070557 6884792 1311485 1346500 269781 239294 266737 268112 320896 309603 296915 296838 197509 197793 754280 700314 1585841 1580259 407640 402057 569534 570944 710330 695310 712495 717319 737195 749984 705156 788220 2129173 2234457 1269679 1069456 630651 622778 747297 741740 767906 777400 773376 785980 896148 891099 5316511 5524458 40.15 70.3 2
11:27:54 2024-01-23 774990 764773 183015 178608 308024 315322 354002 351920 210213 207673 263868 270998 302931 306464 4783544 5155826 7125037 6865593 1302053 1346464 268177 239126 267183 272215 320410 311052 294278 297811 197509 197793 766161 697316 1591546 1575489 408493 406004 566134 569621 710404 691863 713266 723641 738530 747865 707572 785755 2126851 2233292 1284216 1064704 634150 621897 746238 746104 766724 766427 773192 783705 892231 888513 5292015 5526902 40.15 70.3 2
11:27:55 2024-01-23 765498 766115 182725 178531 307058 314327 355505 349483 210507 207707 268218 269950 305070 306428 4792922 5183735 7126669 6856616 1283188 1341777 270640 238518 267147 272251 318923 309639 295629 296937 197232 197449 762987 706363 1599183 1566959 407223 406004 566940 573602 712424 687767 713266 719467 733738 743469 707719 783738 2117565 2254240 1277208 1067207 631000 617623 744361 747164 761790 770799 774607 783705 884428 883443 5301340 5522958 40.15 70.3 2
11:27:56 2024-01-23 767984 764082 182725 178220 308239 313850 355003 350593 210801 206347 268218 269504 307644 306464 4783544 5138724 7093555 6847223 1296483 1342768 268925 238923 268833 268520 318958 309674 294278 297565 196816 197759 759812 701820 1638774 1576284 410240 403117 565057 571055 706240 687730 716269 719504 736826 747279 705144 774542 2114990 2222402 1265526 1072737 631000 618445 747371 742264 756508 766463 773376 776786 884501 893538 5369226 5524458 40.15 70.3 2
11:27:57 2024-01-23 766878 765578 181824 178531 306987 312861 355505 349201 209997 207026 268597 266834 305536 306464 4783544 5115983 7023797 6847223 1304013 1346464 269559 237816 267147 268520 318923 311597 295758 296002 197232 196833 766161 705350 1587894 1578532 408017 404566 568838 571976 706203 691863 714160 711177 733977 746808 701161 778136 2118202 2217641 1281449 1072737 626614 615874 745144 737944 756508 774109 772201 776786 892231 891099 5397483 5524458 40.15 70.3 2
11:27:58 2024-01-23 772757 763848 181858 178326 306978 313373 351938 350894 210178 206347 268327 268055 307680 307383 4783544 5088472 7037064 6875400 1320880 1346689 268107 238923 265289 267767 319925 310241 295816 295823 196740 197243 761399 697814 1611744 1588139 407334 402566 566134 567575 704715 689432 709209 711177 729985 745754 700903 780956 2117565 2213823 1263449 1069686 628404 619118 745144 740047 761361 771925 764929 774547 891598 883479 5331550 5524458 40.15 70.3 2
11:27:59 2024-01-23 772173 762720 181283 178211 306987 313850 351938 348711 209488 206244 263677 268497 307644 304278 4781656 5150035 7078410 6875400 1307464 1345049 272175 237448 266105 268520 318414 310277 294891 293979 197017 196354 758968 697823 1596798 1575162 405566 404566 565481 567205 710722 690882 709209 714855 734522 741855 699819 780287 2123550 2230121 1265526 1059633 625276 617623 738078 736898 758488 766427 764807 780255 892231 883328 5322550 5522995 40.15 70.3 2
11:28:00 2024-01-23 774849 763336 181824 177654 306987 310931 354002 349800 209196 206416 264460 267647 303503 306500 4792922 5159998 7154725 6865593 1297252 1340861 269308 237614 265103 267767 317035 309986 293957 295780 195151 197655 740767 701820 1599814 1571802 404918 403136 561693 565239 706386 683848 707193 718446 733327 739323 700983 779141 2111244 2232102 1292050 1060387 628852 617185 740176 738161 761288 765006 767129 777928 884299 880473 5278911 5524458 40.15 70.3 2
11:28:01 2024-01-23 763460 762770 181732 177408 306982 311948 353734 346580 209488 206382 264050 268497 303503 307504 4792922 5195008 7098613 6850147 1293636 1340898 272246 237534 267147 266590 320104 311414 292616 295078 196188 197092 758225 702323 1617645 1574041 407913 403136 561332 567790 701720 681881 713228 715362 729008 743651 702656 773366 2109780 2218980 1285689 1068618 628404 614131 740568 738526 753766 764056 767711 774380 881245 883443 5361560 5526902 40.15 70.3 2
11:28:02 2024-01-23 765226 765172 180676 177777 306083 311439 354002 347138 208869 206026 264647 265990 303879 304528 4783544 5121683 7023797 6856616 1303083 1340824 268107 236114 266114 267446 319425 309730 294135 292050 195603 195775 756638 703834 1593135 1574041 405530 401428 563957 568229 702716 689469 709573 708811 727501 743053 696800 773273 2109780 2213187 1270847 1069686 622612 612274 741233 733812 752193 766391 765424 772696 884464 887231 5388064 5533837 40.15 70.3 2
11:28:03 2024-01-23 770455 763311 180676 176922 306447 311439 350522 347661 209342 205066 264086 266834 303290 304528 4789504 5082771 7027632 6874971 1320918 1344518 268301 237569 266965 266590 318299 308202 293872 293044 195603 196047 759812 695327 1608540 1585882 405603 400295 562129 565085 701221 683848 706150 709817 732847 741708 697012 776203 2113781 2206986 1259295 1065427 624809 616311 738402 735853 756508 765779 761236 771517 882850 879122 5331550 5515080 40.15 70.3 2
11:28:04 2024-01-23 781932 761648 180465 177341 305621 311657 350768 346580 208219 206347 261752 266395 303503 304083 4781656 5141133 7103091 6865593 1303938 1347133 268266 236634 265262 265949 318074 310095 290538 294051 195842 195775 764574 694825 1592387 1572135 403882 401997 561222 565159 703744 682643 704609 714331 731078 736664 697012 776660 2114556 2225300 1271756 1056757 625276 615438 737554 736898 756914 761269 761818 774380 883037 879484 5307291 5518507 40.15 70.3 2
11:28:05 2024-01-23 764105 762498 180676 180391 306550 310966 351866 345503 208509 205740 261752 266834 303077 304064 4792922 5204098 7103091 6845438 1292620 1346164 268679 235844 265812 265506 318074 309147 291796 293425 195531 196081 756638 700838 1650210 1567677 405603 401887 559310 564404 700227 681675 709023 711214 725340 738210 698606 767573 2102256 2213183 1255142 1066648 625276 610988 740176 737948 750608 761771 765153 769836 877901 883989 5369226 5524458 40.15 70.3 2
11:28:06 2024-01-23 767220 765028 180391 180244 305156 310024 351866 348879 208219 205563 261788 265587 303503 303566 4783544 5115983 7013792 6849711 1311485 1349046 267620 235809 265369 265506 319010 308166 291965 293044 194948 195267 759812 696320 1589217 1581911 404807 400013 561332 562756 698702 686532 707193 708309 728652 739323 693416 769906 2104603 2198065 1269679 1063411 623055 614131 740176 730995 752193 763925 758879 767577 884464 879231 5353016 5524458 40.15 70.3 2
11:28:07 2024-01-23 772884 761694 179946 180426 304191 310966 350575 345574 206890 206204 261752 265218 302120 304700 4792922 5141133 7078410 6887658 1306582 1340713 267620 236694 263780 265692 315766 308892 292001 292023 195572 195015 754280 695823 1585129 1574370 402593 401428 561332 562756 705179 683884 703035 710321 727464 730418 693416 771587 2109780 2226978 1277208 1052586 621285 612792 732273 731650 753794 757414 758465 774380 881245 875498 5333852 5524458 40.15 70.3 2
11:28:08 2024-01-23 770170 764385 180512 180360 305156 308186 351902 346615 207536 205563 261752 266025 302706 304528 4798876 5172541 7164077 6879574 1289631 1342953 268184 235774 265268 265878 317625 306361 290538 292157 194509 195098 756638 704339 1581976 1562889 402370 399730 556547 563956 701221 677748 699863 708309 724717 730021 697049 773311 2105284 2228537 1283569 1053899 624387 608731 732933 736898 753794 757414 764619 772144 875083 875576 5276910 5515080 40.15 70.3 2
11:28:09 2024-01-23 761283 761648 180386 178142 305836 309051 349747 344500 208219 204748 261644 266580 301698 304626 4789504 5203672 7099097 6840149 1298181 1342680 267584 235445 265644 263812 316009 306469 290419 293297 193859 197482 745529 702323 1587069 1567677 401419 396488 558051 562775 695174 678782 703035 704160 722631 738858 692932 766972 2089485 2203963 1275088 1071210 622133 603875 738082 732705 749413 762847 764506 766710 875348 880981 5352155 5515080 40.15 70.3 2
11:28:10 2024-01-23 766878 763573 179861 179997 303160 310966 348657 343466 207536 208561 261716 265990 301309 302548 4789504 5113401 7046496 6867204 1313392 1336912 266727 234719 263745 264172 315874 306217 290334 290590 193648 196790 756638 693840 1589119 1581381 401310 396813 558124 560764 695174 680709 698834 702098 721188 736664 691941 765396 2103788 2200838 1250988 1061591 619474 612322 735987 729373 751055 761771 755827 764756 880538 875498 5322398 5515080 40.15 70.3 2
11:28:11 2024-01-23 771266 763073 179499 179876 303231 310024 348657 345296 206959 205066 260836 265184 301416 300772 4789504 5157637 7082554 6860491 1303774 1343289 266505 234823 267370 264208 315838 306577 292054 291641 194438 195825 756638 694327 1589314 1570684 400177 396849 554903 559537 697219 677785 699386 709314 724717 730454 690903 769906 2103066 2209577 1269679 1054086 622612 610052 732828 732622 752193 752909 757797 767540 874075 874225 5284455 5515080 40.15 70.3 2
11:28:12 2024-01-23 765743 761648 179503 179715 303302 308186 349711 345785 206925 208525 261239 266025 300747 302643 4792922 5199110 7100136 6838907 1298181 1343289 267280 234427 267334 262813 315091 308115 289730 291814 193553 194928 753861 700314 1588188 1567677 401383 395589 554867 562756 692611 676274 699900 704160 720517 736664 692932 765125 2086442 2201197 1270847 1068166 621727 607979 737031 731513 747288 757341 761742 763966 872605 873489 5362557 5520518 40.15 70.3 2
11:28:13 2024-01-23 765241 763336 179503 179746 302765 310060 348394 343191 206925 208454 261239 269629 300464 300865 4795543 5119549 7043863 6857809 1315243 1340824 265643 234579 263008 262778 315838 307081 289691 290630 193553 194408 755051 693830 1581632 1576897 401419 395517 556547 559104 691071 679745 697845 701033 724204 735624 688930 766762 2099271 2191359 1275909 1060387 618591 609154 734907 728207 747288 757377 753678 763315 878670 875498 5330030 5520518 40.15 70.3 2
11:28:14 2024-01-23 770170 763077 178899 179715 301392 309051 347608 343466 206568 204890 260031 266344 300921 300772 4792922 5161258 7100886 6869708 1298299 1341120 265825 234100 264560 263399 315838 306469 287936 290630 193553 195825 753464 695823 1587923 1567677 398940 396777 553229 557918 695210 674804 696865 706304 723692 729281 690960 765359 2105284 2213183 1267602 1053335 619889 607363 730930 728858 749265 752706 753343 764205 873843 870384 5284455 5516582 40.15 70.3 2
11:28:15 2024-01-23 764922 761407 178937 179519 302699 308081 348657 343015 206712 208418 260031 267508 299800 303910 4793758 5211608 7098129 6840225 1292713 1343138 266051 234614 263959 261905 315874 304568 288159 291268 192532 197778 742355 701820 1584013 1565111 398976 394020 554084 561958 691510 673778 698600 700604 716275 734586 689944 762875 2090921 2202399 1293715 1068166 617709 604757 734119 728724 745134 756772 758465 760601 872605 875498 5352866 5515117 40.15 70.3 2
11:28:16 2024-01-23 767984 762761 178937 176765 302345 308116 345485 343431 206890 208055 261089 265970 299800 302756 4800629 5112836 7058963 6865593 1317061 1343938 263878 234065 263773 262559 315838 304282 291436 290356 193212 195276 753464 694335 1615318 1576625 398976 393779 554903 556196 692001 676520 695837 699115 723692 730345 685863 764586 2098994 2203787 1272967 1059633 616231 607400 730930 726659 749492 756772 751463 763966 872804 870420 5323938 5516582 40.15 70.3 2
11:28:17 2024-01-23 772720 761395 178411 179515 302310 308116 346041 343156 206247 208091 259777 265184 299871 302511 4806672 5169794 7129062 6859198 1303774 1344937 264979 234065 263586 262778 314662 306983 288779 290665 192942 197708 767310 696822 1602709 1566224 399221 395553 552922 556232 693173 672791 694849 705158 720517 724722 690960 764743 2098763 2206267 1259295 1047769 619474 603875 728341 728306 747067 752706 755827 764444 868796 865469 5278808 5524458 40.15 70.3 2
11:28:18 2024-01-23 764595 761911 178373 176594 302770 309542 347084 342749 206890 207909 259995 270007 298855 303689 4813501 5203440 7103091 6844807 1298261 1336949 265271 233344 263509 261730 315838 304604 287700 290630 192602 197743 746521 701317 1585129 1565111 399221 392016 550117 560367 690004 672791 697894 699115 712138 728885 685863 759934 2080594 2200838 1266607 1066189 615512 603113 730930 726659 740668 754572 759179 758780 869448 871154 5348334 5515080 40.15 70.3 2
11:28:19 2024-01-23 778765 763027 178373 176770 301423 308151 345485 343015 206213 204716 260031 265315 299518 303505 4801522 5102839 7051853 6910090 1305783 1335963 264424 234675 261445 263180 314657 305460 288702 288763 192872 195015 766161 694327 1579260 1567337 398654 396110 556474 556196 695137 676716 695837 701101 718337 725485 684662 761679 2092423 2212911 1275088 1047742 614200 606481 724699 722882 745134 748400 746652 765055 873224 866382 5310880 5522958 40.15 70.3 2
11:28:20 2024-01-23 771541 762482 178339 176523 301110 306861 347608 344955 205218 208055 259708 265687 301947 302720 4801522 5192744 7146205 6866415 1288708 1337428 264953 233240 261590 262341 313701 304033 288775 291216 192263 194967 751877 702710 1568057 1553643 396811 394298 552922 559067 693100 671515 693259 701101 715550 725485 687845 761563 2102437 2222402 1274224 1054086 615349 603001 724699 728207 740485 748364 755827 763860 864037 866382 5322512 5526902 40.15 70.3 2
11:28:21 2024-01-23 765241 763573 178339 176021 302022 306464 345970 343015 205938 204646 260512 264468 300172 304700 4801522 5140869 7038917 6850033 1297409 1343289 266016 236704 261662 261140 314435 303570 291337 288802 192263 194150 755843 696320 1579612 1571431 399221 393119 554867 557377 689026 674768 697894 698619 716564 728602 681716 757956 2089708 2183973 1262366 1062500 611840 604077 728858 721550 740167 752706 750818 759085 873224 865415 5400722 5524458 40.15 70.3 2
11:28:22 2024-01-23 774943 763032 179494 176404 302211 308633 346248 345505 205298 205977 259308 264468 299624 300719 4801522 5153970 7089989 6875400 1302763 1341120 263983 236740 261626 262341 312019 303911 288775 288883 192567 194150 761399 692836 1581825 1565111 396959 395481 553707 552880 693476 673423 691747 700107 716203 721260 682721 759355 2096011 2210045 1248911 1045081 612714 605399 723224 720257 739962 747729 746947 762805 868723 863864 5330144 5522958 40.15 70.3 2
11:28:23 2024-01-23 768994 762765 177777 176276 300442 306825 349851 342690 205795 205293 259015 264644 298508 301608 4801522 5201984 7123443 6831033 1287091 1341120 263983 236300 263215 260706 312055 305460 288368 288799 191390 194694 747116 696822 1571406 1562889 399221 391909 549759 555337 686518 669614 695837 699115 713490 727573 685305 755762 2083385 2194743 1264486 1063259 615951 601835 728858 726623 738290 748328 753641 756919 864037 865388 5369226 5513565 40.15 70.3 2
11:28:24 2024-01-23 761980 761395 181236 176774 301109 306644 348861 342388 205938 204144 259015 264573 298717 299761 4801522 5119143 7022159 6857772 1311485 1341231 262336 236466 262621 259911 313921 302187 288572 292501 191355 194150 751282 690855 1614482 1574370 396959 392312 552138 553536 687040 671515 690559 692945 717581 725521 682721 756176 2086516 2197719 1266607 1054086 612455 605399 726241 721550 742989 748436 746502 754961 866232 865771 5314629 5524458 40.15 70.3 2
11:28:25 2024-01-23 772369 761411 181347 175876 301138 308452 346256 342690 205081 204466 258797 264573 297327 302145 4809264 5180288 7145373 6875400 1298181 1337317 262336 234373 260782 260490 312019 301728 287522 288799 191054 194694 729658 697316 1602656 1558457 396396 391909 548982 553536 690004 667102 689576 699115 713526 721296 683296 759897 2089708 2212911 1270847 1047742 615349 602016 722710 723980 738393 743946 749182 758294 860872 856438 5273150 5505701 40.15 70.3 2
11:28:26 2024-01-23 760898 761407 179501 175758 302744 306608 347592 342798 205258 202862 258288 264573 298032 301608 4802315 5161823 7062433 6856616 1292713 1341231 263724 236264 261149 260092 313921 300741 288368 292573 190753 194150 745529 700314 1603615 1562889 396396 390775 552138 555730 687040 671039 691711 691881 709284 721332 679676 753576 2081903 2194743 1249644 1057094 610311 599622 724699 719504 735941 748436 750210 755729 865876 866382 5361560 5522958 40.15 70.3 2
11:28:27 2024-01-23 767337 762889 179244 175438 301997 306717 344828 342870 204763 203965 258979 263627 297777 300397 4798876 5103114 7052364 6865593 1303938 1341120 262738 233357 259906 260888 311764 300811 288559 288761 191187 193878 756638 693345 1579787 1563194 395554 391980 552138 553536 690983 672468 687652 695018 714537 716562 677716 757956 2089708 2203963 1272967 1044045 609660 600949 719638 718484 738068 743946 746502 760169 866196 856330 5307229 5522958 40.15 70.3 2
11:28:28 2024-01-23 780668 761228 179127 175477 301207 305172 347875 342762 204161 204788 260217 264168 297924 300974 4802404 5216827 7092756 6830435 1277946 1333087 262738 233029 261662 259514 310566 302187 287522 288797 191187 194014 745529 697814 1604483 1561779 398088 392312 548206 554716 684021 668120 691747 696040 710323 721517 682721 752156 2083385 2188488 1264486 1058528 613763 599696 725727 722371 735146 745029 751375 749854 857152 866382 5362671 5517654 40.15 70.3 2
11:28:29 2024-01-23 766369 762303 179118 175298 302769 306825 345352 342244 204763 203183 258252 262992 298032 301120 4800629 5101422 7046828 6865593 1317127 1341120 262336 236466 259104 259514 312019 300319 288048 288793 191019 193402 750290 694327 1579889 1565111 393803 391758 550575 552751 686634 669614 686565 691881 711364 719195 678154 756102 2078932 2200838 1260246 1050325 609225 599012 720660 717466 740815 749335 746614 755767 866491 856402 5312712 5531094 40.15 70.3 2
11:28:31 2024-01-23 772884 761187 177150 174491 299422 306644 345315 342798 203674 204108 257783 263097 297052 302976 4810954 5183735 7154725 6849711 1286864 1336295 261935 233357 259104 259514 311073 302688 287724 288761 190118 194014 745529 699831 1569976 1549237 393525 392312 547044 553536 688051 663195 686602 692456 703160 717976 682721 755799 2080427 2210123 1256005 1047113 611585 598845 718617 720221 738290 745745 749515 753782 857277 859087 5276910 5527134 40.15 70.3 2
11:28:32 2024-01-23 761325 762837 178737 174177 299417 305674 345840 341461 204127 203466 258107 262259 296119 302083 4812596 5153391 7061205 6837456 1293673 1333087 262301 232702 259791 258723 311546 302124 287117 288638 189986 193572 765877 698313 1586028 1558457 394714 391758 549796 554716 683501 668630 689152 689432 707885 718219 674736 749117 2075995 2185523 1269893 1053074 606626 596231 721684 717387 733265 747202 745888 749854 862165 861987 5377532 5529482 40.15 70.3 2
11:28:33 2024-01-23 774103 763032 178249 175053 300931 306177 346365 341690 203878 204250 257348 262328 297017 297090 4802301 5155991 7069084 6856214 1298336 1335016 261170 232942 259906 259084 308257 301728 286378 287544 190718 193008 751877 688881 1583914 1562889 394714 391359 548594 551186 687564 667611 686565 693018 711401 716457 676206 751212 2074510 2200566 1246835 1041790 610095 599511 717599 717466 737549 739386 741164 755729 861437 858480 5307229 5527817 40.15 70.3 2
11:28:34 2024-01-23 766878 762491 178486 174465 300502 306177 346892 339773 204088 203038 256341 263132 300929 300616 4799138 5218969 7124247 6828078 1279768 1337280 261935 232013 261149 262639 308940 302724 285401 288196 189951 192892 750290 695823 1613214 1558457 395577 391205 545355 552751 682297 664203 690559 690917 703124 720244 680713 746883 2077564 2185523 1285052 1057338 611585 595974 722577 719504 731709 745153 746618 746924 856670 861319 5375733 5518385 40.15 70.3 2
11:28:35 2024-01-23 763877 761333 178120 175014 297973 306428 345668 340287 204230 202861 257167 262642 297743 298952 4802962 5122912 7046828 6866008 1317072 1341120 260088 233029 258886 262532 311109 302015 286593 287544 190153 192927 748703 692357 1596540 1567677 393488 390102 548206 548740 682781 665688 684505 688944 710323 717102 674700 753576 2074473 2188488 1253885 1050341 606626 599474 719638 715362 738068 743982 741159 751328 862165 857011 5322397 5527817 40.15 70.3 2
11:28:36 2024-01-23 771815 761301 178249 174456 299546 305854 342925 340873 203421 202791 259257 262477 297836 302083 4810954 5190838 7130936 6856214 1296446 1329241 260269 232538 258306 262568 309626 303778 285365 288802 189819 192927 729658 695327 1607543 1557791 393525 391205 541067 548740 682017 662990 682491 691966 707211 716457 678233 753003 2077466 2200838 1268727 1043274 610679 594861 717054 718994 736010 743699 742190 753692 855198 857817 5286361 5521502 40.15 70.3 2
11:28:37 2024-01-23 760315 761068 178361 174009 297721 304922 342997 339534 204025 202579 257528 261493 296769 301619 4811680 5148049 7070557 6837456 1291697 1329278 261135 231815 258306 262496 310819 300736 286257 287746 188993 192927 742355 698313 1568488 1558457 393525 387907 547431 552751 682297 663700 688105 685913 704348 718483 674937 745787 2072611 2183973 1241163 1050007 604901 595460 718617 714313 729533 746100 745463 750691 860251 858831 5371619 5508952 40.15 70.3 2
11:28:38 2024-01-23 768132 761411 177750 174291 297793 305388 341564 341101 203494 202790 256736 261458 295671 299278 4802404 5107541 7061205 6875400 1303008 1329204 260338 231977 257079 257970 309121 301295 286915 286700 189819 192015 751877 690855 1580078 1558457 391713 391205 547431 549517 684021 665688 682564 690900 703196 712318 672546 749080 2080441 2194939 1260246 1038923 604901 597923 713435 711177 732782 739350 740751 755083 862124 854780 5314780 5518385 40.15 70.3 2
11:28:39 2024-01-23 767984 761178 177337 174044 297789 304700 345317 339737 203246 203038 255196 261528 297504 297306 4802301 5202280 7088502 6837456 1278574 1333768 261135 231494 257511 262568 307720 301587 285129 286700 188959 192364 743942 698313 1558250 1547692 392340 391205 544165 552359 682781 662791 686602 691390 701256 712354 673710 746436 2072611 2188254 1256005 1048066 608357 592792 716546 715362 728848 740796 744611 750598 855345 855873 5352939 5522958 40.15 70.3 2
11:28:40 2024-01-23 763255 761407 177776 173520 297541 304773 344937 338748 203562 202684 255161 261388 297924 297414 4783944 5139052 7003807 6837456 1293711 1334364 261712 231058 258342 262057 307971 301161 285365 284916 190083 191109 739161 690361 1603532 1567677 394136 387835 547007 547116 678402 665145 686040 687932 706382 717976 669582 746436 2074515 2167083 1262366 1052698 604470 595516 719638 709061 731923 742934 739131 746329 860725 857193 5383871 5524458 40.15 70.3 2
11:28:41 2024-01-23 771815 761411 177280 174507 297189 304458 342997 339534 202999 202084 255020 262106 298672 297451 4797636 5179905 7074794 6846835 1292620 1337428 259545 231256 257908 259582 307255 304950 284582 285387 189819 191376 745529 688881 1571352 1557634 391400 387871 542944 546271 680810 662321 680001 691390 707383 712354 672722 748549 2077466 2188525 1268727 1042531 608357 597923 715531 716366 734530 737514 739280 749602 854702 854175 5270728 5515080 40.15 70.3 2
11:28:42 2024-01-23 759962 760823 177684 173425 297973 303070 342925 337491 203884 200923 255722 261493 294299 299278 4802301 5179476 7069084 6828078 1288438 1329241 260122 231256 257475 258854 308257 302863 283591 287140 188890 192149 734419 698313 1582312 1555579 391123 386564 542944 549554 674941 660447 682527 683902 701220 717976 672722 746474 2068194 2176303 1249644 1053899 606194 592792 720595 715857 730328 739242 742005 744216 852851 856478 5349176 5515080 40.15 70.3 2
11:28:43 2024-01-23 772542 762761 177252 173460 297969 304458 341852 338677 202931 201414 255912 259865 295863 297595 4808248 5112787 7022234 6865593 1305783 1333768 259510 231058 255894 258854 308222 297275 285165 285352 188924 191376 747116 691844 1573816 1558457 389948 387871 545813 547080 681813 661756 680748 685877 705382 709172 669546 746956 2074608 2185523 1264486 1038793 602325 592245 713414 709559 733001 739785 737176 750710 857886 851722 5334665 5519225 40.15 70.3 2
11:28:44 2024-01-23 772094 760316 177243 172939 297235 301655 341708 340676 201744 202365 255125 260660 296984 297261 4783944 5193008 7136021 6846835 1281317 1328263 259545 230537 255894 258854 307005 300845 283626 285316 188924 191341 750885 698313 1584710 1545494 389948 387799 542944 548740 680810 656609 681233 687408 699205 708139 673501 746474 2068194 2201197 1263396 1045828 605890 592923 712401 714331 730365 738740 741478 750673 848629 852146 5307102 5524458 40.15 70.3 2
11:28:45 2024-01-23 760712 760334 177252 172424 297649 303983 342659 337728 202303 201695 255196 258353 294299 297559 4783944 5149719 7022159 6828078 1287197 1333791 259329 229992 256683 258854 307971 297599 284259 284916 188262 191544 736006 697316 1571968 1555852 389948 387181 541104 548740 676927 662321 682527 682177 698146 711243 668525 740997 2065256 2176031 1234802 1052237 602434 592081 714466 710210 726673 739206 741392 744100 853316 852291 5361560 5515080 40.15 70.3 2
11:28:46 2024-01-23 765806 760453 177005 173032 297545 302574 340269 338784 202303 201098 255161 259073 296179 297025 4811680 5111841 7022196 6865593 1300193 1332820 260082 230340 255108 258854 307720 297599 284060 284481 188724 191074 743942 688881 1570522 1555852 389394 387799 541104 545463 680328 663261 679296 683866 702285 709393 665620 746474 2074515 2187196 1251764 1039797 602434 592610 710381 708162 730884 738218 734931 748497 856670 848150 5305412 5524458 40.15 70.3 2
11:28:47 2024-01-23 770995 760251 176748 172454 297721 303123 341852 338511 205504 202189 254342 259985 294299 297487 4804557 5189318 7103091 6846835 1277699 1336479 260304 230340 255143 258854 306078 300275 283158 284916 188428 190808 740767 698313 1555052 1544397 387682 387799 541408 548740 678883 658506 681772 685950 694147 707569 670568 740960 2066451 2185640 1249644 1047324 604901 590407 712944 712304 724506 730264 741392 745304 848036 847352 5349214 5515080 40.15 70.3 2
11:28:48 2024-01-23 762380 760863 176748 172419 296762 300704 342647 336711 201710 201063 256769 258353 297832 296297 4798979 5130322 6994481 6837456 1294715 1333879 259510 229108 256718 258057 306327 300420 283158 283180 188890 189312 740767 688389 1591178 1567677 391123 386021 542944 544316 672927 661558 678484 681826 702321 712354 665657 744314 2073139 2165501 1246835 1047855 601682 594362 715992 708162 728258 738740 732607 739950 855456 847424 5358042 5511250 40.15 70.3 2
11:28:49 2024-01-23 767134 759254 176192 172943 296264 302822 340784 336711 201744 201379 258596 261093 298364 296333 4810116 5183735 7078410 6846835 1296483 1333791 262897 230144 255894 257660 306861 300275 282726 283379 188593 189874 745529 686915 1593213 1553643 389948 387145 539840 544316 676400 656572 677367 685950 702321 707108 669932 745076 2073139 2185594 1238528 1041611 604901 592610 711895 710247 728812 732691 732918 744244 848036 847895 5276647 5515080 40.15 70.3 2
11:28:50 2024-01-23 761325 758717 176192 172385 295621 301197 342370 334384 204169 200887 258413 260660 298329 296578 4797636 5213065 7072634 6811765 1282271 1331971 262897 229108 256288 256473 306362 299573 281865 284934 190956 190508 731245 694825 1572683 1553643 389948 383103 539840 545041 671653 654646 679296 681693 697214 711780 670275 742348 2062288 2170158 1259064 1050679 603300 590402 714466 710210 724690 733914 735637 737787 848666 847424 5350388 5515080 40.15 70.3 2
11:28:51 2024-01-23 759962 759791 176179 172359 294104 303284 340820 337794 201710 200258 258851 259073 298329 296578 4797673 5111841 7037483 6856214 1311485 1331971 259431 230502 255108 257263 307040 297527 282726 283613 188132 190306 742355 690386 1586470 1563999 388841 383947 541408 542774 672927 658506 675333 680727 701256 711328 668029 745613 2070675 2177871 1249644 1044723 600716 592610 711895 706194 728848 734983 730764 741870 850476 848560 5306950 5524458 40.15 70.3 2
11:28:52 2024-01-23 769618 759258 176192 172239 295906 302114 340280 336746 205399 200467 258377 258353 294590 297559 4797636 5197728 7115711 6840225 1288893 1328097 259614 229796 255072 257263 305403 297599 281865 285152 189078 190773 716961 693840 1571682 1549237 388841 385406 538315 543930 674978 652691 674817 683346 700112 707174 670275 744249 2067728 2191465 1249644 1037650 602774 592081 708405 710284 728331 730084 734969 744207 844192 844454 5269382 5505738 40.15 70.3 2
11:28:53 2024-01-23 758738 757911 176192 172359 297234 300951 340820 335733 205469 199770 258413 259108 294305 297025 4811792 5163250 7042277 6837456 1287091 1331874 260741 229073 255143 257048 306826 297000 281900 283648 189344 190439 739180 697316 1582043 1553643 389671 384217 541408 545390 673561 657538 680264 680175 696957 709174 667480 739178 2061349 2170158 1259064 1049238 599860 588729 710418 706194 720453 737514 737176 737667 848064 848150 5359807 5515080 40.15 70.3 2
11:28:54 2024-01-23 764380 760329 175595 171898 296192 303077 338422 336439 205364 200363 254272 258250 294590 295565 4811680 5116827 7033273 6859861 1300193 1335665 262825 228842 253864 257263 306825 297210 283081 281852 188097 189278 745529 688881 1580107 1556487 387739 385985 542560 544316 676890 659475 677683 681472 700075 706272 664207 741866 2070675 2185640 1274224 1034929 598152 585919 705863 702061 725791 730300 728544 743117 850476 843798 5295768 5515080 40.15 70.3 2
11:28:55 2024-01-23 767984 757031 175863 172046 295861 301199 340544 336404 204973 201028 258268 258284 296577 296261 4783944 5193008 7082705 6818699 1273367 1328190 258684 227620 255108 256437 306393 296973 280972 282713 189078 189312 737593 692340 1613596 1548965 389948 385370 537518 544316 673083 654371 679036 683520 696610 707283 669017 734829 2061349 2170158 1243283 1044133 599396 588739 709219 709084 719592 728174 732881 737190 841188 846952 5350388 5496322 40.15 70.3 2
11:28:56 2024-01-23 759878 758989 175438 171739 294932 299338 339755 336365 205116 200223 255176 257464 298257 294664 4797598 5144039 6995741 6825547 1296597 1333786 259614 228292 255108 255436 306861 296331 281405 283109 188945 189278 742751 684956 1577567 1565111 389394 382763 539077 541238 670444 657742 676716 680175 701179 710396 666170 740798 2067233 2160907 1242097 1043274 599005 585559 712364 704087 724653 734686 727851 739145 848000 845683 5322131 5515080 40.15 70.3 2
11:28:57 2024-01-23 767166 758721 175315 172205 294380 302799 338731 337721 205294 200223 258268 259865 294177 295637 4797711 5185351 7103091 6846835 1292620 1330929 258850 229038 254254 255685 306825 296957 280101 283109 189078 189278 734419 688881 1585521 1552540 387739 383103 536686 540908 673414 654371 673826 684116 700185 703196 668066 741327 2067233 2179441 1262366 1035435 603300 592364 707365 706231 724690 726092 731492 737792 845662 841788 5278808 5515080 40.15 70.3 2
11:28:58 2024-01-23 760352 759254 175587 171773 295289 301869 339491 334001 201676 199735 254816 259039 293515 295637 4811680 5187565 7065519 6828078 1285218 1332105 259614 228826 254645 255043 306861 296122 280083 283578 188546 190183 747177 695823 1601573 1549237 387739 383196 539083 544206 670984 654983 675148 677278 693059 710359 667117 736999 2056951 2165274 1234802 1052903 599641 586735 710418 705194 720651 734686 733998 736030 843866 845683 5337155 5505701 40.15 70.3 2
11:28:59 2024-01-23 761325 759254 175280 171232 293905 302799 338184 336603 205116 199110 258268 257857 294042 295601 4811680 5111729 7033149 6856214 1309574 1331874 258850 229073 253474 255436 306825 295498 280972 282046 189078 189243 739180 690855 1579157 1558457 387245 384826 539239 540106 672569 656379 672866 677278 698624 703196 663155 739834 2063318 2170137 1241163 1041357 597300 589983 706363 702025 725607 730409 727474 736658 845533 838410 5310880 5515080 40.15 70.3 2
11:29:00 2024-01-23 769076 758993 175630 171528 295280 302120 337402 334724 204938 200223 254996 258030 294177 297451 4821059 5193008 7112524 6846835 1283188 1331966 258885 228327 257994 255615 305962 295426 282669 282678 188281 189312 737593 695327 1587242 1547221 386457 386466 539083 544316 673524 653054 673160 679579 693435 703279 666170 737148 2058921 2191872 1281410 1038390 597300 585366 704192 706565 721162 726056 734520 739913 837699 838374 5326284 5505701 40.15 70.3 2
11:29:01 2024-01-23 764652 758721 175424 170926 295075 300270 338731 336365 204903 199770 254996 256435 294177 295601 4811680 5151380 7005093 6830435 1292582 1333768 259431 227585 254645 254830 306393 296014 280188 280372 189078 188057 739180 686915 1590172 1566684 389394 384826 536577 539415 667602 656573 675751 677278 697141 707392 661388 736062 2058921 2148643 1258125 1041790 597300 589565 709877 701064 721162 727851 726815 734945 847401 843226 5376907 5511146 40.15 70.3 2
11:29:02 2024-01-23 770170 760607 174478 171228 293449 299303 337639 336365 204938 199770 252810 257464 294697 293318 4836586 5166948 7069084 6846835 1288931 1331874 258451 227973 257921 254830 305697 297000 278483 281387 188546 188615 739180 688762 1575932 1556525 387316 385372 536789 539415 671579 653054 673346 681583 697214 701254 664281 739252 2067728 2173217 1258125 1035435 600716 590499 705863 704124 722531 726537 727851 737116 842599 838338 5282582 5505701 40.15 70.3 2
11:29:03 2024-01-23 762136 757063 175036 171223 294425 301193 339481 334001 205186 199110 254241 258284 293487 294413 4817620 5222457 7069084 6818699 1279525 1330933 258850 227585 254859 254048 305746 296331 279001 281620 188149 188649 732832 694825 1572405 1555417 388565 383196 535267 540784 668127 649641 675269 676183 691139 707125 663632 736180 2055488 2160944 1263396 1049200 600288 585490 708405 705158 719628 725769 730727 732783 837699 845683 5352155 5505701 40.15 70.3 2
11:29:04 2024-01-23 765948 758717 174165 171777 292206 301230 340899 334001 205116 199110 254277 257430 294177 295508 4811680 5137928 7017197 6849711 1311447 1333768 258668 228327 257413 255222 306825 294740 280850 281392 189078 189723 737593 691242 1574952 1558065 385983 383196 538169 540252 671579 654983 669997 672772 694936 702242 662555 737626 2058921 2167083 1261041 1037650 595602 587159 703795 701064 723664 730553 727851 735504 846262 839034 5323209 5524458 40.15 70.3 2
11:29:05 2024-01-23 769618 757022 175438 170612 295776 299303 336622 334688 204582 199596 254241 257464 293409 296217 4826992 5193008 7136021 6846835 1283188 1328190 257836 228133 257449 254617 305030 295154 279670 281883 187874 189071 739180 696320 1574522 1546105 385864 384826 537552 542664 673524 650781 670814 677767 689081 702175 664281 736025 2055997 2188703 1251186 1037401 596875 583191 701198 702025 718571 727055 730727 735587 835226 840816 5316340 5505701 40.15 70.3 2
11:29:06 2024-01-23 763503 757072 175001 170954 294389 297667 337674 334001 204617 199145 254241 256004 294590 294699 4811680 5178853 6980469 6828078 1294715 1334716 258668 226880 253864 254048 305531 294525 281722 282761 189042 188408 737593 685311 1579508 1564309 387739 383196 536789 539295 665789 653127 669316 672772 694950 703304 660378 733896 2058921 2151750 1250988 1041790 595606 587895 706363 701064 719628 725223 722580 732226 845063 838338 5318650 5515080 40.15 70.3 2
11:29:07 2024-01-23 764684 757027 174215 171075 292529 299303 336622 334001 201755 199110 253973 258036 290705 293801 4821059 5185351 7087735 6846835 1292368 1328139 257259 226915 257449 254048 304279 296901 279725 282961 188510 188250 732832 687897 1581904 1553205 386256 384826 535267 537547 669715 651279 669997 680175 695169 698648 662363 736062 2061349 2170137 1251764 1034190 597300 587072 703192 701033 719399 721431 724712 736030 838920 839034 5282582 5511146 40.15 70.3 2
11:29:08 2024-01-23 760898 756771 174443 170650 293216 299423 338184 333694 204794 199110 252774 257822 292835 294664 4821059 5213065 7074864 6821533 1283188 1330929 258053 226880 257485 253414 306177 295083 279725 280854 188017 188974 704295 693234 1573456 1553205 386293 381466 532018 541238 663837 650357 673713 673441 685133 703341 661893 731590 2048192 2157863 1256899 1047742 595178 582028 705364 701064 715522 730553 728581 732263 837699 840816 5342749 5505701 40.15 70.3 2
11:29:09 2024-01-23 762715 758180 174408 170650 293006 301230 335574 335406 204582 198763 254241 256647 293523 293837 4821059 5108083 7063418 6856214 1302015 1328097 257836 227374 252432 254584 304743 293841 281940 279964 188281 187954 740767 687280 1565900 1553205 384074 383196 536722 538037 669715 653870 668057 672736 691664 698327 658794 735015 2055997 2167042 1239043 1029521 593066 585490 700701 698088 719628 727564 725265 737116 843830 834197 5288045 5515080 40.15 70.3 2
11:29:10 2024-01-23 768807 757109 174439 170532 294354 297919 337412 334001 201473 199457 252738 256647 293048 293801 4821059 5172400 7127474 6837456 1273755 1326237 258202 227965 253932 254584 303923 294521 281344 279999 188017 187920 734419 695822 1580280 1540017 384111 382926 532054 541217 669495 647420 669997 674750 685097 698218 661857 732258 2052566 2182424 1253380 1035435 595178 581883 699893 701064 717045 721431 727511 736030 834363 836002 5291939 5515080 40.15 70.3 2
11:29:11 2024-01-23 765457 757077 174430 170109 293200 299713 336622 334001 201473 198487 252810 256760 292700 295508 4797711 5148049 7023797 6818699 1283188 1329076 257804 226670 255083 253519 303959 292769 281741 281221 187382 187920 736006 693830 1595831 1549237 384943 382115 536789 540106 664775 652202 669353 671533 689999 699176 654542 726342 2052566 2148643 1250402 1041790 590513 581284 703192 697026 712884 726056 725744 730074 840144 839034 5370966 5501774 40.15 70.3 2
11:29:12 2024-01-23 765802 759249 173883 170721 292565 299605 334600 335890 200912 198798 252774 260181 292835 293496 4802301 5118828 7018199 6840225 1294260 1332029 257011 226670 254473 254511 303177 293734 281199 279748 187981 187591 750290 685311 1564514 1548308 385000 383666 533677 534751 667785 647456 668057 674640 691139 697835 659407 732816 2057458 2167083 1243283 1031757 595602 585403 701198 700567 719118 721287 719398 732226 838256 834197 5259592 5501774 40.15 70.3 2
11:29:13 2024-01-23 760239 755925 173878 170105 292320 297631 338733 332683 204296 198487 252148 256681 291058 293765 4814185 5222457 7062649 6811765 1280313 1332903 256975 226038 254400 253095 304636 293485 279725 282561 187180 188312 728071 693830 1596954 1548792 385588 378533 535267 539561 664341 650050 670877 670545 688046 700160 656468 728134 2046189 2154753 1248236 1044017 592150 576834 701198 698546 713352 728160 727851 730556 838256 838405 5350388 5504173 40.15 70.3 2
11:29:14 2024-01-23 762518 758952 173809 170109 291640 300452 336584 334001 201755 197866 252738 257481 292832 293282 4811680 5120073 7033821 6859534 1296118 1332066 257082 226073 254005 254619 302736 293386 281344 279748 187885 187399 745529 686915 1572128 1554943 384200 383196 533750 536618 667951 649443 666050 674750 690542 698327 660107 732779 2054026 2167083 1265561 1032491 596450 585385 700701 701064 719081 720743 723571 732226 834662 834125 5269382 5505701 40.15 70.3 2
11:29:15 2024-01-23 760084 755889 173844 170109 292525 297730 336315 332126 202037 197832 252666 256647 291909 293801 4821059 5194280 7061205 6830738 1287513 1332066 257082 226740 254041 253060 304815 293429 279725 279964 187155 188023 747116 692836 1568898 1549237 384346 378821 534508 539143 664231 649327 670952 670545 687072 699176 656468 729380 2046189 2153037 1273316 1044760 591338 581182 701198 697026 711301 727050 727333 728447 837068 837813 5349176 5513565 40.15 70.3 2
11:29:16 2024-01-23 765534 757036 173809 170105 292084 299605 335313 335890 200912 197866 252702 257300 292799 293282 4811680 5120468 7033149 6869034 1296286 1330171 256686 226705 252540 253873 302467 293627 279761 279784 187489 187564 743942 687280 1568034 1550996 384346 383196 534887 537381 669204 650320 668020 672736 689045 694255 654505 728480 2055488 2167083 1265561 1026110 592187 583886 696702 697026 715522 720294 718268 732783 838256 829361 5310880 5504173 40.15 70.3 2
11:29:17 2024-01-23 763065 756999 173541 170080 292737 297847 337130 332918 201473 198487 251457 260807 291838 291931 4797711 5235699 7084226 6829474 1279235 1330171 257148 226038 255554 252285 302503 293734 278938 279292 187226 187693 715219 691844 1586056 1548792 384927 378785 532203 537131 661953 645763 668020 669596 686027 698648 656504 729380 2044734 2148643 1275529 1044760 592418 580358 702693 697026 711301 725512 725781 727753 833444 836593 5337677 5504173 40.15 70.3 2
11:29:18 2024-01-23 762136 757031 173287 170071 291534 297919 333983 333929 200877 197832 252666 257006 291909 292835 4809264 5122099 7047767 6857772 1292582 1330171 256221 226003 251614 253095 303106 291878 279761 278335 187226 187522 739180 686915 1570741 1548792 381457 382619 534887 534751 665789 648868 664125 671533 689510 693205 655061 730069 2052566 2167083 1234802 1026110 589653 581400 696172 692909 713426 721251 718231 732189 837662 832270 5291969 5515080 40.15 70.3 2
11:29:19 2024-01-23 765770 755898 173300 169810 293144 296125 335574 333694 200248 198763 251560 257481 290334 297925 4809170 5200124 7074794 6800988 1266423 1328243 256831 225304 254150 252389 301021 293635 278938 281330 186941 187235 729658 688881 1612835 1547692 385399 381037 530698 534751 662422 643627 669997 673441 687036 698327 656541 725405 2040376 2151713 1259064 1038793 593910 576937 701198 699078 710409 720199 723335 727753 829804 836593 5350388 5496322 40.15 70.3 2
11:29:20 2024-01-23 758733 759240 172749 170071 290754 296614 336080 331946 201333 197797 251848 257300 291634 292378 4811680 5135865 7027632 6838907 1305783 1332066 254650 225758 252648 251617 303517 292055 279653 278370 187155 187365 734419 683979 1587395 1562503 383224 378785 533372 534717 662151 645520 664051 667629 685169 699808 653314 727336 2046737 2151750 1256899 1035435 591338 583300 700701 694945 715016 721395 718526 728828 837068 829397 5291826 5505701 40.15 70.3 2
11:29:21 2024-01-23 760793 755898 173261 170075 290709 297919 335872 332558 200702 197797 251670 257481 290545 292791 4808061 5196778 7103016 6840338 1275232 1329225 257765 225443 252576 252424 301268 295374 278794 279784 186893 186846 732832 692836 1556150 1538925 383224 381575 530698 537695 664341 645763 669997 673441 687072 698060 656468 723506 2040376 2154804 1230562 1038886 593729 576834 700701 699078 709633 717057 721444 727235 828559 835376 5348610 5496322 40.15 70.3 2
11:29:22 2024-01-23 755603 757036 172944 169919 290718 298027 338463 331641 200877 197797 251634 257300 291022 292527 4802404 5140064 7006965 6839582 1301977 1328061 254044 225443 252684 250882 302857 292197 278938 279784 186797 187235 731245 683349 1578749 1556958 382033 378144 532240 533580 661484 644991 661085 665634 684831 694399 655061 727373 2049649 2156333 1256899 1035435 589653 582015 697196 692909 715485 721323 718526 729348 835882 829325 5303293 5505701 40.15 70.3 2
11:29:23 2024-01-23 765770 755359 172981 169507 290718 301238 335872 333423 200527 197797 251493 256760 288978 293765 4811680 5201704 7110278 6849042 1277405 1326392 255139 225443 252007 252215 301232 291913 278546 279784 186298 186812 732832 693840 1554289 1535150 378668 381037 530698 536336 663332 645305 667508 672692 681531 692230 655061 723506 2039988 2154804 1256899 1032491 591338 577895 696925 694982 708359 718474 723571 727790 829768 829325 5337796 5496322 40.15 70.3 2
11:29:24 2024-01-23 760075 755893 172955 169389 290718 296621 334600 331641 200527 197488 251104 255689 291022 292830 4802540 5151677 6996970 6820042 1300298 1328419 254612 224747 252396 250778 301902 296630 278154 279587 186631 186709 731245 683005 1572295 1558457 382033 377576 531486 533202 660080 645763 662096 665597 687559 694255 653169 729380 2047919 2151750 1254733 1032491 587975 579993 696172 691844 714436 721323 717213 729072 834699 829918 5301447 5493148 40.15 70.3 2
11:29:25 2024-01-23 765770 755452 173567 168694 291635 297356 333983 333423 200213 197660 250679 256042 289893 292835 4819602 5194676 7121202 6840338 1268307 1326392 256150 224608 251014 251617 299479 296247 278154 279676 186156 186485 729658 692836 1562365 1538925 382033 378894 530323 535543 663399 643639 667545 671533 684016 694291 655061 722419 2040376 2151713 1228441 1035435 593488 579536 697196 696003 707356 717967 720932 725647 827317 829361 5345339 5496322 40.15 70.3 2
11:29:26 2024-01-23 758045 756407 172165 169575 289703 298027 336822 329586 200527 197625 251032 256042 290139 292077 4814228 5122268 7026384 6837456 1302053 1328419 253691 225252 252540 250882 301973 295924 278902 279784 186168 186485 731245 684467 1589514 1556958 381457 377274 530698 532033 658817 645305 661640 664621 687072 693766 652207 729900 2048192 2154804 1228441 1031903 587975 580358 696209 691844 713931 721928 718526 727790 835882 829918 5293874 5505701 40.15 70.3 2
11:29:27 2024-01-23 765806 756767 173256 168962 290784 297919 333947 332954 200213 197660 250856 256760 291410 293524 4829089 5205791 7120440 6828477 1278897 1326527 255681 224747 251794 252038 301006 291878 278154 279354 186298 186519 732832 692836 1566702 1530797 378704 378894 529948 535579 664069 643934 666087 671058 682013 693241 654789 721379 2040376 2148643 1252567 1033962 591338 577895 696702 694982 706354 717460 717176 725647 829049 829289 5349295 5496322 40.15 70.3 2
11:29:28 2024-01-23 762080 757045 172191 169532 289598 296448 336822 330639 200387 197179 250679 256042 290104 291849 4822177 5129934 7006965 6820729 1303774 1327160 253230 224781 252612 250837 302903 296173 278154 279354 186002 186192 729658 682729 1583734 1553643 378632 376443 530698 532931 660547 645305 660699 663646 684053 692230 650749 729380 2046737 2156333 1252567 1029038 586720 578715 693946 691354 714709 719150 718014 727790 834662 828124 5292015 5501025 40.15 70.3 2
11:29:29 2024-01-23 765770 755670 172705 168962 290754 295995 333983 332413 199413 197523 250256 256007 290299 293589 4829819 5194676 7109238 6811765 1265595 1326104 255681 223361 252346 251337 301193 296666 277373 278961 185741 185643 728071 688881 1606932 1543300 382069 378749 529044 533959 659576 642111 664125 668575 682108 694291 655061 719260 2036890 2147119 1226321 1038390 591338 577895 698679 695749 706354 718474 718268 722409 827874 834483 5337677 5492402 40.15 70.3 2
11:29:30 2024-01-23 755916 755898 172045 169004 293598 298027 333983 329640 200213 196598 250679 255725 289858 293361 4820387 5122268 7023797 6840263 1302015 1326385 254079 226778 250659 250673 301268 292780 278154 278568 185741 188123 731245 686915 1571841 1548792 380405 376443 530698 532825 660547 644847 660229 663682 682781 688167 649295 727823 2043758 2157863 1228441 1026110 587138 578715 691978 689884 711301 716517 716482 728828 834071 826299 5288233 5505701 40.15 70.3 2
11:29:31 2024-01-23 765802 752611 173140 167936 290789 296104 333983 332413 199274 197179 250041 255725 289655 293589 4820387 5196445 7117317 6838198 1277405 1325450 254760 224991 250238 250673 301193 296173 277763 278961 185116 186519 724897 691844 1553806 1535150 379865 378483 529199 535096 662422 642111 662133 669326 676083 690724 653206 720830 2038532 2154804 1252567 1029558 589233 574560 691706 690880 706354 712417 719324 725684 827874 828746 5323938 5496322 40.15 70.3 2
11:29:32 2024-01-23 759155 755934 172152 168465 290529 295543 333983 329907 199970 197591 250393 254513 290334 292588 4820387 5155977 6981411 6830269 1290924 1328478 254329 223395 252220 249386 300354 295718 277763 278696 185706 186192 729658 681395 1601529 1556958 380847 376443 529199 530456 656172 643021 659462 664221 686064 692194 649792 726750 2044734 2148643 1250402 1031023 586303 576870 694932 690374 710259 718138 714336 725684 829841 828709 5288007 5504173 40.15 70.3 2
11:29:33 2024-01-23 764642 753688 171885 168698 289501 298027 333875 331390 199344 197488 250494 255725 289839 295270 4820387 5204098 7092681 6837831 1283787 1326392 253654 224712 250626 250498 299444 295964 277373 279784 184529 186648 731642 688881 1569727 1540017 380135 376479 523040 531657 660547 639463 660699 665634 676119 689263 655061 725442 2038927 2167083 1241739 1026110 587975 575817 691487 692909 709364 716448 718542 726717 823087 820419 5246499 5496322 40.15 70.3 2
11:29:34 2024-01-23 755916 756464 172200 167936 289906 295543 333658 330353 199344 197008 250925 254263 289083 294397 4810954 5155939 7002265 6809320 1288931 1328061 254434 227570 251794 249386 302351 292665 277568 277786 186298 188598 731245 683005 1573353 1554747 380847 375878 528415 530492 656440 643934 660699 663280 684126 692266 650976 723543 2040376 2142556 1224201 1032216 586720 579536 695188 689884 709905 716828 710178 721384 827389 827503 5292133 5492402 40.15 70.3 2
11:29:35 2024-01-23 762870 751909 171610 168427 293490 296650 333622 330621 199309 197008 249937 255866 288172 293384 4810954 5198503 7089261 6820474 1280151 1324508 253265 224365 250238 249420 301303 292665 276524 279157 184529 186485 728071 688881 1571912 1537333 379595 377045 527260 533580 660547 638340 660149 665634 678878 688995 650288 719260 2033994 2157863 1233481 1028752 586303 573234 690997 690863 705318 712309 717213 724578 825531 825097 5316511 5496322 40.15 70.3 2
11:29:36 2024-01-23 759277 754830 172131 167894 292035 294807 333442 330621 199448 196495 249973 253838 289725 292588 4810954 5149356 6986389 6820663 1290946 1327119 253832 227499 251830 249351 299408 292045 276524 278177 185151 187295 729658 681395 1578304 1555852 378668 375315 528146 528884 653786 641656 658279 662340 685309 690213 647424 723543 2040376 2148643 1250402 1032491 585886 578715 693453 689613 709905 716013 710178 721347 827389 826299 5297659 5496322 40.15 70.3 2
11:29:37 2024-01-23 763297 752625 171584 168334 290558 297401 333081 330764 199136 196495 249375 255045 288281 294267 4818666 5191112 7103204 6830435 1276491 1324508 253586 223395 249464 250498 298501 292045 276524 278568 184529 186158 728071 690386 1559060 1535150 378519 376479 526108 533580 660547 638377 662583 666851 678398 685385 649792 720035 2034172 2148643 1250402 1028021 587138 572388 690725 691354 703749 712273 718526 722446 825531 825133 5323938 5496322 40.15 70.3 2
11:29:38 2024-01-23 758738 756481 171950 168330 291407 294599 333803 329729 199136 196495 249375 254408 289083 292091 4802301 5146404 6981411 6818699 1285365 1327082 254044 227179 251404 253364 298954 292159 276524 276510 186037 188325 745132 682860 1566012 1555852 378704 375315 527260 528921 653786 643021 659485 662340 683050 690213 647424 720867 2038927 2139484 1250402 1031757 585886 579125 693946 689395 708359 717967 709097 719227 826732 825133 5297702 5486943 40.15 70.3 2
11:29:39 2024-01-23 763882 756481 171747 168334 288888 295888 333225 329764 199448 196495 249986 255830 288277 292795 4814185 5201929 7093659 6830548 1279235 1322628 252490 223395 249429 249386 298501 291753 276524 278568 183943 186063 728071 691371 1586230 1537060 378519 376443 526108 532825 660080 637584 660699 664657 677918 685349 648836 717931 2031104 2154804 1258785 1026110 586303 571984 690018 689884 704247 711771 718526 723511 824363 820419 5307064 5494781 40.15 70.3 2
11:29:40 2024-01-23 757849 756517 171954 167797 290690 293622 333803 328769 198789 196461 249340 253449 289083 292300 4804520 5137271 6987232 6809320 1296560 1324508 252455 227144 250802 253257 301460 291633 276488 277981 184822 188501 729658 681061 1567641 1553643 380135 373892 526851 527319 654478 640222 654905 660465 676155 689263 646625 722479 2038927 2145597 1248236 1027297 584222 576225 690997 686848 708359 717192 712778 721384 827389 820347 5284455 5505780 40.15 70.3 2
11:29:41 2024-01-23 767885 756481 172472 167835 289906 293872 331713 330728 198603 196495 249304 254654 288312 292114 4812704 5183735 7087803 6809320 1261915 1324508 254826 227108 249464 252023 299423 292045 275642 277360 184529 188431 704295 690249 1556721 1537333 378668 375315 524557 530456 654657 636429 660699 663280 678398 690213 651247 718498 2031104 2137906 1246070 1035435 587556 573676 693150 691354 704284 712381 716482 718465 820688 827539 5345415 5494759 40.15 70.3 2
11:29:42 2024-01-23 761460 755804 171745 167865 290603 295888 331677 330939 198237 195848 249761 253589 288312 292164 4812704 5114813 7013792 6837456 1292620 1325450 253230 227463 247926 249351 298537 290979 276524 276510 184987 188395 731245 684956 1565822 1544397 377982 375914 528451 528921 658643 642111 658822 662709 676191 685011 643595 717148 2037478 2151750 1248236 1019523 584222 576261 687541 686362 705355 711234 708019 723474 827874 820802 5288233 5495063 40.15 70.3 2
11:29:43 2024-01-23 760239 756517 171472 167835 288955 293837 333442 327706 198824 196461 248292 255186 287295 291834 4811403 5218969 7056174 6790563 1273755 1325450 253230 227215 250802 252973 298501 292045 274834 278177 184822 185609 715219 688881 1573729 1540017 378519 373034 522774 531281 652766 636429 660229 660465 677357 689692 647352 718498 2031104 2139423 1266677 1035435 584637 571984 691978 689884 702184 716448 716482 717080 824326 826067 5333966 5512121 40.15 70.3 2
11:29:44 2024-01-23 764844 756522 171472 167827 289050 294707 331713 330728 197996 196223 249097 253447 288347 291506 4797636 5126939 7037483 6828078 1285218 1324321 252455 225237 249429 249351 297703 291244 276488 276051 184857 188132 736006 681395 1564366 1544397 378519 376479 526108 528474 658680 640259 656841 664657 680053 685385 647388 719260 2040376 2151479 1239043 1024649 586303 577077 690018 689395 706354 708058 709061 719264 823230 820311 5252053 5505016 40.15 70.3 2
11:29:45 2024-01-23 758073 755445 171327 167561 288960 294914 333731 326718 199240 195916 247980 255221 287194 291785 4814185 5210122 7031783 6820777 1277699 1324225 253645 227267 249464 253257 299444 290979 275413 277396 183943 188536 721723 688881 1565395 1540017 378519 373594 526108 531693 649119 638304 660699 659494 676959 689263 645841 716417 2037478 2124168 1246070 1033962 581288 573676 691978 683346 701189 712309 710141 717953 826149 825133 5381387 5510502 40.15 70.3 2
11:29:46 2024-01-23 767276 755850 170902 169379 288924 294807 332720 330076 198340 196598 247980 253864 288102 290699 4810753 5179905 7027632 6809320 1285218 1324482 252455 227108 249254 252902 296698 292155 274060 276475 184529 186152 728071 679448 1555259 1538983 377982 374190 523072 526946 654783 635641 654633 662340 676443 684795 649295 718203 2030830 2160944 1241739 1024649 585886 571141 687054 689884 704284 710198 714410 719301 817685 820802 5287909 5505780 40.15 70.3 2
11:29:47 2024-01-23 757919 755464 171266 166834 289050 293416 332864 327353 198340 195339 248970 252568 288067 292041 4783944 5153428 7005093 6799942 1282508 1324508 253265 226682 249464 252831 297739 290291 276065 274785 184529 186152 740767 684820 1554902 1549237 379595 373594 526887 528921 653265 642111 658279 660428 676119 689263 644926 718199 2034585 2131851 1260246 1028021 583534 574597 691978 685840 703251 712381 708925 716895 825531 820347 5318650 5499520 40.15 70.3 2
11:29:48 2024-01-23 762413 759567 170924 167827 288879 294015 331856 328379 198030 197366 248463 253908 286394 293037 4819754 5193101 7103204 6825547 1273477 1323568 252068 226789 247926 253044 297811 291221 274799 276510 183360 188659 704295 688881 1558301 1530797 377179 374190 524557 531281 657881 634598 658785 663750 673983 684276 645583 714271 2029661 2142556 1243905 1028459 585469 571141 690018 688907 699165 707596 710178 718465 818299 824768 5347191 5489890 40.15 70.3 2
11:29:49 2024-01-23 755168 755687 170631 168368 288553 294193 332900 326860 198375 197630 249058 253589 286924 291262 4813501 5121220 7003807 6837456 1302053 1324508 251297 227535 248658 252831 298501 290254 275571 276016 184458 186413 704295 685934 1561414 1549237 377982 374080 523004 525723 654156 637329 652865 658451 678878 685205 644926 719186 2036890 2148643 1243905 1019686 581544 572793 685487 682754 704211 710162 709200 719264 827874 820937 5290148 5499520 40.15 70.3 2
11:29:50 2024-01-23 766057 756250 171408 170986 293481 292334 331821 330544 198065 196427 247909 253589 287404 291144 4821059 5191112 7085700 6809981 1262890 1321689 253584 223764 249008 250644 297559 291047 274500 276439 184201 186413 707372 687897 1566894 1540017 379595 374155 523814 528438 653229 636092 659722 662340 676443 689263 647352 712133 2027591 2132843 1237408 1035435 585886 567820 691978 687858 701189 711735 713284 715255 820822 827145 5345453 5498413 40.15 70.3 2
11:29:51 2024-01-23 761869 756522 170932 170986 289050 294158 331229 328627 198168 195271 248641 252777 287203 290250 4804206 5114813 7023521 6837456 1290774 1321689 252033 226965 247091 253186 297631 288477 275606 275364 183908 186152 731245 683349 1559862 1540017 377447 374155 525804 526874 655121 638304 654831 662340 676155 681214 644926 718498 2036890 2148643 1259064 1020248 584637 574487 688028 687588 703215 708883 708191 718167 824474 820278 5265478 5490087 40.15 70.3 2
11:29:52 2024-01-23 755753 753156 170932 171021 288756 292808 331301 328214 198306 199209 247944 253377 286534 292379 4794180 5157066 7010089 6799942 1280440 1322628 252455 224495 248239 249941 297847 288599 275642 274750 183325 186152 745132 688881 1555493 1544397 378519 372999 523040 528884 653229 637853 658242 659420 676959 685349 641588 714271 2031104 2120711 1236922 1028305 581959 574487 689981 683793 702184 711198 706141 717282 825647 820547 5305407 5489852 40.15 70.3 2
11:29:53 2024-01-23 763608 755178 170699 170716 288142 293716 330531 327706 197652 195271 247909 252847 286100 292795 4811680 5194806 7093555 6809320 1279235 1318841 254109 227036 247820 249941 297595 288586 273924 277094 182744 188360 717145 688881 1558874 1535150 376378 372999 523072 528064 655121 632943 654868 662068 671936 681214 645841 712096 2026245 2139423 1241739 1026110 583807 570342 687757 685318 699165 708382 714785 718167 820550 820656 5324253 5480655 40.15 70.3 2
11:29:54 2024-01-23 755163 754753 170428 170972 288238 293013 332864 325804 198134 199280 247700 252812 288910 288437 4802390 5128535 7000102 6823917 1302053 1322628 250912 227232 247856 249766 297355 288671 274763 275468 183616 186152 728071 684820 1561403 1547692 377711 373552 524929 525876 652303 635458 651102 658488 676922 680735 642079 716417 2037441 2148643 1248236 1016784 581129 572793 684699 682624 701156 707129 706886 721909 825684 817076 5293938 5490087 40.15 70.3 2
11:29:55 2024-01-23 757648 754374 170733 170751 288647 294336 333839 325804 198134 195339 247144 254123 286829 290901 4804482 5226400 7042277 6790871 1273755 1324508 251647 223921 249393 249380 297631 290273 272861 276051 183325 186152 720135 688881 1560149 1540017 377982 373552 522332 528028 649501 634290 656531 656017 672922 685385 645841 712133 2027317 2130203 1235695 1031757 580301 570342 688028 682624 699165 715430 713219 716050 820579 823091 5368413 5512040 40.15 70.3 2
11:29:56 2024-01-23 761292 753688 170462 168909 288301 292744 330549 328804 197343 195305 248427 251899 287273 288581 4839775 5128101 7023416 6840338 1283188 1322628 251682 224079 247856 249941 297392 288586 274535 274330 183908 185372 734419 681395 1553789 1540017 377447 374119 524557 525876 655121 636396 650944 662340 677918 682725 645841 719484 2029661 2150188 1228441 1020248 585294 572352 685524 686848 705147 707129 710880 718353 818570 817653 5257942 5496322 40.15 70.3 2
11:29:57 2024-01-23 748956 753310 171124 168905 288756 292334 330817 325349 198134 196140 248395 252812 285667 292041 4811680 5163363 7005725 6801290 1278897 1322628 252068 223136 248239 249591 297924 288225 273888 273074 183943 185077 747116 682860 1552403 1548965 378519 374080 524557 525876 649501 637061 652902 656518 678398 685349 643975 718185 2031104 2137906 1241739 1026110 581129 572829 688028 682440 704646 713371 707633 715106 822756 819461 5299628 5486943 40.15 70.3 2
11:29:58 2024-01-23 760893 753044 170799 170982 287908 293262 329551 328327 197515 197209 247526 252425 290455 292527 4810116 5204103 7107965 6818699 1283188 1322628 250145 226841 247091 249766 297847 288604 272600 276245 182744 186152 707439 686424 1568079 1537333 376112 371919 521187 522729 653290 632943 654868 660428 667142 680221 644926 709499 2024709 2137906 1266677 1025524 582978 569534 687588 687491 698888 707093 710174 715143 817990 820620 5322208 5474175 40.15 70.3 2
11:29:59 2024-01-23 754840 756250 169625 171021 287220 292744 331318 325349 198203 196522 247491 252601 286568 288617 4811680 5109756 7005093 6835441 1295397 1322628 251472 224079 246294 249941 296854 287594 274728 274750 183325 185372 704295 683349 1553342 1540017 375277 372999 525301 526997 654849 635944 652440 659961 676922 681159 641317 715834 2033994 2145597 1254733 1018489 581288 571948 686123 685989 703109 703223 704915 716199 821006 817653 5273150 5474213 40.15 70.3 2
11:30:00 2024-01-23 755050 753734 169858 170368 288147 292370 330782 327410 198569 198930 247144 252847 290425 291386 4811680 5155788 7024455 6796166 1279525 1322628 251682 223136 247473 248849 297924 287594 274343 274750 183290 185892 713656 689257 1549256 1540017 377447 373816 524557 527691 650919 634562 654905 656518 673947 684759 638272 712133 2028219 2120983 1251764 1026110 580301 574404 689585 682477 701041 711392 702840 713002 823341 818267 5301447 5482063 40.15 70.3 2
11:30:01 2024-01-23 768648 753692 169879 170642 288147 293262 328822 329143 197070 198965 246418 252601 290332 292077 4794180 5194806 7092907 6809655 1266385 1318877 251647 223764 246330 249429 296686 288495 273052 274750 182744 185336 710531 690576 1546080 1525904 377447 372441 521556 528836 651380 632943 654905 659457 672447 684911 645841 708996 2021831 2130203 1210684 1032491 583623 571041 690076 687491 699349 709347 711224 713195 814338 822436 5337792 5483661 40.15 70.3 2
11:30:02 2024-01-23 757610 754379 169913 170408 287827 293013 328644 328678 197515 198616 247700 251618 285965 288545 4808248 5109556 7005093 6828439 1298181 1321689 250878 223764 246087 249205 297631 287585 273888 273910 183290 185336 741561 683349 1557714 1539520 376378 373034 524185 525876 654192 634526 652792 660428 674973 680985 644012 715871 2025302 2148643 1222080 1019686 584457 571925 684662 686514 702873 703223 707035 715615 814915 816294 5239288 5489419 40.15 70.3 2
11:30:03 2024-01-23 751625 753840 169948 170284 288763 292334 329818 325314 197070 195971 247144 251023 290260 290250 4811403 5141020 6971925 6781577 1287272 1323568 251647 223136 248396 248436 296722 288035 272635 274330 183325 184819 720135 679448 1574352 1549237 377447 373024 521373 524387 647099 634290 651400 655001 673947 680735 639701 716380 2031104 2142519 1237408 1019027 578612 571483 682647 680026 702646 709311 705992 716199 823341 816342 5275036 5504173 40.15 70.3 2
11:30:04 2024-01-23 764595 753272 170729 167843 288919 291445 329590 326824 196728 199001 246347 252038 290428 288622 4811792 5172437 7062733 6781577 1259296 1322628 251613 222084 247473 248820 296764 288550 271768 274330 182710 185525 721723 684820 1611286 1536241 377179 371972 520083 525876 647099 631080 650981 655001 666912 684759 644926 709499 2020395 2130203 1235695 1031978 579887 568068 685673 682352 696017 711392 710680 713509 818570 818413 5323938 5493229 40.15 70.3 2
11:30:05 2024-01-23 760629 754374 169922 168314 287265 293043 327830 326860 196898 198930 246418 251268 286334 288577 4802315 5128101 7014445 6801101 1283188 1318877 252801 223136 247091 249591 296067 288513 273087 273074 183521 184819 734419 679448 1555383 1540017 376112 371919 521556 524387 652303 633841 650936 660428 671973 681640 645383 714271 2021831 2151713 1237408 1021833 583206 569314 683904 686026 701152 703187 709126 715652 814979 811333 5255992 5486943 40.15 70.3 2
11:30:06 2024-01-23 751625 753539 170360 170130 288142 291925 329319 324859 197070 198512 247491 250465 290464 290341 4802301 5150035 6972091 6790594 1281594 1321892 251472 222787 247682 248436 296686 287594 272635 272779 183616 184689 723310 681395 1553101 1549237 377179 372761 522702 524387 647099 636092 651139 655001 674937 681250 640190 714308 2031104 2139145 1211479 1019027 578575 570804 681753 678617 701152 707238 704377 716581 820035 811261 5272901 5486943 40.15 70.3 2
11:30:07 2024-01-23 763503 753163 170360 167635 288851 290427 328822 325875 196455 198755 245968 252555 290153 288437 4808248 5193008 7037064 6790563 1259296 1318877 250878 222404 247473 248856 295572 288599 273822 273910 182710 185077 720135 684329 1599983 1536213 376378 371972 519715 525876 645656 629261 650710 654537 667033 684240 643975 707918 2018686 2128948 1231268 1031941 577826 568215 685673 678580 695911 710350 708042 712100 820424 817835 5353016 5494781 40.15 70.3 2
11:30:08 2024-01-23 763534 754374 169239 170165 287265 291516 329053 326860 196421 198965 248353 251828 290224 287590 4811680 5170484 7041108 6825660 1282271 1318877 249381 223136 246330 248471 296973 288482 270939 273910 182420 185336 713787 683005 1589326 1538925 375241 372761 518542 524015 649538 631741 649512 654592 667070 676372 644926 710077 2023356 2154571 1242948 1022599 580853 566098 680787 682030 697398 703079 710948 714238 811609 811369 5301447 5477565 40.15 70.3 2
11:30:09 2024-01-23 758084 751978 169913 167492 288147 290701 329853 324859 196728 196224 246347 251268 290536 287590 4791142 5133902 6957760 6801290 1291867 1318877 249381 223136 247473 247635 298343 287558 272635 273109 182710 185077 721723 678478 1572139 1549237 376112 369880 521187 522902 645200 632495 648552 654073 667214 680198 637334 712170 2029825 2142192 1264464 1015393 578649 571151 680787 678544 698560 702053 700884 715292 818680 811686 5282582 5466245 40.15 70.3 2
11:30:10 2024-01-23 757645 752362 169614 167843 286821 290595 329853 324987 196898 198616 245968 252425 289709 288545 4797636 5205628 7002118 6781184 1276491 1322628 250111 222979 246330 246942 297437 286750 271353 274330 181590 185372 713787 688881 1546789 1537333 375277 371972 522332 525876 649231 632943 651941 653146 667106 679265 637065 709135 2026245 2118282 1243548 1027573 578649 571556 686648 679579 697040 709043 700847 707923 819456 816221 5291826 5489890 40.15 70.3 2
11:30:11 2024-01-23 760239 752239 169418 170126 286392 292334 330402 325577 197103 198477 246175 251268 289745 290902 4811680 5183735 7089261 6816955 1267945 1321689 252068 222944 246122 248820 295644 288035 272219 273074 182131 184819 721723 688881 1532132 1529712 376378 373024 519348 525131 646605 628996 651941 654592 667070 681250 643519 710465 2020473 2126594 1263310 1031978 578649 565298 684699 680543 695911 708382 707184 709001 815785 817995 5320137 5486943 40.15 70.3 2
11:30:12 2024-01-23 758206 752593 169653 170095 286387 290595 326806 325875 196421 198441 246347 249735 290428 288541 4818666 5115191 7014445 6801101 1283188 1318877 249381 223136 246330 248627 295164 286714 272183 272241 182710 184560 731245 679170 1555383 1537333 374181 372498 518578 522572 647593 629261 648540 655001 669711 678768 643519 713116 2024800 2154753 1227933 1021142 578649 565262 680713 682551 695726 703259 708191 714238 809209 812616 5252485 5486943 40.15 70.3 2
11:30:13 2024-01-23 751927 751556 169888 167374 287292 290524 328290 324771 196421 195834 245968 249700 290260 288473 4790765 5140723 6967685 6790563 1277946 1318877 250878 222248 246330 247670 294914 286714 272183 271410 182744 184268 740767 681395 1582215 1544397 376112 371972 521556 523744 643799 634290 650936 652683 672995 680985 640212 714720 2029825 2133068 1233076 1018234 576556 568654 680194 676515 701189 703404 700995 713187 819658 811686 5274862 5483661 40.15 70.3 2
11:30:14 2024-01-23 760898 753039 168847 167487 287297 295224 328326 325349 195842 198651 245553 251268 290081 288473 4808248 5207850 7056174 6801700 1262890 1318877 249416 221781 247381 246942 295687 287630 271129 273074 182131 184689 721723 684467 1568078 1534061 374144 369808 517892 525131 644986 629224 652328 651297 669711 680198 638133 706784 2024800 2112454 1252567 1025342 578649 570342 685673 678173 695105 703404 698825 708374 819456 811333 5305310 5483661 40.15 70.3 2
11:30:16 2024-01-23 759155 752239 168847 167492 285165 291481 327530 326826 196114 195422 245624 250849 289294 290250 4811680 5193012 7078135 6809320 1277405 1318877 253288 222787 245158 247670 294914 286714 271388 273910 181233 185372 710695 686424 1560043 1530797 372979 371972 519079 525131 649538 627375 650936 654093 666544 676047 642073 705742 2024048 2130166 1230911 1025524 580301 566936 682721 681399 691969 700187 704062 710977 810353 816068 5322512 5477565 40.15 70.3 2
11:30:17 2024-01-23 753655 753840 168546 170095 285040 290145 329319 324987 196421 195422 245589 251233 289745 287955 4783944 5119549 6995741 6813836 1298336 1322628 249972 222873 245915 246907 296233 286266 271353 273039 182166 184689 721723 678963 1573887 1540017 372979 369519 520083 522126 646642 632047 645685 654073 672968 678288 636437 711009 2031926 2142067 1237408 1015393 577826 570342 678380 678210 697187 700187 701760 713694 816290 811686 5292128 5477565 40.15 70.3 2
11:30:18 2024-01-23 759258 751551 168873 167496 285548 295379 329319 324987 195842 195971 244868 251618 289750 288473 4794217 5216937 7022159 6781184 1271936 1318877 252358 222092 246294 246491 295329 286678 270338 273109 181590 185077 715374 686915 1557561 1535150 374144 369844 520083 525503 643799 631117 652328 652875 670513 680977 636400 706970 2018991 2111726 1230911 1024792 577826 570342 684140 678247 697187 707264 701872 710657 818100 811333 5293874 5486943 40.15 70.3 2
11:30:19 2024-01-23 759817 748062 168847 167496 285009 290595 327300 324859 195842 198302 245624 251058 289432 290733 4814185 5193008 7084210 6809044 1263438 1318877 250878 222056 245536 247670 295200 286714 270974 272567 181843 184689 717367 688389 1541171 1530797 376122 371972 517043 524015 645901 626417 650474 652239 667524 676119 636437 705890 2019747 2114524 1235242 1026110 577004 568728 684427 674750 693105 706263 701872 708597 817108 811441 5355979 5486943 40.15 70.3 2
11:30:20 2024-01-23 763527 748359 168813 170095 285508 295198 327795 326595 196250 198651 249117 250990 289745 286674 4797785 5170778 7050434 6801290 1279525 1319067 253253 222787 245536 247635 295057 286477 270561 273109 181268 184948 712307 684956 1555565 1530797 371891 369880 517043 524387 647630 621979 649215 654928 665565 678768 637675 704850 2021167 2133068 1212539 1026110 579887 567561 682758 680690 691821 701065 703025 707963 808030 811441 5323119 5477288 40.15 70.3 2
11:30:21 2024-01-23 759442 748350 171825 168176 284162 290560 327759 324987 196728 195422 245589 249735 289674 288116 4794292 5115983 6971037 6809320 1283188 1318877 253680 222092 244780 247670 294336 285686 273629 271375 182166 184268 745132 679448 1570003 1536213 372979 371972 517810 521387 647593 628263 648726 654353 669017 678768 640044 712174 2020893 2150085 1263310 1018960 577826 564739 678380 680690 696865 702276 705063 709809 808340 811141 5250595 5466340 40.15 70.3 2
11:30:22 2024-01-23 755916 752239 168847 167024 285548 295097 327830 324987 195842 195422 247227 249700 290047 286710 4795716 5126309 6961642 6799942 1294634 1322628 249972 222439 245536 246491 295364 284964 270561 271410 181590 184303 716961 677993 1603703 1549237 374108 369772 518615 519805 644035 630449 647615 652925 670513 674145 635608 709060 2024048 2139298 1263310 1013893 575365 567521 676940 674750 695911 699131 699875 710044 815171 809213 5263366 5474288 40.15 70.3 2
11:30:23 2024-01-23 755771 751706 168517 167020 285379 295206 328822 324001 195842 195422 247308 251023 289196 288234 4802301 5193175 7018792 6799942 1275839 1318841 249416 221745 245329 246872 296556 284893 270939 272205 181268 184689 708969 687897 1553090 1535150 373579 369844 520083 524387 645901 634425 649215 651311 671501 676227 637979 712211 2024048 2133068 1255612 1015337 573732 566718 677899 676760 696017 701173 698862 710007 816412 809213 5267303 5486943 40.15 70.3 2
11:30:24 2024-01-23 762136 751174 169500 166791 286727 290950 327335 326826 195503 198302 244951 250500 289674 288031 4810753 5207850 7050434 6790563 1264323 1318877 249381 222248 246330 246111 295651 286463 269737 272848 181555 184560 716961 686424 1545657 1534878 373015 368364 517043 523644 642212 632695 650676 651964 670660 680089 634671 707807 2024048 2114524 1247524 1023192 575861 568728 682274 678688 695142 703295 697587 707086 814988 811686 5286316 5477565 40.15 70.3 2
11:30:25 2024-01-23 758733 751556 171860 167374 284663 290630 326806 324987 195808 195422 244833 249735 285677 288770 4804897 5201405 7089261 6805120 1266498 1318841 250668 221710 244539 246907 294300 286092 270904 271980 181520 184232 720135 688389 1541171 1525904 374939 369880 513990 522866 645754 627176 650395 651311 665168 676119 636511 703502 2020473 2117533 1229055 1026110 573732 565444 683187 672700 691441 701173 699600 707049 816180 811225 5353135 5483823 40.15 70.3 2
11:30:26 2024-01-23 764153 751372 168241 167492 284335 295478 326771 324987 195774 195979 249329 251233 289196 286235 4810960 5187284 7037259 6809655 1282271 1318804 250676 221710 244745 246456 293979 285561 269633 273039 181486 184232 717145 683005 1583390 1535150 369691 369808 513954 521277 648622 627213 650860 654817 663723 675095 639339 705358 2019033 2127146 1235695 1024649 577826 565371 682700 678690 689972 700293 700884 708448 809486 813986 5318512 5474175 40.15 70.3 2
11:30:27 2024-01-23 751625 752325 171874 167492 283697 290701 327265 324458 195808 195012 244833 249666 286481 287554 4802301 5101422 6986389 6818699 1298181 1318841 253644 222404 248427 246456 295803 284457 270939 270926 181233 183649 712094 681395 1540372 1537333 371403 369772 519715 521427 649271 631795 649003 655001 671575 675607 639975 709023 2020473 2139423 1217840 1015785 578649 566790 678822 678690 695634 700025 698825 710582 809486 809322 5237360 5475997 40.15 70.3 2
11:30:28 2024-01-23 750860 751711 172066 166907 285245 295097 326771 324229 196508 194260 245553 249666 285566 288441 4802301 5141020 6972091 6783750 1277699 1318877 249347 221019 245294 246076 293944 284928 270303 270290 182096 183102 728071 679689 1585693 1546592 374108 369736 518505 521823 642902 629976 647153 647292 668616 677328 634597 711084 2024048 2130203 1237908 1013893 573732 567561 676895 675319 694577 700644 699837 708964 815712 806967 5273150 5474175 40.15 70.3 2
11:30:29 2024-01-23 761325 752239 168279 167020 285005 289018 327530 324987 195469 195697 249008 249735 285677 286674 4812596 5216989 7051853 6816309 1270120 1318841 253573 221674 245880 245915 294300 285766 269668 272170 181233 184232 716961 686147 1560905 1535150 371818 367516 516790 524768 643506 629554 648865 650119 667634 676155 632728 704776 2021914 2108769 1245404 1023192 575861 566790 682274 674677 693068 702233 697699 706006 813296 811686 5292133 5477565 40.15 70.3 2
11:30:30 2024-01-23 760075 751551 167705 167374 284135 290489 325822 324987 195774 195149 244798 249666 285477 288716 4797636 5194806 7062471 6799942 1269762 1318804 249381 221674 248463 247374 293781 285044 269703 271375 181359 183940 711898 688881 1536919 1525904 374108 369880 516790 523450 644801 627323 647410 647292 663723 680622 638358 705862 2015423 2120983 1228226 1026110 574217 562834 680305 672188 690067 705226 698788 706509 813981 811686 5350388 5477565 40.15 70.3 2
11:30:31 2024-01-23 760624 751542 168241 167020 284605 291362 325787 324699 195130 195422 249257 248904 289635 286172 4802526 5141058 7013132 6791273 1282271 1318877 250500 221710 244710 246076 294265 285766 270748 271375 181394 183649 715374 679448 1564366 1530797 369655 369447 516424 520752 647701 626434 647410 653072 664300 676630 638358 703812 2012559 2120983 1227933 1028459 577511 563666 681790 678690 690559 701779 700884 703891 807159 812835 5325936 5468186 40.15 70.3 2
11:30:32 2024-01-23 751245 751697 171683 167028 282011 290701 325787 323642 195808 194876 244833 249458 289267 286674 4811680 5111954 6986389 6830548 1287973 1318804 250676 221329 248216 246872 294229 284023 270491 270513 181359 183649 724897 679448 1544375 1535150 369691 371682 519034 521920 647701 627323 645770 650119 664662 676849 640249 705816 2016857 2143984 1216054 1019027 574956 558806 674974 676146 691549 700293 700958 709140 804803 807003 5259988 5470862 40.15 70.3 2
11:30:33 2024-01-23 752509 751978 171995 166411 284703 288906 325857 324458 195469 194876 249257 249492 286280 284853 4802301 5132198 6957180 6790563 1294634 1322628 249972 221519 247432 245113 295200 284693 269703 270926 181233 183649 720135 677509 1559970 1544397 372992 367782 518112 519600 642102 629107 645310 651114 667634 672959 632728 707044 2021831 2135920 1243905 1016784 577004 567119 677899 676698 695417 694390 697885 708093 810635 808144 5220240 5474288 40.15 70.3 2
11:30:34 2024-01-23 747035 751706 172030 166554 284707 291183 325822 324494 195469 194331 244833 248110 285895 287554 4802301 5142014 6948705 6771805 1279768 1318841 249347 220365 245241 245869 294229 284693 269703 269724 181555 182487 720135 679448 1550253 1544397 374323 368336 518112 520340 641120 627323 643932 648539 665675 673947 632243 704961 2021831 2134399 1251186 1013221 575365 566281 674918 673724 693899 698318 695828 708093 809136 806943 5263718 5468186 40.15 70.3 2
11:30:35 2024-01-23 756028 751017 171955 166795 284565 290821 330292 323474 195469 195149 248832 249735 285477 286710 4798689 5207389 7023797 6771805 1273755 1320751 253573 221329 244333 245148 294015 284893 270748 271755 180409 183625 709026 686915 1563407 1534061 373523 368372 520238 522572 643542 630001 648367 649461 669437 676119 634634 708089 2020395 2127183 1235695 1021663 573251 566244 677899 672669 694923 701173 696893 705003 810962 809344 5273150 5477565 40.15 70.3 2
11:30:36 2024-01-23 759697 751174 171959 166558 283733 295515 325562 324987 195164 195012 248905 249458 285365 288477 4802442 5189204 7079909 6790563 1262531 1318804 249347 220365 244333 246076 293333 284928 269257 270926 180443 183402 716961 685311 1544053 1529657 374590 368631 515326 520763 641157 625029 645500 647618 664115 676849 632243 700746 2015423 2102543 1235242 1023192 573251 565408 678860 672192 691441 698113 695791 702854 812757 811686 5339177 5477565 40.15 70.3 2
11:30:37 2024-01-23 760089 751174 171648 167024 282837 290540 325752 324458 195469 194876 248905 250465 284943 286387 4802301 5178065 7065519 6791273 1270671 1317120 253217 221045 248041 246111 292228 284911 269445 270513 180375 184009 705844 687897 1562082 1518924 373523 369483 516424 521943 643542 624550 645500 649000 663182 676047 634597 700746 2012559 2111211 1235695 1025379 570949 558878 678860 672229 687348 700293 697885 702891 811609 811417 5350388 5477565 40.15 70.3 2
11:30:38 2024-01-23 762374 752239 171688 166558 283702 290706 325524 324987 194556 195149 248832 248869 285766 284924 4802301 5141020 7028138 6781577 1281355 1318804 249622 221019 248324 245319 293816 284893 270366 271340 181022 183067 713787 679448 1557258 1528356 371403 370690 514924 519622 645864 625509 645500 651114 664300 674937 636621 699847 2009700 2122437 1233481 1026110 576184 558842 678860 677241 689483 699305 699875 700788 802493 811686 5314533 5466605 40.15 70.3 2
11:30:39 2024-01-23 758265 751706 171679 166558 283702 295097 324969 324458 195164 194089 249293 248110 285566 286235 4802301 5104516 7005093 6796166 1281355 1318841 250250 220330 248288 246076 291441 284466 269292 269244 180946 182777 704295 678478 1558136 1537887 372461 368077 514924 518862 643049 623665 642904 651200 662381 672959 634781 698761 2012559 2126978 1235695 1023192 575365 562040 678380 676760 686000 694390 699875 700861 804738 809359 5316511 5468186 40.15 70.3 2
11:30:40 2024-01-23 751356 751697 171337 167024 281975 290540 325787 322493 195164 194260 248905 248869 285192 286436 4802301 5104216 6986389 6791311 1292620 1316897 250162 220983 245085 245319 293816 284023 269668 269724 180409 183067 720135 681395 1553663 1538983 372461 369483 516898 520340 645864 627323 643857 653035 665638 674937 636621 705036 2015423 2141580 1217990 1016784 573732 561148 675416 676279 689972 694390 698825 707589 803396 802356 5261863 5477565 40.15 70.3 2
11:30:41 2024-01-23 751509 751551 172030 165993 285214 289014 325752 323965 195164 194331 248869 248110 285677 285797 4804820 5141246 6948981 6796152 1285403 1319067 249972 220330 244574 245319 293369 284023 270748 270290 180409 182812 705844 677509 1559671 1548308 372187 368600 516827 518126 640213 627323 641893 648704 665638 671133 630975 703423 2021831 2133068 1239573 1014615 574956 564572 676414 673724 691969 694282 695297 705003 807195 802356 5237360 5470255 40.15 70.3 2
11:30:42 2024-01-23 751625 750112 171683 166024 283503 289018 325524 322314 195469 193953 249153 249239 284876 288251 4811680 5166929 7005093 6790563 1275877 1318841 250676 220295 248041 244942 293781 282923 269703 269759 180375 183067 718548 686915 1556150 1537887 373257 367408 516862 519622 640213 627323 645494 645781 663687 671234 631048 705036 2016866 2127183 1235695 1010976 570949 564070 673501 671021 691969 698318 695828 708864 809209 801118 5256198 5474288 40.15 70.3 2
11:30:43 2024-01-23 760239 751445 171648 165985 283808 288888 325296 323737 194556 194876 245559 249284 284876 286235 4802301 5202280 7027632 6771805 1266816 1318841 249972 220330 244574 244530 292476 284555 270410 270548 182077 183067 713787 685311 1556699 1535592 372461 365170 514596 519219 639400 626397 645191 647618 663723 674217 628711 700820 2016590 2104944 1233481 1019686 571764 566480 677899 672450 691969 700293 691775 702619 809486 802392 5275036 5468186 40.15 70.3 2
11:30:44 2024-01-23 758185 749381 171373 165989 282002 290950 324969 323965 194556 194295 248832 248869 284406 287590 4794180 5191112 7057396 6790563 1264323 1316662 253537 220295 245085 245319 292582 284121 270366 269689 180340 182742 707406 689257 1561165 1527481 373523 368480 514596 518815 640213 622673 643932 645781 661948 671270 631012 699847 2013991 2102543 1229055 1023192 570136 564342 677899 669596 687008 698318 694766 700788 810962 809322 5353016 5474288 40.15 70.3 2
11:30:45 2024-01-23 757849 750112 171333 166554 282046 290567 326808 323019 194556 194295 248445 249666 284007 285797 4808248 5189204 7050434 6799942 1273755 1317868 249201 221019 245085 244565 291748 283908 270557 270926 179771 183137 707470 686787 1574401 1529657 370349 367373 513868 519219 643505 624284 646691 649163 658092 670327 634781 698814 2011129 2113960 1231268 1025379 575039 561944 677899 673724 688019 698318 699377 698729 802420 808751 5299622 5449428 40.15 70.3 2
11:30:46 2024-01-23 754333 750643 171373 165993 282011 290540 324969 323474 194556 193476 245651 247732 284876 285013 4792922 5100283 6995741 6790563 1279525 1318841 249972 219952 245085 245284 290595 284023 270748 268647 180409 181910 728071 678713 1579840 1537887 371139 367373 513868 516656 640176 621403 640091 648539 660543 667358 632015 699847 2011129 2118020 1233481 1016784 574217 558806 675453 672225 683952 694246 696855 700824 802456 802392 5307229 5458807 40.15 70.3 2
11:30:47 2024-01-23 750557 751026 168646 166558 281511 288906 327501 321065 194860 193953 245651 248110 284043 284960 4795543 5102462 6966505 6790563 1292582 1318841 249972 220365 243707 244565 293127 283223 270748 268869 180375 182487 710531 681646 1578607 1538426 369299 366820 516827 519231 643998 627853 643399 649273 664844 671133 632948 705825 2012559 2131814 1237908 1011701 575039 562870 673538 673248 690988 693757 695791 703928 802456 803706 5231009 5468186 40.15 70.3 2
11:30:48 2024-01-23 749255 750112 169574 165457 282837 288906 326808 322493 194590 193036 246223 247732 284739 286638 4802301 5133398 6942241 6757416 1277946 1316934 249972 219574 248252 243848 291818 283121 270557 268460 180409 181668 705844 677739 1559163 1546105 371932 365170 515363 516656 639400 626511 639108 644554 661924 667358 628231 702696 2016857 2128692 1235695 1008152 570907 558842 671630 669559 688019 694282 691701 705003 809486 802570 5253832 5468186 40.15 70.3 2
11:30:49 2024-01-23 768202 750112 171427 165873 282801 288093 326808 322493 194253 194295 243797 248904 284007 285761 4802301 5213391 7031783 6771805 1265718 1316897 249797 219952 245431 243404 293127 285951 269796 269724 181619 182823 709026 687280 1566330 1533241 371139 365135 515363 519586 639854 627051 643216 645781 663905 672322 632774 705994 2012559 2114938 1231268 1015263 570542 558806 673538 670545 690988 698318 695988 700861 807195 804275 5265617 5468186 40.15 70.3 2
11:30:50 2024-01-23 761128 750116 171412 165719 282011 289018 324969 323965 194220 193953 245212 248110 284007 286674 4783944 5183735 7070557 6781184 1260714 1316184 253181 219420 247968 244530 290665 283761 269986 269279 180202 182498 716961 684820 1557773 1530247 372461 366234 512341 519600 638455 619999 643015 643496 658056 669821 629969 697248 2007565 2098618 1230911 1021142 570949 558878 674955 669085 687532 694390 691429 698197 810635 802356 5329745 5458807 40.15 70.3 2
11:30:51 2024-01-23 756315 750488 171062 166028 281082 288924 324969 322983 194388 194479 245212 248489 283663 286674 4808248 5183735 7062621 6799942 1267666 1315249 249972 220105 243707 244600 291268 283121 269986 270734 182004 182244 705844 688762 1560560 1520975 371932 367408 513868 520340 640198 620876 643932 644866 660075 671814 630419 699311 2008273 2108769 1256523 1023192 568919 561148 674955 668575 683989 694390 694272 698729 806890 802464 5342749 5469755 40.15 70.3 2
11:30:52 2024-01-23 760893 751282 171102 165869 281975 289014 324969 324458 193951 194331 243797 247938 284876 284054 4802301 5163363 7013132 6791575 1278537 1316897 248851 220295 243707 243813 291995 283788 269002 272266 180237 182533 713787 681395 1553912 1529160 369299 366234 512741 519600 641831 621938 641850 647475 657057 670916 634997 697286 2003287 2116769 1230162 1026110 573732 560750 676425 672700 686073 698051 697885 699814 799517 806967 5307064 5458520 40.15 70.3 2
11:30:53 2024-01-23 754256 750112 171337 165723 282011 289018 324933 322529 194522 193341 246051 247354 284047 285138 4802301 5098256 7005093 6799942 1279525 1316934 249622 219609 243707 245074 290701 283391 270675 270734 180237 182082 713656 679448 1571723 1534607 370876 366234 512378 515556 640176 620072 640240 645538 659608 667033 632911 699810 2003287 2120548 1257654 1016784 572031 559164 673538 673404 681985 692221 695828 700254 801286 802284 5291826 5458482 40.15 70.3 2
11:30:54 2024-01-23 751356 750116 168445 166411 280886 289009 326808 319739 194556 193476 245212 247732 284446 285561 4802301 5119256 6972066 6801290 1292620 1315031 249201 220260 243670 243813 292476 281504 270711 270698 181619 182244 710531 679448 1561799 1533515 370349 367337 516094 518221 642102 623775 640277 646451 658164 671867 633845 700857 2006810 2136261 1245930 1010976 572068 560353 671154 673404 690067 694282 696893 703928 800293 802003 5229883 5459220 40.15 70.3 2
11:30:55 2024-01-23 751477 750914 171373 164958 282134 288666 324969 322456 194220 193647 245212 246634 284641 284888 4802301 5132649 6942241 6801969 1290946 1315964 248222 219952 245085 243030 292236 282912 270258 270734 180168 182244 721723 676542 1558075 1542805 369299 367036 514961 518126 639417 624660 641644 646487 663755 669330 628231 700820 2012559 2127015 1251186 1010220 573325 558842 671630 673404 689700 690240 693779 700861 800082 802003 5218522 5463062 40.15 70.3 2
11:30:56 2024-01-23 748428 749847 171337 165342 281967 288765 324969 321743 194354 192732 248481 251563 284242 285797 4798876 5141246 6972616 6747672 1277946 1317868 249586 218926 245785 243065 290626 284939 269842 270698 180202 181668 715374 676767 1547177 1543906 370876 366517 514512 515850 636080 623775 638349 643608 663755 667286 625429 698761 2012559 2128295 1262251 1011013 571589 558806 672583 671497 688019 690204 689180 700291 803629 802570 5244853 5464286 40.15 70.3 2
11:30:57 2024-01-23 753230 750112 171337 165457 281537 288783 324681 320023 194522 193647 243797 248144 284007 285561 4802024 5141822 6995465 6771805 1270120 1315031 249622 219491 243707 243779 292476 284059 270294 270734 180597 182638 704281 686295 1565790 1533515 370876 365135 516716 516658 636602 625103 641188 641873 664263 671133 627271 700894 2009700 2120548 1231268 1007459 568109 561148 669692 667629 686073 693757 691211 703928 808340 800305 5248694 5468186 40.15 70.3 2
11:30:58 2024-01-23 759817 749586 171098 165457 282828 287665 324681 322040 193381 193953 243797 248144 284078 284888 4798600 5202280 7022457 6753048 1261346 1315031 249236 218961 248077 243404 290489 285951 269012 270734 180597 182105 709026 683349 1542103 1530247 370086 365998 512870 513679 636230 621975 640905 643731 661149 673031 621947 699847 2008730 2115762 1231268 1013893 568514 558770 671630 667593 689483 694390 691701 699794 807195 802497 5265617 5464286 40.15 70.3 2
11:30:59 2024-01-23 759277 747993 171098 165307 281975 289014 324645 322005 193951 193682 243797 247388 284007 286674 4798600 5174463 7060486 6762239 1257082 1315031 250500 218585 243707 243779 290419 285343 269878 270698 179702 181817 713787 683349 1584739 1530247 371403 367036 512907 513643 634698 619196 642101 642019 657378 671133 625466 695800 2008994 2097124 1255612 1016784 569324 558770 673538 666649 684025 694318 690549 698781 808913 805923 5314667 5466605 40.15 70.3 2
11:31:00 2024-01-23 756550 750112 168410 165457 281051 288906 324609 321933 194220 193612 243797 247354 282979 286638 4811403 5185514 7056174 6801314 1264323 1315249 249586 219385 243634 244285 292527 284902 269616 270698 179667 181494 713787 687280 1552696 1520332 371403 366749 513634 513679 636602 619159 641644 643385 658812 671133 627271 695726 2011121 2102543 1229055 1020248 567301 559560 673538 665597 682749 693232 690647 699279 807195 804661 5337677 5468186 40.15 70.3 2
11:31:01 2024-01-23 768136 750112 168681 165422 281275 288391 324645 321933 194220 194260 243725 248110 283623 283585 4799492 5155788 7042613 6776698 1273755 1316184 247977 219420 243670 243569 291304 285141 268598 270770 180597 181909 707470 682860 1572399 1528569 368775 367036 510698 516656 638514 619196 641878 646414 659750 667322 629156 694396 2001863 2111763 1226842 1021737 571764 559164 673538 671202 682986 692257 694272 697787 800293 805801 5291826 5442812 40.15 70.3 2
11:31:02 2024-01-23 753082 750107 168414 164897 281047 289009 324138 320994 194220 192697 243797 251316 283539 284417 4792922 5097391 6976438 6801290 1279525 1317120 248467 218891 243418 244285 292114 284499 269842 269972 179952 181814 713656 677739 1553090 1533515 369299 365242 510967 515193 636566 618030 639604 644866 658344 665265 628194 697415 2003287 2117768 1220203 1016784 570949 559164 672106 671782 681744 689162 691701 698781 800293 802284 5303293 5447821 40.15 70.3 2
11:31:03 2024-01-23 750325 750112 167943 165873 279961 288906 324703 319503 194522 193036 243797 251598 283208 284417 4790377 5082398 6952172 6790563 1281355 1315249 248816 218891 243382 244320 292200 284462 269842 269937 179702 181814 723310 677739 1561799 1534607 369299 366084 510967 514828 638514 620742 638312 644866 658812 665301 629120 695541 2001863 2119479 1226842 1015337 570949 557977 671630 671304 681744 691203 691701 699814 800293 801118 5301447 5454914 40.15 70.3 2
11:31:04 2024-01-23 750860 750483 167939 165989 280153 288427 324969 320023 194522 193036 243797 247320 283574 286223 4799769 5090355 6962720 6781184 1292582 1314994 249026 220048 242590 243535 291748 283585 269950 269972 179418 182092 693697 681395 1578398 1533515 367658 364694 513904 516290 639417 623482 640203 645465 657898 667250 630454 701807 2003287 2127183 1204923 1009614 571764 561148 669692 671225 687532 691203 691174 699757 800293 799066 5216555 5458807 40.15 70.3 2
11:31:05 2024-01-23 750258 750112 168646 164923 281511 288640 324933 320994 193917 192393 245212 248269 283221 285561 4792922 5133601 6932253 6762427 1277946 1316897 248432 219021 244904 243365 290595 284499 269191 270353 181865 181162 715374 677253 1550917 1542808 369299 363849 512414 513735 634657 621352 636391 643843 658092 664329 627217 699847 2011129 2120711 1257825 1007459 570949 561148 669692 671497 687008 690227 689631 698692 800293 799066 5212828 5458807 40.15 70.3 2
11:31:06 2024-01-23 748721 747265 168405 164927 281047 287949 324969 320994 193348 191822 245212 251527 283345 285761 4792922 5142710 6977037 6771805 1272242 1314994 249424 219174 243418 243195 290595 283530 270330 269972 180597 181737 707406 684329 1555859 1534607 369299 363091 513904 515924 635631 622510 636428 642469 659608 666238 627674 699847 2009700 2120983 1204923 1006025 567705 559560 667117 665597 683989 689198 690058 700788 804775 797903 5250530 5449428 40.15 70.3 2
11:31:07 2024-01-23 753497 747219 168405 164893 281047 287985 324969 319056 193917 193036 243689 248076 282788 284688 4792922 5179193 6995741 6753302 1270120 1316184 248583 219021 243382 242583 292023 284133 268328 270734 180597 182314 718757 685311 1547074 1529160 369299 364147 513540 513715 637965 622710 642101 643952 658092 667358 628702 699847 2007565 2111763 1226842 1009503 566092 558768 668066 663646 687532 693757 689143 698729 806492 797939 5250530 5458807 40.15 70.3 2
11:31:08 2024-01-23 760075 747214 168677 164624 282178 286629 323947 321030 193314 193476 243725 247320 282563 283983 4792922 5193008 7013230 6762427 1257429 1315249 248148 218305 243490 242787 289783 284535 268328 270353 180597 181162 710613 682860 1568170 1528074 369299 364706 509488 515740 634841 617776 640240 639971 659608 667214 625624 695726 2004625 2101913 1200591 1015337 567301 560353 672583 665597 686037 693793 689567 698781 802224 799667 5265617 5466453 40.15 70.3 2
11:31:09 2024-01-23 759160 748890 170877 163869 281812 288427 323683 321030 193314 192831 243725 251563 282244 283983 4798876 5172541 7042501 6762150 1255289 1313382 248532 218493 243454 243160 289405 282583 268328 270468 179135 181415 713787 681395 1591537 1528074 370603 364964 509488 514972 634318 618103 639748 639262 658675 667033 625624 694701 2006137 2092763 1219960 1015337 567705 560353 672583 665597 681985 692257 688586 695731 804197 801436 5273150 5442887 40.15 70.3 2
11:31:10 2024-01-23 756582 747182 167970 164893 279766 288738 323911 320023 193280 193001 243725 249035 281814 285958 4798876 5183735 7060486 6771805 1263382 1313537 249301 218645 242967 243535 289642 283731 268741 269972 180597 181415 713787 686787 1549353 1518814 369299 364694 510245 516509 635631 616396 640061 640204 655777 667106 626512 691674 2003287 2095557 1222416 1018960 565690 557648 672583 662636 680815 690240 689567 696311 804840 802570 5331550 5449428 40.15 70.3 2
11:31:11 2024-01-23 757533 749459 167934 164546 279766 287985 324404 321149 193314 192732 243553 250281 281876 283983 4795454 5163250 7031783 6762164 1264323 1316160 248916 219174 242967 243299 289783 284133 268292 269747 180597 181449 713787 686787 1540115 1516658 369299 364729 510245 516546 636230 617665 639604 640204 656943 667142 627402 691637 2001863 2096587 1232928 1016784 565288 557152 671630 664184 680295 690168 690549 695731 804234 802003 5353831 5449428 40.15 70.3 2
11:31:12 2024-01-23 759650 747256 167939 164893 279775 287985 323947 320508 193314 193001 243003 250017 281814 283431 4792922 5170607 7013244 6781184 1273755 1319067 246620 219174 243175 242518 290189 283731 267504 270734 180470 181576 710695 681395 1543844 1525904 367210 363091 509774 515193 637586 612929 640003 643952 656632 667250 627344 691637 1997564 2102543 1220203 1021737 569324 557977 672583 668575 682265 690240 691738 695731 796862 802570 5293874 5449428 40.15 70.3 2
[truncated: 161,114 more chars]
