# Supplementary material for: Methods for Estimating the Detection and Quantification Limits of Key Substances in Beer Maturation with Electronic Noses
Source: Sensors (Basel). 2024 May 30;24(11):3520. doi: 10.3390/s24113520 (PMC11175341; doi:10.3390/s24113520)
Supplement: Supplementary file 1 [file sensors-24-03520-s001.zip › Data/Acetaldehyde/raw data/Day 1/1000ppm8.txt]

Time Date R01 R02 R03 R04 R05 R06 R07 R08 R09 R10 R11 R12 R13 R14 R15 R16 R17 R18 R19 R20 R21 R22 R23 R24 R25 R26 R27 R28 R29 R30 R31 R32 R33 R34 R35 R36 R37 R38 R39 R40 R41 R42 R43 R44 R45 R46 R47 R48 R49 R50 R51 R52 R53 R54 R55 R56 R57 R58 R59 R60 R61 R62 T01 H01 Phase
11:37:00 2024-01-23 724621 722175 219035 216236 351119 359546 386353 381069 244036 242239 295561 301583 334269 342551 4520939 4804562 6952172 6771805 1279235 1300438 323014 287028 300820 303027 353884 340313 333807 335754 229936 232026 749268 711300 1619067 1585845 485428 477792 701225 705538 879182 860261 922999 926976 965813 984882 959208 1063047 2324516 2451161 1409214 1174479 768436 755687 925099 917673 964813 978523 1013898 1021607 1142942 1144712 5286316 5502634 40.15 70.0 1
11:37:01 2024-01-23 728948 721684 219464 215001 351947 359460 384442 382183 244001 243471 293725 302643 334878 339574 4522277 4889334 7005093 6753048 1240645 1300438 323877 286043 304603 303062 350795 341861 333807 335754 229849 232026 749268 720264 1603926 1562889 482673 483204 697223 705049 884954 860261 918287 925002 975007 982728 948605 1057183 2318550 2434461 1405301 1174479 770633 753683 918460 922342 971321 980670 1004599 1021198 1152106 1155502 5333852 5507302 40.15 70.0 1
11:37:02 2024-01-23 733075 722316 219381 215005 350670 359460 384735 378997 243800 240719 294766 300982 336217 341579 4514494 4785020 6939083 6773818 1269213 1300438 324911 286992 305032 304236 351893 340277 333807 335754 230294 232679 749268 711061 1616668 1586117 485428 477755 700231 705002 880606 862028 922961 925002 966504 982656 962047 1063425 2331135 2452901 1407258 1171974 766701 756735 926414 915719 964127 982092 1013376 1020118 1143073 1148517 5267415 5505780 40.15 70.0 1
11:37:03 2024-01-23 725353 720462 219333 216841 351979 357407 381436 382650 243970 240719 294731 302643 334141 339759 4530318 4914834 6999334 6743669 1253098 1304136 323390 286992 301736 302779 354670 342415 332509 334521 229936 232843 747818 716666 1670833 1575162 485864 483131 697223 709231 888138 857698 918171 930938 975007 984882 952801 1059185 2323502 2443681 1399433 1184641 773380 753384 921785 922910 968530 977657 1007512 1024698 1159493 1151274 5367775 5501025 40.15 70.0 1
11:37:04 2024-01-23 734600 722691 219026 215870 352019 360763 384989 379033 244210 243435 294623 301478 335994 338541 4511561 4794292 6962445 6781184 1261915 1300438 324911 287082 301736 304878 351326 340792 333843 333830 230329 232700 755068 713092 1632828 1584755 484737 477792 701225 704048 880602 863936 923656 923605 966540 988324 959245 1062631 2334454 2447686 1409214 1165990 766701 762183 927661 916852 967524 984800 1013376 1022618 1140948 1148737 5256198 5513767 40.15 70.0 1
11:37:05 2024-01-23 723293 720644 219701 215074 351686 357300 383152 383103 244140 246168 294766 301760 334913 341304 4520939 4893732 6985156 6734290 1253225 1300438 324911 286754 301736 302319 353703 342379 333337 334521 229936 232516 747818 717178 1657150 1572135 485484 483131 698212 708189 887870 857213 916978 930241 975007 986186 952801 1058745 2318550 2441918 1370940 1188811 773943 755613 923703 923419 969630 975684 1008308 1027047 1152923 1148943 5356705 5501774 40.15 70.0 1
11:37:06 2024-01-23 735251 720462 218991 215070 351339 360183 381971 378997 244210 245923 293939 301513 334948 338577 4511673 4806001 6947854 6771805 1263419 1300438 324911 287082 303850 303275 350759 341308 333843 333649 230329 232026 760222 714621 1648563 1575779 483429 480603 702720 703048 880538 865812 923418 922379 968666 991192 959208 1063028 2326364 2449492 1448992 1163280 767888 755687 923703 918325 967561 986177 1013376 1016840 1144198 1147174 5254346 5505701 40.15 70.0 1
11:37:07 2024-01-23 722499 720613 219710 215035 351947 357479 384337 380622 243595 240719 293939 301513 334948 340273 4517715 4874058 6952172 6753048 1255327 1300438 323912 286553 301736 303240 351893 340277 335732 335754 230097 233007 738575 717178 1621467 1572135 484737 477719 697223 705039 883189 857821 918265 927497 974039 984091 955720 1068418 2327429 2423959 1484259 1177793 767250 753113 929020 921688 962075 978375 1012653 1023929 1149620 1146886 5276910 5505701 40.15 70.0 1
11:37:08 2024-01-23 731854 719558 219745 215074 350885 359098 383152 382833 243221 240719 293779 299897 335019 340612 4514494 4855503 7013155 6762164 1258486 1297563 324911 287634 300574 304200 351893 341057 333337 335330 228866 232679 750718 711061 1609094 1571862 484048 482035 698707 704048 885619 866399 919486 924117 974897 991010 957960 1056955 2322460 2462121 1398699 1171140 773943 760009 918072 918325 974672 984873 1008900 1019742 1145408 1153867 5333344 5497851 40.15 70.0 1
11:37:09 2024-01-23 724653 722673 219526 214890 352055 358293 382579 378961 243800 242167 293939 302643 334702 338223 4511561 4854445 6944030 6753048 1255641 1300401 326676 286803 301736 303275 351893 340277 333843 334287 229578 233171 746981 717178 1619423 1572135 485428 477647 697187 707058 885549 861484 920690 931603 973589 983490 953478 1062784 2327823 2432734 1335969 1185418 773476 754612 925099 922342 967156 973705 1009049 1026128 1152923 1148943 5303293 5496322 40.15 70.0 1
11:37:10 2024-01-23 730017 720649 218686 215773 351947 359098 383356 381214 244210 245405 294802 301724 335019 341095 4521345 4849927 6975830 6762427 1262517 1300401 324453 287108 303850 302990 351893 342451 333572 335754 230688 232026 751488 713572 1625937 1576284 484048 482985 703220 706784 883904 863937 922227 922269 971449 993998 959245 1062826 2321850 2451161 1434645 1165990 769533 756361 921039 916294 968530 984177 1011931 1016803 1143704 1148906 5284305 5496322 40.15 70.0 1
11:37:11 2024-01-23 728922 722175 219750 216846 352055 358593 384914 381214 243800 242167 293904 301760 334984 338223 4517412 4839256 6934253 6753048 1258362 1300438 324890 286553 301736 303275 351893 340038 335843 336357 230081 233299 740569 720264 1611489 1574797 485428 479763 699165 707561 881818 858309 920955 928886 972618 982102 954834 1066166 2328467 2425241 1343503 1181273 769014 752467 927073 924309 963442 973633 1009769 1026128 1151289 1148906 5286316 5493148 40.15 70.0 1
11:37:12 2024-01-23 731519 718501 219026 215104 350593 358593 385262 382833 243765 245786 294802 299968 334984 340370 4485569 4838257 6985156 6762427 1260714 1298520 323997 287873 302513 303026 351605 342127 332185 336998 230152 232756 747818 710790 1619807 1576284 485083 483473 700231 704048 887688 865812 918287 922947 972211 991877 956417 1052302 2318550 2458630 1405301 1168608 773380 758400 917807 917673 972147 984177 1007613 1016840 1145482 1151420 5338491 5486943 40.15 70.0 1
11:37:14 2024-01-23 724392 722691 219026 214890 352055 358018 382579 378925 244175 241912 293868 302643 334948 338258 4517715 4836866 6902556 6743669 1264323 1305988 324766 286611 303259 303133 351857 341717 333735 333794 231265 232480 750718 719233 1616652 1575779 485428 480349 701225 707614 880643 857821 923544 929582 965821 984186 955513 1066476 2324516 2425241 1456971 1175316 764510 753683 927732 920942 963442 973633 1010980 1023864 1149657 1145591 5267505 5501774 40.15 70.0 1
11:37:15 2024-01-23 733080 720344 220088 215104 351411 359676 382579 382833 243052 245858 295253 299933 334984 340575 4498446 4849927 7003807 6778448 1260251 1300423 324645 288170 302623 304485 351749 341717 333807 337621 228866 232679 752866 712830 1612681 1574370 485428 481999 699921 705049 889400 865812 918228 925002 977084 992593 956872 1052302 2323502 2462121 1344073 1171974 774207 757806 918460 918931 974943 984873 1007538 1019742 1146293 1153867 5325936 5506467 40.15 70.0 1
11:37:16 2024-01-23 724791 721664 218686 216224 352019 358269 383188 381214 244928 242446 294766 303068 334410 340237 4511561 4816076 6947204 6774620 1275232 1302274 324839 287562 300293 304878 351893 340277 335587 336668 230258 232679 749268 710790 1619084 1585882 485428 477792 701225 703826 879841 864548 923693 925002 966504 982656 962047 1063047 2332794 2452901 1409214 1170271 767341 759590 927073 915719 964813 984177 1010943 1023062 1142621 1145591 5248694 5486943 40.15 70.0 1
11:37:17 2024-01-23 724838 719517 219521 215070 354047 358018 383356 382292 244140 245858 293939 303494 334374 340612 4517715 4907881 7033120 6735150 1250415 1300401 324911 286615 306014 302283 351893 342379 332473 336229 230045 232644 747818 719748 1605874 1566959 485428 483473 698707 707651 887470 857821 921516 930205 976391 982656 952801 1060015 2316903 2436721 1401389 1181273 772837 752010 919826 924965 968530 975757 1004599 1022693 1155461 1153867 5342472 5495462 40.15 70.0 1
11:37:18 2024-01-23 733080 721664 219026 215070 352010 360763 386353 379033 244175 241390 294766 299933 335958 339354 4519040 4770346 6931826 6772086 1263905 1300364 324911 286956 301933 303275 350616 341861 333807 333830 230850 232516 741483 711809 1613014 1574370 482673 482035 703446 703048 881910 866426 922305 922379 970798 992593 959208 1062631 2323611 2443681 1460961 1162675 767799 755687 922439 916943 968530 986266 1013376 1019467 1143704 1148870 5254346 5494781 40.15 70.0 1
11:37:19 2024-01-23 724113 720608 219710 215035 351947 358269 384337 382833 243726 243296 294966 301476 335817 342270 4513386 4839106 6952285 6758126 1258486 1302219 327210 286517 302408 303275 351893 341596 335732 335718 229900 233007 749923 719748 1622473 1572135 485428 477755 699239 706111 883867 857821 920955 930938 971449 984186 955513 1066203 2325155 2421802 1334086 1179556 768463 752928 927732 924309 964813 973633 1010489 1026128 1151289 1150300 5284455 5486943 40.15 70.0 1
11:37:20 2024-01-23 731000 720344 219526 215738 351123 360824 384913 383228 244036 243129 295561 300668 335556 340985 4511561 4847543 6985776 6762427 1260714 1296606 323900 287099 301736 303311 351857 342415 332562 336229 230258 232026 751488 709774 1608115 1574370 485428 483473 701225 705049 884954 863287 919410 925002 972211 993998 956417 1058692 2318550 2455145 1359425 1165990 773380 756735 920421 917673 972702 984177 1011931 1016766 1143704 1148943 5307064 5479545 40.15 70.0 1
11:37:21 2024-01-23 724716 723224 219464 216841 353938 358414 385259 378817 244036 243815 293725 302501 334410 341095 4511561 4860898 6911573 6735872 1272242 1298520 323997 287090 302692 302779 351893 341344 333807 335754 231012 231991 751488 715904 1634236 1576897 485428 480603 704219 710085 880141 859650 925670 930241 968557 984882 957811 1066316 2325155 2432734 1371456 1175316 766794 756361 927732 922342 962979 981326 1015379 1026091 1151017 1146335 5267303 5501644 40.15 70.0 1
11:37:22 2024-01-23 732807 720426 219569 214932 351839 360546 384987 382183 243935 242540 295124 301724 335958 338764 4511561 4868287 7001573 6743669 1240570 1300438 324330 286083 302692 303311 351326 342379 333519 334053 230294 232679 749268 719233 1594322 1562079 484048 483131 697223 705039 885702 860771 918265 926147 976391 990456 952764 1059964 2318550 2434461 1401389 1175316 771107 754218 919826 922342 972702 982092 1003884 1022693 1152923 1159423 5329864 5497813 40.15 70.0 1
11:37:23 2024-01-23 733080 722289 219381 215104 350845 359387 385496 381214 243931 243643 294731 299827 335019 341095 4495241 4756831 6932051 6771805 1264323 1298483 324911 286956 304331 304165 351326 341068 335732 333830 230850 232679 752168 713092 1613677 1576897 484048 477828 703719 704048 881393 865812 923693 922379 966577 989720 958491 1062251 2331351 2443681 1439018 1165990 767341 758915 923754 915719 967843 984873 1016161 1024420 1140874 1149588 5241981 5498706 40.15 70.0 1
11:37:24 2024-01-23 722209 720608 219854 215070 351695 359036 383116 382833 243425 241761 294552 301299 333942 342477 4491927 4884340 6976438 6724912 1252533 1300438 322904 286992 304097 303168 354921 341897 333337 334591 229578 232679 744919 715131 1639787 1572135 486245 482753 698212 709734 887729 857213 916887 931599 975699 984882 953882 1060327 2323502 2440216 1430290 1184641 773380 754218 923703 926204 972121 976955 1008308 1027084 1159493 1154574 5359807 5491449 40.15 70.0 1
11:37:25 2024-01-23 735246 720558 218996 215108 351947 360569 384442 378961 244210 245750 293855 301724 335676 338541 4508343 4790886 6947854 6762427 1259777 1299442 324911 287028 301772 303951 351326 342415 333807 333830 231505 232026 753618 712584 1600630 1575489 482673 483131 703220 704048 883189 866426 922342 922379 970762 993295 959245 1061837 2323502 2445952 1438557 1164942 772214 758400 923703 919632 968493 987626 1013300 1019121 1143556 1148906 5274965 5486943 40.15 70.1 1
11:37:26 2024-01-23 723596 720380 220149 215070 351979 358593 384337 382292 243391 241761 293904 301724 334948 340237 4498371 4856551 6952172 6745358 1255327 1299442 324365 286754 301772 303702 351893 340277 333843 334486 229936 233335 748452 720031 1610721 1573252 486120 477792 699239 706946 885583 860261 920993 930241 975007 984613 954834 1066392 2331351 2433987 1403345 1181195 769199 754000 930375 925933 966149 980634 1011931 1029094 1152923 1152088 5276910 5501774 40.15 70.0 1
11:37:27 2024-01-23 732807 720572 219556 216039 351416 359640 382579 380884 243970 242446 295955 300809 334984 340612 4502182 4840654 6985156 6753048 1260677 1300364 323997 288418 300820 303951 351893 342415 332005 334591 230294 232026 755068 709774 1614329 1573674 485083 483473 700728 705049 885583 864585 919572 925002 974316 994694 960892 1061151 2322460 2459876 1454976 1170987 773943 760670 920421 916943 974252 984873 1013338 1016766 1146257 1151420 5310622 5482063 40.15 70.1 1
11:37:28 2024-01-23 722535 722175 218686 215074 352051 358557 384877 378925 244210 245858 293868 303068 334445 340853 4511561 4830986 6891627 6743707 1271261 1300438 322904 286992 304313 302991 351893 341308 333807 333866 231768 232026 747200 716154 1611373 1576897 485428 481319 703055 709231 879333 857821 927984 932930 968373 984845 960283 1069545 2328597 2432137 1385471 1175316 766701 758094 929676 921504 964127 979214 1013935 1025704 1151289 1145554 5267514 5496322 40.15 70.0 1
11:37:29 2024-01-23 734196 719554 220864 215035 351416 360183 383152 382292 243017 243549 294766 299933 334984 339611 4503317 4840654 7003807 6753048 1251233 1296643 323390 287028 302482 303701 351893 341344 333807 334591 228866 233007 743469 711568 1624344 1569904 484048 481811 698925 703900 890783 867016 918249 924965 977740 993150 957479 1056996 2321850 2458630 1364221 1172659 774483 756735 919826 919693 976128 984873 1006104 1019742 1147955 1153829 5323938 5486943 40.15 70.0 1
11:37:30 2024-01-23 722780 721915 218346 215139 352051 357479 383152 379069 244928 245578 293779 303068 334724 338258 4502182 4808028 6891902 6753048 1274058 1300438 323408 286996 302692 302779 351893 341344 333807 333516 230652 231340 748006 713341 1616784 1583353 487358 481028 704720 709047 881356 861484 928770 930278 968447 984882 959245 1071676 2329687 2434461 1387319 1175316 767761 757994 925099 922342 965065 982056 1016901 1026091 1151289 1145523 5258099 5496322 40.15 70.0 1
11:37:31 2024-01-23 733149 720644 220396 214663 352019 360472 382007 381214 243391 242167 293904 299933 335994 339611 4502285 4849927 7013132 6762427 1244301 1296643 324401 287229 302232 304342 351857 341380 333807 334556 229688 233956 745510 715623 1616753 1569568 484737 481890 698633 705779 890628 866399 917632 925659 975656 995400 956872 1058692 2321850 2454114 1344659 1171974 774483 756361 921039 919693 974085 983481 1006067 1019742 1148806 1154681 5314533 5486667 40.15 70.0 1
11:37:32 2024-01-23 723293 722175 218690 216622 352055 358269 383152 381752 244963 242446 294623 302643 334445 339759 4505128 4821101 6923874 6757604 1275802 1303210 323997 287634 302656 303027 354239 342127 333411 337144 230187 231991 757871 712830 1627347 1585300 487856 481137 704720 709231 880652 861985 928650 930205 966467 982620 962047 1069507 2327823 2449423 1409214 1177831 768900 756361 927732 921688 967156 982092 1016938 1026128 1149620 1145523 5267505 5483699 40.15 70.0 1
11:37:33 2024-01-23 727267 720099 219556 215104 354538 360183 384916 381752 244175 245858 293626 303068 334948 339057 4502182 4868472 6986389 6734290 1238805 1300363 327673 286266 306927 303914 351429 342271 333771 336668 230152 232855 749268 720264 1609423 1565111 484048 482072 697931 706053 890033 863936 916978 926790 980558 993295 954834 1059536 2323502 2440216 1409214 1173643 773931 756735 921785 922342 972702 984177 1004673 1021235 1149620 1158022 5325732 5486943 40.15 70.0 1
11:37:34 2024-01-23 723255 721664 218380 215768 352055 357479 382579 381214 244963 242446 294802 302855 334410 339210 4505128 4804637 6912486 6764370 1278897 1302274 324345 288206 303525 303133 354347 340924 333771 336668 230258 232679 753618 709774 1619943 1589002 486934 480567 703220 706111 885481 862028 923693 928191 969352 986791 963415 1066203 2327823 2451237 1411170 1175316 768900 756771 927732 918160 965786 982092 1019114 1023099 1146142 1144745 5275036 5486943 40.15 70.0 1
11:37:36 2024-01-23 728373 719549 219556 215104 354038 359640 383356 381752 244175 240719 293420 303068 334913 339611 4485531 4865013 6980469 6744582 1240570 1302274 324875 286813 304398 302991 351893 342451 333807 337071 230081 233099 738624 721296 1601940 1558457 485153 483400 700231 708189 888138 860261 918302 928923 976391 989793 952801 1062191 2318550 2434461 1407258 1175316 773380 752467 921131 926280 972702 979068 1007613 1020118 1155461 1155502 5325732 5492402 40.15 70.0 1
11:37:37 2024-01-23 729741 720649 219097 215104 350638 358593 384337 378745 244005 245757 295704 299897 334984 339246 4485718 4756250 6931319 6782312 1263476 1300423 324911 287638 303882 304270 351002 342343 335696 335718 230976 233007 752168 714596 1607082 1576610 483704 481999 703719 704776 883336 867041 925670 925002 971449 993998 961973 1063425 2323502 2443681 1450987 1162675 771892 757844 926339 918931 968530 982647 1015342 1021926 1143704 1151383 5239288 5485112 40.15 70.0 1
11:37:38 2024-01-23 722257 720030 220242 215730 351947 357443 383996 383374 243765 241726 293618 301478 334913 340788 4516030 4886457 6950989 6753302 1255327 1303148 327369 286786 302125 303702 351893 340277 335297 337621 230097 233335 748452 719233 1611834 1573674 486120 477792 699202 707113 885583 861987 922305 930902 976391 984882 955513 1069582 2331135 2430411 1342154 1182955 771183 755288 927732 924272 967806 979178 1011931 1029094 1156202 1153867 5276370 5491525 40.15 70.0 1
11:37:39 2024-01-23 731000 719517 218978 216039 351902 359604 384877 383374 244105 246060 295453 300948 335676 341116 4509115 4839294 7009171 6773366 1254853 1298575 324911 287990 302038 304842 351893 341825 333807 336036 229543 232679 752168 711061 1631023 1574370 485428 483095 700917 704549 889488 867041 918058 926317 977777 993998 957775 1058692 2323611 2462121 1343503 1171937 774575 758915 918460 919619 974943 984873 1010489 1022417 1148769 1155502 5322517 5485389 40.15 70.0 1
11:37:40 2024-01-23 724319 722175 219031 215070 354047 358522 386079 378673 245025 243260 295539 303387 334807 341506 4513556 4839422 6892682 6743910 1273007 1300364 323697 287396 302408 303204 353884 342113 333807 336466 230294 231991 751566 711809 1612861 1583630 486934 481659 704320 709697 881245 862096 927652 928850 966540 982620 963415 1066166 2327823 2448890 1413126 1175316 769533 758511 927732 919619 967843 982056 1016901 1026054 1149584 1146064 5275036 5496322 40.15 70.0 1
11:37:41 2024-01-23 731000 721416 219464 216536 351762 360474 384987 381607 244036 242774 293725 301547 337041 339354 4502182 4867078 6982607 6748727 1237479 1298447 327333 286043 304603 304165 351821 342343 333807 336229 230652 232679 749268 719233 1598569 1565111 483899 482717 697223 705049 890033 863899 918715 926147 977765 993295 954834 1061756 2321850 2434461 1374778 1173643 774483 756361 921785 922342 973393 983481 1003847 1021198 1149584 1156314 5314705 5481835 40.15 70.1 1
11:37:42 2024-01-23 727716 720430 219569 214966 350705 358090 384699 378853 244001 243471 295435 299897 334410 340237 4508613 4774207 6919878 6769382 1266460 1297526 324911 287837 300749 304628 353884 341308 333843 336229 230294 233007 746369 710790 1618918 1586117 486208 480567 701225 707113 883189 864548 925670 927635 970762 988288 964099 1068057 2327823 2452901 1411170 1171974 768900 760027 927732 918325 967156 984873 1013898 1024556 1143432 1147174 5252966 5485917 40.15 70.0 1
11:37:43 2024-01-23 723025 721172 219534 215900 351803 358486 383152 383103 244140 241726 295224 301583 333837 340237 4502182 4877373 6972606 6734518 1254890 1304136 323877 286992 302160 303275 354921 341308 333519 334591 229578 233171 754337 716154 1609794 1573674 487699 481999 699202 710238 888226 858309 920955 934248 976391 986276 955513 1061455 2325155 2436721 1361344 1188022 774483 756361 925757 924053 971284 973633 1010489 1028478 1157698 1156133 5352673 5492796 40.15 70.1 1
11:37:44 2024-01-23 728189 720026 218991 216039 351947 359351 384076 381032 245235 246060 295217 301724 336342 340837 4502182 4811534 6971790 6743669 1260714 1299405 323961 287396 303666 303915 351893 342451 333301 334252 230294 231813 748629 710790 1604729 1574370 485428 484500 702947 706555 885583 864548 922305 926317 974970 996814 962010 1056809 2325155 2455109 1458966 1168485 772285 760019 921785 916943 976786 987480 1014673 1018829 1148586 1152088 5305307 5485389 40.15 70.1 1
11:37:45 2024-01-23 727865 722192 219929 215001 352019 358557 384878 379033 244036 244709 293904 301724 334948 341095 4503317 4828972 6940167 6734518 1256204 1300401 324854 286956 304603 304165 351893 342113 336444 333830 230294 233171 744919 719233 1616688 1572135 485428 477792 701225 708152 883164 860261 925670 931599 972211 982656 957503 1068791 2327823 2425241 1398699 1180396 768349 754388 931000 927465 966562 981296 1013376 1028907 1152776 1152582 5284455 5508105 40.15 70.1 1
11:37:46 2024-01-23 732034 719522 219675 216228 351767 359640 383152 380884 244175 242787 295253 300809 335379 341095 4502182 4835847 6975830 6753137 1260677 1296643 324394 288566 301242 304165 351893 342379 333337 334556 230294 232516 744341 707746 1601333 1574370 485428 484500 701225 706053 887470 865812 919448 926317 976391 993998 959208 1056056 2321850 2464606 1454976 1169946 776716 760009 921076 920287 976823 987626 1013263 1019742 1148769 1153867 5322131 5482063 40.15 70.1 1
11:37:47 2024-01-23 723696 720572 218991 215104 354042 359062 383152 378961 244893 241761 293904 303494 334644 339210 4502285 4829043 6897303 6745358 1272205 1300364 323961 286992 302692 303240 353884 342343 333807 335754 231372 231991 743778 716154 1617445 1576897 486934 482035 704320 711098 880501 861484 928976 931599 968630 982620 961364 1071443 2333017 2441383 1378718 1178670 769533 759001 929714 923568 967843 983481 1016938 1030725 1152651 1147174 5263646 5486943 40.15 70.1 1
11:37:48 2024-01-23 732807 720608 220392 215001 352055 360763 383152 381752 243391 242878 294766 300949 335958 339611 4502182 4849927 7009929 6743910 1241903 1300364 325607 286593 304713 304878 351821 342138 333555 336704 230652 233335 755068 717178 1622686 1562079 484048 483473 698707 705039 889400 863825 918265 928844 981143 995400 957084 1062958 2319737 2439060 1411170 1178633 773931 755288 922439 926939 976823 984873 1009012 1022297 1155424 1159423 5314255 5483661 40.15 70.1 1
11:37:49 2024-01-23 733080 721910 219710 215139 351983 360799 386627 381214 244175 241390 294766 299335 336465 340853 4502182 4768238 6919603 6762427 1259814 1300438 323355 287674 305196 304093 351290 342138 335732 335754 231012 232026 753618 713092 1610482 1575489 484695 482753 705391 705049 886387 870110 927517 926976 972027 996814 963988 1066348 2327480 2452901 1434645 1164331 771734 761714 925099 919471 972702 982647 1016273 1022417 1146257 1152235 5290108 5486943 40.15 70.1 1
11:37:50 2024-01-23 727940 720026 220731 215074 352019 359098 385185 382022 243221 242167 293939 302431 334948 341095 4502182 4830986 6930277 6734290 1254890 1300364 324854 286996 304603 303275 351893 342127 335732 335754 230850 233335 746369 719233 1598922 1571862 486467 482154 703682 711098 883904 861484 926255 931415 974076 989071 960967 1071671 2327823 2425007 1394352 1175316 767341 755762 929020 924198 965786 982056 1016140 1027629 1152923 1148906 5261857 5486943 40.15 70.1 1
11:37:51 2024-01-23 732807 718501 220436 215104 351416 360244 382579 383374 243186 241390 294766 299792 334984 340333 4502182 4838257 7010498 6753048 1245458 1296730 324627 287486 303635 305129 351857 341861 333843 334556 229784 231831 746981 715390 1630355 1570312 485428 481890 698633 705049 892531 867634 919560 926147 978494 993998 956872 1060105 2324881 2451161 1321044 1174334 776160 758511 921785 922342 974943 984873 1007300 1022693 1149584 1154644 5322398 5474175 40.15 70.0 1
11:37:52 2024-01-23 724658 722421 219710 216409 351947 358269 383188 382022 244355 242446 295020 301724 334913 339998 4502182 4783586 6934684 6762427 1273680 1300364 324682 288517 303414 304200 354653 341344 333663 337107 230404 233099 752893 709924 1614234 1585882 488204 481137 704720 708570 884442 863287 924792 930205 974039 991155 964785 1069620 2331786 2452901 1411170 1175316 770002 758915 929052 919385 967156 984177 1019114 1026091 1147919 1147211 5275036 5485389 40.15 70.0 1
11:37:53 2024-01-23 727753 719517 219521 215104 354047 360147 382007 382292 244175 241726 293832 300952 334679 339057 4502285 4868472 6977037 6734518 1236089 1296663 323912 285828 305247 304342 351569 342199 333771 337144 230223 232971 738624 719233 1604433 1562503 484737 483473 699239 706111 889924 865167 920955 928886 977729 993284 955513 1060807 2315856 2434461 1409214 1176013 773380 755824 922439 925622 974943 984604 1007575 1023099 1154606 1159661 5338210 5488486 40.15 70.1 1
11:37:54 2024-01-23 728927 722426 219556 216039 351416 358593 386316 381752 244175 241390 295740 299897 334984 340237 4498971 4769958 6919603 6762427 1267535 1302163 324766 287810 304220 305666 351749 341164 336407 336668 230672 233299 749268 710048 1625869 1581381 485428 482497 704320 705049 883074 867041 924716 925002 972174 992593 962047 1068057 2331351 2447686 1411170 1165990 769533 760602 927732 916943 968530 982683 1016901 1025779 1142892 1148906 5233025 5486943 40.15 70.0 1
11:37:55 2024-01-23 721753 718465 219710 215070 352015 357479 383152 380617 243765 240719 294802 301760 334679 340788 4498971 4867994 6972091 6750009 1254890 1298575 324911 286813 302549 304022 355135 344115 333807 335565 230097 233171 746369 716933 1622150 1571862 488428 482753 699423 713130 888226 857821 920955 932930 977777 982656 955432 1066535 2325155 2443681 1392831 1188022 774483 756361 926414 924965 973120 979214 1010489 1029094 1157099 1154644 5349295 5486943 40.15 70.1 1
11:37:56 2024-01-23 733854 720576 219062 215104 352055 360208 381971 378997 244893 246096 294802 301724 334948 338541 4499074 4798127 6971037 6754014 1261191 1301348 324538 287841 302160 304200 351893 342487 334156 334521 230763 232516 752917 710282 1642645 1576284 485428 485259 703822 706075 885583 866426 923693 926184 975007 991706 962010 1059147 2321576 2452901 1418917 1168485 771696 758952 922439 919471 972702 986266 1013623 1019742 1146257 1152235 5295721 5474175 40.15 70.0 1
11:37:58 2024-01-23 723808 722426 219710 215070 354047 359098 383152 378961 243674 242133 293868 301760 334948 341337 4499060 4835154 6908582 6766495 1266704 1300438 324839 286517 303827 302955 354366 341825 333807 333830 231768 232644 745771 717178 1608074 1576897 486208 482753 704357 710275 881786 860261 927517 933585 970038 988288 959208 1072438 2323502 2425241 1392469 1175316 768436 755687 930338 924692 965749 982092 1016938 1029094 1154561 1148906 5267505 5496322 40.15 70.1 1
11:37:59 2024-01-23 732103 718460 220436 215104 351789 360763 383188 383103 243391 242133 295253 300230 335958 340076 4509567 4849237 7026384 6752771 1246691 1297652 324854 287432 303451 304449 351749 342415 333843 334331 229971 232027 750595 714621 1629061 1567677 484737 483473 699239 705049 892267 867041 917576 926184 979916 991634 955703 1061875 2321850 2451161 1342154 1173298 776693 758379 924104 922342 974943 982647 1007613 1022693 1152923 1158059 5320137 5498570 40.15 70.1 1
11:38:00 2024-01-23 727585 720608 219750 216409 351947 358557 384302 382024 244477 242850 296430 301370 334702 342551 4502674 4773267 6919878 6776348 1273718 1300363 324766 288852 303850 304878 354420 341308 333843 334252 230652 232843 750175 707746 1604094 1586117 487735 481659 704357 708152 885583 864585 927631 931599 975007 991155 962805 1069589 2331135 2452901 1407258 1175316 771734 760639 930727 919471 968530 984873 1019841 1029094 1146293 1147211 5278911 5486943 40.15 70.1 1
11:38:01 2024-01-23 726386 718501 219710 215104 354607 360474 384913 382074 244071 243815 293797 303458 335782 339428 4508613 4868472 6972417 6727305 1247741 1298520 323390 287634 304042 303275 353884 342451 333807 334556 230329 233335 749268 719233 1610384 1567405 487699 484843 701225 710275 886751 861484 919609 934248 977765 991192 956454 1063047 2318550 2440216 1409214 1181273 774483 754218 922439 926147 974943 979250 1010489 1024594 1161319 1158059 5338935 5486943 40.15 70.0 1
11:38:02 2024-01-23 731655 723229 220149 216236 351272 362108 384771 381913 244547 243815 297207 299721 335958 339962 4492803 4756383 6919878 6762427 1263419 1300364 324911 287643 302656 305558 351573 341068 335732 335754 230850 233007 750059 712584 1610566 1583630 485428 481391 703220 705049 884327 867041 926146 926976 972211 991192 964785 1068057 2334180 2449423 1443007 1169318 768900 761251 929020 918165 968530 982719 1016663 1026091 1143704 1148943 5242539 5489890 40.15 70.0 1
11:38:03 2024-01-23 721716 721258 219947 215600 351875 358126 385532 384188 243674 240719 294974 302219 334445 343526 4501917 4866888 6957760 6734290 1253098 1296730 324766 287082 302196 304165 352981 341344 333807 335565 229936 233335 746369 715131 1632003 1572135 488464 483473 699239 710275 889669 860261 920723 935577 975620 988324 955026 1066535 2327823 2443681 1397477 1187176 774483 757973 926414 926007 972702 979214 1010489 1029094 1162143 1157776 5345301 5489890 40.15 70.0 1
11:38:04 2024-01-23 728948 720394 219605 216219 351789 360219 383356 382022 245060 245750 295217 301441 335958 338936 4505128 4840077 6967099 6752771 1257082 1296643 324453 288314 302231 303811 353884 342487 333807 334331 230688 232026 748629 709774 1605754 1574370 485864 484843 703220 706111 888226 867041 923693 926147 977084 997352 961364 1061837 2321850 2458630 1409214 1169110 773323 761178 922237 919656 974980 988279 1016161 1022041 1150183 1155466 5297718 5486943 40.15 70.1 1
11:38:05 2024-01-23 724387 720644 219750 215070 353793 359640 384842 378997 244175 242167 294552 302040 334948 340612 4495852 4832494 6891902 6734290 1259296 1300364 324627 286754 302727 304165 351893 341861 336444 335754 231047 233171 750843 719233 1619417 1572135 486208 480603 702720 710275 884327 860771 926330 934248 975007 988288 958528 1071950 2327823 2425241 1474084 1181273 769533 755762 932753 927389 968902 984081 1016273 1031997 1155344 1152904 5278808 5483661 40.15 70.1 1
11:38:06 2024-01-23 732969 719503 220467 215773 351407 360799 384194 383374 243221 241796 295704 299933 335958 340612 4502182 4840654 7003807 6753048 1253060 1294889 327787 287999 303850 305129 351893 343419 333807 336071 229578 233171 743469 709774 1621427 1574097 485484 483473 701225 705575 888227 867041 918302 926147 978530 993998 962047 1056996 2323502 2464339 1401389 1174334 777780 762837 922388 922195 980530 989763 1012578 1025580 1152923 1158022 5320635 5474175 40.15 70.1 1
11:38:07 2024-01-23 723564 721684 219275 216413 354047 360056 384032 382292 245546 245578 294543 303068 334913 339723 4502182 4810182 6901227 6753048 1275877 1300401 323997 288085 302727 303951 353920 341897 333843 334521 230329 232026 750176 711809 1605741 1581381 487699 483204 705391 710275 883189 863324 928895 931327 970762 988324 964785 1068031 2332413 2453561 1476119 1178670 770002 759050 929714 922195 970320 984873 1022025 1029094 1152923 1149441 5265617 5489215 40.15 70.0 1
11:38:08 2024-01-23 728373 721910 219710 215070 354042 360763 382543 382292 244648 242133 293618 302643 335994 339611 4502182 4859199 6972204 6729487 1237043 1296606 324744 286790 304078 304664 351627 342415 333807 334521 230688 233171 749268 719233 1602732 1558457 484737 484500 701225 708189 889400 863936 920955 930938 975693 995400 956402 1066241 2319155 2439060 1476119 1180353 775547 754071 922439 928850 974980 982092 1012643 1025361 1161319 1156350 5337677 5486943 40.15 70.1 1
11:38:09 2024-01-23 732039 720603 219561 215139 351654 360799 385220 381214 244210 246204 294595 299897 335958 340612 4492647 4758070 6922548 6742825 1260714 1296643 322904 287670 302444 304878 351573 342379 335732 336559 231407 233171 752168 714111 1616313 1575779 484808 482790 704357 705049 884327 869507 929897 926169 976851 996814 964711 1069181 2327429 2448332 1452981 1164331 769018 756735 928323 922342 971974 990391 1016938 1023966 1144634 1153867 5231811 5477602 40.15 70.1 1
11:38:10 2024-01-23 721296 718501 220401 215104 352055 358522 384914 383265 243970 241425 294802 301760 334984 340824 4492803 4849237 6939083 6734290 1253098 1296643 323877 286992 304603 304650 353884 340828 333843 335530 229936 235096 752866 717178 1597356 1571019 488428 481319 699921 711098 889289 862635 923544 936242 978205 987672 958235 1067945 2327823 2439944 1342154 1188811 774483 756361 927732 926280 973356 980670 1010980 1028516 1155498 1154644 5331550 5477565 40.15 70.1 1
11:38:11 2024-01-23 728779 720099 219062 216073 352051 360219 381971 381214 244963 245786 294838 301795 334984 340370 4492803 4806001 6947204 6743669 1258915 1296643 324911 287873 304603 304664 351893 342523 333807 336704 231372 232516 748629 710790 1628600 1576009 486814 485346 705221 709074 888216 866894 925987 930278 976244 991670 964785 1063047 2326364 2452901 1434645 1165990 773323 765161 922439 920961 974906 982611 1013898 1021926 1146293 1155502 5292133 5486943 40.15 70.0 1
11:38:12 2024-01-23 727865 720608 220396 215070 354047 359351 385527 382292 243425 242505 294731 302395 334984 341095 4492803 4821750 6920925 6724912 1255327 1298483 324592 286441 302692 302919 351893 342102 336444 333830 231483 233627 747818 720031 1622166 1574041 487508 482497 704219 710090 885794 862709 927652 935577 975007 990400 960967 1073938 2327823 2427410 1438557 1175316 768900 759441 931659 924965 965749 982092 1018379 1029094 1152923 1151383 5263718 5486943 40.15 70.1 1
11:38:13 2024-01-23 732034 718465 220431 215738 351380 360436 383152 383374 243391 241964 295217 299897 335923 340575 4492803 4832494 7013792 6743910 1245180 1296730 324854 287873 301701 305129 353766 342199 335587 337621 230708 233992 759056 717178 1609886 1565844 485428 483327 699202 706038 891960 865812 922190 930865 981342 996106 956872 1059678 2321850 2434332 1413126 1175316 774483 759717 922439 923976 976363 984873 1007575 1024556 1155424 1160519 5314894 5486943 40.15 70.1 1
11:38:14 2024-01-23 727856 720067 219675 215738 350885 358557 384878 381752 244175 241390 295704 300809 334948 340273 4492803 4757214 6915994 6753151 1266498 1296663 324766 287585 302623 304842 353848 341200 335696 336962 230869 233299 749268 709774 1636351 1585882 488886 481319 703220 709074 885583 867041 927538 928155 972064 992593 965574 1070866 2334454 2451161 1415083 1171974 770633 760601 930998 918931 968530 984654 1019841 1026128 1146956 1152235 5246779 5477565 40.15 70.1 1
11:38:15 2024-01-23 723585 717926 220053 215104 354547 358522 381971 382037 244210 241761 295181 303494 334948 339210 4505128 4883544 6981411 6717153 1250816 1300423 324911 287765 305363 303508 355135 342307 333699 337621 230258 233335 749268 717178 1642523 1574041 488391 485529 701225 712022 893417 861484 920993 935577 979637 991155 956381 1066535 2318550 2443681 1401389 1184641 775587 755687 926339 927460 974085 979250 1010489 1026128 1162143 1156314 5350388 5486667 40.15 70.1 1
11:38:16 2024-01-23 731519 720312 219714 216179 351974 360799 385185 381752 244210 241761 295189 299897 335958 340575 4489599 4761461 6917815 6754014 1261191 1302274 324803 287252 302549 304449 351893 342487 335283 336229 231534 233263 747200 711809 1603413 1576897 485083 485346 705391 706111 885702 869507 926330 926976 976391 991742 964785 1071676 2321850 2451161 1415079 1164886 771670 758989 926414 920998 974085 989675 1016140 1020081 1146293 1154684 5252494 5482139 40.15 70.0 1
11:38:17 2024-01-23 724621 720062 220242 215070 354038 359640 385455 379033 243800 242843 294559 300917 334984 341042 4483424 4818769 6903651 6726914 1261841 1300364 324330 286992 304292 304200 353739 343796 336444 335718 231372 233691 755808 720264 1626925 1574370 486934 482753 704357 710275 884442 861991 927500 935593 974280 990456 959282 1074062 2327823 2425241 1482224 1179511 768900 756361 931696 926280 967156 983481 1016863 1032072 1153753 1153867 5265617 5486943 40.15 70.1 1
11:38:18 2024-01-23 732448 719564 220401 215738 352019 360726 384032 381489 244140 242133 296421 300809 335958 341095 4503317 4839858 7022339 6743669 1243401 1296663 328600 286956 301736 305129 351002 342379 335623 337657 230652 232027 752800 716154 1628244 1571019 485484 483473 701225 705039 892267 868890 920263 927497 981342 997352 959208 1063348 2326811 2458767 1330639 1173643 777272 760064 922439 924965 977749 982647 1010489 1023062 1152602 1159698 5322131 5474175 40.15 70.1 1
11:38:20 2024-01-23 722535 720312 219710 216444 351695 358269 385185 382022 244175 242446 295453 302359 334702 342964 4502674 4792132 6929204 6754845 1273755 1300438 323997 287661 305686 303275 354921 342379 333843 335304 230294 232026 751566 711809 1613681 1581381 488428 483473 706391 712295 883948 864585 930217 933585 972174 990419 964785 1072713 2327823 2445952 1413126 1175316 769533 756771 930338 924309 968530 984873 1022025 1030563 1152923 1147247 5265617 5486943 40.15 70.1 1
11:38:21 2024-01-23 732103 720576 220053 215035 354047 360799 385223 382650 243931 245194 294409 301618 336323 340464 4499405 4856829 7019388 6739328 1238642 1296730 327600 286956 305469 305129 351893 342451 333807 334521 230329 233007 749268 717178 1616136 1565111 485428 483473 701225 705538 892267 867041 918302 930241 981379 991634 956872 1063425 2320295 2440216 1409214 1173643 774483 757825 925099 924965 975671 982647 1009049 1022825 1152923 1161377 5310739 5477565 40.15 70.1 1
11:38:22 2024-01-23 723554 721684 219842 216878 351731 360056 384194 382219 245165 242369 295596 302606 334772 342514 4497057 4793801 6924271 6753302 1275877 1298520 323961 287873 302692 303275 354420 341861 333843 334556 230814 232026 753643 713341 1634945 1581381 488081 483473 706391 711789 885698 864548 929556 933585 970762 988324 964785 1069589 2327823 2442450 1413126 1177831 768900 756735 930338 924965 968530 984873 1021296 1030601 1152923 1148906 5265617 5505780 40.15 70.1 1
11:38:23 2024-01-23 730017 719408 219912 215001 355044 360618 385532 382760 244582 243815 293832 302643 336711 339611 4502182 4866114 6982193 6724912 1236126 1299442 326373 286754 304577 304200 351893 342523 333807 334556 230850 233335 750718 720264 1597856 1558457 485428 484843 702720 710275 892378 864548 923471 931599 979880 993998 953637 1063047 2321850 2438486 1443007 1176992 776693 755687 924442 927460 977749 984873 1011931 1026128 1160496 1158022 5333852 5499520 40.15 70.1 1
11:38:24 2024-01-23 731304 720462 220255 216305 351519 360183 385455 380924 244210 242133 296322 299651 335958 340201 4490621 4753637 6929744 6771805 1263905 1296606 323842 287643 302656 305737 351857 341344 336206 336229 231012 232679 750059 712815 1601410 1583630 486208 482497 704219 705841 885836 869507 927538 927497 974002 993998 966158 1069620 2334454 2452901 1474084 1168485 770633 763412 931663 919656 971284 989747 1019841 1028516 1146808 1155312 5231501 5480377 40.15 70.1 1
11:38:25 2024-01-23 721679 718706 220048 215950 352051 358269 387175 384188 244140 241929 295919 302219 334163 343488 4498971 4874948 6961604 6724912 1253098 1296643 323877 287099 304603 304664 355423 342102 333361 336071 230294 233335 746369 716154 1621112 1572135 489158 483473 700728 712295 889669 862028 923693 935315 978530 988324 956381 1068057 2327823 2443681 1399433 1188022 776693 756735 927732 926111 975397 984081 1015547 1031997 1160312 1158782 5341392 5471894 40.15 70.1 1
11:38:26 2024-01-23 729497 721684 219605 216409 352019 359676 384643 382292 245165 246132 295253 301760 334984 339210 4502182 4826548 6952172 6753048 1260714 1298520 324911 287909 302196 304664 351893 342523 333807 335530 231012 232501 754347 711061 1606484 1574370 486245 485873 705121 707651 888226 867041 925670 927497 975656 999503 963415 1060016 2323502 2460374 1474084 1168485 775547 764364 925679 922910 978252 990464 1016273 1022581 1151857 1157067 5292128 5485389 40.15 70.1 1
11:38:27 2024-01-23 724617 720644 220053 215535 354366 359640 384878 379069 243970 242167 293904 302643 334984 339210 4489440 4825595 6897303 6724912 1259296 1298483 324890 286790 303615 304664 351893 342138 336444 335754 231012 233171 749268 719233 1612025 1573252 486971 482035 702330 710275 885583 861381 926878 935577 976391 991192 960645 1075121 2327823 2427410 1422755 1179379 769533 757844 933028 926864 969630 984727 1019728 1032072 1154606 1152235 5265617 5489215 40.15 70.1 1
11:38:28 2024-01-23 732932 720608 220396 215070 352046 360763 383152 382292 244175 243252 294766 301724 337254 339611 4495866 4849927 7014445 6743669 1243679 1296643 326594 287432 304387 305558 351893 342415 333843 334591 230850 232062 752800 716666 1627397 1572135 487508 483473 700728 706075 894168 868890 922342 928886 983504 997352 962010 1061342 2326364 2463373 1334477 1175173 778635 761753 925062 924891 977749 982719 1011931 1025467 1152923 1161340 5314591 5474175 40.15 70.1 1
11:38:29 2024-01-23 727146 720067 220053 216444 351983 358557 384302 382037 244210 245405 295317 302643 334984 340273 4492803 4774207 6919878 6762694 1273718 1298520 324453 288766 301736 305293 354921 342138 335732 334521 231047 231636 750718 709774 1603176 1586117 489158 483131 705891 709231 885702 865812 926146 932930 977953 995400 968800 1074212 2336116 2457605 1443007 1178670 772214 762330 932327 922342 970283 982611 1022754 1029094 1150473 1151146 5258099 5486667 40.15 70.1 1
11:38:30 2024-01-23 727820 719839 219745 216197 355044 360763 383152 382833 244963 242133 294909 303281 335958 339611 4492803 4868472 6986389 6724912 1237043 1298249 327065 286079 305469 305129 351893 342487 333843 334556 230850 233335 741483 717178 1617214 1562889 485428 484843 701225 709231 890628 867359 924867 931452 982650 996814 958452 1066392 2322460 2434461 1441013 1177831 776160 757844 925099 928191 976823 984081 1013177 1026166 1161319 1159423 5320137 5486943 40.15 70.1 1
11:38:31 2024-01-23 730259 720608 220088 215773 351983 360799 385185 381214 244175 241796 295181 299933 335994 339972 4486398 4744220 6911067 6762427 1259814 1298520 323390 288093 304603 305558 351857 341825 335732 336466 231407 231416 742197 713092 1593188 1580259 486814 483453 706727 708570 885546 870743 930968 930278 974860 996072 964785 1068031 2337095 2450630 1417039 1165990 770633 763141 930375 919656 972702 988315 1019182 1027591 1143704 1153867 5227941 5474175 40.15 70.1 1
11:38:32 2024-01-23 721744 718506 220053 215100 352055 358018 384337 380919 244175 241761 294595 301760 334948 340309 4492803 4858616 6944030 6734290 1253262 1297652 323912 287028 302656 304236 353666 341861 333843 336071 230329 231670 744919 717448 1603072 1574041 489047 482608 701189 712221 890475 863937 925987 935315 977765 988961 957811 1070866 2327823 2436709 1344073 1184572 773380 756361 930338 927449 971321 983481 1015379 1031626 1157136 1154681 5269117 5486943 40.15 70.1 1
11:38:33 2024-01-23 728927 719554 219368 216444 352046 360219 382007 382833 245169 245750 295460 302219 334984 340612 4489599 4811609 6966505 6743669 1256110 1294889 324682 288350 301772 305129 351893 342451 333555 337880 230798 233263 748629 709774 1603575 1576610 488625 486217 704219 709074 890666 867041 925670 930240 977630 997352 964099 1063047 2330126 2464339 1482224 1170308 776140 760559 922439 921688 977749 988916 1015379 1020118 1152923 1154644 5291902 5468186 40.15 70.1 1
11:38:34 2024-01-23 725242 720644 219750 215104 354047 360472 384337 378601 244175 242202 293939 303068 335019 338734 4492803 4811722 6882577 6729487 1262890 1300438 324627 286741 306264 304362 354776 342307 337157 336193 231697 233335 738624 720264 1605917 1576610 487699 483473 704393 712022 886425 862028 929556 935352 974039 992484 962047 1075887 2327823 2431009 1482224 1178670 769533 756361 933028 926280 968530 984177 1019114 1032072 1155461 1153867 5267505 5496322 40.15 70.1 1
11:38:35 2024-01-23 732039 719326 220467 216402 352055 360799 384302 382060 243800 242167 296185 301760 335994 340612 4486162 4828972 6989902 6745358 1245555 1303148 328368 287693 302301 305415 353775 342235 335885 337621 230834 234652 752088 715131 1619302 1572135 487508 484733 701189 706075 891268 870110 922672 930865 984164 997316 959171 1063425 2328467 2450630 1415083 1175041 776160 760027 927073 926280 977749 982647 1011931 1025286 1155381 1163846 5316511 5482139 40.15 70.1 1
11:38:36 2024-01-23 727940 720608 220018 216374 351911 358522 385185 382292 244175 246096 296365 300877 334948 343170 4492803 4769049 6912411 6805575 1264323 1301348 324911 288197 305580 306060 351677 342066 336681 336704 231372 233691 745771 714877 1606652 1584755 486172 482717 706727 706075 885698 870125 928857 929504 975007 993998 967534 1071913 2337779 2452901 1474084 1169318 771107 765581 931659 919619 971284 990410 1021296 1029057 1146142 1154684 5225988 5474288 40.15 70.1 1
11:38:37 2024-01-23 722506 719481 220357 215738 354047 358486 384302 383374 244140 241929 294766 302183 334644 341028 4492803 4853084 6942852 6766495 1258486 1300386 327673 287055 305580 305129 351893 341308 337598 337621 230976 233663 750595 718719 1595797 1576284 487280 481999 703220 710275 890033 863250 927652 936242 975620 988288 959208 1072713 2331135 2425241 1407258 1181273 771734 756361 931659 928850 968530 984873 1016102 1032361 1155424 1157141 5265617 5474175 40.15 70.0 1
11:38:38 2024-01-23 732039 718201 220396 216039 351947 360763 383152 382025 244175 241390 295435 301478 334631 341337 4492803 4820429 6996970 6756278 1242790 1296606 328332 288085 305580 305989 351857 342379 333843 334556 231122 234616 754315 715131 1619571 1565111 485428 484843 701225 707076 893534 867041 920761 931599 984201 997352 959171 1066498 2325155 2443681 1443007 1175316 778912 758915 926414 924965 977056 982647 1010489 1024556 1156202 1163846 5307064 5470255 40.15 70.1 1
11:38:39 2024-01-23 727384 720576 220053 216039 351947 358557 385455 382292 244175 240719 295435 301442 334878 343207 4497057 4754402 6923403 6745531 1265718 1300327 323842 288075 305252 306600 351533 342235 336681 336466 231372 233335 752168 714877 1606654 1581381 486208 482376 705355 707991 885583 870743 929556 929545 976391 995135 966845 1071148 2334454 2452901 1474084 1169318 771183 763953 930998 920961 972702 991146 1021296 1029828 1146257 1154684 5235420 5474175 40.15 70.1 1
11:38:40 2024-01-23 722511 719517 220431 215738 354047 358522 384302 382025 244477 243815 297369 302359 334702 341196 4499683 4867592 6953375 6744143 1253463 1299437 327673 288283 303330 305129 353206 342343 333807 336071 230294 231958 744919 717178 1612357 1572135 489158 484500 701225 713307 886751 861991 926330 937342 979880 990419 958491 1069343 2327823 2443681 1361344 1190572 776693 756735 929052 927598 975471 982092 1013139 1030856 1160459 1156314 5333066 5482025 40.15 70.1 1
11:38:42 2024-01-23 731928 720067 219521 216413 351798 360474 385202 382037 245543 243643 295561 302501 334843 339428 4490250 4794292 6966938 6758126 1257007 1296606 324911 288757 302429 305129 353884 344461 333807 335530 231372 233007 754347 709774 1609450 1574370 487662 486217 706121 708152 889400 867041 926330 928850 977074 1001697 964785 1063047 2323611 2462121 1407258 1170987 774483 762294 925099 922342 977749 989711 1016863 1022787 1152923 1155502 5295721 5475997 40.15 70.1 1
11:38:43 2024-01-23 726865 722710 220983 215866 355012 360292 385348 381032 244001 243670 295038 302926 335888 341579 4492803 4821660 6894707 6729929 1257586 1300401 324911 286992 304506 304592 353884 342091 335732 335754 231768 233335 745771 717178 1627670 1575216 487699 484157 706391 712295 885583 861991 929556 936928 975007 991155 963826 1077423 2327823 2425241 1389879 1177831 769533 756361 934345 927598 968258 984873 1019841 1032072 1155424 1154684 5257796 5522306 40.15 70.1 1
11:38:44 2024-01-23 733078 720426 220290 215001 351803 360172 385532 382183 243730 242843 295217 301266 335958 340354 4483424 4830986 6995741 6734290 1240093 1297652 325835 286956 304529 305129 351857 342379 333843 334556 231184 231993 749769 716666 1608714 1562889 485428 484843 700728 706111 893534 867041 921456 931599 984201 997316 957775 1066535 2324881 2440216 1411170 1175316 776160 758342 926414 926280 977749 982683 1010933 1026054 1154606 1165379 5314838 5480655 40.15 70.1 1
11:38:45 2024-01-23 727940 720161 219872 216270 351866 359098 385491 382292 244697 243815 296013 301196 334913 340237 4490621 4743458 6948005 6753048 1263716 1299405 323355 288838 301489 305129 354653 341308 335732 334521 231372 231993 750718 707378 1629918 1586117 488774 483095 704320 708152 885583 868273 929511 931599 976391 996109 967704 1071950 2337095 2452901 1443007 1174479 771734 762871 931659 922070 970594 988279 1023567 1032978 1151783 1155392 5237018 5474061 40.15 70.1 1
11:38:46 2024-01-23 723756 720067 220396 216224 352055 361080 383152 381721 244210 242133 295424 303692 334702 340273 4489829 4867078 6967685 6715533 1249523 1296663 323877 288521 303579 304200 355423 342415 333807 336307 230814 233335 747818 715131 1646305 1572135 489158 485873 701225 713307 889339 861991 923693 936678 981342 993295 959208 1069343 2327823 2443681 1407258 1185418 777802 757304 927732 931528 976823 984508 1013338 1028982 1165411 1160427 5353130 5486943 40.15 70.1 1
11:38:47 2024-01-23 732807 721684 219675 216379 354047 360871 384302 380960 245165 241425 295217 301760 336429 339297 4492803 4784471 6942241 6748727 1257044 1298575 322904 288517 302727 305129 351893 344497 333627 334252 231768 233007 752381 712075 1609450 1575489 485428 486217 706391 708189 889400 867041 928976 928886 978494 1000282 965574 1066203 2325155 2452901 1442470 1165160 775605 762727 928709 923419 976823 993275 1019182 1025318 1152677 1157141 5252485 5474175 40.15 70.1 1
11:38:48 2024-01-23 724621 720603 220185 216166 354538 360436 385527 379033 244140 242709 294766 302643 334948 341337 4483424 4818708 6892869 6715734 1255641 1298575 325309 286992 304078 304664 353884 341861 336681 336229 231012 232027 744919 719748 1601313 1574097 487699 482035 704219 712295 888142 863287 927538 936242 977777 991192 964099 1075850 2331135 2434332 1458966 1179379 771734 757844 934308 928918 970320 984763 1019841 1032072 1155424 1155502 5259956 5490087 40.15 70.1 1
11:38:49 2024-01-23 733149 718506 220467 215104 352055 360835 384032 382833 243765 242947 295217 301266 336465 340092 4492803 4839407 7009447 6734290 1241865 1297652 325871 287608 302692 305773 351893 342415 335732 334591 231012 232027 758146 716154 1607025 1563999 485484 485259 701225 708152 893534 867041 922305 931599 985598 997316 960171 1068569 2329687 2444854 1415083 1175316 777272 760328 927036 926939 977749 988279 1011931 1027705 1154533 1164670 5318650 5470255 40.15 70.1 1
11:38:50 2024-01-23 727852 720298 220053 216043 351947 359640 385491 382292 244928 242133 296573 301231 334948 340237 4483424 4747869 6906648 6755209 1260714 1296606 323390 287873 302692 305773 351857 342415 337157 334252 231768 233007 759599 713853 1596955 1580259 486172 483473 705391 706909 885583 869889 930254 932266 978242 998553 967534 1072641 2338441 2455858 1476119 1170987 771734 763924 930998 922216 974943 993286 1022025 1029094 1148438 1154644 5229883 5477565 40.15 70.1 1
11:38:51 2024-01-23 722266 718465 220242 216039 354038 358557 383188 382025 244175 242133 295389 302536 334913 341304 4483424 4888847 6957760 6724912 1251309 1302294 323877 287945 305580 305129 353241 342451 333843 336307 231012 233335 746369 715642 1616641 1573674 490201 485529 701225 714322 894438 865130 927517 939576 981232 991010 960967 1070758 2332413 2449423 1407258 1187268 779461 758915 930375 927460 976363 984067 1013139 1029391 1162143 1158022 5333572 5474175 40.15 70.1 1
11:38:52 2024-01-23 730485 720608 219710 216444 354047 360726 384296 382292 245305 245894 295227 302643 335958 339210 4486398 4810400 6962445 6743669 1258877 1298483 324911 288757 303351 305129 353884 344497 333807 335565 231047 232679 754347 711061 1610482 1575489 488902 487561 707963 711098 890749 870743 928276 932266 981254 1001515 966158 1066498 2326364 2466877 1409214 1171974 776140 762800 927661 922342 977749 991183 1019114 1022787 1152923 1156314 5295721 5474288 40.15 70.1 1
11:38:53 2024-01-23 723808 721910 219710 216073 355295 360436 384878 381214 244963 243549 294766 303387 334984 339210 4478084 4801249 6868023 6724912 1269762 1298483 324911 288314 304542 304664 354921 342257 335732 334591 231012 232026 752234 713853 1652092 1585610 489010 484427 707857 713814 886313 866279 933632 935577 975007 992593 967385 1074556 2332794 2449423 1445002 1181273 771660 758952 931659 926280 972702 982683 1021705 1031626 1155424 1151965 5259956 5485389 40.15 70.1 1
11:38:54 2024-01-23 731000 719513 220396 215035 354042 360835 383188 382833 244210 243491 295217 302183 336746 339611 4492803 4840654 7000102 6734290 1241865 1297652 326630 287028 304350 305558 351893 342199 335587 338099 231122 234451 752800 717178 1623322 1562195 488204 486217 702683 710275 892267 867041 927517 935593 984899 997316 957811 1066458 2325155 2440216 1443007 1175316 776417 758511 925757 928813 977749 982647 1011931 1029094 1161319 1163846 5295721 5477565 40.15 70.1 1
11:38:55 2024-01-23 728702 720644 220053 216224 351947 360183 385455 382307 244245 241929 296013 300774 334984 340273 4483424 4736963 6910553 6753302 1259843 1296643 323616 288031 303400 305952 351569 342271 336681 336668 230905 233299 753618 714596 1609508 1581381 486814 483131 706391 707343 888955 870743 930254 930241 975388 996668 964133 1071149 2337095 2451161 1445002 1167653 771734 764495 931663 922342 973393 991183 1021296 1029094 1144598 1154684 5218522 5467909 40.15 70.1 1
11:38:56 2024-01-23 722780 718465 220396 216192 354047 358557 383152 380919 244210 242133 295812 303494 334948 340309 4492803 4859199 6952559 6716758 1257106 1303817 327637 287828 305469 304985 355889 342271 336139 336436 230672 234322 746369 717178 1606810 1574370 491002 484500 702222 713814 891635 866125 926878 938080 980611 991155 959451 1069626 2332794 2443681 1399433 1188684 776693 758379 929020 928850 975870 983481 1016863 1032398 1162143 1158022 5307064 5474175 40.15 70.0 1
11:38:57 2024-01-23 729497 719517 220242 216931 354047 360726 382543 383374 245340 246168 295740 302431 334984 341086 4483424 4803010 6957180 6754014 1254853 1298538 324839 288613 302549 304949 354634 344425 333807 336036 231047 231738 747200 709774 1609511 1575489 487662 486217 705221 709231 888043 870125 926330 931599 979880 1000246 964785 1065738 2326169 2464339 1458966 1170308 776693 764224 925099 922342 977749 991183 1018379 1023099 1152923 1158022 5292133 5477565 40.15 70.1 1
11:38:58 2024-01-23 724104 721669 220396 215725 355048 360472 384914 381214 244928 242878 295253 303281 334948 339210 4492803 4811835 6903651 6725717 1266184 1304129 324854 287396 304577 305093 353666 342199 337121 335718 232293 233171 752168 717178 1603535 1576897 488428 484843 706391 713307 885311 864585 930254 935352 977084 994694 964099 1078191 2327823 2427410 1409505 1178670 770633 758952 931696 927525 971321 982683 1022432 1032361 1155461 1153867 5248694 5477565 40.15 70.1 1
11:38:59 2024-01-23 732039 718501 220467 215104 351650 360871 384302 382833 244140 242913 295253 301724 336972 340612 4490621 4845778 6972091 6734737 1236596 1298483 325050 287145 304434 305773 351893 342487 335495 337346 230905 231314 750718 720413 1617839 1558457 487856 486217 702330 711789 892900 867041 927652 935577 983504 991706 957811 1066316 2321850 2440216 1474084 1175316 776417 757919 925099 930205 977749 982647 1013177 1029094 1162143 1161377 5305127 5473658 40.15 70.1 1
11:39:00 2024-01-23 731059 720644 220242 215738 351947 360799 385527 382292 244245 242133 295596 299827 336217 342440 4490250 4742686 6922923 6753048 1265326 1297652 323877 288765 304603 306204 351785 342415 336681 334521 231768 233335 752168 714344 1612291 1581381 486208 483257 705391 707380 885836 869926 930991 930938 976119 991670 965574 1071187 2334454 2452901 1446997 1168485 771734 763985 932327 922342 974085 992584 1022025 1030563 1144598 1155502 5220477 5474175 40.15 70.1 1
11:39:01 2024-01-23 721236 720062 220431 216436 354047 359098 385455 381489 244683 243815 295301 302394 334878 341713 4480818 4858159 6934253 6734290 1251309 1302219 328368 287755 305797 305129 353884 341344 337359 335565 230688 232062 740569 717178 1608418 1572552 488428 482790 702720 710275 890967 865055 926183 936907 979916 989720 962047 1075121 2332794 2434461 1343503 1184641 774483 756250 933682 929098 972702 984873 1016901 1035416 1160496 1158022 5267608 5474175 40.15 70.1 1
11:39:02 2024-01-23 731000 719554 220458 216444 351794 360546 386991 385551 244788 243815 296268 301618 336359 341542 4490250 4821660 7004817 6753048 1253098 1296730 323912 288757 302656 304806 353884 342487 335732 336613 230294 233956 749268 712075 1634044 1572135 487662 484843 702947 708152 891973 869926 923693 931599 985598 1000282 964099 1063085 2327823 2464339 1345992 1175316 780025 763924 925099 926939 981961 991183 1010943 1026128 1154606 1163022 5314533 5466453 40.15 70.1 1
11:39:04 2024-01-23 726828 721689 220652 217584 353974 359532 385348 383103 244788 242954 296466 303174 334948 340788 4478084 4771635 6923874 6753048 1271468 1296730 324365 288757 301772 305572 354420 341933 336681 334591 231047 233335 750718 707746 1619431 1586117 489158 483473 705391 709231 887595 868659 930292 931599 977084 991670 968230 1072751 2337095 2452901 1420218 1171974 772837 765038 931696 922342 973120 991183 1022025 1031336 1146293 1154644 5229883 5490004 40.15 70.1 1
11:39:05 2024-01-23 721712 718319 220290 216305 353974 359773 384735 384460 244893 242133 295460 302431 334666 343488 4492803 4852857 6942241 6734290 1253501 1297652 324890 287441 302727 303950 354921 341344 336206 336071 230501 232027 749268 717178 1625196 1572135 489158 483473 701225 710275 888043 865812 927652 938043 979916 989757 959245 1072438 2330861 2440216 1341619 1188022 773943 756735 930338 928850 974085 984873 1016588 1033906 1160496 1158635 5282529 5482139 40.15 70.1 1
11:39:06 2024-01-23 728226 719108 219912 216641 352015 360726 383152 381489 245179 243435 296250 302219 334984 341095 4487042 4797827 6976438 6743669 1257119 1294889 324911 288554 304387 305129 354152 342451 333807 336578 230850 233335 755068 708395 1602629 1574370 487735 486217 703822 708189 893644 869926 925670 931599 981342 1000014 964785 1063047 2326169 2469588 1441013 1171974 777802 763412 925099 924692 980567 991183 1018454 1028516 1157698 1160372 5301447 5471260 40.15 70.1 1
11:39:07 2024-01-23 722724 720608 219372 216224 352271 359931 384878 381752 245718 241761 294793 304013 334737 339759 4489599 4794409 6897897 6734290 1272242 1300363 324911 288562 304542 304628 354921 342451 335732 335530 231732 232679 752234 713341 1632589 1581381 489158 484843 708433 713814 885583 867041 933019 935315 976391 993998 966333 1075611 2332794 2445952 1476119 1178536 771734 760100 931659 928844 975397 990157 1025679 1034986 1158669 1152088 5250420 5477565 40.15 70.0 1
11:39:08 2024-01-23 731766 719408 221089 215074 354047 360907 384302 382957 244788 243286 295181 302219 337008 340092 4489599 4840654 7009447 6743669 1245962 1296643 325871 287873 304603 308859 351893 342487 336206 335600 231407 232096 751284 715131 1613685 1565111 485827 485529 702148 708189 893202 869507 923693 934248 986725 999540 961327 1068857 2324516 2443681 1446997 1174479 779461 762295 928986 927598 977713 990464 1013300 1028945 1158669 1165417 5311030 5479908 40.15 70.1 1
11:39:09 2024-01-23 722535 720599 220185 217584 352051 359387 385527 382292 245134 245822 296645 303068 334984 340788 4483424 4764828 6919878 6748321 1272845 1297600 322904 288757 302196 305558 353241 342091 335732 335530 231047 231670 750718 709774 1600009 1585845 490201 483473 706391 710275 888769 867041 930292 934248 975656 991634 971293 1072788 2334454 2461102 1446997 1177694 773943 764964 934308 922195 974048 990464 1024654 1029391 1151289 1153015 5248694 5471222 40.15 70.1 1
11:39:10 2024-01-23 723539 718465 220431 215773 355048 359388 382883 380919 244210 241964 295704 301241 334984 339246 4486398 4870816 6957180 6706154 1242801 1296643 323877 287999 305293 304200 353884 342523 333843 335600 230824 231314 755068 720264 1615601 1565111 487735 486217 702294 713307 893534 864548 923693 935388 984201 991706 960967 1069107 2326088 2442360 1409214 1186330 779503 758511 929714 931475 977056 983481 1013698 1031847 1164592 1160555 5345339 5479120 40.15 70.1 1
11:39:11 2024-01-23 733080 722421 220088 216108 354047 363498 384337 381214 245179 241761 295610 302643 336465 339094 4480227 4766475 6938529 6743669 1257119 1298557 323390 288350 304603 305129 351627 342487 336206 334018 231804 233171 745771 711809 1610482 1576610 485428 486217 707894 708152 890754 871159 928857 931565 981841 1005054 970292 1072641 2329089 2457605 1418917 1165774 773943 762294 929714 924692 978911 993989 1019841 1026054 1155140 1157950 5254346 5474288 40.15 70.0 1
11:39:12 2024-01-23 725795 719517 220361 215070 354798 360436 386342 382292 244175 243252 295217 303231 334984 339210 4483424 4804674 6872953 6715533 1259258 1300363 325572 287220 307145 305129 353884 342415 337157 336229 231372 231993 741483 717178 1611903 1574370 488428 483473 705355 713307 890223 867634 934262 939576 980558 993925 963951 1081428 2335110 2430411 1484259 1182758 775105 758940 936339 928813 970594 986605 1021296 1032361 1157099 1156314 5248694 5486943 40.15 70.0 1
11:39:13 2024-01-23 732807 718465 220431 216413 352019 360799 384914 383170 244175 242133 296573 301724 336465 340612 4492803 4826548 6985156 6743669 1254890 1296730 323390 288852 304603 305989 353884 342451 333843 337594 230294 231993 752531 711061 1616957 1574370 489251 486071 705937 710591 894729 871982 925558 932930 986614 1002478 966845 1065738 2327823 2472632 1370940 1175316 778912 764495 927036 926939 981961 993286 1016102 1029094 1155424 1163022 5307229 5458482 40.15 70.1 1
11:39:14 2024-01-23 723293 720062 219364 216931 355039 359351 385455 382833 245718 245923 295704 303494 334948 340273 4480227 4783586 6907519 6743669 1273755 1299442 324911 288757 303366 305093 353489 342163 336206 335565 231372 231636 750718 711809 1634054 1589860 490475 484806 708359 713270 889479 868816 933632 935593 976391 993998 971020 1078608 2336116 2452901 1473321 1179379 774483 763412 934345 924965 973812 988279 1024691 1030856 1152923 1153867 5265617 5477565 40.15 70.1 1
11:39:15 2024-01-23 728618 718506 220396 216073 352306 360546 384032 383103 244928 242133 295539 303494 335958 339611 4483424 4847543 6968263 6725126 1237006 1298483 325835 286956 304078 305486 351893 342523 336609 338577 231727 233956 749268 719233 1613786 1562503 487508 486217 703183 710090 892231 867041 927652 935593 985449 997316 957811 1068057 2326088 2434461 1445002 1175316 776160 756735 926414 930205 980530 988279 1010670 1029094 1161319 1164670 5295721 5468186 40.15 70.1 1
11:39:16 2024-01-23 727856 721400 220242 216374 351947 360183 385491 382292 244802 242098 296234 300809 334984 340237 4474046 4747057 6901227 6753048 1264655 1297652 323877 288026 303913 306708 354776 342163 337157 337657 231427 233828 740053 709924 1634373 1585882 489121 483473 705391 708532 890223 871159 931617 931599 977777 999370 968465 1072713 2337095 2452901 1448992 1170987 772837 765017 931696 922342 973393 992584 1022754 1032072 1149584 1155502 5222253 5482139 40.15 70.1 1
11:39:17 2024-01-23 719375 718501 220431 216224 354047 358522 384302 381757 244210 242167 295668 303231 334410 340788 4483424 4839219 6922285 6724912 1255304 1298327 328600 287491 303472 305451 354384 341200 336407 338374 230708 234487 746981 717178 1619417 1572135 489600 483181 703220 711789 886751 865812 928976 935315 981342 990456 961327 1075887 2331135 2434461 1344073 1182758 774483 756735 932991 930865 974085 982647 1016901 1035416 1162143 1157986 5275036 5474288 40.15 70.1 1
11:39:18 2024-01-23 731766 717921 220053 216439 352055 360763 384878 382370 244893 241761 296401 301760 335958 338223 4483424 4808140 7000102 6754845 1254405 1296656 326749 288577 302513 305881 354347 342307 335732 337594 230329 231831 750175 713341 1612358 1574370 488391 485529 703220 708005 894918 871159 925670 931599 984736 1001697 964785 1063047 2327823 2467837 1334086 1175316 778912 764495 925484 926204 981961 992584 1013861 1029094 1153753 1163022 5303293 5462428 40.15 70.1 1
11:39:19 2024-01-23 723293 719554 219714 217117 354038 359351 384914 382833 245718 242446 295704 303494 334913 340309 4483424 4775043 6923874 6754014 1275232 1298501 326749 288757 303630 305773 355172 342379 336609 338577 231697 233663 750718 707746 1621458 1590126 490549 483473 705891 710275 888138 870743 931617 934248 977777 991706 972674 1075887 2337095 2458630 1476119 1174479 773943 765038 934345 922342 974085 990447 1022754 1032072 1149620 1157131 5231679 5468186 40.15 70.1 1
11:39:20 2024-01-23 724273 718465 220396 216073 355048 359676 383152 383374 244928 242167 295253 301206 334913 339210 4483424 4877024 6969396 6726914 1253098 1298575 325344 288203 305718 305989 355674 341861 335732 336613 230081 233992 737669 717178 1606484 1572135 490549 483145 702720 713307 893649 865812 926146 940819 981342 991192 962047 1072438 2331135 2443681 1353668 1188022 776693 760027 931659 930168 974943 984873 1019107 1034642 1162143 1161377 5293874 5473658 40.15 70.1 1
11:39:21 2024-01-23 728922 720348 219710 216439 352055 360763 382543 382292 245729 240719 295740 302643 335019 341395 4490621 4802343 6964975 6743910 1258008 1298575 324550 288757 302656 305558 354507 342199 333807 337086 230814 231636 759633 710048 1602305 1574370 488428 486217 704320 708189 894168 870542 925670 931599 983504 1001697 964785 1063579 2327823 2471340 1437023 1171974 778912 764495 925099 926665 980567 993286 1016901 1028361 1157136 1161377 5295721 5458807 40.15 70.1 1
11:39:22 2024-01-23 722780 720067 219368 216478 354538 359640 385185 382292 245718 243607 295905 303619 334702 342551 4483836 4782699 6882577 6734518 1273755 1298511 324803 288982 304603 305093 352218 342415 336206 335565 231012 232679 750718 711300 1615734 1583630 490201 484843 708433 713814 888138 867041 933019 935315 976391 993998 968428 1077146 2332794 2455145 1417039 1177694 774483 762330 933682 925622 973393 988047 1024691 1029391 1155381 1152235 5258099 5477565 40.15 70.1 1
11:39:23 2024-01-23 728903 718506 220396 215104 355692 360582 386627 382957 244788 243147 294659 302961 335782 339909 4490250 4840654 6951894 6717306 1244570 1294889 324592 287976 304991 304200 353920 342487 333843 336071 230850 231797 749268 720264 1604125 1562889 489158 484538 705891 714322 894802 864585 925670 937379 985598 991706 959282 1068828 2320295 2443681 1443007 1181273 778357 756361 927073 931562 977749 984873 1013898 1031795 1164629 1161377 5330030 5474175 40.15 70.1 1
11:39:24 2024-01-23 734044 721684 220868 216870 354511 362840 384194 381643 245130 243815 296221 302926 336559 339297 4483424 4766475 6950076 6734290 1256166 1297652 322869 288445 303615 305558 353884 344207 335732 334627 231768 233007 754347 709774 1606810 1575507 487699 485256 707894 710275 890967 868659 927575 932893 979916 1003114 968193 1066203 2326169 2458630 1393646 1168645 776140 763412 927732 924309 977477 992584 1021296 1026091 1152923 1159698 5261563 5473947 40.15 70.1 1
11:39:26 2024-01-23 723808 720462 220290 215969 355007 362865 384735 378853 244722 242843 294802 303494 334984 341395 4480437 4800672 6863926 6715533 1262890 1298483 323912 286992 304613 305129 354384 342451 336681 334053 232241 233335 741483 718719 1612484 1575489 489158 485259 706391 713814 887595 864585 933019 938043 977777 993998 964785 1078998 2330861 2427564 1438557 1178670 771117 756735 936339 928197 968530 986964 1019942 1032398 1158814 1156133 5257796 5482245 40.15 70.1 1
11:39:27 2024-01-23 733111 719371 221289 215634 352055 360835 384302 382833 244175 245194 295453 301724 335958 340612 4481148 4825444 6952172 6697925 1240645 1296730 323912 287963 305508 304200 353920 344461 335732 335600 231407 233335 750718 720031 1621273 1562889 488464 486907 704393 712036 894802 866426 925670 937379 985598 997121 961327 1069589 2323502 2443681 1474084 1181273 778912 756066 927732 931562 977749 982611 1014673 1032978 1168654 1164597 5333738 5474061 40.15 70.1 1
11:39:28 2024-01-23 734372 720608 219745 216254 354047 363207 384159 381752 245340 242133 295704 302643 336182 339094 4474046 4759704 6929204 6734556 1257119 1296643 323355 288314 303579 305129 351893 342487 335551 334287 232328 233335 743778 712584 1605831 1573674 485484 486217 707894 708189 886751 870542 928895 928886 978494 1001697 968428 1071353 2326169 2452901 1438557 1165990 774483 762294 929679 926204 979609 996097 1022717 1025979 1152850 1158782 5254007 5466340 40.15 70.1 1
11:39:29 2024-01-23 725279 720499 220431 215738 354543 360763 387175 381105 244245 242913 294802 303068 334984 338258 4483424 4797902 6863763 6715533 1255603 1296730 325380 286754 305243 305129 354420 342415 334569 336229 231372 231636 750718 719233 1613194 1572135 488204 483473 706121 713307 889400 865812 930329 938043 978494 993998 964785 1078998 2331351 2425241 1482224 1181273 773943 759972 937027 930903 972665 986928 1019691 1037708 1159493 1157950 5248694 5477565 40.15 70.1 1
11:39:30 2024-01-23 732103 716402 220617 216909 352055 360799 384373 382060 244757 243549 295740 301724 335958 338972 4468597 4798652 6975830 6729713 1250273 1294889 323877 288757 303918 305989 351893 342294 335495 336613 229936 232027 743469 711061 1621495 1572135 487735 484843 701225 708189 895713 870542 923693 931599 984899 1000282 964785 1063425 2327823 2471634 1349830 1175316 780582 764421 926377 927561 983321 992439 1013861 1027629 1154606 1161802 5301340 5456867 40.15 70.1 1
11:39:31 2024-01-23 722775 719517 219026 217122 354047 359098 385220 383103 245683 245750 295596 306808 335379 340237 4474046 4774207 6891902 6734290 1273755 1298483 323409 288852 305580 305129 353241 342451 336206 335295 231541 233007 740053 710790 1659386 1584755 490549 484843 709438 713307 888138 867041 933632 935315 976391 991634 972369 1078793 2338441 2457605 1478154 1178670 776160 761031 934358 926280 974085 988315 1027070 1034096 1156202 1152235 5258099 5466340 40.15 70.1 1
11:39:32 2024-01-23 724838 718238 220092 216073 353285 360763 383188 382833 245253 242167 294605 302115 334948 340370 4480227 4855747 6947204 6697925 1247741 1296730 323877 287990 305580 304236 353241 342523 333807 336106 231407 231831 747818 715904 1653863 1567677 490301 486217 703220 714322 894802 863936 925670 941585 986150 996398 961862 1072641 2327429 2448332 1411170 1184641 778912 757973 929020 932618 978252 984873 1013177 1029391 1168726 1161377 5330030 5470255 40.15 70.1 1
11:39:33 2024-01-23 732065 719558 219403 216409 352055 360799 383188 381214 244963 241425 294957 306581 335019 339370 4480227 4777550 6929204 6724912 1257082 1296663 322904 288757 303615 305129 351893 344497 335732 334591 231768 233007 748629 710554 1608429 1574370 486245 484915 707894 712113 892647 870632 931558 931452 981952 1003041 969602 1071560 2327823 2455145 1415079 1168275 776663 762834 927732 924309 977749 993647 1021296 1025361 1152923 1158022 5273143 5474288 40.15 70.1 1
11:39:34 2024-01-23 724387 720099 220431 215139 352271 360763 385185 380945 244210 242878 295253 303281 335958 338972 4477032 4797827 6863135 6715533 1259296 1296643 324854 287028 304577 305129 354670 342451 337157 333551 231804 231636 736658 719233 1634463 1574041 489600 484660 707958 714322 889396 864401 932168 939576 980558 993925 964785 1078998 2327823 2432247 1407535 1178670 771107 758952 935252 928859 971284 982647 1021668 1035379 1157956 1155502 5246779 5474312 40.15 70.1 1
11:39:35 2024-01-23 728927 719009 220202 215070 355039 360871 383188 382562 244210 243286 294802 302431 336736 340092 4474046 4828972 6977196 6706342 1236596 1298575 325835 286956 304542 305773 351893 342451 333843 335530 231372 231636 750718 719233 1614525 1567064 487508 486217 703183 711098 894544 871362 923507 935577 986997 1000246 963710 1071017 2328467 2443681 1420951 1175316 778357 761141 927732 926111 980530 989711 1013376 1028324 1157099 1165658 5295721 5458807 40.15 70.1 1
11:39:36 2024-01-23 726793 719481 220431 216224 351983 361080 385527 382292 244928 241929 296609 301478 334984 340237 4464667 4719353 6902818 6743910 1260714 1296606 323842 288026 303615 304775 351893 342199 337598 337382 231518 233792 752168 713853 1598137 1581101 488204 485251 707230 708152 889400 871159 932982 935593 977729 991670 968391 1074822 2342086 2452901 1478154 1169318 773390 765581 933682 922342 974085 993286 1023197 1032072 1147919 1154608 5212828 5466605 40.15 70.1 1
11:39:37 2024-01-23 721241 718544 220431 216043 354047 358557 384914 382025 244210 242167 295460 302643 334913 341304 4483424 4856164 6934684 6715533 1254612 1298575 324854 287585 304291 304842 354489 341958 336170 336436 230869 234322 739119 716933 1623154 1572135 490549 483473 702720 712295 894163 867041 928976 939412 981342 993922 962047 1072751 2332794 2437803 1478154 1181273 774483 756735 934345 930166 972702 982647 1019841 1035454 1160496 1158059 5267505 5468186 40.15 70.1 1
11:39:38 2024-01-23 728927 717921 220396 217117 352051 360763 384302 382060 245099 240719 296156 302395 334984 341095 4480227 4807950 6975830 6740529 1256166 1296663 324911 288649 304455 305917 353848 342271 333771 339501 230869 233627 744341 709774 1603278 1572135 488628 486217 704720 709194 894802 873185 928314 931599 984201 1000282 966845 1065366 2327823 2467837 1443007 1171974 778912 763887 925757 924965 983358 993238 1016901 1029094 1155424 1162199 5293874 5458807 40.15 70.1 1
11:39:39 2024-01-23 722724 719554 219333 216409 354547 359640 384337 382292 246097 246168 295596 301206 334948 339723 4480227 4788892 6873065 6754014 1273718 1302274 324766 288667 304148 304434 355889 342379 336444 335565 231012 232679 759280 713853 1607243 1581381 490549 483181 709905 714048 887724 867041 935015 935315 976119 993998 968428 1075850 2332794 2452901 1446997 1178670 773380 761178 934358 927598 974085 988279 1026189 1032361 1155424 1152235 5246779 5466060 40.15 70.1 1
11:39:40 2024-01-23 726904 718451 220048 216622 353294 360799 383188 383374 244175 242133 294445 303494 334984 339611 4474083 4849927 6955979 6697420 1249026 1298538 326749 287954 304542 304200 354670 344218 333411 337621 231336 233663 750718 719233 1599960 1572145 490549 485292 704357 714322 894802 865092 926330 939412 985598 991670 963415 1069589 2325155 2443681 1413126 1184641 778912 756698 929052 931491 977749 984873 1013898 1032072 1166280 1163022 5322398 5466941 40.15 70.1 1
11:39:41 2024-01-23 733080 720062 220053 216409 354038 360871 386627 381214 245305 241964 295704 303068 335923 339574 4478084 4786131 6945900 6748727 1259814 1296730 322904 288604 305293 305773 353884 344497 333807 335565 231625 233335 754347 709774 1606157 1575489 489158 485256 709167 710275 892267 870542 927575 934248 981379 1003114 966981 1068057 2326364 2462121 1446997 1171140 777247 763887 927732 924965 980567 993286 1021296 1025779 1155381 1158022 5261563 5458482 40.15 70.1 1
11:39:42 2024-01-23 723659 720644 219889 215773 353259 360472 384914 381214 245305 243779 295009 303494 335711 342440 4483836 4797265 6879068 6715533 1269355 1300364 324911 288409 304542 304664 355314 342163 336206 336071 231372 233007 752234 714621 1635584 1581108 490549 485529 709438 714322 887507 867041 935015 938266 976391 993998 970294 1077423 2332794 2449423 1448244 1178670 772837 761214 933682 927460 974708 982719 1024691 1034642 1158814 1155502 5239288 5474175 40.15 70.1 1
11:39:43 2024-01-23 728272 718501 220436 216069 353294 360280 384302 381489 245060 243815 295417 303351 335817 339464 4477616 4847212 6942203 6706154 1238805 1298538 323877 287634 305472 305558 351893 342487 335732 336036 231483 231831 750718 720264 1597781 1562889 487662 485710 704855 713307 891937 867041 927652 936678 985598 998798 959245 1069620 2324206 2443681 1446997 1181273 778386 756698 927732 932818 980567 982683 1016663 1032072 1163768 1163022 5322512 5458807 40.15 70.1 1
11:39:44 2024-01-23 732039 720380 220229 216839 353820 362695 387725 382219 245452 243815 295561 302536 336830 339391 4474046 4745401 6907481 6724912 1258915 1296730 323355 287873 305469 305129 351627 344461 336206 334556 231768 233007 747200 710434 1608418 1575489 486208 486907 708433 709231 886714 871196 929556 930902 981342 1002845 968465 1071149 2326169 2455145 1418917 1165160 774483 762871 930338 926007 977749 993989 1021296 1026166 1152923 1158022 5248694 5464688 40.15 70.1 1
11:39:45 2024-01-23 726865 721176 221028 216085 355048 360618 386542 382183 244036 243352 295317 303195 335923 341579 4468597 4797790 6872953 6706154 1257429 1300363 325344 287207 304078 305129 354670 342415 335578 334521 231209 231993 749268 719233 1601711 1572135 489158 483473 705891 713814 890033 866426 931617 939412 979880 993998 964785 1077809 2331135 2427527 1450987 1179379 773380 758511 935674 930865 972702 982381 1019841 1035454 1158814 1158059 5261567 5480655 40.15 70.1 1
11:39:46 2024-01-23 732811 719127 220979 216270 351839 360618 385005 382025 243765 242167 296156 301266 336182 341116 4474046 4818708 6990756 6724912 1244568 1297652 325607 287909 302656 305989 351893 342451 336206 336036 230294 232062 744958 714111 1615076 1567677 487699 485529 701225 708152 896747 871159 923693 934248 986166 1001697 964099 1068057 2327823 2458630 1324882 1175316 778912 762294 928090 926204 981264 991183 1012419 1030601 1155461 1167036 5301447 5442736 40.15 70.1 1
11:39:47 2024-01-23 725353 719642 220220 217083 352046 359351 385185 382833 244683 243129 296573 302643 334913 340273 4480227 4752850 6891902 6734290 1273718 1298520 324911 288757 304566 305558 353241 342415 335732 335530 231407 233335 750718 709774 1603820 1585845 491246 484843 708433 712295 889669 869507 931617 935315 975656 991670 972674 1075560 2337095 2458630 1476119 1177831 774483 764495 934345 924965 973562 990391 1028577 1034873 1156786 1155466 5255992 5468186 40.15 70.1 1
11:39:49 2024-01-23 727787 717414 220431 216572 355980 360438 383152 380884 244963 242133 294966 301206 335958 339611 4474046 4840654 6932291 6696776 1237006 1296643 324365 287851 305544 305558 351893 342523 335732 335530 231047 231636 750718 719233 1600445 1558457 486245 484650 702720 710275 894918 869507 926991 936242 984772 1000282 961327 1066241 2326169 2441948 1476119 1175316 777802 759526 930338 931506 983143 991037 1015996 1030488 1161969 1167976 5286316 5460785 40.15 70.1 1
11:39:50 2024-01-23 728927 722426 220396 216409 351983 360510 386398 382833 245144 242167 296609 301266 336736 339210 4467667 4734359 6907744 6743669 1262815 1295688 323877 288593 302656 308931 353616 342379 334569 335295 231570 233335 745771 709266 1630233 1581381 487699 483473 707393 710238 888138 871232 932186 931599 977765 1000282 968465 1072788 2337095 2452901 1480189 1169946 773943 767065 934972 924581 976860 996063 1025679 1033471 1152923 1156350 5218045 5468186 40.15 70.1 1
11:39:51 2024-01-23 720152 720430 221466 216073 352046 359676 385185 382597 244928 242540 295740 303067 334984 341340 4464667 4839858 6929744 6715256 1252533 1296643 325871 288169 304114 305989 354420 341344 334605 336824 231047 232096 749923 718719 1601711 1572135 489158 483473 703859 713307 892267 867041 928621 938080 982807 992593 964785 1078998 2335743 2436709 1476119 1183726 774554 760009 936968 932229 973356 990502 1022025 1037707 1161319 1162037 5248694 5473658 40.15 70.1 1
11:39:52 2024-01-23 730473 717414 220431 216448 352055 360799 384914 385280 244175 242133 296645 301760 335994 341095 4474046 4805487 6985156 6734290 1250816 1296730 324890 289018 304350 308895 353634 342487 335732 337594 230294 232062 746369 712075 1617019 1567677 488045 485529 703220 709231 897384 871232 926330 931599 988258 1003901 966660 1069334 2331786 2468849 1345992 1176013 781139 764348 927732 925455 983358 991832 1016901 1027630 1155461 1162977 5305127 5458807 40.15 70.1 1
11:39:53 2024-01-23 722266 719517 219745 216780 354047 359387 384914 382292 245340 245750 295332 303281 334948 340309 4470855 4774766 6900719 6734290 1273755 1296730 324453 288852 305252 305129 354921 342379 336206 335565 231407 231314 750718 710282 1612534 1586117 491077 484843 709438 713814 889400 867041 934300 939539 977593 998226 973983 1078116 2338441 2457605 1445002 1177880 774483 762763 937027 927598 976326 989747 1026226 1037244 1155461 1155502 5256198 5470255 40.15 70.1 1
11:39:54 2024-01-23 725130 717451 220431 216409 353330 360763 383188 380919 244963 242167 295253 302536 334984 337960 4477032 4861054 6952172 6696776 1241881 1299478 324627 288504 305508 302919 353920 344534 335732 336342 231083 231831 752712 719233 1624593 1562889 489158 487524 707230 715810 897755 867634 928976 940672 986960 1001058 963266 1074175 2325155 2443681 1417039 1185418 780025 756466 929052 931562 982442 982683 1016123 1029391 1166317 1163846 5322517 5458807 40.15 70.1 1
11:39:55 2024-01-23 732559 720608 220246 216405 354547 364084 384914 381752 245305 241929 295740 302855 336465 339334 4467667 4729881 6922360 6715533 1259537 1296643 323390 288554 303579 305558 353920 345544 335732 334627 232492 233007 754526 711061 1603704 1578532 488902 488983 709905 712258 893017 873222 932299 933474 981159 1005326 968502 1070866 2329687 2458232 1407535 1166911 776663 765544 927732 925544 977749 993286 1021296 1026166 1152923 1158059 5267505 5464286 40.15 70.1 1
11:39:56 2024-01-23 724621 719513 220970 215773 351722 360835 387267 382292 244175 242913 295253 302643 334948 338258 4470855 4798127 6902221 6706192 1253538 1296643 325646 287670 304577 305129 354420 342451 334605 335573 231554 234286 754337 720031 1606010 1574370 491002 484806 707230 714322 889363 867016 935682 939448 978494 995222 964711 1078680 2332794 2430868 1379924 1178670 773106 758952 935674 928850 971284 982683 1023234 1035416 1160496 1156350 5244947 5468186 40.15 70.1 1
11:39:57 2024-01-23 732103 717451 221501 216413 352055 360871 384337 380848 243800 242540 295740 299615 336465 340612 4470652 4811835 6975830 6725126 1240732 1294889 325871 288079 302620 306168 351641 342163 336609 338577 230869 234652 752088 716388 1612265 1566959 488204 486217 703220 709966 896710 871982 927517 935577 986997 1002405 963378 1071671 2328467 2452901 1476119 1175316 780025 762257 928986 926111 981924 991146 1012382 1029057 1155424 1163735 5301447 5449428 40.15 70.1 1
11:39:58 2024-01-23 724617 718433 220396 217510 351983 359604 385455 382562 244893 240719 296609 303068 334948 340752 4464667 4750237 6873027 6734518 1269762 1300363 327101 288432 304603 306672 354598 342235 336153 337657 231518 233956 745771 707746 1624884 1584169 489158 484500 706391 711098 890033 871159 934349 934248 979677 997352 971256 1077146 2337095 2458129 1478154 1173298 774483 765581 935674 924309 974943 993989 1023159 1032323 1149584 1157986 5212550 5454616 40.15 70.1 1
11:39:59 2024-01-23 719707 718433 220431 216374 354538 359604 386590 381989 244516 242167 295668 302040 334913 341304 4471045 4850233 6934409 6707449 1256204 1302219 327418 287693 306774 305415 354848 341922 337634 338374 231554 232027 746981 719233 1603072 1576284 489010 483436 706391 713307 892231 869490 930182 939412 982770 993998 964785 1078961 2333017 2434461 1476119 1182955 776140 758879 936339 931562 974085 982647 1020568 1039652 1162143 1162199 5252053 5466605 40.15 70.1 1
11:40:00 2024-01-23 731059 717921 220802 216746 352055 360799 384878 382865 244893 242133 296609 302183 335923 341579 4464667 4808403 7000469 6735150 1244904 1298464 325730 288541 302549 306780 351893 342091 336206 336271 231012 234652 745771 714621 1626511 1567064 487662 486217 702720 709194 897347 871159 925670 934248 986997 1002405 964785 1069296 2327823 2458129 1326553 1175316 781139 763412 929714 928118 983358 992584 1013861 1029094 1157099 1167102 5303293 5458807 40.15 70.1 1
11:40:01 2024-01-23 725414 718469 220361 217083 352019 360438 385491 383103 245305 240719 296789 302643 334948 341028 4464667 4728676 6908582 6746264 1260289 1296663 323807 288586 303828 305773 351533 342163 337157 334521 231732 233171 744341 713341 1604551 1574370 486208 485947 708396 708152 890033 873705 932982 931327 979880 1002405 968428 1072751 2331135 2451161 1434645 1165990 772837 763412 931659 925622 976363 996100 1024654 1031298 1149620 1157986 5216750 5442850 40.15 70.1 1
11:40:02 2024-01-23 723289 719253 220467 216039 354547 360183 386650 383374 244140 242505 295253 302643 335958 340237 4471675 4802343 6909501 6707639 1255327 1298575 327868 288183 306121 305129 353884 342451 336681 336668 231768 233335 755068 718996 1602283 1572135 489251 484500 706391 713814 889400 866426 932982 938709 978457 995839 964785 1078998 2331135 2425241 1439018 1181273 773390 756735 935674 931253 971284 986964 1021296 1034605 1161282 1157131 5237360 5458807 40.15 70.1 1
11:40:03 2024-01-23 731000 716330 220502 216039 352019 360799 383188 383374 243425 242133 295596 301405 336182 340317 4471386 4807366 6991979 6726385 1237329 1296663 325871 287396 304345 306168 351893 342451 335732 334556 231407 232027 742568 716154 1620235 1562889 487280 486217 702720 710238 896710 870743 926330 935577 984736 1001697 963415 1070871 2327823 2443681 1446997 1177694 778357 761178 929052 928850 980530 993017 1012382 1029094 1158814 1165503 5295444 5457213 40.15 70.1 1
11:40:04 2024-01-23 727940 719517 220396 216224 352019 360726 385491 382650 245025 243815 297266 301336 334843 342794 4461675 4728407 6895577 6743669 1264323 1300364 324658 288314 305469 306420 351893 342102 337157 334556 231372 231797 750718 709037 1663978 1580259 487662 484500 708742 709194 889400 873086 933474 931599 977729 998798 968391 1075850 2336353 2452901 1450987 1170987 774483 765581 934345 924965 977749 993989 1023925 1032858 1151252 1157986 5208217 5457213 40.15 70.1 1
11:40:05 2024-01-23 722270 718465 221488 216693 354867 360546 386398 384188 244071 242808 295561 303138 335782 343001 4471045 4798014 6912071 6711131 1254405 1297526 325871 287877 304292 305129 353884 344397 335543 334521 231372 232027 749268 719233 1630302 1574097 489158 483473 706391 714322 891598 867041 932280 939606 981342 993998 964582 1078998 2334454 2431009 1402612 1182114 774483 758379 936339 931562 973812 982647 1019841 1038446 1161319 1163022 5248694 5464697 40.15 70.1 1
11:40:06 2024-01-23 732103 719370 221183 216978 351911 362246 385348 385278 244036 243815 296919 301653 335923 341095 4462631 4812837 6985156 6734518 1245458 1297652 324890 288757 304566 309294 353884 342451 336681 337559 230501 232062 752866 713092 1628553 1567677 488774 486217 703719 710238 898660 873123 926330 934248 986900 1003114 964785 1068057 2330861 2462121 1360308 1175316 780621 763412 927732 927460 983358 992584 1016551 1030563 1158778 1164670 5309136 5452357 40.15 70.1 1
11:40:07 2024-01-23 724791 719638 220290 217619 353902 359460 385312 383103 244928 242446 296221 303068 334702 343038 4464667 4750237 6891902 6726530 1263419 1297652 323877 288314 302692 309149 353884 341825 337157 334591 231372 231993 745771 709774 1620868 1576897 488204 483473 707894 709194 889400 873086 934349 933585 975656 999978 967704 1075593 2334454 2452901 1448992 1169318 773931 765581 934345 924692 976363 993989 1023197 1031589 1150146 1158598 5203123 5452357 40.15 70.1 1
11:40:08 2024-01-23 725353 719642 221293 216189 354047 360763 386650 384079 244648 242843 295632 303231 335958 340273 4474046 4793684 6912674 6702832 1255327 1296625 325309 287837 305472 305773 353884 342415 337396 334287 232293 231797 744919 717178 1597781 1574370 489158 485529 707393 714322 888857 867041 933019 940819 978457 996109 964890 1079418 2332794 2431009 1432689 1179379 772768 757806 937005 930168 972702 988682 1022567 1037131 1161996 1158782 5246505 5474288 40.15 70.1 1
11:40:09 2024-01-23 731766 718428 221621 216205 353793 360835 384878 383374 244175 242913 295596 301724 336972 340575 4464667 4811722 6952172 6706342 1236025 1296730 325835 286992 305006 305989 351893 342487 335732 335800 231372 232027 750175 719387 1617699 1561779 486934 486907 704219 712295 891268 870125 928976 936907 984699 999540 961327 1069620 2325155 2440216 1417039 1175316 777802 758952 931389 933252 984546 991001 1016273 1034986 1162033 1169597 5290093 5460775 40.15 70.1 1
11:40:11 2024-01-23 731482 720572 220357 216409 352010 360799 387087 382292 244928 242167 296365 301266 336465 341579 4464667 4726830 6872990 6734518 1260714 1297652 323877 288314 306181 305989 351893 342415 334569 334556 232492 231993 753618 713092 1590052 1581108 487699 484500 708396 709194 890033 873779 935015 933585 978457 1000246 970566 1075517 2337095 2452901 1482224 1169946 775667 765396 935025 924891 978948 993916 1027146 1034209 1152106 1158059 5210261 5466453 40.15 70.1 1
11:40:12 2024-01-23 723659 719633 221338 216043 354047 360726 386650 383374 244140 242505 295668 303068 334948 340237 4464667 4795502 6892644 6706154 1253538 1296730 325835 287590 304398 304270 354384 342343 335578 334556 231372 232027 754337 719233 1605368 1574370 489158 483145 705891 713814 886760 867041 931579 940819 981342 993998 966158 1078998 2335743 2434332 1460961 1182038 773943 760397 939006 931565 974048 989062 1023567 1033906 1160496 1160279 5246779 5466340 40.15 70.1 1
11:40:13 2024-01-23 731766 717414 221275 215738 352055 360871 384337 382833 243765 242878 295372 301724 336701 340333 4464667 4810400 6986389 6715533 1243679 1294889 325906 287873 306927 309041 351893 342451 335732 335565 231012 232062 754883 715131 1615917 1565111 487699 486217 703220 710275 894272 869889 926330 935577 987599 1004636 965774 1070600 2330126 2444764 1476119 1178670 778912 761753 929052 930129 981961 991183 1016123 1032034 1162143 1166277 5261563 5442850 40.15 70.1 1
11:40:14 2024-01-23 728927 719498 220251 216409 351979 360763 386070 382292 244928 242133 296026 299686 336465 339210 4455288 4721678 6892869 6724912 1260714 1297652 324595 288395 305580 308895 351893 342415 334569 334556 231570 233335 752168 713092 1607378 1581381 489600 484843 707393 710275 889488 872468 936977 935593 980410 1000137 970292 1075517 2338441 2457605 1480189 1170987 774207 765581 935025 925622 976326 993989 1024691 1034459 1149620 1156314 5209103 5454729 40.15 70.1 1
11:40:15 2024-01-23 720665 718501 220427 216078 355048 358557 385220 382025 244722 242133 295740 302855 334948 341340 4461483 4825294 6902518 6698030 1253538 1294889 325871 287940 303970 305129 353884 341861 335543 334591 231012 232027 746369 720031 1641279 1572135 489158 483473 705891 715131 893166 869490 931633 940915 981195 993619 966771 1078886 2334454 2434461 1343503 1185418 775547 758879 936339 931562 974011 988279 1021296 1039928 1161871 1161377 5256198 5474175 40.15 70.1 1
11:40:16 2024-01-23 732807 717414 221120 216409 352055 360835 384878 382901 244175 241761 295941 301760 336500 341095 4467667 4804531 6990756 6724912 1245420 1296730 324890 288766 302656 308931 351893 342451 335587 336578 230329 232096 754337 714111 1640133 1570573 488902 487561 704683 710164 898623 871982 927577 936907 989804 1002405 963415 1068517 2326364 2443681 1418995 1178670 778912 761031 929714 928850 981264 992584 1013861 1031336 1158814 1167102 5276370 5442850 40.15 70.1 1
11:40:17 2024-01-23 727856 720047 220427 216409 351979 360763 387725 382292 244928 242133 296443 301724 335019 340273 4455288 4725041 6882301 6734290 1262517 1296730 323912 288418 304026 304542 351893 342379 334605 334591 231534 233956 752168 711809 1625610 1585882 490651 484806 709130 710127 890749 874466 932982 934248 978457 997389 975146 1076655 2335743 2457605 1472049 1173643 774483 765581 935674 924965 974943 993989 1023197 1033631 1152106 1158022 5220477 5458633 40.15 70.1 1
11:40:18 2024-01-23 719449 719554 220926 216444 354547 359098 384337 382060 244928 243815 295740 303068 334948 341340 4464667 4839143 6912449 6706154 1248480 1296730 325344 287873 304078 305773 355565 344813 336645 339334 230798 234487 743469 718719 1632344 1574887 491945 484769 704720 714322 890673 867041 930855 943494 984899 993998 964785 1077834 2332794 2439650 1334086 1187176 777802 760064 934345 931562 977749 982647 1019841 1038446 1162907 1163846 5258099 5466453 40.15 70.1 1
11:40:19 2024-01-23 728922 718465 220396 217117 354047 360474 383188 382060 244928 245822 296645 302643 335019 338223 4458301 4784098 6957180 6724912 1253994 1291218 324694 288468 307145 306240 354634 342307 333807 336979 231016 233992 752917 710790 1613343 1574370 489158 486431 705891 712113 897458 873705 927652 934248 986923 1003114 965611 1066203 2327549 2467837 1441013 1171974 779503 765581 926414 925544 983358 993989 1021020 1029094 1155461 1161377 5286316 5445542 40.15 70.1 1
11:40:20 2024-01-23 721241 720380 219022 216444 355039 360183 385455 382022 245936 241726 295217 301206 334948 339723 4464667 4783586 6863949 6726385 1277979 1300363 324911 288613 302549 305881 355620 342235 336645 337621 231590 233335 740053 707378 1626822 1585610 491246 484843 707894 711789 890121 871251 933019 936907 978494 997085 972674 1077423 2337095 2458593 1476119 1177831 774483 765038 934345 924692 973525 991183 1026189 1033133 1155381 1153829 5231679 5443038 40.15 70.1 1
11:40:21 2024-01-23 722724 718501 220431 216413 353564 360726 383152 380954 244928 242167 295704 304833 334913 339246 4464667 4849927 6952285 6706574 1245458 1298538 326749 288337 308020 303668 353737 344461 333843 337332 231047 234451 749268 717178 1630018 1572135 491246 488983 706391 715242 897462 867041 926146 940819 986997 997352 964785 1075631 2326169 2449423 1367102 1185418 780582 758952 931663 934211 980530 988279 1016901 1033906 1170533 1164670 5323938 5458807 40.15 70.1 1
11:40:22 2024-01-23 732807 720608 220246 216444 354798 360871 383188 382024 245718 242133 295704 302643 335019 339611 4467667 4787755 6952285 6725717 1261191 1298538 322869 288757 306927 305989 354670 345290 333843 336307 231732 231636 750595 709774 1614611 1576610 489158 486733 707894 712295 894918 872468 929556 934248 986297 1000719 968428 1069296 2327823 2467837 1398119 1171974 778912 765581 928779 926204 983358 993989 1022754 1029828 1155461 1161377 5276910 5442925 40.15 70.1 1
11:40:23 2024-01-23 723808 720613 220431 216409 353316 360763 385185 381214 245718 242709 295253 301241 334948 338972 4471675 4801564 6885301 6725126 1268307 1296643 324803 288468 305467 305093 354921 342451 336444 337621 232241 233171 752917 716666 1622351 1576625 490549 486217 709438 714194 889400 867041 935682 940819 975656 996109 968502 1081268 2331135 2433269 1373271 1181273 773380 761214 937005 930865 974906 989747 1026226 1038446 1161319 1158022 5239288 5460390 40.15 70.1 1
11:40:24 2024-01-23 732103 718465 221656 216073 354047 360907 384914 383374 244175 242947 295596 301476 336252 340874 4474417 4817056 6986994 6716898 1237479 1296730 325344 288085 307174 306240 351893 344534 335732 336071 231732 231670 750718 717178 1606437 1558457 487699 486467 704357 713307 894802 869507 926841 936444 986997 1000282 962047 1069589 2325155 2441948 1448992 1177831 778357 758952 929052 931562 981961 991146 1016901 1030856 1161262 1166364 5278772 5442925 40.15 70.1 1
11:40:25 2024-01-23 730995 720348 220431 216439 352055 360907 386686 382650 244683 243815 296430 301125 336866 341542 4461953 4726830 6886144 6707530 1257119 1298483 323390 288350 303543 305773 351893 345264 335732 334556 231804 231636 752917 710434 1604434 1574370 487508 485292 709438 710275 892267 873086 931654 931599 982807 1000490 971293 1074052 2327823 2455145 1394352 1165990 776693 764495 931659 925840 979834 991661 1020216 1029094 1155461 1161377 5252485 5458807 40.15 70.1 1
11:40:26 2024-01-23 723596 718551 220458 216201 355437 360510 386398 381643 244788 243182 295561 302605 335817 341542 4464667 4794292 6864373 6696776 1257466 1300363 325380 287873 304219 305129 354420 342451 335578 334556 231768 232027 746981 719233 1614234 1571431 489158 484500 706391 714322 889002 867041 933019 940819 981305 991670 964890 1080993 2333775 2427564 1458966 1183726 774483 758952 938338 931562 974085 989480 1021705 1038446 1162143 1160519 5239011 5466340 40.15 70.1 1
11:40:27 2024-01-23 734196 721167 221564 216340 351947 360763 385348 385005 244036 243182 296430 301724 336701 340612 4461922 4803565 6990756 6724912 1243679 1296643 325906 287985 304026 308967 353884 342487 336444 336106 231804 233299 747609 715131 1634109 1565111 488428 484915 704892 710275 898660 871196 926330 935315 989071 1003114 964099 1069626 2326934 2443681 1478154 1175316 780025 763412 930338 931562 982659 993989 1016140 1030619 1161319 1169654 5297505 5442736 40.15 70.1 1
11:40:28 2024-01-23 726122 719408 220784 216788 351875 360328 386506 383374 244963 242133 297309 302219 336217 343340 4458301 4729178 6891902 6734290 1264323 1296643 323912 288648 304856 309039 351893 343419 334605 335565 231804 232027 755068 709037 1623806 1581108 488428 484843 708433 710275 889705 875019 935682 934248 979916 1001697 972674 1075598 2337095 2451161 1426820 1169318 773931 765581 934345 924965 977749 991697 1026226 1032398 1153497 1162074 5197690 5442736 40.15 70.1 1
11:40:29 2024-01-23 721716 719638 220326 216189 354042 359895 385527 385005 244648 242505 295668 303068 334984 341340 4464667 4821101 6910553 6706154 1253538 1295810 325871 288586 304542 305989 354420 342102 334605 336071 231047 232062 746981 717178 1607730 1572135 489158 485259 705391 714322 893534 867041 930292 940152 984201 993998 962841 1078998 2333775 2434461 1407258 1183798 776693 760064 935674 931562 974980 990427 1022604 1042451 1164584 1162912 5269339 5462428 40.15 70.1 1
11:40:30 2024-01-23 731059 717694 220467 217211 352055 360763 384878 382632 244928 241761 296703 302431 334984 338223 4464667 4785020 6966505 6716898 1242790 1294889 325871 288436 302692 308931 351893 342487 335732 336036 230688 232131 750595 714877 1629172 1567677 488464 486217 702294 709074 898660 873086 926330 935577 987672 1000381 964785 1069626 2327823 2458630 1451236 1175316 781139 762763 932327 931565 983844 993916 1016273 1031223 1159452 1169633 5288045 5451296 40.15 70.1 1
11:40:31 2024-01-23 726634 719476 220431 217117 352055 360220 386090 380884 244963 245894 296645 302643 334948 340824 4458301 4733314 6882577 6724912 1267945 1295842 323912 288626 301984 308859 354420 342415 334569 336071 231768 231866 750718 707746 1623264 1583630 489158 484843 707393 710275 889669 873779 935015 935577 979916 999540 973365 1077184 2337095 2455145 1486294 1173891 776160 767647 937005 926280 976860 997947 1027146 1036466 1152923 1158022 5215071 5442887 40.15 70.1 1
11:40:32 2024-01-23 721753 720904 220873 216108 354042 360255 386722 382025 244210 242709 295596 303068 335019 340788 4458025 4804637 6911067 6706154 1252645 1296643 327564 287909 304755 305558 354420 341897 335578 335871 231768 232096 746981 717178 1607042 1572135 489158 484843 707393 714322 893534 868890 930796 940819 984201 993998 966158 1078120 2336901 2436709 1434645 1184572 773943 760670 939674 933437 974048 988206 1022754 1041413 1162143 1162074 5242539 5468186 40.15 70.1 1
11:40:34 2024-01-23 730481 718424 221085 216444 352051 360799 384878 382632 244722 242098 296430 302183 335958 341579 4455288 4798652 6985776 6734737 1250816 1296730 324854 288842 302656 309366 354384 342091 336681 338068 231012 232096 737194 712075 1633715 1571862 489158 486907 704320 710275 898660 874982 927652 935577 986864 1005326 970181 1071671 2331786 2472145 1344073 1177694 783375 767176 929052 928813 986969 996097 1019841 1032034 1158778 1167102 5291789 5442774 40.15 70.1 1
11:40:35 2024-01-23 722740 720026 220396 217420 354547 360402 385455 383374 245648 246096 297417 303494 334948 340273 4464667 4759643 6902221 6734518 1272770 1298575 324911 288761 303543 305773 353453 342415 336444 336036 231447 231993 750718 709774 1600658 1586117 491945 486636 710445 714322 888672 870743 936977 940878 981841 999641 973983 1078886 2341778 2462853 1478154 1178670 776140 765038 938364 928187 976166 992548 1030661 1037986 1155424 1155502 5250530 5442977 40.15 70.1 1
11:40:36 2024-01-23 723808 719490 220436 216409 353821 360726 383152 383374 244613 242505 295217 302536 334948 341095 4464667 4853160 6952172 6687557 1249523 1297652 324819 288757 305469 305093 356898 344461 333843 337358 231012 231993 737194 715131 1655239 1572135 491945 485976 706187 718400 898395 867634 928976 943383 986960 999641 966047 1075749 2332794 2452901 1472049 1191365 781139 760565 931659 935540 982405 982647 1019114 1035416 1171363 1164670 5322517 5466605 40.15 70.1 1
11:40:37 2024-01-23 726865 717378 220057 216409 355031 360799 383116 382292 245683 241761 296156 303244 334948 340575 4464839 4777290 6932253 6724849 1257518 1296730 324911 288757 303579 305989 353884 344984 333807 337841 231732 233335 749268 707746 1604225 1578532 490651 488983 708237 712184 893092 874466 931633 936167 985450 1005956 968391 1069589 2333017 2467369 1440513 1171974 780621 767758 927732 926939 983403 991697 1022754 1030563 1158741 1163022 5288351 5449428 40.15 70.1 1
11:40:38 2024-01-23 723539 719517 219710 216409 353294 360726 384878 382024 245683 242133 295955 304134 334984 339723 4464667 4784442 6854600 6706154 1268621 1298483 324911 288558 305221 305129 355423 342451 336681 335800 232732 233263 761774 715390 1657369 1583353 491945 486217 710409 717377 890628 869470 937686 940819 980611 998080 972369 1082084 2334454 2452983 1458966 1180353 774483 763412 936731 930828 974980 992584 1029193 1037835 1162143 1154608 5239288 5458482 40.15 70.1 1
11:40:39 2024-01-23 727783 719253 220431 215738 353852 362948 383996 383103 245270 242913 295440 303281 334948 339574 4461483 4828698 6968263 6702946 1236968 1296730 324819 287837 305938 305989 353666 345254 336609 339057 231590 234157 750718 720779 1605429 1564729 489600 488983 706391 714322 897384 870743 930855 939375 986997 1001697 964785 1071687 2325155 2443681 1478154 1178670 778912 760027 929020 934211 984137 992584 1016938 1032361 1166280 1167102 5293874 5458807 40.15 70.1 1
11:40:40 2024-01-23 732103 720576 220431 216746 354047 364011 386378 382292 244928 242709 296120 301760 336972 338946 4445909 4717935 6882577 6725331 1257067 1298511 326604 288472 304291 306204 351785 344389 337396 337621 232277 234056 749268 713853 1608101 1576610 487662 484879 710445 711098 893534 875019 932982 934248 984748 1005244 972674 1075850 2334454 2452901 1396235 1165990 774483 764766 931659 927598 977749 997343 1024027 1032072 1154570 1161377 5229883 5457213 40.15 70.1 1
11:40:41 2024-01-23 726485 720535 221085 216224 354798 360763 386922 383103 244175 243252 295704 303281 334984 339246 4464667 4784359 6883517 6688173 1264323 1302274 326749 287729 305328 304985 355387 342307 336645 337144 232819 233335 752168 716154 1617256 1580783 491246 486907 709942 714699 890554 869507 937017 940819 978457 991670 967704 1081231 2334454 2434461 1366009 1180353 773380 761178 937005 930092 974085 990410 1026226 1037669 1162143 1157131 5229883 5458807 40.15 70.1 1
11:40:42 2024-01-23 731000 719803 221085 215104 354793 362948 384302 383374 244928 243696 295217 302643 336675 340092 4455288 4812022 6933307 6697420 1245420 1298501 327151 288577 305328 304949 355423 345264 335732 336578 231372 234451 750718 719233 1622985 1567677 491596 488983 706391 714157 894581 867041 928846 940819 986864 1000246 964785 1072713 2325155 2449423 1445002 1184641 782256 758915 931659 935540 981227 988279 1016901 1033906 1171363 1166321 5322721 5449428 40.15 70.1 1
11:40:43 2024-01-23 733080 720348 220207 216897 354538 362948 383996 381752 245305 242133 296156 302643 336394 339057 4461483 4761430 6912299 6717268 1254777 1298501 324911 288852 303615 305989 353884 345217 333807 337050 231732 231636 748629 709413 1617839 1576610 489600 486733 706391 712295 894802 873742 930217 935577 986297 1006113 968428 1069620 2331135 2469588 1448992 1171974 780025 765581 927732 926665 984137 991625 1022754 1029094 1160496 1163022 5261488 5438885 40.15 70.1 1
11:40:44 2024-01-23 722724 720572 220242 216409 354109 360763 385455 381214 245718 242133 295668 302806 334948 339723 4465398 4792132 6880386 6720530 1268584 1300363 326604 288694 305436 305093 354921 342487 336681 338338 232568 233007 747200 715131 1605384 1576897 491246 486907 710445 715206 889488 869507 937686 940819 978457 991706 968502 1081764 2334454 2440216 1372198 1179379 773931 761178 937005 930865 974215 993017 1026263 1038446 1162143 1156277 5237360 5458807 40.15 70.1 1
11:40:45 2024-01-23 730203 719517 220431 215108 355048 362948 384302 383374 244928 243626 295460 303067 336689 340076 4464998 4818483 6947166 6688568 1246090 1297652 323877 288617 304577 304806 355889 344497 335732 337086 231570 232027 742912 719233 1631846 1567677 491246 486697 705891 714194 897384 867041 927500 940819 987599 1000246 962805 1075631 2326169 2443681 1445002 1184641 780582 758379 931387 934211 982659 982683 1016901 1037543 1169703 1164670 5291864 5442850 40.15 70.1 1
11:40:46 2024-01-23 733080 719517 220431 216224 354793 363498 385185 382074 245231 243815 296358 303423 336559 338395 4471386 4758070 6912561 6715533 1257119 1296656 323616 288852 303615 305989 354921 345508 336206 335565 231804 233171 751488 710282 1604388 1576610 488204 486733 710445 713307 893534 871196 933019 935577 984201 1000719 973365 1072713 2327823 2458630 1420836 1169318 777247 765013 930998 926939 983358 993989 1021668 1029094 1153753 1163846 5265617 5442850 40.15 70.1 1
11:40:47 2024-01-23 723659 719522 220431 216236 355692 360510 387725 382219 244788 243352 295561 304098 334807 342241 4461652 4772212 6864813 6706342 1259296 1296606 325607 286669 305006 305558 354921 342451 335543 334521 231804 231993 744919 717178 1596678 1572135 490201 483108 707393 714322 886751 867041 935682 943494 981342 991706 966981 1082076 2337095 2431009 1458966 1182955 774483 760907 939006 931562 974085 989711 1024300 1038409 1162143 1161377 5237360 5460775 40.15 70.1 1
11:40:48 2024-01-23 733090 719633 221564 216301 351947 362840 385041 384460 244001 242774 296466 301724 336429 341095 4459111 4803565 6958898 6696950 1236320 1296730 326820 287432 304577 306420 351893 342523 336206 336036 231768 232027 744341 717178 1592822 1565111 488391 485256 703786 710275 898660 871196 927652 935352 989071 1005956 964785 1072401 2327823 2443658 1478154 1178670 778912 760602 930375 932893 983358 993286 1015379 1032361 1162143 1168827 5286317 5471222 40.15 70.1 1
11:40:49 2024-01-23 730926 720462 220326 216944 351835 360654 387051 382833 244928 242133 297063 301513 336182 339962 4464667 4730193 6868060 6724912 1260714 1296730 324595 288757 304078 309366 351893 342451 335543 337071 231768 231993 741483 713092 1611749 1581381 490276 485529 709438 710275 890967 875019 937017 935577 981342 1001697 972674 1075673 2337095 2452901 1452981 1171974 774483 766649 935674 924965 977749 996097 1026226 1034642 1153460 1162000 5215430 5452357 40.15 70.1 1
11:40:50 2024-01-23 724791 720389 221289 216374 355048 360799 387231 384968 244648 243252 296120 302748 335923 340237 4464667 4780692 6872953 6696776 1253538 1295688 325871 288314 305042 305271 354670 342415 335813 334591 231768 232062 749268 719469 1610878 1574370 490549 484843 707393 714972 888672 868890 933019 940819 984201 991670 967018 1080462 2335434 2434461 1403345 1183798 774483 760064 938364 933548 974906 990391 1022604 1043198 1162070 1162052 5248469 5466605 40.15 70.1 1
11:40:51 2024-01-23 730727 717414 221120 217363 353793 362876 385420 382901 244210 242709 297165 302501 335994 341095 4455288 4784172 6967104 6706154 1241790 1295810 325906 287837 304042 304508 351893 342487 335551 336307 231407 232743 752800 716154 1626448 1571431 489158 485256 704357 710275 899299 874391 927652 935577 989071 1003114 965611 1068569 2331135 2462121 1340235 1177831 782256 765581 931663 931468 987527 993952 1016714 1031997 1161969 1169633 5297659 5441438 40.15 70.1 1
11:40:52 2024-01-23 725870 720030 220467 217642 354042 360183 388754 384188 245134 245786 297099 306808 334984 341028 4455288 4715292 6862860 6715533 1262517 1296730 324819 288757 304063 304577 351893 342415 335578 334591 231804 231993 752168 710048 1617946 1580259 489158 485529 710173 710275 886751 876261 935682 935577 980611 1002405 971293 1077423 2335743 2449423 1486294 1169946 776663 767556 936302 927598 979797 999632 1028615 1036929 1152069 1161377 5200242 5442812 40.15 70.1 1
11:40:53 2024-01-23 724658 721684 221183 216073 355044 360835 386686 380884 244210 243286 296156 303494 334984 338223 4461483 4785020 6892869 6698030 1255603 1297652 325607 287949 305257 305773 354921 344397 335543 334556 231804 231993 746981 719233 1607386 1575216 490549 484843 706391 715338 891598 867041 935682 940819 984201 997352 968428 1081849 2335743 2434332 1400002 1180353 773323 761753 939674 932229 975434 989675 1026226 1035454 1162143 1162037 5229883 5458807 40.15 70.1 1
11:40:54 2024-01-23 733085 717921 221466 215143 354547 360546 384878 380919 244175 242913 295596 302643 336465 339611 4455288 4810400 6958333 6696776 1236559 1294889 325906 287711 303615 309113 353884 344534 336206 336542 231570 232062 750718 717178 1622789 1567677 489158 485027 703288 710275 897199 873742 926991 936907 989071 1005326 964600 1074099 2331511 2455858 1480189 1177694 782303 764348 931659 930815 983358 993989 1018904 1032034 1160496 1167175 5292128 5427239 40.15 70.1 1
11:40:56 2024-01-23 724658 722421 220246 217083 352051 360183 386650 383103 245196 241964 296466 302643 334948 340309 4455288 4708543 6883051 6724912 1262517 1296643 323912 288436 305469 309149 351641 342415 335578 335565 231768 231670 742912 712584 1614186 1583630 489158 485529 708433 710275 888043 875019 936792 936759 983311 1003077 973983 1078886 2341111 2462853 1480189 1171937 774483 767758 937005 928918 977749 991661 1026263 1034873 1156497 1160555 5197953 5449428 40.15 70.1 1
11:40:57 2024-01-23 720665 717414 220467 216444 352011 359640 386342 382632 244963 242540 296156 303280 334948 341340 4458301 4825294 6902556 6705878 1254219 1296643 325906 288314 304327 305989 354921 342102 334569 337332 231047 232096 751395 717178 1627919 1572135 491596 484843 704357 714211 895839 870632 931430 942714 986960 996777 966771 1082046 2337095 2441948 1359425 1188811 778386 761178 935674 934211 978911 993286 1021296 1040708 1164629 1163846 5256198 5458807 40.15 70.1 1
11:40:58 2024-01-23 731770 717414 220088 216936 352055 360835 385455 382978 245340 241964 297345 302643 335958 338972 4455326 4767139 6952172 6715533 1244568 1294889 325871 288761 302692 309149 353884 342487 336444 337594 231047 233136 748452 714111 1607855 1574041 490301 488636 705184 710164 897051 873595 928976 938241 992492 1000683 965611 1069663 2335743 2459603 1337853 1176992 781741 765507 933682 930902 983358 993989 1016901 1032940 1162143 1169691 5288347 5435037 40.15 70.1 1
11:40:59 2024-01-23 726236 720380 220471 217083 352051 360219 386650 383374 245340 242167 297396 302643 334984 341268 4452111 4708264 6873251 6724912 1260714 1297379 323912 288445 304292 309330 351893 342415 335578 334591 231839 234286 752168 713853 1620005 1584481 489010 485529 708396 710090 892017 874563 935682 935577 981342 1001697 974786 1078191 2337095 2455858 1476119 1170271 774483 765581 935674 924965 978911 991661 1026189 1035416 1152106 1158598 5192260 5449428 40.15 70.1 1
11:41:00 2024-01-23 720665 717451 220458 216073 354047 359098 385527 382597 244757 242167 295704 303068 334445 341832 4455288 4806715 6887733 6687397 1247114 1294889 324890 288102 304078 305773 354812 342127 337598 339574 231320 233136 749923 717178 1640937 1574041 491172 484769 705221 713814 891937 869507 933632 943642 986297 993998 966158 1080377 2337095 2438486 1397477 1184641 777802 763412 937005 934211 977749 991183 1022025 1039966 1163768 1164670 5256198 5449428 40.15 70.1 1
11:41:01 2024-01-23 730731 718465 220431 217122 354047 360835 384950 383241 244963 241796 297063 302219 335994 338258 4452111 4770532 6972091 6696776 1241903 1294889 328600 288473 303365 306744 353848 342343 337157 336944 230905 233160 753581 715131 1629451 1567337 489158 484915 702294 712113 898368 873705 924831 935577 991841 1004533 964207 1069626 2327823 2456887 1351749 1175316 782256 764495 931696 930129 984137 993989 1016901 1029354 1161319 1167175 5292128 5435037 40.15 70.1 1
11:41:02 2024-01-23 724658 720344 220467 217117 352051 360763 386686 383374 245340 241425 297099 302643 335698 341304 4452111 4708543 6882577 6726423 1259814 1302219 324586 288649 306121 306384 351821 344352 337634 337657 233174 233335 745771 712584 1603413 1576284 489158 485976 710445 710275 894168 876114 933019 934248 984201 1006453 974057 1074829 2327823 2455145 1418917 1165990 778386 765581 931696 927497 980530 997343 1023197 1032072 1155461 1161377 5233727 5449428 40.15 70.1 1
11:41:03 2024-01-23 724658 720344 221120 215773 352267 360835 387267 381752 244928 243286 295596 303494 335994 338972 4458301 4784359 6848415 6717268 1271936 1301348 324839 288373 305364 305415 355889 342451 334569 336342 231804 232679 756462 714538 1609848 1580259 491945 486217 710372 716283 889669 869507 936810 940819 979186 997121 972674 1078888 2332794 2449423 1482224 1180433 774483 763343 936339 930902 977749 992584 1029193 1038446 1162143 1156314 5229883 5458807 40.15 70.1 1
11:41:04 2024-01-23 727272 717957 220467 216108 353330 360907 384373 380919 245134 242540 295253 301860 335958 339852 4452111 4823592 6940697 6683498 1249026 1294662 324819 288757 304577 305989 354020 344244 336206 337630 231012 232027 747818 715131 1621442 1574370 491945 486012 705391 715279 897462 867041 927538 943494 984809 991706 962805 1077146 2327823 2445952 1415083 1188811 781139 761251 931696 933548 980567 988011 1019841 1037707 1169703 1163022 5305127 5445542 40.15 70.1 1
11:41:05 2024-01-23 728027 718501 220053 216966 354047 360835 383188 382833 245683 242133 296609 303068 334984 338258 4452729 4782699 6952096 6725126 1249448 1294889 323947 288504 305506 308895 353920 342523 336206 339574 230798 232062 745825 711061 1622576 1572135 489158 485292 705391 710275 897236 875019 928922 935577 989071 1000683 967018 1069620 2331135 2467837 1349830 1175316 781139 765581 928749 929333 986269 993989 1019114 1032398 1160496 1166277 5282542 5443062 40.15 70.1 1
11:41:06 2024-01-23 723293 719215 220088 217490 354042 359676 385527 383103 245340 246132 296191 303281 334737 343488 4458765 4744691 6892644 6726385 1262019 1298301 324730 288852 305363 306527 354384 342415 334605 335565 231804 232027 752168 709037 1621438 1581381 489158 485186 708433 710275 890967 875989 936349 935577 981379 1003114 973062 1078229 2337095 2452901 1456971 1170308 774483 767213 934345 924965 979609 991697 1026226 1033906 1151289 1158598 5192260 5435037 40.15 70.1 1
11:41:07 2024-01-23 720665 718501 221156 216409 354547 359676 386650 384115 244512 243815 296214 303316 335852 342001 4452521 4780582 6883975 6707754 1257392 1302274 325800 288278 305436 305989 355423 342451 336284 334556 231768 234350 754337 719233 1603535 1574370 490549 485873 708396 714157 892231 869507 935682 944272 982733 997352 968391 1082039 2337779 2432137 1484259 1182955 774483 762912 939545 933548 975471 990410 1024691 1038446 1162143 1161340 5235420 5457213 40.15 70.1 1
11:41:08 2024-01-23 732811 718469 221776 216839 353793 363171 387725 383807 244001 245583 296430 301512 336759 340428 4456005 4804862 6939629 6688439 1243046 1296730 324819 288517 305185 303740 353206 345473 335732 337594 231768 231993 749268 718719 1605005 1567677 491945 486733 706391 715206 896525 867041 927500 943494 988335 1001660 966710 1075850 2327823 2452901 1473321 1188022 781139 759991 933645 936205 983084 988242 1019841 1035416 1171363 1167102 5314533 5442963 40.15 70.1 1
11:41:09 2024-01-23 734196 721684 220185 217203 355012 363598 386079 382489 245508 243815 296466 303423 335640 339574 4455288 4767473 6922436 6711131 1257586 1297652 324911 288757 304042 306420 354885 344984 333807 336613 231906 233335 738140 709774 1603250 1575489 490549 486733 708396 713307 894802 873705 931617 936907 986297 1000683 968428 1069296 2327549 2467837 1440513 1172808 780621 765581 929714 927598 984137 991661 1022885 1030563 1158778 1163022 5267303 5445715 40.15 70.1 1
11:41:10 2024-01-23 722705 720166 220220 216641 356053 360546 385348 382146 245865 242133 295668 302501 334913 341358 4452111 4766324 6864038 6706154 1273755 1298575 324165 288757 304542 305129 354042 342379 336681 336307 231732 233335 750718 710790 1624114 1585882 491945 486217 710445 714663 890967 870506 936888 939412 978494 1000989 974057 1078850 2337095 2462121 1482224 1180353 777802 765581 937005 929859 977056 993989 1030661 1038446 1160459 1159423 5230447 5452357 40.15 70.1 1
11:41:11 2024-01-23 721506 719638 220754 216944 355282 359604 384266 382025 245025 243815 295668 304597 334410 340237 4464667 4821811 6922323 6687120 1250927 1296730 324854 288278 304292 305989 353985 342451 336444 338387 230814 232027 749268 717178 1623880 1572135 492645 486217 704320 715206 893212 867041 931617 944836 986297 996814 964785 1078961 2334454 2443681 1353668 1190567 778912 762294 934345 934211 980530 988279 1025034 1041667 1166957 1164560 5263529 5454616 40.15 70.1 1
11:41:12 2024-01-23 728659 718428 220207 217083 353793 360799 383116 382334 245305 241390 296609 303032 335688 341337 4445909 4767102 6952172 6715734 1249026 1296730 323877 288761 302692 306420 353884 342451 336206 337594 230294 231993 747275 709774 1626665 1573252 489158 487252 705355 710275 897162 875640 928976 935577 990473 1005956 968428 1069620 2334454 2469588 1359425 1175316 782256 765581 930101 932066 988934 998034 1019654 1034986 1160312 1169633 5292128 5427202 40.15 70.1 1
11:41:13 2024-01-23 724763 721421 220361 217607 354789 360436 387725 383807 245683 246168 297518 303494 334948 340752 4445909 4715292 6883517 6725126 1264323 1297652 323842 288395 302727 304542 353884 342379 336049 335565 232293 231993 752168 709037 1628583 1581108 489158 486217 709942 711789 892267 876261 937017 936242 981342 1003114 974057 1075523 2334454 2452901 1428776 1169946 776160 768738 937695 927598 981924 999632 1027503 1037948 1152739 1164670 5193976 5442812 40.15 70.1 1
11:41:14 2024-01-23 721241 719517 221666 216413 355044 360474 387849 383205 244175 242878 296365 303494 335923 341304 4445909 4798014 6892869 6696776 1253538 1296606 325871 288342 304542 305989 354670 342343 336049 336036 231570 232062 754337 719233 1628600 1574370 490549 485947 707393 715338 894168 869507 933019 940819 985598 991634 966981 1080462 2335743 2438444 1488329 1183726 775547 760670 941013 931415 976128 991868 1026152 1038409 1162143 1162000 5229883 5442736 40.15 70.1 1
11:41:15 2024-01-23 733085 718201 221430 216073 352055 363498 384878 383374 244140 243286 296221 302183 336972 340333 4449083 4801115 6963296 6698126 1235715 1294889 325835 286992 305006 305989 351893 344497 336206 336307 231732 231993 750718 719233 1605526 1558457 488204 486697 705391 713814 897384 871159 930254 939412 987599 1004264 966463 1074062 2333017 2448332 1476119 1180353 781139 762837 932364 935266 984100 993989 1019182 1034835 1167971 1167202 5284455 5449428 40.15 70.1 1
11:41:16 2024-01-23 730995 720535 220431 216413 352055 362985 386650 382833 244928 242133 295596 301478 336465 341095 4452260 4710840 6883517 6725126 1257044 1299437 323877 288757 305686 305773 351893 342451 334569 334556 232456 233335 753618 713092 1602599 1575489 487699 486907 710445 710275 893534 876261 935015 935593 986150 1005846 973946 1078572 2331786 2455858 1416998 1167177 776693 764495 934345 927449 981961 999190 1025421 1032072 1158669 1162199 5222142 5449428 40.15 70.1 1
11:41:17 2024-01-23 724621 720558 221085 216073 355039 360799 387231 382833 244210 243286 295596 303494 335923 339210 4445633 4785946 6855461 6678018 1255327 1296730 326531 287432 305650 305558 354921 342451 335543 334521 232293 232027 742912 717178 1612299 1576610 491246 486907 711271 716245 893166 870110 936830 943420 980961 999641 970292 1085144 2338441 2434461 1390585 1180433 776160 762257 939545 931562 974085 990265 1026226 1039928 1162143 1158022 5221481 5449428 40.15 70.1 1
11:41:18 2024-01-23 727790 718465 220110 215742 353330 362948 384302 380884 245270 242878 295217 303281 336465 340092 4455288 4819686 6949533 6678018 1235715 1296730 324819 286992 305974 305989 353884 344171 336681 336578 231768 232027 750718 720264 1602013 1562616 490301 490025 709247 716867 899262 871982 931633 942256 989804 1003004 964785 1072438 2323502 2446592 1464722 1181273 781139 760602 932991 935540 986969 993286 1021296 1035379 1168008 1167202 5288164 5449428 40.15 70.1 1
11:41:20 2024-01-23 732555 720576 220431 216439 355048 364308 385491 382833 245305 242167 296221 303281 336701 339057 4445909 4730193 6897303 6706342 1257119 1297652 323877 288491 305903 309294 353884 345508 336681 335565 232492 231993 757968 712830 1608115 1579657 488974 486431 710409 713233 894692 875711 934866 936634 986297 1006417 975842 1077109 2334454 2462121 1411302 1170271 778357 765581 931659 927460 983358 991697 1026189 1031298 1155461 1163022 5256198 5435150 40.15 70.1 1
11:41:21 2024-01-23 723808 721910 220431 216409 353825 360835 385491 382292 245144 242913 295389 301241 335923 339210 4452111 4776654 6835950 6687397 1264692 1299442 325344 287985 305938 305558 352945 344207 338076 337621 232967 234286 741483 718996 1611531 1576610 491945 487943 710409 716257 889669 869507 937407 944945 981305 998761 968428 1084391 2337095 2434461 1403768 1180433 774483 762294 939545 931290 974085 991183 1027727 1039928 1162907 1158022 5220477 5442850 40.15 70.1 1
11:41:22 2024-01-23 732103 718465 221085 215742 354798 363498 384878 380919 244210 243661 295668 300952 335958 339574 4445909 4798014 6920925 6683825 1247703 1296730 324592 288468 307137 304269 355314 344839 335696 337699 231590 234322 740053 720264 1622500 1569568 491596 486769 706391 715242 897614 869507 928857 943494 987636 1002478 965611 1078191 2327823 2451161 1456971 1184641 782256 758952 931659 936205 982659 991883 1019841 1035454 1171363 1163848 5305127 5449428 40.15 70.1 1
11:41:23 2024-01-23 733854 720572 220431 216746 355048 362948 384302 382564 245683 242133 296221 303281 334984 339094 4452111 4757202 6915994 6706342 1259814 1299437 324730 288653 305612 306384 354885 345326 335696 337180 232277 233663 748887 707746 1605178 1575489 490364 488983 709401 713307 894802 875019 932795 935352 984772 1006417 968465 1069589 2327823 2467837 1456971 1171974 780025 765581 930067 928158 985570 991661 1022432 1032072 1160496 1163846 5267505 5427225 40.15 70.1 1
11:41:24 2024-01-23 722780 720312 219710 216258 353290 360726 385491 382022 245753 242167 296164 302115 334948 339174 4445909 4767124 6845275 6716898 1273718 1298264 324694 288685 306084 305415 355889 342415 336681 336307 231768 231636 745771 710434 1617288 1586117 491945 486217 713479 714157 890967 870925 937017 940115 978494 1000246 973756 1078888 2337095 2458630 1486294 1179511 778357 765581 938338 928813 978215 993989 1030661 1038446 1160459 1156133 5227941 5447821 40.15 70.1 1
11:41:25 2024-01-23 723808 718469 220467 216439 354104 360799 384032 380954 245340 242167 295181 303670 334948 340837 4455288 4831382 6942739 6683650 1250816 1296663 327210 288278 305903 305558 354020 344461 336097 337997 231534 234350 747818 715131 1649124 1575489 492645 486697 706391 716293 897384 867041 928895 943599 986900 997352 966158 1075887 2334454 2449423 1474084 1188022 781139 762258 931696 934875 981961 982683 1019841 1035454 1171363 1164670 5305127 5438428 40.15 70.1 1
11:41:26 2024-01-23 730583 718469 220396 216931 354047 360835 383188 382292 245683 241912 295596 303068 334984 339611 4445909 4778275 6921940 6712413 1254890 1294889 323877 288468 303400 306420 354384 342415 335732 337630 230763 234286 750718 710554 1597034 1574370 490549 485976 706391 712295 898873 875640 927575 936907 989772 1000683 968502 1070984 2331135 2467837 1370940 1175316 782693 766668 929052 930205 986969 991733 1019841 1031626 1160496 1167102 5276910 5430671 40.15 70.1 1
11:41:27 2024-01-23 722775 718465 220048 217459 354798 360472 385491 383103 245683 245750 296609 303494 334442 342964 4456219 4701694 6875895 6715533 1264811 1298575 324365 288766 304042 304508 351821 342415 336049 335565 232667 232027 753618 713092 1603630 1581381 489158 485529 709438 712295 892382 875640 937017 936242 981379 1002405 974057 1075598 2336822 2452901 1456971 1170308 776160 765814 936339 925622 977749 991733 1028184 1034642 1152923 1161377 5192260 5440050 40.15 70.1 1
11:41:28 2024-01-23 719707 718206 221085 216409 354547 360183 386686 382597 245008 243815 296358 303316 334737 341196 4452521 4801564 6912674 6692334 1251752 1296730 325800 287873 304327 305773 354670 341861 335578 336307 231407 232062 754337 718996 1607730 1572135 490651 484843 706391 714322 894913 869507 933019 940819 985598 991440 966981 1080462 2334454 2434461 1426820 1184641 776693 761178 937005 935266 977056 991183 1021705 1041451 1164592 1163846 5237360 5449428 40.15 70.1 1
11:41:29 2024-01-23 731059 716402 221120 216931 354348 362658 385819 386097 244071 242808 296919 301990 336323 341263 4443088 4776654 6967217 6697712 1233635 1296730 325871 287432 305257 308859 351893 342523 336206 338787 231570 232027 750718 717178 1614611 1558457 488886 486733 705391 713814 894544 871196 931342 939448 989035 1003114 964785 1072751 2327823 2443681 1478154 1178670 780025 761178 930998 934211 984137 995391 1016938 1033906 1167144 1170518 5273143 5443038 40.15 70.1 1
11:41:30 2024-01-23 733919 721684 220220 217211 353974 363352 386542 382812 245130 243815 297207 301547 336288 340575 4433856 4720112 6895577 6698030 1257156 1294889 322904 288982 305469 306204 354921 345825 333843 336542 231804 231314 748006 710785 1608796 1575489 490549 486805 709942 714048 894802 875019 933019 937379 986997 1006453 971293 1071950 2327823 2471340 1422755 1171974 780025 767213 930313 927460 985570 991733 1023197 1031336 1162143 1162986 5263744 5455201 40.15 70.1 1
11:41:31 2024-01-23 722775 720462 220295 217410 356557 360690 385348 382183 246441 242674 295596 304348 334984 341395 4455288 4784299 6863247 6715533 1273755 1298483 324911 288757 304292 305522 353737 342451 337359 336578 231768 231349 750718 709774 1614374 1585300 492645 486907 710445 714699 892267 871214 937686 940819 981379 1000989 971936 1080462 2337095 2458630 1482224 1181273 777802 765581 937005 929558 977749 993989 1031397 1038446 1160459 1155319 5233025 5434962 40.15 70.1 1
11:41:32 2024-01-23 721679 719638 220326 216792 355039 359604 386079 382060 244963 243815 295520 302960 334410 340309 4446624 4809203 6891902 6687397 1251309 1297652 327673 287909 305220 305989 354921 341344 334605 336578 231047 232096 751395 717178 1617366 1572135 491246 485529 707230 714322 894802 870743 933019 940819 984467 991670 965574 1078888 2337095 2434461 1343503 1184641 777802 761214 938338 934211 977749 991183 1023567 1043495 1166957 1167976 5240255 5442925 40.15 70.1 1
11:41:33 2024-01-23 732039 716402 221125 216444 352051 360618 385041 382025 244175 242913 296609 301194 336217 340853 4442739 4770569 6952172 6683650 1233454 1294889 324592 287104 305974 305558 351893 342487 336206 336578 231768 232027 750718 720264 1601647 1561507 489158 486769 707894 713147 894618 870542 930254 940819 987636 1003114 964785 1072751 2325155 2443681 1478154 1179593 780582 760064 930998 935556 987527 993980 1022103 1036503 1168765 1169633 5288258 5427202 40.15 70.1 1
11:41:34 2024-01-23 731677 721684 220290 216409 354798 362658 385527 382074 245437 242167 295740 302643 337008 339334 4445909 4720574 6873251 6687397 1257082 1296730 323616 288203 304078 308859 351893 344497 336444 334591 232527 231831 748629 711061 1603900 1575489 488464 488983 710445 712295 894802 875640 933019 935352 984201 1006453 973365 1075887 2327823 2458630 1403768 1165990 779503 765396 935025 929579 982622 999632 1026040 1031922 1157846 1162875 5239288 5427202 40.15 70.1 1
11:41:35 2024-01-23 723289 718493 220471 216275 352306 360835 386650 382022 244586 243117 295704 303494 334984 338223 4445909 4765708 6845696 6678018 1259021 1295688 325380 287028 305006 305129 354739 342451 338112 334556 232890 232027 743469 717178 1605917 1574370 491246 486217 709438 715279 888709 869507 937017 943494 982770 1000246 967741 1082113 2334454 2436445 1373271 1183726 773943 763265 939674 934172 976823 992439 1028272 1039928 1162143 1158022 5220477 5447394 40.15 70.1 1
11:41:36 2024-01-23 731000 718501 220431 215108 354571 363791 384878 383374 245134 243661 295253 303068 335994 339611 4439571 4803565 6919878 6678018 1237080 1294889 325120 287990 306226 305129 353920 344497 335732 336613 231768 232027 741483 720264 1612208 1562889 490651 486805 707393 714194 898660 869507 930191 940819 989071 1003114 964785 1075711 2329687 2444854 1478154 1183726 783097 761753 933028 936870 984871 991183 1019841 1037911 1170533 1167143 5293938 5434999 40.15 70.1 1
11:41:37 2024-01-23 732103 719554 220431 216448 354547 364084 385491 382292 244963 242133 296401 301828 335994 339094 4439571 4726024 6891902 6706154 1256185 1296730 323877 288852 304078 305988 354670 346351 336681 336071 232328 233335 750059 711799 1614329 1576610 489158 486805 710445 712877 894802 875019 934349 936833 987555 1008772 975146 1074980 2330126 2463373 1416998 1172659 778912 765581 932327 926184 986122 991661 1024691 1030563 1156786 1163771 5258099 5434999 40.15 70.1 1
11:41:38 2024-01-23 722117 719013 220467 216201 353330 360835 385491 381214 245305 242878 295253 306808 335019 339210 4448936 4765708 6835950 6678018 1263104 1300401 324854 287909 305508 305129 354921 342487 337121 334556 232890 231831 744341 717178 1603176 1576284 491596 485256 710445 715279 893282 870651 938243 944799 981232 999641 970292 1085181 2336775 2434461 1422755 1181273 775547 763412 940212 932229 974980 993275 1029193 1038446 1162143 1158059 5220477 5436228 40.15 70.1 1
11:41:39 2024-01-23 728927 718501 220431 215104 355039 363791 387175 380919 244997 243661 295253 302643 336500 339611 4439571 4784284 6902280 6678018 1237043 1294889 324854 288350 306212 305129 353884 345020 336206 336342 231605 232027 749268 720264 1600210 1561779 491002 490373 708972 717377 894471 870743 930968 940635 989804 1003004 966158 1075083 2323611 2446008 1450987 1182114 781139 759405 933028 936205 984173 991146 1019841 1035141 1169703 1166318 5292133 5445542 40.15 70.1 1
11:41:40 2024-01-23 732374 719554 220546 216444 354047 364084 385185 382022 245340 243815 295740 303068 336500 339611 4445909 4720112 6872990 6687397 1256204 1294889 323390 288757 304078 305558 354420 345534 336681 336071 232527 231831 751488 711809 1603900 1578532 489084 486697 711960 714322 893092 875711 932870 938043 986297 1006453 973092 1075673 2331135 2462556 1420218 1174334 778912 765581 931659 927497 983902 991697 1024729 1031336 1157993 1163771 5248694 5445542 40.15 70.1 1
11:41:42 2024-01-23 722422 720058 220423 216444 353330 360641 385491 381214 245340 242878 295704 301241 335711 339210 4445909 4756906 6845275 6687397 1264939 1296643 323877 288386 305257 305558 352183 342523 337598 337621 233215 233956 745771 717178 1603381 1578853 491945 488290 711923 717888 889669 869507 936810 943494 981195 997352 970603 1085239 2336499 2435031 1381773 1180433 773943 763412 939545 931562 974980 992584 1030385 1040708 1162143 1159734 5224208 5449428 40.15 70.1 1
11:41:43 2024-01-23 730481 719276 220431 215139 352262 364048 385491 381489 245179 243661 295496 303281 336500 339611 4442596 4804974 6925339 6668639 1237117 1294889 324401 288515 308087 304878 354776 344766 336407 336979 231625 234322 741483 721586 1626181 1564729 490651 486805 707931 716293 899864 870595 930217 942825 989772 1005054 966158 1075850 2325155 2443681 1474084 1183798 781698 760027 931659 936597 984757 991146 1021296 1035379 1171363 1167107 5303293 5447821 40.15 70.1 1
11:41:44 2024-01-23 733672 719517 220396 216746 354547 364011 385185 382292 245648 242133 296156 303870 336429 338541 4445909 4729385 6906648 6706520 1258008 1296390 324730 289050 304148 306348 354885 345363 336407 338614 232676 233792 752917 710790 1602925 1575489 489158 486625 710445 714322 894802 873705 934866 935315 986297 1007839 974057 1075517 2331135 2462121 1415079 1169946 778912 765581 931642 927598 983358 997307 1024691 1031298 1157920 1163846 5256198 5438428 40.15 70.1 1
11:41:45 2024-01-23 724564 719503 220436 216224 353259 360799 385455 382024 245270 242878 295217 303494 334948 341337 4445909 4769958 6836757 6697925 1270120 1298538 324875 288577 305328 305379 355638 342307 336444 335530 232456 233171 753811 714877 1640885 1576897 491945 485256 710445 717888 890666 869507 938355 940819 981305 997352 971256 1081963 2334454 2443681 1359713 1181195 774483 764495 936731 931525 977056 993286 1029193 1037911 1162143 1156314 5216555 5440050 40.15 70.1 1
11:41:46 2024-01-23 726715 716334 220396 215738 355550 362876 384032 383374 244928 242913 295368 303494 335923 339057 4445909 4818431 6938746 6678555 1243528 1296387 326422 288541 304256 304200 353701 344461 335732 339574 231625 231993 749268 716154 1667596 1574041 491945 486733 706391 717309 897125 866769 928857 944836 987599 1000209 967844 1075887 2328467 2451161 1445002 1188022 781139 760602 934345 936205 983844 988279 1021296 1037707 1171363 1167036 5314899 5447821 40.15 70.1 1
11:41:47 2024-01-23 729992 717921 220357 216897 354047 360763 383188 382292 245683 242098 296156 303281 334948 340582 4445909 4762899 6940697 6716609 1243122 1294889 325380 288314 304993 306744 353884 342487 336681 337594 231012 234386 740569 714111 1608179 1567677 489158 485940 705355 712295 899790 876261 927538 938092 991914 1006381 966981 1071950 2334454 2462121 1334086 1178670 783375 767213 931659 931562 986969 991625 1019114 1032361 1162143 1171420 5276910 5440050 40.15 70.1 1
11:41:48 2024-01-23 727824 718465 220431 217083 352019 360726 386650 383374 245305 242133 296847 302183 334984 341028 4449624 4704494 6875895 6707639 1257082 1299437 323842 288757 304542 305989 353884 345887 337157 335530 232129 233335 747200 711809 1606953 1576610 488811 486769 710445 712295 897462 876261 935682 936242 986997 1006417 974057 1078191 2331135 2458630 1418917 1169318 778912 765581 934345 928813 983358 999494 1026189 1030856 1157956 1164670 5248694 5467135 40.15 70.1 1
11:41:49 2024-01-23 724833 720608 220935 216374 353294 360835 387231 382022 244928 245540 295453 303316 335711 341395 4452521 4779282 6855461 6697115 1259296 1298575 328332 288026 305508 305989 354921 342523 336049 334521 232492 232027 745771 717178 1621876 1574370 491797 484538 710445 715242 892267 869507 936810 944836 984201 999503 970529 1086741 2336116 2434461 1436601 1181273 775864 761178 939674 931562 974943 991146 1026226 1039928 1165448 1161377 5218522 5440050 40.15 70.1 1
11:41:50 2024-01-23 732103 718424 221435 215738 354789 363464 387175 382973 244272 243487 296466 302253 336323 339946 4443088 4794292 6952974 6669274 1244542 1294889 324592 288747 306442 304806 354921 345020 335732 337086 231732 232027 750718 719984 1612049 1566224 491596 486805 707393 717075 900012 869507 929556 943494 989035 1002405 964207 1077423 2327823 2443681 1478154 1184641 782256 760027 932991 936870 983358 991183 1021296 1035416 1171363 1166277 5305127 5471052 40.15 70.1 1
11:41:51 2024-01-23 732103 721689 220837 219044 354867 363902 384159 382526 245578 242774 296286 303387 336288 338874 4445909 4739964 6905009 6706342 1254890 1296730 324911 288757 304078 309294 355423 345544 336061 337322 232527 231993 750059 709774 1608487 1576284 491596 486841 709438 714322 898738 875674 932982 937342 986900 1007875 972674 1072438 2331135 2471340 1474084 1175316 782256 767758 930338 927449 986969 997343 1023159 1031589 1162143 1165417 5267505 5439662 40.15 70.1 1
11:41:52 2024-01-23 725010 719880 220326 217693 355550 360256 387651 384460 245508 243643 297626 303494 334984 341028 4461652 4724674 6872640 6729929 1269762 1296730 324854 288757 303563 305216 354921 342379 336049 336542 231804 232062 752168 707746 1615597 1585882 491246 486217 710445 712801 889302 876261 936070 936907 984201 1003114 974057 1078083 2335743 2456887 1480189 1173643 776693 767478 937005 927598 980530 998789 1029193 1038171 1152923 1163022 5201543 5427051 40.15 70.1 1
11:41:53 2024-01-23 725865 720394 221733 216948 355802 360690 387813 382025 244963 243286 296268 304205 336465 339723 4445909 4779310 6864813 6687397 1255327 1297652 325871 287963 305400 305989 355172 342199 336556 334556 232855 232743 742912 719233 1609417 1576336 491945 485256 710445 716293 893534 870743 936810 944836 983504 1000246 971020 1085239 2334454 2434461 1368138 1181273 774483 763412 940879 931562 977477 992584 1029193 1040922 1166112 1165379 5222042 5442623 40.15 70.1 1
11:41:54 2024-01-23 732002 719481 221586 216039 355039 363452 387725 383228 244893 243696 295381 303068 336972 340501 4445909 4794292 6920925 6678018 1237043 1298575 324854 288422 306514 305989 354420 345264 336444 336613 231447 232027 750718 720264 1603018 1562889 490549 489364 707894 715242 899938 871362 930254 943494 990473 1003114 964785 1077423 2327823 2445915 1478154 1182955 782693 761178 931696 936870 986824 994685 1022567 1038297 1171290 1171294 5297822 5427202 40.15 70.1 1
11:41:55 2024-01-23 733672 720348 220837 216978 355048 364599 385491 382833 245437 243815 296443 303494 336429 339574 4445909 4735290 6911573 6683650 1254890 1293970 323616 288757 305469 309149 354921 344461 333843 338377 231768 232027 748629 709413 1600397 1575489 491077 486805 708396 713307 898836 876261 930254 936907 987636 1006150 971983 1069589 2331135 2471340 1476119 1175316 782693 769322 931663 932618 988971 999632 1024215 1036466 1162033 1167976 5275036 5434158 40.15 70.1 1
11:41:56 2024-01-23 722868 719517 219714 217083 356053 360183 386378 380919 245718 245822 295596 304348 334984 340309 4445909 4743458 6873251 6706154 1271898 1296802 322869 288856 306232 305773 354020 342415 334605 336578 232293 232027 736731 709774 1600571 1586117 493347 486907 711960 715338 894802 873742 937017 940819 984201 1002405 976188 1081801 2340421 2462308 1484259 1181735 779503 768849 939674 930240 979646 997947 1032020 1039928 1155461 1158022 5216277 5427202 40.15 70.1 1
11:41:57 2024-01-23 722668 717414 220431 216444 355541 360183 384302 382060 244963 242167 295610 302080 334913 339723 4436531 4830479 6925063 6696950 1250415 1294889 324890 288427 305099 309113 353737 342379 336681 337594 231372 232743 747200 716154 1623154 1572135 492996 486217 706391 715242 894802 869507 933019 944836 986900 991670 964853 1080377 2338612 2448332 1401389 1191417 780582 763228 936968 936167 981924 990447 1021668 1040645 1168765 1166321 5242539 5434999 40.15 70.1 1
11:41:58 2024-01-23 729497 718465 220577 217122 354047 360871 384878 383205 245683 243535 296870 303281 335019 339210 4439571 4766475 6948422 6696776 1250273 1294889 323877 288757 303366 305665 354634 343976 335732 338650 231047 232027 747818 709774 1639348 1574370 490549 486697 707393 713307 897836 876261 930254 935315 992621 1008735 974174 1072641 2331786 2474390 1461111 1178633 783375 767758 929679 931562 988659 1000237 1022754 1033906 1162143 1171257 5276910 5443038 40.15 70.1 1
11:41:59 2024-01-23 722770 720062 220431 217789 355048 360569 386650 380919 245718 245750 296645 301206 334702 340309 4439571 4727313 6863172 6715533 1272770 1297652 323390 288757 304042 308859 354268 342451 334569 336613 232304 232027 741483 709774 1615620 1586117 492996 486217 710445 715338 894913 875711 938168 943599 985487 1003041 978224 1084368 2340836 2462121 1454976 1179556 778386 769906 940879 928813 977749 991697 1031819 1039928 1157099 1161377 5211072 5440050 40.15 70.1 1
11:42:00 2024-01-23 721753 718274 221470 217083 355039 360472 385185 382901 245148 242878 296645 302046 334644 340788 4448936 4827987 6912674 6687397 1249523 1294889 327333 288757 304577 305989 354042 342379 336681 337594 231047 233102 743469 717178 1618738 1574370 492996 486071 708237 717340 898307 871982 932870 946180 989804 1001058 968912 1078850 2337095 2443681 1365183 1190535 780025 763412 937005 937283 980567 992584 1023197 1040919 1169703 1163776 5248694 5440050 40.15 70.1 1
11:42:01 2024-01-23 730017 717957 220436 217117 354047 360835 385491 383241 245718 241964 297099 303231 336465 339210 4445909 4763786 6952285 6696950 1243679 1292854 325871 288757 303366 304542 353884 342487 336681 336613 231083 233461 753581 713092 1614384 1571431 490651 488983 706225 713270 902576 874835 930968 940915 993358 1000719 967018 1075887 2334454 2452901 1478154 1177694 783375 765581 933028 931562 984871 991733 1018388 1033868 1162143 1172177 5276910 5430671 40.15 70.1 1
11:42:02 2024-01-23 728230 719554 220431 216444 352055 360835 386686 380658 245683 242167 297345 301760 335019 341028 4436531 4688375 6864024 6706154 1258915 1296730 323877 288766 304327 308895 351893 342487 336084 336036 232604 234286 744341 713853 1627042 1578853 488974 488290 712429 712184 895201 876261 935682 935577 986997 1008021 974057 1078998 2332794 2460374 1416998 1165990 776693 765581 936731 930205 981961 1001688 1028459 1034459 1157956 1164670 5216750 5443038 40.15 70.1 1
11:42:03 2024-01-23 724658 719518 221661 216258 352297 360835 387885 383374 244586 242913 296380 303494 335019 339246 4445909 4756632 6850576 6687397 1255603 1296730 325835 287873 305472 305773 355314 342271 339071 337621 232349 234487 740569 719233 1599264 1576610 492409 486907 710445 716293 894278 870110 938848 944836 984201 1000246 971676 1086788 2337095 2434461 1436601 1183798 776140 760559 940212 934211 977749 992584 1026226 1041451 1163731 1164670 5211072 5445542 40.15 70.1 1
11:42:04 2024-01-23 732103 718465 221621 216078 354798 363498 385491 380954 244210 243696 296609 302643 336500 337960 4437484 4809278 6922360 6678018 1240941 1299437 327637 288504 306225 305666 355387 345924 336681 337997 231590 234386 750718 720779 1594149 1566224 491596 486805 709247 717346 898438 869889 930254 944945 992547 1003114 967055 1077423 2327823 2445952 1450987 1184641 782256 763412 931696 936641 984137 991183 1021296 1036967 1171363 1167175 5301340 5443038 40.15 70.1 1
11:42:06 2024-01-23 732811 719554 220436 216444 352271 364084 385455 382292 245718 242167 296609 303494 336429 339334 4448936 4734547 6892682 6707412 1258008 1298575 324911 288811 306014 306852 354885 345082 335696 338508 231732 232027 741483 709774 1604104 1579657 491246 486805 708433 712295 899901 876261 930954 935352 987636 1000719 971293 1071149 2331135 2471340 1474084 1173643 782693 765851 930338 928850 986969 997379 1023197 1032398 1162143 1165417 5258099 5411688 40.15 70.1 1
11:42:07 2024-01-23 721753 720348 219745 217117 353290 360799 386070 381792 246511 241761 295610 302115 334759 339723 4442739 4746071 6886144 6716285 1274318 1298538 324622 288797 305631 306384 353737 342415 334569 336071 231804 234652 742912 709774 1603072 1586117 491760 486907 710445 714322 893534 872468 936977 940115 984201 1001697 974077 1080499 2337095 2460374 1482224 1178670 778912 767213 938214 928850 977749 993989 1030661 1038446 1157136 1158022 5192956 5430671 40.15 70.1 1
11:42:08 2024-01-23 719707 717151 220502 216478 355044 359640 385527 383205 244928 242167 295596 303494 334948 340309 4442739 4812747 6903201 6707777 1253098 1298483 325871 288314 304577 305989 355314 342127 335578 336271 231407 232096 744039 720031 1610482 1572135 491002 485529 707393 714699 894802 870743 935682 943494 984736 997121 968465 1082076 2337095 2434461 1405301 1184641 777802 762294 938214 935266 977749 991183 1023234 1041780 1164592 1164670 5226149 5436170 40.15 70.1 1
11:42:09 2024-01-23 732103 716366 221156 216444 352055 362985 385527 383241 244757 242167 296645 302805 335958 341095 4446624 4798141 6942241 6678165 1234834 1293776 328368 287585 305938 305989 351893 345020 336206 339334 231661 232027 740053 718362 1649762 1558457 489158 486769 706391 714322 898660 871232 931617 940819 989071 1003114 962805 1075850 2327823 2443681 1480189 1179379 781139 763412 931663 935540 985570 996100 1019841 1035454 1169703 1170518 5276910 5436170 40.15 70.1 1
11:42:10 2024-01-23 732807 720099 220471 216444 355048 364084 387267 380658 245511 242167 295740 301512 336759 340354 4446160 4719081 6892389 6697925 1257044 1296730 323390 288757 303863 306636 352183 345544 336206 336613 232492 231670 743954 710282 1602274 1576897 490549 486877 710445 714322 893910 875019 935015 938080 988258 1009336 974057 1075083 2332794 2464068 1450987 1173643 780025 765851 933682 928850 985570 997379 1026189 1032978 1160496 1163735 5254346 5436170 40.15 70.1 1
11:42:11 2024-01-23 723293 720099 220431 216478 353821 360799 386070 382687 245851 245021 296093 304348 335817 341542 4443126 4775629 6848051 6687228 1264939 1301348 323912 288554 305974 305558 352218 342523 334569 334591 233254 231636 751488 715131 1599604 1576625 492645 486012 711960 717383 892267 869889 938885 943494 981379 999540 974057 1085202 2335434 2441948 1368631 1181273 776693 765581 939545 934211 977786 993989 1029525 1038589 1164592 1161377 5220477 5449428 40.15 70.0 1
11:42:12 2024-01-23 727790 718501 221218 216874 357568 363757 387725 385005 245578 243556 295596 304348 336830 340713 4449693 4834887 6927305 6687397 1247266 1294889 325380 288982 304577 305558 354304 342559 335732 338140 231768 233043 747818 715131 1621810 1572135 493347 486769 706391 719495 897199 868890 932317 947274 990546 1003114 967741 1077423 2327823 2452901 1472049 1184641 782693 762060 933028 935315 983358 991183 1022103 1038484 1172929 1167138 5305127 5445715 40.15 70.1 1
11:42:13 2024-01-23 732832 721162 220290 217013 355048 362803 383924 382796 245543 242604 296466 303281 335923 339611 4443256 4753526 6932291 6696776 1253994 1294889 323877 288757 303402 304542 354921 342523 336206 338140 231083 232062 752168 710048 1605862 1574370 491246 486697 707393 712295 901823 876261 930254 936678 990510 1006453 971293 1069626 2332794 2471340 1367102 1177831 783808 765851 930338 930203 986969 997343 1021296 1032398 1162143 1170518 5292029 5444569 40.15 70.0 1
11:42:14 2024-01-23 723808 719408 220295 217689 355546 360582 386470 383374 245753 246168 296645 306808 334737 341196 4436531 4733314 6864038 6696776 1270044 1294889 323167 288757 305252 305989 353241 342487 334605 336649 231804 232027 750718 707746 1621822 1586117 494049 484915 710445 715338 894802 873742 936830 940819 984201 1003114 974842 1082039 2340421 2460374 1482224 1178670 778635 767758 939674 928776 977749 996805 1031397 1038409 1159344 1162037 5200471 5424060 40.15 70.1 1
11:42:15 2024-01-23 721656 719638 221395 216379 355048 359640 385455 385551 245508 242843 296329 303281 334913 341304 4445909 4807990 6892607 6688612 1253538 1298575 325906 287967 305687 309077 354921 342343 336591 336271 231768 232743 747818 721182 1600350 1572135 491945 486217 709401 717303 894802 871362 937017 944836 986997 998798 968465 1085031 2337779 2434461 1474084 1184641 777247 762294 940879 935540 977749 994685 1028539 1044203 1167661 1164560 5223789 5434962 40.15 70.1 1
11:42:16 2024-01-23 732807 717387 221621 217177 355048 362876 385420 383134 244175 242878 297784 302643 335958 341095 4445909 4775747 6958333 6696950 1243225 1296730 326820 288522 303615 304542 353884 344461 337562 336578 231768 233102 749102 715131 1627989 1566542 489158 486697 706391 713307 901107 875637 930217 940819 994805 1006417 966945 1075887 2332794 2443681 1484259 1180353 783375 765581 935691 934729 988230 998924 1020456 1037986 1167031 1173728 5275036 5433961 40.15 70.1 1
11:42:17 2024-01-23 731059 721368 221085 216746 354047 363720 389269 383374 245648 242878 296609 301689 337008 341095 4433476 4692295 6873889 6715926 1257007 1294889 324819 288847 304955 309330 351893 342487 335543 336036 232492 232027 755068 714111 1607463 1576610 489158 486697 713479 712295 894802 878753 937686 936907 986997 1007839 976832 1078850 2333017 2458630 1396235 1169946 780062 768738 936968 932893 983321 1002469 1028615 1037670 1158741 1164670 5245522 5430671 40.15 70.1 1
11:42:18 2024-01-23 723808 721684 221183 216413 354317 360763 385455 382022 245305 243626 295596 301206 334984 339246 4436531 4768238 6826624 6674086 1267643 1297652 323581 288757 305938 305773 355423 342163 337157 336071 232819 233335 757206 714073 1622484 1581108 493347 485976 713479 718401 889495 871159 939516 943494 982770 1000246 976138 1081887 2341778 2458804 1484259 1182038 777315 765544 939674 933400 981887 996100 1032133 1041451 1165448 1162074 5218522 5449428 40.15 70.1 1
11:42:19 2024-01-23 728304 718428 220467 216413 354073 360510 384878 381721 245683 242913 295181 301241 335923 340092 4436531 4812837 6920925 6650182 1245458 1294889 324592 288491 305938 305558 352218 344984 335732 337594 231768 232027 750718 719233 1607130 1567677 491945 490092 707894 717346 904565 870743 930254 945906 990546 1005326 970218 1081150 2331786 2454114 1478154 1188022 785193 760994 935674 936641 983358 991847 1022604 1038409 1172062 1167239 5303293 5427202 40.15 70.1 1
11:42:20 2024-01-23 732034 720307 220392 216936 355048 363498 384302 382833 245718 242167 296013 303494 335958 339611 4436531 4744556 6901728 6688439 1254890 1294889 323877 288757 303579 309366 354670 342451 335732 338377 231534 231993 770427 710790 1611703 1575489 491002 486769 708396 713307 898800 876261 933594 939502 991841 1008538 971108 1072747 2336775 2474390 1452981 1175316 782816 765851 931000 931290 986969 997343 1022432 1034835 1162143 1167102 5261857 5429036 40.15 70.1 1
11:42:21 2024-01-23 721753 719531 219710 217083 353290 360763 385527 380919 246441 242098 296156 304240 334984 339723 4433932 4715292 6864813 6706342 1263419 1295665 323877 288314 302692 304542 353884 342415 336084 336307 232492 232027 752168 709037 1652733 1581381 490549 486217 710445 713629 894559 879462 939695 939576 984054 1005208 973909 1081731 2342086 2452901 1456971 1173891 777272 768601 938338 926111 979609 1002198 1030661 1037669 1152923 1163022 5178027 5411651 40.15 70.1 1
11:42:22 2024-01-23 722535 720062 221430 216448 355044 360835 387813 382060 244210 242878 295525 303494 335958 340201 4436254 4761456 6839983 6688552 1259296 1297652 324890 288314 305974 305953 355172 342451 336556 335565 233218 232062 751625 717178 1617060 1578532 492571 488983 712249 718400 894475 871982 939695 946143 986886 1001660 971219 1086788 2335743 2434461 1438557 1182955 775605 763228 940644 934211 976363 992584 1028459 1040882 1163731 1163022 5212828 5440050 40.15 70.1 1
11:42:23 2024-01-23 732103 717917 221338 215738 354798 363498 385491 380884 244175 243286 295596 302643 336972 340333 4436531 4775747 6939629 6669425 1238842 1294889 324854 288757 306442 305558 354670 345508 336206 337358 232456 234652 750718 721296 1602656 1567064 491596 486697 708898 718400 901182 871982 932280 943494 990473 1005244 968800 1075523 2327823 2443681 1480189 1183798 782693 761178 931659 935278 986969 993286 1022025 1036967 1171363 1170482 5284455 5430671 40.15 70.1 1
11:42:24 2024-01-23 732034 718465 220436 216780 355299 364529 385491 382292 245305 242167 296156 303068 336972 339574 4427152 4710840 6887957 6688439 1257082 1294889 323355 288491 303615 305989 354384 345254 336609 339574 232241 233992 754347 709774 1606177 1578853 491945 489910 710409 714322 897384 876261 935015 939576 986997 1009336 972674 1072633 2334454 2467837 1400002 1171974 781139 767758 931659 927487 986269 998789 1025951 1032072 1162143 1164670 5256198 5421292 40.15 70.0 1
11:42:25 2024-01-23 722780 719634 220396 216409 353825 360799 385527 382022 245936 242540 295704 302536 334984 339723 4433367 4751254 6836757 6678018 1266498 1296730 326676 288468 307831 305522 355620 342307 337396 335929 232875 233828 751488 714538 1625038 1576897 492645 486354 712466 718400 893835 870743 939553 944836 981379 1003629 973365 1085239 2337095 2443681 1368631 1181273 776140 764495 939545 933939 977749 993989 1030661 1041451 1164592 1160519 5209103 5440050 40.15 70.0 1
11:42:26 2024-01-23 728940 716366 220431 215742 353330 363754 384878 380919 245305 243661 295704 302280 336429 340092 4436531 4794596 6915994 6659979 1248480 1298511 327210 288613 304398 305917 356430 344839 336407 337962 231590 232027 749268 716666 1657237 1572135 494049 486769 707393 718401 898836 869322 930917 944483 990510 1003114 962805 1078722 2325155 2445952 1478154 1183726 782256 761178 931696 935278 985570 993720 1022025 1038446 1171363 1170518 5291941 5440050 40.15 70.1 1
11:42:28 2024-01-23 732807 719517 220467 216746 354798 364599 385455 382833 245683 242167 296609 303494 337008 339611 4436531 4720112 6905009 6702756 1258486 1296656 324875 288649 304362 306816 355638 346033 335732 338104 231768 231831 755975 710790 1609738 1575489 491596 486877 710409 714322 898660 876261 933019 938043 990510 1009336 972674 1072628 2331135 2471340 1415079 1173643 782693 766935 931424 928850 986969 998789 1026189 1034459 1162143 1165417 5256198 5419644 40.15 70.1 1
11:42:29 2024-01-23 722780 715532 220396 216448 354109 360763 385491 381752 245718 242878 296100 302080 334984 339210 4436531 4750979 6846910 6678555 1275232 1298227 324694 288757 303330 308859 354020 342199 337598 336578 231732 232062 741483 707746 1600289 1589498 492996 487252 710445 714322 891900 873508 937017 940819 984201 1003114 976684 1082076 2342086 2462121 1482224 1178670 778912 765814 939545 928850 979609 995395 1032133 1039187 1158778 1158635 5185456 5411651 40.15 70.1 1
11:42:30 2024-01-23 719707 717926 220462 216448 355044 359640 385185 382901 244963 242505 296609 302716 334948 343977 4433783 4772212 6884867 6687557 1253538 1296606 325906 289090 307151 306636 354921 342415 336591 337121 231661 235640 749923 717178 1641279 1572135 491945 486217 708396 715242 894544 871196 937017 944945 986166 997389 970566 1085202 2337095 2434461 1397477 1184641 778357 763924 939545 936205 977749 993286 1024654 1041669 1164592 1163853 5220477 5430671 40.15 70.0 1
11:42:31 2024-01-23 732564 717414 221466 216448 354047 362985 385527 384085 244210 243549 296466 302183 336252 340874 4446637 4775033 6951660 6669274 1240732 1296730 325344 288554 306442 305773 354776 345560 336681 337594 232129 232027 752168 720264 1628398 1561779 490549 486805 708396 716801 900012 870743 930254 943494 990510 1004533 965340 1075887 2325155 2443681 1424130 1182955 782256 765498 931659 936870 985998 993286 1022754 1038446 1171363 1170518 5286316 5440050 40.15 70.1 1
11:42:32 2024-01-23 732039 719522 220431 216767 354798 364846 385491 382292 245437 243815 296394 303316 338728 339428 4443088 4728407 6902851 6696950 1257082 1294889 324875 288757 304078 305989 354921 345020 336681 336613 232667 231993 742368 711061 1602925 1576897 490549 486877 711960 714322 897462 876261 935682 940152 984772 1010800 974057 1074062 2330861 2464339 1401885 1174479 780621 765359 931696 930205 985570 997343 1025951 1029391 1158814 1163735 5248694 5426798 40.15 70.1 1
11:42:33 2024-01-23 722780 720385 221085 216444 356810 360546 386362 382074 245623 243182 296013 304348 334843 341542 4437132 4746071 6850576 6688477 1273755 1294889 324911 288766 304577 305989 356628 342487 334605 336649 231804 232027 752168 709774 1628819 1586117 493347 485292 712466 715242 891937 873742 936773 940819 983504 1003114 974805 1082076 2340421 2462121 1482224 1181273 778912 767758 939545 931290 977749 993989 1032133 1038446 1162143 1158022 5196626 5411651 40.15 70.0 1
11:42:34 2024-01-23 722724 719642 221528 217203 355529 360582 384771 385005 245130 242774 296268 303066 334807 341028 4433367 4813543 6908582 6674086 1251309 1294889 325871 288554 305042 309113 352183 342379 336591 339057 231804 232777 748452 719233 1625196 1574370 493072 486217 707894 715242 894544 871159 934741 944165 987599 997389 968502 1083443 2337095 2434461 1474084 1184641 778912 762800 939545 935278 977749 993275 1024691 1043181 1166317 1165531 5229883 5445715 40.15 70.0 1
11:42:35 2024-01-23 732103 719638 221324 217320 353902 362767 385348 385950 245270 242505 296847 302536 336500 341395 4436531 4765644 6962720 6696776 1243641 1293970 324890 288852 305363 306550 354420 342523 336681 338104 231083 233136 752866 713092 1613736 1571019 490898 486733 706391 713034 901182 876261 929593 938043 991841 1007875 968428 1071187 2331135 2462121 1354440 1177831 783808 765581 933028 931562 986969 991697 1019841 1033868 1162143 1174625 5263718 5429436 40.15 70.0 1
11:42:36 2024-01-23 725870 720166 220944 218509 354047 360763 386686 380919 245511 243815 297230 303281 335019 341064 4430651 4687065 6849117 6678866 1257082 1296663 323390 288757 304577 308895 352183 345544 336681 336071 233054 231993 751488 711061 1613343 1575921 490549 489668 712466 714322 897384 876261 935682 938080 984772 1009372 974057 1075611 2331135 2462121 1359713 1172659 780025 765851 933682 930205 985570 999226 1028615 1034835 1161932 1167976 5250141 5424060 40.15 70.0 1
11:42:37 2024-01-23 723808 720594 220471 216444 353852 360546 385491 382022 245340 242913 295740 304276 336088 339759 4436254 4751254 6831885 6668639 1266498 1296730 323912 288350 305959 305989 352218 342523 336681 334627 233290 231797 747200 716666 1634547 1576897 491945 486012 711446 717346 892267 869889 939590 944836 982807 1000282 972674 1086788 2335743 2440216 1378718 1181273 776140 764495 940879 935556 979609 995213 1032095 1042624 1165411 1162074 5215315 5436170 40.15 70.1 1
11:42:38 2024-01-23 724615 719638 221298 216448 354392 362985 384337 384460 244963 242202 294838 302781 335958 339611 4439571 4818683 6919878 6650220 1244568 1294889 324401 288554 304577 305129 353772 344171 335732 337630 231768 232062 749268 716666 1650723 1574097 493347 486877 707894 719495 900786 870125 932317 944520 990546 1003114 966747 1078229 2327823 2445952 1424130 1184641 783375 763348 935691 939539 986624 993916 1022679 1038259 1171253 1172177 5276910 5430671 40.15 70.0 1
11:42:39 2024-01-23 732034 719009 220185 217393 355048 364554 385220 382292 245718 242167 296401 303068 336701 339094 4430205 4722667 6891902 6683650 1254890 1294889 322869 288757 304114 309184 354921 345264 335732 338650 231447 231993 750718 707746 1618619 1575779 491246 490128 709438 713307 898836 876261 933019 938080 989108 1008623 972674 1072438 2334454 2477429 1455919 1176013 783375 769943 932364 931506 989702 1001049 1025914 1032398 1162143 1167138 5248694 5416312 40.15 70.1 1
11:42:40 2024-01-23 721753 720437 220053 216483 353825 360799 385527 382833 246315 242167 296156 302536 334948 339759 4427152 4741902 6835950 6682627 1270120 1296730 322904 288757 305508 305773 354042 342487 334534 336613 231804 233335 756462 711457 1608182 1581381 492996 486012 711446 717346 892267 872468 939590 942825 982807 1002136 975952 1085068 2345122 2459876 1484259 1182038 777802 765544 940343 933939 979834 991625 1030990 1042901 1165448 1159698 5200357 5426798 40.15 70.1 1
11:42:41 2024-01-23 723756 718465 221120 216478 354131 360799 383188 382060 245305 242540 296401 304869 334679 339210 4433367 4822150 6911067 6668363 1249523 1296730 324627 287909 304542 304810 353772 342523 335732 338423 231768 232096 749268 715131 1602925 1573252 494049 486733 706391 718438 898836 868890 933019 947452 991879 1001768 968912 1081274 2337779 2454114 1417039 1192179 783250 765581 935691 934889 984720 992584 1020216 1038663 1172058 1167138 5286316 5430671 40.15 70.0 1
11:42:42 2024-01-23 728659 716407 220242 217152 354547 360907 383188 381798 245683 241761 296645 303068 334984 338223 4430205 4745401 6910553 6687397 1253098 1291218 322904 288761 303579 308859 353920 342487 335732 338650 231768 231993 748093 707746 1623975 1574370 491945 486841 708433 713307 902465 879462 934300 939576 990400 1008094 971108 1072325 2331786 2471340 1445002 1175316 783375 769388 931387 930865 986969 999385 1023159 1034059 1161319 1165453 5248694 5403935 40.15 70.1 1
11:42:43 2024-01-23 721753 720348 220053 217117 353821 360799 386106 380350 246476 241796 297288 302080 334984 340273 4423995 4724575 6874165 6701733 1272770 1296457 324586 288757 304256 306420 354233 342487 335813 337358 232492 232062 752168 709774 1610939 1586117 494753 488636 713949 716792 894766 876060 938355 942256 985487 1003004 976572 1082039 2342086 2462121 1484649 1180353 778912 765814 940975 928850 979609 996805 1032133 1039928 1158778 1160316 5193018 5430671 40.15 70.0 1
11:42:44 2024-01-23 719707 716370 221085 216444 355546 360183 385455 383205 244928 242505 296609 302252 334948 343488 4436531 4802437 6872990 6674086 1252645 1296730 325871 288386 305042 308895 354921 342379 336556 337086 231804 234386 746981 720031 1624175 1576284 491945 487252 708359 717377 896451 873844 936905 945619 986864 991706 968428 1085181 2342086 2434461 1452981 1187962 778912 765013 940212 935278 977749 993989 1024691 1042401 1164592 1164670 5231679 5411651 40.15 70.0 1
11:42:45 2024-01-23 732564 716366 221085 217087 354047 362948 385491 384319 245134 243549 297273 302643 336429 341095 4421164 4767362 6948981 6683650 1238064 1296730 325906 287679 304577 305634 353884 344705 337598 339574 232206 234616 750718 719233 1615416 1567337 490824 488983 707230 714285 901070 876261 929556 940878 994657 1006381 968119 1076655 2335743 2450740 1428043 1177831 783250 765581 934345 934211 986697 991697 1019841 1033868 1164621 1173567 5269382 5411651 40.15 70.1 1
11:42:46 2024-01-23 724653 719522 220467 217087 354047 360641 387813 381757 245305 242540 297092 302183 335640 341268 4427152 4692295 6854600 6706342 1263419 1296730 323877 288297 304326 306780 353666 342199 338591 336436 232559 234322 742912 711809 1625885 1588139 491945 486907 710445 713307 895834 876114 936773 940115 985598 1005919 976188 1080462 2342086 2460374 1484259 1173643 778386 768094 939545 927460 979834 998789 1030661 1039928 1155424 1163846 5181739 5411651 40.15 70.1 1
11:42:47 2024-01-23 721753 719253 221466 216409 355044 360835 387813 383205 245047 242878 296573 303494 334984 341268 4436531 4768238 6874165 6678018 1255304 1299437 328600 288238 305364 306852 355387 342343 339071 336436 232313 234652 741483 720031 1636769 1574370 491447 486907 709401 717266 894802 871159 938355 945507 986997 1000014 970566 1085202 2337095 2434461 1472049 1184641 778357 762763 940879 936870 977749 993989 1026189 1041660 1167144 1164670 5218522 5427202 40.15 70.1 1
11:42:48 2024-01-23 732103 717921 221812 216409 354547 362948 385491 382597 244175 242913 297063 302805 336736 341095 4427152 4757017 6948981 6697925 1237397 1294662 326714 287540 305113 306852 353811 344839 337157 337358 231804 232027 752168 718996 1631576 1566224 490549 486733 706690 714322 901144 875640 930217 940819 993395 1006417 967704 1077423 2331135 2451161 1454976 1178536 783808 765581 932991 934211 986969 997379 1019841 1035416 1162907 1173838 5263744 5430671 40.15 70.1 1
11:42:49 2024-01-23 728655 720572 220431 216409 354047 360871 387813 381757 245683 242878 297554 302183 335958 340788 4427152 4681780 6877496 6687987 1258486 1296663 326749 288613 304542 304508 354670 346069 334605 339094 233039 231993 748629 712075 1601009 1581101 490201 486877 713479 714194 897384 876261 938355 938080 989808 1010800 974768 1078998 2334454 2462121 1381773 1171974 781139 766935 935401 930205 985570 998789 1029193 1035980 1162143 1165490 5239288 5432952 40.15 70.1 1
11:42:50 2024-01-23 723808 721389 221125 216444 354348 362948 386650 382833 245511 243286 296164 302536 336465 339246 4427152 4762445 6846910 6688287 1273755 1297379 324694 293214 305220 306204 354233 342487 334569 337086 232293 233956 745771 710790 1613475 1586117 493347 486697 713499 717309 894802 874747 940892 943494 984201 1003114 976684 1082076 2340421 2462121 1454976 1181273 778912 767758 940212 931562 981705 991661 1031724 1041451 1162143 1158598 5211072 5421292 40.15 70.0 1
11:42:52 2024-01-23 722724 718465 221430 216444 354392 360835 384878 382060 245683 242878 295740 306532 335958 341160 4436980 4801564 6918458 6682935 1251674 1296625 325309 288481 304542 308931 354304 342307 336681 338615 231407 233206 746369 716666 1606484 1574370 494401 485256 707393 718401 900012 869889 935682 947378 989035 999540 967018 1078083 2337095 2443681 1401878 1192268 781139 765581 937005 935540 983358 992584 1023962 1041660 1169666 1166277 5244853 5429036 40.15 70.0 1
11:42:53 2024-01-23 728655 716366 220431 217117 355048 360835 384337 382937 246062 243549 297626 303280 336217 341542 4436741 4749446 6952172 6688439 1237479 1294889 327136 287805 305042 304542 353884 345264 334605 337358 232527 232027 740053 717178 1621292 1567337 490549 486769 706391 713814 903750 875640 930254 940819 993395 1006453 967704 1075887 2327823 2449423 1482224 1178670 783250 765581 934345 934211 986269 991733 1021296 1035416 1164621 1173838 5265617 5439149 40.15 70.1 1
11:42:54 2024-01-23 728927 720572 220462 216936 352055 360546 387251 384387 245816 242808 297482 301618 336321 342514 4433656 4692295 6874610 6687987 1254890 1294889 323842 288757 304542 306852 354921 346351 334605 336342 232667 231670 754347 710790 1609170 1576897 490549 489632 712972 714194 897384 876261 937017 939485 987599 1012230 974077 1078191 2332520 2462121 1383622 1171974 780621 768057 934345 931562 986269 998789 1028917 1032361 1160496 1163839 5239288 5421292 40.15 70.0 1
11:42:55 2024-01-23 723808 723469 221183 216839 357058 360726 385384 382796 245417 243352 296430 303173 335782 341542 4436531 4766560 6838982 6688439 1273755 1297652 324911 288757 305006 305989 356628 342523 335578 337594 232527 232027 752168 710790 1624235 1586117 494049 488290 713479 717346 894802 875019 939553 943494 984201 1005244 974805 1083656 2337095 2462121 1454976 1181273 780025 767758 940212 933939 980530 991661 1032495 1041451 1165448 1158059 5211072 5441816 40.15 70.0 1
11:42:56 2024-01-23 724565 719638 220979 216978 355624 360654 384735 385551 245543 242167 296120 305599 335958 338972 4442868 4811722 6915994 6668994 1253098 1296730 325380 288757 305006 309366 354339 344461 335543 339161 231768 233102 746369 717178 1607120 1574370 494478 485292 707393 718401 898660 870542 935406 947274 991951 1001697 968428 1078888 2337095 2452901 1401389 1192268 783808 765581 937005 936870 984173 993989 1021705 1040253 1173860 1167175 5290108 5439036 40.15 70.1 1
11:42:57 2024-01-23 728549 719638 220290 217658 355012 362912 383188 382370 246097 242133 297784 302676 336937 339246 4424233 4754691 6929204 6688439 1245458 1293970 325344 288757 303615 305251 354670 344497 334605 338650 231407 233264 744919 713092 1627935 1572135 491246 486769 707393 713814 901461 878129 931617 939448 995449 1009336 971293 1072788 2334454 2467565 1336396 1177831 783808 767758 934345 933548 989776 997343 1022754 1037276 1165300 1174625 5269339 5424060 40.15 70.0 1
11:42:58 2024-01-23 725344 719485 221120 217974 354547 360510 387560 381453 245476 241761 296883 303494 335852 341304 4427152 4681602 6855035 6696776 1262517 1298575 324819 288757 305257 305464 353884 342415 338315 336578 232890 232062 753618 713092 1603720 1585610 491945 485256 710445 713814 894802 876959 938180 939448 986297 1000719 974805 1082039 2343035 2458630 1458966 1174479 777802 769763 939545 928844 984546 1002469 1031945 1039816 1156202 1164633 5185289 5430671 40.15 70.0 1
11:42:59 2024-01-23 722572 719638 221670 216897 356049 360871 386943 382025 244071 243286 296609 301172 335958 339687 4427152 4756383 6850300 6668639 1253538 1297652 325835 287873 305887 305989 354921 342451 337371 335565 232527 232062 747818 719233 1632003 1574370 491945 483856 710445 716838 891900 870542 936810 945507 984772 1003114 971256 1086788 2335743 2431009 1436601 1184641 777780 765013 943697 938129 979646 993916 1026077 1045607 1168765 1167112 5204483 5423290 40.15 70.0 1
11:43:00 2024-01-23 731059 718506 221302 215773 356053 364341 385185 381757 244757 243696 296401 303068 336972 340092 4430205 4785020 6906648 6659132 1235284 1294889 324854 287990 306442 308823 354670 344973 336681 337594 232328 232062 741483 720264 1615335 1562616 491246 489632 709438 717383 900823 872468 933019 943494 992691 1000719 966747 1078998 2327823 2451237 1426086 1185418 783375 762724 935637 939539 988696 995322 1025679 1038446 1171363 1172177 5272842 5411688 40.15 70.0 1
11:43:01 2024-01-23 734894 720608 221085 217117 353330 364591 387231 382833 245718 242709 296645 303494 337043 339611 4430205 4710840 6873251 6687397 1257044 1294889 323912 288852 304577 309003 352183 346069 334569 336578 232931 231993 750059 711568 1604225 1576610 490549 490857 712466 714194 897384 876261 937017 939485 987672 1011514 974805 1080339 2339080 2465581 1379924 1174334 781139 769943 935691 931906 986969 1000237 1028917 1034096 1161996 1166241 5244528 5411688 40.15 70.0 1
11:43:02 2024-01-23 722499 721270 221120 216409 354104 362948 385527 382292 245179 243286 296401 302080 335958 339246 4427152 4758070 6826624 6668639 1262890 1298520 325344 288757 306478 308895 353511 342523 335578 334591 233290 232027 745771 717963 1606642 1576897 492645 486769 712466 719495 891937 870542 939553 946180 987555 1005054 975842 1088302 2339444 2441346 1391017 1184572 777802 765038 940916 935266 979609 996805 1031397 1040919 1167144 1163736 5201666 5430671 40.15 70.0 1
11:43:03 2024-01-23 731059 719554 221426 215773 352306 364084 385491 382060 245169 243731 295740 301860 337008 340092 4436531 4784284 6902949 6668639 1240645 1296625 325380 288757 306514 305989 352183 346106 336681 338104 231839 232062 741483 720264 1611891 1565111 491945 489704 709942 719458 899567 874466 938717 948163 993248 1007381 970292 1082046 2331786 2452901 1452981 1187113 783808 764364 934987 938043 986269 993989 1024215 1039928 1172218 1170518 5292128 5430671 40.15 70.0 1
11:43:04 2024-01-23 733473 719522 220467 217113 352271 364599 385491 382564 245718 242540 297099 303494 336465 339611 4430205 4731927 6873046 6682627 1253388 1294889 323390 288757 304327 309113 354921 346069 335732 337358 232492 231636 743249 709774 1611703 1576897 491945 490798 713442 716320 897088 876224 934186 940915 991916 1010618 975369 1075850 2327823 2471634 1476119 1174479 781139 767514 934073 930876 986969 1000237 1026263 1033906 1162143 1166277 5246779 5411726 40.15 70.0 1
11:43:05 2024-01-23 722780 720644 220431 217083 354357 360835 386650 382022 245718 242709 296136 302115 335019 339210 4427152 4747593 6826624 6678018 1264003 1294770 323912 288350 306010 305989 353241 344497 334640 336071 233618 231993 751488 715904 1623519 1584206 494401 486625 713986 718291 894475 873222 942384 946180 984201 1001697 973387 1088253 2337779 2443681 1395058 1184572 776693 765581 940879 934211 980567 991661 1030990 1040919 1164592 1163022 5201666 5430671 40.15 70.0 1
11:43:06 2024-01-23 727865 720062 221466 216413 354392 364048 385527 382060 245683 243696 295704 301241 337008 340340 4430902 4811722 6907870 6668639 1248752 1296730 325607 288982 305006 308461 354339 345544 336681 338401 232241 234386 747818 716666 1644903 1576610 494753 486697 708359 719310 901748 870743 934300 949365 994741 1005956 968465 1078120 2332413 2452901 1478154 1187176 783808 763141 935691 939412 986269 993989 1022567 1040708 1173797 1170518 5295721 5436170 40.15 70.0 1
11:43:07 2024-01-23 732817 720099 220502 217152 352306 364084 384914 380884 246476 242202 297063 306664 335994 339611 4430205 4741190 6891902 6687397 1256768 1294889 322939 288757 304326 306780 355889 346059 336645 337997 232711 234322 737083 710790 1611703 1579977 492996 490742 710445 715338 899877 878605 935682 939448 989071 1010918 974020 1074746 2332794 2471634 1480189 1175316 783808 769219 931696 931565 986969 1000273 1026263 1034679 1161226 1167175 5250595 5426798 40.15 70.0 1
11:43:08 2024-01-23 721753 720608 220431 217152 354423 360799 386378 380884 246511 242540 296645 302992 334984 340273 4436531 4740832 6845275 6696776 1273405 1299437 327174 290282 304434 306852 356934 344352 337634 337215 232711 233357 741483 709774 1627133 1586117 494753 488983 713462 715206 894839 875640 940291 945507 984040 1003114 977685 1085031 2343753 2462121 1486294 1180433 780305 768094 940879 931562 980567 997343 1030990 1041451 1159673 1163022 5185575 5421292 40.15 70.1 1
11:43:09 2024-01-23 720665 717957 221470 216970 352271 360472 386650 383205 244963 242913 296645 303494 334984 341340 4430205 4783586 6863265 6679283 1254853 1298575 325800 288508 305830 306600 355387 342343 337465 336542 232691 233136 749268 720264 1618738 1576897 491945 485256 710445 718400 895750 871232 936847 945895 989808 1000014 971293 1085239 2337095 2441948 1446997 1184641 780025 764495 940879 936678 980567 993989 1026263 1043998 1168602 1167138 5220477 5430671 40.15 70.0 1
11:43:10 2024-01-23 730731 716366 221501 217109 354047 362985 386686 383277 244963 242540 297554 302643 336465 341095 4427152 4754779 6942852 6687987 1236025 1297438 325765 287778 308124 306852 353884 345508 335543 339574 232568 233067 741483 720927 1621637 1562889 491209 489595 709438 717309 901425 875019 933019 943494 993395 1006381 965574 1078722 2327823 2443681 1454976 1181963 783808 763412 934345 938709 989073 991395 1023925 1039928 1171363 1170518 5261287 5411688 40.15 70.1 1
11:43:11 2024-01-23 733080 722426 220467 216931 353821 365115 386650 383103 246062 242878 297273 301172 337008 339574 4427152 4723198 6893527 6707149 1258448 1298575 324622 288757 305220 306744 355889 346278 336444 338650 232492 232062 742912 711809 1605870 1576897 491945 490706 712466 714322 901461 878753 934583 939412 990510 1009300 974057 1072751 2333017 2471340 1476119 1175316 783808 769182 931659 931562 989813 1001688 1026226 1038171 1162907 1167257 5252053 5421292 40.15 70.1 1
11:43:12 2024-01-23 722780 720026 220396 217798 354317 360799 386686 382025 247029 242133 296847 302781 334984 340309 4440137 4703876 6866490 6706154 1262778 1296663 324854 288757 303579 305464 355423 342127 336957 337594 233018 233067 745771 709037 1632735 1585845 491945 485256 712466 714322 894802 879377 941636 940819 986997 1000719 977611 1081925 2343753 2458630 1462956 1173643 778357 770382 940212 930205 985533 1003105 1032133 1039928 1155461 1167102 5186558 5429074 40.15 70.0 1
11:43:13 2024-01-23 722520 719517 221812 217087 353294 362948 387885 383205 244928 243286 297266 304205 336689 343170 4434097 4751959 6826624 6688477 1268621 1296643 323842 288432 306297 305989 353737 345020 336049 337594 233254 233335 749415 715131 1630537 1583630 494401 488909 714509 719495 891937 874398 942307 945859 985598 1002405 971936 1088377 2340421 2443681 1380534 1183798 777802 765309 940879 936870 979834 991733 1033780 1043218 1166280 1164670 5201666 5430671 40.15 70.0 1
11:43:15 2024-01-23 729168 718501 221120 216444 354392 364599 387725 385278 245437 245714 296322 304562 336830 339428 4443088 4804531 6924793 6659261 1250580 1296730 325344 288766 305257 308895 354304 345544 336681 338650 231804 233102 747818 715131 1641668 1574370 494401 486841 708396 719495 899553 871362 935015 947237 993395 1005326 968502 1080415 2331135 2458344 1476119 1190572 783808 763412 937005 938760 985533 992584 1021705 1041451 1173760 1167175 5286316 5430671 40.15 70.1 1
11:43:16 2024-01-23 731965 719522 220220 217584 355683 360582 384194 383374 246336 242774 296955 303458 336559 340464 4430205 4742341 6927305 6696776 1251712 1293052 325085 288757 303615 304508 354921 344497 336681 338686 231407 233102 737194 711061 1610730 1574370 491797 486769 708433 714322 902427 878753 932890 940115 993395 1009336 972674 1072751 2334454 2471340 1351749 1178670 785769 768057 931696 934211 989776 998789 1022754 1034642 1162143 1170518 5265617 5422856 40.15 70.0 1
11:43:17 2024-01-23 726346 721684 221324 217724 355802 360618 386506 384460 245543 243815 297446 303494 334948 341028 4430651 4681780 6863944 6678952 1254890 1294889 323842 288757 304577 304508 354420 346596 335543 336613 233218 232062 751488 712830 1608115 1576897 490898 489632 713479 714136 897384 876261 936070 939448 987636 1011961 974805 1078998 2332794 2464302 1401885 1171974 781139 765286 934345 930865 986269 999494 1029193 1033906 1162143 1166277 5252053 5444569 40.15 70.1 1
11:43:18 2024-01-23 725827 720426 221360 216792 356557 362731 386506 382292 245511 242913 295740 302806 336453 341358 4430205 4761684 6826624 6678866 1271335 1296625 324911 288757 305938 306420 353772 342523 334605 337630 233182 231797 753643 713341 1609695 1583630 494049 486769 713462 719458 894802 875019 942307 945507 984201 1003114 976225 1086788 2340421 2462121 1456971 1182758 778912 767758 941048 934875 981961 997343 1034003 1041016 1166112 1162074 5212582 5433493 40.15 70.1 1
11:43:19 2024-01-23 727660 719638 221479 216927 355174 363498 385491 385826 245816 242913 295704 303027 335958 340853 4439571 4812837 6920925 6669425 1247741 1294889 324890 288757 304577 305989 354836 345020 336681 338686 232492 232777 748725 716154 1631892 1575489 494753 486841 708396 719495 901461 871159 935015 948655 994805 1000683 970529 1078888 2332794 2452901 1446997 1190572 783808 764495 936731 938228 986269 993275 1024065 1043495 1177926 1171294 5295834 5423327 40.15 70.0 1
11:43:20 2024-01-23 730889 720062 220431 217152 355683 362912 384302 383374 246097 242167 297266 303316 336465 340612 4423995 4747930 6906648 6698144 1250816 1294889 323947 288757 303579 304542 352183 344497 334569 338650 231372 232777 741661 711061 1636673 1575489 491002 486805 708396 714322 902741 878753 931654 939412 993395 1009336 974057 1071950 2334454 2471340 1347911 1177831 784925 768057 934358 935556 993918 1001759 1024947 1037986 1165448 1173728 5265617 5411726 40.15 70.1 1
11:43:21 2024-01-23 725827 719481 221085 217833 354798 360763 387704 382060 245718 241761 297590 301241 334984 341591 4427152 4688502 6859921 6706154 1262517 1297652 324854 288757 304613 305499 351893 342487 336627 336578 232563 234386 753618 713092 1623363 1584755 491945 485292 711960 714322 894802 878753 939590 940915 985598 1000683 974768 1081268 2343753 2456887 1432689 1175173 780062 773236 941013 931565 983321 1001542 1033570 1039779 1156165 1164670 5175942 5421292 40.15 70.1 1
11:43:22 2024-01-23 726002 718524 221670 216931 353542 360835 387885 382060 244928 243439 296789 301206 334984 339246 4427152 4747057 6846109 6668639 1253538 1296730 325380 287909 306442 308859 353206 344461 336320 335565 232890 232743 747818 719233 1609850 1576610 492645 486012 710445 718401 894802 871196 938848 944520 986900 1000282 971293 1085239 2335743 2436709 1420836 1184572 777802 763265 942354 936870 979646 993879 1030661 1040179 1164629 1165379 5209103 5434110 40.15 70.0 1
11:43:23 2024-01-23 731000 719258 221812 216073 353290 364341 386106 380954 244928 243696 296365 303068 336746 340092 4430205 4777848 6911573 6668773 1245962 1296730 327138 288757 306442 305558 353241 346069 336444 338140 232527 232743 741483 719233 1620278 1567677 493347 490396 709942 719495 901107 871159 932965 947237 993395 1000756 968800 1078531 2331786 2450630 1484259 1186265 785620 763228 935691 939375 986969 993989 1024065 1039816 1173860 1170765 5291941 5430671 40.15 70.0 1
11:43:24 2024-01-23 733080 719549 220935 217117 352302 364599 386650 382833 245718 242913 297063 301206 337008 339574 4427152 4722667 6891902 6674086 1257044 1294889 324911 288757 304542 309184 354921 345508 335732 338686 232492 232062 745771 710790 1617538 1576897 491945 490396 710445 713652 899827 878753 935682 941585 992621 1011401 973983 1075749 2336775 2476149 1478154 1177831 783808 769219 931696 933948 991183 1000237 1026226 1035454 1167105 1167175 5256198 5421292 40.15 70.1 1
11:43:25 2024-01-23 723564 720608 220396 217794 354357 360763 386650 382060 246476 242133 297099 302771 334984 340273 4423995 4715292 6859921 6696776 1268853 1295665 324854 288852 303366 305464 353206 342451 336591 337086 232492 232062 752168 707746 1649033 1586117 492645 485634 710445 714322 895750 879891 942346 940915 986923 1007381 979618 1085181 2341111 2462121 1458966 1173298 779503 771587 941048 930205 983358 1003892 1030990 1040708 1155461 1164670 5173449 5426798 40.15 70.1 1
11:43:26 2024-01-23 723321 719522 221847 216780 353294 362985 387885 382943 244928 243286 296430 301206 336500 339998 4436531 4761456 6864373 6668639 1252645 1294889 325871 287873 305938 308931 352218 342523 336591 335565 233218 232743 748093 719233 1617709 1575489 493309 488290 712429 720450 894766 871982 941038 947526 989804 1003004 974057 1087601 2337095 2436709 1394715 1182955 776693 765581 944767 935278 977749 991625 1032133 1043945 1164629 1163022 5201666 5426798 40.15 70.1 1
11:43:27 2024-01-23 728927 720373 221094 216073 353325 364599 385491 381757 245718 243696 295891 302748 337008 340092 4430755 4805728 6911067 6650182 1246813 1296457 324739 288757 304577 305773 354304 345544 336206 338140 231804 232096 750718 717448 1642090 1576284 494753 489487 709401 719310 903862 871708 932832 948618 993395 1000683 968502 1081787 2327823 2449423 1484259 1188811 783808 762258 935674 939412 986969 993989 1022469 1040708 1173760 1172177 5286316 5426798 40.15 70.1 1
11:43:28 2024-01-23 733149 719549 220431 217156 352271 364048 385491 383103 245511 242133 296645 303494 336429 339822 4427152 4738342 6912674 6687397 1253994 1291218 322904 288757 303615 308931 354921 344497 336609 338436 231518 234386 753618 710790 1605201 1576610 491945 489487 710409 715847 902576 878753 933019 939539 992621 1007875 974057 1075631 2334077 2471340 1452981 1175316 783808 770382 931659 931562 989813 1001688 1025458 1035491 1162143 1168827 5254346 5417426 40.15 70.1 1
11:43:29 2024-01-23 723025 720608 220242 217455 353860 360799 386414 380919 246476 242133 297207 302115 334948 340273 4420840 4728943 6854600 6688439 1264323 1294889 324627 288648 307104 308588 354776 342235 339311 336471 232747 232836 741483 711300 1614229 1589269 494049 485976 710445 713147 894544 880002 939516 940819 986997 1000719 979543 1082113 2344700 2462121 1486294 1175316 778912 770345 940879 930241 981961 1000273 1032133 1041451 1157136 1162913 5170612 5411688 40.15 70.1 1
11:43:30 2024-01-23 720421 718501 221843 217122 352306 362985 387921 383205 244963 243286 296026 306879 335920 340273 4423995 4757202 6859921 6668639 1252570 1299437 328600 288328 306370 306852 355387 342379 337264 336401 232923 233357 741483 720264 1601997 1575779 492645 485292 712429 718401 900712 872468 939553 948875 987599 1003114 972674 1088377 2340147 2434994 1440513 1184641 778462 764495 944933 937342 977749 993989 1029651 1041701 1168045 1163771 5216750 5411688 40.15 70.1 1
11:43:31 2024-01-23 732039 720380 222346 216444 352262 364084 385527 382060 244767 243491 296443 302431 336736 340612 4420840 4766475 6911573 6669465 1243679 1296693 324784 288649 306334 305917 355620 345887 337634 338140 232492 232062 741483 718996 1591632 1567337 492996 490396 710445 719495 903787 871232 933019 944556 992691 1006186 965611 1078998 2327823 2449423 1452981 1181273 783808 763924 934345 939448 988371 991661 1023197 1038446 1172099 1170523 5261601 5427202 40.15 70.1 1
11:43:32 2024-01-23 732895 720644 221120 217152 353294 364857 387539 380919 245546 242237 296358 301894 337008 339611 4423995 4704149 6895577 6687987 1258486 1297541 324911 288685 305866 305737 352218 345825 336206 338150 232241 231993 754347 709774 1604574 1576897 493347 491126 710445 714194 898836 876261 935682 940819 989108 1011514 974057 1077423 2334454 2471744 1392469 1174334 783808 769800 932991 931562 989073 1003105 1027727 1033906 1162907 1167234 5248694 5413563 40.15 70.1 1
11:43:33 2024-01-23 722270 720608 220431 216815 354109 360799 386686 380355 246511 242167 295596 302570 334984 339246 4420840 4743752 6875046 6688363 1267870 1294889 324401 288757 302727 304577 355350 342307 336591 336613 232527 232096 752168 707746 1630257 1586117 491945 485292 710445 714322 894839 878753 939590 940819 987582 1000719 976225 1082039 2343753 2460103 1458966 1173643 778357 770382 940916 930205 982659 1001688 1029488 1040922 1155461 1167332 5170726 5422652 40.15 70.1 1
11:43:34 2024-01-23 722567 720053 221501 217332 353294 360907 387921 382937 244963 242947 295453 306772 335958 339723 4424309 4752850 6838273 6659261 1262890 1299478 327405 287684 306190 306420 353241 344497 337598 337657 233618 232027 744341 717178 1601378 1576284 493347 486733 712466 719421 894802 871796 940892 944483 986997 1003114 972674 1088340 2340421 2434461 1436601 1188022 778912 764495 943591 936641 977749 993989 1029193 1044709 1167107 1166241 5209103 5428913 40.15 70.1 1
11:43:35 2024-01-23 732039 718465 222314 216444 355039 364048 386677 383170 244893 242913 297027 302359 336724 340559 4433656 4775033 6901945 6659979 1245458 1296730 325344 288757 308691 305773 353737 345789 336681 338615 232293 233067 741483 720264 1616702 1567677 494049 490706 710173 719495 902741 871159 932982 944483 993395 1006344 966981 1078961 2329687 2449423 1484259 1184641 783808 762763 935674 940041 986969 996100 1023159 1041137 1174694 1172177 5278911 5411613 40.15 70.1 1
11:43:36 2024-01-23 733149 720567 221196 216746 353294 364857 387195 383228 245781 243815 297266 304134 336866 339428 4424223 4735290 6895577 6678018 1257082 1296663 323355 288757 306338 304542 352183 346023 336444 338104 232855 232027 755776 710282 1603575 1576625 492645 491089 712466 716357 899938 878753 938355 940819 990473 1012230 974497 1077423 2334454 2471340 1373684 1175316 783808 769763 934345 931562 989503 1001688 1029193 1033868 1162143 1168918 5246779 5414116 40.15 70.1 1
11:43:38 2024-01-23 723539 720572 220431 217211 357568 364175 386943 383374 246336 242808 296430 305205 335782 342514 4433476 4746071 6835950 6687397 1268621 1298575 324911 288852 306406 305989 354268 344425 335508 337594 232860 231993 749415 713341 1605384 1581381 494401 489364 713462 719495 894802 875019 942307 945507 985598 1003114 974768 1084391 2337095 2453369 1486294 1182955 778357 765581 940879 935556 983358 991661 1033729 1041660 1164592 1161340 5203402 5422529 40.15 70.1 1
11:43:39 2024-01-23 723622 721867 221178 216983 357563 360690 384771 385551 245262 243147 296430 302992 335888 338936 4433783 4802343 6892644 6678866 1252820 1298575 325906 288757 305508 304508 355241 342379 336556 337594 232293 233461 748452 719233 1606054 1575489 492645 485256 709438 716801 899104 873742 938355 946180 990473 999567 971256 1085202 2340421 2440180 1460961 1184641 778357 764495 943591 938228 980530 993989 1029193 1044709 1167971 1167102 5211455 5427089 40.15 70.0 1
11:43:40 2024-01-23 733080 719880 221670 216236 356053 363866 385348 383134 244928 243661 296569 301172 336759 340354 4427152 4777327 6897303 6659381 1245924 1294889 328136 288757 305148 304878 353772 345544 336444 338140 232293 233067 752168 719233 1617580 1567677 494049 490360 709942 719458 902741 871159 934300 946529 993395 1006381 967704 1078998 2327823 2449423 1486294 1184641 786045 763412 935009 940078 989073 996805 1024654 1041451 1173760 1174625 5278799 5424060 40.15 70.1 1
11:43:41 2024-01-23 735772 720385 221293 217420 353790 365115 386650 380884 246160 243147 296987 303494 337008 339574 4430205 4701568 6878612 6688612 1254890 1296730 323842 288757 304542 306357 353171 346559 336206 338104 232855 232062 751488 709924 1601689 1576897 492996 491089 712466 716208 900148 878753 937686 940819 990473 1011961 975444 1076655 2334454 2477043 1413160 1175316 783808 770309 934345 931562 989776 1001688 1028615 1037873 1167513 1171294 5248469 5421292 40.15 70.0 1
11:43:42 2024-01-23 722234 720572 220431 216444 358075 360546 387195 383374 246476 242878 296013 304954 335958 339998 4417773 4736692 6826624 6688552 1273755 1300363 324911 288766 305436 305684 354268 342487 335543 338104 232492 232062 742912 711300 1644277 1586117 494753 486733 713462 718401 894802 876261 940892 944836 985598 1005244 977648 1086512 2343753 2462121 1456971 1182758 781139 768057 942316 935556 983844 999325 1036565 1044391 1164547 1162074 5212550 5407791 40.15 70.0 1
11:43:43 2024-01-23 725309 720312 220431 216897 354890 360835 387175 385005 245683 242709 296013 303027 334948 338223 4423995 4818595 6915718 6669425 1250415 1297652 327065 288757 305650 309294 355334 342487 334605 338650 231768 233102 746369 717178 1610393 1575489 494753 486697 710445 719458 898873 871196 935035 949328 993395 1003114 971219 1078888 2335743 2452901 1478154 1194824 786745 765433 939674 939539 987564 993879 1025679 1045607 1176327 1167184 5267145 5429036 40.15 70.0 1
11:43:44 2024-01-23 728890 718497 220295 217455 355546 362912 384302 382060 246062 242133 296430 301206 335688 338223 4417773 4742858 6906648 6688552 1249026 1291218 324854 288757 304078 304542 355423 344461 335543 339639 231372 232777 752866 713092 1612828 1575216 491945 486769 708396 714322 903107 880002 933019 940819 994805 1009372 974057 1072751 2339080 2477429 1334086 1180353 786745 770849 934358 934100 992593 1001049 1022754 1035454 1163731 1176295 5258099 5421292 40.15 70.0 1
11:43:45 2024-01-23 723559 718469 221120 217794 353294 360438 386686 382060 245683 241761 297554 303494 334948 341064 4427152 4681374 6855461 6696776 1264323 1296730 324890 288504 304327 306635 354384 342451 336591 337086 232855 232062 742912 710554 1623036 1585882 493698 488253 712466 715338 894618 878753 941636 943494 984772 1000719 981677 1085106 2350436 2465124 1456971 1177694 780582 771311 940879 930828 983358 1002396 1034369 1042938 1157920 1163698 5173449 5421292 40.15 70.0 1
11:43:46 2024-01-23 723803 719554 221812 217078 353790 363498 387921 383205 245270 243626 296609 301206 336429 341268 4427152 4747869 6855461 6668639 1255051 1297652 325906 288554 305938 309330 353206 342523 337335 336036 232855 233102 747818 719233 1618049 1576897 493347 485976 710445 718948 897111 873086 939583 948838 989693 1006784 973983 1090534 2341111 2438876 1403768 1184641 778357 765581 943591 938863 980530 996805 1031724 1043809 1168765 1164670 5196626 5411651 40.15 70.0 1
11:43:47 2024-01-23 728336 720275 221466 216444 355454 364599 386342 383205 245718 243626 295704 302992 337219 340612 4436531 4803565 6920925 6659261 1247741 1298575 328600 288757 305472 304083 355370 345264 336681 339400 232456 233102 746369 716154 1642304 1575489 494753 486841 709942 721993 905038 873185 937545 950227 993248 1003004 972369 1083594 2341111 2455145 1476119 1193967 787377 767758 939006 938007 986969 993916 1025458 1043961 1174694 1169764 5273150 5421292 40.15 70.0 1
11:43:48 2024-01-23 728927 718465 220396 217607 355546 362948 384608 383170 246062 242133 296847 303494 335958 341337 4427152 4742858 6910553 6678952 1245458 1296730 325906 288757 304078 305464 354921 344497 335578 338686 231407 233461 740569 714877 1609953 1572135 493114 490373 709247 715847 904319 881254 932870 940635 996143 1011815 972637 1075887 2337095 2470388 1357266 1179556 785485 767478 937005 935266 989776 998789 1022754 1035454 1166317 1173838 5258099 5419644 40.15 70.0 1
11:43:49 2024-01-23 727856 720062 221120 217646 354047 360799 387539 382597 245683 242167 297590 303494 334948 341304 4418004 4661662 6845275 6678018 1260714 1296625 324365 288757 305508 304508 353884 345544 336556 336578 233218 232027 756518 713853 1610393 1580783 490475 490214 714493 715847 897014 881254 939695 939375 989035 1012230 976918 1085030 2337779 2462121 1379924 1170987 781139 768094 938338 933548 986269 1005235 1030661 1035416 1162143 1167102 5235548 5427503 40.15 70.0 1
11:43:50 2024-01-23 725036 719558 221116 216444 354357 362948 387231 383105 245511 243661 296573 302115 336465 339723 4436531 4743331 6831885 6678165 1261091 1296606 325607 288517 306442 308895 353206 344207 339551 338577 233696 234652 743805 720264 1614171 1581101 494401 486625 714493 721541 897458 872468 941599 950190 986813 1003114 974057 1088149 2341111 2436758 1401885 1182955 777802 765038 944660 936891 979834 991625 1030953 1044746 1167971 1164670 5201666 5423327 40.15 70.0 1
11:43:51 2024-01-23 732039 718456 221776 216224 353568 364599 386342 381989 245340 243661 296609 303494 336701 340333 4427152 4785946 6912674 6659261 1247703 1294889 324890 288504 306189 305773 356645 345924 337157 338543 232349 234652 750718 719513 1614447 1575162 494753 491126 709438 719495 902167 872394 935682 947274 994805 1008809 968502 1077317 2327823 2448890 1456971 1184641 783808 762221 935674 940745 989813 995395 1024691 1041451 1173797 1173842 5276910 5430671 40.15 70.0 1
11:43:52 2024-01-23 734196 720572 221466 217455 353825 365115 387849 380884 245718 242878 297309 301206 337008 339822 4421164 4738342 6910553 6687397 1258910 1300363 327673 288829 306450 306852 355638 345082 337396 339532 231625 233624 752168 712075 1645527 1576610 494049 490706 709942 715847 904022 880628 935570 942256 994805 1011514 974057 1075887 2337095 2477043 1401389 1179593 786045 771511 934345 934211 992630 1001688 1023197 1038446 1164592 1173011 5265617 5403898 40.15 70.0 1
11:43:53 2024-01-23 722266 720049 221120 218320 355550 360799 387503 382060 245718 241761 298208 302080 335958 341304 4433367 4708556 6854600 6707949 1264323 1298575 324749 288649 305794 306852 354885 345326 337572 337121 233618 232096 741483 715390 1606502 1576897 491246 486841 714546 715338 898164 880327 939553 938080 987636 1010800 976918 1082039 2337095 2462121 1394352 1169318 778912 767478 938879 934211 985570 1003105 1032133 1037707 1162143 1167138 5196212 5421292 40.15 70.0 1
11:43:54 2024-01-23 726788 720644 222506 216483 354109 363754 387921 382025 245511 243661 297063 302080 336427 339210 4427152 4752157 6829550 6678555 1271582 1298538 324839 293421 305436 308895 354304 344497 338591 338401 232559 232062 752168 710790 1633464 1592665 494753 486769 714546 718401 894581 876261 941599 946180 986997 1000719 979806 1087563 2346094 2464339 1458966 1181273 782256 769219 942922 933548 982659 997343 1035276 1040919 1162143 1163846 5192899 5411651 40.15 70.0 1
11:43:55 2024-01-23 721753 720348 221120 217117 354388 360726 386686 384391 245729 242913 297518 301241 335019 341304 4427152 4797235 6889784 6678555 1253538 1297652 327349 288554 307649 305429 356376 342451 337608 337086 233054 233392 746369 719233 1620784 1575489 493347 485292 710445 718948 898660 873779 939553 947274 990546 1003114 971983 1085239 2340421 2443681 1480189 1188022 781139 765581 940916 940510 982659 991625 1029193 1047014 1171363 1169654 5220477 5411651 40.15 70.0 1
11:43:56 2024-01-23 732039 719517 221466 217420 355364 363791 386650 385274 245340 242878 297626 303068 336465 341395 4430610 4771634 6922942 6668639 1236025 1296663 326559 288278 306442 304542 354670 345924 335543 339538 232527 232743 752168 720927 1632056 1562889 491834 490742 709942 716838 902465 876261 935442 944836 993395 1007875 968428 1075598 2331135 2449423 1458966 1182955 784650 765581 935674 939448 990516 997343 1024729 1041451 1172062 1173098 5267505 5421292 40.15 70.0 1
11:43:57 2024-01-23 732936 720608 221120 216785 353825 365115 387849 383155 245718 243815 297266 304276 337232 339428 4421062 4730990 6882577 6688439 1254890 1296730 324658 289307 304542 306384 353206 345508 336444 339675 231804 232062 752917 711799 1607803 1576897 492996 491126 710445 716293 903862 880002 941847 940819 994099 1010800 973387 1075887 2337095 2480560 1482224 1177831 785485 770382 932991 934211 992630 1003105 1026263 1038446 1164592 1171347 5254346 5421292 40.15 70.0 1
11:43:58 2024-01-23 721517 720608 220436 217549 354392 360582 387560 385551 246747 243815 297410 303803 336088 343526 4424223 4686454 6855461 6697420 1257119 1296625 323912 288982 305508 304542 353884 345020 336627 336578 233218 232027 745771 713092 1610826 1576897 490549 486841 714040 714322 898660 880363 938885 940152 989808 1012230 977685 1081838 2334454 2462121 1396235 1169946 780582 768057 939545 933548 985570 1000408 1031397 1038446 1162143 1166373 5205591 5421292 40.15 70.0 1
11:43:59 2024-01-23 724108 722960 221910 216909 357053 362803 387740 384188 245371 244272 296847 304776 336795 342270 4411587 4742756 6826624 6678018 1272242 1296730 322904 288757 306189 308859 354339 344497 335813 338140 233254 231797 753643 714621 1599791 1583630 494753 486805 715982 719495 894802 875640 942344 944520 986725 1003114 971972 1088186 2337095 2442450 1371456 1182955 778357 765581 943591 935315 980567 991697 1032495 1044779 1167971 1164670 5194970 5436228 40.15 70.0 1
11:44:00 2024-01-23 727865 719642 221329 217316 355308 363902 386198 385551 245543 243182 296365 303519 336465 340370 4427152 4800151 6901227 6650144 1251309 1294889 325871 288757 305544 304542 355121 344497 334569 338686 231804 232743 747818 717178 1640596 1576625 495459 486841 708433 719495 901461 871232 935442 950039 994805 1000647 972674 1081887 2337095 2455145 1480189 1192268 785485 765581 938338 939412 986969 993989 1024729 1043302 1173797 1171347 5280594 5425731 40.15 70.0 1
11:44:02 2024-01-23 729905 719638 220939 217658 356053 360835 384878 381757 246304 242133 297266 303173 335923 338258 4411488 4726105 6927305 6678018 1244186 1293970 326855 288229 304327 304577 354420 344497 334605 337630 231839 233496 741096 715131 1645579 1567677 491246 488983 707393 713110 903750 878129 933019 945507 993925 1010800 971256 1078998 2337095 2452901 1456971 1180433 783808 767245 936339 935540 986969 998789 1022834 1037948 1166994 1176189 5259880 5414628 40.15 70.0 1
11:44:03 2024-01-23 727664 720572 221120 217152 354047 360871 387596 382025 245683 242709 297626 302643 336217 340920 4417773 4672454 6845275 6687397 1260714 1296730 323912 288852 305508 304542 353920 345544 336627 336342 233254 232062 756518 713092 1614539 1576897 491246 486841 713499 714322 898836 879703 938885 939448 990510 1012230 977648 1082076 2337095 2460374 1396235 1171140 780025 768094 938214 932856 988230 1005053 1033780 1038297 1162070 1169633 5216555 5403898 40.15 70.0 1
11:44:04 2024-01-23 724658 722446 222066 216409 354357 362985 387921 380919 245200 243491 297099 301241 336746 339210 4423995 4752157 6826624 6668639 1259296 1296643 327298 288757 306478 304542 353737 345264 337608 336342 233054 232743 744919 719748 1608074 1576897 493309 486390 712466 719495 894581 873123 943020 947311 990546 1002405 974057 1088377 2342086 2441948 1407258 1188022 780862 765396 945043 942218 983321 996805 1029080 1047611 1171261 1171294 5211072 5430671 40.15 70.0 1
11:44:05 2024-01-23 732103 717962 222194 217549 355048 364048 387267 384967 244210 242913 297590 302643 337008 339210 4420840 4747930 6929204 6683650 1238805 1296730 327649 288554 305508 306635 354420 345581 335578 338140 232890 233461 752168 718954 1594662 1567677 491945 486877 707393 713924 904022 878129 933019 943494 993888 1010800 971293 1078998 2337095 2460556 1458966 1182000 787167 769396 936989 936870 989739 1000091 1024215 1038446 1166280 1174556 5263744 5418974 40.15 70.0 1
11:44:06 2024-01-23 728432 720099 221466 217211 354047 362948 387885 382060 245718 242709 297662 303068 335994 340788 4420840 4675106 6845275 6687397 1260714 1294770 324854 288757 305042 305216 351893 344497 338315 336613 233290 232062 745771 715131 1647192 1576284 491246 486805 713499 714322 897384 879703 940929 939448 987636 1010800 977648 1086219 2341778 2459876 1422755 1169909 780025 769396 939674 934100 985533 1002836 1029488 1037911 1162143 1167102 5215645 5407791 40.15 70.0 1
11:44:07 2024-01-23 724108 720380 221470 216444 354388 362948 387849 382833 245340 243286 297309 302536 335019 339246 4423995 4742858 6807698 6668639 1259296 1294889 325906 287909 306284 309366 353241 344534 336627 336071 233254 232096 750718 719233 1619599 1576897 493347 486805 712725 719495 894802 873123 940966 947237 991879 1002968 973835 1088302 2342422 2439060 1460961 1188022 780025 765013 943591 939412 982442 996805 1029193 1044588 1168045 1170463 5203635 5430671 40.15 70.0 1
11:44:08 2024-01-23 732103 717957 222307 217087 355048 364084 386414 383241 244245 245194 297309 302643 337008 338223 4417773 4747930 6925339 6650144 1235142 1294889 324890 288350 306514 308931 354921 345254 334605 337665 232328 232777 752168 720264 1628350 1562616 491945 490396 710445 718438 902465 875711 936977 946069 994694 1008809 968318 1081863 2331786 2449423 1458966 1182955 783808 765013 935674 940078 989813 991661 1025679 1038626 1172113 1173838 5269380 5422928 40.15 70.0 1
11:44:09 2024-01-23 731417 720613 221120 217455 353330 364602 387539 380884 245753 242709 297554 301241 337043 339611 4417689 4701568 6863926 6678018 1255215 1294889 323877 288761 305472 304542 352183 346632 335543 336649 232768 232062 750059 712075 1647534 1576897 491596 491297 716019 718400 899938 878753 940367 940672 992621 1015061 979618 1081312 2337095 2468117 1381773 1171974 782693 769763 937005 932838 986969 1002396 1031856 1035416 1162143 1167138 5227941 5407791 40.15 70.0 1
11:44:10 2024-01-23 723808 722426 221776 216444 354921 362948 386650 382833 245729 243661 296645 302781 336701 340237 4424084 4749614 6822540 6668639 1263965 1298483 324854 288757 306478 304508 354007 344461 336556 336578 233947 232062 748629 719475 1610575 1583353 494753 489487 715510 719347 894729 875711 943501 950227 986997 1000418 973351 1091301 2342086 2443681 1375087 1184604 778357 765581 944262 935008 981961 991697 1032495 1044807 1171363 1164670 5195971 5430671 40.15 70.0 1
11:44:11 2024-01-23 731022 720576 221847 216444 355767 365115 386070 383170 245718 243696 296365 304205 337008 341095 4427152 4785020 6906648 6649866 1247703 1296730 325344 288757 305472 306420 355370 346351 336681 341197 232568 234652 749268 717178 1651610 1576610 495890 490907 710409 721393 904022 871159 936741 950039 996867 1007839 972674 1082039 2334077 2452901 1452981 1188022 786045 764495 937005 940745 986969 996805 1023197 1041451 1177165 1172177 5282542 5421292 40.15 70.0 1
11:44:12 2024-01-23 734899 720572 220467 217117 353790 365115 385185 383105 246476 242913 297626 303494 336465 339611 4417773 4731927 6891902 6688439 1254890 1296730 323877 288757 304791 306780 355853 344730 337359 339293 232349 232998 736731 711809 1639470 1576610 494049 490323 710445 714157 904022 881180 935682 940819 996904 1011514 976795 1075517 2337095 2471068 1409214 1178670 786045 769763 935674 935540 991925 1001688 1024691 1037911 1165448 1172177 5248694 5411914 40.15 70.0 1
11:44:13 2024-01-23 723289 719517 220396 218314 353825 360835 386686 382060 246441 241726 296883 302992 334948 340788 4417773 4701770 6855461 6696950 1267535 1299437 327637 288468 303508 305821 355387 342343 338481 336944 232839 234652 741483 709774 1617497 1585610 492645 488636 713442 715338 893202 879377 941599 940672 986997 1000719 977685 1084153 2343753 2462121 1458966 1175316 778912 770382 940879 930865 983358 1003105 1032458 1041451 1157136 1165417 5162856 5396160 40.15 70.0 1
11:44:14 2024-01-23 722780 718465 221812 216936 353294 362948 387524 383241 244963 243252 297063 301241 335958 340752 4411678 4737732 6827019 6678952 1264323 1302274 326749 288901 306081 306816 356934 344316 338352 336578 233218 231993 749415 715131 1646943 1583630 494401 486805 714456 719495 894729 875019 944361 945859 987366 1004533 975444 1088186 2340421 2441948 1407535 1184641 778912 765581 944933 935242 980530 991697 1032533 1044751 1169666 1163808 5194970 5421292 40.15 70.0 1
11:44:15 2024-01-23 727783 719517 221852 217304 355490 364599 385491 383205 245718 243252 296609 303027 336465 340612 4427152 4794292 6914442 6649993 1250816 1297578 325730 288649 305328 304473 355905 345264 334605 339162 232241 233264 752866 716154 1623537 1576625 496166 489632 709438 721541 902795 873086 937017 950039 996217 1000719 974057 1081887 2334454 2463558 1480189 1190572 786045 765581 938214 940782 986969 995395 1024691 1040267 1177202 1173838 5280681 5421292 40.15 70.0 1
11:44:16 2024-01-23 732807 719522 221125 217607 353294 362658 384878 380919 246476 242709 297626 301241 336465 340612 4418004 4740964 6912336 6678555 1240070 1296730 327349 288432 304470 306816 355853 346033 335543 338140 232527 233496 744039 717178 1611389 1571019 491945 490373 708396 715338 904394 880002 932982 943494 996217 1010800 973365 1077423 2337095 2462121 1352483 1178670 786045 767788 937027 935540 991220 1000273 1025034 1038446 1167144 1173690 5258099 5419757 40.15 70.0 1
11:44:17 2024-01-23 725717 719596 221466 217794 354547 360835 387813 382060 245718 242167 297626 303494 335958 341304 4424309 4672454 6866490 6678979 1258877 1296663 323912 288761 304542 304542 353206 346596 337634 337630 233254 232062 752917 712075 1607369 1576897 492645 491820 713499 715242 901461 878753 936810 943494 990510 1013662 976188 1078998 2334454 2467837 1442470 1175316 783250 770345 937005 933548 989073 1003105 1030661 1035454 1162143 1169654 5239288 5403935 40.15 70.0 1
11:44:18 2024-01-23 723808 720385 221116 216966 354423 362948 386686 382292 246269 243491 296358 305635 336463 342440 4424342 4728791 6869267 6698068 1264323 1294889 324890 288852 306375 306139 353206 342523 336591 337630 233353 232777 742912 710048 1626847 1583630 491945 486733 712453 714194 897384 879703 942307 940819 986900 1007875 977648 1083656 2346368 2458630 1458966 1173643 779503 770382 940879 931562 984137 1003105 1032458 1038631 1157136 1166277 5164044 5411914 40.15 70.0 1
11:44:19 2024-01-23 724694 720344 221847 216780 353825 362985 387668 385551 245030 245540 297270 304348 336594 341542 4421096 4747869 6825736 6668639 1267535 1298483 322904 288757 306406 309113 357386 344534 336084 337630 232855 231993 756462 712830 1619682 1584755 494753 486805 715052 719495 896825 876261 942344 946180 985598 1000683 977685 1086788 2337095 2462121 1456971 1184641 778912 765851 940879 935315 983358 998789 1035514 1044742 1169703 1163022 5185456 5423628 40.15 70.0 1
11:44:20 2024-01-23 723293 718501 221528 217584 357809 360546 385384 383134 245578 243182 297410 303803 335782 342270 4430205 4810158 6873027 6669311 1249858 1296730 325871 288852 305902 304542 354268 342451 336320 338436 231768 233531 746369 717178 1604388 1575489 495106 486697 708433 718401 901461 876261 938848 949328 993395 1003114 972674 1083443 2340421 2455145 1409214 1193967 784925 765851 939545 939375 986969 996097 1028459 1044779 1171363 1171347 5259956 5428448 40.15 70.0 1
11:44:21 2024-01-23 731953 719628 220970 217693 356053 363939 385312 385367 246680 243815 297446 303494 337008 339210 4424309 4745401 6929204 6683650 1243679 1294889 326890 288856 304470 306816 354921 345508 336084 338650 232165 233531 745510 716900 1627871 1567677 491945 489632 708433 716022 904022 879377 933019 943494 993888 1012230 972674 1077317 2337095 2462121 1430732 1181273 786045 768057 937695 936205 989776 1001688 1020216 1038446 1168008 1176437 5265478 5425835 40.15 70.0 1
11:44:22 2024-01-23 727417 720426 221470 217834 354976 360690 387849 382328 245718 242913 299709 303067 336488 341304 4411475 4678447 6845275 6688552 1257119 1296588 323912 288757 305508 304542 354420 346069 335578 336578 233618 232096 747200 713092 1607463 1576284 491596 490779 714546 715242 898836 879703 939553 940819 990546 1012230 977648 1083272 2335434 2462121 1407535 1173298 782256 769182 938338 934211 986969 1003105 1031397 1036967 1166112 1171257 5231222 5414628 40.15 70.0 1
11:44:23 2024-01-23 725870 720426 221776 216444 354388 362948 386943 383265 245816 243661 297027 304027 335958 339723 4421240 4738419 6835950 6673255 1272845 1296730 324586 288757 306153 308859 354304 344497 336049 337630 232527 231831 747397 712830 1616464 1583630 494753 486841 716529 719495 894802 876261 942344 946180 986725 1004533 977685 1086788 2340421 2462121 1458966 1182955 778912 765851 940879 936205 981278 999558 1038010 1047381 1168765 1162052 5188215 5419644 40.15 70.0 1
11:44:25 2024-01-23 723808 717962 221501 217549 357563 360835 385455 383241 245718 243252 297122 303942 334948 339210 4420840 4804749 6892682 6650257 1251309 1296643 325906 288852 305544 304542 354304 342451 335578 338686 231804 233496 743469 717178 1608828 1576625 494753 486697 709438 719458 899790 875019 936773 949328 993395 1003114 972674 1083477 2337095 2452901 1399433 1193967 783808 765814 940975 939502 988934 993952 1027146 1046670 1171253 1172067 5275046 5417255 40.15 70.0 1
11:44:26 2024-01-23 730731 719517 221081 217828 353294 362622 385384 383205 246304 242133 297590 303494 335994 339210 4417773 4738657 6907481 6678866 1245420 1295810 325906 293128 304078 305464 352183 344497 336049 339436 231768 233531 752866 714111 1615908 1572135 491945 490857 709438 714194 905986 879044 933019 943222 996036 1012230 974057 1076655 2337095 2469588 1360308 1182758 787873 769943 937005 936870 992593 1001505 1025679 1038297 1167971 1172861 5255992 5396160 40.15 70.0 1
11:44:27 2024-01-23 723559 721421 221014 217828 354798 360799 387885 382060 245718 241761 297410 301241 335723 341064 4417773 4687218 6850576 6696776 1262517 1296730 324890 288757 305544 306744 354670 344497 337335 336613 233218 232777 755068 713341 1613958 1586117 493347 486733 711446 716283 897384 879703 942344 942825 987636 1008355 980539 1085239 2350149 2469874 1460961 1177831 781139 772495 943697 931415 985421 1003105 1034003 1041664 1158506 1167866 5164044 5421292 40.15 70.0 1
11:44:28 2024-01-23 721477 719009 221847 217083 354392 362985 387957 384355 245511 243661 296847 301241 336500 341064 4408519 4747057 6836757 6650144 1259296 1299437 325871 288554 306442 304542 354020 345544 337099 336578 233618 232096 750059 720264 1607367 1576897 494049 486913 713499 719495 897384 874398 943688 948655 990510 1005326 973835 1091024 2341111 2441383 1436601 1191417 780582 765544 944933 939412 980567 991661 1031209 1047761 1169703 1167243 5210794 5411726 40.15 70.0 1
11:44:29 2024-01-23 730778 718465 222350 216936 352271 364341 387725 383241 244245 243286 297056 302643 337008 338972 4414540 4757202 6929469 6659261 1237043 1296730 327369 288757 306225 308931 352218 346069 334605 338650 232855 233102 745771 721296 1608756 1565111 491945 491126 712466 719495 903381 875640 937545 948126 996033 1009191 968318 1082046 2330262 2452371 1486294 1184641 785485 765087 937005 942218 989776 991697 1025458 1040257 1178038 1173838 5276810 5422928 40.15 70.0 1
11:44:30 2024-01-23 733555 720572 220837 217152 353330 365115 386650 380919 245753 242878 297626 301241 337043 339611 4411678 4738657 6902818 6678866 1253098 1291218 323912 293214 304327 304577 353241 345300 334569 340224 231804 232096 750718 711061 1612031 1576625 492996 489668 710445 717377 904207 883765 937648 940708 996180 1012157 978224 1077061 2337095 2473533 1407258 1179379 787729 770345 934345 935540 993367 1003032 1024729 1038446 1164629 1172861 5258099 5402572 40.15 70.0 1
11:44:31 2024-01-23 722494 719554 221120 217863 353330 360546 387849 382632 246269 241761 297590 302115 334984 341064 4411475 4699177 6850576 6687397 1265557 1296730 324854 288770 303615 304577 354304 342487 336355 337630 232206 233102 741483 707746 1635536 1592405 495812 490101 714456 717377 896414 880628 941450 945470 989804 1008809 981933 1086788 2348472 2462121 1454976 1178670 780025 773236 943591 930828 983358 1002396 1033766 1040923 1160496 1165417 5159441 5396197 40.15 70.0 1
11:44:32 2024-01-23 721753 720380 221847 217148 353860 360799 387885 384391 245179 243286 297991 301275 335994 341340 4411678 4745401 6841231 6650371 1257466 1296643 325906 288350 306478 309402 356376 344534 337608 336542 233254 233102 752866 722330 1609450 1578853 494049 488983 712972 719310 898623 875711 942344 948655 992691 1003114 973835 1088377 2342086 2441948 1401389 1188022 781139 765581 943591 940510 983358 991661 1029193 1047052 1171363 1170518 5220477 5411688 40.15 70.0 1
11:44:33 2024-01-23 732103 718465 221847 217490 353069 364084 387267 384427 245718 242913 299673 303017 336771 338972 4420840 4745401 6939629 6668363 1240093 1294889 327384 288852 305185 305499 354921 345815 338591 339161 232768 234113 755831 717178 1606644 1574041 493347 489487 710409 714699 905038 879186 934349 944945 995295 1012230 973365 1078998 2337095 2467369 1354440 1179379 786045 768094 937027 935540 991220 1002396 1021705 1039187 1168008 1176254 5250595 5402535 40.15 70.0 1
11:44:34 2024-01-23 728138 719554 221847 217789 352271 360871 387849 382943 245753 242167 297626 303281 335019 341340 4417773 4682452 6845275 6687397 1260714 1296730 327673 288658 307980 308588 354239 344389 337501 336507 233111 234652 733912 714877 1603385 1584755 492645 486769 713499 715773 896534 880441 942344 940819 989656 1010086 977685 1085239 2344700 2458630 1462956 1175316 778912 772606 940644 932192 985570 1005235 1034041 1043218 1157993 1167175 5170612 5410355 40.15 70.0 1
11:44:35 2024-01-23 726751 720344 222159 217117 354352 363754 387921 382597 245476 243661 296804 302746 336465 339210 4417773 4750979 6830695 6659979 1269762 1301943 324730 288685 306046 306564 357440 345363 338591 338436 233039 234322 764918 711809 1635788 1589498 496166 489559 715522 719495 894802 875989 944830 946180 986997 1005956 979469 1088340 2345422 2462121 1460961 1184641 781139 767478 940879 936205 984546 997343 1035477 1044003 1164592 1161964 5192956 5411914 40.15 70.0 1
11:44:36 2024-01-23 722780 718428 221586 217425 354352 360763 385455 383241 245683 242878 297273 304811 334913 342927 4417773 4792965 6872990 6678866 1252608 1296656 325765 288613 306010 306852 355889 342379 336049 338650 231768 235712 752866 720031 1611859 1576610 494753 486697 710409 718401 899113 876261 936773 947645 993358 1003114 972674 1086788 2343753 2443681 1399433 1190567 783375 767196 942922 940078 983358 991661 1029193 1047798 1171363 1172177 5218522 5419644 40.15 70.0 1
11:44:37 2024-01-23 732117 717374 221906 217794 355048 364011 386650 385509 245683 244927 297590 303494 336665 341579 4411678 4754687 6953172 6659690 1237139 1296582 326678 288481 306442 309366 354921 345742 338315 338365 232456 233067 752168 721296 1602265 1559834 494049 491820 710445 721541 904022 873705 935682 948618 995510 1009336 968156 1080540 2331135 2443681 1402845 1184641 786045 765581 937005 940782 992357 997343 1023234 1041451 1173760 1171634 5267505 5421292 40.15 70.0 1
11:44:38 2024-01-23 733160 720572 221466 217794 353825 365697 387849 383374 246062 242878 296847 302359 337990 340575 4402109 4756853 6893804 6688230 1251712 1296730 324365 289942 306811 305926 355423 344948 336681 339675 231732 234652 747818 711061 1616630 1575489 493347 491769 710445 715847 904394 879795 935682 943494 996217 1012230 975444 1075887 2337095 2477043 1409214 1178670 787167 770345 934345 935540 992630 1003105 1027689 1039928 1164592 1173838 5256198 5402535 40.15 70.0 1
11:44:39 2024-01-23 722780 721416 220427 217828 354352 360799 387539 382901 246476 242133 297063 302992 335688 342964 4424309 4669510 6857084 6702946 1260714 1300364 324854 288757 305508 305429 354384 345363 337572 337086 233582 232062 754347 713092 1604104 1576897 491596 486841 715559 715338 898800 881612 942307 940782 989772 1012230 977685 1082039 2337779 2460374 1398119 1169318 780582 768057 940212 934211 986969 1000638 1032133 1038446 1160496 1167102 5184851 5419644 40.15 70.0 1
11:44:40 2024-01-23 724621 720026 221847 217122 354109 362948 387921 382025 245134 244167 297266 303883 336724 341432 4408405 4735616 6813195 6668773 1273755 1298575 324694 288649 306406 305989 354304 342487 336049 338104 233218 231993 741837 713341 1622484 1583630 494753 486805 715559 719495 893202 876261 943732 946529 986997 1003114 974768 1089736 2340421 2441948 1389168 1183798 778912 765581 945605 936870 980530 991661 1033966 1044742 1167971 1164670 5185608 5443717 40.15 70.0 1
11:44:41 2024-01-23 727940 718469 221621 216444 354388 363720 387725 386097 245402 245887 296221 304990 336830 339464 4414791 4806001 6902481 6650556 1245458 1295810 325344 288852 305006 305773 355370 345508 336444 338686 231768 232096 749268 716933 1665410 1575489 495459 491053 709438 721993 903750 871159 935682 950039 995510 1006113 968465 1081231 2332794 2452901 1482224 1189718 785485 764495 937005 940782 989776 996100 1024691 1044579 1178730 1173838 5284573 5392277 40.15 70.0 1
11:44:42 2024-01-23 734376 722715 221174 217619 355980 365005 386198 384188 246336 243352 297374 304098 336795 339428 4408395 4735616 6910553 6708439 1243641 1294889 325871 288757 304292 306635 354921 344984 336049 339375 231570 233461 750718 715131 1613425 1572135 492645 489595 709942 714194 905038 880290 933019 942825 995999 1012230 973365 1077423 2337779 2469588 1347911 1181273 787167 768094 935674 935278 993330 1002396 1022432 1039187 1167971 1174520 5252444 5417255 40.15 70.0 1
11:44:43 2024-01-23 727616 720426 221479 218332 355550 360726 387740 385280 246265 243815 297590 301241 335958 341304 4408291 4648233 6859921 6687557 1259814 1296643 324592 288761 305508 305216 353884 345264 336591 336578 233254 232062 745771 713092 1608768 1576897 491596 486841 714509 714322 897162 883037 940929 940782 989619 1012230 977685 1082076 2337095 2461849 1424674 1171103 781139 769182 940879 935540 986969 1000674 1032495 1037873 1162143 1170518 5222816 5424060 40.15 70.0 1
11:44:44 2024-01-23 725353 721769 222172 217401 357817 363573 387777 383103 245683 243661 296964 305205 336972 340237 4414622 4737732 6801252 6678979 1273908 1299405 323877 288757 305472 306420 355370 345544 338801 338140 232855 231993 762099 712830 1618093 1589498 494753 486841 715559 721029 894802 878753 945034 945859 986997 1003114 977611 1091364 2340421 2445952 1378718 1184366 778912 767758 944933 937305 979609 998789 1035514 1044779 1172058 1167036 5170498 5410253 40.15 70.0 1
11:44:45 2024-01-23 727421 719638 221776 217425 355490 363754 386385 386097 246128 242878 296013 303942 336465 339799 4418118 4794292 6891902 6650144 1253098 1296643 325871 288757 306176 304542 354268 342451 336084 338650 231804 233461 746369 718719 1612686 1576610 496166 486769 710173 720517 901461 873742 938180 950039 995510 1003114 972674 1085239 2343753 2452901 1448992 1193967 785485 767610 940879 940078 986969 995917 1028615 1047381 1178038 1172897 5255992 5419644 40.15 70.0 1
11:44:46 2024-01-23 730017 718465 220899 218262 356053 363425 384914 383205 246476 243549 297122 303494 336465 339723 4408519 4733559 6925339 6668639 1245683 1294889 325572 288757 304042 305464 355423 346023 335614 339675 231407 233496 746369 713092 1613762 1572135 492645 489668 709942 716357 904022 880327 933019 943494 995332 1012230 975864 1076655 2337095 2471340 1385006 1181273 787167 769763 937695 936759 995109 1001542 1025679 1038297 1168765 1178840 5248694 5407768 40.15 70.0 1
11:44:48 2024-01-23 725595 720026 221470 218472 353294 362391 387704 382597 245718 241390 297590 303494 335640 341304 4408395 4649870 6835950 6678018 1260714 1298575 324854 288852 305257 304542 353884 345264 337335 336613 232895 232743 750718 713092 1607120 1576897 491596 489400 714509 714322 898660 881887 942307 940819 990473 1013662 980502 1085239 2340421 2462121 1401885 1172622 782256 772136 941013 934777 988971 1007372 1036287 1038259 1162143 1169064 5206527 5400158 40.15 70.0 1
11:44:49 2024-01-23 724108 722955 222017 216746 354423 362985 387849 383374 245437 243661 296430 302536 335994 339723 4411475 4730990 6813195 6664175 1270120 1296606 324592 288757 306442 308931 356628 345508 336556 336613 233783 232062 752917 716666 1651725 1583630 494753 489632 715559 721541 897384 876261 946383 950039 987636 1006417 975496 1091364 2345122 2449492 1400002 1187113 780025 767758 947587 940603 982622 997343 1035514 1047014 1173027 1169523 5185456 5430671 40.15 70.0 1
11:44:50 2024-01-23 728890 720572 221847 217122 358070 365115 386378 383205 245718 243661 296013 302992 336972 340333 4417773 4791829 6873027 6631276 1246851 1296730 325607 288757 305508 306420 355370 345544 336681 339115 232492 233102 745771 717178 1692387 1575489 496621 491126 710445 722567 904022 873123 936810 952741 993888 1008699 975146 1084879 2336775 2454114 1476119 1191417 787873 764901 939674 943457 989776 996097 1028577 1041660 1180583 1162506 5286316 5417426 40.15 70.0 1
11:44:51 2024-01-23 735246 720572 221466 217607 353860 364857 386650 383155 246476 242505 297266 301206 336665 339611 4405250 4729385 6891902 6669311 1249026 1291218 324854 288757 304327 306635 355423 345020 334569 339710 231732 233299 757279 712815 1612828 1574370 492645 489632 709942 717309 905150 880363 934300 944945 996033 1014546 976832 1077834 2338441 2476149 1409214 1180353 787167 770345 932991 938092 994750 1003105 1025421 1039966 1168765 1173690 5258099 5402676 40.15 70.0 1
11:44:52 2024-01-23 722582 718501 220471 218005 353294 360835 387503 382060 246649 241761 297554 302536 335923 341340 4405250 4663129 6841231 6687397 1259184 1296606 324890 288766 304078 305961 354921 342451 339034 337594 233254 232096 750718 709037 1631229 1585610 493347 486769 713462 717340 898395 883765 944922 943383 989804 1009191 981714 1086362 2347092 2462121 1436601 1174979 782417 772606 940916 931562 985570 1005947 1035477 1040364 1157956 1166277 5166593 5392315 40.15 70.0 1
11:44:53 2024-01-23 723596 720348 222542 217117 354352 363791 387560 383205 245511 243661 297991 302536 336465 340201 4420840 4749614 6831610 6659381 1258362 1298575 325871 288852 305959 304542 354020 344497 337643 336342 233290 232777 749268 720264 1608418 1578532 494753 488983 716529 720918 897347 874871 942158 950904 989804 1007381 976832 1090587 2342422 2440216 1418917 1184641 778912 765433 946277 940078 981264 991697 1031724 1046776 1170533 1167102 5196740 5421292 40.15 70.0 1
11:44:54 2024-01-23 730481 719554 221466 216448 354388 364857 385527 383241 245718 243696 295596 302080 336465 340129 4411791 4800151 6891902 6645359 1251309 1296606 325871 288757 305033 304577 355370 345020 334605 339710 232492 233461 747818 719513 1614251 1580508 496874 489487 710409 722455 903912 874466 939695 952741 993852 1006417 975565 1085202 2335434 2458630 1450239 1193967 787167 765581 940212 942788 990947 991661 1026263 1044807 1180583 1172825 5297659 5421292 40.15 70.0 1
11:44:55 2024-01-23 733073 720062 221156 217828 353330 363791 385491 382060 246476 242540 297554 301241 336972 338187 4417773 4736256 6910553 6687397 1250816 1295810 324854 290209 304398 306672 353206 346059 337598 340213 232043 234652 746369 713341 1631955 1578853 494049 491732 711923 716728 905986 880363 935682 946031 996741 1014380 974805 1077423 2343753 2478801 1409214 1181273 788291 773430 936339 935315 994777 1004524 1025566 1041451 1168008 1174556 5258099 5411914 40.15 70.0 1
11:44:56 2024-01-23 724713 720644 221315 218848 354392 360871 387849 382901 247029 242133 297590 302992 335994 341340 4420840 4681489 6845275 6696776 1269175 1296730 325344 290282 308020 308588 356898 345119 338591 338508 233075 232998 747915 710790 1645867 1593800 494753 486805 713499 717346 899590 881254 945034 945507 989772 1011055 983330 1088377 2349707 2468117 1434645 1178670 781139 772606 943591 932893 984100 1003105 1035514 1043218 1162143 1167175 5178141 5421292 40.15 70.0 1
11:44:57 2024-01-23 721241 720380 222542 217152 354388 360907 387885 384391 245718 243661 297554 302536 335994 342098 4411716 4747930 6841231 6659261 1260677 1300363 327382 288649 306334 306852 356682 345363 339071 336436 233803 234652 748629 717178 1624638 1576897 495459 491070 715559 721541 897384 875019 943619 950039 990546 1000683 974768 1091401 2346368 2440216 1416998 1188022 781139 765581 946277 940782 981961 991697 1031724 1049294 1171363 1167403 5202426 5422928 40.15 70.0 1
11:44:58 2024-01-23 731519 720062 222542 216746 354423 365115 386686 383241 245340 243765 296430 301206 337008 340092 4414622 4766475 6897303 6650534 1248133 1296656 325730 288613 306046 306600 355228 345399 337157 339675 231804 233102 750718 718996 1695462 1576610 495376 491126 710445 723080 905150 873742 935405 952064 993888 1009068 972674 1082076 2332794 2455145 1482224 1190572 786045 765017 937005 943457 989776 991661 1026189 1041766 1180583 1172825 5273143 5413563 40.15 70.0 1
11:44:59 2024-01-23 735697 720608 221466 217629 353330 364857 386378 380919 246097 242878 297554 301241 336972 339611 4405363 4724779 6933307 6683208 1245797 1297578 326714 288856 304434 306672 352218 344984 338591 340188 231732 233496 755808 714111 1647694 1575162 492645 489668 709942 715242 906630 880327 935015 943494 996741 1012230 974057 1078998 2337095 2471340 1326553 1179379 787729 770345 935691 935278 994777 1003105 1023197 1039966 1168873 1176437 5258099 5396160 40.15 70.0 1
11:45:00 2024-01-23 727585 720640 221812 218542 353330 362985 387849 382943 245718 241761 299673 302115 335994 341064 4414622 4670651 6846910 6702946 1260714 1298520 324890 288757 305256 308551 353884 345544 337608 337594 233254 234652 747200 714111 1597873 1583630 491945 486769 714546 714194 897384 882936 942344 940819 990510 1011514 977722 1085239 2346368 2462121 1440513 1174479 780582 773153 943319 931562 986969 1000710 1035514 1043198 1158851 1168927 5168076 5403935 40.15 70.0 1
11:45:01 2024-01-23 721753 720385 222542 217152 353860 360871 387921 384391 245511 243491 297000 302115 335994 344504 4430807 4738848 6826500 6668639 1264977 1302274 324854 288757 306514 305737 354304 344875 338128 336578 233983 232096 757968 717178 1633785 1581381 494753 489668 715559 721541 897384 876261 945034 950039 990510 1000683 975842 1091364 2344700 2441948 1418917 1187747 778912 765581 946277 940782 981705 991733 1029488 1049392 1171363 1169896 5197953 5421292 40.15 70.0 1
11:45:02 2024-01-23 733080 719517 222890 217152 353816 364599 386686 384391 244963 243521 297194 302074 336759 341284 4418004 4775033 6911573 6664137 1240645 1294889 328136 289302 306586 309113 353772 346632 334605 338686 232890 234652 752168 721296 1622288 1566565 494049 492589 710445 721541 904394 875019 937017 948052 996217 1008623 971293 1083477 2331135 2452901 1424864 1187190 786045 767421 937005 940782 991220 991661 1026189 1041660 1177331 1173989 5277028 5413563 40.15 70.0 1
11:45:03 2024-01-23 732895 720608 221271 217794 354109 365708 387560 384424 246023 243743 297446 304348 336901 339428 4417903 4721854 6891902 6669393 1253098 1291218 323912 288757 304542 304577 352218 342199 336681 340188 232492 232777 744341 711061 1619483 1576625 493347 492241 710445 715279 904022 880703 937017 940819 993852 1012230 977648 1075598 2337095 2477043 1480189 1177831 787167 772606 935674 934211 994777 1000638 1029193 1039966 1168008 1162542 5248694 5411914 40.15 70.0 1
11:45:04 2024-01-23 722818 723256 220220 218110 357821 362586 387123 384460 246716 243815 297266 305205 334843 343038 4408395 4681259 6850576 6688439 1262517 1296643 324627 288541 305974 305926 353920 344570 337371 337121 233254 232096 745771 714111 1620367 1583630 491945 488983 714040 714699 898789 881648 942344 943494 987672 1009372 980539 1085239 2346368 2462121 1436601 1173643 780025 773430 940916 931562 985570 1000674 1034972 1041697 1157956 1167175 5160357 5418974 40.15 70.0 1
11:45:05 2024-01-23 725358 719453 222404 217316 356557 363902 387777 383942 245165 243556 297518 302115 335958 340237 4417773 4729385 6841231 6649882 1258124 1296606 325871 288323 306190 308967 355277 342523 337134 336613 232890 232777 749268 719748 1628600 1576897 494401 486733 711410 719495 898201 875640 942344 950039 993395 1000647 974057 1085058 2344700 2441918 1458966 1187152 780582 765581 946277 941548 982659 991733 1032133 1049336 1170533 1169691 5200280 5429714 40.15 70.0 1
11:45:06 2024-01-23 733080 719371 222364 216978 356049 365115 387231 383277 244963 243731 297104 305062 337008 341095 4411678 4785020 6891902 6650371 1245073 1296730 328100 288757 306442 308895 355406 346351 334605 338686 232527 233299 750718 719233 1643478 1574370 496166 492589 710445 722567 904059 875019 936830 952064 996072 1009372 971293 1082113 2332794 2452901 1484259 1187190 787167 765581 937005 943457 991220 991733 1026226 1043495 1181394 1177131 5273150 5424060 40.15 70.0 1
11:45:07 2024-01-23 734721 720608 221466 217794 353825 365115 387596 384460 246097 242913 296847 302115 337043 338894 4414622 4700808 6873251 6669465 1254890 1294889 323651 292837 305472 304577 353241 346668 334569 338686 232527 232062 755776 710434 1619938 1576897 494049 492589 713462 718400 903381 880363 938180 943494 993395 1015214 976262 1075786 2337095 2480560 1456971 1175316 785485 772058 935674 934211 992519 1005089 1033040 1038334 1168492 1172934 5250420 5411914 40.15 70.0 1
11:45:08 2024-01-23 723326 721660 221187 217654 355459 362985 387575 380919 246575 243182 297207 303061 334984 339759 4408519 4688299 6850576 6687397 1273680 1296588 323355 293628 304506 304508 355050 344497 336049 338104 232492 233264 742912 709774 1613215 1590627 495812 486805 715559 718401 899938 878753 942307 946180 986166 1007875 983330 1089462 2346368 2469588 1430732 1179379 781139 773787 947067 935556 984720 1001981 1038358 1046632 1165337 1166248 5185570 5415523 40.15 70.0 1
11:45:09 2024-01-23 722511 719481 221776 217420 357026 360835 386650 384391 245683 242913 297518 302501 334948 341304 4408395 4764828 6864813 6664137 1253538 1296730 325871 288517 306406 309366 353206 342451 337572 336542 232855 233067 750900 719748 1600350 1576610 494049 486661 712466 719458 899299 875019 941599 949291 994805 1003114 974057 1088377 2343753 2443658 1480189 1188811 782256 765544 947624 941548 983321 998924 1032058 1049951 1171326 1169727 5200395 5411651 40.15 70.0 1
11:45:10 2024-01-23 732103 719370 222890 216444 352302 365115 386650 382597 244893 243661 297360 303494 336701 340575 4408519 4775474 6902818 6640597 1244111 1296457 325344 288766 305614 305989 354304 346314 334309 338650 232456 233067 750718 719233 1632935 1572135 494753 491820 710445 721541 904394 874747 937017 950039 996217 1009372 970181 1080424 2335743 2452983 1486294 1188022 786745 765433 936968 944234 992389 997271 1026189 1040882 1179640 1174551 5267514 5421292 40.15 70.0 1
11:45:12 2024-01-23 733080 720644 221085 217122 353821 365115 386650 383374 245683 242540 297518 302287 336701 339207 4408395 4710840 6863135 6668639 1254890 1294889 323842 288757 304577 304577 354921 346559 337396 338377 233254 234616 745187 710790 1606096 1576897 492645 492589 714509 717309 899790 879145 938848 942256 993395 1017146 982414 1081710 2341111 2472632 1391017 1176013 785620 771987 937005 934211 989776 1005317 1032020 1037669 1164621 1171136 5227941 5402535 40.15 70.0 1
11:45:13 2024-01-23 725827 720608 222244 217083 355459 363498 387813 383374 245683 244285 297063 302992 335923 339723 4411678 4717935 6807973 6668773 1273922 1298575 323877 293214 304542 304577 354836 344207 336591 338377 232492 233299 753618 709774 1617006 1590355 495459 486805 715559 718401 899938 879462 943732 947415 991137 1008809 984655 1089712 2351144 2472145 1460961 1182955 782256 772058 947067 934211 984100 1001688 1038545 1045772 1162143 1163839 5180847 5439526 40.15 70.0 1
11:45:14 2024-01-23 722511 719517 221847 217412 353825 360474 386378 384355 245476 242913 297626 303494 334948 341821 4411678 4744454 6832274 6688932 1257429 1297652 325871 288229 306406 305629 353206 342523 337608 336542 233054 233299 752168 720264 1597627 1576897 494049 488216 714456 722508 899678 876959 942158 952630 993211 1002968 973909 1089819 2343753 2439650 1448992 1188811 782256 766940 944933 940782 985249 991661 1031562 1049294 1171363 1172177 5211072 5411914 40.15 70.0 1
11:45:15 2024-01-23 732034 719601 221812 217798 355048 364084 386650 384932 245476 242709 297590 303494 336465 341095 4408395 4752157 6912411 6684143 1236596 1294889 325871 288404 306514 304508 354670 345544 334569 338104 232855 233299 751131 720779 1599709 1566959 493309 491913 711923 718800 905913 876187 937611 948875 996143 1009300 968465 1078850 2331786 2449423 1478154 1183798 785620 767758 936339 940096 991925 999494 1024691 1041451 1173797 1175350 5258099 5396160 40.15 70.1 1
11:45:16 2024-01-23 732559 720572 221081 217152 353325 365115 387849 381453 245683 242878 297518 302643 336972 340575 4405363 4692295 6878612 6673536 1254890 1294889 324766 288757 304577 304542 352183 346033 336444 338377 232819 234616 752917 711300 1612031 1578853 494049 492058 714493 718400 903787 883136 936718 943494 993395 1014546 977611 1078961 2334454 2476149 1478154 1175316 785620 770345 935674 933548 992630 1003105 1030661 1037707 1164592 1171347 5237360 5402535 40.15 70.1 1
11:45:17 2024-01-23 722780 720567 220423 217087 355170 362948 387195 383103 246062 242913 296401 302992 335958 339759 4411678 4701732 6835950 6687557 1270044 1294889 322904 288757 304542 309184 356898 344244 338555 340297 232604 233033 741483 711457 1611834 1591532 496166 488983 716529 720450 897033 878753 943732 948875 986997 1009032 983330 1091452 2346368 2469588 1432689 1183798 781741 771511 944933 934211 982669 1001688 1040027 1043181 1165175 1164670 5186558 5411914 40.15 70.1 1
11:45:18 2024-01-23 724626 719517 221776 217117 355994 362948 385491 383205 245683 242913 296645 303484 334913 339210 4417773 4804531 6902818 6650144 1253098 1296625 328600 288468 305686 306744 356934 342379 338112 339258 231625 233357 746369 719233 1606437 1576610 496166 486733 709942 722508 902427 873705 938143 950039 996143 1004533 972674 1084926 2340421 2452901 1445002 1196532 786045 767758 940879 940745 986969 991395 1027727 1044779 1177165 1172177 5276633 5411914 40.15 70.1 1
11:45:19 2024-01-23 730208 720603 221120 217798 353330 363498 384878 382096 246476 242505 297554 303494 336701 338258 4417773 4736115 6912707 6688568 1249152 1296625 325730 288694 303935 306852 355135 344839 338591 340009 231661 233461 747275 713092 1619451 1575162 493347 489632 709905 714699 905047 881254 934349 940819 996777 1012230 975444 1077423 2337095 2471340 1367102 1180353 787167 770309 935401 936205 993330 1003105 1024654 1040922 1167107 1175387 5248694 5400860 40.15 70.1 1
11:45:20 2024-01-23 722499 720572 221466 217828 353816 360835 387813 382025 245718 241726 297554 301206 334913 340237 4408395 4661556 6838982 6669122 1254853 1294506 326749 288649 306338 306852 355889 346596 335282 337630 233218 232062 754347 711809 1609111 1576897 491945 492241 715473 717309 900148 880093 938848 942825 991951 1009697 979506 1078083 2334454 2467837 1405652 1174204 783808 771474 937005 933548 991050 1003105 1032133 1038446 1164621 1170761 5229883 5410252 40.15 70.1 1
11:45:21 2024-01-23 723808 721664 221466 217070 354916 362948 387231 382833 245718 243626 296401 304097 334948 341395 4408395 4717935 6837531 6669122 1274318 1296656 323877 288856 305575 304542 354268 344207 338591 338104 232819 234652 752168 707746 1627621 1590627 494753 486733 714509 717346 898660 878753 942344 946294 987636 1007875 982631 1085639 2346368 2462121 1460961 1181273 781139 772136 943591 933548 983358 1001688 1035552 1043181 1161319 1162881 5164044 5402535 40.15 70.1 1
11:45:22 2024-01-23 720665 719517 221924 216923 354357 360799 386686 384355 245305 242947 296847 301241 334948 341304 4405363 4746436 6820701 6659381 1269175 1296730 324365 288504 308124 306204 353206 344497 335543 336071 233839 232062 750059 717178 1602533 1581381 494753 489632 715559 721541 893239 875019 946383 950039 987599 1000683 976225 1091364 2340421 2436758 1420836 1184641 778912 765581 945605 938007 981961 991697 1031761 1044779 1170533 1167175 5192260 5421292 40.15 70.1 1
11:45:23 2024-01-23 732811 717414 222510 217083 352271 364271 386070 383205 244722 243661 297309 303068 336759 340874 4424223 4807094 6899183 6640503 1245458 1296730 325380 288239 306370 305989 356645 346314 334534 338686 232527 233102 750718 720264 1640025 1567677 494753 490835 710445 721541 904022 873742 935405 952064 993888 1009336 968502 1080462 2331135 2449423 1484259 1184641 786045 764495 937005 940782 991220 997307 1028459 1041660 1175608 1173838 5267505 5423628 40.15 70.1 1
11:45:24 2024-01-23 733071 722430 221120 217117 353825 365631 386650 383103 246104 245194 297302 303778 336830 339428 4414791 4728407 6887957 6678165 1254890 1293822 323877 288856 304934 304612 353475 346632 336681 338377 233218 232062 754347 710434 1614329 1576897 493347 492589 713499 717346 902101 880363 940257 943494 993395 1015445 976225 1078998 2334454 2473533 1458966 1175316 783808 772058 936339 933939 992630 1003105 1031397 1035454 1166317 1170518 5237360 5398771 40.15 70.1 1
11:45:25 2024-01-23 722780 720608 220467 217122 357817 362695 386979 383265 246128 243352 296214 303581 334843 341542 4408405 4688262 6850576 6688159 1262517 1294889 324854 288757 304327 306635 354921 342451 336627 337604 233218 233102 753618 709037 1649151 1583630 491945 486769 714546 714699 898660 881648 944361 942825 987636 1009372 979806 1087563 2346368 2462121 1438557 1172459 778912 772606 940879 931562 986269 1000710 1035514 1041660 1157136 1167138 5170731 5411914 40.15 70.1 1
11:45:26 2024-01-23 725870 719638 222222 217549 356801 363352 387777 385005 244753 243521 296286 304348 335817 341579 4404974 4732550 6801252 6659261 1272845 1294889 324911 288757 306190 305917 354304 342559 336320 338140 233218 232027 753115 711809 1617547 1584992 494753 486841 716492 721541 894802 876261 945034 947237 987402 1005244 976918 1091364 2340421 2441948 1396564 1183798 778391 767758 946004 937305 980567 998789 1035514 1048070 1168837 1163739 5188554 5426741 40.15 70.1 1
11:45:27 2024-01-23 732103 719642 221417 216305 357062 365005 386198 385005 245648 243661 295525 301172 336701 339835 4414692 4802343 6891902 6640758 1247741 1291218 325380 288757 305472 308895 354339 342523 336681 338686 232328 233264 749268 716154 1637521 1576625 495376 489632 709942 722567 903381 872468 936107 950039 996217 1000719 974057 1081925 2331135 2452901 1478154 1190572 786045 765581 939006 940782 989073 993989 1025458 1041660 1178074 1174625 5282529 5420184 40.15 70.1 1
11:45:28 2024-01-23 732700 719638 220979 217467 353825 364271 384337 383374 246304 243815 296434 303494 335923 339611 4408519 4727603 6932442 6669311 1238287 1291218 326890 288432 304542 305499 353884 345264 335578 338140 232527 233496 750595 716154 1640322 1567677 491945 491070 709438 715242 905038 879377 935015 945859 996777 1012230 975444 1075887 2337095 2469588 1355587 1179593 787167 770075 935691 936870 993330 1002396 1024065 1040960 1170391 1177023 5259880 5411222 40.15 70.1 1
11:45:29 2024-01-23 724833 719596 221501 217833 353294 360582 386979 382025 245718 241761 297626 301241 334737 340309 4405250 4663129 6845275 6682973 1260714 1294889 324365 288852 305508 305429 351893 345264 336627 336613 233254 232062 743778 714111 1617507 1580259 491596 489668 715559 714194 898873 882936 942344 940819 991988 1009904 980502 1085202 2337095 2462121 1400002 1169318 781139 769800 940879 935556 988934 1007975 1035749 1039816 1162070 1171294 5197690 5396160 40.15 70.1 1
11:45:30 2024-01-23 724694 721684 222314 216897 354357 362985 387885 384424 244823 243661 296443 302115 335019 339210 4408519 4730990 6798648 6650371 1268621 1294889 326834 288757 306478 309113 353737 345020 335578 336613 233783 231993 751488 715131 1604439 1583630 494753 489632 715559 721029 894802 875640 943732 949328 987636 1000683 974805 1091364 2340421 2436758 1396235 1184641 782256 765433 947743 939539 981924 998924 1035085 1047418 1171261 1167976 5188554 5396122 40.15 70.1 1
11:45:31 2024-01-23 732103 717957 222506 216676 353860 364599 386650 382632 245305 243731 296443 303494 336771 340092 4405250 4775747 6882577 6631519 1245924 1294889 324890 288757 305472 305989 354339 345264 336444 338650 231804 232096 749268 717963 1656990 1572135 494638 491162 710445 722567 904022 872468 935682 950039 993852 1009104 971293 1082076 2331135 2455307 1478154 1191379 786606 764938 937005 940635 991183 998217 1027146 1041660 1180583 1162506 5267505 5414628 40.15 70.1 1
11:45:32 2024-01-23 734899 720067 221120 217152 353294 365115 385527 380919 245718 242167 296638 303494 336736 339057 4408633 4718785 6901227 6669274 1241790 1291011 325380 288757 304542 305464 354670 344497 335578 338686 231407 233496 752866 715131 1635650 1567677 491945 489704 709438 714194 905038 879177 935015 943494 996777 1012230 973365 1081925 2341778 2466877 1336396 1179379 788291 769943 938327 938871 992630 1003105 1023197 1040960 1168837 1175350 5244853 5402535 40.15 70.1 1
11:45:33 2024-01-23 726554 720062 221656 217794 354547 360871 387849 382060 245718 242133 297626 303281 335019 340273 4408395 4652544 6835950 6668639 1255252 1293970 323912 288757 305508 304542 351893 345544 336355 336578 233218 232096 738140 712075 1608442 1576897 491246 490396 715559 714194 898836 882973 940929 940819 995449 1015707 982414 1085181 2339444 2465124 1401885 1170987 782816 769763 940607 934211 988934 1006372 1032133 1037911 1162143 1171220 5201878 5410290 40.15 70.1 1
11:45:34 2024-01-23 724658 720537 222194 216478 354388 363534 387957 381453 244963 243661 296582 303409 335958 339210 4405363 4715088 6807973 6668639 1270120 1296457 324586 288757 306442 309149 354304 344497 336084 337630 233218 231993 749415 713341 1609454 1586117 494753 486877 715559 721541 894655 876684 946158 950227 986997 1005956 979436 1091377 2341111 2452901 1432689 1183798 778912 769943 944262 936870 983284 1000273 1038047 1044914 1168008 1165379 5182855 5411951 40.15 70.1 1
11:45:36 2024-01-23 726346 719517 221847 216970 355994 364599 385491 383205 245511 242913 295740 302781 335994 340340 4408519 4801656 6902818 6649882 1249896 1294889 325607 288350 305508 304577 354836 342451 335578 338686 231768 234386 746369 717178 1614251 1575779 495376 490025 710764 722508 899604 873632 940367 951469 993248 1003004 972526 1085239 2343035 2449492 1405301 1193967 783808 768094 940879 942218 986269 991625 1029193 1047798 1171347 1172177 5211072 5412026 40.15 70.1 1
11:45:37 2024-01-23 731004 717957 221120 217794 355048 363021 385220 383277 245683 241761 297554 303068 335958 338258 4408395 4735290 6919878 6659261 1234834 1293970 326855 287873 305508 305216 354420 345300 334569 337630 232527 233496 741483 717178 1595338 1571431 493309 490597 709905 716357 907882 881254 935570 946180 996741 1012230 972674 1080377 2336116 2452901 1476119 1179379 788291 765851 937005 935315 989813 1000273 1023197 1040708 1169703 1178936 5250595 5380764 40.15 70.1 1
11:45:38 2024-01-23 727893 720062 221311 217459 354047 362985 387885 382060 245683 242913 297991 302643 335885 340788 4399016 4675482 6845275 6650220 1254890 1291218 323390 288761 304577 309184 354921 345581 336681 337890 232752 234451 751488 711809 1622148 1578853 493347 492174 714493 717888 902502 880628 938180 943494 993395 1016536 977611 1078998 2335161 2473533 1484259 1175316 783375 770382 935674 932893 991220 1003105 1029215 1035454 1162143 1170518 5229883 5402544 40.15 70.1 1
11:45:39 2024-01-23 723293 722426 221156 217117 354921 362985 386686 382833 245936 242913 295740 302570 334984 338258 4402109 4708556 6849193 6669543 1260437 1296730 323912 288757 304577 306816 351424 344244 339551 339334 233111 232998 759633 713853 1607519 1588139 493347 486625 714004 715206 897384 881056 942232 940819 987636 1011514 979581 1088377 2344700 2462308 1438557 1174479 778386 772606 940916 933548 986969 1000710 1034777 1040923 1157698 1167248 5156674 5402774 40.15 70.1 1
11:45:40 2024-01-23 724694 718537 222194 217122 354392 363021 387921 382632 244928 243321 296645 303387 335994 339210 4405363 4735023 6807973 6663883 1270120 1301274 327868 288541 306225 306852 356682 344389 338112 336471 233475 234322 752917 715904 1658991 1581381 495812 489668 716529 722567 897458 875640 947114 950227 987672 1000719 977685 1091364 2343035 2449423 1377548 1183798 780305 768094 944933 937342 981314 1000273 1037805 1047052 1169703 1164670 5178274 5412026 40.15 70.1 1
11:45:41 2024-01-23 725353 719558 221501 217455 355454 362985 385220 382937 245718 242913 296645 303942 335019 339007 4411475 4794521 6873027 6669727 1252608 1298575 325800 288721 305722 306852 356934 342343 338352 339532 232129 233136 747818 717963 1611371 1579657 495376 486769 710445 720450 902353 875019 938885 950039 996217 1000454 974057 1085239 2343035 2455145 1478154 1193967 786045 767551 940879 940782 986969 991661 1028459 1047798 1176152 1173007 5258099 5412026 40.15 70.1 1
11:45:42 2024-01-23 730731 719554 221156 217828 352271 364048 385491 383241 246269 242133 297554 303494 336465 339210 4405250 4724779 6929293 6669425 1234722 1296619 326678 288337 306334 306852 353884 345508 335543 338068 232492 234652 747200 720264 1612203 1562889 491945 491529 710445 719495 904022 876261 935405 946566 998897 1012230 971256 1080150 2334454 2449423 1458966 1181963 783808 767758 937005 940782 992630 1002836 1023159 1041451 1171363 1172498 5248694 5402535 40.15 70.1 1
11:45:43 2024-01-23 731766 720572 221812 217451 354547 364048 387885 381453 245683 242709 297266 302112 336972 339174 4399175 4681791 6884425 6678771 1256204 1296730 323842 288757 304542 304577 355816 346267 336681 338650 231804 232062 752168 711809 1613995 1576897 493698 492589 712466 715242 904394 880473 938355 943494 998399 1012230 976918 1078191 2337095 2478529 1443007 1177831 786045 772058 936339 934211 993330 1003105 1029193 1037948 1166280 1173011 5239288 5400860 40.15 70.1 1
11:45:44 2024-01-23 721753 720344 220436 218101 354352 360799 386686 380919 246476 242133 297000 302992 334948 339998 4417999 4678942 6840910 6683650 1257119 1298575 326640 288748 304542 306852 353884 346069 337598 339574 232967 232062 750059 712075 1611048 1576284 491945 492241 715559 715242 901298 881860 940222 940819 991951 1009733 980502 1081764 2334454 2462121 1403768 1171974 782693 770309 938338 934211 989776 1000674 1032133 1038446 1165448 1170518 5220200 5402774 40.15 70.1 1
11:45:45 2024-01-23 723808 720613 221621 216901 354392 362948 387725 382833 245648 243661 296609 305169 336217 341432 4398948 4708430 6836757 6679621 1272732 1297652 322904 288856 304291 306852 354304 342451 336084 337594 232855 232096 752168 707746 1638869 1590627 495459 486769 715473 717346 898660 878753 942344 944483 984467 1000719 980539 1088377 2343753 2467837 1458966 1184641 781139 768094 943591 935540 983358 1000237 1038545 1047798 1164592 1163022 5158489 5393156 40.15 70.1 1
11:45:46 2024-01-23 722780 718465 221461 217122 355170 360835 385491 386097 245231 243815 297104 306065 334843 341542 4405358 4773267 6859921 6650394 1249933 1296663 325871 288517 305508 306420 354921 342379 337335 337594 232328 233461 749923 719233 1608828 1576625 494049 486697 710445 719495 900823 875640 940222 949328 994805 1003114 973784 1086788 2343753 2449423 1459076 1193967 783375 767758 940916 940782 986697 991625 1030661 1049294 1172062 1172268 5201666 5402535 40.15 70.1 1
11:45:47 2024-01-23 732564 718469 221120 217619 355944 364175 387725 384824 245578 243815 297266 303387 336288 341506 4411791 4740832 6930277 6650106 1233954 1294889 327349 287513 305364 309402 354420 345544 335578 338377 232492 232096 752168 720413 1620927 1565111 491945 491769 709438 718438 904022 878129 935442 948655 998933 1012230 972674 1078888 2337095 2451161 1486294 1181273 786045 767788 937027 938007 991925 1001688 1024300 1040708 1169703 1177956 5248694 5407768 40.15 70.1 1
11:45:48 2024-01-23 730013 722705 221528 217685 354475 362803 387704 384733 245543 242774 297410 302465 334948 340237 4399143 4661662 6854600 6659381 1254890 1294889 322904 288852 304577 304542 352183 346632 336681 338104 233054 232096 743778 709774 1639999 1576897 493347 492589 713499 716801 902741 879081 938848 943494 993395 1009733 977648 1078998 2334454 2471340 1460961 1175316 783808 771474 936339 934211 992630 1003105 1032133 1038446 1165448 1170518 5223511 5413376 40.15 70.1 1
11:45:49 2024-01-23 723284 720426 220290 217658 357062 360690 387051 383917 246441 242133 296430 302992 335379 342440 4399016 4661178 6817299 6678018 1264323 1294889 324627 288757 303402 305464 354921 342451 337608 337594 232703 232743 747915 709037 1653927 1584992 492996 486769 713499 714699 898738 880363 942344 940819 989035 1009372 980502 1087597 2343479 2462121 1436601 1174479 780621 772606 942252 931562 986969 1000674 1035276 1041660 1158778 1167866 5166428 5405195 40.15 70.1 1
11:45:50 2024-01-23 725870 721932 222364 217316 354352 363791 387921 382060 244938 245194 296667 301206 335652 339962 4405288 4715292 6801252 6650182 1273477 1294889 324911 293214 304577 308859 356645 342487 336320 337594 232492 232027 741483 709774 1619427 1586117 495812 486805 715559 719495 897384 876261 945034 945895 986997 1000756 977685 1088377 2340421 2455109 1484259 1184641 778912 768057 943591 938007 982706 999530 1037972 1047343 1170069 1167148 5163022 5405195 40.15 70.1 1
11:45:51 2024-01-23 724838 718469 221466 217455 358070 363207 385491 383205 245270 242540 296609 303027 335817 338258 4405363 4781027 6883517 6649882 1249933 1294889 325646 288554 305508 306564 352183 342415 336591 340056 231804 233299 752866 719233 1608074 1575489 496166 486733 710445 719458 899790 876261 940929 950002 994805 1003114 972674 1085030 2342086 2451161 1441013 1193967 785769 767758 940879 940782 988934 998166 1031562 1047939 1174657 1172067 5222931 5410290 40.15 70.1 1
11:45:52 2024-01-23 732103 719633 221528 217794 353259 364048 386650 384427 245578 242167 297590 302287 335994 339210 4402109 4738657 6920925 6641005 1234834 1296730 325835 287634 306478 309184 353884 345264 334605 338140 232293 233102 741483 721441 1630894 1562889 491945 491126 710445 720450 904022 876261 936773 944520 998189 1012230 972674 1078888 2332794 2449423 1478154 1181273 784925 769350 938364 940878 991888 1001542 1024947 1041301 1170944 1179677 5248694 5402638 40.15 70.1 1
11:45:53 2024-01-23 728655 718469 221812 217117 355048 363791 387921 382060 245511 242709 297590 302431 335019 339998 4395878 4664478 6841231 6659261 1257044 1295702 323390 288757 304613 304542 354420 346069 334569 336613 233054 232062 740959 711061 1622399 1576897 491945 492241 714546 715279 900823 880628 939553 940819 991951 1009697 977685 1081764 2334454 2468117 1389168 1174941 783375 770235 939674 934174 991183 1007102 1032095 1036930 1162143 1170518 5218245 5402535 40.15 70.1 1
11:45:54 2024-01-23 724838 721910 221506 216966 354423 362948 386686 382833 245305 243082 295941 302536 335019 339210 4398782 4715292 6839658 6668639 1271823 1294889 322904 293214 303791 308967 354304 342523 336591 337630 232527 232096 742376 709774 1612077 1590627 494753 486805 714456 718948 896488 878753 942344 944483 987329 1000683 981933 1090630 2345122 2469122 1458966 1184572 782256 769943 945043 936870 984757 1000273 1037805 1047798 1167786 1163846 5170612 5412026 40.15 70.1 1
11:45:55 2024-01-23 722780 717419 221656 217117 355454 360835 385491 383241 245340 242540 296645 303027 334374 339246 4408395 4764552 6864813 6649882 1249970 1294617 328332 288350 305544 308967 352218 342415 337099 336649 232527 233102 758060 719233 1637863 1576897 493698 486354 710445 719495 899938 875989 939590 948655 994033 1004613 975842 1088265 2341111 2446592 1343503 1193971 783375 765581 940916 940782 986269 998851 1029193 1049294 1173860 1171257 5201666 5380764 40.15 70.1 1
11:45:56 2024-01-23 731581 718465 221461 217642 355048 363791 386106 384967 245340 242133 297987 302643 336465 338946 4399061 4738342 6910553 6650371 1233075 1293970 325906 287873 306442 304508 353884 345264 334605 338377 232890 234386 741483 720413 1612870 1565111 491945 491126 710445 718438 904022 876959 938205 948961 996033 1010654 970419 1082046 2336775 2451816 1458966 1184641 785485 765851 938301 942788 992630 1000273 1024691 1041226 1173797 1176218 5252485 5411914 40.15 70.1 1
11:45:57 2024-01-23 732807 720603 221466 217152 352271 365115 387849 380884 245511 242691 297626 302643 336465 340612 4399061 4692295 6869267 6650182 1254890 1294889 323842 288757 304577 304542 352218 346069 336444 338650 232527 232027 752917 709774 1631678 1576897 494049 492589 714456 718400 905997 883099 940367 944799 994694 1017256 978921 1078886 2333775 2477043 1398119 1178670 786045 772569 937005 934211 994006 1000638 1030661 1037707 1167144 1172177 5229883 5393156 40.15 70.1 1
11:45:59 2024-01-23 722780 720608 220467 217459 354392 362948 386686 382833 246304 242505 296645 304704 335415 339484 4399016 4675214 6826624 6668639 1270044 1294889 323616 293395 304078 304577 354304 342451 336320 337630 232503 232096 753618 707746 1620710 1593800 496166 490373 715510 718400 899262 880002 942195 946180 991211 1007839 982631 1088377 2350867 2462121 1460961 1181273 782256 773787 943591 934211 983439 1001688 1038269 1041697 1162143 1162056 5164044 5393156 40.15 70.1 1
11:46:00 2024-01-23 719707 719258 221501 217117 353856 360799 386686 384355 244973 242540 296430 301206 334445 340309 4399061 4715292 6801252 6640503 1266221 1295688 324627 288350 306514 309113 356393 344497 336049 336106 233819 234487 747200 717448 1599604 1583630 495459 489523 716529 721467 893762 875492 947058 950039 989071 1006417 978224 1091364 2342086 2438444 1385980 1184641 778912 765887 944933 939412 980567 998789 1035552 1046269 1168654 1164670 5163174 5402638 40.15 70.1 1
11:46:01 2024-01-23 725353 716402 221125 216931 357016 363534 385491 382632 244928 242202 295020 303061 334984 340092 4392744 4785020 6863708 6650371 1250415 1294889 328332 288757 305257 308931 353985 342199 338076 338401 231518 234652 744919 717178 1608145 1576610 497228 488983 710409 719495 901461 875019 940259 952704 995510 1000647 972674 1083481 2342086 2452901 1478154 1193967 785769 765851 940879 939448 986969 995391 1026263 1047798 1175498 1171425 5237360 5398682 40.15 70.1 1
11:46:02 2024-01-23 729497 718465 220467 217828 353294 362985 384337 382937 245753 241964 296430 303494 335019 341095 4399175 4716759 6901227 6650492 1236025 1291218 325906 288026 305256 306816 354239 344875 337634 337523 232747 233752 748253 720264 1641944 1572135 492996 489668 709438 720348 907012 879044 935015 943494 996814 1014546 974057 1075786 2335434 2467837 1358352 1180433 787167 768057 937005 936678 991887 1001688 1023234 1039966 1169431 1176291 5241203 5393194 40.15 70.1 1
11:46:03 2024-01-23 727626 719517 221656 217863 354547 360871 387921 382632 245718 241796 297662 303281 335019 340824 4399061 4644995 6835950 6659979 1256204 1296390 324766 288757 305364 306852 355638 346450 337634 337997 233075 234322 742368 711061 1624621 1576897 493347 491565 714509 717346 901461 879735 940963 943494 993395 1009733 977685 1081268 2335434 2467837 1367824 1176013 783808 770345 935691 934211 991220 1000674 1032133 1037707 1162143 1170518 5211072 5393156 40.15 70.1 1
11:46:04 2024-01-23 722266 720608 221492 216478 354463 362948 386650 383103 245546 242947 296609 302816 334984 338258 4402109 4696498 6835950 6678601 1269724 1294815 324784 288617 303508 306852 355387 342487 336556 337630 232890 232096 741483 709774 1619721 1586117 494049 486805 713949 717377 898738 880400 944361 943494 986817 1009372 981933 1086788 2343753 2461849 1462956 1175316 780582 772606 944933 931562 984173 1000638 1035552 1044021 1158851 1167138 5150958 5392879 40.15 70.1 1
11:46:05 2024-01-23 721753 719835 221852 217203 353856 362985 387921 382901 244963 243286 296964 301241 335958 340237 4399016 4721678 6803091 6650371 1269213 1298575 324875 288757 306406 306420 353737 342523 338684 336507 233218 231993 743954 714111 1600510 1585300 494753 489668 715559 721541 894839 876335 945034 948655 987636 1000683 974805 1091401 2337095 2440216 1420836 1184641 778912 765581 946277 938043 981264 991733 1032533 1044779 1169703 1163735 5193394 5398282 40.15 70.1 1
11:46:06 2024-01-23 727820 718465 221156 216258 354454 364084 387453 382060 245340 243661 295596 301241 335958 339611 4399175 4797265 6884148 6640929 1247741 1291218 325344 288967 305959 309039 355334 342487 334605 338650 231407 233033 746369 716666 1613561 1574661 495459 486877 710173 721541 902741 873123 936847 950039 993888 1000719 972674 1082076 2335743 2452901 1448992 1192268 786045 765013 939545 940782 986969 993989 1026226 1044560 1178909 1172177 5263744 5398682 40.15 70.1 1
11:46:07 2024-01-23 729830 718501 220678 217156 352306 362985 384032 380884 245753 242167 297099 303281 334984 339391 4386191 4715292 6923403 6664137 1236431 1294778 326820 287900 305221 305429 353884 344207 337157 337594 232492 233427 748452 717178 1615829 1571862 492645 490360 709438 715206 905038 879150 935015 944836 996741 1012230 974057 1078998 2337095 2462121 1480189 1180396 787167 768057 937005 935278 992630 1001688 1021705 1039928 1167971 1179624 5239288 5393156 40.15 70.1 1
11:46:08 2024-01-23 728659 720062 221120 217420 354047 360474 387849 381757 244928 243815 297338 303031 334737 343038 4392784 4651743 6836357 6664137 1254890 1291218 324803 288252 304326 308931 354921 346314 336681 336613 232855 231993 752917 710282 1632056 1576897 491945 492819 714509 717346 900786 880002 939516 944836 992654 1009697 977685 1080424 2334454 2467837 1400002 1173643 783808 771204 937005 934211 989813 1003105 1031562 1036930 1162143 1170518 5211072 5393156 40.15 70.1 1
11:46:09 2024-01-23 723679 720572 221466 216931 354392 363207 386434 382921 245437 243521 296257 304776 335817 341542 4386305 4688299 6841231 6669465 1272770 1294889 322904 288766 303615 304508 353772 342451 336049 337322 232527 232062 741483 707746 1629799 1590627 494753 486769 714509 717346 898438 878753 942344 946180 989071 1007875 983330 1087375 2344700 2462121 1460961 1181273 781139 771474 943591 932893 983358 1002396 1037028 1043409 1162143 1163735 5140945 5393156 40.15 70.1 1
11:46:10 2024-01-23 721753 721421 221564 217549 356769 360690 387087 384248 245336 243317 296861 303423 335556 341160 4399016 4730876 6803849 6626316 1261091 1296730 327333 288314 306478 304508 353206 344497 336627 336071 233718 232096 745771 719233 1632665 1576897 494753 486841 713499 721541 897384 874325 943688 950039 990546 1000647 976138 1089774 2340421 2434461 1438557 1188022 780621 765581 946277 940782 981961 991697 1031397 1049294 1170533 1167211 5180847 5417255 40.15 70.1 1
11:46:11 2024-01-23 732103 719652 222368 216641 356049 365005 386506 385278 244872 244102 296573 303281 335958 339334 4408519 4770866 6892869 6631124 1245458 1294889 324890 288757 305508 305989 355108 344984 336681 338686 231804 232096 749268 715904 1657527 1574370 495459 491126 710445 722567 904394 873742 937686 950039 993888 1009068 971293 1084406 2327823 2452901 1482224 1189725 786045 765013 938338 940782 989776 991625 1025458 1041660 1178914 1173842 5276810 5410758 40.15 70.1 1
11:46:12 2024-01-23 734159 721172 220944 217463 356053 365115 385455 382833 245718 242167 297056 304512 335888 338504 4399016 4724261 6863135 6649605 1245458 1291181 324854 288852 304078 306384 354670 342523 336681 339411 231570 232777 758750 711061 1605357 1574370 492996 489668 710445 714699 905038 880363 935682 943494 996741 1012230 975444 1078998 2333775 2471340 1401389 1179556 787167 770382 934345 936870 993330 1004524 1024691 1040922 1168691 1177131 5225988 5386330 40.15 70.1 1
11:46:13 2024-01-23 725600 719481 220431 217828 353294 360835 386979 381798 245648 243129 297417 303494 334679 342794 4392744 4649870 6831885 6650182 1254890 1293970 323877 288757 304577 304320 351893 345544 336320 336578 233254 232027 748629 713092 1618186 1576897 491596 490742 715052 713147 901298 881662 940892 940819 992551 1009697 980539 1082076 2334454 2461849 1400002 1169318 782256 769763 940879 934211 988934 1007975 1034195 1040486 1164547 1170372 5212582 5402535 40.15 70.1 1
11:46:14 2024-01-23 723554 720608 221910 216870 354890 362985 387849 380919 245025 245194 296798 301206 334948 339210 4402109 4717658 6803849 6649882 1271335 1297379 324622 288757 306406 308895 354020 342523 335578 337630 233254 233335 749415 713853 1624510 1586117 494753 486877 715559 721541 893910 875989 945034 947274 987599 1000719 977685 1091401 2337095 2443681 1394715 1184641 778912 768802 947743 939502 984720 999632 1036565 1047418 1171261 1169633 5173449 5423858 40.15 70.1 1
11:46:15 2024-01-23 726386 718198 221160 217117 357817 363466 384914 382597 244963 242540 295704 302536 335958 340612 4399061 4791185 6878612 6640503 1251309 1294889 325871 288193 305472 304542 354268 342451 335543 338615 231804 233102 757279 716666 1614657 1574370 495812 488562 709942 721541 901461 875019 938180 954095 993815 1005244 972674 1084429 2340421 2451237 1476119 1196532 787309 768030 941048 940878 988971 996063 1027976 1047418 1176294 1172177 5230370 5402535 40.15 70.1 1
11:46:16 2024-01-23 730017 720595 220467 217607 354793 362948 384337 383241 245511 241390 296430 303032 335019 340612 4402324 4726830 6907481 6645354 1236596 1291181 326855 287837 304613 304577 353884 345020 334569 337630 232527 233461 741483 717178 1613118 1567677 491945 489668 709438 715242 904763 880002 935015 945507 998189 1013108 971293 1078120 2335743 2452852 1460961 1183726 783375 767721 936968 940911 992593 1000237 1023197 1041451 1174600 1179624 5229883 5402535 40.15 70.1 1
11:46:17 2024-01-23 731059 720062 221466 217122 354047 364084 387885 380919 245305 242167 296775 301760 335994 341337 4395878 4673750 6835950 6649882 1253994 1291218 326373 288856 304542 304542 352183 346351 336444 338140 233054 232027 743778 711061 1597856 1576897 494012 492589 713499 716293 901461 879703 938168 943494 993395 1016426 979581 1081150 2331786 2472632 1478154 1176013 786745 772136 936339 933548 991925 1002886 1032058 1035416 1163768 1170518 5220477 5393156 40.15 70.1 1
11:46:18 2024-01-23 721259 719549 220431 217083 354392 362948 386342 382001 245718 242167 296401 302570 334679 339210 4395878 4689799 6826624 6669465 1260714 1291181 324401 288757 303615 305464 353884 342415 336627 337121 233054 232062 753618 710554 1639898 1583630 491945 486769 713462 716293 898734 882273 943732 944272 990396 1010691 979621 1085090 2341111 2462853 1438557 1171974 778912 772606 942354 931378 986969 1000710 1035514 1044391 1157956 1167102 5154638 5402535 40.15 70.1 1
11:46:19 2024-01-23 724653 718506 222385 216162 354357 363791 387885 382060 244210 242913 296609 301206 335019 339174 4395878 4730193 6794504 6640503 1266498 1296588 323877 288422 306514 308895 353241 342523 335578 336106 233618 231993 747200 716154 1607689 1580783 494753 489632 716019 721319 898307 876959 945633 950227 986997 1007381 979618 1094336 2342086 2443681 1380534 1186181 778912 767758 945605 937342 983321 999530 1035552 1045045 1169703 1164670 5163766 5393156 40.15 70.1 1
11:46:20 2024-01-23 725870 718278 221156 217117 355205 364048 386627 382632 244963 242167 295596 303027 335019 340092 4399175 4785020 6873251 6631088 1251309 1294889 325607 288757 304969 308931 353737 342415 335543 338650 231804 233299 744919 717178 1606484 1576284 496166 490373 712249 720406 902502 874908 940367 949891 995871 1005244 972674 1085239 2341778 2452901 1409214 1193967 786045 768775 940879 940078 986969 991625 1027727 1047621 1173760 1172177 5208217 5402535 40.15 70.1 1
11:46:21 2024-01-23 731000 717451 221470 217794 355039 362985 385563 384391 245511 242133 297554 302643 335958 341095 4395878 4726830 6897617 6640503 1231320 1291218 325871 287976 306478 309366 353884 345020 334569 338140 232527 234652 750718 722330 1650125 1565111 492484 491327 710409 718400 904431 877432 937017 944520 996777 1012230 973254 1080540 2327823 2446008 1486294 1181273 783808 765814 936339 937342 991925 1000273 1020216 1039966 1169703 1176072 5235548 5393156 40.15 70.2 2
11:46:23 2024-01-23 729497 719554 221116 217117 354047 362985 387813 380919 244928 242167 297590 302431 334984 340008 4383359 4672144 6845275 6649882 1254890 1291218 322904 288757 304542 308931 354670 345815 336609 338365 232241 234350 749415 709774 1615283 1578853 494049 492406 714493 715242 901461 880363 936830 944197 993395 1009697 976225 1078684 2337095 2473533 1416998 1175316 784925 773702 935674 932886 991925 1003105 1030661 1035454 1164629 1170518 5220477 5389310 40.15 70.1 2
11:46:24 2024-01-23 723539 719576 220431 216780 354392 360871 386686 382292 245718 242656 296789 302570 334948 338258 4386748 4671430 6826624 6678018 1269762 1291218 327174 288513 303827 306852 355063 342343 336485 337488 232384 234487 750718 709774 1617149 1586117 494049 486769 713479 716320 898269 880441 944361 943494 987599 1011672 981933 1085239 2342086 2462121 1430732 1174479 780025 772606 943591 931562 984173 1004524 1035514 1041697 1158814 1165417 5137709 5393156 40.15 70.1 2
11:46:25 2024-01-23 721749 718501 221847 216474 353825 363266 387885 382597 244210 242167 295525 301206 334702 339998 4399016 4719081 6801436 6641005 1270082 1296663 326749 288622 306297 306384 355638 342307 338112 336436 232860 233828 751488 715131 1646798 1581381 496166 489255 715559 721541 894802 875711 946082 949365 987672 1000683 976225 1091401 2340147 2436758 1400002 1184641 778386 765581 946277 938043 981961 991733 1035276 1047052 1169703 1163876 5173449 5394837 40.15 70.1 2
11:46:26 2024-01-23 727820 720348 221151 216409 355205 364599 385491 382632 245179 242913 295704 301241 334984 339611 4405363 4798127 6873251 6650257 1250816 1293859 325502 288613 306993 306852 357293 342451 337157 338686 231804 233136 746369 717178 1610482 1575489 495413 486805 710298 722567 901144 873779 938885 952741 993888 1000756 972674 1084429 2337095 2452901 1474084 1193117 786045 765581 940212 940510 986969 993989 1026263 1044816 1178914 1170518 5256198 5398682 40.15 70.1 2
11:46:27 2024-01-23 728262 718501 220467 217494 355651 362985 384302 381792 245718 241761 297099 303281 334984 340612 4392744 4720112 6923874 6641108 1238287 1292976 326946 287949 305903 305216 353884 342487 337598 338472 231768 233461 741096 715131 1603613 1566959 491834 489668 708433 715242 905986 878753 934300 944836 996777 1012230 971983 1075786 2327823 2458630 1456971 1179593 788014 767514 937005 935315 991220 1001688 1022469 1039966 1168008 1174411 5239288 5389310 40.15 70.2 2
11:46:28 2024-01-23 727421 718506 221120 217490 354047 360835 387813 381489 245340 241425 297590 301828 334984 340273 4386531 4645651 6840414 6641044 1253098 1291218 324911 288757 306375 304542 354670 345581 335732 337902 231518 234322 752168 708395 1615314 1576897 493347 492589 712466 715736 901786 879191 936107 940819 993395 1015214 976225 1078998 2332794 2473533 1482224 1175316 785620 769794 934345 931562 992627 1003105 1029193 1035491 1166317 1170518 5220477 5389310 40.15 70.2 2
11:46:29 2024-01-23 723298 719554 220467 217117 354109 360799 385527 382292 245753 241964 296192 302570 334445 341432 4399061 4666173 6828868 6649866 1252608 1291144 324911 288757 304542 305598 351605 344171 335543 336316 233182 233663 745771 712075 1601366 1576897 491945 489632 714509 714322 899938 881612 939553 940782 990510 1012230 977685 1085202 2332794 2458593 1400002 1169110 781139 768601 938364 934211 986969 1000710 1032133 1038446 1162143 1167380 5186834 5395319 40.15 70.2 2
11:46:30 2024-01-23 724355 719517 221586 216409 354073 362656 387849 383105 244893 245194 296358 303316 334702 340706 4395926 4701808 6803849 6650106 1273755 1295810 324875 288811 305472 304508 354268 344461 336284 338615 233018 232027 742912 711300 1629542 1591758 496078 489632 717590 721541 898800 879667 945336 950039 991914 1009300 983330 1094554 2349707 2462121 1436601 1188022 783375 773153 949827 944799 986969 1000638 1042059 1056360 1178000 1169191 5185570 5407866 40.15 70.1 2
11:46:31 2024-01-23 733080 725497 223243 218507 359510 369276 393123 390539 248275 245817 301116 307567 340958 342158 4414791 4803565 6940167 6687987 1271027 1318804 331870 292188 313469 314056 365353 354849 346261 348577 236842 237900 765218 733942 1630732 1585845 501218 499790 722738 731826 924429 898521 956752 966347 1018013 1027724 995156 1099324 2392730 2526660 1362544 1196017 804749 785748 959319 961950 1017514 1030453 1051618 1061049 1192096 1201071 5292048 5458807 40.15 70.2 2
11:46:32 2024-01-23 743302 742380 224354 221036 366399 374085 404126 400930 249605 248139 308230 314383 348166 349692 4452260 4783586 6923874 6781479 1315211 1346537 333636 295017 320410 320023 374230 363396 354281 354233 236473 240904 773462 738152 1638821 1613699 506962 498660 724727 735697 927755 898521 965113 974819 1015025 1029734 989748 1104173 2408845 2535880 1426593 1213597 804749 783106 966195 968405 1014629 1026709 1044877 1063355 1199023 1201341 5328164 5490087 40.15 70.2 2
11:46:33 2024-01-23 759962 744854 222359 218332 366204 376355 409001 402159 248843 246823 310305 312598 347675 352798 4464667 4724261 6972091 6823917 1320918 1359612 331637 291983 319111 322493 373074 362590 355615 354268 236674 236432 783533 730259 1653702 1622997 504079 495747 723701 728678 911947 889495 955318 961987 996741 1009336 974768 1088149 2411275 2508220 1424674 1198646 789417 774338 961364 953614 996189 1000710 1034777 1052493 1183077 1179566 5299628 5477439 40.15 70.1 2
11:46:34 2024-01-23 758073 745419 217597 214667 360988 369372 402743 404746 248066 243626 306604 311659 343691 348742 4474046 4792762 7003807 6790871 1313040 1359612 323842 288852 318319 317132 371723 360443 351835 351857 233218 233461 761494 722471 1648458 1621819 495413 491856 710445 712295 899299 882913 938319 935315 977084 991706 959208 1063388 2393764 2513871 1460961 1175316 777802 769182 942922 931290 980530 999558 1023567 1028516 1146882 1153721 5201104 5449428 40.15 70.1 2
11:46:35 2024-01-23 750664 743937 216487 211238 356494 365115 400942 397025 243425 243815 306695 311706 339522 346591 4455288 4821101 6958333 6753302 1309575 1355683 321025 283065 313469 314977 369848 358639 345626 348577 228635 231828 754347 728693 1658510 1592405 491596 486805 697223 706053 891750 860758 915548 927635 963006 975766 931622 1040427 2358992 2480560 1341619 1183798 771107 753539 926339 927525 966836 972128 994581 1011683 1143519 1137057 5293597 5417255 40.15 70.1 2
11:46:36 2024-01-23 766876 744120 211322 207811 351371 359895 396663 390329 241124 239489 302115 305818 337753 341095 4445909 4756906 6951894 6724912 1303938 1344715 314638 283985 309351 311608 363131 355387 342821 342843 225973 227388 749415 715131 1614667 1595337 483360 483473 690753 691835 872605 852860 903680 903939 941926 965284 922365 1016037 2335743 2473905 1318913 1158856 761047 744546 908893 904730 955503 965129 982320 988477 1112845 1118831 5230370 5391468 40.15 70.1 2
11:46:37 2024-01-23 745332 741617 208699 205173 349264 355999 392029 387975 238884 237065 297626 304401 334410 340575 4449624 4737447 6891902 6724912 1322750 1349408 312842 279546 308792 309898 363718 353170 340202 341219 225666 225910 753618 711061 1624302 1604427 484048 474893 684727 685685 862165 841197 894513 894424 931017 948418 915506 1010423 2342422 2457605 1335969 1149795 749705 743186 906570 897116 940870 959558 975276 979501 1103747 1109663 5166066 5400860 40.15 70.1 2
11:46:38 2024-01-23 747459 740673 208086 204930 347129 354380 391993 387285 238424 236507 296358 302080 333907 339057 4455288 4762725 6855035 6706154 1315248 1347661 313795 277052 309994 306458 360907 349240 340202 338650 225507 225212 737194 720264 1608453 1590627 481303 475481 679850 686505 857314 834488 888477 897264 922236 940787 909542 1009646 2338441 2457605 1320903 1156375 749705 737916 903999 894646 931650 953719 970274 979427 1096048 1100496 5164044 5400860 40.15 70.1 2
11:46:39 2024-01-23 744047 744799 207621 205223 346571 353884 393306 390242 238091 235050 296609 303494 333405 341095 4464667 4840835 6934684 6725126 1305599 1350366 314051 276946 308357 307387 360618 348642 338591 340739 224678 225561 747818 717178 1642041 1590627 481303 476375 675002 686505 861623 832702 881970 895633 927677 934216 897176 1005365 2332413 2428061 1339736 1156665 744454 732599 903503 894461 928279 945027 970274 980690 1097604 1094210 5199685 5411688 40.15 70.1 2
11:46:40 2024-01-23 754296 745168 207621 204935 347719 355999 392195 388011 238257 235707 295435 301206 334688 337236 4492803 4866114 6982079 6739328 1289107 1349580 315193 275833 308357 307352 360799 350297 337608 340538 224837 226330 744039 718362 1629613 1590627 478949 475701 673492 680613 862737 839271 878831 883396 926396 938492 893143 991532 2318550 2434461 1315253 1157201 748361 731096 889352 893679 936958 939292 955346 972289 1105255 1099326 5282542 5439205 40.15 70.1 2
11:46:41 2024-01-23 760134 749581 206395 205358 346607 355263 391718 387285 238091 234618 297063 302643 334948 337475 4502182 4770569 6952172 6764531 1316170 1356476 311863 276363 306586 309460 360255 350297 338664 338650 225348 225247 751488 713834 1644892 1612437 479510 472654 676441 679854 852932 837270 883343 883783 915835 933863 894743 991719 2331786 2450630 1334086 1144077 745113 733628 891950 885269 929011 945731 959506 965043 1087821 1094174 5241203 5443052 40.15 70.1 2
11:46:42 2024-01-23 753576 751021 207655 204319 347688 355999 393793 387939 237355 235015 296609 301241 334913 340092 4517715 4839256 6912449 6772086 1320884 1363482 314422 275869 309265 306852 362948 349240 339402 339675 224779 226051 749087 725445 1620658 1599239 477802 471394 673529 681098 853539 830220 878317 885500 911844 926262 888540 992858 2327823 2441383 1394352 1157201 741397 731526 894816 889476 925090 937277 962356 968721 1088384 1089012 5222253 5449428 40.15 70.2 2
11:46:43 2024-01-23 753228 751287 207582 204935 347683 354957 390859 391382 237024 234256 296286 303027 333942 340575 4534062 4924107 7022457 6772086 1300298 1363935 313026 275411 310017 306423 360618 351177 339551 339938 224887 225806 757968 724537 1660520 1594935 475764 473468 669449 675310 855492 830162 869374 878148 915796 927560 881333 983694 2315296 2434461 1330639 1159335 746506 726636 888115 893377 926271 930176 948843 968721 1091250 1088242 5273150 5458807 40.15 70.2 2
11:46:44 2024-01-23 761292 752625 206974 205214 346602 355999 392472 391936 237521 233303 297518 302643 334984 340333 4534020 4888161 7031783 6799942 1322763 1371576 310882 276042 309079 309242 360726 354705 338591 338543 225204 224725 758635 717178 1624152 1603287 474411 474357 673566 676603 850549 829573 869354 873760 907890 924835 882867 975137 2321850 2452901 1327053 1153376 746511 728953 885056 885559 927621 933891 942298 955211 1088384 1086661 5333852 5468186 40.15 70.2 2
11:46:46 2024-01-23 767425 756464 206330 204652 345565 357007 393204 387939 236258 233500 295596 301724 334948 339340 4537413 4818633 6995741 6821251 1331360 1368146 310989 275513 305113 309029 360726 351441 337975 337962 224183 224482 759418 715131 1663820 1618191 476743 470506 669720 672881 843104 827971 870218 871141 901457 919768 879598 973709 2318550 2443681 1282491 1141262 739285 728701 885559 879649 918477 928601 945025 951488 1079164 1085094 5307064 5458520 40.15 70.2 2
11:46:47 2024-01-23 765491 757036 207544 204935 345252 351893 392029 387939 236223 233303 295440 302643 333907 341095 4547158 4849237 6989902 6835213 1345780 1369314 308173 275304 305328 306852 362840 350619 336320 337322 222927 223512 757968 715904 1632401 1616069 475087 467315 669558 671927 841907 820942 865199 869525 896520 910547 878208 970171 2315856 2440216 1336396 1139637 736132 726636 884304 878111 915844 930176 941590 945939 1072951 1081358 5307177 5468186 40.15 70.3 2
11:46:48 2024-01-23 761333 758148 205684 204356 344492 351857 392065 387939 235495 236259 295704 302395 332905 338946 4560196 4849031 7008767 6800988 1347475 1371616 307672 274285 305042 305199 360907 348152 337634 336542 224291 223063 757206 720779 1613253 1612553 473400 469876 668772 673395 837105 816226 865199 870762 888704 906742 873710 966613 2321850 2440216 1322963 1144077 734112 727396 884931 871177 909001 928862 940919 942237 1069185 1074422 5323938 5468186 40.15 70.3 2
11:46:49 2024-01-23 760990 759254 209169 203140 346085 351857 392472 386740 235529 236304 295539 303068 332940 339574 4577212 4913432 6988762 6810609 1327094 1369831 309936 272025 305364 306636 359388 349204 336049 335565 222677 225639 754337 726611 1623156 1604557 472057 466229 662464 669404 836833 814030 860252 867060 892373 903907 868968 963794 2315856 2434461 1319125 1150614 732018 720307 881370 873687 906598 921060 936098 944253 1057669 1068932 5295721 5477565 40.15 70.3 2
11:46:50 2024-01-23 764448 759787 209419 202436 344527 353689 391444 386740 233849 236532 293939 301266 335631 337256 4585351 4924267 7031405 6809320 1320804 1370805 310368 271196 303615 305989 360582 349131 335732 336071 221777 223063 758750 725573 1632434 1604557 472057 465241 658684 667960 835919 811722 852109 861973 889071 897714 862788 963663 2309004 2406356 1405301 1150614 729413 719481 878245 870451 903829 917164 933010 939409 1054652 1063071 5271242 5477565 40.15 70.3 2
11:46:51 2024-01-23 763563 760287 209018 201624 343458 351749 392472 386704 232574 232975 293690 300526 333978 337256 4594008 4961916 7022196 6819047 1322770 1370805 307601 271090 303366 302955 360316 349700 333807 335565 221121 222719 752168 722471 1672110 1604557 470718 466229 656714 667485 834699 806450 847845 860279 888588 892483 854679 958002 2304917 2399514 1340746 1147340 725786 714290 876376 870092 894770 911944 930245 937616 1051504 1055947 5239288 5483030 40.15 70.4 2
11:46:52 2024-01-23 760893 760868 206053 201172 344982 351483 392326 386452 232368 233175 292760 299335 333870 336304 4589715 4952403 7035790 6809320 1325606 1370805 308547 274564 302231 304200 359712 348463 333572 334521 220123 223741 758750 722471 1623481 1604557 470051 463200 655126 664175 830300 804097 846639 857231 882443 890569 852151 954311 2303004 2406801 1330965 1146523 725786 715412 872097 864530 894770 911300 927643 930147 1050759 1053163 5305127 5474407 40.15 70.4 2
11:46:53 2024-01-23 764955 762486 204947 200332 345568 350836 390521 385438 232506 230850 292866 299686 333508 337329 4595969 4923998 6990756 6828078 1327132 1368859 305921 274456 301701 302779 356226 345581 333555 333830 220123 223584 749923 726092 1630233 1604557 466445 459404 654197 660272 824289 802502 844160 852243 875115 892631 852303 945262 2300005 2420085 1329009 1144077 724189 714869 869622 860242 891713 909370 922295 924903 1045448 1051405 5314533 5485286 40.15 70.4 2
11:46:54 2024-01-23 766625 763462 204297 200398 342970 350799 390043 384824 231688 229804 294679 299636 330345 337236 4604297 4914888 6985156 6830435 1341528 1372138 305124 270730 301772 301401 356512 346632 332598 333324 220303 221830 765218 721296 1642389 1613699 466113 459764 655786 660272 819879 801364 844122 848620 868865 883434 851093 941524 2297259 2412595 1325096 1128689 721609 710261 862825 857803 892346 901560 918540 923549 1045484 1053164 5330030 5497808 40.15 70.4 2
11:46:55 2024-01-23 772364 763022 203903 199461 340170 350225 387740 385005 231045 230187 296694 296008 330911 333181 4601410 4886752 7013132 6856214 1349215 1370805 303271 273648 302133 301401 356476 345020 331556 332819 218685 221830 750718 716666 1630869 1618366 465450 457003 653270 656818 821110 801364 839765 841215 866300 883980 843624 935607 2284707 2421802 1310729 1134778 722640 710261 857937 854088 893230 902828 907617 916780 1047040 1049439 5360345 5501083 40.15 70.4 2
11:46:56 2024-01-23 774879 765194 203413 199383 339800 349067 387813 380884 230370 229055 292250 298023 330841 332086 4609504 4894816 7013244 6856214 1348213 1371779 304196 270057 300284 300451 354836 342523 330822 332315 218497 221138 750718 714111 1667581 1619516 463469 458279 649542 652564 815171 800228 837340 839128 864069 882108 841847 929473 2286333 2421802 1311448 1133971 721609 710261 853553 850922 889637 899644 899748 915439 1046660 1042031 5348610 5490087 40.15 70.4 2
11:46:57 2024-01-23 778335 762734 202596 198898 340349 350339 384230 380919 229664 228275 292145 296868 331798 332387 4617075 4898409 7031783 6856214 1337869 1372755 303235 267450 297608 300487 354921 342415 329822 329809 217970 220520 760222 714111 1673282 1617217 462818 456125 645906 648236 813981 797927 833627 832541 859078 874240 838791 922887 2277040 2421802 1308713 1133165 720581 707246 851130 850996 888984 897441 899397 911401 1040401 1040360 5383871 5496322 40.15 70.4 2
11:46:58 2024-01-23 790008 764583 201502 197940 338775 345370 383152 382833 230234 227848 291284 296457 330205 330580 4617512 4905509 7037483 6856214 1339783 1370805 302067 267415 297897 299540 354670 341344 328791 329275 218958 219728 749268 713092 1643240 1617217 461384 455856 645906 648032 810097 795561 830440 828731 854656 874528 833275 921108 2272188 2412595 1327566 1133971 718019 704261 852738 850170 881324 890415 898227 912062 1038951 1030216 5340969 5505856 40.15 70.4 2
11:46:59 2024-01-23 788452 763345 201213 197798 338015 347473 383223 382096 232867 227373 290837 292622 330170 331310 4620383 4975330 7059759 6856214 1330350 1372138 300693 266185 297608 299051 351893 341897 328755 327750 216467 219009 760222 717178 1651028 1613777 456043 453482 644076 645277 811206 792719 824368 829003 855937 871786 826297 915397 2269362 2381595 1309447 1141649 716836 697745 847891 852206 881324 883237 892901 912714 1032594 1024447 5286317 5501774 40.15 70.5 2
11:47:00 2024-01-23 776777 764652 201608 196697 335689 346883 382925 382292 232634 227813 288337 292656 329938 331124 4629636 5012173 7115711 6856214 1327501 1368859 299291 266083 297464 297802 351893 342451 327360 328281 217878 218141 750059 715131 1629734 1604557 456006 455869 643164 645277 811860 791035 818160 825601 856542 865514 821020 913605 2264197 2386006 1313344 1144523 711736 696400 851093 847797 871431 880491 896985 906195 1023118 1022287 5282861 5501774 40.15 70.5 2
11:47:01 2024-01-23 770170 763916 200337 196662 338771 342843 382614 382833 229289 226369 288419 294403 327915 332387 4639551 5018964 7092907 6832580 1303774 1367887 300939 263895 296555 297766 350795 342931 327129 328505 216652 219079 757346 719899 1651569 1599873 454855 452103 636234 641974 807195 784062 816342 827205 853066 856573 821082 914403 2272595 2363200 1309447 1138113 705895 694775 851093 843601 865881 879539 896560 903924 1014625 1016966 5254007 5496322 40.15 70.5 2
11:47:02 2024-01-23 763563 763925 200302 196057 336693 344892 384337 379033 228295 226369 287657 293919 328180 329345 4636243 5027433 7082930 6820663 1319974 1370805 300614 263710 296555 295879 351893 340313 324830 327220 216652 217826 752866 723367 1639896 1595337 456801 452338 635783 645735 802640 781287 817541 824977 846073 857111 820253 914089 2266508 2383239 1301622 1124963 703882 697076 846004 834469 865237 883347 891452 891204 1014625 1022287 5340969 5488209 40.15 70.5 2
11:47:03 2024-01-23 767439 765615 199054 197442 336195 342253 382042 378961 228295 224590 288613 293762 326205 330344 4645609 4964073 6989902 6846835 1333899 1374160 297834 262501 296591 299433 351326 338738 326291 324852 216652 216266 758750 721296 1620812 1607977 454421 448707 638518 642920 799039 783272 818766 816291 838843 856393 817820 902706 2252442 2395324 1344442 1127083 708700 693751 839774 836838 867110 875261 879877 895783 1022393 1015826 5353016 5504173 40.15 70.5 2
11:47:04 2024-01-23 777358 763304 198668 195378 336630 342735 382814 381177 227712 224208 287693 291971 326205 330406 4649495 4975867 7079909 6854945 1327463 1367777 295823 262431 294434 296483 347563 339214 324794 324816 216652 216231 749268 716154 1619181 1604427 451637 449375 636612 639757 803640 781657 809361 818691 842448 854656 811761 903341 2257602 2360701 1319328 1135460 701877 687835 842482 839054 859602 870538 886383 893685 1006863 1007775 5263718 5498706 40.15 70.5 2
11:47:05 2024-01-23 765770 763568 198634 198866 336379 342217 384170 378284 226814 224903 285922 293656 325910 330406 4642863 5040497 7072822 6835327 1322733 1370805 296512 261629 293815 294077 351254 338156 324336 327968 215248 216231 748452 720264 1668004 1604261 456526 450110 632389 639687 797337 773633 815169 818109 834474 850544 815266 899609 2256576 2380151 1327307 1116143 701877 690840 834377 830143 862203 874325 877057 886247 1008777 1012202 5345458 5496322 40.15 70.5 2
11:47:06 2024-01-23 772454 765664 197780 198687 334028 342843 378943 375981 227324 223482 285945 291155 325608 327359 4652241 4926321 7037483 6865593 1346510 1369831 296816 262030 296776 296065 349965 338545 324794 324816 215400 215561 757279 713853 1646210 1618191 450482 444887 632006 634471 792111 778150 807053 810545 836439 852243 804862 895138 2247564 2360701 1313344 1135460 703882 682804 832047 833215 857890 864529 874452 890755 1005103 1003050 5284455 5505701 40.15 70.5 2
11:47:07 2024-01-23 777886 763848 197810 194951 335913 341376 378907 377715 226078 223447 284520 293343 323879 328432 4661620 5035376 7128784 6852152 1315243 1368859 295387 265544 297165 295262 347004 339062 322862 326509 214173 215688 755074 715642 1628909 1604261 450047 447593 629213 633568 797337 772026 802463 813471 838288 843789 801295 898199 2247708 2348111 1309447 1125480 694504 683501 835008 828929 852331 866364 877057 882322 995478 999403 5267608 5499480 40.15 70.5 2
11:47:08 2024-01-23 769623 765314 197565 194401 334019 339567 378943 374364 226463 224657 284085 292006 323618 329902 4658330 5001627 7024455 6837456 1326553 1370805 297558 261716 291971 293431 348779 336200 323592 322562 213942 214721 744039 723367 1617996 1603119 449485 441629 629250 634639 786282 769223 804529 804802 829081 847542 804634 887062 2241465 2379141 1327566 1119364 699879 685854 825735 824681 858378 865140 867114 878457 1005814 1001596 5378645 5502634 40.15 70.5 2
11:47:09 2024-01-23 780282 763884 200273 194951 331937 339329 378510 376017 223990 227233 283850 288408 323653 326861 4648004 5012526 7089261 6861513 1328450 1368859 294394 261500 293639 293146 346737 338915 320731 321929 213907 215604 757279 713853 1621520 1604427 446931 446377 627466 629974 793171 770313 795385 804042 829213 842594 794294 888214 2242739 2338941 1299380 1127083 692032 679703 832365 826509 843798 855781 871893 878420 990441 993934 5256198 5496322 40.15 70.5 2
11:47:10 2024-01-23 765770 763875 200206 193753 332670 338033 378835 372021 224025 223889 282751 290200 322196 327092 4654674 5046190 7066686 6828078 1317061 1367868 296096 260728 293955 290621 346097 337334 319463 322705 212532 215408 756567 721296 1628456 1595337 448127 444127 625040 630870 786430 765055 800107 806408 820720 835440 800159 888571 2238019 2357428 1315338 1110038 690554 682117 824562 820923 848671 863309 865153 873037 994772 999650 5359807 5505701 40.15 70.5 2
11:47:11 2024-01-23 768803 766147 196576 194331 329898 339603 378230 375245 224025 223261 282985 288268 323879 324383 4677671 4966351 7042277 6887658 1341753 1371266 293767 260908 290806 292361 347792 335251 320767 320718 212454 213200 773646 712075 1635660 1618366 446852 439695 623881 625482 784126 765622 795402 797835 827320 837775 790966 879495 2225826 2349814 1323496 1128689 694504 678741 823392 820923 846266 856037 864538 874354 992477 987681 5276647 5505701 40.15 70.5 2
11:47:12 2024-01-23 769489 765578 199782 193411 331305 337289 378532 374293 223265 223261 287285 289021 321677 328395 4671388 5072466 7113983 6848339 1306808 1370731 293106 258431 293468 290586 345794 336418 317937 321549 212008 214804 745510 723367 1608828 1589498 446260 441773 621769 628820 784163 760643 795215 801382 818132 828184 796747 881064 2234824 2351481 1315338 1106882 688591 678741 819856 813753 843798 857248 861291 867634 989003 993195 5344788 5496322 40.15 70.5 2
11:47:13 2024-01-23 767979 765010 196571 193067 328600 338033 375963 373202 223299 222244 286974 287534 321677 322418 4680378 4975703 7055929 6886069 1349407 1371266 290652 259594 290227 289844 343405 333402 318642 319865 211725 214201 756567 710790 1619096 1613699 445583 439769 620250 622682 777108 763453 791409 793300 820720 834261 786370 871829 2222868 2342261 1319426 1128689 690554 674691 819856 818561 843072 847478 860857 871390 986965 980579 5292166 5505701 40.15 70.5 2
11:47:15 2024-01-23 772684 766120 196607 192489 330567 335863 377978 372056 222577 222599 283066 287264 326072 327359 4680378 5089451 7102978 6840073 1311444 1370805 291848 257380 292054 289000 344638 333221 318726 320339 210684 213831 745771 722330 1630353 1592889 444950 439077 618246 627296 779655 756402 793138 796069 811604 827567 790405 875669 2228993 2348147 1295753 1103700 686634 674727 815609 811703 843072 852381 852099 862487 986265 987681 5342749 5513288 40.15 70.5 2
11:47:16 2024-01-23 770890 766156 196331 192498 328370 336507 373679 372675 222577 221213 283066 286408 322686 322383 4686828 4987654 7073412 6899108 1337793 1370805 290343 258288 288481 288930 342879 331314 319402 319389 210438 213265 747818 709037 1639516 1608839 442744 437893 618246 619833 774943 758015 786050 788667 818712 828184 779486 868159 2222868 2333042 1303146 1125480 686807 672427 817534 815169 834002 845738 857795 866325 978425 978539 5310880 5505701 40.15 70.5 2
11:47:17 2024-01-23 771815 764737 195746 191852 328858 335863 376528 372149 221960 221905 282630 286429 322232 323399 4705763 5093971 7102940 6840225 1317051 1368146 290449 256733 290710 291777 342879 332716 318051 318923 209955 212967 750595 717963 1686238 1592889 443058 439234 614713 622682 774943 752088 789684 793300 806886 825196 784140 867667 2219707 2354087 1306611 1108458 686634 673701 809500 807003 839179 847406 847836 858309 985565 982548 5380371 5515080 40.15 70.5 2
11:47:18 2024-01-23 776962 766193 195400 191253 327874 336575 372560 373202 222165 220110 282230 287359 321982 323901 4697765 5010498 7082742 6884350 1330350 1368859 289840 256687 287495 289000 341807 331350 316464 316009 210026 212371 758060 713092 1627942 1604427 437774 437624 617370 618076 773845 755866 779215 783859 813977 820518 778229 866357 2220150 2320527 1293395 1119364 680744 667607 816463 811703 829054 838464 854637 861687 971417 972911 5275036 5505701 40.15 70.5 2
11:47:19 2024-01-23 767984 765033 195127 191085 327605 335827 374275 369911 221686 221621 281414 287886 320533 323219 4688106 5093971 7098613 6837456 1307671 1368259 288961 255372 288595 291425 342361 332086 315816 317924 209335 212817 750595 720264 1605334 1592889 441370 437893 612975 619935 772748 750680 783813 788741 804872 819634 781772 863821 2216553 2344783 1311286 1106290 685125 672427 806044 804765 836479 846934 841607 855148 981273 975775 5388064 5515117 40.15 70.5 2
11:47:20 2024-01-23 779325 766225 194203 190616 325866 333577 374130 371605 221652 219627 281181 286472 321114 322275 4688144 5018964 7094317 6886069 1330350 1364977 288224 255337 285811 287146 340260 329350 317603 315838 209008 211671 746981 713092 1620613 1604427 437553 432723 613843 613999 769434 752051 776698 781268 808062 820793 772615 859997 2213569 2314602 1311286 1116975 678326 664634 811837 809096 825499 837831 851504 858309 967482 969398 5284455 5514476 40.15 70.5 2
11:47:21 2024-01-23 765806 765028 194500 190078 328701 333541 375300 367511 221072 220004 279455 286956 320330 324021 4701727 5077330 7062471 6856214 1320918 1364903 289381 254518 286450 290404 342843 330374 315816 317965 207961 211706 752800 717178 1632929 1595337 438827 431434 609026 617637 763554 746123 778767 780678 800150 819634 777124 853284 2207281 2342261 1304984 1107670 681229 667098 804899 802483 830231 839016 841328 852608 974975 970771 5382491 5513705 40.15 70.5 2
11:47:22 2024-01-23 779832 767360 193584 190374 326853 333685 373374 369211 221416 220030 279419 284796 320285 322829 4696276 5073674 7119670 6865593 1325568 1363898 291263 254340 284937 287203 339472 330312 313971 315838 208286 210350 751395 709266 1612952 1595337 436931 435575 609372 611720 769539 745828 774487 782969 804872 811104 768747 860034 2213569 2317238 1311286 1110038 675746 664634 807209 800173 823382 835374 844076 848983 964340 966659 5325732 5531094 40.15 70.5 2
11:47:23 2024-01-23 768520 766001 194026 189286 328236 331561 373602 368324 220851 218367 278705 289329 318576 321894 4714963 5049721 7051577 6856214 1318965 1364940 287129 253348 284937 287001 340739 329440 315780 315802 207816 211157 756607 717178 1616162 1595155 436310 429554 608754 615851 760781 744010 776144 777064 798920 817321 774920 851476 2207281 2332770 1336135 1106882 677362 664161 802473 804765 827879 829487 837293 850756 969050 965220 5326284 5527817 40.15 70.6 2
11:47:24 2024-01-23 779447 765742 192769 189269 324906 333613 369785 368763 223782 218367 277814 285561 318775 320608 4708501 5097279 7149627 6884350 1320918 1364903 287234 253737 284032 286888 338686 328320 312946 315838 207278 209986 749102 707746 1611586 1593541 435072 432382 606441 610587 767393 741612 769425 779201 800187 802527 765700 857693 2207281 2323822 1309251 1106882 675746 663659 804899 794870 819847 836057 842152 842743 957356 965639 5362146 5524736 40.15 70.5 2
11:47:25 2024-01-23 770133 767952 192769 188942 325014 329738 373183 367102 220656 218262 279563 283367 317039 321370 4720531 5053398 7033149 6856214 1319002 1364940 291664 252185 284267 285521 338175 329440 314892 313921 207313 209986 746116 718996 1617222 1594205 435072 427596 608399 612659 758057 743030 774487 772081 793409 813255 768103 846527 2202702 2311320 1305181 1106095 674783 658465 797918 801346 823091 827557 832800 851770 967520 961964 5316637 5537250 40.15 70.6 2
11:47:26 2024-01-23 779447 764956 192909 188164 325014 331704 369713 367655 220488 217689 276998 288603 317110 322602 4727271 5100283 7134362 6875400 1320918 1362513 285592 252219 282733 285521 337157 330140 311051 315802 208840 208969 754315 707746 1613248 1594205 433531 430141 604082 607992 763554 736059 764853 776989 798060 800054 760611 851998 2204270 2314602 1301111 1103700 671425 661553 800306 792701 815183 834612 839965 839084 953660 960146 5364563 5515080 40.15 70.6 2
11:47:27 2024-01-23 767984 767857 191486 188585 323436 328671 369966 364903 220180 217013 277455 281447 317100 321048 4714528 5036811 7018792 6850033 1324573 1363482 287032 255407 283165 283848 336649 328436 312032 312055 207134 208318 750595 715131 1608453 1595337 433838 429687 606871 610587 756540 742957 769425 765874 792215 808243 762880 843138 2188736 2303747 1301111 1110174 673821 654569 796710 797105 816379 827948 836970 844460 955049 953811 5307026 5515080 40.15 70.6 2
11:47:28 2024-01-23 773990 765737 191665 187578 323992 327679 372657 368257 219710 217316 276114 283204 316143 320330 4723900 5122837 7115711 6865593 1302053 1357882 287638 255407 281407 285258 334627 328204 311523 313444 207638 208643 744623 717178 1616553 1583630 431006 429383 599806 607721 759130 733876 764073 772690 788720 800018 761223 849016 2204270 2322174 1303146 1094502 669228 660550 797314 792685 819773 829900 828163 836377 962033 957360 5357733 5522958 40.15 70.5 2
11:47:29 2024-01-23 772720 766193 191393 187578 323585 330920 368155 364356 220180 216305 276149 282341 316400 320104 4715249 5016831 7059759 6893729 1339745 1364940 285160 255515 282539 283710 336613 326441 312032 312019 207372 208138 752800 706735 1633427 1604557 433223 427264 603298 603518 753292 737183 763423 765641 793409 802491 756481 839690 2191850 2303747 1307061 1113351 668273 656804 799053 793227 811178 825444 835180 838239 947394 951114 5285912 5524458 40.15 70.5 2
11:47:30 2024-01-23 767439 767910 191486 186693 324028 327679 369597 363774 220026 214966 276412 282341 315411 321275 4715249 5063846 7051853 6856214 1319002 1362931 285535 254904 286419 282846 334627 324532 311997 311038 206909 207993 751991 717178 1612398 1590355 430665 423890 599733 607992 750025 734558 764515 763471 784329 802419 758961 837228 2185683 2303209 1295006 1102349 670186 653049 790330 793153 814099 823253 827957 838426 951036 945640 5308918 5523867 40.15 70.5 2
11:47:31 2024-01-23 776777 765037 190491 186689 322091 328651 369301 365416 218203 215969 275233 281447 314936 321275 4733272 5109556 7163211 6874971 1315243 1361545 283075 255155 282339 282019 334556 324568 309603 312713 206182 207310 749769 707746 1655343 1590627 429678 428171 598107 600817 755832 732686 756250 769278 788892 793405 755808 841863 2195062 2315224 1313291 1096846 664469 657738 793360 790195 811791 820509 820743 833334 952110 951929 5352155 5524458 40.15 70.5 2
11:47:32 2024-01-23 769076 768130 190456 186659 320081 328941 366533 364111 218883 215001 274812 280626 315951 315514 4720531 5018054 7031783 6865593 1335005 1364940 282709 251991 282938 280859 334556 324460 309135 310530 206472 206378 741637 706735 1620378 1602148 430702 423818 599806 599378 749524 735964 759590 763471 788333 800041 751407 835002 2185672 2299973 1296677 1110174 664469 652513 793397 788667 804771 817889 829347 832226 940865 945640 5309136 5524458 40.15 70.5 2
11:47:33 2024-01-23 765806 765037 190156 189440 321987 328186 367343 362649 218918 214266 274971 280696 313515 319804 4726525 5084850 7079163 6856214 1315173 1362513 283507 250894 282140 281091 334591 323152 308235 310784 205893 207022 746738 714621 1609992 1585845 428694 422482 596414 601776 744381 728742 760159 764916 781753 799476 755697 830253 2182579 2304885 1315368 1099195 665417 649323 784177 788667 810566 811496 821105 833484 947394 943471 5291826 5524458 40.15 70.5 2
11:47:34 2024-01-23 768290 763912 189295 189741 321996 326799 367307 363264 217526 214932 273517 279738 313262 320330 4742644 5118828 7162338 6884350 1315243 1360578 282072 251283 281271 281056 333866 324388 307949 311073 205244 206378 746738 707746 1625885 1589498 427646 423782 593558 599636 750822 728632 752021 765456 784110 792324 752588 837540 2191905 2310296 1313291 1091387 660694 652403 788645 784043 808917 819625 818696 828064 944675 947050 5369226 5524458 40.15 70.5 2
11:47:35 2024-01-23 769076 765028 189261 189436 318819 326692 365362 363084 217526 214599 273936 278889 315951 314447 4736650 5036811 7037296 6884350 1335801 1362968 280827 250542 282140 279489 335791 322459 307733 308257 205279 205524 751284 705726 1619259 1599873 429476 422446 598882 598989 746544 732895 758647 758987 784159 796256 745980 829587 2179463 2292906 1298754 1108589 661635 649017 788874 784043 801433 815084 820780 829741 935508 941306 5293938 5524458 40.15 70.5 2
11:47:36 2024-01-23 765241 765606 190042 189065 320530 326799 365398 363597 217829 217725 272717 280129 312537 317856 4736650 5096216 7078410 6846835 1312308 1359612 281945 249732 279653 278601 333902 323630 308538 309590 204597 205667 750453 711061 1646163 1585610 429476 424142 593952 600914 745093 723925 759188 761156 777300 793445 750799 825466 2173279 2309811 1298754 1094502 662578 647379 781956 783229 805984 808768 811523 830332 943302 937947 5314533 5529890 40.15 70.5 2
11:47:37 2024-01-23 778062 762802 188899 189038 318565 327723 363976 360681 216816 214232 277327 280164 312067 315478 4731511 5118828 7125037 6884350 1318089 1359612 280196 249521 279115 278549 333866 323931 306802 308186 205208 204391 739074 705350 1607111 1590135 426357 422969 593952 593937 749409 725979 750781 760731 780830 782077 742925 830365 2182579 2296162 1307061 1091387 658397 650133 784177 779536 802461 811459 812937 821044 937098 941306 5352155 5511146 40.15 70.5 2
11:47:38 2024-01-23 767439 765037 188585 188998 316827 327723 363175 361006 216816 217959 277683 278008 314725 313491 4736687 5036811 7031783 6874971 1331199 1361545 279154 248750 279545 277621 333866 321410 306802 308415 204239 206445 748253 706363 1615266 1599699 426927 422043 594581 592259 741215 728152 751435 754278 779172 790647 742098 825071 2170191 2283700 1300830 1103854 656989 645450 784177 777185 797995 810173 816259 821007 932716 935852 5347191 5515080 40.15 70.5 2
11:47:39 2024-01-23 767984 763880 188010 186108 318489 324780 364814 360970 215475 217959 273639 276868 316611 315478 4736650 5072838 7043186 6861513 1315173 1359612 281161 247912 278615 277621 332585 322731 309338 308415 204277 207027 746738 714877 1600425 1587865 425487 420850 593952 599488 739674 723486 749576 749833 772523 791021 740312 823420 2167074 2277722 1302907 1100768 660224 643892 779706 778911 793388 807035 816259 823388 929006 932830 5307896 5524458 40.15 70.5 2
11:47:40 2024-01-23 762955 764996 188436 185592 318039 324251 363175 360970 216249 214047 277610 277942 313295 315478 4746029 5094163 7080647 6859899 1313392 1358594 280231 247530 278383 277586 331561 322502 308937 308452 203669 204891 748914 714538 1611208 1585882 424508 419551 591223 598472 737137 719766 746205 750391 770520 788938 742521 821040 2170191 2277722 1302907 1091387 658397 642070 778819 777185 795644 802374 815062 823388 928348 930195 5284267 5517654 40.15 70.5 2
11:47:41 2024-01-23 769623 765033 188010 185458 317119 323759 364978 360898 215406 213747 273950 276902 312416 315442 4743416 5088020 7062733 6850033 1313392 1359493 280196 246559 277545 279309 331292 321515 308502 306356 203420 206374 755069 714877 1606357 1585610 423869 418476 590591 596135 735973 721458 746173 746339 768034 784391 744323 821040 2160918 2274221 1298754 1091363 656989 640218 774699 776475 793351 802338 811523 821007 926303 928844 5284267 5524458 40.15 70.5 2
11:47:42 2024-01-23 763563 763921 187416 185034 318496 323759 364608 359811 215475 213747 273140 277130 312161 314447 4746029 5109149 7062471 6856616 1311485 1355683 281425 246382 277509 278880 332711 321662 306262 309165 202461 205866 751991 711809 1610018 1583630 424017 418180 586379 595472 736639 716976 751123 749140 767724 785885 741727 814997 2160645 2277722 1267463 1089834 655117 638299 774957 774824 792226 800045 813516 819801 924956 926769 5284455 5515080 40.15 70.5 2
11:47:43 2024-01-23 762949 762770 186829 185038 316565 322813 364093 358475 215440 213612 272297 277095 311942 314447 4743709 5082585 7052364 6856214 1315173 1358411 279842 246347 277191 278791 331668 321133 306226 306789 202284 205866 770922 712830 1637331 1581381 422779 416933 587755 592551 734101 716468 746115 746942 766024 782077 739281 814068 2160918 2275801 1298754 1091387 655117 638263 774957 774824 790543 800045 811779 817979 920892 924772 5286316 5515080 40.15 70.5 2
11:47:44 2024-01-23 764622 763300 186794 184412 316092 322287 364093 358728 215406 213447 272334 276766 311942 315708 4746029 5103475 7062508 6869072 1315173 1360896 278427 246453 275953 278168 330665 320152 306226 305530 202249 205288 766161 712075 1633684 1580783 422553 414804 585549 590587 731974 716385 745449 746252 762638 783221 738271 813803 2157776 2272562 1296677 1094502 655117 638336 777161 773725 786524 800009 807023 811427 919554 927496 5342749 5520518 40.15 70.5 2
11:47:45 2024-01-23 767439 763912 190746 184408 316088 321799 363579 358728 214739 212928 272297 275453 311433 314411 4742644 5092591 7042277 6878171 1315173 1356363 278440 245659 275918 277705 329097 319174 304970 304958 202285 205000 757405 712075 1604350 1581381 420506 414574 586498 591295 732997 716468 744500 745084 761562 782115 735844 815230 2154434 2266893 1290447 1097583 651321 636875 777993 770405 790543 802374 807023 810489 922425 926114 5361560 5515080 40.15 70.5 2
11:47:46 2024-01-23 765770 763921 190684 184443 315996 320860 364093 358728 214074 213747 272755 275980 311433 313491 4755407 5089451 7028848 6879688 1319974 1361471 279842 244903 275953 277279 330948 320752 304399 304744 202602 204139 749769 711809 1613001 1585610 420543 417223 589294 592210 733890 718502 744388 741814 761599 775450 729396 811714 2151646 2265286 1311133 1097583 650855 636502 774957 768314 787638 800045 806931 806926 921118 927460 5369226 5515080 40.15 70.5 2
11:47:47 2024-01-23 764647 764901 187137 185030 315040 322287 363579 356538 213892 213200 270693 279036 312161 311520 4755407 5074326 7027632 6867204 1322494 1359268 278983 244868 275918 276343 330443 320072 304080 304066 202320 203782 749769 707746 1614621 1586117 421951 414552 587334 590416 732544 717484 742297 740167 763250 775414 730620 811136 2154708 2266893 1282140 1094502 647610 635599 772725 765604 786398 800045 802304 805706 918509 919533 5369226 5505701 40.15 70.5 2
11:47:48 2024-01-23 764647 762770 186870 184034 314773 321537 363066 356275 213709 213113 270657 275206 311942 311520 4748627 5072183 7037064 6867204 1317147 1358068 279448 244220 276609 275762 327786 319357 304677 303568 201930 203675 746738 709774 1599947 1588139 418949 414732 586976 590416 729569 715417 739982 737981 757242 773089 728821 806996 2150117 2262076 1286293 1094428 647610 634698 772725 765604 783803 800287 804171 802170 917135 919497 5361560 5515080 40.15 70.5 2
11:47:49 2024-01-23 764115 764353 186473 184283 314083 320860 360952 356003 212753 212744 270168 275206 310895 310540 4746029 5072150 7025106 6874638 1328501 1355720 278006 244631 275144 274918 329975 319357 302199 303995 200665 202963 748452 703834 1620622 1590627 420150 413493 585135 585270 728881 715417 737250 737118 757278 773089 726682 809332 2154708 2260555 1268552 1089834 643927 633991 769553 761201 782660 800287 802454 806795 919812 921079 5370966 5514803 40.15 70.5 2
11:47:50 2024-01-23 769623 764737 187168 183295 314818 320825 358098 355468 213378 211746 270204 275206 309550 310611 4752016 5047979 7058493 6879574 1320918 1355448 277489 243539 274950 276608 325743 317376 304279 302645 200945 203426 740676 702710 1627001 1592889 417469 411934 582138 581888 728364 712211 732927 737981 761562 772479 727751 811640 2151646 2247824 1305181 1085150 646410 637325 769007 762857 786398 793504 795117 804110 923611 919705 5353016 5524458 40.15 70.5 2
11:47:51 2024-01-23 773032 761658 186482 183246 313570 320825 359757 356253 212538 213236 268887 275206 309984 311887 4762683 5134687 7138758 6889709 1313115 1354722 276973 244526 272664 275304 327505 319357 300332 305492 200840 202963 759998 701709 1610789 1581381 417469 414804 581366 583507 733890 710303 732927 740444 762468 765213 728549 810522 2157849 2274493 1267463 1075798 643927 635599 763531 760588 788828 793432 793084 805743 921771 915743 5323938 5524458 40.15 70.5 2
11:47:52 2024-01-23 774759 761694 186875 182955 315040 320825 358674 358555 212719 211816 268733 274585 308614 310575 4774812 5139977 7158062 6884350 1313317 1357448 276533 244049 272629 274883 325778 318949 301211 303817 200071 202609 741623 701709 1598423 1576897 416580 414440 580542 581715 729601 709295 731812 740728 760849 761917 726682 808719 2156241 2274493 1290447 1075798 643011 634698 762450 760625 786560 793360 793129 802207 919812 910254 5327742 5533837 40.15 70.5 2
11:47:53 2024-01-23 773187 762045 186473 182661 314047 322032 358134 355468 212390 211746 267308 279200 308367 311887 4779239 5142014 7145373 6887658 1311485 1354210 275528 243469 276845 273902 326581 317376 301170 304066 199570 202326 745222 701709 1620172 1576897 416284 413785 580542 582849 730434 709295 730773 738293 759199 763934 724552 806348 2151646 2266893 1290447 1072737 642096 633799 760293 756721 786398 792315 793129 802020 919812 911963 5312712 5533837 40.15 70.5 2
11:47:54 2024-01-23 774759 762482 186608 181478 315040 317889 357559 356288 212028 211267 268636 275962 307400 312589 4773224 5153391 7140821 6884792 1309612 1354722 274458 243195 273822 273277 326726 315446 301827 303106 199062 202291 766161 701709 1600269 1576897 415399 409806 576407 581196 725750 704179 726453 736077 756944 761917 726168 805640 2150117 2265286 1298754 1069686 645111 634249 759747 758938 783019 784418 790540 802207 916486 906678 5291864 5524458 40.15 70.5 2
11:47:55 2024-01-23 772458 762491 186351 182045 314047 318633 358674 354934 211858 211252 268447 274118 307865 312361 4770998 5148049 7164077 6865593 1301047 1354210 275335 242721 272857 273241 324852 315482 301202 301938 198715 202928 764574 705726 1604864 1575489 414810 409770 575592 580784 726779 702116 725350 737981 754771 763934 727787 804594 2150117 2268502 1292523 1069412 641888 632902 756517 756758 781910 784418 788516 802170 915801 906642 5305127 5525947 40.15 70.5 2
11:47:56 2024-01-23 776957 762448 186347 180905 313129 318633 357309 356453 213175 211133 267845 273457 306577 313660 4773224 5157637 7164509 6874971 1307520 1353248 274458 242721 273049 273171 324888 315446 301211 302150 197543 201973 743721 702710 1613069 1576897 414222 409770 574779 579549 724722 703680 727860 737457 754699 761780 722430 802202 2150117 2268502 1288370 1069686 640272 632006 756517 755711 779660 784418 787321 802356 914469 906678 5305127 5525947 40.15 70.5 2
11:47:58 2024-01-23 773624 762482 185460 180939 313319 317747 357848 357035 213175 210761 267130 273387 306542 313438 4773262 5155918 7164077 6874971 1309612 1352286 273756 246186 273049 272754 324852 314930 297576 302185 198806 201480 751991 699712 1612875 1576897 414222 410995 576407 579549 726264 704714 727860 735890 752993 757386 721135 802389 2150117 2262076 1290447 1066189 640272 632006 755846 755847 777419 784382 785609 800991 911812 901434 5291826 5524458 40.15 70.5 2
11:47:59 2024-01-23 773550 763027 185178 181523 312843 318451 357345 356530 211272 210319 267130 273162 308746 313438 4774165 5163212 7140821 6866045 1292620 1352286 274879 246007 272279 272789 323651 314930 301243 301619 198715 202256 742355 705726 1608689 1572135 413013 410544 573047 579139 723660 700089 724722 735369 751648 757423 722430 802170 2142373 2259282 1280762 1071973 641888 631039 756517 757868 779660 782106 787574 797654 905327 905405 5272880 5515080 40.15 70.5 2
11:48:00 2024-01-23 763357 762885 185209 181523 311858 319083 356342 351884 210946 210578 266274 273160 306542 310786 4772169 5191112 7128272 6860696 1289107 1352286 275528 242661 272664 271507 323902 314451 297611 299444 198128 200393 751991 709037 1615944 1562889 411808 409447 574779 582435 723724 700089 727860 733214 746736 757350 719306 796479 2133101 2263175 1285052 1075920 640272 625505 755445 755711 773812 782068 790873 797616 901425 903879 5318701 5521608 40.15 70.5 2
11:48:01 2024-01-23 768435 765167 184884 180801 311492 317625 357201 354447 211022 208974 267130 271721 305722 312144 4755866 5108195 7012166 6856214 1307785 1352286 274686 242320 272664 271226 324395 313173 299386 300137 198128 200358 764177 709495 1603820 1576897 413049 409386 576407 582849 719661 702116 726453 726696 745645 761780 715348 793101 2133101 2240842 1287809 1082062 635506 625505 758130 751464 771897 784455 789675 792466 905363 908532 5376530 5532651 40.15 70.5 2
11:48:02 2024-01-23 770059 764647 184696 180767 312010 319535 355716 353947 211272 208939 266381 271827 306219 309324 4774165 5076457 7052364 6883466 1326440 1350746 273011 245661 270567 270644 324852 311596 297611 299883 197509 200114 747376 698313 1618471 1586117 413049 408231 573894 574428 715554 701083 723618 726696 752221 761448 715385 793019 2139330 2228187 1268552 1077451 636413 627335 758669 747678 773812 783794 783803 790739 910430 901506 5404274 5542124 40.15 70.5 2
11:48:03 2024-01-23 776568 764932 184105 180767 309568 318074 357522 356026 214466 209078 266452 270243 306437 309288 4779268 5082548 7087735 6884350 1320918 1352286 272749 245208 269734 271058 323902 311596 299942 299460 197474 199731 745837 699213 1612874 1586117 412898 405862 573084 573986 715554 700585 719444 725667 751156 757459 714335 795348 2136293 2228458 1267463 1078218 637321 629960 756517 751532 773385 783242 781575 792138 910618 901470 5392977 5538481 40.15 70.5 2
11:48:04 2024-01-23 771819 764389 183522 181386 308270 319047 355343 352028 214017 210389 265564 271033 306542 306572 4776723 5133676 7106386 6884350 1311485 1350616 272368 242320 270639 271058 321942 313496 297789 297320 197474 199731 750453 701709 1593229 1576897 409267 409386 574779 576129 719394 701584 718860 727728 747300 754844 710086 797412 2136293 2252882 1280063 1068166 633699 625948 751670 746979 775113 783212 782131 795013 906683 897614 5326284 5544215 40.15 70.5 2
11:48:05 2024-01-23 774562 765180 184625 180089 310984 315766 354312 354520 214281 209078 266132 271792 304305 311188 4782657 5166929 7154725 6869375 1300042 1346628 272107 242320 269662 269785 322849 312253 297789 298884 198066 200323 784150 706363 1604649 1571019 410240 405862 568911 574355 718604 694472 718535 730314 743433 754844 716944 796499 2133101 2257680 1286293 1068166 638231 625505 751021 754747 774911 775405 783803 793031 897199 898694 5286361 5518385 40.15 70.5 2
11:48:06 2024-01-23 764709 762299 184035 179662 309643 315838 354242 351654 212543 208647 264679 271792 304800 309251 4783544 5170764 7089261 6857009 1302053 1352286 272072 241568 270301 268520 324395 311560 297081 298466 198345 199696 761399 707746 1600195 1572135 410462 404469 571335 576055 711296 694509 720904 724529 740549 757350 715311 788414 2123828 2236380 1292050 1082062 636413 621421 756074 751689 768451 781554 783803 785755 898326 904875 5371619 5518385 40.15 70.5 2
11:48:07 2024-01-23 772537 763027 183049 179662 309556 318815 355323 350679 211687 208322 264714 270173 305822 307817 4774165 5098243 7013244 6866008 1322770 1352286 270963 240819 270495 268146 322884 310580 297789 296628 198625 199036 747376 697814 1603186 1585882 410172 405075 570930 571976 710441 698601 720072 720293 744556 755076 710381 789573 2131395 2222402 1286866 1074266 632797 625505 754337 747164 769328 781002 776464 787476 905765 901356 5333727 5518385 40.15 70.5 2
11:48:08 2024-01-23 770170 760559 182887 179422 307343 317408 354498 351884 211244 209008 263648 270138 304660 306392 4780985 5137346 7103091 6874971 1308676 1352286 270640 241568 269283 268930 321870 311560 296362 299573 198625 198725 742191 698313 1590709 1573674 409657 405718 568069 571976 714468 692964 717002 727728 742723 748409 711164 792462 2133101 2246872 1266517 1066573 635847 625061 749422 749760 770492 775022 781097 790404 898586 894696 5280310 5532350 40.15 70.5 2
11:48:09 2024-01-23 770671 761398 183378 179740 308204 315766 355505 349800 214211 208682 266301 270754 303881 306176 4779013 5180137 7107965 6842715 1287272 1351764 271243 239869 270495 268146 320671 311524 296706 297811 197927 199036 755062 705350 1605438 1567677 410462 405754 567266 573913 711296 691863 721453 724603 738712 752715 713414 783738 2123828 2234457 1296291 1075622 634602 620067 751101 750998 764515 776911 782252 785867 894057 901356 5383986 5526429 40.15 70.5 2
11:48:10 2024-01-23 762954 762756 182840 179968 306804 315874 355003 349237 211181 208038 263904 269727 304305 304993 4783544 5100359 7031783 6878889 1328450 1350366 268960 240855 268833 267704 322359 309603 297124 297775 198066 197862 747376 696822 1597158 1584755 408493 402941 569718 571165 710441 693000 714382 719541 744634 752715 707756 789536 2129879 2231622 1271756 1071210 631000 623734 749720 745854 769463 780710 774329 787064 898653 893548 5324253 5524458 40.15 70.5 2
11:48:11 2024-01-23 770717 761530 182852 179061 307343 315802 352010 350835 210556 207997 268028 270998 302931 306428 4783544 5163250 7149627 6880310 1307704 1348047 268995 240073 268155 267891 319890 311016 295772 297811 197787 197828 764574 697814 1607447 1572135 407913 405718 568604 571165 714468 690935 714382 724566 744106 743955 709840 788376 2129879 2241396 1286293 1063259 634150 624242 748651 745280 769470 770690 774403 786527 894729 894807 5276609 5517499 40.15 70.5 2
11:48:12 2024-01-23 762253 761407 182563 178531 307558 314849 355323 348461 210801 207673 267992 270138 302897 306464 4783544 5199959 7123556 6850033 1298336 1348880 270416 239701 268833 268898 320635 309674 295593 297811 197693 197828 766954 704339 1598421 1567677 409365 401793 565190 571976 708391 689903 718535 721587 735442 752715 710381 782029 2115178 2222402 1289930 1078985 634268 619782 753422 749459 762871 775204 780020 781074 891776 898516 5376907 5524458 40.15 70.5 2
11:48:13 2024-01-23 762879 761411 181667 179061 308892 315802 354002 348711 210654 207349 268327 268497 303354 304029 4783544 5105532 7028138 6865593 1319002 1350578 269182 239329 268797 268898 320410 314590 296080 297356 197787 197759 764574 696818 1589609 1584755 409074 402057 568069 568668 707388 692927 716217 717502 742637 748409 704147 786012 2126577 2209394 1288901 1072235 630651 623354 748595 743474 765691 777400 772324 781217 896977 893951 5322398 5532350 40.15 70.5 2
11:48:14 2024-01-23 770170 760868 181863 178429 306978 314842 351938 349800 210178 207528 264319 269316 304071 306436 4783544 5157099 7107965 6875858 1307742 1349408 268960 239294 267183 271797 317035 311782 294820 296067 197509 197141 748914 697316 1589928 1571862 407334 404505 567266 569511 711369 691643 712244 719748 736264 744744 703575 785737 2128364 2241433 1277986 1056758 632004 620552 743339 742682 765691 766211 771102 786989 894766 883479 5311038 5533837 40.15 70.5 2
11:48:15 2024-01-23 764696 760958 182227 178531 306380 313593 355505 349237 209557 207707 267919 268497 302931 306176 4792922 5193008 7133648 6850347 1283500 1344715 269781 237851 268006 268520 317000 310937 294278 296728 196955 197449 761399 705856 1582813 1565111 408493 403296 563921 571976 708391 687950 717512 719748 733885 746626 707255 776856 2114556 2232134 1265526 1074185 632456 618062 746560 742388 757956 766247 774366 779034 887043 892474 5382491 5515080 40.15 70.5 2
11:48:16 2024-01-23 765246 762482 181536 178531 306987 312641 354502 348675 210213 206451 268634 266834 302931 305925 4783544 5119143 7023797 6846835 1305876 1346500 269781 237781 267707 268520 318887 310936 293993 295794 197509 196491 748914 700816 1581326 1575489 407334 400857 569366 571165 705850 690935 715436 714349 729949 746124 701161 777408 2119565 2218268 1273833 1072699 626614 618062 747261 739770 759701 771743 769312 774547 891973 892127 5405205 5527817 40.15 70.5 2
11:48:17 2024-01-23 767303 761407 180745 177969 306982 313621 351938 349800 209196 206347 267955 266834 303146 306436 4783544 5091011 7082742 6884792 1309612 1345049 270527 237851 265546 271797 317000 310277 295177 294714 196955 196491 766161 698313 1598421 1567677 403882 401985 565663 567790 710441 690882 709209 715435 729985 739323 700664 785587 2122673 2237968 1265526 1057094 625276 618062 740139 737856 761245 766319 765424 782553 889339 886117 5314984 5533837 40.15 70.5 2
11:48:18 2024-01-23 769076 761146 180745 177375 306987 310966 351974 348747 208689 206382 264050 266903 303503 306464 4792922 5174463 7140821 6856214 1291621 1344664 268142 237816 265032 268332 317000 310277 294914 295579 196229 196525 759812 705222 1596756 1558457 403882 402566 561332 566987 708391 682495 708200 715398 732002 739359 708172 786442 2116501 2241726 1281449 1060114 630576 614420 740139 740289 761324 766319 773938 782712 883201 884578 5292029 5515080 40.15 70.5 2
11:48:19 2024-01-23 758706 760329 181249 177341 306987 310966 351902 347138 209557 206175 264050 268276 303503 305494 4781656 5141058 7079909 6850033 1301122 1344937 268142 237413 265510 267508 318664 306577 294278 295128 196091 196525 759812 705222 1592043 1566565 405028 400578 563125 569951 701152 686940 710150 710321 730356 746626 700332 776399 2107976 2219476 1268727 1075389 624794 612609 742998 737944 755799 770400 771941 777699 885716 883479 5383909 5518431 40.15 70.5 2
11:48:20 2024-01-23 772215 761136 180715 177408 306982 313067 351335 349765 208882 206204 264460 266395 303503 306075 4786089 5078967 7077874 6878534 1304013 1347921 267734 237448 265510 268520 317661 309547 293346 293781 196402 195878 764574 696322 1602493 1567677 403882 400857 563957 565275 708391 688925 709209 715398 735226 740245 699856 781107 2122748 2238246 1263449 1057094 625276 617185 737554 737430 758525 765364 766734 780810 888336 882045 5322602 5524458 40.15 70.5 2
11:48:21 2024-01-23 765461 760607 180642 177061 306555 310024 352010 348447 208184 206347 263677 266834 303503 304993 4792922 5165190 7154725 6865593 1292582 1340824 268107 237851 264842 267731 316009 309292 292454 294229 195470 196491 758225 703713 1585340 1558457 402630 401428 561061 565312 705886 682643 706895 715385 732992 740805 705156 778993 2117302 2244338 1272967 1061629 627956 612755 738078 740897 759584 764056 769934 777631 879182 881899 5292128 5524458 40.15 70.5 2
11:48:22 2024-01-23 760342 760361 180711 178267 306987 313067 351866 346580 209488 205101 263305 266869 302581 304564 4792922 5141246 7074864 6859975 1298409 1344554 268107 236845 265068 266687 319320 306541 294036 293013 195508 196184 758225 703713 1586121 1566224 403882 400013 562258 567827 701221 687509 711122 709865 728765 743506 696902 773712 2103883 2216521 1268727 1069649 622133 610520 740591 735669 753762 766391 767117 774380 887791 883371 5380371 5524458 40.15 70.5 2
11:48:23 2024-01-23 768520 761407 180637 176787 306721 310931 348657 346615 208869 205066 263305 266025 302581 303601 4783544 5092591 7051147 6874971 1324702 1346164 268363 237448 263815 266056 316965 306397 293346 293333 195435 195301 759812 694335 1601416 1576897 403237 396885 561730 562756 701073 686045 706631 710247 733775 739251 696866 778842 2115482 2219252 1283569 1063411 621727 613838 739343 733661 758659 765779 760735 774305 884501 882045 5314851 5524458 40.15 70.5 2
11:48:24 2024-01-23 770170 760329 180516 180360 306088 311439 349184 346580 208184 205706 261162 266903 301414 302678 4792922 5175947 7106386 6865593 1303736 1342768 268552 236349 263886 266056 315874 309438 291494 293369 195608 195267 761399 694335 1583734 1567405 402630 401428 559127 564245 705179 685247 704423 713156 731627 738858 698385 777694 2117302 2228458 1275909 1057207 626130 616274 737554 736994 756508 757450 763371 773877 883037 882226 5269079 5515080 40.15 70.4 2
11:48:25 2024-01-23 760234 760064 180071 180360 305156 310024 350804 343431 207583 205740 261680 266429 302581 305640 4792922 5200398 7112246 6840533 1281594 1344554 272211 235585 264697 266056 315874 309038 290538 295031 194953 195301 758225 705350 1572628 1558457 403882 400963 559560 567575 701110 682643 710221 714368 727290 740318 698954 771150 2101531 2216107 1253065 1066000 625704 609154 738078 737944 749426 761626 766148 771006 875384 884614 5374804 5522958 40.15 70.4 2
11:48:26 2024-01-23 761063 761407 180106 180395 305156 310968 350804 346874 208219 205101 261788 269629 302581 302395 4789504 5117054 7018792 6856214 1305923 1344752 268929 235585 265068 265276 315056 306541 291564 291960 195572 197849 758820 693830 1584832 1576897 403552 396560 560427 562535 697109 684584 703923 708162 729451 740586 695884 773273 2109780 2201197 1286293 1064666 621727 614055 739218 732839 754255 762981 760262 768706 881567 874141 5322398 5524458 40.15 70.4 2
11:48:27 2024-01-23 767984 759258 179537 180103 302601 310024 348897 344500 206959 205706 261203 265771 301698 302683 4792922 5155056 7103091 6874971 1302053 1344518 267762 235585 263631 265276 315874 306216 289726 292957 194817 196941 751877 697316 1585425 1564729 402072 396596 557654 562719 701184 678635 702883 712847 728567 737814 699101 774413 2105284 2237968 1240062 1057207 624831 610988 733347 737060 755399 757414 764064 773877 874075 875498 5275140 5515080 40.15 70.4 2
11:48:28 2024-01-23 758064 760868 179912 179746 304655 311469 348657 345931 208184 208454 261644 265990 300712 304552 4789504 5141355 7062471 6856214 1298336 1345049 267853 235550 263043 264463 315788 305284 290890 292476 194248 195301 743942 702323 1586121 1565844 402359 395894 558051 565159 695944 679598 704386 704741 722449 738210 692968 766972 2100452 2208661 1270847 1069686 620359 608731 738437 730959 747104 760802 765153 765290 879182 879484 5352155 5515080 40.15 70.4 2
11:48:29 2024-01-23 763743 760334 179507 179711 303928 310024 346562 343431 207825 208233 261644 266504 300747 300772 4792922 5100359 7041808 6865593 1322770 1346500 265865 235585 263043 263988 315874 305499 290643 291516 193930 197955 756638 694825 1618301 1579657 401500 396596 559310 559390 696542 681638 701606 705096 726919 735889 691941 773872 2105284 2210137 1253065 1060039 619774 611876 735027 730277 753260 762847 758097 768706 880629 877449 5318650 5524458 40.15 70.5 2
11:48:30 2024-01-23 769076 759249 179507 179680 302977 309051 346527 343502 206925 208561 260247 265990 299871 302720 4792922 5175947 7097061 6865593 1302801 1343027 266460 234858 267370 264393 314950 306144 289726 290701 193894 196202 755051 695822 1591264 1565950 400928 396632 556071 559353 698592 678328 698834 710321 721224 730057 695809 772300 2108280 2222402 1289930 1054086 622612 610033 731755 733697 753766 752945 759618 769873 875083 874880 5278808 5516582 40.15 70.4 2
11:48:31 2024-01-23 758733 760972 179220 179680 303267 309762 347643 343015 207571 204495 260616 265806 299836 302395 4795454 5203672 7078410 6837456 1279854 1340861 267280 234100 263851 263988 315350 306541 288847 291712 193612 196340 750290 700838 1584405 1562503 401273 395409 556071 562719 695670 674768 704071 706231 722631 736191 695884 764477 2097269 2207248 1270847 1066189 621727 607117 736069 732622 746192 757377 762977 764407 872605 874068 5367132 5505701 40.15 70.4 2
11:48:32 2024-01-23 759898 760325 178339 179871 301357 308151 347643 343015 206925 208308 260836 266344 300712 300828 4789504 5102462 7013244 6856214 1314274 1345049 266051 234789 267406 262813 315838 304317 292054 291268 193612 196064 755051 692836 1586725 1576284 400928 394781 556401 558219 693100 678782 698888 700043 726627 733956 690923 769869 2102293 2205349 1275088 1058880 617269 611515 732828 728724 751624 760185 755289 765290 876665 875498 5307064 5517654 40.15 70.4 2
11:48:33 2024-01-23 770170 759254 179220 176646 302977 308045 347838 343502 206247 208162 260616 266344 299346 305552 4795281 5183735 7149627 6856214 1300193 1337147 265236 234660 263959 263584 315658 306983 290783 292192 193001 196455 782484 698313 1601853 1560282 399221 395409 553707 557808 696725 672791 697894 709121 723143 726800 691916 769285 2101982 2222111 1275088 1051089 621727 603875 728858 729410 751091 754302 756241 767577 870063 865487 5275036 5515080 40.15 70.4 2
11:48:34 2024-01-23 756582 758717 178907 176774 302345 309347 346562 343015 206925 204859 259995 269629 299591 301723 4804820 5186871 7084210 6837456 1292620 1336985 266621 234100 264332 262131 315622 306255 290404 291374 193106 196375 750885 702323 1586999 1562503 400073 393119 553229 561162 692001 675301 700882 700829 717360 735624 691941 764477 2091896 2200838 1268727 1068926 617709 604757 735679 728724 745134 757377 760075 762299 873843 875498 5361560 5524458 40.15 70.4 2
11:48:35 2024-01-23 775462 758717 178373 176651 301624 308151 345172 343015 206247 207763 260397 265598 298892 300807 4789504 5092097 7037483 6874971 1320918 1343252 264424 235340 263332 262532 315622 303605 291230 289642 192936 195241 755051 696320 1599735 1571802 398088 392016 554903 555766 693895 677785 696591 700107 723180 729245 685717 765359 2098720 2203750 1268727 1057094 615074 603875 728858 724566 747838 756772 753678 765092 874725 870420 5291864 5516582 40.15 70.4 2
11:48:36 2024-01-23 767984 756501 178407 176523 301846 309542 344966 345442 205606 208091 259744 265970 297672 303653 4795454 5183462 7134362 6856214 1298336 1342296 264212 234614 263518 262567 313850 306440 288856 290524 192497 195789 780819 697316 1591429 1558185 398088 394369 551747 558276 694918 673151 694849 706267 720590 729633 691450 765359 2093987 2216107 1275088 1051089 619046 607979 728341 728724 747765 748472 754454 769289 868759 865415 5265617 5511146 40.15 70.4 2
11:48:37 2024-01-23 756582 758989 178339 176280 301850 308669 345485 342979 206568 204859 259194 266344 298405 300807 4795454 5196250 7093555 6830738 1290774 1343383 265395 234252 264519 261652 313814 306440 288775 290251 192462 195241 748703 700334 1576938 1558457 398937 391944 553670 559500 690004 672945 697894 698857 717581 730021 690960 762332 2091307 2197719 1282887 1064666 617269 601908 731874 727691 743025 755139 757890 758818 868833 874330 5353909 5515080 40.15 70.4 2
11:48:38 2024-01-23 760480 758717 177811 176280 301357 310419 344966 342749 206247 204859 259194 264785 298892 300403 4792922 5102462 7022196 6856214 1320830 1343294 263737 233996 262779 261070 313527 304630 290409 291253 192293 195104 752869 691863 1598412 1571019 398088 394540 550081 554089 691020 673778 695500 699115 720553 729245 683889 764492 2089485 2201197 1270847 1054086 613591 607117 728858 722955 744877 752945 750321 762299 872605 869502 5307296 5515080 40.15 70.4 2
11:48:39 2024-01-23 767984 757072 178058 176161 300478 309105 343414 343015 205253 204859 258431 265970 296842 301827 4788620 5165323 7136021 6869822 1294184 1342906 264247 236365 261445 262384 313265 303427 288739 290560 191651 195687 753464 701317 1574366 1552727 396677 393672 551747 558635 692574 671405 693751 701101 715550 725521 689382 762107 2091195 2222130 1251764 1052586 613610 600912 724699 727691 740485 748364 755566 765055 864649 868837 5299378 5515080 40.15 70.4 2
11:48:40 2024-01-23 760446 758680 178343 175749 301392 306861 345414 342979 205538 204859 259777 263940 298317 303699 4792922 5137309 7024455 6839997 1303774 1343308 265648 234344 261518 261000 313265 302504 290372 288797 192567 194150 740676 692340 1599649 1571802 398654 391909 553193 555110 687904 674768 697361 699115 717287 728147 682721 758327 2094173 2185523 1277208 1057301 612455 605399 728858 721038 742463 754302 749145 756070 875083 865415 5353016 5521445 40.15 70.4 2
11:48:41 2024-01-23 764595 756476 181209 176531 300642 308669 346402 342943 205503 204859 257564 269710 297710 301157 4792922 5177972 7108895 6878171 1299111 1341490 263403 233240 261373 261000 311876 304704 287639 289677 191355 194694 732832 698826 1584984 1557163 395834 391944 548982 556690 692001 668593 690656 699115 715550 721458 688893 762875 2089820 2209394 1262366 1044610 615951 601373 723637 727691 744079 748364 755827 762187 863425 865122 5284382 5515080 40.15 70.4 2
11:48:42 2024-01-23 756154 758721 179494 175442 301110 306861 344895 342906 205361 203643 259158 264529 297924 302976 4802390 5151380 7057226 6857772 1297903 1341490 265024 234675 261409 261000 313742 303816 288775 287923 191355 194694 751877 700838 1595789 1562616 396959 391944 554887 557377 689026 672718 696865 693963 715043 727655 682721 757416 2086739 2185523 1268727 1058453 610095 599696 727787 719504 738068 754835 753790 757085 870680 865460 5389777 5515080 40.15 70.4 2
11:48:43 2024-01-23 768520 758989 181316 175793 301357 306861 345913 344955 204264 204859 258324 263097 297918 300234 4792922 5111557 7076145 6870032 1301906 1339563 263439 234675 261373 261105 310748 304704 288775 288797 192322 193873 756638 690745 1578389 1558065 396115 395660 550575 553536 692001 672468 690656 701101 716239 721381 682777 760596 2097269 2203963 1270847 1044877 614200 603650 723224 721313 740559 743946 746417 759901 865583 865086 5282582 5505701 40.15 70.4 2
11:48:44 2024-01-23 760624 757031 181271 175442 299532 305925 345172 341317 204899 204859 257528 264750 297017 301157 4792922 5211109 7092681 6829474 1289631 1339563 263439 234015 261662 259514 312019 302222 288174 290667 191355 194150 745529 698313 1592343 1557634 397694 391758 548594 554053 683984 667611 693751 696040 711364 724722 683852 755799 2080423 2188716 1260246 1062349 613763 599696 728341 723980 740167 748400 754863 752063 863425 869502 5359807 5505701 40.15 70.4 2
11:48:45 2024-01-23 759155 757072 180662 175757 297757 306933 345913 340323 204899 203643 258142 263097 296774 300016 4792922 5082585 7046496 6857772 1319015 1341476 261795 234603 260746 259911 312055 303411 289230 289406 191152 193890 750290 693345 1597074 1567677 394714 391758 550575 551968 687004 671515 689576 691930 717581 721404 680750 759939 2091195 2194471 1262366 1052744 609660 602724 722710 719504 740668 748364 746502 758544 866233 862572 5288007 5517503 40.15 70.4 2
11:48:46 2024-01-23 767984 755328 180951 174639 300475 306717 344937 342424 204195 204285 257528 263097 298032 302511 4792922 5185456 7164875 6838907 1277662 1337244 265311 233357 260710 260308 310317 303400 287522 288761 190753 193843 745529 700838 1553122 1549237 396396 391323 548594 554480 687040 667611 693751 698619 709284 721296 684662 753003 2080520 2193186 1262366 1054086 612455 596819 722577 720293 733821 745745 746652 755729 860872 865122 5352155 5515080 40.15 70.4 2
11:48:47 2024-01-23 760084 758703 180951 175123 298589 304887 344377 341353 204298 203964 257528 261275 297052 300234 4783544 5123217 6987080 6838907 1311410 1343027 261683 233357 261333 261783 312019 300494 287199 288793 190718 193537 750290 688881 1577158 1566542 395273 391205 550149 551968 684021 669614 688595 691881 715550 721404 680713 757695 2080446 2194743 1262366 1052586 609772 601835 722710 718484 738576 748328 745439 755767 864972 861319 5307229 5515080 40.15 70.4 2
11:48:48 2024-01-23 765806 755893 178487 174604 300502 306573 342997 341906 204230 204285 256772 262914 296978 302083 4792922 5192937 7148656 6869822 1282575 1337244 264388 233193 260092 260092 309807 303620 287117 288797 190753 193396 747116 700314 1574961 1547418 395834 393146 547431 554089 686032 667341 691747 697099 707247 721296 682721 752728 2081903 2194743 1260246 1054198 612455 596856 722577 720293 733858 745745 746984 755846 857116 863828 5353016 5504173 40.15 70.4 2
11:48:49 2024-01-23 759160 759526 177745 175154 297793 305316 345913 338784 204264 203643 257167 262294 296119 297487 4797192 5113730 7025106 6859861 1318993 1337280 260918 233871 260164 258689 311073 301332 287117 288355 190614 192962 748703 690386 1587663 1567337 394082 390102 548982 550332 683984 669104 686602 691881 715043 721399 678713 755501 2085256 2194743 1260246 1046913 608357 601401 721172 717466 738576 747202 744370 753171 865876 856402 5295721 5515080 40.15 70.4 2
11:48:50 2024-01-23 765534 754826 180627 174044 297712 305854 342925 341317 203878 203678 256701 262294 295190 301833 4810116 5194676 7175474 6856214 1288708 1337772 262231 233357 258782 259480 309157 302552 286866 289262 188959 193572 746521 698313 1582624 1544397 392303 391205 545006 553536 688051 664203 687579 692945 707211 718483 682721 755799 2080669 2213183 1251764 1044788 613930 596231 717562 720257 737508 745218 748613 757998 856670 859645 5284267 5515080 40.15 70.4 2
11:48:51 2024-01-23 757257 755889 180662 174005 299937 304458 342997 339809 203913 203038 257528 260695 295637 298988 4806672 5126271 7017593 6837456 1293719 1335016 263509 232743 259941 259084 309878 302657 287927 286700 190153 192738 751155 691844 1562315 1565111 394714 390102 549759 551577 682781 669614 688627 691881 710862 721408 673710 750753 2080423 2172946 1258125 1052288 606626 599696 722613 713266 734898 746272 741589 746555 866464 861355 5386340 5515080 40.15 70.4 2
11:48:52 2024-01-23 774761 757077 177501 174079 297748 304922 342997 339534 203913 204107 255912 261528 297209 297595 4817051 5173487 7097865 6849716 1298181 1335665 260338 233029 258922 258723 311666 301545 285365 288342 189819 192927 742553 695823 1577036 1549237 393855 390653 541067 549517 684057 664203 684505 694982 709284 718483 681753 755799 2081926 2203963 1264486 1044133 612020 597703 717599 719504 738068 739422 745970 753171 854587 857266 5267778 5505701 40.15 70.4 2
11:48:53 2024-01-23 755436 754250 177741 173571 297685 304672 342997 339809 203562 202012 256736 262655 297714 300756 4810954 5150566 7033397 6841203 1294634 1337059 262808 232702 259655 260792 309157 301801 287234 286463 189986 192622 756638 693830 1584370 1558457 394119 390102 549759 551968 682297 669614 690559 690900 708746 721260 673710 751049 2077466 2173217 1262366 1054086 605762 597923 721684 711177 731728 746100 742153 749085 865876 856438 5381639 5515080 40.15 70.4 2
11:48:54 2024-01-23 767984 755893 177377 174604 297716 304458 342925 338820 203421 202968 257680 262415 297216 297018 4801522 5162856 7123556 6854926 1292620 1337428 260736 233178 258092 257970 308257 301801 285401 288797 188959 192962 723310 697316 1582773 1549237 391123 390102 544101 549554 684057 664203 684019 691881 703196 716457 681753 752929 2077466 2203963 1251764 1044017 610095 596231 715531 719504 737105 743642 746227 754654 854244 856019 5284573 5515080 40.15 70.4 2
11:48:55 2024-01-23 756018 758743 177745 173771 297443 303035 342888 338784 202965 202402 257315 261249 297295 299761 4801522 5141133 7023797 6828078 1294634 1335348 262633 232013 258342 262532 309365 300736 287117 286463 188993 192149 750290 694825 1567067 1558457 392932 387871 548982 551968 681505 667648 689576 687932 703196 718653 673501 744509 2075990 2167083 1249644 1054198 604041 596231 719638 710602 729533 743642 741589 750483 863425 856366 5391916 5505701 40.15 70.4 2
11:48:56 2024-01-23 769341 756464 177616 174005 298041 302750 342888 340036 203392 203395 257900 261214 295532 297234 4801522 5159998 7077686 6856214 1297409 1340637 260736 232538 258306 262496 307255 305023 284707 286920 189819 191747 745529 688881 1589050 1553643 391123 390653 541031 547080 683018 664203 682527 691966 709284 712390 674773 749886 2080669 2193303 1246835 1040309 607886 597923 716546 715362 735013 742647 739411 750757 857277 855276 5292133 5515080 40.15 70.4 2
11:48:57 2024-01-23 757641 754790 177248 173495 297973 303070 342636 339471 204025 202084 256129 262119 296251 297234 4801522 5180137 7046496 6828078 1291621 1334961 260953 231657 258270 258854 309157 300275 284494 287140 188890 192703 739379 697316 1562943 1549237 391123 386564 544165 550369 677922 663732 686602 685877 704348 717102 673710 748604 2068194 2176031 1269893 1056453 603182 592300 718581 711177 728848 745042 745439 749422 854624 857266 5352155 5496322 40.15 70.4 2
11:48:58 2024-01-23 761832 755898 176757 173305 298045 304422 340497 339523 203392 202049 256594 260339 296677 297234 4801522 5107541 7037221 6867204 1300186 1337428 260702 231977 256288 262532 307255 299210 286039 285610 188924 191678 753464 688881 1580609 1553643 391059 390102 545813 547080 682982 664675 682527 690900 707211 711243 673501 749117 2080441 2194743 1260246 1035435 604470 596231 712438 711177 732782 737127 737204 753543 857152 847424 5291826 5505701 40.15 70.4 2
11:48:59 2024-01-23 761869 753924 176752 172903 297500 302325 342744 339712 203319 202827 255020 262699 296251 297414 4801522 5211553 7095064 6828078 1272242 1337317 261100 230573 258342 259400 308488 301161 284174 286902 188924 191713 739180 694335 1601963 1548308 391990 386564 542944 548740 676927 660447 685029 687408 703849 717187 676684 746474 2068194 2176303 1247524 1053074 606626 592719 719638 714313 729533 739458 744342 745439 852998 859087 5347191 5501774 40.15 70.4 2
11:49:00 2024-01-23 762413 754821 176740 173209 297757 306038 340533 338131 202829 201590 256368 260521 296251 297306 4802301 5101883 7031783 6856214 1307520 1336295 260122 231942 255894 259582 307720 299597 285401 285584 188959 191544 748703 690855 1587178 1554474 389948 387835 545776 547080 682781 663468 679483 687968 707383 710207 671556 750753 2077564 2194743 1256005 1035435 603182 592464 710418 710284 731636 737162 735720 751328 857152 847424 5303293 5505701 40.15 70.4 2
11:49:01 2024-01-23 764152 756996 176501 173053 297825 303443 342744 337621 202689 202508 254806 260737 296776 297306 4802301 5215468 7089261 6818699 1274238 1333768 260088 230537 258306 258854 306068 301161 283264 286025 188890 191411 740767 694335 1563696 1549237 392303 386564 541408 546657 676411 659475 685553 687932 703849 717469 674700 743710 2066724 2176303 1249644 1054086 606737 591882 717599 714276 727778 738036 742153 744811 848073 857266 5342749 5505701 40.15 70.4 2
11:49:02 2024-01-23 757802 758669 176149 173796 295942 304304 341396 337794 203144 201520 255020 260123 296251 296398 4783907 5130235 7018199 6846835 1311485 1337280 262748 231581 257079 258420 307720 299319 284379 285116 188724 191109 745529 687897 1607274 1562889 387718 385406 543715 544316 676411 662321 680264 682827 703124 712426 672546 746919 2074086 2182547 1278555 1044306 602754 594179 713976 709780 731709 739386 736127 744661 854624 847496 5288045 5504232 40.15 70.4 2
11:49:03 2024-01-23 767425 755953 177031 172247 297969 301972 341625 337621 202201 201555 256806 260305 294305 300276 4799260 5183735 7136021 6847223 1286864 1333768 259510 231058 256288 258854 306327 297275 283626 286226 190992 191781 751083 697316 1578827 1540017 389394 386600 540641 547080 680328 656572 680264 686885 700193 709136 674223 746353 2068194 2202128 1261041 1040415 604285 589270 710418 713266 730402 736654 742153 745497 845533 847316 5307986 5513705 40.15 70.4 2
11:49:04 2024-01-23 760239 755925 176572 172247 297937 301020 341636 338511 202201 201344 256442 258250 295899 296425 4798091 5126572 6985776 6835441 1300209 1333271 261549 230502 257511 258057 307040 299355 283591 284601 188890 190473 742355 686915 1575129 1565111 389911 384829 542944 544316 674905 661383 678484 681826 706382 712426 671556 743418 2075990 2170137 1245404 1044760 599396 595387 715531 709780 729674 738793 732918 744244 855456 847424 5312712 5529558 40.15 70.4 2
11:49:05 2024-01-23 766786 755440 176572 172212 296246 304057 339576 337585 202201 201520 254129 260125 294590 297559 4797598 5193008 7125037 6840225 1286864 1337428 259329 230896 255894 258672 306327 297599 283618 285387 189344 191544 740767 696320 1578723 1538983 388841 386600 541408 547116 679846 656609 680212 686921 694219 708103 673501 745905 2068194 2194743 1275529 1043274 603182 585847 710418 710284 726747 734577 741589 744698 845533 847352 5332021 5521502 40.15 70.4 2
11:49:06 2024-01-23 757857 756517 176294 172290 296955 301973 342190 337794 202617 200993 254865 259434 293855 295314 4808248 5122268 6994481 6837456 1302839 1332327 259114 230340 257475 257660 306327 297491 282753 284481 188297 190508 742553 686424 1585596 1563726 390503 384252 542560 543930 673439 661112 679296 682661 705882 712390 669582 744459 2071137 2170137 1249644 1044760 601470 591936 713471 709277 729533 740943 732881 743947 853034 847352 5318650 5527817 40.15 70.4 2
11:49:07 2024-01-23 765241 756517 175981 172221 296457 301972 338552 336675 201676 200887 258778 259073 294376 297090 4798885 5194806 7121591 6847261 1291697 1331971 262563 230573 255108 257841 306861 297527 281007 285156 187706 190508 732832 692340 1615187 1546592 388841 385099 538315 543544 674978 654610 677329 685913 702321 708103 673501 746474 2068194 2188525 1249644 1037650 604041 591882 709914 710284 728848 730084 737176 745872 846262 847551 5263529 5505665 40.15 70.4 2
11:49:08 2024-01-23 755103 755981 176254 171909 296955 301973 340233 337794 205434 200118 254342 259407 294474 297451 4802301 5148049 7042501 6828078 1288011 1331971 259114 229786 255143 257660 307005 297888 283163 284445 187706 190473 741561 696320 1568025 1549237 389671 384288 542944 545463 674428 660447 680484 680727 694183 709707 666599 739871 2061851 2163896 1256899 1044684 598578 588729 712438 706194 722567 737514 737176 741057 851754 850371 5380001 5508952 40.15 70.4 2
11:49:09 2024-01-23 766238 755449 175420 172187 295948 302120 340280 336675 204973 201274 255608 257822 298293 295150 4804082 5167735 7059759 6846835 1294597 1331874 262563 229539 255143 257660 305962 297239 281865 282713 188132 189975 740767 686424 1570344 1549237 388841 385406 538315 543159 676890 656572 677292 685913 702285 708391 669619 745374 2068194 2185523 1262366 1035435 603182 590229 709914 709277 728848 730336 732397 744244 848518 848597 5278799 5508952 40.15 70.4 2
11:49:10 2024-01-23 755916 758803 175700 171777 296228 302743 340269 335890 202447 200293 258633 259469 294697 296333 4808248 5205628 7065519 6818699 1283188 1331874 260165 229108 256468 255685 306861 296957 280999 284282 190729 190174 750488 694335 1560256 1546592 388841 382459 538315 540756 671616 653650 679296 682389 694147 712318 671556 740149 2057881 2167083 1267727 1052586 602325 588826 714249 709780 724690 737284 735720 739070 846041 852855 5354475 5508952 40.15 70.4 2
11:49:11 2024-01-23 761869 755883 175403 171773 296870 301655 337165 337794 201643 200049 258742 258250 294590 295150 4804820 5111954 7031783 6855937 1307629 1333964 262563 229143 254254 257263 306825 296690 282837 283145 187706 189874 742355 688881 1574299 1549237 387189 386021 542175 543930 677922 659979 678331 681863 701256 703413 664643 744240 2069790 2185523 1249644 1032491 599005 590742 706363 705194 725717 730012 733059 745905 853502 846193 5297718 5505665 40.15 70.4 2
11:49:12 2024-01-23 760239 754379 175591 171777 296372 301339 340676 335890 205616 200432 254778 259073 292784 295981 4798876 5222180 7087992 6801101 1282271 1330929 262932 229073 255894 255650 306825 297246 280170 284046 188546 189874 741561 694335 1561299 1547041 387739 381654 537934 544316 670665 654610 678331 679763 697214 710207 669619 740724 2055997 2165546 1265561 1051089 600716 587063 712438 708272 722604 734323 736715 739033 846041 851758 5352978 5508952 40.15 70.4 2
11:49:13 2024-01-23 760239 757072 175036 171504 294617 301055 336658 334618 205042 199770 258340 260024 293409 294699 4802404 5119923 7037483 6846835 1301122 1331985 262492 229073 257994 257299 306595 295426 281900 281887 188945 188980 743942 687897 1562263 1549237 387189 385406 541408 542774 677652 658040 676330 682177 699205 703341 663668 741728 2068194 2182424 1249644 1031023 597300 585883 704366 704160 725753 733766 731976 744058 851079 843798 5293938 5513565 40.15 70.4 2
11:49:14 2024-01-23 762791 751950 175276 171537 294175 299315 340197 336695 205259 200852 254491 258250 294177 295114 4799769 5207802 7079909 6819387 1274238 1333768 259979 228327 255859 255615 305962 296331 280514 282678 188812 189278 740172 692836 1577689 1546592 389671 381851 536307 543930 669715 654054 679780 680727 697214 709671 669509 737111 2058921 2163896 1241163 1048066 600716 587159 711932 708579 723692 735332 736208 737004 842416 849842 5353016 5496322 40.15 70.4 2
11:49:15 2024-01-23 755804 752056 175070 171439 293870 300915 338432 335890 205294 199631 254996 257430 293871 295114 4799769 5102992 7023797 6852114 1310473 1332101 259431 229825 258067 256402 306825 295605 281489 281848 188945 189717 742355 688881 1562019 1549237 386093 381887 539840 541201 673561 656500 671290 677730 699193 703413 664281 743144 2068194 2176031 1269893 1035435 596450 588409 706160 703983 727860 736893 732014 740780 851079 843798 5293938 5517503 40.15 70.4 2
11:49:16 2024-01-23 764659 755178 175490 170621 295736 299043 336622 337482 202603 200363 254600 257822 293935 296506 4802301 5189204 7126669 6837456 1283188 1331021 259100 229073 254219 255650 305926 296510 280741 283109 188281 190139 737593 694825 1576622 1539520 386093 383032 536722 544316 673402 652665 674780 681693 694186 703304 667543 737700 2061851 2191631 1252567 1037650 598578 586994 705156 708579 723692 731173 736540 741413 841235 844994 5303293 5502634 40.15 70.4 2
11:49:17 2024-01-23 758576 754374 174408 170926 294389 300452 338588 334001 204903 199735 254241 256613 294697 293765 4799769 5122800 6977037 6820625 1301172 1332215 259431 228133 255037 255187 306393 295605 280741 281905 188546 188911 737593 684956 1579612 1558457 387464 383196 538315 539561 669715 654983 673308 676735 698146 709393 664281 737810 2063044 2160944 1267727 1040271 597314 591351 709219 704484 725274 729868 727776 739961 847315 846193 5307291 5505665 40.15 70.4 2
11:49:18 2024-01-23 764595 753578 174957 170926 293616 301303 336115 334618 204868 199735 254437 257822 292799 296261 4797636 5192739 7123443 6837831 1281279 1328024 259431 228682 257813 255650 304922 295319 280118 281852 188017 189278 736006 696320 1570462 1537060 385546 382727 536722 543930 673561 653319 675259 680727 692117 702242 663596 736873 2057458 2185523 1260038 1037892 599005 585325 705156 705059 719592 729624 734894 741294 841235 843798 5318474 5512040 40.15 70.4 2
11:49:19 2024-01-23 757797 754785 174434 170984 293997 300137 337639 334001 204868 199561 252810 260407 293728 293730 4798965 5126939 6981411 6818699 1290946 1331021 259614 227585 254254 254830 305710 295118 280083 280104 189078 188023 732832 686424 1566822 1556958 387739 383196 538315 538000 668731 654610 675259 676698 698698 708391 661857 737111 2058921 2148643 1245404 1041357 597226 588582 709337 701027 721638 728840 727146 734759 848629 843190 5358042 5505701 40.15 70.4 2
11:49:20 2024-01-23 764049 751372 174299 170894 292383 299023 336622 336097 204903 200049 252666 257430 291626 292630 4802404 5166700 7052364 6837456 1292620 1330929 258451 228133 256008 254830 303035 296791 279887 280727 188546 188023 746521 684956 1564462 1546592 386093 383196 534887 537964 671140 651279 669280 681693 697214 703268 663632 737663 2061851 2182547 1260246 1034929 600494 588693 705193 704836 723692 726905 729334 739672 840666 841166 5267145 5504173 40.15 70.4 2
11:49:22 2024-01-23 765955 753697 174408 170616 292967 300561 337603 333694 205116 198937 252738 257822 292835 296704 4802390 5175980 7042501 6819047 1287091 1328102 258885 228081 253474 255187 306393 293841 280083 281387 187489 188989 731245 693830 1556935 1546592 386640 383196 538315 542774 669241 654518 675259 673441 691139 703377 661351 732816 2055488 2160542 1246070 1045828 594301 583580 707202 700456 718498 730192 732014 736516 846032 843226 5370966 5505701 40.15 70.4 2
11:49:23 2024-01-23 770333 752625 174130 170621 293453 299810 334635 334349 201896 199145 254241 260772 294120 294265 4809161 5116827 7023797 6846835 1302053 1328180 258850 227620 254150 255257 304994 293694 280937 280943 188017 188023 743942 687897 1598392 1546592 384401 381922 538315 539143 673083 654983 669280 677730 696720 699140 660378 737103 2068184 2182547 1241163 1029038 594685 587830 701161 699923 721126 728520 727851 740087 846262 837813 5282582 5499242 40.15 70.4 2
11:49:24 2024-01-23 762523 753306 174122 170801 293422 297487 337674 334001 201755 199596 252702 257568 291874 293318 4802301 5202280 7085605 6809320 1268621 1331874 258632 226880 254254 254048 302360 295083 281308 280959 188017 188318 731245 691349 1561141 1544476 386640 381037 534129 540781 664812 649364 671290 674237 690615 707392 665697 736180 2054381 2163961 1256899 1048490 597300 583457 708714 705059 718498 725733 730690 732226 838291 846156 5349290 5496322 40.15 70.4 2
11:49:25 2024-01-23 764861 754374 174130 170621 292525 299267 334600 334001 201896 198487 253647 256257 290740 293220 4811680 5096891 7028156 6840225 1297409 1328061 258017 227620 254509 255222 303142 293806 280083 279643 188017 187728 743942 685934 1564943 1547692 385273 381583 535892 537131 671616 654518 671430 678283 695735 700302 662555 736612 2063760 2176335 1241163 1028305 595104 586049 701161 700990 719628 725512 725470 736548 844192 837776 5291789 5504173 40.15 70.4 2
11:49:26 2024-01-23 757707 752552 173848 170114 291942 297919 337402 332918 202037 199075 252666 256681 291909 293318 4802404 5211553 7062471 6799942 1279525 1328190 258415 226915 253509 253058 304266 294211 279761 280727 187489 188057 729658 691349 1558873 1540017 385546 378857 533372 539525 663532 647456 670265 673687 689118 707775 664060 734041 2052024 2159350 1230562 1044830 597300 584078 707202 703058 717553 726056 728581 733447 839446 838410 5345301 5496322 40.15 70.4 2
11:49:27 2024-01-23 763493 753306 173818 170114 292079 300270 336822 333640 201473 197901 252738 260701 292149 293202 4809161 5105514 7028156 6846835 1302053 1328097 257836 227620 252684 254048 304066 293429 279231 279218 187885 187858 737593 686915 1558075 1544397 382916 382655 536722 537964 671140 653591 669521 674273 694914 700121 660671 736887 2061349 2176272 1235153 1029038 593029 583599 699175 698583 719628 727050 726776 737593 843830 835376 5307986 5504211 40.15 70.4 2
11:49:28 2024-01-23 761251 748319 173853 170075 293905 297883 336904 334001 201473 199457 252666 256613 292842 292658 4811680 5187331 7084210 6818699 1268584 1328309 259614 227339 254509 254013 302221 294668 279761 279874 187489 188230 735411 692836 1550405 1540017 386093 382655 533372 540362 665825 647456 673271 679208 691886 703740 664023 731426 2052024 2163689 1261230 1040614 597300 582861 703795 700997 713426 726140 729408 731631 837068 838338 5350388 5496322 40.15 70.4 2
11:49:29 2024-01-23 754623 753840 173265 170148 291640 297487 336658 332918 201755 197935 252702 260772 292290 293149 4802301 5141916 6975830 6828078 1300298 1331874 257656 226213 257776 252494 303177 293635 279761 279871 187489 187467 734419 683005 1580189 1556958 385038 378894 534508 535096 664341 650284 669224 672779 694913 705772 659260 734269 2059882 2157817 1234802 1038390 593910 586319 704192 699078 721052 726020 721444 732783 840108 838925 5303293 5501774 40.15 70.4 2
11:49:30 2024-01-23 760893 755562 173136 169875 290754 299605 336584 334001 200912 198763 252452 257176 292227 293765 4811680 5198503 7093659 6828078 1283188 1328061 255681 227232 254150 253659 302325 293429 279725 280982 186928 187988 715969 690386 1585087 1537887 382646 381845 532240 538000 668767 647562 670691 677278 687826 699205 661204 731553 2052024 2179431 1265573 1034698 593910 576798 699175 699812 714942 721404 728027 736030 837335 837849 5326284 5496322 40.15 70.4 2
11:49:31 2024-01-23 755916 753306 173778 169797 292084 297847 336080 332683 201333 197901 252112 256042 290705 292425 4802301 5125994 6976438 6801101 1296597 1331874 257224 226178 254869 252494 302822 293322 279761 278418 187489 186880 732832 683005 1575647 1555852 384691 378821 533750 535096 664194 652220 668278 670764 693023 702285 656395 736962 2052024 2160886 1261041 1033962 591914 583676 702120 697026 719592 728078 722821 734008 841370 836593 5307986 5496322 40.15 70.4 2
11:49:32 2024-01-23 760893 751068 173295 169381 290754 297595 335872 334001 200912 198867 251883 257481 290139 293935 4803231 5193008 7107965 6828078 1286585 1326155 255681 226880 252720 253058 301654 292634 278974 280531 186928 187399 712565 690386 1581128 1538426 381457 381037 530698 539295 668855 645689 669261 675356 687936 694255 660955 733555 2052024 2180942 1256523 1034929 593910 581071 698679 699078 714473 722476 727664 736030 833481 836593 5314533 5496322 40.15 70.4 2
11:49:33 2024-01-23 755841 752244 173265 169029 292079 296614 334600 331946 200563 197866 252274 256042 291058 297714 4802301 5128535 6976438 6801177 1295637 1331874 257224 226178 254869 252494 302503 292670 279761 279253 187489 186880 736006 683005 1561299 1555852 384383 378785 534471 534949 663723 650367 663977 669486 691971 701788 658794 733710 2055488 2160944 1234802 1034698 592605 584086 699175 694982 719118 725222 722635 731668 838884 834197 5292133 5486943 40.15 70.4 2
11:49:34 2024-01-23 763605 751017 173256 169507 290789 299605 335872 332324 200877 197901 251883 257481 290139 293908 4802540 5183735 7097061 6830548 1281068 1326141 256433 226178 252648 253058 301339 292670 279367 279966 186002 187728 732832 692357 1565341 1530797 380919 380783 532921 539678 669040 645763 670877 675836 685918 694183 657789 729788 2046189 2163896 1244078 1036409 593910 579536 698184 699078 712355 722549 727851 732226 834699 835376 5318512 5483661 40.15 70.4 2
11:49:35 2024-01-23 752124 752239 172234 169541 291097 296650 337117 331910 201473 197832 251706 257120 291022 292527 4798609 5119143 6984881 6837456 1300298 1328097 255681 226143 254150 252038 302221 292607 279564 278601 186964 188387 732832 682518 1575735 1553643 384215 378497 534579 534496 663362 648520 665422 669449 690958 698182 656887 733859 2049649 2157863 1256899 1031978 589653 581883 698184 694712 719559 725594 721481 731706 837699 829361 5275036 5496322 40.15 70.4 2
11:49:36 2024-01-23 761058 751667 173256 168962 290789 297104 333983 333188 200527 197866 251104 256760 289083 294311 4802301 5183735 7107965 6818699 1283188 1328061 255431 226213 252612 252283 300492 296557 278778 279218 186085 187399 719563 690386 1554808 1536793 382304 378303 530103 538145 667178 644847 667397 674698 683907 694147 656468 726306 2043280 2176335 1265573 1032491 590471 577895 697407 698265 710761 718224 726815 731706 831603 829397 5314705 5486943 40.15 70.4 2
11:49:37 2024-01-23 761054 751706 172955 168970 290573 296031 336822 331874 200562 197660 251104 255221 290445 293605 4798876 5111654 6952172 6809320 1300298 1328190 255217 225443 252720 251686 302221 296703 278974 279784 186928 186812 731245 681061 1584624 1555417 382774 377892 532203 533470 662422 647599 664474 667447 689962 698327 655061 732816 2052566 2160886 1230562 1028752 587975 576933 697903 691405 716537 721395 719398 730593 836443 831093 5278808 5492402 40.15 70.4 2
11:49:38 2024-01-23 761706 751165 172744 168461 290754 297248 333983 332449 200248 197832 251068 256513 290139 293346 4802301 5183735 7107965 6828078 1283188 1328190 255431 226143 252184 252072 300811 291984 278778 279023 185187 186846 715532 690386 1574111 1536690 381760 378641 529126 537763 666230 643367 667087 673367 683870 694219 655504 727823 2044726 2173217 1224629 1031023 590916 577822 694696 695018 710409 717093 725781 730593 828596 829361 5307229 5486943 40.15 70.4 2
11:49:39 2024-01-23 753798 751174 172234 168465 291097 296031 335872 331408 200562 197523 250817 255008 291423 293601 4795459 5136035 6972066 6809320 1292799 1327082 255681 224747 252684 251301 301303 296739 278974 277625 186964 186226 731245 683349 1555734 1557634 383078 377468 532203 533507 660437 647377 665422 667410 685133 698327 655061 731836 2052566 2157863 1230562 1032491 590916 584078 698184 692945 715522 721431 718814 727894 837068 829361 5269079 5494781 40.15 70.4 2
11:49:40 2024-01-23 761591 750112 172200 168698 289703 297667 333947 331946 200213 197797 251068 256042 288347 292871 4800629 5183735 7103091 6828078 1283188 1324192 255253 225828 252220 252072 300846 296703 278546 278405 185187 186846 732832 692340 1556461 1536793 381217 378641 529875 537381 666193 642875 666886 672486 683050 692266 654542 727525 2044734 2167083 1251998 1031978 592182 577077 695188 694982 710409 718256 725265 728484 827974 829361 5322131 5486943 40.15 70.4 2
11:49:41 2024-01-23 754333 751973 172156 168694 290718 294807 336347 330907 200283 197523 250679 254829 289088 292734 4792922 5121220 6967099 6813836 1287272 1328061 256398 224781 252684 250917 300811 296347 278742 278961 186964 187462 732832 683610 1566973 1553205 382464 377167 531074 533470 659430 648520 663072 665670 685169 698327 654840 730905 2048192 2147119 1250402 1033452 588813 580206 699175 691405 713426 721422 716482 727753 834699 829325 5293874 5492402 40.15 70.4 2
11:49:42 2024-01-23 759913 750604 171891 168469 288956 296830 333983 330907 199934 197454 250327 256760 288680 297503 4802540 5189204 7093555 6818699 1287016 1326104 254647 225286 251830 251476 300354 296753 277143 279784 186085 186641 747116 686787 1560821 1535699 380676 378338 527487 535096 664304 641473 664051 670582 682049 691965 657747 726750 2040376 2173217 1258523 1029521 589653 577077 693150 694945 710409 715222 723682 727931 827874 829918 5314894 5483661 40.15 70.4 2
11:49:43 2024-01-23 750906 752239 172122 168461 289932 295787 333658 329373 200074 197179 250256 254829 289259 292077 4788433 5115983 6956905 6809320 1298446 1328097 254079 224747 252648 250150 300389 295750 277959 279407 185920 188254 735411 682371 1568935 1553205 381760 376300 531933 531474 658424 645305 661640 664693 687266 696610 654133 728443 2046737 2159350 1252567 1029038 587138 579536 694659 691844 715016 721408 717250 725759 836475 829649 5282582 5496322 40.15 70.4 2
11:49:44 2024-01-23 761297 749422 172200 170176 289871 296369 333640 331157 199621 197523 249589 255828 288277 292630 4802301 5193012 7107965 6828078 1283150 1324508 253799 225443 251439 250951 300354 293274 277975 279748 185493 187228 705844 690855 1557879 1534607 380676 378000 527487 536237 664341 641202 664125 671262 682703 690213 655061 724610 2035624 2167083 1220203 1029558 589233 576261 693673 692456 709364 717967 723645 727378 827085 831681 5322131 5486943 40.15 70.4 2
11:49:45 2024-01-23 752161 751662 172156 168469 289871 295093 333983 329907 199934 197043 250080 253945 289083 292077 4799115 5118955 6957180 6801064 1294715 1328419 255253 224712 252612 250498 300142 293178 277939 278817 186050 185576 731245 682371 1561331 1553205 382304 375999 529089 531620 658141 644847 661158 667020 689022 694327 653206 726269 2050288 2154804 1228441 1031023 587138 576617 695151 691354 713426 721008 716482 727515 834699 829918 5293874 5491525 40.15 70.4 2
11:49:46 2024-01-23 761333 750112 172234 167633 289871 296031 333405 331910 199587 197214 250357 256042 288172 297925 4804820 5183462 7097061 6818699 1279488 1322628 254434 224781 250626 251478 301047 292434 277903 279676 184846 186743 729658 692340 1570693 1529974 380135 377468 528825 535096 662459 641386 666372 671533 676191 690249 655061 723307 2040376 2157863 1224201 1029558 587975 574560 691978 691930 706354 716448 721518 727790 826769 829918 5314533 5479120 40.15 70.4 2
11:49:47 2024-01-23 752124 752239 171878 167898 288948 294229 333983 329408 199621 196598 249554 254226 289698 291871 4795454 5104871 6966505 6801290 1296597 1328061 254044 224399 251968 252414 300548 292519 277939 278925 185081 186124 729658 679448 1560370 1553205 381489 375279 529199 530492 657908 644700 660624 663177 687072 693277 651013 728637 2044734 2148665 1252567 1028305 586303 579125 691978 689884 711337 718680 717503 726717 834071 827539 5275140 5486943 40.15 70.4 2
11:49:48 2024-01-23 763279 750112 171972 167595 289097 297189 332864 330871 199240 197145 249482 255186 287438 297714 4802404 5194806 7092869 6801144 1269138 1324508 255217 225200 250727 251572 300762 293288 277194 278853 185529 186090 729658 692836 1546639 1529657 382304 377576 527223 534824 660694 641994 665466 668575 682013 694399 656384 719223 2036890 2143984 1250402 1035435 590494 577077 697196 692909 706084 718474 718231 721347 825494 829289 5340969 5482025 40.15 70.4 2
11:49:49 2024-01-23 751091 751398 170996 168402 288955 295995 333839 328343 199865 195950 249482 254759 288277 291834 4792922 5104002 6995741 6830671 1302053 1325450 254579 225235 250248 252592 299338 291451 277584 277802 185010 187462 732832 686295 1561531 1541711 378519 375878 530551 531703 662422 644847 662583 667084 684053 690128 649295 725642 2046189 2157863 1228441 1019686 585469 577895 689492 689450 708359 712381 714336 727790 832155 825279 5273150 5485389 40.15 70.4 2
11:49:50 2024-01-23 756881 751174 171549 167869 288886 293155 333717 328875 198962 197179 248676 255186 288312 292041 4799769 5202465 7051853 6781184 1272167 1328419 254579 225445 252288 251704 299058 292836 276116 278889 184905 188087 723310 690855 1552360 1537333 380135 373892 526851 534117 656984 641129 663072 664221 682357 693205 649295 719260 2033994 2139423 1235242 1035435 584637 574524 694932 689884 705281 718608 720063 723474 829768 829918 5342749 5486943 40.15 70.4 2
11:49:51 2024-01-23 758176 750488 171549 167898 293697 295300 331318 330871 198962 196564 249518 253978 288435 291669 4802301 5101883 7013230 6833316 1294222 1328419 255103 225661 250059 250778 300877 291693 278083 277766 185010 187331 739180 683349 1578985 1539520 379595 376987 529044 529971 661953 642111 660229 670589 685057 689656 654597 727268 2041445 2157863 1236922 1023192 589233 577895 691978 690880 710409 712237 714373 725093 826701 825097 5235420 5486943 40.15 70.4 2
11:49:52 2024-01-23 750024 750112 171400 167603 293453 294015 333369 327318 200213 196223 249061 255654 287438 292751 4792922 5170764 7014445 6801290 1281654 1326666 255185 224608 250871 249282 300877 290146 277815 277571 184775 187199 734419 688881 1549063 1540017 380135 375136 529199 533580 656636 643934 664324 665999 683014 692194 646401 718713 2039792 2128692 1248236 1033962 584222 577625 694659 686848 705818 717460 713791 721111 833444 829918 5358042 5485955 40.15 70.4 2
11:49:53 2024-01-23 763070 750112 170886 167903 288960 293979 332828 328840 198962 196530 248182 255186 288076 290250 4802301 5172541 7051147 6812033 1284746 1326527 253514 224573 250095 249977 298396 292886 275007 278033 184905 185029 723310 684467 1574798 1536213 379558 375279 524557 528848 658570 639715 658488 663646 676119 689263 655061 726713 2036890 2167083 1241739 1024649 587700 573676 689981 690880 708359 712381 716942 725647 820688 820419 5256198 5474175 40.15 70.4 2
11:49:54 2024-01-23 753230 751287 171541 170747 293589 293425 332828 327848 198375 196720 249482 252812 287473 291683 4792922 5132649 6962720 6802532 1288578 1328280 253904 223258 250871 251350 300197 291208 275886 276332 185081 186283 728071 681395 1555441 1552727 380135 373821 526851 527282 654399 641994 656804 662340 683014 691212 647424 724610 2040376 2148643 1248236 1026990 583807 577077 690997 687371 710409 718479 713321 723511 828559 820419 5271269 5486943 40.15 70.4 2
11:49:55 2024-01-23 760239 750071 171039 170986 288960 294158 331587 329871 198065 196257 248676 253978 287273 293393 4792922 5185514 7089261 6804259 1264811 1324397 254685 225185 250659 251704 297523 291899 275428 277714 184752 188492 713656 686915 1599328 1537887 380676 373034 524557 531207 655084 636429 661640 663280 678878 693241 651247 718713 2029661 2137906 1257825 1037650 585886 571948 694932 689884 704284 718474 718526 717116 827287 829918 5314533 5468186 40.15 70.4 2
11:49:56 2024-01-23 756315 750585 171001 171091 288960 295508 330782 328343 198340 195339 249097 252847 287473 291148 4799769 5082585 7005093 6820361 1290555 1325376 253691 223292 249322 250743 300131 290966 276452 276403 184693 186413 736006 681646 1558712 1538426 378519 376143 525674 530105 660547 638340 657775 667084 682049 690456 653206 723543 2036890 2157863 1228441 1022464 587975 576261 690018 691844 709093 710162 714336 723511 824253 820347 5237360 5474175 40.15 70.4 2
11:49:57 2024-01-23 747367 750335 171031 171056 293481 294158 331892 327812 198340 199036 249482 252812 287125 292186 4798876 5139977 6967409 6811765 1285255 1326355 254507 225502 250606 251350 299737 291560 276417 275628 185116 185892 750290 682860 1579530 1547692 380135 373034 529044 530379 654156 643021 658785 662340 684644 690213 647388 721379 2037441 2133362 1245404 1028305 584637 577077 691978 688470 706354 716448 709024 718171 828559 828709 5290093 5477565 40.15 70.4 2
11:49:58 2024-01-23 758073 747956 170450 171096 288960 295057 331283 327883 198340 195950 248502 255186 286329 291389 4799769 5170650 7074794 6820042 1272559 1322754 253904 225344 248865 251881 299496 291596 275642 277129 184236 186901 728071 692340 1553931 1524821 379595 375279 525637 531997 655121 636393 660112 663646 675853 689692 651247 717438 2031104 2139423 1243905 1033962 587138 572793 693946 690863 701189 712309 716445 720002 820652 828746 5331550 5477565 40.15 70.4 2
11:49:59 2024-01-23 749644 749418 169913 171162 287970 294229 331821 325840 198375 199107 248712 252882 287073 290696 4792922 5082510 6992011 6829474 1289631 1325376 253091 225502 249076 249282 297595 290701 275642 275628 184609 186378 736006 679448 1550359 1535150 378250 377001 524520 526502 656673 636429 654905 666983 680017 685385 651283 722992 2035442 2157863 1232682 1022464 586720 575817 690573 690863 708359 709662 713828 721347 820688 819120 5225229 5474288 40.15 70.4 2
11:50:00 2024-01-23 747072 749851 170825 170677 288811 292799 331856 326824 198340 195339 248712 252004 286746 291144 4792922 5121220 6952172 6782350 1289914 1324639 252350 225026 250023 250468 297112 290254 275184 275731 184540 186081 729658 679448 1550950 1547692 379252 374875 523004 522693 652303 638340 654868 659457 681014 690236 645451 721416 2038927 2139423 1243905 1025379 582527 576225 690018 683829 706354 712417 707481 719227 827874 820311 5271269 5486069 40.15 70.4 2
11:50:01 2024-01-23 771265 747956 170733 170557 289054 292906 329818 328609 197962 195916 247909 253475 286534 292118 4792922 5174463 7074794 6810609 1264247 1324639 254259 224710 249286 253577 297847 290842 274763 276475 183698 186378 724897 688389 1542247 1530797 380676 373034 523072 528848 653229 636092 661169 661870 677918 690213 650252 717949 2027317 2130203 1266677 1034698 585469 570837 691978 689884 702184 712345 716482 718153 820072 826882 5322131 5474288 40.15 70.4 2
11:50:02 2024-01-23 755608 750116 170454 170747 288647 293795 329818 328609 197996 199176 248392 252038 287404 288581 4798876 5109556 7018199 6820042 1286864 1324397 252350 225026 248623 253684 297847 290842 275606 275766 184353 186022 736006 679448 1566532 1539520 377982 373821 523072 522729 655121 636432 654366 663646 676119 685313 650252 722457 2031104 2151750 1250402 1020211 587556 574524 688028 689884 706354 708094 714373 719264 820035 820802 5229883 5474288 40.15 70.4 2
11:50:03 2024-01-23 744845 749851 170488 170557 289059 292086 331354 326860 198168 196451 248712 252038 286568 291380 4791142 5133789 6971037 6791759 1291216 1325339 252350 226965 249464 249941 297355 290711 274936 276051 184165 185892 724897 679448 1595743 1548308 377982 373816 525301 522693 653229 637366 653902 658488 676119 685385 645841 721416 2037478 2148643 1271103 1016784 581129 572793 686046 682790 706354 712273 709601 722446 827874 820802 5265617 5486943 40.15 70.4 2
11:50:04 2024-01-23 760357 749316 170725 170403 288955 292165 329853 327883 197652 195916 247526 252812 286334 290250 4798876 5174463 7082817 6796879 1260289 1323696 253160 226806 249464 250468 297401 290894 274535 276439 183581 186152 716961 685934 1585090 1530797 378519 373552 523072 528438 651109 634740 658279 658451 674937 691212 647156 717438 2021831 2130203 1248973 1035160 581251 567748 691978 685840 701189 712345 714373 717405 823087 825097 5318330 5477565 40.15 70.4 2
11:50:05 2024-01-23 755916 750112 169956 170593 288147 293155 328786 327353 197996 199036 247909 251828 286568 288545 4792922 5122912 7035141 6820777 1286864 1325450 252033 227036 248448 250466 297212 291130 274692 275593 184201 185892 704295 681395 1570576 1530797 376912 372441 522332 525692 655121 634740 653866 662340 677918 684759 650288 719260 2029661 2157863 1241739 1020285 585469 567784 686046 689395 704284 708130 713828 719264 818100 820222 5246779 5468186 40.15 70.4 2
11:50:06 2024-01-23 748692 747947 170424 170408 288960 292334 330549 328641 197687 199036 248328 251618 287822 290696 4792922 5132704 6960004 6791848 1292713 1324508 252068 227001 249393 249766 299605 289095 274308 275593 183616 185892 705449 679448 1562089 1546592 377982 373552 524185 525604 651380 636429 652902 656554 679841 685083 645841 719297 2035442 2141001 1241739 1018960 579887 567856 684699 682624 706084 711234 708019 719227 826701 818413 5265617 5474175 40.15 70.4 2
11:50:07 2024-01-23 756587 747920 169956 170438 288969 290560 329853 326860 197070 195373 246453 252812 286473 288545 4802024 5210012 7053648 6782312 1264902 1322628 252244 223764 249429 249727 298172 290254 273052 275628 183325 186152 712094 687406 1551943 1530797 377179 372498 521743 527282 649538 634740 657775 656518 674918 689263 645841 714234 2025339 2130203 1235695 1029558 579474 570342 688028 681362 699165 712345 710178 717405 824289 822872 5340969 5486943 40.15 70.4 2
11:50:08 2024-01-23 757533 749586 169952 170403 287301 292334 328786 327883 197515 199036 247526 251828 286673 288473 4804820 5155863 7034485 6800875 1283188 1322628 252033 224566 248410 249692 297919 290906 273122 275400 183908 185833 715219 680908 1561205 1530797 376378 374080 521556 522729 654657 633841 654366 661870 674704 683242 648341 717148 2028219 2157863 1255612 1020285 582941 570342 684699 687335 701156 707063 714336 719191 816363 819643 5259988 5468186 40.15 70.4 2
11:50:09 2024-01-23 747362 748849 170454 170135 288553 291889 329853 325875 197687 199001 247179 251233 287073 288545 4784285 5132704 6952021 6800263 1294634 1324508 251262 224796 248658 249591 297667 288477 274343 275400 183777 186046 724897 678478 1563422 1544397 376912 373283 524557 525503 651380 635495 651018 658734 677918 684276 644926 719223 2033994 2145597 1241739 1016784 578649 567856 684662 682140 703749 708130 709200 719227 827287 817835 5263718 5474175 40.15 70.4 2
11:50:10 2024-01-23 756028 746956 169913 170249 287850 290524 330853 325840 197412 195305 246382 252636 290633 288608 4797192 5213327 7064006 6771584 1259296 1322628 252211 223136 249008 249555 297500 288586 273052 276651 183325 185892 721723 685934 1563188 1530797 377711 371972 521593 526502 648546 633841 656956 654592 672959 685277 644012 713219 2028219 2120983 1201925 1029521 578649 567892 689492 680690 699165 708130 708191 714276 825531 820275 5337677 5474175 40.15 70.4 2
11:50:11 2024-01-23 755916 747297 169384 167961 286383 292334 328822 327337 197378 199001 246382 253440 289745 288581 4810116 5194280 7082817 6799942 1273755 1320798 251859 227036 247438 249591 297392 288477 273676 276102 182420 186413 713656 688389 1549704 1521578 374975 374080 522702 527282 654192 632943 656531 661401 671025 681250 645841 710114 2024435 2133325 1239573 1024649 581288 568728 686046 683866 697187 707383 710104 716348 818680 820802 5307064 5466340 40.15 70.4 2
11:50:12 2024-01-23 748960 747956 168847 170747 285548 291925 329853 326595 197996 198651 247661 251828 290260 288545 4810116 5097965 6992200 6801101 1285218 1324639 251543 224079 246365 249941 297183 288035 274429 273910 183325 185372 724897 679448 1554237 1535150 376112 371954 521593 525131 654657 634519 650944 662340 677918 683278 645451 717651 2031104 2148643 1226321 1018234 584875 567892 684699 685355 702184 703404 707893 718465 818680 817835 5229883 5469755 40.15 70.4 2
11:50:13 2024-01-23 747362 745772 169644 170130 287265 291445 329319 324987 198030 198441 246453 251618 289839 290250 4797192 5129897 6971977 6781184 1282233 1324321 252420 223764 248448 249241 297595 288212 273959 273109 183780 184819 742355 679448 1549087 1540017 377447 372761 524185 525503 649501 636466 652403 656554 678878 685385 644926 718498 2031104 2136390 1264464 1023920 578649 571948 686082 682140 702257 710234 706681 717405 820725 819643 5267505 5477565 40.15 70.4 2
11:50:14 2024-01-23 756587 749256 169653 170368 287301 292370 327795 325384 197070 198965 246382 252425 290464 290966 4812704 5194676 7093058 6776735 1263419 1322628 252455 223136 247891 249941 297257 288933 273052 274785 182779 185372 721723 684956 1587962 1530797 377982 372498 520083 522729 649998 632495 653902 655554 672484 685385 646437 713726 2021831 2127183 1257825 1033687 581129 568728 688028 682790 699165 709968 710141 712680 818680 822546 5314533 5468223 40.15 70.4 2
11:50:15 2024-01-23 753692 749538 169384 170130 287067 292370 327795 325384 197158 198512 246453 250849 288097 288338 4804082 5101422 7023797 6789593 1283188 1321689 250878 226646 247126 249448 296758 288707 272219 274558 182779 185077 712094 677739 1552636 1530797 374144 373024 519348 525503 652766 630898 653257 659961 667106 679265 644926 710040 2021831 2136390 1255612 1023192 581251 567521 684034 682827 696163 703368 710104 715329 816363 819643 5305127 5464286 40.15 70.4 2
11:50:16 2024-01-23 750584 749581 169350 170011 286826 290701 329818 324987 197070 198616 246347 251795 287216 286459 4804082 5093971 6986389 6811765 1298261 1318877 249347 226682 246985 248794 297847 287594 273087 273946 182744 185077 712094 680786 1582348 1540017 374975 369880 522332 523350 649501 634740 650936 656054 674937 679908 640190 714308 2029661 2142556 1219165 1013893 578649 567820 681790 680690 699884 703404 705100 718465 819456 811369 5256198 5477565 40.15 70.4 2
11:50:17 2024-01-23 755132 747391 169379 169981 286423 295229 329853 326645 196898 198722 247614 252533 287019 288257 4801522 5200509 7018792 6791575 1273755 1318841 250912 222886 246985 248053 297847 286714 272219 274750 182131 185372 715374 687897 1541251 1530797 375846 372761 523072 526642 649501 634740 654868 653632 671973 684011 638308 710040 2021831 2114975 1236922 1023192 578649 567856 687054 681656 700420 707596 702988 711632 823087 818413 5282582 5464726 40.15 70.4 2
11:50:18 2024-01-23 756028 746320 169350 167478 285548 292094 327530 324894 196728 198616 246206 251760 287014 290684 4807517 5185351 7082465 6805120 1263419 1318841 252246 222886 247381 249205 295472 287706 272219 274330 182420 185207 704295 686915 1553681 1525904 376912 371972 519403 525876 647593 631080 652403 654628 667214 685313 645841 712170 2018960 2123568 1231268 1026110 577004 567119 684699 680690 696200 709163 708056 713731 815919 818538 5337677 5483030 40.15 70.4 2
11:50:19 2024-01-23 763768 747952 169350 167496 286619 290701 330058 325875 195842 196522 246171 250990 287288 287302 4803804 5171437 7013132 6809655 1279525 1318804 250774 223764 246365 248436 296139 288513 271164 273910 182582 184537 710531 679448 1553451 1528627 373279 372498 519814 524387 651380 629261 649067 656554 671464 681159 645841 710077 2021831 2145597 1198073 1021737 579887 565481 682274 682477 696693 703368 710178 716385 816363 818449 5303293 5479120 40.15 70.4 2
11:50:20 2024-01-23 749966 747956 169350 167492 286826 295206 328822 324987 196864 196175 246206 251585 287967 288263 4804082 5119782 6972066 6801064 1297372 1322836 251736 223828 247020 247808 297811 286678 272183 273074 182385 185076 721723 678963 1569849 1544397 375241 369808 521556 522829 646569 632943 650436 655001 672411 681159 638308 715287 2029661 2143984 1239573 1013893 577004 569938 680787 678727 699165 703368 703488 717405 820035 813986 5254285 5475997 40.15 70.4 2
11:50:21 2024-01-23 756508 747359 168843 167496 287027 291396 328255 327142 196795 197075 247790 251760 286552 288090 4792089 5218855 7047621 6762089 1270120 1318841 250459 223136 246330 246836 296973 286678 271353 274330 182208 185207 710613 686915 1550488 1529027 374144 369253 521556 525876 645656 632943 652902 652704 671936 683206 637297 710003 2021831 2111491 1241163 1023192 578237 570342 684034 680208 699165 709384 700884 709971 821072 815996 5282686 5470255 40.15 70.4 2
11:50:22 2024-01-23 755976 745440 168809 167492 285508 290701 325822 327142 196795 196140 248002 251094 286884 290105 4801522 5192898 7080537 6791170 1262517 1317868 252211 222716 246294 248785 295200 287558 271768 273074 182131 184819 720135 685311 1573012 1529160 376378 371972 517737 525131 645901 629188 653257 653169 667142 681214 637297 710690 2021831 2111763 1224201 1024649 577826 570342 685599 678727 697187 708382 700921 708927 820859 817221 5310880 5468186 40.15 70.4 2
11:50:23 2024-01-23 754840 747334 168279 167722 285036 290701 330058 326645 196830 196140 248002 251865 285249 288329 4801522 5190978 7085605 6809655 1273007 1316860 252535 223136 245880 248820 295057 286642 271768 273074 182096 184689 710531 688881 1548489 1516658 374939 372761 518542 525876 647557 629224 652902 658181 667106 681250 644926 709172 2013228 2120983 1245930 1029038 577004 565408 684103 679690 693105 709384 709200 710044 818680 815996 5353831 5474288 40.15 70.4 2
11:50:24 2024-01-23 757998 747323 168771 167496 285121 290176 330058 328141 196011 196451 247300 250710 287037 286566 4805820 5162743 7026384 6795721 1283188 1316897 249856 223100 246259 248017 294300 287661 270939 272622 182131 184268 732832 677993 1547500 1528074 372943 371972 514026 522866 649465 627339 649014 656249 669237 676300 642079 710690 2016866 2130203 1260038 1020211 578649 564572 681518 680690 693068 702197 709200 713150 813945 811369 5303293 5468186 40.15 70.4 2
11:50:25 2024-01-23 749790 747920 168779 167024 287001 292016 330526 324735 196624 195829 245448 250676 287121 285654 4792089 5109751 7002921 6792791 1298261 1317832 249312 223136 245536 247635 297504 286007 272183 272827 182096 184525 710531 682371 1561909 1537333 373523 369808 521187 523644 649005 632943 649014 655554 672959 676300 637297 712133 2027591 2139423 1217840 1012452 578649 569534 680787 680690 699165 700644 700884 713150 816326 811297 5244853 5468186 40.15 70.4 2
11:50:26 2024-01-23 750284 745136 168663 167024 285477 292200 330526 323678 196830 195971 245448 252991 286244 288396 4792089 5166948 7005725 6772879 1273755 1318128 250111 222752 245915 247635 295780 284662 271993 272622 181233 184819 708969 686424 1546595 1529160 374144 369844 521556 525131 645164 632943 653071 653146 672959 681250 637297 710077 2024709 2122627 1257825 1019686 577004 570158 682758 678173 698175 707383 698825 710902 816363 811297 5275135 5466060 40.15 70.4 2
11:50:27 2024-01-23 755972 744610 168537 167281 285227 293119 328623 326681 196181 195971 245448 251365 286244 288942 4805820 5174463 7039520 6755967 1262890 1318841 249381 222248 247091 246907 294300 286678 270526 273039 181555 184268 716961 683349 1546469 1525904 373243 368624 514063 524387 644035 629188 651941 651297 669237 681159 636398 708126 2018923 2111763 1233076 1025379 574956 568457 682758 674677 693068 703332 699854 708656 818841 815996 5337677 5470255 40.15 70.4 2
11:50:28 2024-01-23 753766 745699 171995 167590 284356 293124 329591 324771 196181 195798 245448 251679 285138 288494 4792089 5179905 7072399 6783305 1269762 1316897 250076 222439 244745 248191 295164 286240 271353 272622 181555 184560 708969 687897 1559895 1516658 374144 371972 517043 525503 646605 628263 653594 655517 669711 680735 643482 709135 2012285 2120983 1235695 1029521 577004 565139 684699 680208 693068 707383 708191 707615 813333 816032 5303293 5466515 40.15 70.4 2
11:50:29 2024-01-23 756028 746431 172066 167020 284756 292150 328123 327677 195672 195834 245276 249562 286884 286530 4792089 5128101 7014445 6805120 1280569 1318877 249381 222787 245536 246907 292843 286678 271353 271790 181970 183940 704295 677509 1550359 1529160 372380 369808 514026 521314 647063 627176 647558 655001 668763 676336 642079 709172 2018292 2139423 1198073 1016784 577511 562870 678860 678764 693068 700680 709200 713150 810962 811261 5295831 5458482 40.15 70.4 2
11:50:30 2024-01-23 754613 746827 172066 167203 284751 291138 330292 324434 196591 195387 247855 249631 286445 285654 4792922 5107371 6986994 6790563 1298261 1318804 253181 223136 245536 246907 296764 285565 271388 272205 181843 184268 710531 680092 1575908 1539520 369655 369772 520083 522902 647557 633596 647558 654093 670952 675787 636361 710897 2024709 2139423 1243905 1012452 578575 568728 679823 679726 697187 699131 699614 710044 813945 812835 5244853 5468186 40.15 70.4 2
11:50:31 2024-01-23 751625 744610 168678 167047 285191 291701 330526 322840 196284 195387 244763 251094 285214 288054 4803197 5155792 6995741 6762164 1274318 1317120 250703 222212 245915 246872 293944 284732 272219 271375 181555 184232 723310 683349 1560797 1530525 374108 369475 520083 521314 644986 632673 645685 651260 667178 676372 635912 714271 2021831 2133325 1260038 1012452 575091 567083 677899 674713 698670 703295 700649 712137 818680 810540 5254285 5468186 40.15 70.4 2
11:50:32 2024-01-23 756319 745065 169214 166515 286351 291111 328660 324915 195672 195971 246602 250676 285606 287365 4791946 5200524 7043186 6781878 1270120 1316897 249347 222404 246294 246456 295164 286204 269703 272812 181233 184232 704281 685311 1542387 1525904 372643 368069 517774 524387 644035 631080 652328 653146 667106 682122 636621 707109 2020395 2110266 1230740 1020248 575365 568728 682758 676698 697150 703404 699875 709140 815098 811261 5273150 5474175 40.15 70.4 2
11:50:33 2024-01-23 756582 747164 170342 166774 284791 292237 327732 324591 195672 195651 246602 249597 285570 288293 4791142 5176025 7052364 6771805 1258325 1316860 250878 221745 244745 246872 293369 284928 269737 271375 181233 183940 720135 686915 1563434 1521578 374108 369772 513990 522496 644035 626434 649512 649346 665857 682122 635876 706039 2012559 2111763 1235695 1024649 572031 564572 681790 673404 691478 702728 698825 708093 818680 811333 5344788 5458807 40.15 70.4 2
11:50:34 2024-01-23 758738 749448 169837 167051 283909 291362 328427 324314 195706 196259 245797 250327 285535 285654 4792922 5159555 7046496 6821458 1273477 1316184 250676 222752 244710 246664 293979 285058 269703 273039 180443 184232 705653 683979 1545834 1521578 369618 369808 513954 522902 649083 626417 651400 655001 667817 676336 638308 704460 2012559 2120983 1235695 1026990 577826 563739 682758 680208 692053 702233 705063 707049 810635 811369 5312712 5458520 40.15 70.4 2
11:50:35 2024-01-23 752583 749150 169837 166818 284965 292186 327269 324843 195672 195007 247126 249320 285606 286589 4792922 5101883 7011969 6790563 1278574 1317868 253609 222056 244780 246836 292822 286678 270303 271151 181590 183520 713656 677509 1560282 1528074 369727 369475 515363 519732 646373 626878 645153 654073 666836 675239 642079 708126 2015423 2136261 1212181 1019686 575365 558842 677899 677693 691969 699922 706141 710007 808565 811686 5276647 5458482 40.15 70.4 2
11:50:36 2024-01-23 748938 749427 170311 166809 284042 290612 328404 323330 196079 195179 246602 249562 285606 284853 4798876 5114951 6982434 6801026 1292620 1316897 253573 222439 248427 246491 295164 284457 270939 271151 181233 183684 720135 679448 1542671 1529160 369727 369880 519348 519768 647630 630861 645685 654093 667106 676300 638308 709499 2018292 2142556 1237908 1013893 577826 565444 676940 680208 695671 698113 700958 709467 808340 809322 5220477 5464688 40.15 70.4 2
11:50:37 2024-01-23 747867 747302 170306 166379 284601 290950 328427 324350 196114 195316 246951 248732 286194 286642 4792922 5119143 6944030 6771805 1283500 1318877 253609 221710 245915 246382 294300 285129 269737 270961 181555 183520 708969 678478 1549814 1540017 372679 367516 517007 520710 642212 628299 643745 650302 669711 674253 636621 709135 2021831 2133362 1257825 1009614 573732 565444 674918 673687 693068 701284 699875 710007 815135 806967 5254285 5460775 40.15 70.4 2
11:50:38 2024-01-23 752113 747265 170191 166418 283631 290504 327653 322541 195672 195352 246391 250327 284841 286763 4791180 5170650 7005093 6771805 1268509 1318804 249312 222056 244780 246330 294671 283161 270561 271375 180409 183649 713787 686147 1540390 1528074 371854 368624 519715 522572 644035 631080 647558 649346 667106 678768 636621 708996 2018960 2124168 1237908 1016784 573732 565444 677899 672736 696163 703295 698825 707886 813945 809359 5259956 5470255 40.15 70.4 2
11:50:39 2024-01-23 759425 746698 168745 165858 285370 290522 327732 324807 195333 195352 246217 249597 285348 286208 4797192 5194806 7022346 6762694 1255641 1316897 253609 220365 245158 246076 292476 285565 269257 271340 180443 183649 704281 682371 1573632 1524821 372679 367222 515363 522632 641303 626878 649549 647438 665857 678768 634818 702887 2016857 2105744 1240927 1020211 574548 567119 680824 673404 691784 701245 698879 706006 817521 812835 5291826 5466074 40.15 70.4 2
11:50:40 2024-01-23 755645 745438 171992 166499 282731 291888 327464 323234 195638 195007 246565 248869 284441 288031 4800629 5176221 7069824 6781184 1264323 1315249 249381 221364 248113 246872 293127 284457 269633 271116 180443 183067 715374 686915 1538933 1515582 372416 369179 515363 521856 643122 625103 647595 647438 665314 676083 636361 704460 2009700 2111763 1197962 1023192 571764 558878 680305 673404 689576 702233 698825 707049 815749 813410 5345339 5470028 40.15 70.4 2
11:50:41 2024-01-23 759425 747293 169352 166802 283127 290644 327732 323270 195333 194699 245869 250814 284876 285561 4800629 5176221 7041108 6790871 1273755 1314994 249972 221745 248397 246076 293127 284693 270748 272205 180409 183940 712307 683005 1563853 1521578 371139 369215 515363 521081 645200 624660 645722 653146 663868 675010 635463 702351 2012559 2120983 1235695 1023192 576594 562113 680824 677730 689972 697132 700921 704966 807195 811686 5312435 5461041 40.15 70.4 2
11:50:42 2024-01-23 748721 747408 172023 166383 281896 291774 326735 322804 195672 194119 249257 248869 284876 285026 4792089 5081738 6986389 6800300 1283188 1315031 250676 221364 246517 246872 292023 284457 270114 269724 180443 183032 729063 677509 1539710 1528074 369618 369475 515363 516694 645443 624660 641850 651297 663905 672322 638272 705036 2012559 2136390 1206925 1016784 574548 561148 675453 674713 689972 699305 703025 707923 807195 809359 5286316 5470232 40.15 70.4 2
11:50:43 2024-01-23 748188 747293 169357 165889 283357 289374 327904 322541 195638 194699 248972 248869 284748 283784 4793521 5100359 6966230 6781577 1292620 1317868 249201 221745 248360 245319 295419 283157 269703 270513 180375 183102 707406 677509 1571615 1537333 370349 366412 517542 518228 644072 628299 644696 653146 668980 671306 636621 709172 2018292 2131814 1239573 1010976 575365 565008 674955 675282 693105 694390 698879 709102 809486 809359 5212828 5466340 40.15 70.4 2
11:50:44 2024-01-23 744665 745180 171988 165884 283697 288797 327696 322314 195638 193612 249329 248869 284007 286880 4793798 5123217 6948981 6762427 1274201 1315031 249347 220083 244368 245148 293127 283788 269737 269279 180409 182845 734419 678963 1548723 1530797 371818 366412 515363 516658 640359 626434 641813 646487 668020 672287 634331 709135 2015423 2128692 1235695 1007459 570949 562076 673538 673132 692089 699799 697885 707384 811609 802320 5250064 5474175 40.15 70.4 2
11:50:45 2024-01-23 754084 742778 169124 165850 283092 288135 328427 322804 195028 194840 243797 248904 284007 285561 4792922 5204867 7009447 6762694 1270120 1315031 250500 220983 248427 244359 294300 283254 270748 270961 179982 183067 709026 684329 1573502 1520579 369618 366965 514063 521351 642212 627375 647595 647438 669237 676372 633882 707119 2012559 2114703 1235695 1013893 571356 565008 674955 673404 693105 700187 697885 707086 811536 807003 5253082 5474175 40.15 70.4 2
11:50:46 2024-01-23 755163 745185 169392 165353 284109 288653 326735 323821 194556 194876 245212 248904 284007 286360 4792922 5204001 7023797 6753048 1259296 1315249 250461 219952 244780 245113 291995 284551 270366 270548 180215 183102 704477 681883 1552888 1521578 369582 365313 513904 519768 638514 625103 647595 648041 667817 676300 632737 704998 2012559 2102761 1241163 1016784 572172 565008 679306 673404 691076 700187 695828 705003 810414 808144 5269119 5474312 40.15 70.4 2
11:50:47 2024-01-23 758595 745176 169357 165815 283194 290486 324825 323785 194556 194260 248832 248524 284321 287302 4802301 5177492 7070557 6781184 1257119 1315249 251363 220295 248360 245319 291587 284466 270366 269724 180375 182777 716961 679448 1578801 1521578 369727 366377 513540 518997 638514 623775 645685 646182 661960 675311 632948 700820 2010355 2101722 1248236 1016784 572031 564609 680273 673404 691969 699167 694766 703928 814521 809359 5270192 5472826 40.15 70.4 2
11:50:48 2024-01-23 755330 745185 169841 165279 283312 288797 324789 323821 194961 194295 248445 248144 285103 286351 4792922 5177492 7061205 6762427 1256223 1315249 253573 219609 248536 245113 291551 284063 270366 272266 180089 182777 715374 681395 1591032 1521578 372461 365313 513540 518228 638477 623775 645648 644323 661960 674289 631979 699789 2007488 2099562 1226321 1016784 571764 564572 678590 672927 690988 698148 693779 702891 811340 808180 5271080 5472826 40.15 70.4 2
11:50:49 2024-01-23 762749 745190 169124 165544 281645 290504 324825 322983 194961 194295 245212 248524 284043 287414 4795454 5174463 7050434 6747672 1257082 1313457 253644 220295 248041 245319 290595 283802 270557 269502 180089 182487 715374 684820 1528734 1518814 371587 366412 513177 518192 639454 623334 645197 643645 658164 675275 633882 699789 2009700 2102543 1209254 1020285 569324 558806 676940 669596 687045 698318 695865 700861 811572 810540 5337677 5461790 40.15 70.4 2
11:50:50 2024-01-23 755641 746353 168882 165850 281834 288797 324825 322458 194522 194260 245212 249424 283291 285699 4792922 5170650 7042314 6771805 1264285 1311499 250500 220330 243707 245113 291551 283258 269986 269689 180340 182199 704281 685934 1545979 1512358 369655 367552 513904 518997 640396 622012 643820 644554 658164 676300 636621 700286 2003287 2105781 1187597 1019523 568514 560353 676425 669596 686522 699131 698879 702891 809245 809395 5337677 5461790 40.15 70.4 2
11:50:51 2024-01-23 757910 742746 168764 165810 281405 288725 324825 321969 194556 194876 243797 249424 283688 286260 4786089 5163255 7013230 6771805 1275877 1315249 249236 220365 245085 244565 291410 283165 269227 269724 179805 182487 721982 679448 1560786 1521578 369299 366448 512451 513715 643122 622012 645376 650799 658128 670327 635719 698229 2003287 2114975 1233481 1020285 573732 558540 677899 674237 686037 694390 699875 702619 802493 810540 5324345 5463407 40.15 70.4 2
11:50:52 2024-01-23 747219 746243 168878 165288 280977 290504 324969 321030 194556 193647 248481 249631 283729 284853 4792922 5078967 6972091 6790563 1275839 1313109 249586 220330 248077 244942 290392 283157 270366 268869 180375 181910 699679 674614 1540276 1525904 369299 366412 512451 516656 641757 621059 643015 649382 658092 671133 634818 699293 2006137 2117954 1231268 1016784 573732 560353 674918 672736 684025 694282 697885 702355 802529 808787 5308951 5457887 40.15 70.4 2
11:50:53 2024-01-23 745519 747297 168373 165854 280941 288797 326808 320994 195164 193953 245497 250017 283870 284946 4786089 5097516 6957180 6790563 1285218 1315249 249972 220141 243707 244600 291410 282258 269292 268869 180089 181945 708969 677509 1539688 1525904 370349 368105 515363 513679 644072 623041 642101 647475 661960 671133 635463 705036 2008994 2137906 1198426 1011013 571764 559560 671630 673724 688994 694390 698862 707086 800118 802320 5283902 5461790 40.15 70.4 2
11:50:54 2024-01-23 746059 747141 168917 165318 281830 287841 326808 321030 194522 193682 245037 250017 284433 283117 4786089 5100082 6947854 6801969 1292620 1313382 248222 221019 245085 243848 292228 282689 270366 268869 179805 181945 709750 677026 1556517 1534878 368775 364765 515363 513752 642212 626454 641322 650339 665857 667358 632948 706834 2011129 2125675 1211479 1007459 576125 558878 673538 672261 691478 692257 697481 704966 804766 802248 5223511 5467313 40.15 70.4 2
11:50:55 2024-01-23 743938 745185 169274 165018 281865 287841 324969 321743 194522 193512 248445 248511 282943 284853 4783544 5111654 6912449 6762427 1283188 1313382 249236 219644 248077 243439 290595 284192 269796 269279 179805 182199 715374 674133 1540578 1534878 369299 364182 513904 515924 638514 626162 640277 647511 664880 667358 629229 705036 2012559 2127183 1230911 1006025 571796 558878 671630 672450 690008 692257 693506 703928 806624 802320 5231009 5457887 40.15 70.4 2
11:50:56 2024-01-23 744064 744402 168887 165138 281830 288833 324969 321030 194388 192936 245377 248967 283106 285009 4784285 5141916 6925339 6753048 1277946 1315249 249972 219609 248041 243813 290639 282391 269986 272260 180089 180797 715374 673863 1546469 1535150 370349 364182 513904 515193 636602 623775 640136 645538 663868 667358 629192 700857 2012559 2127183 1235695 1004594 569324 558806 670679 670545 688019 693757 691775 707086 808913 802497 5240537 5461790 40.15 70.4 2
11:50:57 2024-01-23 744467 743753 168882 164949 281790 287949 324933 319056 194826 193271 244958 249770 283036 285489 4782657 5141597 6958898 6762694 1272242 1315249 250500 219881 245431 243779 292321 286157 270748 270770 179805 181876 704295 681395 1533386 1529160 371139 364985 515363 516656 638172 625546 641644 645781 661924 671133 632250 704961 2012559 2124132 1235695 1006713 569324 561944 670642 669559 688994 697095 693705 707049 810635 802278 5244298 5458633 40.15 70.4 2
11:50:58 2024-01-23 746693 745976 168878 165244 281787 288558 326808 319952 194522 193306 244922 248732 282174 284888 4782657 5135865 6968263 6762954 1271261 1315249 249972 219574 245085 243779 293142 283330 270557 270770 179736 182291 704281 683349 1557732 1525904 370349 364950 515728 516658 638172 626434 642101 644866 663832 672081 630902 704961 2012559 2120983 1233481 1005994 568514 561148 669692 669049 688019 696601 691701 707012 809486 801675 5230370 5452357 40.15 70.4 2
11:50:59 2024-01-23 746590 746500 168646 164724 281003 287913 324969 319728 194522 193331 243508 248076 282288 284622 4788513 5133639 6952172 6762954 1271335 1315249 249972 219232 245085 243744 292285 282929 270748 269972 179611 181588 708969 679448 1554143 1525904 370349 364147 514998 516656 637502 624660 640240 643952 661887 667322 629932 702887 2012559 2120983 1233481 1003767 569324 561944 669692 669049 688019 692221 691174 704966 807195 802497 5230447 5442661 40.15 70.4 2
11:51:00 2024-01-23 744565 743533 168610 164758 281572 287949 324897 319056 194556 193025 243508 248042 282174 284888 4792089 5138724 6977629 6762694 1271027 1313382 249551 219232 243707 243779 293348 282929 269986 268834 179169 181910 703305 683349 1532132 1521578 369299 364147 515363 516622 637684 625546 642558 643952 663832 672556 630865 703423 2008994 2114938 1231268 1003805 567705 559560 669218 665597 689483 695014 691701 704428 809486 802497 5230332 5442661 40.15 70.4 2
11:51:01 2024-01-23 748721 745971 168615 164984 280811 287203 324969 319503 193917 193331 243580 248076 282174 284019 4782657 5178179 6977037 6758126 1270120 1314315 249201 219574 243707 243404 292936 282929 269796 269244 179169 181876 710613 683349 1535235 1521578 369299 364147 514998 513679 637234 625103 643015 643952 663832 673031 630902 703923 2008994 2111763 1202757 1005956 567301 560353 669692 667048 689483 695014 691664 703928 809439 802497 5242749 5452357 40.15 70.4 2
11:51:02 2024-01-23 750906 744918 168335 164590 281042 286155 324933 320994 194319 193777 243445 247869 282297 283815 4792922 5200151 7005093 6743910 1263419 1314315 248780 218926 243707 242284 293910 281398 269191 269244 179169 181876 713920 683349 1534646 1521578 369299 363601 513904 516622 638477 624660 641813 644866 663832 671270 630828 702388 2008994 2111763 1231268 1009594 567705 559560 670642 667048 689972 694354 691738 702891 808619 802497 5242749 5442736 40.15 70.4 2
11:51:03 2024-01-23 754840 745966 168887 164335 281971 286190 323911 321030 193748 193772 243652 247320 282244 284090 4792922 5183735 7024455 6748727 1255641 1314315 249201 218703 248179 243404 289991 282223 269002 270770 179203 181588 710613 679448 1542515 1520975 369299 364964 510967 517758 635958 620145 641776 643496 661420 671742 629001 698687 2006137 2096587 1229055 1016118 568919 558770 673538 669049 688019 698083 689631 698729 808288 804625 5271188 5461790 40.15 70.4 2
11:51:04 2024-01-23 754840 746077 168764 164564 280846 287949 323384 321707 194016 193471 243689 247320 282244 284946 4795454 5165190 7042613 6753151 1252570 1309621 249972 218210 245085 243369 292258 282654 269002 270770 179203 181714 712200 679448 1579784 1520975 370349 363056 510606 516656 636681 618285 643015 642093 658056 672556 627180 698814 2003287 2093324 1217840 1013221 568514 558770 674974 668575 687008 694354 688618 699814 810592 804661 5261708 5438847 40.15 70.4 2
11:51:05 2024-01-23 753878 741835 167939 164335 279992 287985 322929 320709 193816 193001 243689 251739 281779 284924 4792922 5172541 7022159 6762427 1254890 1309658 249972 218891 243634 243779 289488 281548 269002 269972 179169 181266 703109 683349 1530538 1512358 370349 364147 510245 516290 636409 618249 642101 642129 659608 671133 629001 695763 2003287 2091839 1224629 1019027 566898 560353 673538 664584 682986 694595 689106 698483 808619 805838 5322398 5466453 40.15 70.4 2
11:51:06 2024-01-23 749048 742434 167939 164743 280058 287742 323647 320709 194387 193271 243725 247663 281779 284453 4802301 5170607 7051853 6771805 1262441 1309621 248955 218926 243427 243779 289894 286409 269191 270389 179045 181301 704281 684329 1554673 1509555 369299 365206 510967 516656 637234 617340 642101 642129 658675 672556 630865 696753 2003287 2098730 1226842 1019027 566092 559164 673538 664584 682749 696108 690647 699516 808619 806409 5322208 5442661 40.15 70.4 2
11:51:07 2024-01-23 754084 744914 167821 164743 279332 287194 322642 319774 193883 193306 243689 247904 281744 285780 4792922 5170650 7051853 6772086 1260289 1309621 249937 218926 243427 243779 291899 286337 269191 270008 179045 180762 702719 684329 1524286 1511702 369299 364147 510245 516656 636566 616469 641188 642093 658675 667358 627180 695726 2001863 2093324 1229055 1017571 566092 559560 673538 664584 682749 693232 689631 699018 809439 805838 5333727 5442736 40.15 70.4 2
11:51:08 2024-01-23 750860 743261 167708 164748 279336 287508 322380 319845 193883 192966 243725 247697 281350 283303 4792922 5172541 7041808 6757304 1264323 1307690 248432 218891 243219 243404 290335 286157 268813 270008 179045 180762 702719 683349 1544946 1508117 369299 364985 510967 517758 637684 617776 643015 642129 658173 672081 630865 697249 2001863 2101052 1200591 1018299 566092 557977 673060 663609 682749 694522 690647 699516 806902 805231 5333727 5452357 40.15 70.4 2
11:51:09 2024-01-23 754803 742544 167704 164893 279757 287508 324116 319845 193314 193001 243725 248110 281779 283677 4783544 5166929 7028250 6772086 1269762 1313382 248222 219574 243219 243404 292173 286359 269191 270008 178638 181841 702719 683979 1531553 1508117 368775 365242 510967 513715 640272 618249 643473 643496 658209 673031 629192 696753 1998983 2101052 1220203 1016784 565690 556364 672583 664584 682749 694318 694424 699553 809439 804661 5337792 5452357 40.15 70.4 2
11:51:10 2024-01-23 755191 744918 167808 164629 280031 287459 323504 319952 193314 193577 242931 247904 281962 285338 4783544 5161308 7018792 6772086 1273755 1313382 247666 219609 243255 242995 290370 282929 268247 270770 178604 181714 710695 679448 1542871 1516658 367210 363601 509488 516290 638245 618249 642101 645009 658675 667358 632193 694701 1996852 2105781 1224629 1021737 569324 557546 673538 671497 682950 694016 697979 697452 799468 807127 5297727 5442925 40.15 70.3 2
11:51:11 2024-01-23 749255 745286 167943 164369 279766 287661 323965 319952 194016 192697 243725 247922 282103 283081 4786089 5091011 6995741 6752598 1273945 1312449 247630 218891 243670 242791 288570 281398 268435 269214 179169 180693 704281 673653 1548644 1518814 367731 363056 507978 513735 636566 617665 638349 643608 656705 666238 628960 695195 1996852 2111763 1198426 1016509 569324 557977 673060 670545 680778 692781 695988 697490 800140 805984 5303425 5442925 40.15 70.4 2
11:51:12 2024-01-23 746590 741704 167708 163839 282321 287221 321879 319952 194069 192224 243689 247710 281997 282649 4783544 5088970 6976438 6755031 1273755 1313382 247630 218891 243634 242995 287958 286157 268813 269214 179045 180693 707406 673863 1543823 1521578 367210 363056 507942 513735 636080 617227 637406 645781 656241 667250 630779 693677 1998273 2108769 1217990 1019686 569324 556364 673538 669559 681744 694326 695988 696461 800140 804808 5303425 5438734 40.15 70.4 2
[truncated: 161,567 more chars]
