# Supplementary material for: Methods for Estimating the Detection and Quantification Limits of Key Substances in Beer Maturation with Electronic Noses
Source: Sensors (Basel). 2024 May 30;24(11):3520. doi: 10.3390/s24113520 (PMC11175341; doi:10.3390/s24113520)
Supplement: Supplementary file 1 [file sensors-24-03520-s001.zip › Data/Acetaldehyde/raw data/Day 1/2000ppm10.txt]

Time Date R01 R02 R03 R04 R05 R06 R07 R08 R09 R10 R11 R12 R13 R14 R15 R16 R17 R18 R19 R20 R21 R22 R23 R24 R25 R26 R27 R28 R29 R30 R31 R32 R33 R34 R35 R36 R37 R38 R39 R40 R41 R42 R43 R44 R45 R46 R47 R48 R49 R50 R51 R52 R53 R54 R55 R56 R57 R58 R59 R60 R61 R62 T01 H01 Phase
12:17:00 2024-01-23 719707 717694 219026 214404 348769 355798 377978 373208 240386 241051 292145 297705 330876 337511 4553785 4911383 6994206 6776348 1254890 1296643 323997 285289 301650 300416 346239 336490 329787 332819 227767 231665 746981 723367 1613121 1576284 484048 477050 695181 704011 880730 855868 916212 926317 967945 973642 948824 1059828 2316986 2416021 1401389 1182955 762328 749339 921785 917021 957950 973002 1007575 1020959 1143704 1139790 5303306 5533837 39.85 70.6 1
12:17:01 2024-01-23 728927 712300 219062 214886 347160 356083 376564 374066 240352 240823 292246 296975 330946 335464 4549075 4888161 7037259 6795092 1253994 1296730 324225 286114 300247 300943 344439 337297 329537 333306 229362 231848 752088 716666 1643649 1574041 480850 479083 694960 699987 882917 860261 910031 920979 975007 988990 950062 1049497 2316903 2443658 1365183 1175316 767888 750909 913256 913517 965786 975757 998250 1012322 1142892 1148906 5352155 5524458 39.85 70.6 1
12:17:02 2024-01-23 719707 716398 218311 215738 348416 355263 377697 372091 241228 239153 292145 297113 330380 338301 4537413 4868287 6938529 6776348 1265595 1299478 323709 285080 302519 299294 348532 336619 329644 331417 228760 230283 750059 717141 1620941 1583630 483773 476304 700728 704901 875667 856605 922761 922379 963359 983490 955026 1062990 2318550 2443681 1365183 1177917 762982 752047 919826 913122 959310 976271 1011931 1021235 1140463 1134860 5322131 5529890 39.85 70.6 1
12:17:03 2024-01-23 726517 712336 219062 214220 350634 357443 376564 372649 240957 241595 291284 296250 331639 333541 4551955 4905339 7059759 6792791 1243122 1302237 324911 284862 300806 300589 346773 338915 330815 332135 228760 231340 752314 724537 1602915 1562503 479864 477792 696236 704549 881924 855868 914089 924345 973626 984882 945882 1054137 2307637 2427564 1365183 1181273 767809 751647 912984 919656 967156 973002 1002565 1019016 1149657 1145591 5387504 5525947 39.85 70.6 1
12:17:04 2024-01-23 728655 717451 218742 214667 347759 357479 378302 371795 241124 240677 292186 295320 331906 335938 4537413 4825595 6980469 6800950 1258486 1300423 323326 285499 301024 303495 345794 339062 328791 331812 228936 230692 742912 714877 1611171 1576625 480961 477828 699921 703048 878892 857821 915435 919729 966577 989757 955062 1053349 2309278 2445952 1401389 1170308 766701 756475 913256 910499 967843 973669 1006821 1012592 1137126 1142323 5337796 5525947 39.85 70.6 1
12:17:05 2024-01-23 722266 717699 219026 214229 349577 358782 378302 373465 240957 241086 291733 296250 330911 336486 4537375 4883558 6959455 6772879 1259146 1301348 324911 284969 302024 299540 345476 337261 330000 329773 229688 231340 750595 722471 1608756 1572135 481303 474629 697223 704549 875741 852860 918302 925659 965813 981408 952124 1063462 2316629 2412595 1436601 1177880 761784 749117 921785 914168 957950 974378 1010213 1021235 1142082 1138144 5305127 5533875 39.85 70.6 1
12:17:06 2024-01-23 727940 712269 219403 214369 347724 357443 375999 372091 239685 241086 292203 296242 331674 335938 4547459 4905589 7062621 6799942 1245458 1295688 324730 285209 300642 301082 344403 335926 329787 332495 229524 232026 750595 716900 1634953 1567677 479938 476304 693178 700783 884327 857821 911731 921071 974316 982728 949988 1054137 2312564 2440216 1375183 1174479 768984 752083 914377 913122 965786 973633 998287 1012359 1140463 1148906 5344517 5510870 39.85 70.6 1
12:17:07 2024-01-23 719192 716402 218123 215280 349546 356755 376564 371500 241900 240100 291960 297804 332967 337256 4537224 4872192 6942739 6792542 1273755 1300438 321061 285276 301377 301111 346553 336527 329537 331310 228671 230299 765094 717178 1620060 1583395 482673 474929 700231 704041 875120 857087 921030 922379 964445 982102 955062 1063353 2318550 2438486 1365183 1180433 764612 752083 919826 913122 959310 973597 1010943 1021235 1140463 1135698 5310739 5527134 39.85 70.6 1
12:17:08 2024-01-23 723808 712264 219026 214408 350387 357443 377965 375850 240952 241514 291103 297008 333743 333397 4549769 4924107 7037064 6781184 1239567 1298520 324911 284334 301597 300487 343440 338582 329324 331812 228866 231056 752866 722471 1631507 1562889 479938 477792 694454 703048 881924 857821 915435 922379 972211 982656 947223 1050805 2309278 2425241 1339736 1175316 766701 750257 913256 916980 967843 975757 1001137 1016803 1146330 1148094 5346272 5525947 39.85 70.6 1
12:17:09 2024-01-23 722780 712336 219468 216201 347474 357730 377590 375318 241055 239453 293181 297633 333039 338911 4550527 4831693 6975830 6799612 1273477 1298557 322072 286665 301280 300241 348779 336527 329858 331345 228866 231340 754337 712584 1624302 1586117 482673 477050 697223 701055 876127 857821 918339 922379 965813 981305 957132 1060327 2318550 2440180 1343503 1170308 762982 755762 919174 908905 962075 979286 1010489 1016803 1132875 1139863 5267505 5523178 39.85 70.6 1
12:17:11 2024-01-23 720152 717525 218921 214966 349675 357007 376457 374221 241021 240703 292132 298023 330415 339370 4537224 4935631 6997138 6752598 1249523 1298520 324682 286114 301170 299540 347076 338582 328295 332495 228475 231340 751395 717178 1640634 1572135 485153 477755 694723 705039 881938 851653 915435 926221 971486 981408 948641 1056809 2313613 2432734 1353668 1187152 768900 749265 917155 916294 962942 971367 1001137 1019780 1149657 1144712 5388804 5530851 39.85 70.6 1
12:17:12 2024-01-23 731826 718108 218546 214966 348314 357874 377094 374149 241159 240882 292182 297315 331766 333433 4549113 4824519 6957180 6789922 1264655 1299478 323505 285240 297644 301190 345512 336527 330554 331345 228866 231340 742019 712075 1631031 1584992 481987 474559 697223 701055 876363 859650 918339 919595 966864 984882 956454 1057278 2321216 2439944 1343503 1171974 763418 755288 922476 909817 959310 979250 1010489 1017552 1136516 1142786 5278799 5527817 39.85 70.6 1
12:17:13 2024-01-23 720665 716582 219031 215070 349291 355999 377433 373661 241090 240846 291975 297563 329885 338046 4537413 4926372 7013132 6762427 1247741 1298557 323997 285240 300879 299122 345476 337224 328791 332621 228671 231340 752866 722848 1590475 1567405 482673 477828 695744 705075 883074 852897 914368 926184 973626 984882 952124 1053801 2309278 2431009 1365183 1184641 768984 747619 917155 919656 968213 974888 1003093 1021123 1152850 1149588 5382853 5529890 39.85 70.6 1
12:17:14 2024-01-23 728659 716402 218921 215108 347724 359784 377733 371535 240986 240775 292182 294464 331639 336212 4536116 4811684 6957180 6796204 1262853 1300401 323997 286114 300072 301401 345476 337039 330858 331310 229106 231340 754337 712584 1636372 1583868 481303 474929 698743 701055 876363 859554 920300 919729 965138 982656 955026 1060316 2323228 2436758 1343503 1170308 763964 756213 922351 912941 963405 979141 1011617 1016654 1134373 1142823 5276910 5524458 39.85 70.6 1
12:17:15 2024-01-23 718650 712043 219062 215070 348479 354979 376299 374364 240974 241086 292246 296250 330380 339611 4548710 4926372 7013244 6759489 1249485 1300401 324453 285205 301810 299051 347040 339062 328755 332819 228475 231665 751395 722106 1639934 1567677 483360 477792 695215 706946 883189 852823 912709 926111 973589 984882 950025 1053801 2309278 2436709 1335969 1190492 770554 752467 918460 918325 966149 973507 1003959 1022656 1149313 1146335 5395772 5531094 39.85 70.6 1
12:17:16 2024-01-23 731766 716366 218991 215035 349264 357982 376528 373729 241159 240846 292186 296871 331836 333433 4537300 4832523 6975830 6801365 1259814 1300363 322979 285245 301170 300451 343405 338306 330786 330773 229578 231178 747818 716154 1608418 1574797 479938 477755 700231 701055 878892 861484 916887 919509 966504 990456 956417 1061113 2316986 2441346 1445002 1167177 764510 754686 918423 914766 964813 981824 1007538 1016024 1137089 1143093 5291586 5520518 39.85 70.6 1
12:17:17 2024-01-23 721753 712043 219679 214890 349787 356369 377374 373172 240386 241086 292030 298208 330911 336998 4542590 4882183 6990481 6771805 1253463 1298520 324911 285205 301754 300487 345441 336490 329822 332819 228475 231991 756567 722471 1637753 1572135 484048 477050 695966 704549 879951 857213 915435 928225 973310 982660 949878 1063235 2320830 2420515 1405301 1182038 763418 747655 922476 918325 960995 975067 1010489 1022417 1143704 1143093 5299622 5520518 39.85 70.6 1
12:17:18 2024-01-23 729497 715568 219889 215074 347724 356405 376564 373732 240352 240321 293010 295320 330911 336450 4537413 4882341 7053146 6776735 1250273 1296730 324453 286079 300247 300168 344921 337983 329288 333830 227926 231991 748452 715131 1612910 1572135 481303 477011 695178 701055 886387 862635 915652 922291 973442 990473 953697 1054682 2318084 2452901 1329920 1175316 772333 755149 913219 915069 971011 979797 1003997 1015281 1142082 1148943 5352155 5515080 39.85 70.6 1
12:17:19 2024-01-23 719707 718206 218651 215039 350881 355263 376564 373202 241159 240677 291801 297563 333405 336962 4539697 4867078 6925339 6771805 1267681 1298520 322167 285338 300328 299540 345996 337552 329253 330808 230032 230622 752168 717178 1608649 1576897 484011 479763 701115 707524 876289 855868 923334 927635 965629 984091 955513 1063425 2318550 2431009 1383622 1178670 763418 751398 921076 916370 959310 975757 1011931 1022693 1143704 1136500 5291864 5524458 39.85 70.6 1
12:17:20 2024-01-23 727940 715568 219710 214374 349019 357479 376564 373172 240386 242105 292145 295286 331871 335938 4545831 4896289 7050434 6796430 1244301 1296730 323651 286307 300708 301153 344403 338582 329787 331812 228475 232026 754315 719984 1614092 1566959 481266 479763 695454 702702 885509 861484 912843 922379 976391 989720 951604 1053019 2309278 2431009 1397477 1178670 768436 750145 914377 916980 968530 973633 1001137 1016766 1145445 1151420 5338935 5514803 39.85 70.6 1
12:17:21 2024-01-23 719707 716361 219066 216552 349264 355263 377432 372875 241124 239357 292259 298091 330345 339057 4539351 4846772 6952172 6790563 1272807 1300401 323050 286638 301067 299611 346518 336711 332226 331525 229331 231452 742019 713341 1643841 1589833 484737 478065 700691 704549 878892 858309 920300 926241 966504 984882 959245 1063085 2326169 2443681 1341619 1177831 765157 755288 922439 913122 959310 973669 1011931 1019742 1135480 1139790 5287969 5520025 39.85 70.6 1
12:17:22 2024-01-23 718067 715572 218996 215035 349783 356755 377697 373768 241124 240677 292155 297806 329850 337511 4549075 4919314 7018792 6737993 1246851 1296730 324225 285828 302733 299258 348495 337407 328613 333180 228725 231706 749923 717178 1662947 1573252 484048 477755 695215 706075 883682 852823 914743 927412 974316 984091 949988 1053801 2316903 2434461 1361344 1186330 768349 750790 917807 916943 965065 973002 1003281 1021235 1151289 1146335 5380371 5520518 39.85 70.6 1
12:17:23 2024-01-23 728659 712300 218838 214890 348773 357407 377432 373202 241124 240339 291939 297077 331639 333433 4542590 4812837 6947854 6802278 1265438 1299437 324345 285820 300848 301259 346528 338123 331144 330594 229402 231198 755808 716154 1617924 1574370 479754 476975 700728 700558 878892 862635 920955 918353 966504 988324 956381 1059536 2314209 2436758 1405301 1165160 764612 754218 918460 912867 964344 983481 1010489 1015281 1137126 1144712 5273143 5524458 39.85 70.6 1
12:17:24 2024-01-23 718177 712264 219556 214890 349546 355869 378835 374328 240420 241086 291939 297705 330911 338541 4542590 4905509 6971902 6782312 1254890 1298575 324875 285062 300915 300766 345334 336418 331323 331525 228475 231991 744039 722848 1611666 1573252 483773 477050 697435 705049 880602 856605 918265 926147 971486 981372 952801 1063047 2318550 2416021 1363264 1182955 764882 749280 922476 918316 959310 974888 1007613 1025768 1144634 1144712 5291864 5515080 39.85 70.6 1
12:17:25 2024-01-23 727865 715563 219026 215070 347724 356369 376528 374328 240755 240677 293119 295320 330911 336486 4542590 4867078 7053242 6791834 1249376 1296656 324682 286481 300035 300856 344921 338014 329822 333559 228086 231665 758060 716154 1615295 1567677 481303 479009 695215 700783 884576 859517 914368 922379 975388 990456 954155 1049162 2315257 2449423 1342702 1175316 771183 754612 916334 915719 968530 973705 1003997 1015281 1143704 1148943 5352155 5514803 39.85 70.6 1
12:17:26 2024-01-23 718677 716370 218311 214647 350885 355833 377130 371760 241193 240677 291828 297493 330876 337236 4541237 4881915 6925680 6776923 1264939 1300438 324430 285098 300539 300416 346518 337552 330737 330898 230187 231340 746369 721296 1603677 1576897 483360 477755 701225 705538 876363 857087 923693 927534 967870 983490 954834 1068057 2316903 2418370 1460961 1180999 762328 750909 922439 917021 959310 975757 1012653 1021607 1142979 1141477 5295721 5524458 39.85 70.6 1
12:17:27 2024-01-23 727940 715066 220396 214886 348493 357479 376564 372911 240352 241595 292595 296897 333978 338084 4537186 4897394 7056174 6792791 1245458 1294889 323390 286517 299702 302034 344439 338582 329822 332819 228475 232743 750595 717178 1616875 1567677 481303 477755 695215 701055 885583 860261 914368 923605 977084 991192 950062 1057937 2314209 2434461 1372859 1175316 769533 754218 916504 915719 968530 973669 1001137 1016004 1143704 1152235 5352155 5511146 39.85 70.6 1
12:17:28 2024-01-23 717631 715348 218346 215108 350356 355299 376600 375318 242401 240019 291927 297458 332805 337366 4543596 4853122 6932065 6785720 1276782 1299478 322979 286956 300247 300451 348248 336765 330822 332315 228866 231340 753618 712075 1616890 1586117 482673 475598 699239 701055 878619 859554 921030 922379 965821 986886 958528 1059941 2321850 2444914 1405301 1168485 764068 755824 919826 908830 963442 982787 1011931 1019016 1134484 1143093 5259988 5515080 39.85 70.6 1
12:17:29 2024-01-23 716541 715563 219771 214932 349290 356898 377410 374221 240986 240535 292000 297633 332805 339391 4539697 4923998 7009447 6742825 1247741 1296643 324682 285276 301597 299611 347599 338582 328755 333270 228475 231828 748452 717178 1610211 1572135 485153 477792 696236 707149 884327 852897 915312 930241 974316 983490 950062 1061431 2318550 2432734 1351749 1187152 769533 751287 918460 918325 965028 974160 1001708 1020118 1148769 1144709 5380371 5523178 39.85 70.6 1
12:17:30 2024-01-23 730759 717525 218921 214996 349402 358162 376385 374003 241055 240668 292114 296975 331906 333469 4530743 4815260 6957180 6804464 1263419 1296730 323997 286119 301170 301401 344403 337552 331323 330844 229578 231665 744919 717178 1592749 1580259 481303 475598 700231 701055 876399 862028 922849 922379 968666 988288 956417 1059147 2321850 2434994 1399433 1170308 765086 755687 921513 911791 964813 982092 1010225 1019046 1134484 1143093 5273029 5519921 39.85 70.6 1
12:17:31 2024-01-23 716394 716587 219569 214958 349398 357007 377094 373768 240957 241051 292182 297771 333039 339574 4542590 4924267 7003807 6753048 1246691 1296730 324453 286208 301810 299540 347599 337188 328791 333360 228831 231665 751395 718719 1668783 1571862 484048 477828 696236 707149 884954 854143 915672 931599 975007 984882 954155 1059260 2316903 2434461 1359425 1187292 769533 751514 918460 918967 968530 973002 1003133 1020118 1155140 1151146 5384063 5518385 39.85 70.6 1
12:17:33 2024-01-23 731585 712300 218956 215070 349300 359036 378237 374258 241159 240606 291939 295767 330911 333289 4539697 4831382 6966505 6796430 1257082 1296730 323997 285882 301597 300697 343405 337589 331054 331310 229688 231340 746369 715642 1608513 1574370 479938 477598 701225 701055 878596 861381 918302 919729 969352 991192 957848 1059536 2314209 2436758 1452981 1165990 765157 753613 918460 913122 967524 985478 1014094 1019121 1140948 1146298 5284476 5510525 39.85 70.6 1
12:17:34 2024-01-23 721753 716650 220149 214404 349546 356333 378835 372091 240918 241657 291544 297915 330876 336998 4537526 4863593 6948422 6762427 1253538 1299478 324839 285240 300915 300487 346291 336765 331825 330808 228936 231828 747818 721296 1607367 1572135 482330 474893 698743 704005 878892 855391 919410 928191 969388 982620 954155 1066535 2318550 2416021 1478154 1178670 762982 753077 926339 919194 959310 975720 1013376 1024079 1148586 1142823 5295721 5521540 39.85 70.6 1
12:17:35 2024-01-23 726751 715572 219706 214369 351635 360056 375435 372091 241124 241051 290873 296215 330911 333505 4537337 4905562 7046828 6771805 1236126 1294889 323390 284769 300842 301190 343440 337589 329520 331996 228866 231828 752866 721956 1594652 1565111 480961 477755 695215 701055 885583 860261 914093 925002 975656 991192 950025 1059485 2309278 2427410 1370940 1179379 768900 751398 915816 919632 970320 981296 1002490 1019234 1146330 1152235 5342749 5507216 39.85 70.6 1
12:17:36 2024-01-23 720385 717594 219026 216254 348738 356755 376600 371830 241124 239189 297077 296215 329885 338301 4533224 4825294 6952172 6790563 1271860 1296643 323505 286992 300496 300487 347076 337277 331395 331847 228866 231665 752314 711809 1599310 1586117 484048 476304 700728 705049 879516 857821 920955 925002 969388 982620 959282 1061267 2326364 2446592 1343503 1178670 766814 755575 923428 914000 963442 979250 1010943 1020118 1140137 1142248 5295721 5510525 39.85 70.6 1
12:17:37 2024-01-23 717631 715061 219031 215070 349818 356503 375435 373208 240755 241051 292182 297563 330380 337584 4530818 4920608 7018792 6753048 1245962 1296643 324453 286114 302232 299540 346275 338253 328791 332855 228901 231828 752866 722330 1635140 1565183 483360 477900 697223 706111 884327 855391 916325 929525 976851 988961 956125 1063386 2319155 2434976 1360308 1191417 770121 751324 919826 918316 967156 975684 1006821 1023099 1149657 1146188 5361560 5518072 39.85 70.6 1
12:17:38 2024-01-23 728931 712300 219026 215070 349546 359546 376264 370944 241193 240677 292246 296250 331906 333505 4539697 4824519 6957180 6795092 1257119 1296643 323997 286119 301170 300908 343405 337589 330822 330808 229492 231340 744919 716154 1609450 1574370 479938 477526 700728 701055 878892 865167 923296 922947 971311 992484 960283 1063235 2318084 2440216 1413126 1165990 764510 755687 920700 914205 965786 983481 1012949 1016766 1138848 1146518 5277023 5511146 39.85 70.6 1
12:17:39 2024-01-23 717123 716139 220053 215074 349577 355833 378907 374066 240698 241086 292145 297915 330911 339057 4524312 4881203 6975830 6781878 1253098 1296643 323651 285641 300915 301401 346291 337314 331323 332819 228866 232026 755074 722330 1633025 1572135 482673 478028 697931 707021 883867 857748 921569 929616 972027 983076 954722 1066535 2318550 2418370 1367102 1184641 767341 752541 922476 921269 962075 973597 1007613 1025361 1149657 1146437 5310739 5516582 39.85 70.6 1
12:17:40 2024-01-23 725795 715563 219101 215738 348738 356369 376600 374400 241159 240339 296845 297829 330946 337273 4533224 4868472 7003807 6780881 1256148 1298520 323014 287028 301170 301190 345476 339062 328791 333830 228901 231340 748452 713092 1610167 1575519 483322 480494 698670 704048 885652 862709 915284 922232 974316 990492 953674 1053477 2315856 2453406 1357506 1173298 771660 756361 913256 913122 972011 982092 1007575 1016803 1142892 1145627 5342472 5502634 39.85 70.6 1
12:17:41 2024-01-23 719707 717192 219026 215070 350917 355299 378237 372938 241193 240677 291733 297598 330876 337273 4530818 4860112 6927215 6742825 1266498 1294770 323050 285276 302463 299576 346518 337589 329822 331292 230081 231092 756518 719233 1600197 1578853 484751 479763 702411 708065 876326 856605 923693 928228 967552 984809 956417 1066392 2316986 2429286 1396564 1179593 763525 752083 921131 915609 962075 973669 1013935 1022825 1142979 1139790 5288164 5520518 39.85 70.6 1
12:17:42 2024-01-23 727940 715568 219889 214374 349827 358018 376600 373208 240420 241765 292246 295767 331906 333541 4557728 4902076 7042277 6781184 1240732 1294889 323877 285677 301170 303974 347510 338586 330268 332639 229437 232317 752866 722330 1636886 1562503 481987 477864 696236 704005 884327 860113 919411 926317 975007 988324 949643 1057221 2309278 2425844 1386962 1177880 768984 750946 915853 919693 968258 973705 1001708 1019742 1149657 1152235 5333852 5515080 39.85 70.6 1
12:17:43 2024-01-23 723596 712300 219092 215100 347688 356142 378871 372091 241124 240304 293362 294429 333942 337548 4517412 4784210 6942241 6785406 1264323 1300363 324201 285828 301841 301964 346565 338436 332225 331399 229939 231234 746369 717178 1615997 1574661 479938 477562 702720 701055 880141 863324 925207 922269 970798 991892 959282 1061875 2314984 2436758 1478154 1165990 763418 754218 919826 914242 965786 984177 1010670 1016803 1140463 1143901 5261601 5511146 39.85 70.6 1
12:17:44 2024-01-23 719196 716139 219745 215070 349586 356369 378907 373208 240663 241086 292182 298059 330911 337548 4536116 4860112 6952172 6773596 1254853 1298575 324586 285133 302024 300345 346635 336857 331682 331274 228831 232026 751395 722471 1612848 1574041 482673 474965 698743 705039 881356 856605 919410 928228 970798 982620 954834 1068095 2318550 2416657 1353668 1182955 764510 751514 925099 920763 961392 975757 1009769 1026128 1148843 1144782 5292133 5516582 39.85 70.6 1
12:17:45 2024-01-23 727384 715061 219062 215143 347724 356333 376636 374400 240957 240339 296904 296028 330946 336998 4524312 4869585 7046496 6796430 1248988 1294700 324803 287055 300563 301401 345512 338582 329858 333830 228619 232644 753581 715642 1618272 1571019 482673 477828 696236 703048 885619 861418 918881 922379 974930 991192 954834 1056907 2315257 2449423 1342702 1176013 771731 755762 915853 917021 971321 981824 1004636 1016840 1142979 1151420 5342749 5501812 39.85 70.6 1
12:17:46 2024-01-23 718920 712341 218651 215108 351452 355833 377733 373729 241193 240641 291939 297979 330911 336962 4532948 4857592 6931319 6772879 1270120 1296606 322453 286079 301768 300204 346898 338509 330750 332783 229508 230657 754347 717963 1628721 1581381 484737 477719 703109 706075 876363 857821 923693 927635 968285 984882 959208 1064941 2318550 2433269 1343503 1179511 764510 754218 922439 917021 964127 973633 1013898 1024594 1143704 1139790 5280594 5515080 39.85 70.6 1
12:17:47 2024-01-23 724658 715559 219333 214369 349823 357443 376528 372614 241090 241765 291939 296180 331836 335428 4541237 4896264 7045195 6762427 1237101 1296663 323842 285169 299920 301365 344644 338033 330500 331453 228866 232679 759684 719899 1603125 1562889 481303 477755 695178 703048 885583 860261 916325 925002 975620 991192 952528 1058692 2309278 2431009 1398699 1175316 769533 753647 917155 916980 970322 979250 1003997 1016803 1144598 1155502 5335362 5505701 39.85 70.6 1
12:17:48 2024-01-23 721125 715568 219031 216069 348457 355535 378230 372875 241124 239276 293449 300357 333383 338764 4530931 4824781 6952172 6800263 1269762 1297652 324165 286445 300211 301824 345476 337241 331825 332549 229749 231665 754337 712075 1617253 1583630 483360 476975 700231 703048 880141 862028 923693 925002 969352 982692 962010 1062251 2324881 2443681 1370940 1173643 766701 758511 925099 913122 964813 983481 1015067 1022693 1135443 1144712 5267608 5505701 39.85 70.6 1
12:17:49 2024-01-23 718613 715316 219697 215104 349783 357656 376313 377184 243404 240908 292937 297874 332805 338395 4537413 4919649 7014445 6744582 1245887 1296730 324682 286114 300749 299576 346482 339542 329253 333559 228831 231828 752866 723367 1610854 1566565 483899 480603 697223 706111 885583 856605 916978 930205 976391 988020 954834 1059499 2309278 2434461 1365183 1184641 771107 751472 918460 922070 968530 975757 1004599 1022693 1155424 1148943 5361560 5515080 39.85 70.6 1
12:17:50 2024-01-23 727669 717489 219806 215866 348630 357336 378727 374258 241021 240837 292868 295181 332729 336413 4523859 4803010 6940697 6781184 1258915 1296663 323997 286611 302133 301365 343405 338306 331789 331543 229578 231665 752866 716154 1605711 1574370 479938 477755 701225 701055 880767 863936 922999 922379 970762 993295 959245 1063150 2318550 2440216 1415083 1166607 765157 754218 921131 915719 967156 984604 1013376 1016766 1142082 1146335 5259814 5505589 39.85 70.6 1
12:17:51 2024-01-23 723808 718387 219947 214966 350172 358782 378619 375318 240785 241729 292155 296250 330911 336450 4530318 4854118 6939353 6753048 1255327 1296643 324911 285325 304810 300908 346518 337516 331825 330808 229936 231828 756567 722471 1607780 1574370 483360 477011 701919 706075 878892 857213 923693 930241 969082 984882 955513 1069620 2318550 2416021 1403768 1179556 765157 753683 924442 916980 963442 973705 1013898 1026091 1146257 1143093 5289717 5519921 39.85 70.6 1
12:17:52 2024-01-23 725870 716582 219877 214932 350701 357443 375999 373208 241124 241514 291514 298068 331871 335428 4534170 4887017 7028250 6753048 1233635 1296730 324365 285205 302024 301401 344439 338289 329787 331489 228866 232026 752866 721956 1605560 1565111 481303 477792 695707 703048 885583 860126 915548 926317 975693 992593 953882 1056847 2315856 2431009 1428296 1175316 771221 754612 917807 916980 970322 981363 1004621 1019083 1148475 1157961 5345015 5508952 39.85 70.6 1
12:17:53 2024-01-23 720687 715572 219679 216409 349546 358765 377978 373137 241159 239560 293156 297915 333256 339057 4530318 4811722 6947204 6785720 1267945 1296730 324682 286517 300708 302319 345476 337552 331287 332315 229588 231665 718383 712075 1618252 1584755 483360 476304 701225 703048 880141 863287 923693 922379 969388 988324 959282 1062819 2325895 2441948 1407258 1171974 766701 756698 924442 914242 967524 986877 1015996 1024848 1139327 1146225 5271188 5497851 39.85 70.6 1
12:17:55 2024-01-23 717554 717227 219811 215108 350311 355263 376564 377184 241769 241051 292246 297113 330611 339370 4536459 4905562 7009447 6743669 1247741 1298520 324911 286316 302024 300451 347599 339302 329787 333830 228901 231991 752866 720031 1654321 1572135 485083 481695 697223 709231 885707 857213 918058 931599 975656 988020 955513 1061875 2316903 2436758 1357506 1188022 773323 753539 923008 921960 970557 977101 1008308 1026313 1158669 1148906 5380371 5522958 39.85 70.6 1
12:17:56 2024-01-23 728659 712300 219806 216201 350356 358557 378568 372056 241193 241051 297077 298059 332869 333541 4531044 4812837 6947854 6790247 1264323 1300438 324453 286199 302776 302743 344439 337552 331538 331812 229578 231828 749268 717178 1615292 1583039 482673 476304 701225 703548 879314 863863 925010 925002 970762 990456 959282 1066535 2324705 2444269 1403345 1172659 764510 759050 923703 912975 967524 984031 1013861 1022693 1136320 1146886 5265617 5508611 39.85 70.6 1
12:17:57 2024-01-23 717049 715572 219750 215070 350311 355299 378353 374364 240755 241051 292182 296905 330911 339611 4530318 4906626 6986389 6743669 1251309 1294889 324911 286114 302024 301154 348613 337589 329787 333830 228866 232273 739119 719233 1616727 1572135 485428 477755 697223 708152 884327 857213 920300 932930 976391 984882 955720 1065177 2328467 2426336 1355587 1185418 767799 752281 927695 922305 963442 973597 1012643 1029094 1146293 1147247 5305127 5515080 39.85 70.6 1
12:17:58 2024-01-23 727902 715061 219798 215738 348773 356369 377697 375417 241124 240298 293571 295767 330911 336486 4535004 4866114 7003807 6781184 1254890 1291218 323769 286992 300842 301401 345476 337589 328755 333830 228831 231665 750718 713092 1615287 1574370 482673 481811 699202 703048 886387 863287 918058 926241 976170 994694 959600 1055491 2313135 2455858 1334086 1173643 771734 756361 915853 917673 974085 984177 1007613 1019742 1147461 1148943 5333344 5505701 39.85 70.6 1
12:17:59 2024-01-23 719707 716103 219368 214702 350881 356405 377396 373202 241124 241086 291733 297148 331382 336998 4524312 4853122 6902518 6753085 1259296 1296643 324465 285205 300820 300943 346518 337552 331287 330808 230294 231991 758750 721296 1604337 1574661 483629 477792 701225 709074 880656 858309 924754 930094 971311 987672 958235 1069145 2321850 2418333 1478154 1182000 766701 751324 926414 918316 960958 973705 1013898 1026091 1146293 1144712 5286316 5516582 39.85 70.6 1
12:18:00 2024-01-23 727828 715061 220467 215108 349264 358269 377733 374328 240420 241595 292803 296868 331906 336212 4531044 4873154 7031783 6762202 1246614 1294889 324911 287077 301280 302479 345476 338582 330786 333830 228316 232679 753581 717178 1613989 1574041 483629 479542 698925 704275 888350 865167 916866 926280 979525 993998 955513 1057183 2316986 2450630 1365209 1175316 772280 755650 919607 916980 973393 982092 1006104 1019742 1146257 1153867 5337677 5496322 39.85 70.6 1
12:18:01 2024-01-23 718136 716587 218385 216622 349827 355263 378302 373732 241900 239560 292805 297598 330876 339057 4527087 4825294 6942739 6781184 1273755 1300438 322979 287432 299872 300943 347599 338342 331037 332819 229382 231848 743469 714877 1634226 1588698 485428 477647 703220 707058 883904 862602 923693 928191 970762 988961 964785 1066166 2326169 2448332 1401389 1181273 769014 756361 925099 914205 964813 982092 1016901 1023136 1143704 1144712 5284229 5502634 39.85 70.6 1
12:18:02 2024-01-23 719707 715061 219521 215070 351411 356333 376843 374328 241124 241051 292182 298049 330876 337548 4524312 4914834 6994206 6753048 1242764 1296643 324911 286992 302697 299611 347349 339840 329537 333541 229472 231670 752866 723367 1649718 1567337 485428 481853 699960 708189 885583 857821 919485 931599 975620 989757 955513 1063085 2313682 2434461 1367102 1184641 772280 751398 919826 922342 968530 973597 1006104 1021333 1155461 1151420 5370966 5515080 39.85 70.6 1
12:18:03 2024-01-23 727359 712300 219062 215100 349300 358018 378835 372091 241193 241051 292182 295080 331906 336486 4530318 4784172 6947204 6781184 1258915 1296663 324201 286504 301841 301153 346810 340265 330411 332675 229437 231198 744341 714365 1608289 1574370 482330 482072 701225 706053 884954 862028 920993 925002 975462 993998 959282 1060241 2312564 2445952 1440513 1171140 769533 756361 919826 914205 971321 983481 1013376 1016803 1142892 1147247 5314705 5505701 39.85 70.6 1
12:18:04 2024-01-23 719707 712305 219745 214404 349850 356405 378871 372056 240957 241595 291939 298059 330946 336998 4526764 4856596 6912449 6764123 1262517 1302274 324609 285936 303740 300802 346375 338399 330643 332994 230294 231665 749268 721296 1622732 1579977 485316 477828 701225 708189 878892 860145 926183 931599 969352 982656 959245 1069372 2318550 2423521 1444426 1180433 764232 753683 925099 918316 963442 973705 1015416 1026128 1148806 1144712 5292133 5511146 39.85 70.6 1
12:18:05 2024-01-23 726829 715568 220396 214890 349827 357982 376600 373732 240386 242275 293119 297077 331906 335938 4524312 4877744 7027632 6786901 1245458 1298538 326749 286374 300520 302549 345441 339062 330786 333324 228936 233335 757346 718362 1613545 1567677 481839 481700 697223 704275 888360 862028 915622 926184 977556 991598 955513 1060290 2316903 2431009 1399433 1175316 771734 754612 919730 918316 971321 982092 1004599 1021235 1147955 1154644 5327514 5496045 39.85 70.6 1
12:18:06 2024-01-23 718686 716139 218502 216227 350881 355833 377733 373768 242440 239524 292972 297806 330876 338577 4527087 4835154 6947128 6782312 1275232 1299170 324911 287670 299957 301859 347385 337407 331561 332819 229578 232026 754337 711809 1632904 1586117 485428 477719 701225 704005 880597 861794 923693 926147 972174 989757 963710 1068857 2324516 2443681 1399433 1176716 766701 756735 926414 915719 965113 983481 1013935 1023099 1142082 1144745 5269253 5511146 39.85 70.6 1
12:18:07 2024-01-23 719670 712233 219745 215139 351943 356369 376528 374066 241124 240882 292182 297699 330841 337183 4531494 4910238 7007573 6753048 1238879 1296663 324911 286553 303163 300487 346032 339542 329680 333830 228901 232252 764267 724020 1639508 1562889 483360 481695 699239 707687 885583 857821 918302 931599 977074 991192 954834 1062631 2314209 2431009 1397477 1183798 771734 751776 919174 922342 971321 973669 1007512 1021607 1155498 1153051 5346272 5507216 39.85 70.6 1
12:18:08 2024-01-23 724653 712336 219097 215104 347759 357479 378871 372127 241159 241086 292827 297077 333978 337220 4524745 4788756 6942241 6781184 1260437 1295724 324453 286504 301658 302071 344403 338582 331861 331812 230294 232026 747818 716154 1610628 1575779 481645 477828 701225 703048 881644 865812 925670 922379 972211 995400 962047 1063085 2318550 2436709 1480189 1165990 768436 756361 919826 916852 968530 984873 1013376 1016803 1142892 1145627 5303344 5511146 39.85 70.6 1
12:18:09 2024-01-23 719707 712264 220053 215035 350356 356405 378619 375850 240952 241514 292073 297915 331766 336816 4534170 4853160 6923874 6757604 1254890 1296643 323132 285240 300364 300908 346518 338582 331825 330451 229614 232026 763899 722471 1603954 1572135 484737 477755 700728 707149 878057 857213 926330 931599 971486 982656 956417 1070904 2318550 2412595 1420836 1180433 764882 753150 925099 918316 962075 973705 1013898 1025361 1146330 1144712 5272880 5511146 39.85 70.6 1
12:18:10 2024-01-23 727940 714372 220185 214897 349014 360056 376987 373661 240283 241488 292693 297077 332497 336340 4523859 4863593 7022457 6742863 1235290 1294889 323947 286088 302024 302494 345441 338582 330858 333324 228936 232679 772509 719111 1603713 1562889 481987 477900 696236 704776 888138 861418 915585 926147 979916 993998 955513 1056847 2312564 2431009 1397477 1175316 770633 754612 919607 919656 971284 982092 1003884 1021235 1147955 1154681 5333344 5513425 39.85 70.6 1
12:18:11 2024-01-23 721047 717091 219605 216765 349157 358020 378727 373625 241055 240330 297535 296285 330946 339094 4537526 4811722 6947204 6791575 1264323 1298520 324682 286589 300745 302814 345512 337314 330732 332819 229936 232026 747818 712584 1615908 1580783 483360 477047 701225 704549 880501 864548 925670 925002 971486 991192 962047 1065925 2324516 2441948 1403345 1169946 766248 758511 924442 913122 965786 984177 1015454 1021607 1137162 1144782 5253748 5497770 39.85 70.6 1
12:18:12 2024-01-23 715380 716582 219912 214966 350203 355263 378505 375189 240957 241086 292376 297915 330876 339574 4524575 4903124 6989227 6743669 1246813 1295724 324911 286866 302505 300943 348403 338582 329822 333830 228866 232026 749923 717178 1610265 1571019 485520 480639 697978 709771 888138 857213 918302 933585 975656 982692 955513 1063462 2316986 2434461 1359425 1189836 772280 753539 921822 921035 968530 973633 1007613 1028238 1155140 1152000 5368413 5505665 39.85 70.6 1
12:18:13 2024-01-23 724796 715568 219490 215773 349863 356405 376313 374030 241865 240334 292182 296250 333472 336743 4519040 4849927 6966505 6733183 1256185 1296730 323997 286790 302024 301436 346239 339542 329822 332315 229775 231178 756518 713092 1616313 1574661 482673 482497 702720 704005 883867 862065 922342 923492 974316 991706 962047 1059941 2315257 2445952 1442470 1168645 769142 754526 918460 915719 973090 986177 1013225 1016654 1143630 1149588 5314780 5497851 39.85 70.6 1
12:18:14 2024-01-23 719707 717263 219947 215035 350598 356369 378907 372091 240986 241765 291939 297915 331648 336998 4534962 4849927 6947854 6748232 1249933 1292937 326409 285775 299872 301401 345996 337003 332364 332855 228901 232679 744039 721441 1642085 1567677 483629 475969 697223 706075 883074 857821 922152 930278 975007 984882 955513 1068095 2318550 2421802 1349830 1182955 770002 753539 927000 923568 964776 979907 1010376 1028174 1151105 1151220 5284267 5505701 39.85 70.6 1
12:18:15 2024-01-23 723696 714555 219066 216236 349541 356405 376299 374364 241193 239967 296904 296250 331408 337273 4514494 4839407 6994481 6764123 1254890 1294889 323050 287064 301170 301436 346275 338582 328791 333830 228901 231828 749923 714111 1625877 1572135 483704 482108 700231 705039 888138 864585 919485 926317 975656 993998 959245 1053801 2315257 2462853 1363264 1176013 772837 758926 918460 918325 976128 984800 1010376 1021964 1146023 1152235 5337155 5501083 39.85 70.6 1
12:18:17 2024-01-23 719707 712300 219750 215315 350921 356405 377733 372056 241193 241765 292259 297078 330911 336998 4517412 4855747 6914442 6753048 1255327 1294770 322939 286208 303635 301401 346553 338582 332041 331812 230365 232026 744919 721296 1659144 1576284 484737 477864 701302 708728 880538 858309 924831 931599 971486 982728 958123 1074099 2326364 2422891 1384165 1182038 766701 755178 925062 920784 965749 981399 1016938 1028516 1148769 1143902 5284452 5512121 39.85 70.6 1
12:18:18 2024-01-23 722780 714560 219552 215104 352010 358018 376843 373768 241193 241086 291828 297183 330981 333541 4526764 4898594 7012129 6762150 1234834 1296643 324401 285276 300364 302354 345476 338582 330822 333360 229578 232373 743469 721441 1610026 1563999 482330 480639 697223 704048 888769 862028 918287 928850 982613 993815 955475 1059828 2319155 2432137 1401389 1178670 771226 755687 918523 919693 972665 982092 1003922 1021235 1150183 1157204 5335125 5497851 39.85 70.6 1
12:18:19 2024-01-23 718925 715572 218865 216073 350638 356369 378302 373243 242103 240304 296845 297318 330911 339057 4526764 4830479 6937967 6766976 1271966 1297600 322979 286992 300574 300943 348779 337589 331323 333360 228936 232026 753618 713092 1628219 1586117 484797 477792 702294 706111 885481 862709 925446 930278 970652 991100 964748 1069182 2328467 2447329 1401389 1175316 768349 761864 926414 914242 965786 984873 1014694 1024594 1142082 1145591 5263744 5497851 39.85 70.6 1
12:18:20 2024-01-23 717631 715057 219062 215104 350921 355299 376299 374400 241193 241086 292912 298536 330380 337548 4523859 4894819 6995115 6743509 1239200 1294889 321969 286589 300820 300487 346553 339542 329858 333577 228936 232026 754337 723503 1631185 1565455 486191 481781 700084 711098 888101 859650 920634 931489 980558 993432 953637 1063122 2312564 2435595 1343503 1184641 772280 751324 921039 922342 970631 976955 1007575 1023136 1155498 1152235 5357733 5507216 39.85 70.6 1
12:18:21 2024-01-23 727664 712269 219745 215070 348493 357515 378907 375850 241193 241086 297055 297185 331941 336522 4517412 4789353 6938529 6780881 1260714 1296730 322004 286893 302776 303048 344957 337589 332598 332585 229971 231665 749923 716666 1604841 1585882 484048 477647 701225 705049 881356 865051 926255 926317 972655 991192 965085 1068057 2326169 2439944 1403345 1171974 766701 758952 927073 915719 968530 984873 1016901 1024934 1138775 1146364 5256198 5504173 39.85 70.6 1
12:18:22 2024-01-23 717558 715302 219864 215738 350351 355263 377697 376017 241124 241595 297265 297915 330876 340092 4511298 4902847 6985156 6743910 1246851 1297652 325055 286956 301768 299329 348613 339045 329537 333613 230045 232644 752866 719233 1660666 1574887 486814 481817 699129 710238 888138 857821 918265 935540 977777 982656 956381 1063085 2318550 2434461 1365183 1190572 772837 754218 922439 922342 972702 973633 1007575 1026054 1155388 1153867 5369226 5505701 39.85 70.6 1
12:18:23 2024-01-23 728659 715568 219364 215108 350320 360056 378532 372578 241159 241051 292807 296663 332672 333505 4517715 4797940 6952172 6762427 1257119 1296730 324165 287320 302770 302034 348779 340228 329644 333685 230152 231757 747200 713853 1608453 1576610 484048 483108 702720 706984 886251 864511 922305 925877 976851 997352 959245 1060241 2318550 2455145 1480189 1173643 771734 756735 918460 917021 974085 984873 1013898 1019742 1146293 1152235 5330030 5496322 39.85 70.6 1
12:18:24 2024-01-23 719707 717185 219714 215070 351411 356405 377697 373729 241159 241765 292145 298049 331836 337511 4520939 4839219 6892644 6750009 1264045 1300363 323817 286611 303310 300766 349732 338399 331108 333144 230116 231991 754337 712830 1645823 1583630 486467 477755 704219 708189 881515 862709 926991 930241 969352 990363 964099 1071260 2326169 2443658 1401389 1178670 768436 756698 927073 916852 965749 984177 1016826 1026054 1142892 1145554 5284455 5501774 39.85 70.6 1
12:18:25 2024-01-23 719049 715066 219666 215104 351938 356405 376600 374328 241193 241051 292414 298954 330876 336998 4527087 4898297 6992011 6754014 1245458 1300423 324803 285900 302880 300731 347141 339542 329787 333541 228901 232026 752866 721296 1628555 1567677 485594 482072 699921 710238 888226 857821 920263 933585 978457 989720 956872 1066156 2314209 2434461 1337853 1188022 773428 751398 921785 924309 971321 977657 1007575 1023099 1157956 1152235 5361560 5497851 39.85 70.6 1
12:18:26 2024-01-23 727664 715568 219368 215108 349827 358557 378568 375245 241159 241051 292803 297077 332405 336212 4518118 4783586 6950612 6763447 1258486 1298464 324453 286759 299872 302977 344921 339322 331001 331776 230258 231991 746369 715131 1645695 1574661 482330 482072 702294 705049 884327 865812 923693 925002 976156 991706 963415 1067085 2318550 2443409 1484259 1169318 769533 757973 922476 918325 971284 982647 1012419 1020470 1143704 1148906 5280621 5496045 39.85 70.6 1
12:18:27 2024-01-23 721241 715275 219714 215070 350881 357156 378943 373208 241124 241595 292973 298199 330911 336998 4512797 4855887 6937282 6743910 1253538 1296643 323877 287072 302559 301401 347040 338582 332796 331489 230404 232353 755074 721296 1609082 1574370 483936 477755 701225 709194 880501 857821 927652 931599 972174 982728 959208 1071149 2318550 2416021 1401885 1181273 765157 755224 927732 922342 965749 981399 1016901 1028361 1149620 1145591 5278808 5507216 39.85 70.6 1
12:18:28 2024-01-23 727384 714050 220467 215074 349827 358522 377697 373768 240386 241765 292246 297819 333978 336951 4524985 4864557 7028138 6754845 1238402 1294889 324854 285757 302561 302212 345441 339062 331287 333830 229578 233007 743130 720413 1615256 1562889 482673 481469 697223 704005 889400 862065 918265 930241 981342 993998 955513 1061082 2318550 2431009 1374778 1175316 770633 756089 919826 920998 972702 983481 1003809 1022693 1149657 1156314 5322398 5496322 39.85 70.6 1
12:18:29 2024-01-23 719702 715572 219368 216409 348738 355833 378907 376383 241995 240392 293731 296766 333508 338911 4518548 4802437 6933307 6771805 1264304 1296643 324911 287873 301170 302283 348742 337516 332328 332855 229578 232026 753618 712584 1619871 1581381 483360 477719 701225 704549 881644 865812 926330 926317 972211 991841 963415 1066166 2325155 2437803 1443007 1165990 766794 756735 925099 916852 968530 982683 1016140 1022693 1140427 1148906 5248694 5496322 39.85 70.6 1
12:18:30 2024-01-23 714947 714551 220053 216201 350598 358782 378619 375346 241055 241622 292937 297915 333508 339391 4520939 4877552 6952172 6753048 1251309 1294889 324107 286114 299872 301401 346518 337277 332598 332495 228936 232026 752088 721296 1606698 1571019 485428 477011 698707 706111 884442 857821 923693 931599 975699 982656 956417 1069372 2318550 2418370 1407258 1184641 768620 754218 927073 922342 965065 979214 1012653 1030601 1152923 1151420 5295721 5501830 39.85 70.6 1
12:18:31 2024-01-23 726865 714335 219960 215974 349402 357300 377554 375310 240986 240872 293352 295939 331604 336962 4512575 4839294 7013132 6752485 1245458 1294889 323390 286992 301170 302458 345441 338014 330822 333830 228866 233007 756567 716900 1622193 1567677 483360 480603 698212 704776 891114 865812 920145 926184 981342 993998 956417 1056847 2316903 2443681 1367204 1175316 773931 755687 921039 918967 974085 983481 1006067 1021198 1146293 1153829 5331885 5501083 39.85 70.6 1
12:18:32 2024-01-23 718098 715531 218851 218068 349648 358020 378086 373732 242237 239931 292803 297563 333508 339020 4508060 4828138 6933307 6771805 1270044 1298520 323014 287873 300879 301365 347599 337552 330965 333324 229578 231828 743469 713092 1630157 1584858 485484 477828 703822 707113 883074 861985 926330 930241 972211 991192 964785 1066513 2323502 2443681 1401389 1181273 769533 756361 926414 917673 965786 982092 1019841 1026091 1147461 1146886 5297718 5496124 39.85 70.6 1
12:18:33 2024-01-23 718614 714993 219517 215108 351654 356369 377968 376917 241159 241015 292241 298919 330841 336998 4523859 4898594 6985156 6734290 1233492 1294889 324911 286553 302231 301365 346032 339542 330822 333830 229578 232501 752866 722471 1622580 1558457 484048 482753 701225 708189 887595 860261 919609 930203 978457 993295 955513 1061530 2312564 2427564 1372859 1181273 772875 753539 919826 924965 974085 982651 1012643 1025467 1157846 1154611 5353130 5505701 39.85 70.6 1
12:18:34 2024-01-23 726558 712228 219517 215866 349402 358522 378907 372614 241159 241046 292795 295320 332370 337475 4498409 4784471 6929744 6742825 1256185 1296730 324682 286553 299872 301859 344403 339302 331825 331847 230132 232026 755808 716154 1608289 1574370 481987 480603 702330 704048 884612 867041 925670 925002 975007 991706 964785 1066128 2318550 2440216 1484259 1165990 771339 755687 925679 917973 970283 990464 1016273 1022618 1143593 1152854 5261863 5508952 39.85 70.6 1
12:18:35 2024-01-23 717594 715302 220242 215104 350885 357587 378979 374328 241124 241086 292182 297113 331648 338780 4511673 4839219 6953375 6743669 1249523 1294889 326409 285878 301554 301436 346518 337516 331825 333830 228866 232679 752088 721296 1612525 1572135 484700 477719 699239 707651 885583 860771 924206 931599 974930 982656 955703 1066513 2318550 2421802 1351749 1187113 772837 755149 927732 924235 967524 981296 1013338 1031186 1152923 1152235 5282582 5496322 39.85 70.6 1
12:18:36 2024-01-23 723696 715568 219026 216409 349792 356906 376600 375489 241193 240677 297114 296250 330946 337236 4514494 4840654 6975830 6742825 1254890 1293970 323961 287634 301170 301153 346518 339542 329253 333830 229578 231828 753618 712815 1600350 1574370 484048 483131 701225 705804 885583 864585 922342 926147 974930 991706 961327 1056847 2320295 2458804 1486294 1172659 773437 759467 919570 918288 975434 986964 1010943 1021235 1148438 1152854 5308918 5496322 39.85 70.6 1
12:18:37 2024-01-23 719196 712264 219710 214682 351699 356405 377697 371500 241193 241595 291960 297148 330911 337511 4514494 4846184 6905009 6743669 1255603 1296643 323651 286190 300820 301365 346518 338582 333018 331776 230329 232026 746981 721296 1606280 1573252 484737 477792 701225 709231 881786 860248 924868 933585 973626 990436 960892 1074062 2322460 2417077 1378075 1182038 766701 754071 927732 921035 964381 983384 1019182 1027554 1149657 1143937 5276910 5502634 39.85 70.6 1
12:18:39 2024-01-23 724658 715572 219710 214702 350876 358557 377181 373768 241124 241765 292035 296285 331941 333541 4517715 4877744 7013244 6762427 1236025 1294889 324854 286119 305464 302319 344921 339062 330822 333559 229971 233299 745510 720413 1609559 1561779 482673 481695 698212 704005 889488 863936 921935 931544 983348 995368 955475 1059828 2319155 2433245 1401389 1179593 772214 754075 921039 924965 974215 982787 1009769 1027084 1152120 1155502 5330030 5505701 39.85 70.6 1
12:18:40 2024-01-23 724429 712264 219714 215139 349019 358018 378943 373208 241193 241501 297535 295286 332405 338265 4520977 4770457 6932291 6771516 1262517 1294889 324911 287028 300118 302779 344921 338582 333337 332855 230329 232516 755808 717178 1616436 1576897 483704 477792 705184 706481 885126 867004 928976 927635 974860 993925 963266 1066015 2324516 2438486 1407258 1171823 767341 758952 925099 916198 970283 982683 1016901 1023099 1138775 1148058 5248694 5496322 39.85 70.6 1
12:18:41 2024-01-23 715490 715307 220092 215173 350634 355299 377733 375453 241159 241086 292595 296556 330876 339611 4524575 4905562 6985776 6743669 1244074 1294889 324682 286862 302990 300487 347634 339302 329787 333613 229578 232026 763899 717178 1685726 1575162 488625 482462 700194 710164 889996 859613 923546 936907 981952 989684 955740 1066241 2321850 2434461 1367102 1189823 773943 754612 922476 924965 972011 977657 1010489 1029094 1158814 1153867 5361560 5505701 39.85 70.6 1
12:18:42 2024-01-23 729741 712264 219062 215139 350638 358593 378302 374678 241193 241051 293161 297113 332637 333505 4485569 4794292 6952285 6742825 1255252 1294889 323997 287432 299872 301808 346275 337717 330786 332855 230763 231848 742912 715904 1610826 1576610 483704 483871 705221 708295 885509 864548 925010 926184 976156 999641 964785 1063010 2315257 2452901 1486294 1171140 771221 756771 921039 916943 973393 982647 1013935 1019742 1143704 1151420 5306948 5496045 39.85 70.6 1
12:18:43 2024-01-23 719707 712043 220242 214889 351452 357192 378979 372091 241159 241765 292521 297148 331906 336998 4514494 4839256 6895577 6743669 1255641 1294499 323390 285276 302482 301575 348779 338289 332279 331704 230905 231991 738624 720779 1637707 1576610 485428 480422 703822 709771 880538 861373 927575 934248 972211 988324 962531 1072438 2321850 2440216 1374778 1180999 767922 755687 926414 919693 967156 982092 1019841 1028361 1149620 1144712 5267514 5497851 39.85 70.6 1
12:18:44 2024-01-23 724838 715057 219556 214702 351447 358305 377432 373732 241193 242105 291939 295936 331871 335174 4514494 4877744 7003807 6748508 1236025 1296663 327673 285954 302770 302212 345092 339228 331144 333649 229794 233070 743469 721296 1620537 1566565 483360 481127 699921 704005 886714 864585 918265 931452 982807 991670 956417 1063425 2318550 2432734 1401389 1175316 773931 756089 921131 919693 973393 984873 1008232 1020081 1149657 1156386 5333971 5486943 39.85 70.6 1
12:18:45 2024-01-23 719702 715061 219062 216444 349827 355798 377697 373208 241159 239560 297114 296905 330380 338577 4498409 4802348 6928655 6773596 1274038 1298575 323853 287729 301987 301259 349732 337407 331646 333089 229578 232026 744919 711061 1619168 1585882 485428 477828 701225 705039 884888 864585 924831 928850 974316 991841 964207 1068569 2326169 2443658 1407258 1171140 766701 758989 925099 916198 968530 982683 1016938 1024631 1140463 1147247 5239288 5488486 39.85 70.6 1
12:18:46 2024-01-23 715490 714555 220053 215070 350392 355263 377733 375489 241159 241086 296694 297148 330876 339611 4504829 4896289 6999334 6749188 1249921 1296656 324839 286338 302195 301824 349175 338582 329822 333577 229688 232536 761046 717178 1626579 1567677 488046 480603 699239 710275 888138 857821 923693 934248 977802 988324 955740 1066203 2318550 2434461 1361344 1190572 773380 753426 922476 922342 971321 976955 1010489 1029132 1153753 1152235 5361560 5497851 39.85 70.6 1
12:18:47 2024-01-23 729741 712264 219556 216073 350638 358593 377733 375016 241193 240713 293156 297113 331906 333505 4498521 4798014 6968834 6763447 1257082 1294889 324453 287028 299908 302727 345199 339542 331789 332585 230850 232026 749268 716154 1612393 1574370 482673 482790 703859 703507 885074 867041 925670 923492 976851 997425 962805 1066535 2315257 2443681 1492399 1165990 768900 756735 922351 916294 971321 982683 1015416 1021235 1142979 1148979 5263727 5496045 39.85 70.6 1
12:18:48 2024-01-23 719707 714796 220431 215518 350634 356440 379015 373768 240957 242105 292277 296905 331906 337511 4512575 4846772 6917020 6738860 1249970 1298575 323616 286079 300820 301401 346553 339228 333577 331812 229936 232026 751395 721296 1628398 1572135 484737 477792 701225 708728 882448 860771 924868 931599 975007 988324 958049 1072438 2318550 2414307 1444426 1180999 764520 754218 927732 921035 964813 982092 1016938 1029094 1151289 1144782 5267505 5501774 39.85 70.6 1
12:18:49 2024-01-23 726866 713549 220475 215070 349300 358269 377769 373768 240386 241550 292583 296006 333978 337807 4515141 4858962 7013132 6762427 1243641 1293970 323390 286598 300417 302814 345476 339062 331323 333830 228671 231314 756567 716154 1630632 1567677 483704 481127 698743 705049 889669 865812 918265 928960 981415 991706 957811 1059573 2318550 2445952 1374370 1175316 774483 756466 919826 919693 974943 984873 1008270 1022843 1149620 1154717 5323938 5488486 39.85 70.6 1
12:18:50 2024-01-23 717113 714555 219026 216254 350921 358527 378316 375850 242198 239418 293388 297701 333039 338431 4518548 4811722 6919878 6768040 1273477 1293970 323014 287909 305428 300943 347314 338582 331592 333360 229936 231864 754337 711809 1602748 1583868 485864 477864 704357 708189 882922 862065 926183 931599 972248 993284 964207 1069626 2324516 2443658 1403345 1176992 768436 758452 927732 916852 967156 984873 1016901 1026166 1143704 1147247 5258099 5488486 39.85 70.6 1
12:18:51 2024-01-23 718613 714345 219995 216051 351758 357336 376421 374221 241055 240908 292073 298567 333508 336340 4514494 4892810 6989902 6729487 1240570 1291218 322679 286790 300820 300522 347076 339542 329822 333270 228936 232026 754337 721296 1598042 1565455 486011 483131 700231 710275 888138 857821 921030 934248 979953 992593 957169 1065404 2311970 2434461 1370940 1184641 773380 752467 921785 924763 972702 979797 1010489 1025361 1158851 1154684 5352155 5504232 39.85 70.6 1
12:18:52 2024-01-23 730515 717091 219947 216120 350495 358955 378727 373966 241090 241051 292803 296285 332440 333541 4518118 4784359 6938529 6766976 1255289 1294889 324453 286992 301841 301808 344439 338822 332832 332351 230329 232026 744919 716154 1603535 1572430 482330 481127 704357 703735 883322 867041 926330 924837 974039 991706 964099 1066535 2316903 2441948 1482224 1165990 768436 756200 925020 919004 970631 988351 1016901 1020118 1144634 1150606 5271188 5501083 39.85 70.6 1
12:18:53 2024-01-23 716939 716316 220326 217805 351416 356440 378943 374364 240789 241550 292401 297113 330911 339094 4505651 4864522 6942739 6743669 1248117 1294770 323877 286150 299908 301401 346518 337039 331812 333830 228901 232516 742568 720264 1622236 1572135 485428 477792 699239 707149 884447 862065 923693 931599 975656 982728 956454 1066550 2318550 2421802 1349830 1186900 768909 754218 925757 922342 967843 979323 1012643 1031847 1155963 1154648 5297718 5505780 39.85 70.6 1
12:18:54 2024-01-23 725795 714555 219592 216073 349827 360056 377446 375489 241159 240339 297114 297495 333436 336908 4505128 4835761 7003807 6723635 1249026 1291218 324453 287028 301170 302354 345512 338582 329858 333830 228866 232416 755808 713092 1642304 1569904 484048 480639 699239 705049 889852 867041 918302 926865 979953 991670 959319 1056884 2316903 2451631 1347911 1175316 774483 758989 918460 921597 978215 987590 1011856 1024117 1149403 1155466 5335556 5483067 39.85 70.6 1
12:18:55 2024-01-23 716562 715568 219026 215134 351735 356405 377769 375318 242575 240882 292182 298049 330380 337584 4508060 4830986 6901227 6752785 1271060 1294889 323050 287028 302733 300487 348779 338582 331359 333360 229614 232026 749450 711809 1617273 1583868 486282 477864 704393 709194 884055 862028 928314 931599 972211 992507 966158 1071960 2325155 2443658 1401389 1176992 771221 761057 928986 916702 968940 987663 1019182 1028516 1143519 1148870 5263718 5496322 39.85 70.6 1
12:18:56 2024-01-23 718539 714050 220053 215634 351938 356369 375963 374293 241124 241051 292182 298150 330841 337236 4514494 4896289 6990756 6724912 1236163 1294889 324911 287068 301701 301365 346518 339542 330518 333469 229936 231991 743469 722330 1602695 1558457 485153 483473 701225 710275 890033 861484 923693 934248 981379 993998 955703 1066128 2314209 2436709 1343503 1188811 773665 754071 923703 926206 973356 977547 1011931 1026091 1161319 1155502 5354213 5489737 39.85 70.6 1
12:18:57 2024-01-23 727865 715568 219710 215742 350320 359098 377697 371795 241159 240846 293010 297113 332370 333469 4505128 4784359 6958333 6747709 1254890 1294889 324453 286718 302451 302622 344403 339542 331825 332549 230652 231991 747818 716154 1610826 1574370 482673 482571 704357 704776 884442 867041 926330 926317 975425 991742 965972 1069334 2324705 2446592 1458966 1168275 770002 758926 924877 918243 971284 988279 1017651 1022297 1146956 1150569 5263718 5486943 39.85 70.6 1
12:18:58 2024-01-23 717113 714555 220431 215915 349827 356369 378907 374328 241090 241595 293049 297113 330911 338504 4485531 4839407 6924793 6734290 1249933 1294889 323912 286079 300785 301401 346239 337589 332545 332549 229578 232679 758060 721956 1632035 1571431 485428 477755 701225 709194 884954 860758 926330 935593 977556 990436 960967 1072363 2322460 2421204 1484259 1184641 767799 754218 929020 923568 966149 980597 1016901 1029094 1151958 1147211 5278530 5491525 39.85 70.6 1
12:18:59 2024-01-23 726236 714560 220427 215104 350347 358522 378505 373768 240386 242275 292803 296008 332370 335428 4514494 4859199 7012876 6753048 1241343 1291218 323912 286553 301754 302319 345163 338822 331825 333830 228866 233335 757346 717178 1626388 1567337 483360 481319 698931 704901 891910 867634 922152 930278 982623 998226 959600 1061342 2321850 2434461 1399433 1175316 775547 760497 921785 919656 974085 986877 1007575 1025036 1149620 1156314 5323938 5483030 39.85 70.6 1
12:19:01 2024-01-23 719435 714555 219062 216444 349827 356083 378266 373208 241193 240042 297096 297458 330841 338577 4508343 4809203 6919878 6753048 1270007 1294889 322751 287976 302561 301365 347563 338306 331287 333830 229578 231991 743469 711809 1641465 1583353 487508 481127 705184 708005 885546 863937 928939 932930 972027 992411 966845 1076293 2325155 2443681 1405301 1180396 769533 758400 927732 916980 967843 984177 1021296 1029094 1146257 1144712 5276647 5496322 39.85 70.6 1
12:19:02 2024-01-23 722266 715307 219710 215070 351695 358269 376264 373137 241193 241051 291939 297806 330841 335428 4498446 4887017 7005093 6743669 1231320 1291218 324595 285240 302697 302283 345476 339062 331323 332225 229936 232572 738624 723367 1618259 1562503 483862 482608 700691 709074 889363 865167 926330 931599 982770 993998 956687 1066430 2312564 2425241 1403345 1178670 773106 754218 921131 924309 974215 984873 1007613 1024556 1152084 1158022 5314533 5501774 39.85 70.6 1
12:19:03 2024-01-23 721531 715568 220013 215143 348738 356405 378871 373732 241159 240846 297691 295732 330911 338541 4505128 4770802 6934684 6771805 1259891 1294889 324911 287198 300879 302955 345476 337775 332581 333036 230045 231991 744919 712815 1622884 1576610 484737 477611 704720 705779 883074 867041 927538 928844 975007 991634 964099 1069334 2326169 2438486 1407258 1171140 767341 760064 926339 917021 970594 982683 1019841 1026091 1140427 1148943 5239288 5488209 39.85 70.6 1
12:19:04 2024-01-23 715490 714546 220088 215915 350602 355798 377697 374364 241124 241051 293353 297113 330876 339611 4508343 4887017 6961604 6734290 1247741 1294889 324730 286705 302770 302034 348888 338436 332263 333758 229437 232644 739119 719233 1607730 1573674 486245 481659 699239 713130 889479 860758 923693 936907 980447 988324 956417 1068057 2318550 2434461 1361344 1192286 773931 756361 924442 922342 972702 973705 1011931 1030563 1155424 1153867 5353130 5483661 39.85 70.6 1
12:19:05 2024-01-23 722780 714560 219018 216039 349823 357443 377965 373208 241900 240304 297114 296250 330876 336486 4502182 4832344 6966505 6754845 1255304 1294780 323817 286848 301695 302141 346375 339950 329608 333685 230116 231813 753618 712075 1605334 1572921 485428 483473 703220 706075 887512 866931 923693 928225 977729 998798 962047 1059147 2316903 2452901 1413126 1171974 773380 759516 919826 916943 974943 982647 1013898 1022693 1148769 1152235 5314533 5483030 39.85 70.6 1
12:19:06 2024-01-23 719439 715568 219745 215100 351416 356405 377697 373994 241159 241841 292150 297563 330911 337273 4498985 4830986 6895577 6744582 1260714 1294817 324766 286777 303740 301224 347563 338545 331323 332315 231012 231813 744341 717178 1610359 1576897 484797 481368 705391 710275 883074 860771 927575 934248 972211 990456 964099 1072751 2318550 2429286 1392866 1181273 766794 755762 927073 922342 967843 984177 1019841 1030563 1152106 1145554 5265617 5496322 39.85 70.6 1
12:19:07 2024-01-23 726236 715302 220467 215035 349863 358557 377697 374030 241159 242446 292880 298095 331906 335428 4511561 4863556 7006965 6744582 1234732 1296663 325540 285949 302990 302283 345405 339322 331753 333830 230294 232679 754337 722330 1619646 1558457 484700 482412 699239 707651 888138 864585 924867 931599 982770 991634 955703 1063425 2312564 2431009 1403345 1177880 774483 755288 922439 924965 976363 984873 1007613 1026091 1152923 1158059 5314743 5496322 39.85 70.6 1
12:19:08 2024-01-23 721568 715568 219745 215104 349019 356405 378907 374066 241193 241051 297746 295320 330946 339057 4509567 4779282 6912261 6774032 1262517 1293970 324730 286884 302024 303240 345441 338582 332832 333144 230329 232026 754337 713092 1624468 1576897 483704 477828 703822 706075 883189 867041 927575 926184 975007 991634 964785 1068031 2321850 2440216 1409214 1170271 767799 760064 925099 915645 970594 988315 1019841 1026091 1141810 1148943 5229883 5486943 39.85 70.6 1
12:19:09 2024-01-23 716132 714555 220057 214932 349827 355299 377733 375453 241090 241051 292595 297561 332661 339354 4518548 4886457 6967250 6745358 1249523 1294889 323877 286956 302770 302034 347040 337003 330965 333830 229578 233007 752088 721296 1607729 1571431 486208 477828 700231 708152 887507 862028 923693 935577 978457 988324 957811 1070586 2323502 2425241 1351749 1190535 772328 754612 927732 924965 968530 982092 1012419 1029391 1153789 1153867 5295444 5491525 39.85 70.6 1
12:19:10 2024-01-23 724108 714555 220053 216073 349264 357192 378505 376331 242198 240766 293694 297915 332265 337091 4509115 4845146 6999056 6762427 1250273 1294889 322904 287670 301535 302779 346518 339062 331323 333830 228866 232679 749268 714111 1613595 1572135 484663 481999 700954 705538 890967 867041 920955 928228 982807 997389 962047 1062589 2320295 2452901 1360308 1176992 774483 758415 919826 921688 977749 982683 1010489 1022862 1151289 1156386 5323938 5483030 39.85 70.6 1
12:19:11 2024-01-23 718614 714560 219209 216874 351695 359036 378583 374186 242540 240396 292816 298361 333743 338874 4506544 4815322 6905633 6757604 1271179 1291218 323997 287670 300842 301011 347599 338499 331861 333830 230132 232026 754337 711809 1607729 1584992 486245 477864 703822 707149 884576 864548 927652 931599 976391 993295 966747 1071950 2326169 2443681 1463146 1178670 769533 758415 927732 916980 968258 984873 1021296 1028361 1143788 1147247 5269382 5485286 39.85 70.6 1
12:19:12 2024-01-23 718605 714335 220149 215965 351519 358511 376421 375011 241055 240872 292757 298919 332355 337548 4512797 4896289 6975830 6715533 1238879 1291218 324911 286553 301736 300908 347319 339542 330822 333830 230068 232516 754337 722330 1605884 1562889 485428 483473 701225 710275 886123 860261 920993 934248 981379 993998 956454 1068057 2312564 2432734 1401389 1184641 773943 754218 922476 926147 974943 981363 1011931 1026166 1160496 1154681 5368528 5505016 39.85 70.6 1
12:19:13 2024-01-23 726641 716587 219912 216120 350701 359496 378871 372614 241228 241051 297535 296903 332799 335392 4485531 4784471 6932329 6745358 1253098 1293970 324682 287028 300539 302319 345476 339542 331789 332585 230329 232026 750718 715904 1612179 1574370 483704 483473 705391 707487 884954 867041 926330 926184 975656 1000282 964170 1066166 2315257 2443681 1462956 1168485 771107 756735 922476 919004 973393 988279 1016901 1021607 1148202 1152854 5284455 5491664 39.85 70.6 1
12:19:14 2024-01-23 722474 715536 220396 215104 350885 357479 378943 376383 241124 241765 292186 297148 331871 337220 4508455 4842735 6948422 6743669 1247741 1295131 323912 286638 302990 302319 347563 337552 331592 333830 229418 232679 756567 720413 1602737 1572135 486245 477864 700231 709231 888138 862065 925670 935577 978530 988324 958528 1069352 2321850 2425241 1351749 1190679 771734 755288 927732 924965 968530 984081 1016198 1031847 1156202 1153757 5297543 5491525 39.85 70.6 1
12:19:15 2024-01-23 723596 714244 220000 216874 349505 357443 376843 375489 241193 240197 297609 296905 330946 337511 4505128 4832408 6975555 6748335 1251309 1291218 323997 287873 300559 302319 346239 339542 329288 333830 229936 232026 764451 712584 1601711 1572135 485083 483473 702448 706075 888138 867041 923693 928886 978494 999540 964099 1059946 2318550 2455145 1401389 1173643 773943 762183 922351 920904 978948 989763 1016273 1022656 1150220 1153757 5306948 5483030 39.85 70.6 1
12:19:16 2024-01-23 719711 714555 219745 215143 351695 357336 377733 371760 241159 241796 292182 298049 330911 337511 4500094 4835836 6897303 6734290 1260289 1295810 323997 286992 300856 300589 347076 339272 331323 332855 231012 231665 750059 717178 1603299 1576897 485520 480639 704393 710275 883201 860771 930292 934248 973626 991192 964099 1075593 2321850 2429750 1463146 1182038 772333 757844 927732 922253 970045 984800 1022717 1028945 1149584 1145322 5275036 5496322 39.85 70.6 1
12:19:17 2024-01-23 723756 715066 220053 215074 352019 358593 377130 373768 241193 241765 292145 296905 333676 333541 4508060 4865013 6994481 6743669 1235142 1291218 327138 286204 300328 302814 345199 339062 331287 333830 229578 232679 743469 720413 1620168 1558457 483704 482072 698707 705039 889669 864585 919410 931599 984201 991778 956417 1065441 2319737 2435595 1405301 1180353 773323 756324 923703 922232 976326 982647 1007613 1023827 1155140 1158022 5315027 5488486 39.85 70.6 1
12:19:18 2024-01-23 720665 715066 220092 216444 349792 356369 378871 373768 241193 240713 297535 296905 330876 338541 4498708 4774207 6912449 6754845 1262479 1291218 324911 287028 301170 303240 346518 338067 332868 333360 230329 232679 743469 712830 1649740 1581381 485083 477864 703220 707021 883815 867041 927575 928886 976851 995963 967422 1070904 2330126 2448332 1407258 1174334 770002 761178 927732 916980 968530 990464 1020568 1028361 1143432 1152854 5239288 5483030 39.85 70.6 1
12:19:19 2024-01-23 716815 714555 220467 215173 351699 356119 377733 375489 241193 241086 297114 298536 330876 338577 4485685 4889334 6961604 6715324 1245458 1294889 323390 287028 299908 301154 348648 339542 329501 333830 229936 232679 740569 717178 1656303 1571431 487353 483131 700728 712295 889705 861373 924659 938871 981269 991046 960283 1069231 2322460 2440216 1367102 1190572 774483 757919 925099 926280 973562 979286 1013376 1029866 1162143 1153829 5351877 5493148 39.85 70.6 1
12:19:20 2024-01-23 727856 715563 219745 216108 350921 358557 377410 372056 241935 241086 296849 296868 331871 333469 4498708 4787482 6947579 6753048 1251640 1291218 324682 287113 302926 302319 345476 339542 331861 332855 230329 231665 747818 715131 1632306 1572135 483360 483217 706956 707058 888321 869507 928314 927635 977740 1001058 967496 1068819 2316986 2439060 1460961 1165990 769533 756102 924442 920904 972702 989747 1016938 1022862 1145445 1152235 5239026 5507793 39.85 70.6 1
12:19:21 2024-01-23 720665 714555 220612 215113 351947 357479 378943 372911 241159 241765 292182 297148 330911 336486 4495763 4830986 6901227 6724949 1250303 1293970 322904 286204 303850 301401 346518 337297 331861 331578 230688 232679 749923 721296 1609226 1576009 486814 480531 704219 710164 883904 861484 930303 935481 975007 991192 961774 1075673 2318550 2416021 1400002 1182000 767341 756361 929020 922342 967156 983481 1019841 1032072 1152923 1148979 5258099 5488486 39.85 70.6 1
12:19:23 2024-01-23 724685 713549 220502 215104 349863 360551 377432 373243 240386 241595 292182 295320 330911 335501 4498708 4849927 6995462 6734290 1236025 1289350 324925 286123 305248 302354 345199 339542 331359 333577 231871 233299 749769 717178 1604613 1563999 484048 481853 699165 706555 890749 865812 924036 930278 984748 998153 957775 1063462 2313935 2433813 1367102 1177831 771734 755288 921131 922658 974980 982611 1009493 1023136 1152923 1158095 5291939 5485286 39.85 70.6 1
12:19:24 2024-01-23 721514 712003 219745 215139 347764 356440 378871 373208 241368 241086 297114 296242 330946 338062 4498971 4756383 6919878 6762427 1259482 1291181 324839 286674 302990 303026 347978 338326 332041 332441 230905 231991 746369 715904 1613194 1575489 484048 481319 704393 704005 884327 870632 927500 926976 975656 1000282 967534 1068857 2316903 2440216 1480189 1165990 768984 756735 925099 921416 971321 989747 1019114 1023099 1146330 1152235 5233727 5479120 39.85 70.6 1
12:19:25 2024-01-23 715515 713549 220277 215104 351186 356369 378943 375453 240755 241086 292182 297060 330876 339334 4496002 4867994 6952403 6734014 1246691 1294817 326676 286504 302880 300975 347492 337407 331682 333528 229437 232971 751395 719233 1615266 1567677 487353 481127 701189 710275 888226 860808 929338 938834 979953 988360 957848 1069663 2318550 2427564 1347911 1188811 771734 756361 924108 924965 971321 982092 1012456 1029391 1155461 1155502 5335362 5488486 39.85 70.6 1
12:19:26 2024-01-23 723020 713544 219062 216409 350392 357479 376299 372946 242272 240677 297114 297148 330946 336248 4485531 4814250 6947204 6755967 1251196 1292976 323853 287765 302415 302636 346898 339469 331284 333830 230168 232026 747275 712075 1623537 1574370 485428 483473 702720 708570 889857 867041 923693 928923 981379 998834 963415 1059941 2313613 2453369 1476119 1171974 774483 758952 919973 918160 976363 982719 1013972 1022371 1149657 1153867 5305127 5474175 39.85 70.6 1
12:19:27 2024-01-23 716578 715061 219062 215173 352019 356369 377769 371535 241228 241086 292182 298536 330911 337548 4489445 4819196 6895146 6734737 1268307 1294817 324803 286813 303163 301365 347563 339062 331323 332567 231265 231340 756518 717178 1605515 1576009 486971 481355 705391 710275 883074 860808 930329 934248 974316 991192 962841 1075121 2318550 2424125 1407535 1180433 767341 756361 929020 922342 968530 984177 1019841 1032222 1152923 1148943 5259988 5488486 39.85 70.6 1
12:19:28 2024-01-23 725758 713540 220431 215104 349581 358305 377769 373803 240789 241765 297055 295802 331408 335501 4498708 4849237 6996970 6744582 1236025 1291218 324627 286857 302342 302990 345199 339302 331323 333830 229649 233299 763655 718362 1617511 1561779 483360 482862 698743 705075 891635 865812 920993 930938 984201 997389 956454 1065016 2315257 2427564 1403345 1175316 773931 755687 922476 921272 974943 982647 1010213 1023136 1151289 1158095 5307140 5474175 39.85 70.6 1
12:19:29 2024-01-23 721236 714555 219750 215177 349300 356369 378907 373803 241193 241086 297609 295767 331639 338577 4503116 4763948 6912561 6754650 1258008 1294889 324911 287104 305464 303311 345476 337443 333103 332855 230365 232516 755808 713853 1624376 1576897 483704 477864 703859 705941 883074 867041 927575 927571 975007 991706 962805 1069372 2324516 2440216 1407258 1171974 768984 761214 926414 916330 971321 988351 1019841 1026166 1142621 1148943 5226149 5479120 39.85 70.6 1
12:19:30 2024-01-23 713935 713549 220079 214932 350383 355263 376636 375489 241159 241550 292827 297353 332967 339501 4505651 4877780 6952172 6734290 1247741 1294889 324766 287297 300574 302283 347599 337516 330965 333830 228866 232679 748452 719233 1606698 1571431 487662 480603 700231 710275 888226 861381 925670 936678 978457 988288 957775 1069314 2323502 2431009 1353668 1193140 772768 756361 927732 924965 972702 982092 1013898 1029391 1155424 1155502 5307012 5474175 39.85 70.6 1
12:19:31 2024-01-23 724791 714555 219710 216444 349792 360056 378358 375802 242163 240499 293804 297008 332230 337293 4499683 4818811 6990481 6754014 1253098 1293970 324453 287634 300523 302743 346518 339062 329787 333830 229543 232026 749268 712075 1629323 1572135 485428 483473 702947 706038 890967 868890 923656 928850 982770 997352 964785 1061493 2316986 2458630 1399433 1175316 774483 759442 920421 920961 977749 988279 1012382 1025048 1149620 1154644 5312712 5477565 39.85 70.6 1
12:19:32 2024-01-23 717592 715389 219771 216205 351695 359036 378122 374258 242336 241698 292000 299804 333743 337475 4502196 4830986 6894259 6724912 1266498 1294889 324682 286517 303163 301259 347563 339062 331789 332279 231047 231991 750718 717178 1610650 1575489 485484 481999 705391 710275 884327 861381 930217 935577 975007 992593 964785 1077423 2318550 2423521 1381773 1180396 767341 756361 929714 922342 967156 984873 1021296 1032072 1152923 1148870 5258099 5504232 39.85 70.6 1
12:19:33 2024-01-23 725870 714445 220066 214932 350984 359460 376951 376116 241055 242446 292241 298023 331604 333505 4502182 4855150 6952172 6715533 1231320 1291218 324465 286079 303630 301401 345476 339542 330518 333830 229578 232516 754337 721956 1614171 1558457 484700 483473 701225 709231 886970 862028 923471 932922 981305 991670 954989 1064979 2309278 2425241 1403345 1180433 774483 754218 921131 926280 976363 984873 1012653 1026091 1155461 1154644 5322398 5495590 39.85 70.6 1
12:19:34 2024-01-23 724856 714988 219569 215634 349085 357443 378835 375245 241124 240846 293449 296688 331569 337475 4490250 4752997 6911067 6753302 1257119 1291218 324911 287064 302990 302692 344886 337552 332796 332819 230294 232026 744919 715131 1604629 1576897 484737 477828 702294 705039 883189 867041 927500 928850 976851 993998 966158 1068791 2325155 2443681 1407258 1171974 768900 760027 928986 917021 969905 988315 1019182 1028516 1144198 1151237 5226572 5474061 39.85 70.6 1
12:19:35 2024-01-23 715481 713544 220431 215950 350602 359801 378763 374293 240957 241425 292145 297318 333436 338504 4495763 4844774 6905874 6724912 1247229 1294889 323912 286213 303635 302071 346518 337552 332509 333288 229936 233007 744039 721296 1614171 1571431 485428 477828 701225 710275 885583 861987 927652 935577 978494 990419 962047 1075083 2323502 2416021 1446997 1184641 768436 755288 930998 924884 968902 985478 1019182 1031959 1152850 1152854 5270909 5491525 39.85 70.6 1
12:19:36 2024-01-23 725722 715572 220436 215035 349818 358557 378505 376383 240918 242105 293225 297813 331871 335938 4502182 4849927 7003532 6753048 1239567 1291181 323912 286992 301754 303240 346239 338582 331825 333830 228901 233335 752088 716154 1611705 1567677 484737 482753 700954 706075 889339 867041 920955 930938 985598 1000246 959282 1063425 2316986 2443681 1353240 1177831 776663 760009 926339 922232 978252 989062 1010302 1027503 1152776 1160482 5322131 5482139 39.85 70.6 1
12:19:37 2024-01-23 721246 713540 220053 216607 349792 356369 378871 373768 241193 240503 297609 297113 330911 339334 4493837 4774207 6912411 6753048 1259814 1291218 323355 287396 301597 303951 346518 339031 332868 333559 230329 232516 744919 712075 1627037 1580259 485083 477864 704357 706075 885126 869507 929556 930205 976391 991706 965574 1069589 2327823 2446008 1411170 1174334 768900 761031 927732 918325 971247 990464 1021296 1029094 1142892 1151965 5231679 5486069 39.85 70.6 1
12:19:38 2024-01-23 714436 713549 220246 215108 349863 355833 378871 374890 240922 241086 293119 297148 333640 339611 4501917 4867078 6932253 6734290 1247741 1291218 323912 286521 300785 301859 346518 337516 332868 333830 230032 233171 752088 720779 1634463 1567677 485428 477828 701225 710275 885707 862028 926330 934248 979186 988324 960930 1074099 2326364 2426336 1374778 1184604 770554 755178 931700 926939 968530 982092 1016626 1033358 1152923 1152235 5267303 5486943 39.85 70.6 1
12:19:39 2024-01-23 723559 713284 219899 216224 349295 357479 377733 376017 240974 240677 297535 295767 331639 336486 4495763 4818445 6994481 6736031 1238287 1289313 324890 286956 302024 303240 345476 339062 331556 333830 229578 233335 744623 717178 1627102 1565111 484355 482790 699239 706075 888709 866426 920918 932930 987555 1002207 960967 1065588 2318084 2439060 1407258 1178670 774483 758511 922439 922070 977518 987663 1010489 1024556 1155140 1161377 5305127 5474288 39.85 70.6 1
12:19:40 2024-01-23 722724 714555 219745 215738 349264 356083 378943 373208 241193 241086 297572 295993 330946 338541 4492803 4755372 6901227 6753048 1256223 1291011 324911 286866 302776 302779 344921 338582 332832 332783 230329 232026 746369 715131 1613887 1572135 483704 481355 705391 704005 886387 869359 930191 929616 977777 999641 967534 1072641 2319737 2440216 1418995 1167653 770554 758400 926414 921035 972702 993275 1019841 1023099 1144634 1152235 5233727 5470255 39.85 70.6 1
12:19:41 2024-01-23 721666 714555 220431 215065 350885 357479 378907 374030 240922 241765 292182 297148 331639 336998 4492803 4821660 6911573 6720115 1249970 1294889 323877 286182 303850 301401 346796 338582 333337 331812 230329 232679 748093 720779 1612711 1572135 486814 477611 705184 712621 884844 862709 930968 936907 979825 992448 964099 1075887 2321850 2421556 1422755 1181273 767341 756361 931389 924309 967156 984177 1020568 1028554 1152923 1148058 5258099 5479120 39.85 70.6 1
12:19:42 2024-01-23 724658 713540 220467 215104 349827 358269 378266 374030 240755 241765 297114 298059 332405 336212 4498971 4840654 7004454 6743669 1241343 1291181 323390 286992 301170 302779 345476 337977 331287 333830 228866 233007 758060 715904 1622608 1571156 485428 482608 701189 707058 894475 869470 924110 930902 984201 1000282 964099 1062025 2318550 2451161 1357027 1179379 776693 758915 922439 922342 980530 982647 1011931 1024594 1152106 1161377 5310739 5469755 39.85 70.6 1
12:19:43 2024-01-23 717599 714555 218991 216444 351416 357620 377697 373732 242644 240268 293119 298049 330876 338541 4495763 4791185 6891902 6743669 1270120 1291218 322979 289424 302268 301859 347634 338582 331538 333577 230601 232373 754337 713853 1626225 1583630 488204 483871 706281 710127 884954 864585 930292 935303 976851 993998 965611 1072751 2322460 2443681 1407258 1181273 771734 756771 929020 921688 968530 984873 1023197 1031336 1149620 1145591 5267505 5483030 39.85 70.6 1
12:19:44 2024-01-23 722780 713023 219710 215070 352019 358557 376564 374066 241124 241765 291696 297148 331639 333541 4495763 4855747 6952172 6715533 1231320 1291218 323355 285276 304202 302494 348065 340081 331782 333722 230152 232644 749923 722330 1617216 1562503 486120 484157 701225 710275 890591 862028 923656 935577 983504 995216 959245 1068057 2309278 2430868 1353668 1187166 774483 755288 925099 927525 972110 979286 1011931 1029094 1161319 1153015 5337677 5479120 39.85 70.6 1
12:19:46 2024-01-23 724658 714564 219714 215104 349500 359387 377697 372056 241159 241051 293119 296905 331906 333433 4480004 4766475 6919878 6734556 1252608 1292901 324428 287243 302880 302176 346133 340228 331108 331848 230510 231991 744341 713092 1645334 1572135 484737 483254 706225 706111 885583 867041 927465 930938 975693 1000282 964207 1066316 2314209 2443681 1456971 1166911 772006 756735 922476 918316 974085 988315 1016140 1022693 1144598 1152235 5254062 5474175 39.85 70.6 1
12:19:47 2024-01-23 720389 714050 219745 215035 350885 356405 378835 374076 241124 241765 292145 297148 330876 336486 4489576 4823116 6892644 6735704 1251309 1291107 326749 285936 303525 302374 346862 338399 333807 331776 230132 232026 759553 721296 1612345 1571019 485428 477900 703220 711715 885702 861418 927575 935315 978939 993295 962047 1075887 2318550 2418099 1407258 1184641 768900 755288 931696 924965 967843 982092 1016938 1030893 1152120 1153867 5258099 5478844 39.85 70.6 1
12:19:48 2024-01-23 723596 714290 220053 215773 349300 357479 377697 375489 241159 240713 297833 296215 331906 336998 4495866 4825317 7008767 6744582 1246691 1292976 324911 287693 302024 303085 346518 339062 331825 333685 229437 233007 748452 714621 1630135 1571802 485428 482072 701225 706075 892267 868890 922342 930241 984201 999540 964099 1061119 2318550 2452901 1356396 1177831 776140 760064 921131 922342 980530 982719 1011931 1024594 1151289 1158095 5310739 5469755 39.85 70.6 1
12:19:49 2024-01-23 716496 714551 219062 216073 351983 356405 378302 372911 242475 240677 292981 298431 330876 338308 4492803 4808253 6921940 6754014 1269762 1291218 324911 287895 301377 302316 347528 338545 331861 333830 230294 232835 743469 711061 1635493 1586117 486282 477864 702294 707651 884954 867041 928895 934248 975656 993998 968465 1072751 2327823 2445952 1407258 1175316 769533 762023 929020 918967 968530 982719 1019182 1029094 1143788 1151420 5248694 5473658 39.85 70.6 1
12:19:50 2024-01-23 717093 713535 219745 216073 352019 357443 376264 374364 241159 241086 293220 298884 330911 336998 4506544 4883459 6974374 6706154 1240739 1294889 324911 286602 303850 301401 347599 340228 330554 333830 230132 232516 752866 720779 1617683 1566565 487008 484157 701225 712295 891364 860771 923693 935352 984201 996106 959282 1068095 2312564 2434407 1365183 1190572 774483 756361 925099 923568 972147 980706 1010943 1032072 1160496 1153015 5333344 5474175 39.85 70.6 1
12:19:51 2024-01-23 726751 713549 219741 216258 349496 358557 376564 372056 241228 240801 292827 296903 333942 333253 4496245 4786863 6938529 6734290 1253426 1291218 324430 286741 299908 302319 345476 339542 331592 332261 230688 232026 752168 713092 1615632 1572135 484808 483473 705891 706111 885707 867041 927575 928886 978494 1001697 965611 1069334 2318550 2443681 1484259 1168485 771734 758290 924442 919656 972147 990391 1016901 1023099 1146293 1153867 5267483 5483030 39.85 70.6 1
12:19:52 2024-01-23 721694 714054 220471 215143 351452 360056 378691 374989 240918 242033 292729 297458 333508 336853 4499683 4825482 6922548 6717191 1253818 1291218 323877 286114 301489 302034 346518 338582 332868 331812 230365 232679 749923 721016 1599849 1572135 484760 480639 704357 711516 884327 860771 928895 935352 977084 992593 963415 1080869 2318550 2418370 1409214 1182955 769014 755149 931663 924965 967843 983481 1018388 1032222 1152923 1152235 5258099 5478844 39.85 70.6 1
12:19:53 2024-01-23 724108 714075 220185 216622 349541 358162 377590 375910 241055 240872 293204 297423 331766 336578 4495763 4832408 6989902 6738860 1241828 1290946 322939 287432 300666 303275 345512 338582 331789 333830 228831 232679 748452 714621 1636673 1567677 484737 482072 700728 705575 892267 868617 919410 930278 984201 1000282 963710 1061875 2316903 2452901 1354440 1175316 776693 758989 921131 922342 979609 982755 1011931 1025361 1151289 1158599 5305127 5477439 39.85 70.6 1
12:19:54 2024-01-23 718614 714519 219947 216827 350454 358782 378691 375850 241762 240268 297687 297213 330876 338764 4492803 4781027 6910553 6743669 1267038 1291218 324911 287909 300417 302779 347599 337589 332328 333830 230132 232998 755808 710554 1612299 1583868 486282 480639 702330 708152 885583 867041 930292 932930 975693 991706 968465 1074355 2327823 2445952 1407258 1175316 769533 762295 929020 917016 968530 982719 1019841 1029094 1144634 1151420 5238782 5476739 39.85 70.6 1
12:19:55 2024-01-23 717317 713398 220290 216120 350705 356048 376600 375189 241159 241331 293356 297951 330841 338541 4484197 4861557 6947854 6706154 1243679 1291218 322939 286996 301489 301154 347076 339542 330786 333830 229578 232353 743469 721296 1645346 1565455 486282 484843 701225 711789 888402 861418 923693 935388 983504 994694 959282 1068095 2312564 2430868 1397477 1188986 774483 755824 925099 924050 972183 981399 1010980 1034573 1162796 1155319 5333738 5470142 39.85 70.6 1
12:19:56 2024-01-23 724273 715302 219403 216104 350638 359546 376313 372614 241900 240713 293156 296285 333713 335211 4480004 4804712 6938529 6724689 1252570 1291218 323936 287028 299908 301895 346518 337717 330322 333324 230329 231665 744341 713092 1609903 1573252 485428 484157 705891 708226 885707 867041 926105 931599 978530 1002405 964207 1066535 2315257 2445952 1458966 1171974 774483 759526 922476 919656 978215 990427 1019182 1025580 1149403 1153794 5286361 5473658 39.85 70.6 1
12:19:57 2024-01-23 718614 714377 220220 215070 351416 357443 378907 372091 240952 241693 292145 296905 330911 336486 4486398 4811835 6882577 6707412 1255641 1291218 322939 285878 300856 301401 346553 338582 332832 331847 231047 232516 749923 721956 1618678 1572135 485484 480639 704393 712295 884327 860808 930292 935352 975656 992593 962047 1075887 2318550 2416021 1407535 1181273 767799 756250 931663 924884 968940 984836 1021259 1031997 1152578 1151220 5241203 5477565 39.85 70.6 1
12:19:58 2024-01-23 724392 713544 221156 215104 349157 358305 377166 373208 240386 241595 293119 295355 331906 335464 4489440 4835982 6985156 6734290 1236025 1291218 323947 286992 299872 303027 345476 339062 330500 333830 230294 233335 758146 718362 1631739 1562079 484737 483131 699239 706075 892267 867041 922342 931599 986297 999576 959282 1067781 2316903 2432599 1405301 1182583 773943 755687 923703 927598 978948 988792 1011856 1028361 1155498 1158095 5303016 5470255 39.85 70.6 1
12:19:59 2024-01-23 725870 712043 219745 216073 349823 358305 378907 372091 241159 241086 293156 295080 331941 336486 4480227 4752157 6900952 6743669 1253098 1291218 324911 286992 303217 302319 345199 339062 332868 332585 230365 232026 751395 716154 1604682 1574661 483704 482108 707393 704540 885583 868695 928846 928228 975693 999576 965648 1070638 2320164 2443644 1462956 1169318 772214 760670 925062 921597 974215 991183 1019114 1026128 1150220 1153867 5273029 5473658 39.85 70.6 1
12:20:00 2024-01-23 718614 713549 220180 215108 351947 358018 378979 373768 240588 241086 293156 297563 330876 336522 4489440 4825595 6901227 6710743 1249970 1291218 323912 286150 300820 301436 346518 337224 333337 331812 229971 232026 751395 720779 1596086 1571862 485484 477900 702367 710275 885583 862028 928932 935352 977667 996106 966463 1078608 2322460 2420515 1438557 1182038 768900 755687 931696 924965 968530 986177 1021296 1030893 1152084 1151146 5258099 5479120 39.85 70.6 1
12:20:01 2024-01-23 725488 713044 220502 215738 349827 360056 377166 374364 240420 241595 296694 295767 331906 335975 4489445 4832494 6994481 6734290 1238362 1291218 324925 287032 305464 303275 345476 339062 331789 333830 230116 231349 759684 718362 1603419 1562889 484737 483204 700231 706111 893534 867634 924867 934926 986960 998689 959098 1066386 2320532 2434461 1405301 1177843 773943 759542 923703 923530 976363 982719 1012364 1026128 1152923 1161377 5299378 5470255 39.85 70.6 1
12:20:02 2024-01-23 719707 715302 220123 216073 348805 356440 378943 373208 242146 241086 297609 297077 330946 339094 4480004 4752997 6901227 6743420 1257119 1291218 324839 287028 299943 303311 346291 337589 332832 332855 230329 232026 754337 713092 1615673 1575779 484048 481127 707230 707058 886387 871362 930177 930278 977740 999641 968912 1071149 2324516 2436758 1413126 1171103 768984 761214 927073 919157 972702 990483 1020568 1026166 1143704 1150606 5211072 5464286 39.85 70.6 1
12:20:03 2024-01-23 712285 711533 220436 215177 351186 355299 377202 374400 240957 241086 293215 297353 330611 339370 4489599 4870419 6952227 6696317 1238362 1289313 322939 286589 304324 300168 347670 339302 330357 333600 229614 232026 752866 719233 1698077 1574041 488902 485186 701225 713307 892021 862709 924659 939576 984164 993998 959245 1069620 2319155 2434461 1397477 1188811 776663 755824 923955 927598 974085 983481 1013376 1030563 1162143 1155502 5331550 5470369 39.85 70.6 1
12:20:04 2024-01-23 726629 714587 219710 215100 349827 357372 375435 371830 241193 240268 292595 296215 330911 333469 4480227 4797940 6932291 6724912 1253098 1291181 323961 286754 304108 302283 346518 340265 329787 333830 230404 231848 737612 713853 1619084 1574041 486120 484806 706225 709074 890744 868890 927652 930902 981342 1004613 964785 1064605 2315856 2455145 1411170 1174479 774483 760602 922167 919476 977749 989711 1016901 1024556 1149584 1155502 5286316 5474312 39.85 70.6 1
12:20:05 2024-01-23 715453 714555 219710 215139 351979 357443 377697 373994 242068 241086 292145 298501 330876 337475 4483424 4784060 6864024 6715533 1259258 1294889 324911 286517 302752 301822 349769 338769 331538 333577 230152 231955 752234 715904 1629166 1584481 488204 481853 706391 712295 884442 865167 935015 936242 975007 993998 969490 1075887 2321850 2443681 1407258 1181273 768900 756066 929052 922342 972702 984873 1020216 1030856 1152923 1148906 5250530 5477565 39.85 70.6 1
12:20:06 2024-01-23 724791 713544 220207 215074 350885 358522 377130 373768 241159 242446 292145 297113 332370 336181 4489829 4846772 6952285 6706154 1234834 1295702 324694 286454 306273 301893 346375 340469 330643 333685 229955 232644 754337 722848 1599849 1558457 485428 482767 704683 713130 892378 863250 923693 936796 986297 991706 957811 1066241 2314209 2431009 1405301 1183798 774483 755412 922439 926147 977056 984873 1014094 1029094 1161319 1157986 5320137 5473658 39.85 70.6 1
12:20:08 2024-01-23 724104 714555 220053 216034 349546 359098 378835 372091 241159 241051 292803 296868 331906 336450 4477032 4754687 6901728 6721974 1256204 1292976 323817 286813 301695 302176 346097 340469 331646 333144 230294 231991 745771 713092 1648177 1576284 484392 484500 706391 707651 889947 867041 927517 929545 978457 1002441 965611 1066166 2315856 2443658 1411170 1171974 773380 760064 922439 919471 977749 988315 1016938 1023062 1149620 1155502 5286316 5466652 39.85 70.6 1
12:20:09 2024-01-23 716541 714800 219706 215104 351979 356369 377697 373729 241159 241051 292145 298014 330911 336486 4486398 4804712 6876712 6735150 1263419 1295739 323264 286848 303740 301224 347563 338582 331825 333830 230097 231813 757206 715131 1613729 1576897 488204 482608 706391 712295 883189 865198 932890 935577 975007 993998 965611 1074317 2321850 2441948 1407258 1181273 771107 756735 929052 922342 971284 984873 1022432 1032361 1152923 1145591 5248694 5474288 39.85 70.6 1
12:20:10 2024-01-23 718502 713549 220053 216078 352055 357982 376564 374293 241159 241051 292145 298501 330911 335428 4492803 4867078 6952096 6698291 1243603 1291181 324911 287073 302990 301401 348888 339542 330750 333830 228901 232516 749923 719513 1612077 1567677 487699 483473 701225 713130 889705 860261 925670 937379 982770 993027 959245 1069620 2318550 2434461 1359425 1190679 774483 757973 925099 924965 974906 982092 1013177 1029391 1161871 1154644 5333852 5474175 39.85 70.6 1
12:20:11 2024-01-23 722506 713544 219026 216409 350849 357982 375963 373208 241900 240304 293010 297113 330911 336486 4493837 4823592 6960545 6734290 1251309 1291011 324502 287796 302561 303240 347040 339302 329573 335718 229578 232026 749268 712075 1617366 1572135 485428 484843 703220 707113 891598 869507 923693 930902 984201 1000246 964785 1064703 2318550 2455145 1401389 1175173 775587 761214 921131 921688 977749 990878 1014657 1026128 1152106 1154644 5291586 5466340 39.85 70.6 1
12:20:12 2024-01-23 715256 714551 218838 216263 351983 356369 378266 373768 242440 240641 297077 298673 333671 338009 4493255 4801564 6873027 6746302 1264323 1291218 324911 287634 300623 302387 347563 338582 332562 333830 230132 232679 744375 710554 1622215 1584755 486245 477864 703822 706111 885583 867041 930254 931599 977765 991634 968465 1072751 2326169 2443681 1407258 1175316 769533 761178 931387 918967 970594 988315 1022025 1031463 1146142 1152235 5239288 5468186 39.85 70.6 1
12:20:13 2024-01-23 715490 712540 219723 215139 351974 356333 378505 376383 241658 240801 292790 298849 332535 337127 4490250 4877744 6941977 6697930 1245444 1291181 322904 286624 302990 301859 348648 339302 329822 333830 229936 232679 751395 717178 1610575 1571019 488204 483131 701225 713307 889669 859517 923693 939448 983504 993295 962047 1068031 2318550 2434461 1357506 1190683 776140 756361 926414 925622 977056 982092 1013139 1029428 1158814 1156350 5322360 5474175 39.85 70.6 1
12:20:14 2024-01-23 722724 713544 219499 216874 350598 360056 376120 374186 241762 240162 292973 296973 333508 336304 4489599 4808253 6966505 6734290 1245458 1290228 323997 287356 302133 302779 346518 339062 329822 333830 228901 232026 746369 712075 1605368 1571019 485428 483145 701225 706111 892267 867041 923693 931599 983504 999540 964785 1062631 2316903 2455145 1397477 1174479 774483 761178 921131 919693 977749 988315 1017885 1026091 1151289 1154681 5288007 5460880 39.85 70.6 1
12:20:15 2024-01-23 716529 715421 218921 216301 351767 358020 378086 375850 242787 240463 292661 298466 330115 337273 4484358 4793684 6882577 6724912 1266498 1291218 322979 286992 300820 301401 348069 338545 331825 333830 229936 231340 753643 713853 1616224 1576897 486971 482072 706391 710275 883189 864585 931558 934248 975007 993998 967018 1072788 2321850 2441948 1407258 1181273 768900 756735 927732 922070 970594 984873 1023197 1030856 1152923 1145591 5245406 5466226 39.85 70.6 1
12:20:16 2024-01-23 717592 712926 219912 216270 351839 359036 376528 374293 241159 240882 292803 300816 333039 336450 4483424 4886597 6947854 6696776 1240131 1291011 324911 286754 302733 301119 347599 339542 329822 333830 229614 232679 754337 720779 1619627 1565455 486971 484843 701225 712295 888672 860771 923693 937379 984201 993998 962047 1071786 2309278 2434461 1401389 1188811 774483 755288 925757 927497 974943 983213 1010943 1029094 1165282 1158635 5329467 5474288 39.85 70.6 1
12:20:17 2024-01-23 726865 714482 219675 216073 350602 358593 376528 374715 242336 241015 293010 297148 330911 333469 4492803 4780878 6932014 6729487 1251309 1290265 323961 286992 302929 302319 346553 337681 329822 333830 230294 232026 745771 712075 1607791 1572135 485140 484843 706391 708189 884209 867041 926183 931599 980647 1003114 964785 1066535 2315333 2452901 1415083 1173643 774483 760633 922439 920998 977749 993275 1019182 1026656 1151958 1157104 5291864 5470369 39.85 70.6 1
12:20:18 2024-01-23 715522 714551 219859 216533 352055 356369 377769 373729 241228 241228 291927 298084 330876 337511 4486398 4797790 6864038 6715533 1262095 1291218 322979 287670 300785 301401 347634 338289 331825 333830 230294 231991 756462 713341 1620941 1581108 488081 482072 707393 712295 884442 865812 932982 935577 976391 993998 968502 1074062 2324516 2443681 1403345 1181273 771107 758400 931663 923568 974479 987663 1025679 1034986 1152776 1152037 5248694 5474288 39.85 70.6 1
12:20:19 2024-01-23 719596 713540 219745 216073 352055 359872 377518 374328 241193 241086 292145 298989 330911 336212 4480227 4865013 6952285 6696776 1238362 1293052 324911 287028 303666 300908 347599 339542 331321 333830 230081 232679 754337 721296 1602435 1562889 486245 484916 701225 712295 893649 862028 923693 935352 984201 991670 959319 1069334 2311660 2434461 1405301 1188811 777905 755613 926377 928850 976860 983336 1015996 1028945 1162143 1157168 5333852 5468186 39.85 70.6 1
12:20:20 2024-01-23 725758 713284 219556 215738 350638 358593 378266 372021 241159 240882 293156 298059 331871 333469 4477032 4757202 6901227 6707412 1251309 1291218 323733 287028 299908 302319 346518 339542 329822 333830 230294 231991 745771 711809 1646056 1572135 484797 484500 705391 709074 888138 867041 926146 931599 979916 1002845 965611 1065366 2319737 2455307 1476119 1172659 774554 761095 923703 920942 978948 988279 1016938 1021607 1150109 1155502 5278772 5469755 39.85 70.6 1
12:20:21 2024-01-23 717622 713544 220242 215065 350885 357192 378907 372056 241124 242105 292182 297148 330876 336522 4480227 4803010 6874165 6706154 1251999 1294889 323651 285878 302733 302071 346796 338582 332545 332315 230329 232516 749923 720264 1608756 1571431 486245 480639 703859 711789 885583 861985 930254 935388 977765 996106 965774 1080377 2322460 2418795 1401885 1184572 769533 756361 931659 924965 968530 986877 1022754 1035174 1152923 1148943 5248416 5470255 39.85 70.6 1
12:20:22 2024-01-23 722535 713544 220396 215070 350912 358593 378505 373208 241124 242105 292182 298023 331906 335428 4483424 4840654 6976162 6724912 1234080 1289313 324401 286199 300523 303275 345476 339062 331825 333830 230132 231314 748253 718362 1652363 1562889 484737 483473 700954 706111 893534 867634 924867 935593 986997 1000137 959098 1067945 2318020 2429787 1407258 1181273 774483 755824 923703 927460 977749 984873 1013177 1030947 1160496 1158022 5326437 5468186 39.85 70.6 1
12:20:23 2024-01-23 724763 713544 219894 216258 349827 358557 378943 373172 241193 240766 293220 295320 331906 337511 4480004 4742858 6891902 6743669 1251598 1291218 324911 287028 302273 303240 344439 338289 332832 333324 230850 232679 747818 715131 1643168 1574097 484048 482790 708237 708065 887688 871982 931633 930278 979861 1001551 970292 1072438 2318550 2440216 1409214 1170271 769533 758989 927732 922216 976823 992584 1021296 1026128 1147992 1154681 5224348 5468186 39.85 70.6 1
12:20:24 2024-01-23 713421 712535 220467 215134 350921 359274 378907 374364 240957 241086 292803 297113 330946 339057 4480004 4838871 6911067 6706154 1246342 1291218 323912 286454 300820 302319 347563 337552 333572 333595 229884 233007 746981 721296 1611040 1574041 487508 481476 704720 712221 888101 864552 931633 938908 981305 992593 963415 1075887 2327823 2420085 1343503 1184641 771734 756361 930998 926939 968530 984177 1019114 1033906 1153789 1154684 5263843 5470255 39.85 70.6 1
12:20:25 2024-01-23 722535 713275 220467 215104 349827 358018 377697 375225 240698 241051 297114 297077 331639 336212 4477032 4819686 6966505 6724689 1246205 1291218 324453 287028 301597 302779 346239 338582 330822 333613 229331 232572 744919 714538 1627460 1571802 485307 483327 701189 708570 894475 869507 923693 931599 985598 1003629 964785 1062288 2318550 2460374 1351749 1177831 776693 760639 921131 922070 979834 988315 1012419 1026128 1152923 1158059 5305127 5458807 39.85 70.6 1
12:20:26 2024-01-23 717592 713549 219066 216444 350921 355798 378302 373768 241228 239560 296867 297791 329885 338577 4480227 4774207 6891902 6724689 1264323 1292854 321969 287899 301170 302494 347349 338050 331538 333722 230187 232644 754337 711809 1654942 1585882 488204 480458 702294 708189 885583 867634 932317 933585 975693 991706 970292 1075887 2324516 2443681 1407258 1177694 770633 761214 928986 918967 968530 989747 1019841 1030601 1144634 1152235 5229883 5464286 39.85 70.6 1
12:20:27 2024-01-23 717323 711533 220242 215143 352019 357443 376564 374030 241159 241051 292182 298745 330876 336486 4486398 4870816 6952172 6706154 1241016 1294780 324730 287383 303157 301153 347492 339505 330679 333722 230152 232644 752314 721296 1632693 1566565 487735 484843 703887 713233 892267 862065 923693 939301 984809 991706 962047 1069626 2315257 2436758 1397477 1187190 776160 755824 926141 928886 976363 984177 1013214 1031626 1162944 1158059 5330030 5479120 39.85 70.6 1
12:20:28 2024-01-23 725759 714555 219745 216108 350917 359640 377697 372091 241900 241086 297114 297148 332405 333505 4477032 4768964 6932329 6735704 1253506 1292056 324345 286983 303420 302601 346933 340175 330679 333830 230652 232026 755068 713092 1611834 1575216 485428 485529 706391 710275 890633 867041 927575 932893 981379 1003114 968156 1068857 2318550 2449423 1406683 1173643 773432 761214 922476 919693 977477 990447 1019114 1023099 1149620 1156350 5261526 5458520 39.85 70.6 1
12:20:29 2024-01-23 718691 715061 220088 215143 352019 358745 377733 371500 241193 241765 292182 298084 330911 336998 4477032 4803421 6876712 6725717 1259814 1294778 323290 287972 303850 301824 347634 339062 331825 333830 230798 231955 751488 716154 1625611 1576897 488280 484905 707393 712295 883985 864585 933019 936481 976391 993998 966333 1075887 2324516 2436758 1409214 1182114 773555 756771 930338 924965 972011 982683 1026226 1033943 1152120 1148943 5248694 5474175 39.85 70.6 1
12:20:31 2024-01-23 719707 714786 220092 215777 352055 358269 377432 374364 241908 241086 292182 298989 331906 333577 4486398 4870419 6952096 6706852 1237479 1291218 322939 286992 302231 301188 348779 339542 330518 333830 229936 232679 742019 722106 1673509 1567677 488204 484843 702720 713307 889412 862028 925010 938117 985598 991440 962047 1069589 2316903 2438486 1343503 1187273 777348 756361 926414 928578 974980 982092 1012456 1029354 1163768 1156350 5337677 5466340 39.85 70.6 1
12:20:32 2024-01-23 724838 713549 219556 215773 350917 357443 376035 372127 241228 240713 297114 297148 330911 333541 4493656 4798652 6940697 6729487 1250378 1292686 323853 288391 302362 302814 346553 339322 329573 333830 230329 232026 750718 712075 1613541 1572135 486245 485529 703324 708226 891004 869507 926330 931599 983504 1001697 964927 1066259 2318550 2455145 1415083 1172622 776140 761251 922439 921035 977749 990915 1016938 1026166 1152923 1156350 5283989 5442925 39.85 70.6 1
12:20:33 2024-01-23 716534 714555 219026 216108 351983 356440 378302 372946 242644 241086 292827 298708 333472 337770 4477434 4792132 6872976 6734290 1266498 1291218 323014 287324 304331 301436 347670 338582 331861 333830 230132 231665 752234 714621 1611111 1580259 487735 482790 707122 712295 884442 865812 933019 935577 976391 991670 967741 1075887 2324705 2445952 1407258 1181273 771107 757788 930338 922342 971321 982719 1024729 1032124 1152923 1148943 5248694 5466453 39.85 70.6 1
12:20:34 2024-01-23 719702 713044 219750 215773 352055 359546 376349 376917 242029 241411 292073 298849 331766 335319 4475221 4861557 6942095 6687228 1249156 1291218 322904 287028 300820 301401 348648 337964 330554 333830 229936 232679 754337 719233 1658810 1567677 487353 484843 701225 713307 893166 861418 923693 939448 985598 991706 962047 1070904 2315257 2438486 1343503 1187152 776140 756361 926414 928886 976363 984177 1013935 1029391 1162121 1157754 5329536 5464286 39.85 70.6 1
12:20:35 2024-01-23 724145 714883 220220 216270 351155 359532 378763 374258 242133 240944 293388 297633 332541 336340 4470652 4758035 6891902 6724912 1251309 1291218 324730 287028 302268 302354 345234 339542 332832 332819 230850 232026 749268 714621 1608762 1572135 484011 483473 706391 706148 888138 869310 928826 930278 981379 1003114 967741 1072514 2318550 2443681 1492399 1165990 772280 758989 926414 922342 973525 993286 1019841 1026166 1149657 1153015 5239366 5467979 39.85 70.6 1
12:20:36 2024-01-23 720516 714523 220979 215035 351555 357874 378799 375318 241055 242033 292803 297598 330946 336998 4480227 4808290 6873251 6701371 1250816 1291218 323390 286347 301525 301787 347319 338582 332868 332783 231083 232026 754337 720500 1611453 1571019 485520 482108 704393 712022 885583 862065 933019 938117 975656 993998 964099 1079111 2318550 2418370 1448992 1182114 769533 756361 933028 924965 968530 984873 1018767 1032398 1153789 1152235 5257796 5474140 39.85 70.6 1
12:20:37 2024-01-23 725860 713435 220979 216841 350741 358593 377661 373243 240789 242105 293887 297915 331871 335464 4471675 4824519 6971037 6715324 1232498 1293970 324890 286150 302268 303275 345234 339062 331538 333830 230294 233171 749923 718362 1603713 1560966 485083 483473 700728 708189 889412 867634 923693 934248 984809 1000282 959319 1068095 2315257 2431009 1407258 1179593 774018 756735 922476 924188 977056 982719 1010489 1028516 1152739 1162074 5297718 5459660 39.85 70.6 1
12:20:38 2024-01-23 721716 713549 220092 216108 349327 356440 381203 375318 241193 241086 297696 295767 331960 337293 4477032 4740302 6891132 6734054 1256185 1291218 324911 287028 302463 303311 345476 338103 332868 333324 230365 232516 744919 713092 1624632 1581381 485901 481355 704393 707687 885583 868081 933019 931565 975693 991778 968502 1074176 2327823 2443681 1409214 1173643 770164 762837 930338 919004 973282 993275 1022604 1031997 1143704 1152125 5218307 5458520 39.85 70.6 1
12:20:39 2024-01-23 714424 711273 220652 215139 350885 355299 377769 374400 241055 241375 297114 297183 330415 339094 4474878 4858616 6919878 6715533 1246691 1291181 323912 287046 300820 301473 346518 337983 332832 333830 229900 233335 749102 720264 1631308 1571019 487662 481282 701225 710275 888117 865812 927500 936678 983504 992593 963826 1075887 2323502 2425241 1388918 1187176 772768 758400 932991 930166 973775 986928 1016714 1037986 1159493 1160427 5267604 5474175 39.85 70.6 1
12:20:40 2024-01-23 723798 713040 219710 216405 350562 359339 378266 375753 241159 240846 297957 296215 333671 336450 4474046 4807950 6961604 6715533 1238556 1291181 324401 287041 300328 303951 345476 339062 332292 333830 229784 231636 754315 717178 1642902 1565111 485428 483473 701225 707113 894802 869507 923693 934248 984772 1001697 963415 1066203 2318277 2433991 1409214 1179379 775547 758511 925062 926840 979646 990464 1013061 1029057 1155424 1163846 5293874 5466378 39.85 70.6 1
12:20:41 2024-01-23 723808 712354 220053 215104 349787 358522 378943 373768 242111 241086 297691 297077 331906 337511 4474046 4743678 6897303 6724912 1253426 1291181 324237 286956 302232 303204 345977 338582 333301 332819 230329 232026 744919 715642 1592816 1576897 485428 481282 705391 707113 885583 869507 931621 931599 975656 999540 967018 1075636 2329687 2444854 1411170 1172659 771107 762110 930375 921979 974085 992584 1022754 1031463 1146257 1153051 5200754 5454914 39.85 70.6 1
12:20:42 2024-01-23 716534 713549 220431 215104 351681 357443 378907 374328 241090 241765 297265 297475 330876 338265 4474046 4803010 6897303 6705878 1249933 1291181 323877 285205 302697 301046 346518 337516 333572 333564 230097 232679 746981 720264 1617345 1567677 485827 480567 703220 710275 888360 863287 927575 936715 982576 994694 965774 1077310 2322460 2420515 1478154 1185418 770633 756361 931659 926280 970283 982683 1019841 1030856 1153753 1155429 5239288 5468186 39.85 70.6 1
12:20:43 2024-01-23 725414 711533 220198 216224 349792 358522 377432 375789 240755 241051 297687 295974 330911 336212 4470652 4794292 6966505 6724912 1241343 1289313 323877 286853 303357 303275 345476 338545 331789 333830 228901 233171 746429 715131 1659141 1567337 485428 483473 701225 706111 893386 870632 924867 932930 989804 1002296 963303 1065253 2319737 2450630 1340746 1176992 777802 761753 926800 924202 980530 988279 1014823 1029094 1152923 1161377 5284229 5442887 39.85 70.6 1
12:20:44 2024-01-23 718650 714551 220053 216409 349823 356369 378835 373172 241193 240304 297535 298059 330876 338541 4474046 4746071 6882577 6724912 1259387 1291181 324911 286853 301597 303951 346518 337552 333572 333830 230329 232679 744919 711061 1626533 1581108 485864 481368 707230 709074 888955 871362 931468 931452 979825 999641 972369 1072676 2325155 2446008 1411170 1173643 771183 762330 929679 920942 973525 991183 1020216 1032072 1143704 1154684 5209103 5454578 39.85 70.6 1
12:20:45 2024-01-23 715385 713544 220431 215173 350885 359036 378871 376053 241124 241086 293010 297148 330876 339611 4480227 4849237 6910553 6706154 1247741 1291181 324401 286817 301278 302779 346518 337516 333807 333830 229614 233335 753581 721296 1611762 1572552 487508 481622 704219 710164 888771 866399 930303 938908 982770 992593 963415 1075711 2325155 2421802 1363264 1187113 773380 756361 931659 926147 971284 984873 1019841 1035454 1157136 1156314 5258099 5458482 39.85 70.6 1
12:20:46 2024-01-23 723838 713279 220053 216211 349827 357982 377697 376317 241159 240846 297535 296250 330911 336450 4474046 4804531 6975830 6716898 1236661 1289313 324627 287055 299872 303275 346518 339542 332562 333577 230116 233956 764300 720031 1616615 1566224 485428 483327 701189 707784 895112 867041 923693 934248 987555 1002735 962010 1068857 2316903 2434461 1407258 1178670 776693 756102 925099 924965 977749 988315 1012653 1026091 1153789 1163022 5284267 5442850 39.85 70.6 1
12:20:47 2024-01-23 719707 713636 220048 216374 349260 356369 378871 373172 241159 240677 297994 297705 330611 338541 4467667 4736692 6897303 6734290 1260714 1292864 324911 287104 301841 303026 348779 338289 333555 333180 230672 232644 755808 715904 1603096 1580427 486467 481999 705891 707113 885583 871907 932131 931599 977765 998834 970292 1075611 2327823 2443681 1413126 1169946 770633 763412 929679 918967 973393 992316 1020216 1031336 1143704 1153867 5210794 5458482 39.85 70.6 1
12:20:48 2024-01-23 713879 713549 220053 215104 350885 356083 378871 375453 241124 241086 293571 297563 330380 339574 4470855 4839858 6915718 6706154 1246691 1294780 327637 286795 303568 302636 346898 337370 333229 333685 230116 233299 752088 720264 1600658 1567677 486245 481319 704683 710275 889400 864548 926841 936796 982807 992593 963415 1075887 2320295 2421802 1363264 1184641 772837 756361 930338 926147 971284 984873 1016863 1035179 1157136 1155502 5257796 5458520 39.85 70.6 1
12:20:49 2024-01-23 722266 711533 219859 216073 349827 357982 377733 376017 241159 240882 297535 296215 330911 336962 4467667 4803565 6966505 6726385 1237397 1289303 326749 286916 302629 303097 346097 338586 331646 333830 229614 231993 757346 716154 1639114 1565950 485428 483473 701225 709074 893129 868273 923693 933585 984809 1001697 964099 1068857 2318550 2434461 1405301 1175316 776693 756102 925099 924309 977749 988279 1012653 1026128 1152923 1163846 5276647 5442812 39.85 70.6 1
12:20:50 2024-01-23 720729 713554 219706 216409 349787 359036 378871 373768 241193 240508 297535 298059 330876 338541 4470855 4736692 6895577 6735150 1258486 1292976 324803 287082 301810 303240 346239 337552 332832 333036 230439 232679 754337 710554 1620872 1576897 486814 482144 704892 707113 885583 868659 931654 931599 977765 997352 968465 1072788 2327823 2441948 1441013 1173643 769533 763412 930338 919656 973393 991183 1023197 1032072 1143704 1152235 5201666 5442850 39.85 70.6 1
12:20:51 2024-01-23 714387 712779 220242 215738 351168 356083 378568 375453 241159 241086 297114 297113 330380 339574 4474046 4844634 6922436 6707639 1247741 1291144 324365 286114 302482 302034 348779 339062 333301 332819 231012 232679 756567 722106 1601771 1571019 486245 481695 705391 712295 885583 862065 932291 938080 978494 991670 964785 1078998 2323502 2418370 1480189 1183798 770633 756361 931696 925877 968530 984873 1021296 1032398 1157136 1153867 5239288 5460390 39.85 70.6 1
12:20:52 2024-01-23 724429 713544 220467 215738 349827 358557 377733 376317 241159 241086 297682 296008 331639 336212 4474737 4813286 6983773 6715533 1239567 1292686 323616 287050 301810 303275 346239 338805 331538 333830 229578 231831 755074 715131 1622551 1567677 484797 483473 701225 707651 894802 868659 923693 931599 984772 1002405 963415 1066259 2318550 2449423 1342702 1179379 777802 758989 924442 922342 980530 989480 1013376 1026128 1151269 1161377 5276407 5438923 39.85 70.6 1
12:20:54 2024-01-23 717594 713549 219710 216776 349823 356333 378568 373208 241159 239816 294147 297807 332967 338801 4471386 4744970 6882301 6734518 1263382 1289350 324911 286929 301315 303275 347040 337552 333301 333830 230132 232679 743469 709037 1618050 1581381 486282 480639 706391 707651 885583 869507 933019 931599 977074 991742 970566 1072751 2326364 2443681 1409214 1175316 770633 762871 930998 919656 971321 991183 1022025 1031352 1144598 1152235 5200754 5449428 39.85 70.6 1
12:20:55 2024-01-23 713805 711533 220185 215139 350921 359036 378619 375766 240952 240801 293033 297008 333039 339187 4471386 4827034 6907144 6688439 1246305 1289313 323877 286114 300820 301401 346518 337589 333337 332783 230294 233007 746981 720264 1621148 1567405 486245 480603 704357 710275 888138 863324 930292 937416 981379 993295 962805 1077423 2318550 2416021 1456971 1182114 769203 755687 931696 926280 968530 984873 1022025 1032361 1153789 1154684 5239288 5464286 39.85 70.6 1
12:20:56 2024-01-23 724424 713958 220837 216236 349576 360019 378424 375346 240986 240944 293393 296933 333978 336304 4470652 4811722 6966505 6715533 1234732 1289313 323651 286759 300842 303240 345476 339062 331825 333830 229652 231349 741096 715131 1630648 1563999 485428 484230 701225 707651 894802 868008 923693 931599 984809 1001697 963415 1066535 2318550 2443681 1371194 1176992 777247 758989 925099 924122 980530 988315 1013623 1026166 1152923 1160555 5295721 5455201 39.75 70.6 1
12:20:57 2024-01-23 720152 716824 219912 217013 350208 358020 378727 376116 242379 240126 297902 297528 330876 339057 4477616 4746071 6891902 6720115 1262479 1291181 324394 286992 300381 304165 347336 337589 332832 333595 230294 232679 755808 710048 1615643 1581381 486245 481319 705391 708189 885583 869507 933019 931599 978494 1000282 971256 1072788 2326169 2445952 1411170 1173643 771183 763412 931659 921416 973393 991183 1021742 1029391 1146330 1153867 5207752 5461790 39.85 70.6 1
12:20:58 2024-01-23 716571 713435 220290 216305 351506 357982 378943 375453 241124 241765 293873 297915 330911 339020 4470855 4816718 6872990 6688439 1249970 1291218 323877 286316 301772 302107 347319 339062 333572 332027 231083 233007 751395 721441 1616407 1572135 488156 482790 706391 713307 885583 863936 935015 939485 978494 993998 962805 1081150 2321850 2418370 1486294 1182955 770669 755687 931696 926280 968530 986177 1021296 1034873 1156786 1156133 5235420 5471222 39.85 70.6 1
12:20:59 2024-01-23 726865 713544 221275 215104 349863 358593 378014 376116 240720 242275 293156 296250 331906 336103 4477032 4822037 6952285 6701371 1226555 1291181 323877 285896 302231 302706 345512 339542 331323 333830 230329 232679 755808 720137 1614927 1555852 485083 484843 703220 710003 893644 866426 926330 933991 984899 999540 959245 1066241 2309278 2431009 1407258 1179593 774483 755687 923703 926147 979646 988952 1016198 1031223 1160348 1161250 5297718 5458531 39.85 70.7 1
12:21:00 2024-01-23 724104 714461 220149 218073 350356 359134 378871 372649 241995 240801 296867 295355 331871 335464 4467667 4738657 6867280 6715324 1247741 1291218 324453 286992 299908 302319 344921 339062 332275 332855 230850 232679 746369 713092 1610453 1571431 484392 483473 706391 706111 888138 869322 930254 930241 981379 1003114 968465 1072438 2316903 2441948 1462956 1168570 771734 762183 929559 923381 975434 993952 1022754 1028554 1150220 1155392 5224348 5455201 39.85 70.6 1
12:21:01 2024-01-23 719707 713544 220467 215104 351267 357479 378691 373172 240922 241765 292182 297148 330911 336522 4467667 4798652 6868991 6687397 1248154 1291218 323355 286114 302181 301401 346518 338582 332868 331847 231047 232516 751395 720264 1604058 1567677 486971 483131 705621 712295 885583 863936 933019 939485 977765 991634 962805 1075598 2321850 2421091 1396564 1182038 771107 758926 931700 926280 971247 987663 1024947 1033868 1152936 1150606 5244853 5466453 39.85 70.6 1
12:21:02 2024-01-23 722649 713549 219736 215035 351452 358593 376600 373208 241159 245868 292182 297148 330946 333469 4470652 4831382 6952285 6696776 1227744 1290265 323651 285878 301313 301895 344957 339542 331825 333830 230132 232516 743469 720413 1606268 1557352 485083 484843 701225 710275 894283 867041 927652 935577 985598 999576 959245 1065901 2315333 2432137 1409214 1181195 773943 757844 925062 928918 977749 982719 1010980 1030601 1160496 1161377 5288164 5460390 39.85 70.6 1
12:21:03 2024-01-23 719572 713549 220053 216108 349546 357479 378943 373208 241193 241051 297609 297077 330911 338301 4467667 4733559 6882577 6729487 1257119 1291181 323654 287028 300574 304200 345476 338342 333572 333324 230688 232679 749450 713092 1606857 1580259 488156 482072 705391 708189 887507 868659 933019 931599 980447 999604 973062 1075517 2330126 2446592 1411170 1175173 771734 762763 930998 919656 973784 992571 1022754 1033659 1144598 1153794 5211072 5454914 39.75 70.7 1
12:21:04 2024-01-23 713345 711528 220088 215173 350912 355833 378871 375467 241159 241086 293220 297148 329885 339094 4467667 4849237 6901227 6706154 1245962 1291218 323877 286553 302519 303013 347040 337277 332562 333830 229578 231314 755074 719233 1606642 1567677 487735 481695 701225 710275 889705 867634 930228 940208 983237 992484 961899 1074934 2322460 2424969 1375958 1188022 773931 758400 932364 926147 972702 982611 1018239 1034798 1158851 1154717 5248694 5451024 39.85 70.6 1
12:21:05 2024-01-23 721694 711524 219745 216108 349827 357479 377733 375489 241193 240713 297640 296250 330876 335975 4467667 4794019 6957180 6706154 1245458 1287449 324453 287769 302024 303275 346275 339062 330822 335754 228901 232679 755808 712075 1607463 1567677 486814 483217 704182 709074 893840 871362 924898 931489 986923 1001551 968912 1064979 2315257 2455307 1367102 1176992 777802 761679 922439 924235 981351 991183 1015416 1029094 1152923 1160555 5276685 5438923 39.85 70.6 1
12:21:06 2024-01-23 713426 713035 219062 216439 350885 358020 378302 374066 242272 239595 297077 298049 329885 337548 4461300 4764828 6872782 6715533 1266423 1290265 323014 287468 300574 301436 347634 338582 331861 333830 229652 231864 752866 713853 1622262 1584481 488902 483094 706354 712258 885638 866316 932131 936907 977084 991670 968502 1078608 2326169 2442450 1409214 1182038 772280 759025 930338 922342 971321 982683 1026263 1032435 1152923 1148943 5235548 5442925 39.75 70.6 1
12:21:07 2024-01-23 716571 712788 219732 215773 351974 357479 376564 374066 241809 241086 292182 298954 330911 333541 4470652 4843038 6929204 6683650 1237117 1289350 322904 286150 305405 301365 347040 337681 330822 333613 230081 232935 743469 722106 1647293 1562503 487856 486217 704720 714322 893534 864548 926330 938080 986813 1000787 962047 1070904 2313682 2434461 1405301 1184641 776693 755687 925099 929970 977749 984873 1013972 1029391 1164592 1158095 5310739 5460390 39.85 70.6 1
12:21:08 2024-01-23 726830 714555 219714 215764 350885 359676 378871 372091 241228 240882 296694 296250 331906 333469 4461483 4747930 6891902 6710743 1251309 1291982 324453 287028 303236 303901 347756 340396 331037 333758 230905 231991 745771 712830 1608454 1572135 487508 485529 706391 710275 889669 870632 930254 934248 982807 1000719 970255 1069334 2315257 2452901 1428776 1172622 774483 762330 923703 922342 977749 992584 1019841 1025361 1151289 1154717 5273143 5452608 39.85 70.6 1
12:21:09 2024-01-23 719435 713549 220431 215070 352019 357515 378907 372091 241159 241765 293119 297841 330911 336998 4467667 4794292 6854600 6688439 1260677 1292938 323445 286777 305405 301964 347456 338952 331682 333722 230672 231955 756670 715131 1624277 1576897 488464 483217 708433 713307 885583 867041 934349 936833 975693 991670 968465 1074829 2318550 2440216 1411170 1181273 770633 758989 930727 924965 972702 982683 1023999 1033321 1152120 1148943 5229883 5452608 39.85 70.6 1
12:21:10 2024-01-23 723808 713031 220401 215104 351726 359387 376600 374066 241159 242105 292182 296905 331639 333505 4461483 4815260 6957180 6707639 1233749 1289303 324749 285735 303267 302212 347792 339469 331825 333830 230132 232026 743469 722848 1611492 1558185 485864 484843 703859 713666 893534 865812 924868 938117 984736 1000282 962047 1069626 2312564 2431009 1407258 1183798 776693 755762 924442 928886 980567 982611 1013972 1032185 1162143 1161377 5299378 5460390 39.85 70.7 1
12:21:11 2024-01-23 725242 713544 219745 215777 349899 359134 378943 372127 241193 241086 293266 297603 331906 335975 4461300 4727313 6905009 6717382 1252608 1291137 324081 287203 304108 301082 347076 337681 331323 333577 230850 231991 747200 713092 1608762 1571802 486814 484623 706391 710275 889705 868890 930292 934248 981415 1000683 967741 1069620 2316903 2445952 1462956 1171974 773380 762060 924442 922342 977749 991183 1019182 1026091 1151289 1154681 5267505 5445542 39.85 70.6 1
12:21:12 2024-01-23 716323 713549 219780 215104 352055 357443 377733 371239 241159 241086 292182 298049 330911 336998 4467667 4793801 6856289 6688325 1262890 1291218 323505 286589 304972 302931 347563 338582 331825 333595 231083 231848 745187 716154 1612298 1574661 487735 483131 706391 713307 885311 865198 933019 936751 975693 994694 966333 1078229 2318550 2434444 1409214 1181273 772280 758989 930998 923568 972702 982719 1026226 1032398 1152923 1148906 5239288 5451024 39.85 70.7 1
12:21:13 2024-01-23 717521 712310 219745 215139 352051 357982 376299 374066 241159 241086 292182 298989 330876 335464 4471675 4852047 6940697 6678866 1241903 1291070 324428 286956 300820 301365 348648 339987 330518 333830 229936 232679 752866 717178 1675695 1567677 488902 484843 703220 714322 893534 862028 927517 940115 984736 991670 963415 1071633 2318550 2434461 1365183 1189725 778912 757844 927732 928813 977749 984177 1013898 1032361 1165448 1157168 5323938 5454914 39.85 70.6 1
12:21:14 2024-01-23 722574 713544 219062 216073 350885 358269 375999 373208 241900 240730 293242 297769 333942 335721 4471221 4804124 6934684 6717153 1245420 1288399 324911 287729 299872 302991 346518 339062 331287 335754 228901 232679 746369 713853 1617709 1571019 486208 483473 703220 709074 891268 869926 926330 931599 986997 1003114 964890 1066316 2318550 2455145 1359425 1177831 777802 762330 922439 924309 982659 991883 1013935 1027629 1152651 1161377 5292133 5445542 39.85 70.6 1
12:21:15 2024-01-23 716819 713549 219062 216772 350885 359036 378014 376383 242401 239754 293393 297909 332805 338395 4461953 4762243 6872990 6716898 1260714 1291011 322904 287738 302024 303951 345996 337552 333337 333595 230329 232679 755808 710554 1630257 1580259 485864 482497 706391 708189 888138 870579 933019 931599 978494 1000246 968465 1075611 2327823 2441948 1413126 1172584 770633 763412 930338 919693 974252 993720 1023197 1032072 1144598 1154684 5193966 5434999 39.85 70.6 1
12:21:17 2024-01-23 713124 713284 220220 216240 351164 358020 378727 375346 241055 240908 292900 297666 333743 339428 4467667 4821849 6887733 6701371 1244186 1291218 324365 286866 300820 302319 346518 337552 332509 333830 230329 233171 743487 720413 1612123 1571019 486245 481319 703822 712295 889669 864585 930292 938043 985598 993998 964785 1078998 2321850 2418370 1363264 1184641 771734 756361 931424 929412 972702 982611 1019841 1038024 1155461 1156314 5248694 5466074 39.85 70.6 1
12:21:18 2024-01-23 725833 711387 220983 216305 349675 359207 378122 375874 241021 240908 297957 296215 331639 336486 4474046 4800151 6966505 6715533 1236025 1287486 323912 286956 302024 303027 345199 339062 331861 333830 228936 231831 757346 715131 1618080 1564838 485428 483473 701225 707651 891900 869507 923693 933585 984809 1002405 964785 1068095 2316903 2441948 1351749 1176992 777867 758327 926414 924965 980530 988315 1010980 1028361 1152120 1163735 5299622 5453988 39.85 70.7 1
12:21:19 2024-01-23 721721 713394 220255 216762 349366 357910 378871 373768 241159 241051 294392 297951 330841 338504 4462202 4715406 6873251 6724912 1253098 1291181 324911 286669 300574 301968 344921 338582 333337 332855 230850 232026 746369 715131 1593920 1580259 485864 481744 706391 708226 887595 869926 933019 933585 978494 1000282 968465 1075121 2327823 2440216 1413126 1171974 771107 763412 929020 919693 974980 992584 1024691 1031847 1147461 1157776 5200357 5438772 39.85 70.7 1
12:21:20 2024-01-23 719555 713451 220467 215139 351416 357479 378691 374293 240922 241765 292595 297563 333942 337220 4467667 4805636 6883517 6687397 1246067 1291218 323616 286190 301736 302107 348742 339062 331825 332819 231407 232026 753618 719233 1604576 1574370 487735 483473 707393 714322 887235 864585 933019 939485 978494 996106 965648 1080462 2324516 2430382 1411170 1183798 772280 758989 931659 925544 975397 990427 1028615 1037986 1157846 1151274 5238996 5460390 39.85 70.7 1
12:21:21 2024-01-23 723293 713953 220149 215070 351983 359640 377432 374328 241796 242446 292246 297633 331871 333541 4467667 4827949 6958333 6706154 1231618 1291218 325344 286553 300820 303275 345199 339062 331825 333541 230329 233007 743469 720413 1589319 1558457 486011 484843 701225 710275 891268 868890 926878 935352 987636 1001697 962047 1070866 2316903 2432734 1409214 1180433 775547 760009 927661 930203 981924 991091 1016273 1031959 1158630 1164597 5288347 5458807 39.85 70.7 1
12:21:22 2024-01-23 723845 714560 220396 216236 349576 359640 378943 373208 241193 241086 297114 295767 332138 336486 4458301 4726830 6863135 6720115 1250922 1291218 324911 287252 300820 302955 345476 339542 333807 333360 231047 232679 757279 714854 1609417 1572135 484737 484157 707894 707955 884209 871232 931654 931599 982807 1003114 970603 1072751 2318550 2446008 1494434 1169946 773323 760456 928986 922269 976860 993916 1022717 1026128 1149657 1154644 5224348 5447114 39.85 70.7 1
12:21:23 2024-01-23 720665 713544 220471 215915 351983 357479 378943 373208 241124 241765 293348 298049 330876 336998 4467667 4784135 6848415 6696776 1255641 1291218 323390 286553 302196 302319 347076 339062 332041 332585 231570 232026 746369 719233 1633439 1571802 487699 483473 706391 713814 885702 865130 933019 939448 978494 991670 965611 1081896 2326364 2422891 1411170 1185418 771734 760670 933028 926902 974085 982755 1026226 1034873 1157136 1152198 5232744 5460390 39.85 70.6 1
12:21:24 2024-01-23 719707 713540 219745 215773 352055 358557 376843 374066 241228 241086 292145 298119 330911 333541 4467667 4836162 6922083 6687397 1233954 1291181 324911 286114 304331 301401 346275 340024 331287 333830 230132 232843 754337 721296 1598597 1558457 486245 485186 704124 713307 891937 865198 924868 938117 986813 1002478 963710 1072438 2315856 2435595 1405301 1187176 777829 757304 925099 930902 981043 987626 1016140 1029391 1162121 1162074 5322517 5454914 39.85 70.6 1
12:21:25 2024-01-23 725795 714045 219925 216409 351983 360219 377432 372091 241228 240561 297535 297148 331906 333469 4464667 4743442 6912486 6706154 1250740 1291218 324453 287873 300364 302779 347076 340359 330786 333830 231047 232516 747200 712075 1605368 1574097 486971 486217 707393 710275 890703 871907 932965 935391 984091 1007381 968318 1069145 2320807 2455109 1445002 1175316 774483 764364 925099 922342 981961 992584 1022103 1026166 1152923 1158059 5277028 5451024 39.85 70.6 1
12:21:26 2024-01-23 716252 714551 219934 216069 352055 360056 378568 372091 241935 241086 293156 298989 330911 337236 4467667 4777252 6854600 6696593 1262890 1291218 324911 286992 301984 301401 347599 339062 332328 333360 231483 232026 755068 717178 1649588 1574661 487735 484390 709247 715264 888101 865665 935645 939576 980558 996814 969602 1080540 2324243 2436709 1413126 1182955 772280 761214 931659 926204 972147 988279 1029193 1035416 1153753 1151420 5241203 5442925 39.85 70.7 1
12:21:27 2024-01-23 718576 714285 220242 216258 352055 358557 376600 374328 242146 241086 292182 299478 330876 335975 4470855 4849927 6938529 6683650 1240131 1291218 323390 286992 304134 301401 347372 337208 330822 333830 230132 232679 752866 722106 1601279 1566959 489251 486217 705221 714322 894729 865783 928276 941585 986997 1000014 963415 1072211 2315856 2436758 1401389 1189718 777802 755687 927732 931290 977749 984873 1016177 1031626 1164629 1161377 5316340 5458807 39.85 70.6 1
12:21:28 2024-01-23 725684 713544 219745 216263 351416 359640 376564 372127 242103 241086 296904 298242 330946 333505 4461300 4774277 6910553 6705958 1253098 1291011 323997 287909 300574 302814 347076 337681 330554 333649 230798 232899 755068 711809 1617699 1575489 487856 486907 706727 710090 892267 869926 927538 934248 986150 1000683 967018 1069296 2316986 2455145 1448992 1173298 776693 762871 923008 922342 980567 993989 1019841 1026128 1152923 1156386 5273143 5441659 39.75 70.7 1
12:21:29 2024-01-23 716819 713549 219714 215738 352055 357479 377769 372946 242475 241086 292595 298536 330876 337548 4461300 4788667 6854600 6705958 1264692 1291218 323733 286992 305839 303575 347349 339082 333207 333758 231265 231991 752381 715904 1605173 1579977 488974 483473 708433 714322 885619 867634 935682 938080 978494 991706 971676 1078229 2324516 2443828 1411170 1182955 771183 758989 931424 923568 973393 982719 1026226 1037707 1153789 1151420 5229883 5442925 39.75 70.6 1
12:21:30 2024-01-23 719707 713044 220128 215173 352046 358593 377130 373768 241228 241086 292145 298745 331871 333577 4461483 4833779 6919878 6683764 1241305 1294780 324766 287181 302628 301259 348505 340506 330607 333758 230510 233299 743469 719233 1674072 1567405 489158 486144 704182 714322 894802 864585 926143 940819 984809 997389 962805 1072751 2318550 2440216 1405301 1190572 777802 756361 927732 930902 977749 984873 1015416 1032398 1164629 1160555 5316340 5460390 39.85 70.6 1
12:21:31 2024-01-23 726755 713544 219741 215777 350921 359676 377733 372091 241935 241086 297055 297078 332405 333469 4464667 4762355 6919878 6722203 1252608 1292056 323853 287918 302122 302316 347421 340989 330786 333830 230329 232679 760222 711809 1609482 1574370 487353 485690 705891 710164 893534 871196 927538 933991 985598 1003114 967055 1068857 2318550 2456887 1397477 1175316 776693 763141 924442 922342 981961 992584 1019182 1029094 1152084 1158095 5286316 5451024 39.85 70.7 1
12:21:32 2024-01-23 716323 714560 219026 216444 351983 356405 378907 372127 242679 241086 296904 298954 330876 337584 4461300 4772503 6885727 6722089 1268777 1292976 324911 287693 301810 303311 347599 338582 333337 333613 230743 233007 744919 710554 1621321 1585610 489158 482790 705891 710275 888769 869926 933019 935577 981379 999567 972674 1076655 2327823 2445971 1413126 1176992 772280 763412 931696 920904 972147 992584 1023999 1032398 1148806 1153051 5207351 5451024 39.85 70.6 1
12:21:33 2024-01-23 713935 712306 220431 216112 351447 356405 378907 376053 241228 241595 297114 297183 330380 339611 4461483 4844634 6912561 6697420 1249970 1291218 327637 286114 303525 302955 347421 337552 333807 333830 230329 233007 748452 720779 1622596 1571019 487856 482108 705391 713307 885497 865812 932965 940819 983504 991706 964927 1078120 2324516 2418370 1403345 1184641 773380 755629 934345 928886 972011 982683 1019491 1037707 1157173 1156350 5239288 5454914 39.85 70.6 1
12:21:34 2024-01-23 724763 713040 221156 216073 350638 358593 378302 374364 240789 241765 297535 296008 332405 336486 4465278 4804712 6952021 6683650 1231320 1291026 324911 286615 302692 302354 346553 340396 331538 333830 230329 233007 755808 722848 1595369 1558457 486245 485529 704393 712036 894168 865812 926183 938117 984772 1001428 962047 1069663 2311970 2432734 1370940 1182955 777247 755687 926414 930902 979871 982683 1016177 1029391 1164629 1161377 5291939 5442925 39.85 70.7 1
12:21:35 2024-01-23 727626 714050 219780 216108 351452 359712 378302 372091 241228 240597 293694 297804 333978 333253 4468029 4742858 6901227 6711131 1251309 1290092 324453 286974 300820 302354 346553 337208 331825 333595 231047 232026 749268 713092 1605666 1572430 485557 485800 707931 710275 891004 868695 931691 932634 984201 1000756 968539 1070912 2318550 2448196 1458966 1175173 774483 762330 925099 922342 977786 992316 1021296 1026128 1151289 1156350 5259814 5442850 39.75 70.6 1
12:21:36 2024-01-23 716307 713540 219780 215177 352055 360056 378583 374222 241693 241693 292522 297944 331535 336889 4471386 4785020 6855035 6702610 1266498 1291218 323997 287099 301736 302354 347634 339062 331404 333830 230688 232026 747477 715131 1637045 1576897 489158 483473 708433 712642 885619 867041 935682 936751 978567 991742 970603 1078229 2321216 2439029 1411170 1181273 771731 760100 931424 924272 973562 988315 1026226 1035150 1155461 1150606 5235548 5458482 39.75 70.6 1
12:21:37 2024-01-23 719596 714470 220189 216537 351794 358450 377554 374186 242133 241657 292000 298813 333743 335283 4470855 4853160 6944030 6687557 1233492 1290228 323616 286992 302656 302071 347599 340506 331825 333830 230294 233007 755808 723367 1594698 1562616 488428 486217 705355 714322 891937 866426 928314 940819 986900 1001697 962768 1072751 2316903 2434461 1409214 1187176 778424 755687 927732 931562 980567 982611 1016901 1032361 1164629 1164670 5314894 5470255 39.85 70.6 1
12:21:38 2024-01-23 729464 714477 220290 216641 351272 361556 377518 375053 242099 241015 293743 297113 331604 333469 4464667 4782482 6902518 6706342 1251309 1291181 323961 287725 300820 303240 347040 338191 330786 333830 231012 232679 745771 712075 1608513 1574370 487662 487105 707393 710275 889302 869889 929556 935577 984201 1000683 968428 1069582 2318550 2452901 1415083 1175316 776693 763412 925757 922342 980567 993286 1022754 1026128 1152923 1157986 5280594 5452357 39.85 70.6 1
12:21:40 2024-01-23 716571 715408 220066 216309 351875 357407 378835 372056 242440 241051 292754 300484 330841 337438 4462202 4788756 6845275 6696776 1262614 1291181 323697 286992 301736 302071 349769 339062 331825 333830 230294 232516 744919 711809 1641666 1582505 489158 483473 709401 713814 887953 867041 935682 937342 975656 998787 971293 1078961 2326169 2443658 1411170 1179556 772837 763412 931696 923568 973393 991183 1024691 1034835 1150146 1157776 5212582 5434849 39.85 70.6 1
12:21:41 2024-01-23 716571 712504 220396 216039 351371 356369 376843 375417 241159 241051 293816 298919 329885 337402 4461300 4847543 6942203 6678018 1240131 1290228 323654 286754 300785 301436 348648 339062 330786 333830 230097 233007 740569 717178 1629308 1567677 489251 485186 703220 714322 891268 863287 928181 940819 986997 991670 964099 1072713 2318550 2434461 1399433 1190572 778635 756164 927732 928813 979609 986877 1017651 1034986 1165411 1160427 5322512 5449428 39.75 70.6 1
12:21:42 2024-01-23 722687 713958 220255 216746 351380 357982 376528 373208 242505 240677 297535 297598 330946 336486 4461483 4780729 6932291 6715734 1247883 1287449 323997 288088 300328 302955 346518 339542 330786 335754 230294 232679 751395 711799 1607425 1572135 486934 486217 704357 710003 890636 869926 927652 934248 986297 1003114 966981 1068057 2318550 2460374 1405301 1175316 777780 765013 924877 926204 983321 993177 1018927 1030413 1155307 1162074 5292128 5449152 39.75 70.6 1
12:21:43 2024-01-23 714906 714555 219521 217137 351839 356405 378266 374328 242644 241051 297114 298919 330876 338265 4458301 4779310 6843592 6710743 1268307 1294889 323469 287837 300820 301401 348368 338822 331538 333830 230258 232026 750824 713853 1626584 1581911 489158 483473 709438 714322 885583 867634 935682 938043 978457 997352 971293 1078998 2326169 2449492 1415083 1185418 773943 761753 933028 926166 974048 990464 1028615 1035379 1155381 1152235 5237360 5444024 39.85 70.6 1
12:21:44 2024-01-23 718577 713549 220057 216073 352046 358269 377410 374328 241193 241765 292145 298954 330911 335464 4461300 4840654 6919878 6669274 1241903 1291218 323355 286992 303143 301401 348368 339542 331287 333830 229936 232679 754337 719233 1658810 1567677 489158 485529 702061 714322 894802 863936 927652 940819 984772 991706 964099 1072211 2324705 2439060 1401389 1189718 778357 758385 929714 932229 977749 984873 1015379 1031884 1166112 1160519 5324345 5449428 39.75 70.6 1
12:21:45 2024-01-23 725827 713544 219889 216448 351168 358557 376564 372649 242272 240730 297114 297148 330911 333541 4458301 4784471 6915994 6696776 1248875 1289313 324453 287432 300328 302743 346518 340044 330554 333830 230688 232026 747818 712075 1603997 1571862 487316 486217 706391 710275 892267 869926 928895 934248 986150 1006522 970255 1066090 2320807 2457605 1452981 1176013 777802 764495 925099 922342 983844 993275 1021296 1026128 1152084 1159552 5275036 5445542 39.85 70.6 1
12:21:46 2024-01-23 715490 714546 219741 216073 352055 360056 378302 372056 242644 241086 293010 298745 330876 337475 4455123 4779310 6845275 6696776 1262890 1291181 324453 286992 305405 302283 347634 339062 331825 333830 231285 231991 747200 716154 1608571 1576897 488811 484230 708433 714322 886251 867634 936830 942256 980558 997520 970292 1081199 2322185 2434461 1378718 1182955 770554 762531 933028 926204 972147 988315 1028337 1036967 1155424 1152235 5220477 5445542 39.75 70.6 1
12:21:47 2024-01-23 721753 714294 220092 215773 352046 359315 377697 374328 242146 241765 292182 298049 331871 335975 4458301 4831382 6919878 6683764 1238362 1290228 322904 287028 303630 301401 347599 339542 330822 333830 230329 232679 752866 721067 1629212 1566565 489251 486797 705184 715227 896389 865167 928314 940708 989101 1000787 964674 1072676 2314209 2440180 1397477 1192268 777802 758952 929052 929966 977749 984873 1016901 1035416 1165448 1158059 5312712 5449428 39.75 70.6 1
12:21:48 2024-01-23 720665 713544 219710 216478 351434 357982 376564 374328 242644 240677 297535 297545 330911 336962 4458301 4791292 6929204 6696499 1249485 1290265 323997 287432 304108 303240 347319 337918 329822 333830 230688 232516 755068 713341 1618049 1576284 488902 486907 706727 710127 895118 871982 931633 935540 985598 1000683 968428 1071671 2318550 2458630 1407258 1176587 778357 763953 924248 922342 982659 993989 1019841 1029094 1154561 1158059 5273143 5440050 39.85 70.6 1
12:21:49 2024-01-23 716270 713549 219710 216073 352055 357192 378568 372910 242644 241051 292595 298954 330380 337475 4461483 4774207 6854600 6706154 1264692 1294889 323469 287028 303414 301717 347599 339062 332832 333613 231122 231848 764674 715390 1628264 1579977 489010 484047 709905 715847 888138 867041 937017 938117 982576 991706 971219 1078998 2326364 2441948 1409214 1182955 771734 760064 931424 926765 974215 988315 1026263 1038446 1155424 1152235 5220477 5442925 39.85 70.6 1
12:21:50 2024-01-23 719670 713044 220233 216073 352046 358557 377432 374364 241193 241425 292250 298954 330946 335464 4464667 4837215 6929204 6678866 1234260 1289350 323390 287086 305363 302070 348779 340396 330536 333830 229991 233299 752866 721296 1637862 1571528 489010 486217 703822 713147 894802 867016 927500 940819 986900 998834 967534 1072751 2318550 2440216 1401389 1189725 778357 756066 928361 931562 980530 982611 1016863 1033906 1164629 1161377 5314533 5451024 39.75 70.6 1
12:21:51 2024-01-23 723719 712531 219745 216444 351416 358557 376564 373505 242272 241086 297265 297493 331639 336492 4458301 4786064 6919878 6706154 1250273 1291944 323673 287774 302050 303097 346898 339505 330643 336430 230152 232644 747818 712075 1612870 1572135 487353 487330 707230 710238 893534 871196 926841 936093 984772 1003114 967018 1069620 2318550 2458630 1405301 1175316 778357 764766 924442 924309 981314 993989 1019145 1031336 1152120 1161377 5282542 5440050 39.75 70.6 1
12:21:52 2024-01-23 715815 713549 219556 216444 351983 356405 378835 373768 242644 240304 297687 297979 330876 338577 4461483 4762243 6872782 6727029 1263905 1292976 324875 286848 301700 303772 346898 337407 333157 333794 230329 232679 755808 709037 1632141 1581381 487280 483131 706391 711098 891635 871232 934349 934248 979916 1000282 971293 1075887 2327823 2443681 1415083 1173643 771734 764495 931659 921688 974943 993989 1024729 1030893 1146293 1153829 5192260 5449428 39.75 70.6 1
12:21:53 2024-01-23 712348 711624 220467 215143 351447 356369 378979 375189 241159 241595 296904 296763 330911 339611 4451948 4821101 6905009 6697954 1247703 1292976 326956 286374 301701 302319 346518 338582 333807 333306 230798 233299 751395 720779 1604830 1571019 488902 482072 705891 713814 888138 865198 934300 940819 981379 991742 965611 1078888 2323502 2418370 1415083 1184641 773380 756164 935674 928155 971321 982647 1020253 1035454 1158778 1154644 5229883 5454914 39.85 70.6 1
12:21:54 2024-01-23 724763 711542 221648 216073 350885 359387 378302 374328 240420 242105 297114 296215 331906 335138 4464482 4818708 6960004 6679208 1234797 1291218 324911 287028 304640 302034 346411 339542 331789 333830 230329 233007 752866 724189 1601543 1558457 486971 483856 704393 714099 891900 865812 926841 939485 986203 1000282 962047 1075717 2315257 2434461 1409214 1184641 777802 755629 927073 931562 980530 982647 1016901 1032398 1166046 1161377 5307296 5449428 39.75 70.6 1
12:21:55 2024-01-23 727626 714560 220044 216108 351983 360219 378302 372911 241228 241086 297324 297598 332370 333505 4465278 4762316 6907369 6706154 1251309 1292686 324309 287634 300574 303027 347076 339840 331037 333830 230850 232026 757968 712075 1607367 1572135 486971 483856 707393 710275 888043 869926 930254 934248 984201 1000756 968465 1069314 2318550 2453369 1445002 1175173 776693 763412 926414 922342 981961 993720 1022025 1026166 1152923 1157204 5267227 5440050 39.75 70.6 1
12:21:56 2024-01-23 715252 714555 219745 215143 352055 357192 378568 372056 241935 241595 292790 298708 333942 337220 4461953 4782699 6845275 6696776 1261091 1291218 323997 286884 303740 301859 347076 339062 332364 333830 231407 232026 724638 715131 1601671 1575779 489158 484157 709247 714322 885583 867041 935682 939448 980647 991742 968539 1078888 2321850 2433306 1418917 1182955 770557 760064 931387 926280 973393 988315 1026263 1037707 1155461 1152235 5222419 5451024 39.75 70.7 1
12:21:57 2024-01-23 719707 713040 220431 215812 352051 359352 378014 377184 242029 241479 292073 297979 333743 335319 4464998 4831382 6934684 6669316 1241016 1290265 322904 287028 301736 301401 347599 337681 330822 333830 230329 233007 754337 719233 1651846 1567405 489158 485873 702330 713110 892010 864585 926183 940819 984772 997389 962841 1072438 2315257 2440216 1401389 1188879 777802 754994 927732 930902 979834 984873 1016901 1032435 1164629 1162199 5314533 5451024 39.75 70.6 1
12:21:58 2024-01-23 727421 714377 220149 216904 351659 359945 376457 374788 242505 240944 293388 297909 331766 333397 4448936 4789022 6932329 6706154 1245458 1287449 324453 287347 305464 301117 346518 339062 330554 335754 229578 232843 755808 712075 1628337 1571019 486971 483181 704357 709771 891973 871196 926183 935577 986900 1003114 966333 1066535 2318550 2455145 1365183 1177831 778357 764224 922476 924965 981314 993989 1016887 1031336 1153789 1162199 5280794 5441816 39.75 70.6 1
12:21:59 2024-01-23 716571 713921 219605 217502 351555 359036 378691 373887 242505 239922 297535 298084 330380 338062 4461483 4755450 6872990 6715533 1264045 1291218 322939 288350 301597 303275 348742 338067 332868 333595 230850 233007 753618 711061 1628806 1580259 486245 483473 707931 709771 888769 871232 935015 934248 981379 1003189 968502 1075887 2327823 2440143 1418995 1168645 772280 762330 930338 920703 977056 991697 1024729 1031336 1149657 1157204 5223789 5453988 39.85 70.6 1
12:22:00 2024-01-23 718539 714445 221324 216120 351803 358522 378943 374364 241159 241765 292905 299600 331871 336724 4458301 4794292 6869267 6687434 1248154 1291218 324666 286150 303703 302319 347076 339062 333807 332855 231047 233007 751395 720264 1603018 1572135 488902 483473 707393 714322 888138 865812 934077 940819 981342 991778 967018 1081887 2324516 2418370 1430732 1183798 772006 756735 934345 927497 972702 982683 1023234 1037911 1159419 1157776 5231501 5452357 39.75 70.6 1
12:22:01 2024-01-23 725827 713544 221120 215100 351699 359676 378583 374221 240922 242275 297270 296905 331906 335174 4458301 4809417 6957180 6706154 1233559 1287449 324627 287211 300364 302990 345996 339542 331861 333830 230365 232027 749769 716900 1620558 1562889 485484 484843 702720 710003 893910 868732 926330 935352 990510 1003114 964099 1069626 2316903 2434461 1411170 1177880 777802 760100 927000 926147 983143 993275 1016198 1030488 1158669 1166321 5288258 5433628 39.85 70.7 1
12:22:03 2024-01-23 719698 713325 220290 216197 349264 358018 378907 373768 241796 241595 298031 295767 330946 338026 4451948 4721678 6853373 6715324 1255289 1291218 324911 287670 300856 303987 345512 338582 332545 333595 231047 232679 749268 715131 1599180 1580783 486971 483473 707393 710275 888138 871870 935015 934248 980647 1001697 971293 1077423 2327823 2443681 1445002 1174479 772280 765359 933028 923343 976860 996805 1025309 1034986 1148586 1157961 5194243 5444024 39.75 70.6 1
12:22:04 2024-01-23 713899 713549 220506 216108 350625 357479 378691 376618 241159 241765 297114 297841 330911 339057 4448936 4794708 6882301 6682627 1245455 1291218 324890 286589 303432 302354 347076 337589 333572 333360 230168 233171 746981 720779 1606642 1571019 488428 482790 706121 713814 889669 867041 933019 940819 984201 991706 965611 1078755 2327823 2421091 1488329 1185418 772768 758926 935637 928918 973356 989763 1025679 1035454 1158851 1153829 5227941 5445542 39.75 70.6 1
12:22:05 2024-01-23 725827 713544 221236 215104 351735 359712 377733 374364 240957 242275 297114 297148 331906 335464 4451948 4808290 6912449 6678018 1230107 1290265 324911 286114 302727 302319 346553 340118 331825 333830 230329 233007 754337 722471 1622586 1558185 486245 486217 705391 713814 891973 867041 927575 940152 987636 1002405 963141 1074905 2319737 2433865 1499421 1184641 778912 758511 927695 931415 983084 982719 1016938 1031664 1165448 1163846 5292373 5454914 39.75 70.6 1
12:22:06 2024-01-23 726558 713549 220273 216263 351452 360172 378604 372649 241935 241086 297535 297183 331906 333469 4448936 4734533 6887771 6696593 1251309 1290265 323997 287068 300856 303240 347076 338227 331825 333830 230565 232516 744341 712584 1604682 1572135 486282 485027 709438 710275 889375 869926 933019 933991 987555 1008772 973062 1074212 2322460 2455858 1462956 1177831 777802 763412 927073 923568 982442 991697 1022959 1029094 1151269 1160409 5258099 5435037 39.75 70.6 1
12:22:07 2024-01-23 715563 712039 220277 216108 352051 357766 378871 372127 242180 241765 296694 298536 330911 337511 4455123 4767102 6840402 6691999 1259296 1291218 324911 287064 301772 302354 348140 339062 332364 333360 231605 232026 750718 715904 1637883 1574661 489158 484843 708433 713183 887507 867634 936867 942256 981952 998421 968318 1083594 2322460 2432734 1375087 1182955 771734 762183 934345 927190 972183 989784 1026114 1035491 1158851 1153867 5220477 5451024 39.75 70.6 1
12:22:08 2024-01-23 721694 712535 220277 215139 351789 359676 377432 374328 241228 242275 292182 298449 331639 333541 4458121 4825595 6919878 6677741 1233529 1289350 323164 287028 302692 300840 346796 337208 331825 335250 230365 233007 754337 721296 1626450 1561779 488464 487215 706225 715264 895750 865701 928976 940004 989101 1000137 964025 1075517 2311970 2432599 1367102 1188842 778357 756200 927704 931565 977749 982647 1016938 1032435 1164629 1159734 5307296 5451024 39.85 70.6 1
12:22:09 2024-01-23 725600 713544 219745 216483 351452 358557 376600 373541 241935 241086 297535 297183 330946 335501 4448936 4756943 6902593 6696593 1247703 1287486 323997 287468 305464 302814 346553 339542 330822 333866 230132 232026 749450 711300 1636155 1576284 488902 487252 706727 710090 891158 873222 930968 934137 988962 1005244 967704 1069334 2317505 2452629 1476119 1176013 778912 763412 925757 922342 981961 993989 1021296 1028440 1155381 1158022 5269382 5438428 39.75 70.6 1
12:22:10 2024-01-23 713357 715307 219022 216192 352015 357443 377697 372614 242609 241086 292898 298675 330876 336962 4455288 4764828 6867280 6696776 1262890 1290946 323925 286992 303310 301401 347563 339062 333036 333613 231122 231813 745187 715904 1629994 1581101 489010 484390 710409 715847 888064 869234 937017 938043 980410 998933 970181 1078961 2326364 2443681 1411170 1182681 772285 760064 931659 926280 975174 988315 1028459 1035454 1155424 1152235 5227941 5449428 39.75 70.6 1
12:22:11 2024-01-23 719086 711528 220361 216258 352015 358522 376564 374328 241159 241051 292145 298154 330876 335174 4455288 4827949 6920925 6669274 1238064 1290228 324911 286992 303630 301117 348362 339840 331502 335718 230708 233583 754337 721296 1649153 1570684 488974 486217 704320 715338 894802 867016 926804 942218 987599 997352 966463 1074784 2318550 2438486 1401389 1189688 778912 757788 927732 931562 977749 987663 1016863 1032398 1166280 1162199 5305127 5449428 39.75 70.6 1
12:22:12 2024-01-23 726112 713549 219714 216448 351416 358522 376564 373172 242237 241501 297535 297563 331604 333505 4452111 4770866 6901227 6696776 1250273 1292854 323673 287585 303740 303097 347141 340989 330643 335682 230834 232644 749268 712584 1620314 1572135 487662 487561 706281 710275 894802 870542 929556 936928 986297 1000719 968428 1069258 2318550 2455145 1443007 1175316 777802 763412 925757 923568 981961 993989 1022025 1029094 1154606 1158059 5258099 5438466 39.85 70.6 1
12:22:13 2024-01-23 715453 715307 219710 216073 352010 357443 378835 372091 242644 241086 292803 298919 330654 337236 4445909 4765644 6835950 6707412 1269355 1292976 324286 288134 301445 302601 348434 338363 332652 333830 230976 233007 754337 710790 1610763 1585882 489158 483473 707393 712621 888043 869507 934300 936678 982770 1000282 974057 1078998 2327823 2449423 1441013 1179556 773943 763953 931696 922342 973525 992584 1025421 1034642 1151289 1153829 5196626 5423290 39.75 70.6 1
12:22:14 2024-01-23 714535 713279 220431 215773 351402 356369 378871 376053 242016 241765 297535 297563 330611 339334 4448936 4811722 6886144 6687987 1247741 1292976 327210 286777 303482 302743 347300 337552 333807 333830 230763 233335 751395 720031 1616149 1572135 488244 482753 706391 714322 890666 867041 934146 940819 984201 997389 965611 1082001 2321850 2421802 1409214 1184641 771734 756698 934345 930593 972702 982647 1020216 1038446 1160496 1156350 5227941 5449428 39.75 70.6 1
12:22:15 2024-01-23 725242 711524 221120 216078 350356 358557 378266 375417 241090 241595 297687 296855 331871 335464 4448936 4792965 6955576 6669122 1232498 1291144 324911 286517 302692 303901 346097 340265 332292 333564 230329 232679 746369 723367 1609417 1558457 486208 486217 705391 713814 892084 867041 926841 939485 986900 1001697 963415 1075598 2315856 2434461 1411170 1184641 777802 756361 927732 931562 981961 989711 1018388 1032398 1162907 1161377 5289999 5445542 39.75 70.6 1
12:22:16 2024-01-23 727589 713544 220053 216073 351416 359676 378568 372946 241900 241086 297535 297598 331906 333469 4459424 4775043 6917981 6696776 1247628 1290989 324574 287837 300749 302991 346518 340024 330500 333830 230329 232679 744341 712075 1614580 1572135 487699 483856 706391 710275 894283 871159 929593 934248 984772 1000719 968428 1069296 2318550 2455145 1478154 1175316 777802 763412 927459 924309 983358 993989 1021296 1028478 1154570 1158022 5265617 5430671 39.75 70.6 1
12:22:17 2024-01-23 714947 715307 219710 216529 351974 357407 378266 372911 242679 241086 293167 299126 333436 337972 4452521 4773267 6867280 6706342 1265595 1290946 324453 288210 303556 302036 347634 338582 332567 333830 230976 231991 760064 715131 1625669 1581381 489158 484500 710445 714322 888138 869234 935405 939448 978494 997389 973062 1078998 2326169 2443681 1409214 1182681 773380 761214 933682 926939 975870 990483 1029193 1038446 1157099 1153051 5227941 5449428 39.75 70.6 1
12:22:18 2024-01-23 718465 711528 220467 216444 354047 358557 377446 377451 242367 241514 292937 298501 334123 338234 4452521 4831382 6912374 6669311 1241895 1291218 323842 287028 300820 302071 349175 339542 331287 333830 230294 233691 749268 717178 1675575 1571019 489158 486217 703859 714157 894802 865812 926841 942256 986900 997389 964785 1075665 2325155 2440216 1405301 1190572 778912 759479 929714 931562 977749 982575 1016901 1035416 1167144 1160519 5305127 5436170 39.75 70.6 1
12:22:19 2024-01-23 723502 713288 220149 217216 351695 359388 376987 374186 242540 240908 293804 297915 333743 336615 4455288 4783586 6920405 6701371 1250340 1291144 324453 287913 300785 303275 347040 339302 329858 335754 230294 232679 750718 712075 1607639 1572135 487699 486217 705391 710275 897384 872468 927538 934248 986900 1000683 968465 1069452 2321850 2460374 1361344 1178670 778912 764495 925099 926280 984137 991625 1019841 1029354 1155424 1163022 5275036 5445715 39.85 70.6 1
12:22:20 2024-01-23 718103 715265 219609 217316 351835 357300 378727 374186 243047 240126 297535 298501 330619 338577 4455478 4743458 6873251 6706154 1264323 1291218 324730 288314 300988 303240 347634 338582 333337 333830 230688 233171 749268 711061 1614251 1583868 489251 483473 706391 710275 889039 871196 934300 935315 982807 1001697 974057 1078998 2331135 2445952 1407258 1178670 774483 765038 933682 922342 974215 993989 1024729 1033906 1148806 1154681 5192746 5442925 39.75 70.6 1
12:22:21 2024-01-23 714535 713674 220908 216305 351798 357300 378907 375489 241124 241595 293034 297458 330876 339538 4448936 4803010 6868694 6678866 1244186 1291218 323877 286517 302196 302779 347599 339302 333807 332855 231407 232679 752866 721296 1611615 1573252 488204 483473 707393 714322 888226 866426 935682 940819 981379 997121 967018 1081306 2323502 2421802 1486294 1184641 771107 756735 935674 927226 972702 988279 1024691 1037131 1162796 1158599 5216555 5458633 39.75 70.6 1
12:22:22 2024-01-23 726865 714546 221089 215104 351699 359640 378014 374364 241124 242787 297105 297340 332370 335283 4448936 4804824 6902518 6668639 1229530 1290092 322904 286553 302692 302779 346553 337954 331825 333830 230850 233171 743469 721296 1619359 1558457 486245 484573 706391 713814 893276 867041 927538 940819 987636 1003114 963415 1074079 2315257 2432734 1411170 1185418 778912 757973 927732 931562 982442 991561 1019182 1035725 1166276 1162949 5307177 5458633 39.75 70.6 1
12:22:23 2024-01-23 726522 714555 220837 216684 351911 360726 378871 372614 242367 241309 297320 297598 331906 333469 4452111 4738657 6892682 6687397 1251309 1291181 324453 288350 300820 302991 347319 338227 331789 333830 231407 232679 748093 713092 1615967 1574661 487735 485292 709438 712295 889375 871196 932982 935352 984772 1007911 971293 1072438 2318550 2455145 1478154 1175316 776693 764816 928741 924745 983321 993952 1024947 1031959 1156128 1161250 5267505 5437921 39.85 70.6 1
12:22:24 2024-01-23 715490 714551 220048 216258 353539 358269 378871 372056 242644 241765 293394 299024 330911 337236 4452111 4775127 6835950 6696776 1259296 1294889 324453 286992 303666 302283 347599 339302 332328 333830 231407 232026 748629 716666 1643840 1576625 489158 484500 709438 714157 888138 867041 935405 940819 978494 997389 972674 1080540 2322865 2443844 1413126 1184572 776663 762072 934308 926280 978252 992571 1029006 1035416 1155381 1153867 5235420 5443038 39.85 70.6 1
12:22:26 2024-01-23 717433 714555 220242 216258 352055 357443 377432 375189 241228 241595 297109 299652 330841 337279 4461483 4858235 6922360 6682627 1240732 1291218 323390 287028 300820 302319 348684 339302 331556 335754 230132 233070 751395 717178 1630148 1567677 490201 484843 702294 714194 891937 864585 927538 944945 984772 991742 964785 1075636 2326364 2439650 1407258 1193971 778912 762110 930375 930240 977749 984873 1019114 1035454 1162070 1158022 5305127 5443038 39.75 70.6 1
12:22:27 2024-01-23 721481 713044 219066 216780 350921 358305 376564 373768 242272 240677 297526 297148 330946 337236 4452111 4763712 6932329 6696776 1245458 1289313 324453 287873 299908 303240 346275 339302 331287 335754 229936 233007 747818 712075 1612741 1567677 487699 485529 705391 710275 894544 871232 928922 934248 989693 1005098 970255 1068707 2322460 2464755 1363264 1178670 780025 763412 924442 926280 982706 995359 1016863 1032147 1154643 1162037 5271269 5443038 39.75 70.6 1
12:22:28 2024-01-23 713394 713044 219062 216966 351731 356405 378302 373768 241900 239524 297109 298501 330654 338301 4452111 4746071 6848462 6696776 1264323 1291181 324730 287922 300988 302779 348368 338822 333337 333830 230329 232679 754337 710554 1619167 1584992 489158 483473 706391 711789 886087 873222 936872 938834 983357 1001587 975444 1078886 2331786 2449423 1403345 1178670 774483 765013 934345 922342 974252 993286 1027070 1035454 1151289 1154644 5192899 5427202 39.75 70.6 1
12:22:29 2024-01-23 712248 713540 220467 216073 351983 356405 378943 376053 241159 241086 297114 297183 330876 339611 4448936 4798918 6873251 6678952 1245073 1291218 323912 286079 303630 303027 347040 339062 333807 332819 231047 233007 749923 722330 1614171 1571019 488464 482790 708237 717216 890591 866931 935645 940745 983320 999641 968912 1080187 2323502 2421802 1441013 1187176 772837 757862 935674 931565 973393 982719 1023197 1037707 1160224 1158022 5220477 5445542 39.75 70.6 1
12:22:30 2024-01-23 726007 711528 221466 215773 350921 359387 378871 374328 240755 242105 297691 298131 331906 335464 4448936 4794292 6944030 6687397 1231191 1291011 324925 286217 303850 302706 345476 339542 332364 333830 230688 231636 754337 719233 1599965 1562503 487508 486107 703220 711715 896710 871362 928976 938241 990510 1003114 964785 1069314 2318084 2431009 1413126 1181273 777802 759526 926414 928850 981961 991183 1013935 1029391 1158851 1163771 5259814 5438927 39.75 70.6 1
12:22:31 2024-01-23 720458 714290 220431 216073 349827 358557 378619 373732 241228 241086 297609 295767 331871 337475 4448936 4705663 6854325 6706154 1252533 1287449 324911 287126 304810 302919 345199 339062 333572 332531 230834 233099 744919 715904 1599724 1581101 487508 482912 709130 709010 890116 871196 935682 934248 981379 1003041 971256 1077423 2326364 2443681 1390131 1173643 771734 765038 931659 922342 976363 993989 1026226 1032161 1146293 1154681 5185456 5434999 39.75 70.6 1
12:22:32 2024-01-23 718686 713540 221116 215777 351943 358018 379015 374328 241159 242105 296694 298049 330911 336998 4448936 4782544 6863926 6673255 1246342 1291218 323912 286235 304066 302280 348779 337997 332545 333036 231661 232644 750718 719233 1605000 1576336 489010 484806 709438 713183 888142 866399 935442 940819 979916 991742 972369 1081925 2318550 2425351 1367824 1182955 771731 759479 933682 927497 972147 990483 1026263 1037707 1158778 1154681 5211072 5440050 39.75 70.6 1
12:22:33 2024-01-23 723812 711528 220431 215139 352019 360056 377697 374328 241193 242105 292241 297078 331871 335501 4448936 4812837 6929744 6673255 1225961 1291011 324766 286535 305580 302070 345890 339505 331718 333758 230223 233135 754337 721296 1636088 1558457 485901 485027 707230 714322 894802 867041 927575 940400 987672 1002405 962047 1071187 2314209 2427564 1439018 1182955 777802 756735 926414 931562 981961 988351 1019841 1032398 1161262 1163022 5261601 5427239 39.75 70.6 1
12:22:34 2024-01-23 723596 714070 219745 216108 351943 359676 378871 372091 242029 241051 293608 296940 331906 333505 4442739 4720112 6873251 6693130 1250740 1289303 323853 287288 302159 303097 349484 339469 331782 335718 230652 232679 746369 711061 1606396 1574370 487699 484573 706391 710275 896710 872468 927575 935577 984772 1000756 968465 1069620 2318550 2458804 1407258 1175316 778391 764495 925099 926280 982743 991625 1019841 1031336 1156786 1160555 5259988 5430671 39.75 70.6 1
12:22:35 2024-01-23 714441 713549 219561 216258 351686 357192 378338 373803 242679 240339 297114 298084 330380 338062 4445909 4755450 6876308 6707639 1265718 1292976 324645 287729 301554 304165 347563 338306 333337 333270 231158 233335 755808 710282 1620759 1584992 489600 483217 706391 710275 888410 871232 934741 935352 982807 1001697 974057 1075598 2327823 2445952 1443007 1177831 773656 765581 933682 922342 974980 993989 1026226 1034679 1149620 1154681 5185575 5430709 39.75 70.6 1
12:22:36 2024-01-23 714498 713040 220502 216258 352019 357479 378979 375189 241124 241086 297114 297598 330876 339057 4448936 4772212 6875046 6679208 1249523 1291218 323877 286642 301772 302319 347314 339542 333807 332783 231407 233007 758060 722626 1623495 1572135 488464 483473 706391 714174 887708 866426 935682 940819 981379 997389 967055 1081925 2322865 2421802 1484259 1183798 772280 756771 935674 928191 972702 982719 1023234 1035454 1159402 1154644 5220477 5435037 39.75 70.6 1
12:22:37 2024-01-23 724424 711528 221120 215104 351452 359640 378302 374364 240957 242446 297114 296285 331871 335464 4455818 4812335 6917981 6678018 1227744 1291011 324911 286173 302656 302779 345512 340024 332041 333613 231047 233007 754337 721441 1605455 1558457 486245 486217 705391 713307 894802 867041 927575 939485 984809 1003114 962047 1070949 2312564 2431009 1439018 1183726 777802 756164 927073 931562 980567 989480 1016938 1032398 1161262 1161377 5276445 5427239 39.75 70.6 1
12:22:38 2024-01-23 724694 714290 219745 216409 351699 360255 378907 372127 241228 241086 297114 297596 333978 333289 4455301 4728407 6873251 6697420 1251309 1289350 323997 287028 303231 303026 346589 337208 330822 333830 231047 232516 745771 712075 1615620 1572135 487772 484915 708237 710275 892267 871232 930991 935577 984540 1007911 968502 1068828 2315257 2455145 1358746 1174479 777802 763412 925099 923653 981314 993989 1020253 1030601 1153789 1158095 5263557 5430671 39.75 70.6 1
12:22:39 2024-01-23 714441 713544 220057 216108 352015 357443 378316 375282 242401 241309 292665 298849 332805 337127 4455579 4764828 6848051 6688439 1265718 1291218 324453 288350 301170 303240 347599 338306 332868 333830 230365 233007 749268 711061 1613806 1585845 489158 483473 707393 712295 889669 869963 935015 938080 984201 1001697 974842 1078120 2327823 2447686 1441013 1177917 773931 763924 931696 922342 974980 992584 1024729 1034679 1151289 1158059 5192260 5433904 39.75 70.6 1
12:22:40 2024-01-23 715515 711533 220873 216909 351695 359546 378424 375910 241796 241318 293388 299600 333039 338911 4455326 4810158 6901227 6688439 1245962 1289350 324854 286477 300856 303275 347319 337589 333572 333830 230723 232027 755074 720413 1602457 1567677 488464 482085 706391 713147 893015 867041 933019 942825 985598 991742 967055 1080499 2327823 2421802 1403345 1187176 774483 756771 935009 931562 974252 988351 1025034 1041451 1160496 1158095 5229883 5439601 39.75 70.6 1
12:22:41 2024-01-23 726866 714372 221705 216641 350495 359532 378727 375610 241670 242033 293804 296215 331941 336486 4446359 4784284 6902556 6668497 1230443 1291218 322904 286150 302692 302354 348508 337681 331825 333830 230329 233007 754337 720264 1599720 1563236 489158 483892 705391 713688 894839 867041 927575 940819 989071 1003114 962841 1074355 2315257 2434407 1403345 1192268 778357 758989 929020 931528 977749 982683 1016938 1035491 1164666 1161377 5305331 5448461 39.75 70.6 1
12:22:42 2024-01-23 721716 714800 219947 217013 351510 358414 376421 374328 242475 240339 297274 297633 333713 336195 4445909 4756943 6914952 6688552 1240979 1287449 324730 287468 305464 304165 346553 339062 332598 335754 229578 231670 745510 714111 1614978 1567677 487353 484843 703859 710275 897384 872504 926854 935577 990546 1000683 965648 1068105 2318550 2451161 1369199 1177917 780582 762330 927732 926147 982706 993286 1016901 1028659 1157735 1164523 5273150 5433493 39.75 70.6 1
12:22:43 2024-01-23 717993 713170 220290 217083 349854 356405 378943 376383 241090 240304 297819 297148 330911 339094 4451948 4708657 6854600 6696776 1254890 1290228 324911 286992 300820 303915 344886 338269 333337 333559 231372 232679 744919 715904 1622106 1580259 486934 483473 707393 711098 889405 872468 935682 935577 981342 1002845 971256 1075887 2327823 2443681 1474084 1173643 772837 765581 931659 922342 977749 996097 1028577 1034873 1149947 1158782 5187916 5440050 39.75 70.6 1
12:22:44 2024-01-23 719639 713549 220467 216236 351767 358486 378907 374364 241090 241765 292973 297826 330876 336962 4445909 4777662 6850992 6668773 1249970 1291011 324911 286079 302160 302036 347563 338545 331825 332819 231768 231991 749268 717178 1608060 1574370 489158 484843 708396 715338 888226 867041 937017 940819 980611 997316 968465 1084429 2321850 2425241 1387319 1182758 771107 758952 934941 929467 974479 991001 1027146 1036781 1159493 1155392 5216555 5444024 39.75 70.6 1
12:22:45 2024-01-23 724327 712494 220396 215065 351947 359640 377554 374926 241159 242446 292182 297113 331604 333505 4448936 4808290 6902518 6663883 1231320 1287413 324911 286992 302656 301401 346239 339542 331789 333830 230976 232679 748093 721296 1622138 1558457 487662 484538 705391 714322 891937 867041 927500 940819 989071 1001697 963415 1074746 2312564 2434461 1411170 1188811 779461 758400 929439 933408 982622 990464 1019182 1037986 1164592 1163846 5299622 5442925 39.75 70.6 1
12:22:46 2024-01-23 724658 713446 220149 216409 351695 360183 378568 372875 241900 241051 297338 297598 331871 333433 4445909 4735017 6873027 6687397 1250415 1289313 324911 286992 300820 302991 347040 338191 331789 333830 231047 232679 744341 713092 1608074 1575489 488204 484915 709942 712295 889339 871196 932982 935315 986297 1008587 973365 1071912 2323048 2458804 1480189 1175279 778357 763775 927695 924854 984720 996805 1021705 1030563 1155381 1164551 5258099 5445542 39.75 70.6 1
12:22:47 2024-01-23 716534 714555 220246 216413 352019 357982 378266 372091 241193 241765 293364 298989 330876 338271 4445909 4760055 6854600 6687397 1264323 1289277 323997 287981 300328 302319 348368 338582 332796 333830 230814 231738 754337 711809 1602015 1583630 490549 483473 709438 713307 889669 869507 935015 939465 983504 1002478 975258 1081896 2331786 2450630 1417283 1182038 775605 765507 934345 924309 974085 992584 1029043 1035379 1152923 1155502 5218522 5427202 39.75 70.6 1
12:22:49 2024-01-23 716783 711533 220431 216258 351947 356405 377697 375453 241193 241086 293539 299372 330380 337548 4455288 4828972 6902518 6668639 1244111 1291181 323390 286996 300820 302319 348648 339542 331789 333830 230294 233171 751395 717178 1626073 1571019 490549 485873 703822 714699 893873 864585 930855 944945 989693 999641 964748 1074168 2327429 2439060 1405301 1193140 778912 760602 930338 928621 977749 982611 1019114 1038446 1164592 1161377 5292128 5434999 39.85 70.6 1
12:22:50 2024-01-23 721753 714294 219745 217083 351947 358557 376564 374364 242609 240677 297535 297563 331648 336998 4448936 4775127 6927342 6696776 1241828 1289313 324658 287873 301627 303240 346239 339302 331556 335754 229543 233171 754337 712075 1609139 1567677 487856 484843 704320 712113 898395 875711 929473 936907 991211 1005919 969602 1069470 2321850 2455145 1355587 1179379 781741 763953 925099 926280 984646 993989 1016863 1031336 1153753 1163022 5267514 5421292 39.75 70.6 1
12:22:51 2024-01-23 714313 713544 220123 217117 350885 356405 378835 374328 242237 239896 297535 298049 330611 339057 4439571 4724674 6864373 6697925 1254890 1289313 324911 287050 299034 303951 346482 337552 333337 333559 230329 232679 751395 711809 1642916 1580783 488204 483181 709247 710986 889996 874466 936942 936205 983348 1002845 971293 1078191 2329687 2443681 1415083 1173643 772214 764319 931659 922342 976363 993989 1025458 1032361 1149620 1154644 5190266 5427202 39.75 70.6 1
12:22:52 2024-01-23 714718 713540 220467 216224 351947 356405 378871 376017 241159 241086 293571 297355 330876 339057 4448936 4802343 6887957 6678866 1246851 1290092 324365 286325 303630 302779 346518 338342 333807 333559 231012 233627 752866 722330 1621523 1571802 488244 483327 706318 715338 890628 866894 935682 940819 984201 998834 970292 1081764 2325155 2418112 1440513 1182758 771734 758379 934987 928813 973393 990447 1025458 1037707 1158814 1155502 5218522 5441659 39.75 70.6 1
12:22:53 2024-01-23 725075 713040 221085 215095 351452 360219 377697 374101 241193 242446 292803 296871 331836 333505 4452111 4790886 6943041 6669274 1238362 1287449 324911 286956 302196 301401 347040 339840 331037 333613 230601 232971 743469 722330 1632788 1566959 489010 487598 706727 714322 894913 867041 927538 944272 990436 1001697 962805 1072211 2316903 2434461 1409214 1187176 778357 757973 928749 931562 979834 982683 1019114 1037543 1166280 1163022 5291941 5459314 39.75 70.7 1
12:22:54 2024-01-23 725353 712405 220242 216444 351447 359640 377697 372091 241900 241595 297338 297598 330876 333469 4445909 4738384 6897897 6687397 1251309 1288386 324430 288026 303451 302990 349521 339469 330643 336193 230743 232971 746369 711809 1604388 1575489 487699 484915 706391 712113 893244 872815 927538 935577 988258 1000683 970218 1068791 2318550 2455145 1411170 1175316 778912 765038 925099 925622 985394 995395 1021296 1029391 1155424 1161139 5263744 5435263 39.75 70.6 1
12:22:55 2024-01-23 713805 714560 219741 216780 352019 357156 378835 373768 242679 240641 297114 298710 330611 337942 4442739 4746071 6854600 6707412 1264735 1291944 324911 286934 302561 303133 347456 337884 332652 333722 230708 233183 743469 709774 1622925 1583630 489600 483473 706391 710275 889400 873185 935682 936928 981379 1001697 974057 1078998 2327823 2450814 1443007 1175316 773380 765581 934345 922342 974943 993989 1026189 1035416 1149620 1154681 5190266 5411688 39.75 70.7 1
12:22:56 2024-01-23 713128 712531 220467 216258 351911 356369 378266 375489 241159 241841 297535 297563 329885 339334 4445909 4809203 6867280 6689145 1246813 1292976 326749 286575 303053 302070 346375 337516 333807 333830 230132 233335 755074 721296 1607730 1567677 488464 483131 706318 714322 893534 867041 933019 940819 986297 991706 967018 1080462 2325155 2421802 1401389 1184641 773931 756735 935674 930902 974085 982719 1020216 1039928 1158814 1158059 5220477 5440050 39.75 70.7 1
12:22:57 2024-01-23 723554 711497 220467 216078 349863 358557 378302 376053 240755 241086 297898 298023 333676 335975 4442739 4772354 6943414 6688552 1228983 1292056 324839 286079 302692 303027 345512 338805 332041 333830 230824 233007 737194 721441 1600690 1558457 486245 483856 706391 713814 894802 869507 929556 940819 989071 1003114 964099 1072438 2315582 2431928 1409214 1187115 778386 758511 927732 932893 981961 982719 1019565 1033943 1166317 1163022 5291941 5436170 39.75 70.7 1
12:22:58 2024-01-23 725870 714705 220396 216452 350917 359640 377733 372911 242687 241051 297324 297806 331871 333469 4437018 4766324 6931319 6697420 1235747 1287413 324365 286741 302012 303915 348248 339062 332796 333830 231122 233956 749268 718362 1606584 1558457 486245 485186 703719 710275 897111 869926 927538 936715 990546 1004613 964785 1072514 2315856 2430868 1413126 1181273 777802 756735 927732 931528 982659 991183 1016938 1031626 1162143 1164670 5267505 5445542 39.75 70.6 1
12:22:59 2024-01-23 723559 713544 220436 216409 351443 359676 378907 373208 241900 241086 297077 296250 331906 336195 4449542 4733559 6903651 6687228 1252608 1290228 324622 287432 302880 302991 347456 338191 331825 333830 231047 232026 745771 712075 1602338 1572135 487508 485292 709438 712295 889339 871232 933594 935352 985598 1007911 971983 1072751 2318550 2451161 1440513 1175316 777802 763412 927732 924965 981961 993989 1021705 1029094 1152923 1158022 5248694 5443038 39.75 70.7 1
12:23:00 2024-01-23 716534 713544 220431 215734 352055 358269 378568 372056 242029 241890 292547 298708 333436 337366 4455579 4773267 6826624 6679029 1262890 1290265 323673 286992 301736 302283 347634 338582 332832 333830 231047 232026 746596 716666 1629994 1576897 489158 484843 709942 716838 888226 869507 936810 940819 979916 998834 972674 1078120 2323502 2443681 1441013 1182955 772280 761214 931696 926147 976363 991183 1029193 1036967 1155191 1153867 5211072 5443038 39.75 70.7 1
12:23:01 2024-01-23 719398 712540 220431 216258 351803 359388 376879 376917 242401 241657 292073 298849 333508 335283 4452521 4827949 6915334 6664690 1236559 1291218 324911 286996 301701 302319 347634 339542 330428 333830 230294 233171 743469 719233 1658810 1570312 489158 483820 704357 714699 893239 866426 928922 942825 987636 1000282 962805 1074845 2315257 2436758 1401389 1190572 778912 756698 929020 931562 980530 982647 1018388 1035416 1167971 1161377 5295444 5439172 39.75 70.6 1
12:23:02 2024-01-23 725309 713320 220149 216723 351551 358450 378431 373066 242505 240872 293804 297915 333508 333541 4439571 4756906 6898095 6687397 1247703 1287449 323997 287468 303180 303275 347040 339542 330786 333830 230329 232516 752168 711061 1615967 1572135 488428 484915 708396 710275 891937 871232 930292 934653 984772 1000756 970566 1068828 2316986 2455145 1480189 1175316 778912 764495 925099 924965 982706 991625 1022754 1031059 1155461 1160555 5257796 5437921 39.75 70.6 1
12:23:03 2024-01-23 716408 715568 219784 216344 351911 357839 378691 375850 242878 241051 292595 298501 330380 337511 4455288 4749836 6863926 6696776 1265255 1291218 324911 287981 302133 303275 348368 338253 332868 333830 230365 233171 744919 711061 1650332 1585845 489158 483473 706391 712295 889669 871196 935682 937597 983504 1001697 974534 1078925 2327823 2445952 1473321 1178670 774483 765581 934345 922342 976092 993989 1026189 1035416 1151289 1156350 5189585 5436795 39.75 70.6 1
12:23:04 2024-01-23 716297 712348 220979 216309 351767 359801 378907 376053 241159 242096 293484 297458 330911 339611 4446160 4795496 6878612 6669624 1246851 1291218 324401 287405 301772 302779 347040 339062 333807 333559 231047 233007 751395 721296 1613283 1572135 488811 484573 707393 713147 886751 867041 935682 943222 984201 999540 968465 1082113 2327823 2418370 1448992 1184641 773465 757788 937005 933271 974085 988351 1024766 1037948 1161106 1158672 5216555 5442925 39.75 70.7 1
12:23:05 2024-01-23 724653 713284 221156 215143 351416 360184 378871 374328 240905 242105 297114 297915 331801 335464 4452111 4790886 6930277 6650220 1231320 1289313 323390 286992 302692 302107 345996 337717 331825 333830 230329 232679 744919 722330 1591253 1558457 487847 484915 705891 713183 894802 867041 928895 940819 989808 1000381 964785 1074062 2315257 2434461 1413126 1184641 778912 757844 927732 931290 984546 990391 1019182 1036503 1168765 1162949 5297718 5441659 39.75 70.6 1
12:23:06 2024-01-23 724658 714372 220431 216444 351947 360472 378302 372911 242401 241086 297114 297633 330911 333433 4442739 4731927 6882577 6682627 1250415 1291011 323961 288124 300820 303275 347040 337717 331287 333830 231047 232516 745771 712075 1605368 1572135 488811 485328 708433 711789 893534 871232 932317 935315 983345 1008623 970566 1072121 2318550 2455145 1409214 1175173 778386 764364 928986 926204 983321 996535 1024215 1028945 1156165 1161250 5248694 5425162 39.75 70.6 1
12:23:07 2024-01-23 716534 713544 220053 216236 352055 358018 378302 372091 241935 241086 293156 298989 330876 336998 4439294 4758035 6826624 6682627 1259296 1291181 324453 287670 304405 302319 347599 339062 332598 333830 231768 232353 750059 715131 1638142 1576897 489158 484843 710445 714230 888138 867041 936144 940819 980647 997389 971293 1078888 2323048 2446008 1413126 1185418 773943 761068 934308 928918 976823 991001 1028310 1038171 1157136 1153867 5198696 5420682 39.75 70.6 1
12:23:08 2024-01-23 717286 711528 219964 216444 352055 358269 377166 374400 241193 241086 297114 299443 330611 335958 4442739 4839407 6910553 6673255 1240732 1290265 323425 287472 300820 303027 348648 339009 331323 335518 230329 231670 761046 717178 1632665 1567405 491246 485529 704357 715242 894802 866426 930292 946556 987636 997389 964927 1078531 2327429 2441383 1373099 1193929 780025 762837 932364 931565 980530 982647 1021296 1040960 1163794 1163022 5278799 5431155 39.75 70.6 1
12:23:09 2024-01-23 721753 713279 220053 216478 350917 360824 376600 374400 242475 240677 297609 297148 330911 336998 4442596 4774263 6919878 6696776 1244568 1287449 324911 288350 299943 303311 347040 339062 332868 333586 229652 231280 754337 713092 1635315 1571019 488428 485947 705391 710275 897384 873742 927575 935593 992621 1007271 970255 1069220 2325771 2457605 1328436 1181195 780582 764495 926414 926147 986824 993989 1019841 1029391 1155498 1167148 5263744 5411726 39.75 70.7 1
12:23:10 2024-01-23 716571 713784 220088 217152 351452 357443 378943 373768 241228 239595 297609 298049 330415 338854 4439571 4701808 6845275 6691999 1257119 1291218 324911 287028 300364 304236 345476 337589 333807 333830 231047 232679 755808 712830 1623235 1576897 486282 483473 708433 709074 890689 876335 936830 936796 983357 1005686 973291 1078886 2330126 2441948 1439018 1173643 773380 764938 931659 922342 977749 991697 1028615 1032435 1148806 1157204 5181739 5423327 39.75 70.6 1
12:23:11 2024-01-23 719711 713544 220467 215773 352019 358557 379015 374364 241159 242105 297114 298277 330911 336998 4442596 4773258 6835950 6673255 1249970 1291026 323425 286235 302231 302354 347040 339062 333807 333360 231407 232679 752866 720264 1611067 1572135 489158 485763 709291 716357 890628 867004 938355 943457 981195 999641 970292 1084926 2324516 2425684 1389612 1182758 771734 761214 932327 930240 974943 992584 1028459 1037707 1158851 1151388 5203635 5432294 39.75 70.7 1
12:23:13 2024-01-23 721476 713040 220277 215169 352055 359676 377733 374926 241193 241765 292259 298049 331871 333541 4439571 4806001 6891902 6659261 1238362 1286500 322904 287028 304134 301436 347599 339542 331592 333830 230294 232679 753618 722330 1635140 1566959 488937 487598 706225 716357 897347 866931 930303 943457 990546 1001697 964243 1075403 2315856 2436758 1405301 1190567 778912 756771 930727 931562 979834 982755 1018388 1034873 1167180 1161377 5291941 5432294 39.75 70.6 1
12:23:14 2024-01-23 725870 713035 220123 216448 351983 359387 377432 372127 242272 241086 297265 297183 330911 333505 4439571 4750445 6891902 6691999 1250415 1287486 324453 287909 301841 303027 347040 337954 330554 333685 230763 232971 750718 711809 1602338 1576610 489251 487598 707821 712221 894802 873123 930329 935352 986886 1006417 972674 1068828 2319737 2455145 1476119 1175316 778357 765013 926414 924965 985570 991661 1020216 1031336 1155534 1163022 5258099 5422928 39.75 70.6 1
12:23:15 2024-01-23 715515 713544 219407 216478 352055 357479 378907 374066 242713 241086 297059 298989 330380 338860 4439571 4743752 6863926 6698068 1256223 1290265 322939 287028 303273 303950 348532 339082 333627 333722 231300 233255 757279 715904 1602382 1578853 488204 483473 708433 710275 889935 876959 936107 935593 984201 1000683 974451 1078998 2331135 2440216 1445002 1173643 772837 765359 931696 924309 977749 991769 1026263 1032398 1149657 1158095 5177455 5430709 39.75 70.6 1
12:23:16 2024-01-23 717397 711528 221156 216108 352019 358557 381196 374400 241193 242181 297114 297841 330911 337511 4442596 4777550 6864373 6669311 1251233 1294817 324803 287387 302620 302212 347492 339228 332724 332909 232349 233135 749268 719233 1630157 1574661 489158 485383 710372 715242 886751 867041 936810 944945 981379 999576 970603 1082151 2324516 2427564 1391017 1182955 772280 760639 935674 928886 972147 991183 1026263 1037707 1158851 1153015 5200509 5419456 39.75 70.6 1
12:23:17 2024-01-23 718604 711528 220431 216470 352055 358869 377432 374364 241193 241595 292182 299443 333400 335501 4442739 4817670 6892682 6669393 1240963 1289303 324911 286969 303713 301682 349031 339950 331646 335754 230501 231314 753618 717178 1688254 1572135 490549 484573 705391 717888 897528 866426 928932 943146 990510 1002405 964243 1075887 2314984 2436758 1397477 1187190 780062 756771 929679 931562 980567 988315 1018838 1035454 1168008 1163022 5291941 5443038 39.75 70.6 1
12:23:18 2024-01-23 725870 714290 220088 216448 351974 359676 377432 372946 243169 241086 297535 297148 330911 333505 4439571 4729955 6914442 6692634 1245382 1289265 324803 288242 303242 303275 346813 339302 331090 335646 230116 232843 747818 711809 1625251 1571019 489251 486217 705891 710275 896747 873779 928932 934690 987672 1006186 968465 1068068 2318550 2458630 1365183 1177917 778912 765038 925099 925914 984871 991697 1019841 1030930 1158851 1163846 5258099 5419456 39.75 70.6 1
12:23:19 2024-01-23 716024 713549 220088 217187 351789 356405 378907 374066 241935 240135 297609 298413 330841 338577 4433367 4712554 6856289 6707473 1254815 1289303 324911 287432 300785 303879 345299 339062 333572 333275 231372 233007 746369 715131 1609178 1572135 485975 484843 709438 710238 889669 875019 935406 932893 984899 1000719 973365 1078998 2321850 2443681 1446997 1169318 773931 761716 930338 924965 977749 997416 1024691 1032072 1152923 1158059 5196212 5432294 39.75 70.6 1
12:23:20 2024-01-23 720389 713544 221120 215738 351983 357982 378943 376112 241159 242275 293014 297771 330876 336486 4446624 4769049 6835403 6687397 1261990 1291944 324538 286956 302620 303013 347563 338253 332545 333830 231407 231991 750059 716154 1611111 1576897 490201 484843 710445 714699 889400 868273 936810 940819 980410 997389 971293 1081312 2325155 2440216 1441013 1183798 773380 761214 935025 926111 976363 991183 1029193 1038446 1157956 1154684 5211072 5439773 39.75 70.6 1
12:23:21 2024-01-23 719624 713544 220431 216959 352055 359351 377697 374328 241193 241765 292568 298708 333942 335684 4446160 4832494 6905009 6664137 1243679 1291181 323616 287347 302942 302354 348648 339062 330232 333866 230132 233335 752866 717178 1603459 1570312 490549 485873 704357 715242 893239 865812 930292 944836 987636 997389 962805 1077146 2324516 2440216 1403345 1195697 778912 761214 931659 931562 980530 982683 1020568 1038446 1161226 1161377 5291850 5411726 39.75 70.7 1
12:23:22 2024-01-23 721753 713049 220396 217117 351407 358522 378358 377451 242436 240766 293804 297458 333508 337091 4443088 4750112 6933029 6687397 1245721 1289313 323390 287909 303794 303951 347284 339302 332868 334018 229578 231314 751395 713092 1647192 1567677 488391 485873 706391 710275 896525 875019 927538 935315 990546 1000719 968428 1069626 2320295 2460024 1360308 1179556 780582 763953 926414 926147 984137 993286 1016938 1030619 1155498 1164670 5261567 5422928 39.75 70.6 1
12:23:23 2024-01-23 718614 714461 221023 217584 351128 359801 378799 374221 241762 240162 294257 297666 333039 338874 4439571 4707240 6854600 6706154 1255266 1291181 324911 287090 300820 304200 345441 338253 333807 333830 231047 233007 746369 715131 1618368 1576897 487662 483473 709438 710275 886714 873779 934704 936907 984201 1003114 972401 1078998 2327823 2443681 1448244 1172808 773380 765581 931696 922342 977477 991697 1026263 1034679 1147955 1158022 5181739 5437921 39.75 70.6 1
12:23:24 2024-01-23 720394 713439 221360 216340 351911 361320 378799 374221 241021 242410 293779 298014 330911 336486 4445909 4766475 6831885 6668639 1246342 1291181 323616 286217 301736 302354 347040 339062 333807 332855 231087 232679 751395 720779 1604820 1572135 489158 485259 708433 714699 889632 867041 937017 942825 982770 998798 967741 1082076 2323502 2420085 1462956 1184641 771734 758915 937005 929558 972702 988315 1025988 1038446 1160496 1154644 5218045 5427249 39.75 70.7 1
12:23:25 2024-01-23 720665 714211 220290 216305 351911 359460 377697 374030 240918 241765 292259 298464 333978 333469 4439571 4811722 6901227 6654511 1241626 1287486 324911 286992 300820 302354 348362 339302 332101 333830 230294 233007 749923 716666 1620622 1567677 490549 486217 704357 715242 894839 865812 928895 944836 989071 1000282 962841 1075887 2321850 2441430 1357506 1193117 776693 759526 931696 932893 977749 982683 1021296 1039966 1165282 1162074 5225988 5433530 39.75 70.7 1
12:23:26 2024-01-23 721679 711346 220396 216780 350270 358557 377697 375802 241865 240641 297187 296250 330380 336231 4433367 4758070 6932442 6682627 1239567 1285643 323584 286992 299872 303737 346518 338582 331861 333577 229578 233335 748452 714111 1621917 1567677 488204 485529 704357 710275 898096 873779 927538 935315 990510 1000756 967018 1070908 2318550 2452901 1344659 1177880 780862 763412 927732 926147 985570 996097 1019182 1031884 1159493 1167976 5267415 5422928 39.75 70.6 1
12:23:27 2024-01-23 718614 713544 220224 217549 349827 357443 378943 374030 241228 240162 298031 297148 330380 338541 4439571 4688262 6845275 6691999 1255327 1287486 325055 286992 301278 302990 344921 337224 333807 333830 231047 232679 755808 715876 1595403 1580259 487735 483473 708433 712022 891745 873779 935405 935315 982770 1003114 972674 1078998 2327823 2443681 1476119 1173643 773931 765396 934309 925544 979609 996805 1026077 1036503 1150220 1158782 5182855 5426887 39.75 70.7 1
12:23:28 2024-01-23 714521 713040 220467 216537 351983 357336 378943 376053 241159 241595 297114 297598 330876 339057 4439571 4769958 6849117 6668639 1242727 1291218 323877 286114 302231 302779 347284 339062 333013 332819 231407 231314 751395 720264 1606250 1571431 489158 484500 708433 714699 884209 867041 935682 943494 984201 999540 968465 1084190 2324516 2418370 1486294 1188811 773323 760670 937005 930240 974048 990464 1027146 1037557 1160459 1156314 5200004 5419456 39.75 70.7 1
12:23:29 2024-01-23 721694 713187 220431 215139 352051 359134 378505 374328 241193 242105 292182 297806 330911 333469 4442739 4800151 6900952 6654511 1236596 1289313 324694 287028 303630 301294 349175 339542 331287 333866 230329 231280 751395 717178 1657237 1567677 490549 484538 706391 715242 897384 866426 929511 944165 989071 1000282 964207 1075887 2324668 2440180 1365183 1191417 776693 760009 934308 932229 976823 988279 1021296 1038700 1164452 1163022 5223511 5432294 39.75 70.7 1
12:23:30 2024-01-23 722535 710989 220423 216073 349818 358557 378302 376618 240755 241086 297535 296215 330911 335464 4430205 4753563 6932253 6673255 1231618 1289313 324890 286114 302770 303311 345512 339302 331861 333830 230365 233007 754337 720413 1598716 1558185 486934 486217 702294 712295 894544 870579 928932 938117 990546 1004351 966697 1074099 2319155 2433865 1441013 1182038 777802 760670 927732 930902 983439 993275 1017727 1033133 1161319 1167179 5250595 5424552 39.75 70.7 1
12:23:31 2024-01-23 723733 714555 220431 216409 349863 359134 378979 373768 241935 241595 297114 296008 331906 336968 4430679 4731614 6873251 6678018 1249376 1287449 324682 287540 300856 303275 346553 338191 331825 333830 231407 231061 755068 713092 1611489 1572135 487353 485292 710445 713307 892267 871232 934300 941585 986850 1009191 973291 1075900 2322460 2454114 1462956 1175316 776693 765309 929676 926280 983358 991661 1022567 1031223 1153789 1161377 5248694 5411726 39.75 70.7 1
12:23:32 2024-01-23 715261 713544 220431 216444 352055 357982 378568 372091 241228 241595 293193 298536 330876 337035 4439571 4766475 6826624 6678018 1261990 1291218 324911 287064 302231 302107 347599 339302 332832 333360 231804 232026 755068 716154 1629805 1576897 490201 485529 710372 718400 890429 869359 939695 942751 981195 1001782 972563 1084368 2324516 2436709 1413126 1185418 775587 763412 934345 926204 976860 992584 1030661 1037707 1153753 1153867 5211072 5419456 39.75 70.7 1
12:23:33 2024-01-23 717594 712535 220431 216444 352051 358018 376600 374364 241228 241595 296904 299443 330380 336212 4442739 4824519 6892682 6654511 1240131 1287486 324501 286866 300856 302319 348684 339302 331556 333866 230365 233007 749923 717178 1607042 1574041 492409 486833 706225 717377 897347 866967 932179 946180 989804 997352 964207 1077460 2326364 2434461 1403345 1192384 781139 763412 930998 931562 979834 982719 1020568 1039187 1161262 1161377 5276647 5427239 39.75 70.7 1
12:23:34 2024-01-23 720665 711528 219745 216966 351452 358305 376600 374400 241900 240339 297535 297148 330876 336522 4445947 4757214 6919878 6688439 1232498 1285589 323877 287028 301841 304200 345996 339062 332832 333830 229971 234487 757346 720184 1623412 1567337 487856 486217 705221 713130 899901 873222 926841 938080 991988 1005810 965972 1073976 2318550 2439060 1415083 1177917 778912 762330 929020 928850 981314 993989 1016901 1029391 1159402 1166387 5267505 5432294 39.75 70.7 1
12:23:36 2024-01-23 720968 713544 220431 216444 350356 358018 378979 374328 241193 241086 297682 296215 330876 337548 4439571 4697084 6854600 6696593 1254890 1290265 322904 287472 302519 304200 347756 338805 333085 333541 231518 232644 753618 714877 1604339 1574797 487161 486907 710445 710275 892267 875019 936977 936242 986297 1006453 974057 1078403 2318550 2443681 1442470 1166607 774483 763412 937110 924965 979834 997112 1024729 1029391 1152923 1160555 5229718 5422928 39.75 70.7 1
12:23:37 2024-01-23 717594 714294 220471 215139 352015 358018 378907 372614 241124 241935 293156 298049 330876 336760 4433244 4766475 6874553 6678018 1258399 1291181 324694 286741 305048 304153 347492 338436 332220 333180 231625 232480 745771 715904 1640010 1575779 489158 485529 710445 717377 889400 867041 936810 940819 981232 998834 971293 1082076 2323048 2431009 1375087 1182955 772280 761214 934345 928850 974980 991183 1029193 1041324 1158851 1151352 5212145 5432294 39.75 70.7 1
12:23:38 2024-01-23 715490 711528 220436 216444 352046 357479 377166 374400 241193 241086 292912 299478 330611 335975 4433244 4821093 6902556 6659920 1239567 1292901 324911 287491 303740 302672 349031 339432 331144 336193 230187 233171 761046 717178 1602816 1571528 491945 486217 704855 716330 897541 866967 931595 943146 990510 1001697 966370 1074062 2318550 2440216 1407258 1190572 780025 758415 930338 931562 981961 982719 1019114 1035491 1168045 1162092 5297556 5436170 39.75 70.7 1
12:23:39 2024-01-23 724842 711528 220277 216478 351452 360056 376600 373243 241935 241051 297535 297148 330946 335501 4442739 4762839 6933307 6702060 1243122 1289303 324803 287882 302666 302316 346898 339062 331897 333551 229578 233007 751395 712830 1615701 1567677 488081 485383 705184 710275 897513 873779 927517 936751 990546 1000792 968465 1069334 2322865 2455145 1342154 1180433 780025 764224 926339 926184 985570 991625 1019182 1029428 1155534 1163771 5263744 5426798 39.75 70.7 1
12:23:40 2024-01-23 716578 712535 220431 217490 351416 356440 378907 373803 241228 239931 297609 297598 330645 338854 4430205 4688299 6862372 6697420 1252608 1289303 324839 287082 302990 303240 344921 337297 333320 333830 231534 232679 746369 714111 1596818 1574370 486245 485529 709942 710275 892267 875019 935015 934248 984899 1006453 973365 1077460 2318550 2440216 1486294 1168645 774483 763412 931696 924837 977749 997379 1024729 1032185 1152106 1158022 5205591 5411688 39.75 70.7 1
12:23:41 2024-01-23 717668 712775 220502 215143 352019 358305 378979 373208 241159 241765 296657 297598 330645 336797 4427440 4773267 6828153 6679458 1259296 1289350 324430 286741 303309 302071 347599 338582 332868 333830 231518 231884 753618 715131 1630480 1575779 489158 484843 710445 714736 888138 867041 935457 940819 979953 998834 971293 1080499 2321850 2433306 1400261 1182955 774483 761251 931696 928191 974980 991183 1028459 1038446 1158851 1151352 5197032 5426798 39.75 70.7 1
12:23:42 2024-01-23 716571 711269 220431 216258 352046 358018 376564 374364 241159 241086 292182 298989 332697 335721 4437061 4825595 6903651 6668639 1243122 1287449 324911 287028 300820 302354 347385 338582 331825 333866 229614 233171 749923 718479 1614171 1567677 490549 483473 703859 714136 894168 867041 931654 943494 984809 997121 962841 1076692 2321850 2432734 1359425 1193967 776693 758363 931696 930902 977749 982683 1021296 1038484 1162143 1160555 5229883 5422928 39.75 70.7 1
12:23:43 2024-01-23 722724 711533 220088 216815 351452 358557 376636 375525 242029 240392 293767 297545 333508 336377 4436741 4764828 6919878 6687397 1239567 1286930 324803 287468 301810 303311 346518 339062 331861 335518 229614 232027 758060 714111 1611055 1567677 487735 485529 704393 710275 897528 873779 926878 935388 990583 1000792 967055 1074090 2318550 2445952 1351245 1179379 780025 762330 927695 926184 983439 991625 1016938 1029428 1157173 1165453 5263744 5413563 39.75 70.7 1
12:23:44 2024-01-23 719435 713040 220467 216439 349576 360056 378655 376112 241090 240570 293841 296145 332805 338119 4439913 4688337 6845275 6693130 1247741 1286537 324453 287135 300820 303063 344474 339542 332868 333595 231804 232679 754337 713092 1609957 1573252 486208 484915 710445 710275 892267 873779 934349 934248 986113 1006453 973365 1075887 2318550 2441676 1488329 1168608 774483 763412 930998 924965 977749 991697 1023197 1031387 1152923 1158022 5229883 5411651 39.75 70.7 1
12:23:45 2024-01-23 718614 714070 220873 216201 351839 358378 378799 375318 241055 241997 293534 297839 333039 336450 4427152 4766284 6828514 6659261 1257119 1289956 323469 286992 303414 301859 347599 338545 332328 333830 230329 231991 750824 713341 1634751 1581381 490549 484843 710445 715242 889400 869656 939048 940819 981342 1000246 975146 1078888 2324516 2443681 1415083 1182955 774483 762871 934345 926111 976786 991183 1029193 1038446 1155461 1152707 5200414 5441816 39.75 70.7 1
12:23:46 2024-01-23 716571 711346 220290 216120 351794 359036 376421 375838 241124 241051 293156 297699 332246 336670 4436531 4816194 6887771 6669274 1240533 1287449 323912 286956 300856 302354 346482 337552 333337 333830 230097 233956 753581 719233 1602968 1571019 489158 483473 704357 713814 894913 868890 933019 942256 986997 991670 964207 1075636 2325155 2423521 1357506 1187176 774483 760596 934345 931562 974980 988315 1020216 1041451 1162143 1161176 5227532 5429610 39.75 70.7 1
12:23:47 2024-01-23 724791 711310 220533 216944 350602 358522 377733 376317 241159 240965 294100 296215 330841 335464 4430693 4756943 6912374 6659261 1226517 1287471 324911 286186 304281 302283 345476 339322 331556 333830 230329 233171 743469 721296 1609590 1558185 487353 485256 706391 714322 894802 867041 929593 940819 989108 1003114 963826 1072751 2312564 2431009 1469251 1183798 778912 756735 927732 931562 982435 991146 1019182 1036390 1166957 1167976 5273150 5433596 39.75 70.7 1
12:23:48 2024-01-23 724351 713549 219745 216258 350921 362865 378871 372614 241159 241051 292803 297148 333508 333469 4430205 4720261 6873712 6668639 1245458 1287413 323961 287082 302990 302779 345996 339542 330500 333830 231122 232026 742912 711300 1604181 1572135 486282 485063 709438 712295 892900 871196 933019 935352 986297 1007875 972674 1072751 2318277 2449423 1462956 1175316 776160 764495 927732 924740 983844 995954 1026868 1030451 1155344 1161250 5244713 5396197 39.75 70.7 1
12:23:49 2024-01-23 715490 716381 220396 215738 352019 357730 378266 373584 242007 241086 292182 298084 330380 336212 4439571 4756383 6817299 6668639 1257119 1289313 322131 287117 303850 302107 348385 338582 332328 333830 230329 231828 750824 712830 1641238 1576897 490549 484843 710445 714194 888373 868659 939058 940819 981342 1001697 974057 1078925 2321850 2445952 1413126 1182955 776160 764468 935691 929966 977556 992439 1029043 1038259 1159493 1155502 5211072 5423290 39.75 70.7 1
12:23:50 2024-01-23 717991 711528 220467 216305 354530 358018 376564 374400 241159 241051 292182 299126 330380 335464 4433244 4818683 6887733 6649605 1238953 1285589 322904 286857 303635 301859 348648 339302 331556 336290 230132 233171 751395 716666 1618343 1567677 490973 486217 705391 715279 896110 866426 930017 943494 987636 998798 964890 1078998 2324516 2440180 1359425 1194824 777802 760670 933028 932229 979646 989725 1022679 1039928 1162143 1162199 5235420 5425731 39.75 70.7 1
12:23:51 2024-01-23 724443 711528 220088 216966 350849 358593 377733 375731 241193 240304 297691 298023 330611 336212 4424309 4757202 6919878 6669274 1225904 1287449 324854 286092 301278 302955 344921 339062 331861 333830 230294 232679 754337 719624 1601956 1557352 486245 483856 703859 713034 899433 869889 930292 939485 989808 1003114 963415 1072211 2316986 2432137 1413126 1181195 778462 760009 928286 931562 983358 992584 1016177 1034911 1162143 1164670 5254285 5422928 39.75 70.7 1
12:23:52 2024-01-23 722531 713544 220467 216507 350885 359676 378943 372911 241159 241086 296904 295802 330946 335464 4423892 4701568 6845275 6668639 1247703 1287471 324453 286754 300574 302354 344403 338822 331538 333324 231047 232679 747818 713092 1608762 1573674 486245 483856 709438 710275 889412 873742 933019 934926 989111 1008735 975842 1077553 2319155 2446592 1482224 1172212 774018 762871 930338 924965 979609 997076 1024654 1032072 1152923 1160353 5222142 5421292 39.75 70.7 1
12:23:53 2024-01-23 717558 713535 220396 215104 351974 357479 378510 372056 241159 241765 292182 297148 330345 335975 4430205 4758926 6820460 6663883 1255678 1287449 324911 286114 304331 301859 347076 338582 331825 332855 231407 232026 749268 717178 1637478 1572135 489158 484843 710445 714194 889922 868871 938243 943457 981195 999641 968318 1084368 2320830 2443681 1409214 1182955 772724 763924 934345 927598 974980 991183 1028615 1040708 1155461 1153867 5185494 5411651 39.75 70.7 1
12:23:54 2024-01-23 714313 711528 220145 216060 351983 356405 376564 374364 241124 240882 297114 298989 332246 336486 4433367 4812837 6887733 6649882 1241016 1286537 322939 286427 300574 302319 348648 338582 331323 333866 229936 233171 749923 716666 1604181 1567405 491246 485383 705184 717377 894802 865665 931633 945507 989101 999641 967534 1075887 2321850 2436709 1353668 1190572 776693 758327 931696 932893 977749 988351 1022025 1039966 1162143 1161377 5222419 5421292 39.75 70.7 1
12:23:55 2024-01-23 722506 711528 220088 216444 350356 360056 377733 376053 241159 240882 297700 296250 330911 335975 4423892 4752157 6910553 6668639 1231191 1285643 323425 287410 301591 303311 345476 338582 331538 333830 229936 231831 749102 716666 1639193 1566959 488204 486636 704720 710164 898623 874466 928976 938241 991951 1000756 965611 1072566 2318550 2443681 1349830 1179379 780025 762330 929020 926147 982659 992584 1016938 1029391 1155461 1163853 5250595 5396356 39.75 70.7 1
12:23:56 2024-01-23 718686 712446 220431 216780 349541 357228 378871 373208 240918 240508 297700 296250 330345 337511 4423892 4692477 6835950 6678866 1249246 1285643 324911 286992 300820 302566 346419 337208 331861 333577 231320 232536 742912 712830 1603182 1572135 487856 487598 710409 713270 893653 870506 933019 936242 987555 1009618 972674 1072788 2316903 2446008 1442470 1171974 774483 763412 927732 923568 980530 993989 1023197 1029132 1152923 1158059 5229883 5419757 39.75 70.7 1
12:23:57 2024-01-23 715490 713544 220431 215139 352010 357982 377697 371500 241159 241086 292182 297598 329885 335975 4430205 4756383 6807973 6659261 1258589 1287471 322391 287090 303635 302070 348118 338289 332545 333758 230223 231991 758635 713853 1618530 1583353 491002 484843 710445 713183 888373 870632 937647 940819 979953 1000282 974451 1081226 2326169 2443681 1413126 1181273 776140 762871 931696 926280 974980 991183 1029193 1036967 1155461 1152235 5185456 5408054 39.75 70.7 1
12:23:58 2024-01-23 714350 711524 220431 216108 352019 356405 376564 374328 241159 241051 292673 298954 329885 336760 4423995 4803565 6882577 6655210 1241903 1290092 324803 286266 302807 302636 346411 337132 332185 333794 229991 233828 755074 720031 1605625 1567677 490201 483473 705184 713085 893534 868890 931654 942256 984772 991706 964785 1075598 2321850 2425241 1359425 1190572 776140 758952 931696 930902 976363 988351 1022025 1040708 1161871 1161377 5222419 5422928 39.75 70.7 1
12:24:00 2024-01-23 722302 711528 220277 216478 349863 358018 377733 375489 241159 240339 297535 297915 330645 335501 4423892 4747930 6910553 6669497 1230069 1288997 324784 286177 302880 303133 346810 339155 331646 333830 230294 233007 754337 720413 1601030 1558457 486245 484573 705391 713307 895839 869507 929593 940152 987672 1003114 964785 1072825 2312564 2427564 1413126 1182758 778357 756771 926676 931562 981351 991183 1019114 1032435 1161262 1163846 5261976 5421292 39.75 70.7 1
12:24:01 2024-01-23 724424 713544 220092 216258 351983 360219 378604 372091 241159 240882 296694 296285 330946 333433 4417689 4701568 6866889 6678434 1245458 1287360 323817 287360 302880 302283 345961 339542 329822 333830 231158 232644 748093 711300 1598307 1572135 489047 486012 709438 712295 893534 871232 932355 935352 984809 1007911 968539 1070904 2315257 2451161 1474084 1173643 776693 765087 927459 924048 981314 991625 1021705 1032222 1153789 1159734 5239288 5396197 39.75 70.7 1
12:24:02 2024-01-23 713394 713540 220431 215773 352055 357479 377733 371760 241228 241086 292182 298084 330380 336522 4423892 4749836 6846514 6678555 1263905 1289005 323637 287432 301170 303275 347349 337552 332832 333830 230688 233007 738624 710790 1660053 1584992 489158 483473 707393 711789 889705 872270 934114 937379 984201 1003114 975842 1078120 2327823 2443681 1443007 1175316 774483 765581 934345 922342 976823 991625 1026263 1035491 1151289 1157776 5163174 5413563 39.75 70.7 1
12:24:03 2024-01-23 713430 712535 221156 216413 351979 358018 379015 374364 240957 241595 296904 296798 330645 338248 4427440 4758035 6823993 6668639 1249970 1290092 324201 287046 304071 302071 347599 338582 332220 333794 231407 232536 753618 716154 1647726 1576897 489158 485186 710445 715279 887116 867041 936810 941585 980684 997389 971293 1080306 2323502 2431009 1385980 1181273 771734 761753 931696 927497 974980 991183 1028459 1037707 1158851 1153867 5192260 5411688 39.75 70.7 1
12:24:04 2024-01-23 720665 711528 219960 215173 352055 359134 376564 373208 241193 241273 291684 298291 333942 333289 4430407 4799591 6891902 6650295 1235328 1285589 322904 286992 302159 301436 348403 338289 330822 333866 230132 233007 751395 716154 1616965 1567405 490549 486217 704393 715279 894839 865812 929630 943494 987672 998834 965648 1074024 2318550 2436758 1403345 1192268 778912 760100 929020 930902 980567 982683 1019114 1037707 1164629 1162199 5276910 5417426 39.75 70.7 1
12:24:05 2024-01-23 720968 711533 219403 216931 350638 360056 376313 376383 242233 240055 293582 298023 333039 335829 4424457 4747930 6913984 6669311 1235142 1285643 323912 287441 299908 303027 345476 338582 331861 333830 229649 231670 752800 715131 1612516 1562889 486282 485690 702294 710275 897384 868695 924831 937809 990546 1000683 964785 1071671 2315257 2431009 1413126 1178670 778357 761178 927732 926184 980567 993286 1016938 1028622 1155498 1163771 5250595 5404198 39.75 70.7 1
12:24:06 2024-01-23 717668 713689 220189 216909 349536 359036 378727 375318 241055 240944 293841 296110 333039 337366 4420840 4668063 6831083 6678018 1251365 1286537 324453 286553 300328 303027 346737 338582 332328 333360 230688 232026 749268 711809 1638060 1567677 485177 486217 709438 709771 891996 873779 933019 933585 984201 1005846 972674 1075887 2315257 2440180 1436601 1173643 776140 763412 927732 923568 980567 991589 1022469 1029132 1152923 1158059 5222419 5411222 39.75 70.7 1
12:24:07 2024-01-23 716534 714470 220295 215969 351835 357839 377554 374258 241055 241416 292082 298014 330345 336176 4421164 4746846 6822540 6650182 1264323 1288386 323673 286992 300988 302283 347563 338306 331825 333830 230652 232679 754337 709774 1610763 1584755 490651 484500 708898 713307 892378 869889 934262 939412 984164 1002405 975444 1078888 2327823 2443681 1415083 1181236 776140 765038 935009 924965 974906 993286 1027689 1035416 1152923 1154681 5176180 5414628 39.75 70.7 1
12:24:08 2024-01-23 714535 711310 220326 216236 350701 358020 377554 374293 241124 241015 293010 297113 331924 338874 4427152 4790419 6864813 6650492 1244186 1287413 323842 286159 303635 302283 345476 337003 333807 333830 230329 233335 746981 721296 1621165 1567677 489158 483473 706391 713629 889485 867041 935015 940819 985598 997121 967704 1080462 2323502 2421802 1405301 1187176 773931 756107 936339 931562 974215 988315 1022432 1041451 1162796 1162000 5203123 5414628 39.75 70.7 1
12:24:09 2024-01-23 725827 711310 220944 215104 350849 359640 377432 376383 240819 242105 292862 296543 330876 333433 4433367 4785020 6913358 6650371 1234797 1285393 324911 286754 302160 301365 346482 339302 331287 333830 230294 232679 742019 720264 1609234 1562889 489158 484915 705391 714157 894802 867041 927538 942825 989035 1002405 964890 1077423 2312564 2434461 1409214 1188811 778912 758511 929014 934211 980530 990354 1019182 1037911 1168765 1162912 5278799 5443717 39.75 70.7 1
12:24:10 2024-01-23 725609 713040 219868 216688 350598 359568 376492 371830 241159 240641 293388 298059 330576 333397 4423995 4726024 6873712 6650144 1243679 1285643 323733 286992 302024 302283 345476 338582 329787 333830 229900 232516 747818 711061 1603021 1567677 488391 486907 706391 710275 894802 871196 927538 936242 988962 1000683 968465 1069258 2316903 2454837 1403345 1175316 778912 764495 928323 927449 986824 996622 1020456 1032865 1157846 1163736 5248694 5402535 39.75 70.7 1
12:24:11 2024-01-23 714424 713549 219675 216772 351659 356369 378691 373768 241900 239524 297265 298049 329850 337511 4427152 4708188 6841231 6708439 1252203 1287198 324682 286844 300574 303275 344403 337552 333572 333830 230329 232679 744919 713092 1620113 1581381 488391 483473 708396 710275 886087 873471 937017 936242 983467 1003114 973062 1078191 2325155 2436758 1415083 1176013 774434 765396 934308 922232 978623 996805 1028615 1034986 1150220 1156096 5162725 5396160 39.75 70.7 1
12:24:12 2024-01-23 715490 711524 220837 215143 351411 357479 378907 374293 240789 241595 292803 296763 329885 337110 4420840 4749614 6801252 6649882 1252645 1287413 323433 286517 301278 301365 347284 338306 331825 333830 231012 231813 752917 715131 1609518 1575779 489158 485529 709942 714699 889400 868890 936810 940840 980611 998798 972674 1080339 2324705 2440180 1413126 1183726 776160 763812 934308 927561 976823 992402 1030661 1038446 1153716 1156133 5201666 5417426 39.75 70.7 1
12:24:13 2024-01-23 715292 711492 220541 216228 352055 357982 376528 374328 241159 240357 292182 298989 332103 335464 4433367 4812837 6892389 6631088 1238953 1287471 324911 286754 300785 302319 348368 338492 331287 335754 230294 233171 749923 716666 1604974 1567677 491246 486217 704320 715242 897458 865812 930217 946180 987636 998798 967110 1078493 2327429 2439060 1461111 1194824 780582 762837 931659 930865 980257 982683 1023567 1039928 1165448 1163846 5275036 5413563 39.75 70.7 1
12:24:14 2024-01-23 720594 712540 219670 216746 350885 359411 376528 374328 241865 240304 297114 297113 332931 336450 4420840 4752157 6912707 6668639 1241343 1285643 324911 287873 302024 302779 345476 338582 331287 335718 229784 232679 743469 712075 1617960 1567677 488428 485529 705355 710275 897458 873742 930101 936759 992584 1008735 970292 1066128 2322185 2457605 1337853 1178670 780062 764495 925679 930240 984100 993989 1019565 1029391 1157698 1163846 5248694 5408054 39.75 70.7 1
12:24:15 2024-01-23 714404 713279 219710 216927 350885 356369 378568 373732 242111 239524 297535 297806 329850 337511 4427152 4688299 6826624 6678018 1252570 1287471 324911 286754 301841 303737 348248 338306 333807 333324 231012 232679 744919 715131 1617351 1576897 487699 484500 709438 712621 891984 876959 938355 936907 982623 1005956 972526 1078848 2325155 2434407 1456971 1169318 773943 762871 931659 927525 977749 998851 1026226 1030856 1152923 1158022 5177455 5396197 39.75 70.7 1
12:24:16 2024-01-23 717631 711524 220396 215143 350521 357443 378907 373732 240755 241765 292182 297148 330611 335464 4423995 4747930 6801252 6650371 1257119 1287413 322917 286992 300785 301401 347563 338545 331825 333830 230294 231828 749415 711809 1629129 1576897 491002 484660 710335 716357 889363 870743 938281 940915 981952 999641 974057 1078888 2323502 2443681 1413126 1182955 774483 764110 935637 927598 976363 991183 1029927 1036967 1155424 1152235 5181739 5404198 39.75 70.7 1
12:24:17 2024-01-23 714350 711492 220053 215773 351947 356333 376528 374328 241124 241051 292595 297734 331869 336486 4427152 4811835 6878612 6659261 1240570 1287471 323877 286517 300820 301082 346518 337479 332832 333830 229578 233335 752088 721016 1630148 1571431 489047 483363 705221 716357 893927 869470 932795 940819 984772 991670 966660 1081710 2324516 2425241 1318913 1188022 776140 758952 934345 931562 976363 988315 1020216 1043089 1162143 1161377 5218522 5421292 39.75 70.7 1
12:24:18 2024-01-23 722234 712540 220467 216444 349827 358557 378266 376053 241124 241051 297535 296215 330611 335464 4420840 4748777 6907481 6668639 1230701 1287449 324890 286517 300328 303240 345199 338253 333207 333613 230763 233956 749769 717178 1606996 1561616 487856 487598 705221 713777 894802 870125 930292 940915 992621 1004533 964785 1072513 2316903 2427564 1413126 1182758 778357 758952 927732 931562 983358 993720 1019114 1032398 1162084 1164670 5254068 5407791 39.75 70.7 1
12:24:19 2024-01-23 722499 714326 220242 216258 350921 359676 378871 372875 241193 241051 297114 296008 330911 333505 4420840 4692295 6845420 6659261 1245458 1287471 322656 287585 303446 302955 348779 339322 329680 335718 230187 232644 756518 711809 1609450 1574041 488774 486012 708237 712295 897928 873705 930254 934653 987329 1008094 968465 1071747 2316903 2452901 1474084 1175316 779579 764495 926414 924965 983403 991661 1022754 1029391 1154606 1161377 5242539 5413563 39.75 70.7 1
12:24:20 2024-01-23 713394 713549 219521 216258 352046 357443 377697 372649 242272 240677 292595 298501 329850 336998 4420840 4727313 6835950 6678866 1263438 1291011 324730 287288 301737 303133 346898 337407 332652 333685 230510 233299 743469 709774 1613579 1583356 489158 484280 707894 711284 891114 873123 938355 935388 984201 1002405 974805 1078998 2327823 2443681 1445002 1175316 773390 765581 933682 922342 977056 991625 1026263 1035416 1149620 1157168 5160357 5412026 39.75 70.7 1
12:24:21 2024-01-23 715515 711524 220502 216073 351699 358269 378943 374364 240755 241765 292803 297148 330611 337200 4423995 4754113 6807973 6669465 1252533 1289303 323853 286633 303267 301682 347421 338639 332292 333830 231012 231764 751488 715904 1606426 1576897 490549 485529 710445 717377 889400 869507 936810 942825 981342 998834 971983 1078888 2323502 2440216 1415083 1182955 772280 763141 933682 926111 976363 991183 1028577 1038446 1158814 1153867 5192260 5417426 39.75 70.7 1
12:24:22 2024-01-23 719398 711932 220277 216073 352019 359098 376600 374328 241124 240882 291828 298396 330345 333469 4427047 4806001 6895577 6650257 1237114 1289265 324839 286817 302482 301294 349273 337552 331287 335573 229884 233007 749923 717178 1628575 1571802 491246 484843 704357 715242 894530 866426 932317 944836 986937 996631 964207 1078229 2323502 2432078 1361344 1188022 776693 758952 934345 930129 976363 989711 1020253 1043089 1162143 1161377 5214795 5421292 39.75 70.7 1
12:24:24 2024-01-23 723284 711528 220431 216448 349827 358522 377697 375489 241159 240882 297535 295732 333640 335975 4420840 4766478 6869451 6640825 1235142 1287471 324911 286992 303167 301153 347563 339542 331323 333830 230368 233299 754337 720264 1638793 1566565 490201 485746 705891 715242 897384 867041 928895 943494 990546 1001697 965611 1075598 2316629 2436758 1403345 1190572 779503 758379 930998 932856 980530 982683 1020292 1037707 1168045 1161377 5276910 5417426 39.75 70.7 1
12:24:25 2024-01-23 721605 713307 219714 216409 351416 358522 375999 373208 242146 240677 297270 297113 330876 335501 4424266 4742417 6932442 6668639 1232498 1288349 324365 286992 301841 303275 347756 338289 333523 333830 230329 233007 752866 718719 1607720 1558457 486282 486217 703822 712295 893239 871196 930254 939448 991951 1000719 964785 1072751 2314209 2430868 1413126 1182955 778912 756735 927732 932893 982706 991183 1020568 1035416 1163768 1163846 5246537 5407791 39.75 70.7 1
12:24:26 2024-01-23 724108 713549 220255 216478 350306 360219 378266 372091 241193 241051 293251 297561 333942 333217 4427322 4746846 6873251 6683764 1243679 1284731 324428 288196 302232 303240 346518 338582 330822 335754 229936 232679 746369 711061 1610536 1569904 488902 483856 706391 710275 897384 875019 928789 934653 989108 1000756 968428 1071298 2315220 2455145 1343503 1177880 781139 765038 926414 925455 984173 991661 1019841 1029428 1155461 1163022 5248694 5404198 39.75 70.7 1
12:24:27 2024-01-23 714387 711528 219556 217152 351416 359291 378014 375850 242367 239816 292973 297915 332103 337366 4411602 4661512 6820625 6668639 1250995 1287486 324453 287073 300820 302779 344403 339062 332562 333324 231047 232026 747818 713341 1604339 1571019 486963 486217 709438 710275 889485 873779 933019 934248 985598 1007607 973365 1075887 2316903 2441948 1440513 1168608 774483 763412 929020 926007 980567 991733 1023962 1031336 1152923 1158022 5220477 5396197 39.75 70.7 1
12:24:28 2024-01-23 718691 712788 220873 216188 351731 360056 378691 374258 241021 242033 292036 298067 332769 335319 4420840 4749231 6807973 6659261 1260714 1286557 323014 287670 299872 301046 347563 337552 331861 333564 230329 232679 754337 709774 1624278 1581381 490549 484500 709438 713307 888117 869926 935015 939448 984201 1001697 972009 1081268 2326169 2445952 1415083 1181273 774483 764495 934345 924965 974980 993989 1028459 1035454 1152923 1154681 5173449 5417255 39.75 70.7 1
12:24:29 2024-01-23 715108 713455 220326 216305 350777 358020 378122 377946 241021 240908 293010 297078 331869 338577 4437247 4748777 6841231 6649766 1242727 1287449 324911 286423 303850 301772 346275 338067 332832 332585 231245 232516 743469 718719 1627970 1572135 489158 484843 708433 714466 888360 866426 935442 943494 980410 998834 968465 1082113 2318550 2421802 1418917 1182955 772280 757842 935025 928850 972702 988351 1026226 1038446 1158851 1155502 5191246 5425731 39.75 70.7 1
12:24:30 2024-01-23 718614 711342 220290 218077 351839 358955 377130 373732 241159 241086 292241 299709 332967 333397 4420840 4796742 6867280 6645618 1238362 1287449 322904 286790 300574 301401 347634 338582 329501 333830 229936 232679 754337 716154 1633025 1566959 491246 486217 704357 715279 894839 866426 930292 944836 987672 998834 964207 1077184 2321850 2436758 1405301 1193967 778912 761214 930998 931562 980530 982683 1021296 1038446 1166112 1162074 5267136 5424060 39.75 70.7 1
12:24:31 2024-01-23 719596 711310 220088 216746 350912 357479 377433 376383 241796 240100 297498 295971 330380 335501 4421240 4738419 6902556 6654511 1224149 1285643 323912 286155 303525 302779 344439 339062 331825 333830 230365 232679 742925 720413 1625913 1558457 486245 483856 704683 713307 894839 869889 931654 939485 990546 1003114 964099 1071187 2309278 2429286 1413126 1181273 777829 758379 928749 931562 983439 993275 1019182 1037948 1165448 1166285 5259880 5411651 39.75 70.7 1
12:24:32 2024-01-23 722535 713544 220088 216878 350100 359640 378835 372091 241193 241051 293869 297459 330911 333505 4414540 4685630 6835950 6650257 1244074 1285643 323997 287028 301841 302779 346032 339542 331287 333830 230850 232026 749268 710790 1600009 1571862 488464 485292 709942 713307 892267 871232 933019 936715 984076 1009372 974057 1071950 2311933 2449423 1488329 1174479 776693 764495 929596 926204 985421 996805 1025679 1030488 1155307 1161194 5229883 5417293 39.75 70.7 1
12:24:33 2024-01-23 717433 713544 220207 216108 352019 357479 377590 371500 241159 241086 292241 298084 330380 336486 4423995 4734265 6826624 6669311 1260601 1285589 324911 286705 301170 302814 347040 337552 332868 333830 230329 232353 743469 709037 1612077 1581381 489158 482426 706391 710275 891745 871196 935682 939448 983504 1002405 974057 1078998 2327823 2443681 1411170 1179379 775662 766829 935637 924235 976860 996100 1027976 1037986 1150220 1156314 5162725 5412026 39.75 70.7 1
12:24:34 2024-01-23 713165 711528 220365 215130 351699 357192 378979 374364 240420 241051 293156 297148 330380 337475 4423892 4754779 6826624 6645139 1242727 1285643 323355 285334 303850 302107 345512 338103 332868 332585 231047 232516 746981 719233 1615487 1571019 489158 484843 708433 714230 890967 867041 934778 943494 983504 998834 968465 1082151 2319737 2421556 1378718 1184572 772837 761068 935637 929579 975434 990301 1027727 1038446 1158814 1156133 5192260 5422458 39.75 70.7 1
12:24:35 2024-01-23 719698 711528 220431 215108 351983 359676 376600 373208 241159 241765 292035 297148 333135 333433 4414540 4778223 6882577 6640871 1236596 1285643 324911 286553 300364 300943 347599 338582 330822 333830 230339 232679 752866 716154 1667556 1567677 490549 483856 705391 715279 896747 866426 928932 943494 989071 1000246 966697 1078831 2326088 2438337 1341619 1193929 778386 762295 933028 930865 977749 982683 1019979 1042451 1162143 1161377 5222998 5404010 39.75 70.7 1
12:24:36 2024-01-23 722266 713644 220282 216444 349895 358053 378302 376053 242111 240677 297609 298059 330645 335464 4420840 4748023 6912449 6668639 1232498 1285643 324401 286754 299908 303275 347978 338582 332364 333830 230365 233007 754337 718362 1598130 1558457 487353 486217 703859 712295 894802 871196 930329 940915 994033 1007271 964600 1074980 2313135 2435595 1413126 1182038 777802 759526 927732 931562 984683 992584 1016901 1033943 1162796 1167175 5243106 5407791 39.75 70.7 1
12:24:37 2024-01-23 722724 712531 220088 216409 350373 358557 378907 372091 241193 240882 292803 297495 330911 335975 4414540 4673750 6826624 6672979 1246691 1285643 324911 287090 300820 302354 344439 338582 332868 333564 231083 232026 746369 713092 1606642 1572135 486245 485529 709942 710275 893417 876959 935495 936907 986997 1008809 974020 1078886 2322460 2440216 1488329 1168608 773943 764495 930998 925622 977749 998851 1026263 1029428 1152923 1158059 5188804 5396197 39.75 70.7 1
12:24:38 2024-01-23 719439 713044 220467 215139 351983 358557 378979 373505 240789 241765 293161 297148 330380 335501 4417689 4745401 6807973 6645139 1249970 1287449 323997 286114 303630 301472 346518 338342 331825 333360 230850 231665 745771 715131 1616224 1575779 488937 485763 710372 717377 889363 869507 939695 940708 983835 999641 972526 1082039 2321850 2434189 1490364 1182955 772280 761214 935691 930241 974980 991183 1028459 1037911 1158851 1153867 5182855 5413563 39.75 70.7 1
12:24:39 2024-01-23 719698 711528 220277 215915 352019 359134 376600 373208 241124 241051 291828 297148 330380 333433 4420840 4780685 6867280 6631036 1236596 1287449 324682 286114 300364 301401 347634 338822 329537 333866 230294 232679 746369 715904 1642470 1573268 491596 486907 705221 717377 897347 866279 931633 945507 989035 999576 964207 1078403 2318550 2433269 1403345 1193967 778912 758989 930338 931562 980567 982683 1019841 1036967 1164666 1161377 5267227 5392464 39.75 70.7 1
12:24:40 2024-01-23 719707 711533 219745 216444 350876 357515 377433 373208 241900 240304 296904 296285 330380 335464 4414540 4738657 6886721 6650220 1236025 1285643 324129 286992 302305 303311 345512 338582 331574 335609 229366 233627 749923 713092 1622148 1567337 487588 486217 706076 710127 900012 873779 926068 935352 994033 1006453 967704 1070904 2318020 2435031 1409214 1180433 778912 761251 929020 928886 981314 993989 1016901 1032435 1158851 1167138 5248289 5412026 39.75 70.7 1
12:24:41 2024-01-23 720665 711528 220149 216293 349827 358053 378943 373208 241159 240882 297572 295320 330415 336998 4414540 4671116 6826624 6682627 1250273 1289303 324911 286956 303666 303665 346773 337997 332779 332675 230905 232644 749268 715390 1600972 1576009 487856 486907 710445 710275 893534 876959 935682 935577 986297 1006417 976795 1074754 2318550 2443681 1415079 1168570 776140 764495 930998 926280 981961 997343 1024691 1032072 1152923 1161377 5220477 5396160 39.75 70.7 1
12:24:42 2024-01-23 719435 713540 220431 215738 351947 360056 378799 372614 241159 242105 292145 298014 330576 336176 4411475 4752157 6813195 6640607 1256204 1291011 322728 288166 303267 302070 347456 338436 332418 333722 230510 231955 753643 713853 1646428 1581381 491246 486071 710409 716357 889660 870743 936773 943148 981342 1000282 974057 1078888 2325155 2443681 1472049 1182955 774018 762871 934345 926111 976363 993286 1032133 1038446 1155424 1154684 5190266 5410252 39.75 70.7 1
12:24:43 2024-01-23 717592 712438 220436 216409 352019 358522 376528 374293 241124 240677 292241 298640 330841 333541 4421286 4803565 6887957 6659979 1245478 1289265 324911 286374 302336 302141 346862 337334 332382 333830 229900 233335 753581 719233 1608633 1571019 490549 484157 704320 714322 895713 869507 933019 942825 984772 991706 964853 1078998 2318550 2425241 1355587 1189718 776693 758915 934345 930092 977749 989711 1020216 1041451 1162143 1161377 5212828 5411914 39.75 70.7 1
12:24:44 2024-01-23 722780 711294 220396 216444 349823 358234 377396 375453 241124 240304 297746 297495 330841 335428 4411678 4748023 6915334 6650257 1227663 1289228 324514 285151 302549 302283 345441 339062 331789 333505 230404 232899 743469 721441 1597695 1558065 488204 485256 706391 714322 894802 869507 930177 940115 989035 1003114 964785 1072751 2309278 2425241 1413126 1181273 779503 757806 927732 931562 983358 991146 1019841 1032398 1165448 1164670 5248694 5392315 39.75 70.7 1
12:24:45 2024-01-23 723293 713540 220053 216258 351164 359640 378266 372091 241159 240846 293083 296250 330876 333397 4411475 4701843 6875475 6650069 1246691 1285643 323733 286992 302024 302955 348495 338545 331520 335754 229578 232843 740569 712482 1608487 1567677 488428 485529 705355 710275 897458 873742 927538 935315 990546 1006186 968428 1069296 2318550 2458593 1347911 1180433 781139 765038 927073 927884 985570 993989 1019841 1029391 1157956 1162918 5239288 5393156 39.75 70.7 1
12:24:46 2024-01-23 716496 712535 220053 217117 349863 356405 378871 373470 241159 239896 297535 297791 332103 337511 4424309 4672454 6838273 6668363 1249523 1290092 324911 287046 302990 302779 343405 338545 332688 333564 230850 232679 746369 714621 1605025 1572135 485827 485529 709942 710275 888117 875640 935682 934248 985598 1006417 973365 1078998 2318550 2440216 1476119 1168608 774483 763412 931659 926939 977749 998825 1026263 1035174 1152923 1158022 5188554 5402638 39.75 70.7 1
12:24:48 2024-01-23 719439 713040 220467 215738 351947 358522 378943 374030 240957 241595 292795 297769 332931 335921 4424223 4740832 6803849 6650578 1259777 1287413 322979 287432 303740 302036 347563 338067 332832 333830 230652 232026 757871 712830 1621338 1581381 490549 485529 710445 714699 889632 870743 936810 940819 983169 1001697 974057 1080462 2326169 2443409 1407258 1182955 776140 762837 936339 927598 976363 992584 1031397 1037835 1155424 1153867 5182855 5402535 39.75 70.7 1
12:24:49 2024-01-23 716571 711460 220431 216587 352055 357982 377144 377184 242029 240766 292310 298813 333039 335319 4424304 4806671 6879650 6649882 1243646 1291011 323877 286199 301701 302779 347040 337516 333807 333830 230294 233007 745510 720779 1632306 1569193 489158 483473 707393 714194 892267 867041 935682 943494 986297 997389 968465 1081801 2325155 2416021 1460961 1184534 772837 758952 937005 930205 972110 992316 1026226 1038446 1160496 1156350 5188554 5408054 39.75 70.7 1
12:24:50 2024-01-23 723808 713284 221218 216051 351654 359931 377554 374221 241055 242410 293019 296731 333508 333325 4423718 4783586 6883517 6640503 1234759 1288386 324911 286956 304097 301365 347319 339542 331287 333830 230294 233171 738624 719233 1611396 1567677 490549 485292 707230 715242 897384 867041 930254 944165 990276 1002405 965611 1075887 2316903 2434461 1399433 1189739 780025 756771 930338 933548 980530 982719 1019841 1038446 1168873 1163022 5267303 5409501 39.75 70.7 1
12:24:51 2024-01-23 724791 713958 219912 216340 350732 358450 376385 375584 242267 240499 292937 298059 330380 333469 4417966 4739485 6902818 6650257 1234847 1285643 323390 286553 300915 303240 345476 338582 332328 333830 229578 231670 757346 715131 1629790 1566294 487699 485873 704320 710275 897199 873123 927500 936678 992691 1000756 967018 1072438 2316903 2434461 1464722 1177880 780025 762871 929052 927497 983403 993989 1016140 1030856 1157993 1166282 5252053 5420184 39.75 70.7 1
12:24:52 2024-01-23 720628 713430 220255 216305 349648 357300 378727 373172 241159 241051 297746 296006 332805 338082 4417773 4669510 6817299 6668639 1247741 1287471 324682 286432 302990 302779 343405 338342 333337 333324 230850 232026 746369 715131 1604339 1572135 486245 484587 710445 710275 891598 876261 935682 936907 985598 1006417 973365 1078229 2318550 2440216 1436601 1168608 774483 764224 931659 926939 977749 997416 1025566 1029391 1156786 1162000 5207123 5414628 39.75 70.7 1
12:24:53 2024-01-23 719255 713435 221085 216185 351983 358593 378979 376383 241124 241765 293010 297598 330645 336212 4420840 4748777 6808341 6649882 1255641 1289313 324911 286204 304497 302071 347040 338582 331861 333360 231768 232026 750718 717178 1618062 1574661 490201 485873 710445 715279 890967 868890 936810 943494 983504 1000282 972674 1085239 2321850 2427564 1403959 1183798 772280 761251 936339 930205 976363 994685 1031562 1042451 1160348 1157104 5191631 5410262 39.75 70.7 1
12:24:54 2024-01-23 717012 711264 220431 216909 351767 358522 377432 374328 241228 241086 292582 299652 330345 335464 4420840 4804749 6882577 6650371 1243679 1287449 324766 286553 303310 303240 347634 337552 331861 335754 229936 231636 749923 717178 1612525 1571019 491002 484843 705391 715242 894802 868890 934262 944836 987636 997389 964927 1075786 2325155 2431009 1361344 1192268 778912 760602 935691 934223 979609 991037 1022754 1042901 1165374 1162875 5219868 5418974 39.75 70.7 1
12:24:55 2024-01-23 724273 711223 221050 216444 349818 358593 378424 375489 240720 241051 297572 298667 330645 335428 4420840 4757314 6910553 6641028 1225482 1287471 323842 286114 304134 302354 345476 339062 331825 333830 230329 233007 754337 722330 1623154 1558457 488428 485292 706391 713592 893910 869507 931654 940819 990510 1000418 964785 1072788 2312564 2431009 1441013 1186265 780582 760009 929052 931452 984720 992571 1021184 1037244 1166280 1162097 5263529 5413563 39.75 70.7 1
12:24:56 2024-01-23 724791 714519 220431 216374 351416 360183 378871 372614 241159 241051 297324 297826 330876 333397 4420840 4701568 6845275 6649882 1247741 1287471 323733 287113 300574 303027 345996 339542 330554 333830 230329 232026 745771 709774 1598988 1571019 489158 486012 708433 712295 894802 873123 932317 935352 984809 1009372 971293 1072751 2320295 2460556 1476119 1175821 778912 765581 927526 926243 985421 997307 1022469 1031336 1155498 1161230 5226149 5398785 39.75 70.7 1
12:24:57 2024-01-23 715224 713044 219710 216409 352019 356941 377697 371865 241900 241051 292803 298745 329885 336486 4417773 4732550 6812446 6663883 1260714 1287449 323505 287517 300574 302319 347563 337552 332832 333830 231012 232679 744375 711061 1668390 1584755 490898 484843 710445 714322 892267 869926 935682 940819 985598 1003901 976684 1081934 2330126 2446592 1443007 1182038 776160 765507 936731 924965 975671 993286 1032095 1037873 1152923 1153015 5177146 5394842 39.75 70.7 1
12:24:58 2024-01-23 713520 713279 220467 216108 351425 356369 377733 375489 241159 241015 297425 297113 335524 339057 4414622 4773930 6845275 6649882 1243299 1287178 323877 285276 301736 302779 345996 337277 333807 333830 230294 231314 753581 720264 1620798 1572135 489158 483473 707393 713147 892267 869234 937545 944651 986850 1000137 972152 1085332 2327429 2420515 1492399 1184366 772837 760064 937005 932893 975174 991183 1027727 1039966 1162033 1156314 5192260 5413563 39.75 70.7 1
12:24:59 2024-01-23 723293 711524 221125 215104 351974 359676 378605 374293 241159 242446 293156 296905 330911 333217 4417689 4768964 6873363 6631124 1234797 1287449 322904 286992 303630 301436 347599 339542 331287 333866 230294 232899 752866 719233 1645382 1567677 491246 486012 706121 718400 896266 868871 932965 946180 990363 1002332 968912 1078608 2321850 2440216 1403345 1191417 780621 760596 930998 933548 982442 988315 1019841 1038446 1168045 1161377 5276910 5412026 39.75 70.7 1
12:25:00 2024-01-23 722687 713540 219894 216478 351452 358557 376264 373172 241900 239984 297535 297113 330150 335501 4411475 4738657 6872990 6659261 1236138 1285643 322939 287095 302133 303275 345476 338014 332598 335754 228901 231670 748452 713092 1645171 1568918 489600 486833 707230 711715 899901 874871 930291 938228 991804 1008809 968156 1069626 2316986 2452901 1335677 1179593 781139 765507 928361 928191 986697 995395 1019841 1031626 1157993 1167175 5241203 5380764 39.75 70.7 1
12:25:01 2024-01-23 719439 711528 220431 217152 349827 359529 378871 374066 241159 240100 297609 297113 329850 337548 4411475 4672454 6817299 6669425 1245962 1287471 324453 287203 300820 302319 344403 339062 332868 333288 231047 232026 749268 713853 1624566 1574370 487508 488018 710409 711678 894475 875711 935682 935577 984772 1006489 975842 1078961 2318550 2443681 1418917 1168645 776693 764495 930998 926280 980567 997343 1026226 1029391 1152923 1158059 5211072 5398907 39.75 70.7 1
12:25:02 2024-01-23 717594 713028 220471 215104 351943 358269 378266 372056 240986 241765 292378 297598 330345 335975 4411678 4728905 6816910 6663883 1262239 1285643 323014 287873 300364 302071 348779 337261 332545 333541 230798 232935 750718 709774 1618187 1584755 490475 484769 708359 713307 891364 873123 935442 939539 985598 1003901 974805 1082229 2327823 2443658 1409214 1173643 773380 765581 931696 923568 977749 991697 1026263 1033906 1148806 1156350 5154638 5380876 39.75 70.7 1
12:25:03 2024-01-23 717631 712775 220502 216073 351983 358018 378907 373208 240755 241595 292912 296285 330388 335464 4408519 4738657 6796392 6649882 1260714 1285643 323014 287666 303420 302070 347349 338289 332454 333722 230429 232971 743469 711809 1619970 1584481 491246 484843 710445 713814 894438 871196 935682 940819 984201 1003077 974077 1080499 2327549 2445952 1443007 1181273 776160 765581 935674 926280 976363 993989 1028917 1037707 1152923 1156350 5164044 5402535 39.75 70.7 1
12:25:04 2024-01-23 711342 712770 220502 216444 351983 356440 378907 376053 241403 241086 297256 296833 329885 339057 4408837 4735023 6801252 6640503 1264045 1289173 322728 288148 302880 302176 349732 337407 332652 333722 230510 233135 742019 709774 1624908 1584992 490549 484696 708862 713307 891996 872504 936830 940152 985598 1002478 974805 1080499 2327823 2443732 1454976 1175316 774483 765581 934345 922910 977749 991733 1028459 1035454 1149657 1156350 5154638 5402535 39.75 70.7 1
12:25:05 2024-01-23 716578 711533 221120 216073 351731 357479 378979 374328 240420 241765 293156 297633 330654 336248 4411678 4738657 6789323 6655210 1257119 1288349 322548 286929 304497 301259 347177 338160 332418 333830 230785 232026 757206 715131 1645141 1580259 490549 485529 710445 717888 884245 868695 938217 940819 981379 1000282 971972 1080499 2324243 2445952 1415083 1182955 776236 762871 934345 927534 976363 992584 1030385 1039966 1157993 1154684 5166872 5396496 39.75 70.7 1
12:25:06 2024-01-23 713394 711264 220431 216263 352015 356405 376636 374400 241159 241051 297265 298745 331636 336522 4420840 4788662 6886144 6650394 1243679 1289265 326749 286611 304540 302283 345996 336490 332868 333613 230026 233335 756567 719513 1619324 1570312 490651 483473 705391 714322 894168 869507 933019 942825 987636 997157 968428 1082076 2323502 2423521 1480189 1187152 775587 760064 935674 931290 975671 991183 1021742 1040253 1162143 1161377 5194243 5411914 39.75 70.7 1
12:25:07 2024-01-23 723659 710948 220467 216108 349827 358593 377733 375453 240420 240713 297187 297439 330380 333541 4408519 4767400 6884867 6640825 1231618 1285643 324911 286589 304424 301822 346518 339302 331556 333830 230329 232679 743469 720779 1614693 1558457 488811 485292 706391 714230 894618 867041 930254 942825 990546 1003114 962841 1077460 2311970 2431009 1411170 1187962 778912 756771 928995 931562 981961 990447 1019841 1035416 1168045 1160416 5259988 5398682 39.75 70.7 1
12:25:08 2024-01-23 724392 713040 219745 216293 350921 360183 376600 372649 241193 241051 297114 297148 330611 333433 4417980 4731577 6884425 6659132 1243679 1284620 323997 287090 305537 302354 346275 338289 330268 335754 229936 232026 741483 710554 1622509 1567677 488811 484915 706391 710275 897384 873779 929630 934653 990583 1000756 968502 1068068 2315257 2455145 1401389 1175316 778912 765038 926141 926147 985570 991697 1021296 1034611 1155498 1160416 5229883 5391075 39.75 70.7 1
12:25:09 2024-01-23 713394 713316 219745 217576 351735 356440 378302 373768 242272 239560 293204 298255 331924 336981 4408484 4667086 6810685 6649882 1245458 1287449 323997 286777 303273 302814 346518 339542 330500 333830 230365 232026 755068 711061 1633025 1571431 488464 486048 709942 713307 889375 871232 933019 938117 984772 1009372 972674 1073810 2315257 2449423 1484259 1177831 777802 765038 927732 924965 981314 991661 1023234 1029391 1154643 1161377 5220200 5404333 39.75 70.7 1
12:25:10 2024-01-23 714441 713035 220277 216073 352055 357479 379507 374222 242064 240766 292729 298605 332571 336340 4408443 4708543 6835403 6650220 1251196 1285643 324682 286553 300820 303275 344403 338342 333049 333595 230688 232679 745825 715131 1607430 1572135 487353 485873 709942 710275 892267 876261 935442 935577 984809 1007911 974057 1079111 2318550 2441948 1464950 1168645 774483 767135 931424 926204 980567 998825 1026263 1036094 1153789 1161377 5186834 5388623 39.75 70.7 1
12:25:12 2024-01-23 717631 713044 220877 216201 351758 359099 378871 373625 241055 242069 292693 297458 332805 336304 4411475 4728753 6793808 6649882 1259296 1287449 323014 286992 303451 301895 347319 338582 331861 333830 230365 231665 746596 714111 1644721 1579986 490549 485873 710445 715279 884209 869963 938885 940819 982807 1001697 974805 1081306 2324516 2445952 1443007 1182955 774483 763412 934345 927497 977749 993286 1030661 1038484 1155498 1154681 5170612 5409501 39.75 70.7 1
12:25:13 2024-01-23 717358 713451 220326 216340 351839 356298 377518 375310 241055 240908 293388 298049 331636 338068 4411716 4767400 6835950 6649766 1240645 1285643 323912 286114 301525 302779 346032 337589 333807 333324 230885 233034 749268 720413 1609484 1567677 489158 483473 708433 713183 891004 867041 934114 944272 985598 1000282 968502 1084466 2321216 2416021 1359713 1182955 772837 761753 935674 928886 972147 991183 1028459 1039966 1160496 1154681 5180099 5406893 39.75 70.7 1
12:25:14 2024-01-23 718390 710848 220731 216305 351875 358955 376421 373768 241159 240538 291733 298255 332571 333469 4405363 4796742 6863926 6635767 1238953 1287471 323390 286079 302482 302743 346482 336675 332292 333830 229578 233335 745510 717178 1608418 1567405 491246 484500 704855 714322 894802 869507 932982 943494 984772 991706 965574 1075598 2318550 2423521 1347911 1188022 776693 758915 934345 931562 977749 989711 1022754 1041451 1165282 1162074 5197690 5405195 39.75 70.7 1
12:25:15 2024-01-23 723497 711278 220264 216897 349827 360056 377999 376331 241055 240268 293503 298023 330310 335938 4418118 4738657 6892869 6621550 1224609 1285643 324911 285815 301736 302283 345199 339302 331789 333830 230097 232679 743469 721441 1622642 1558065 486934 488253 706391 714322 896747 869507 930254 940547 989071 1003114 964785 1074746 2312564 2425241 1413126 1183798 778912 758385 927732 931562 983358 991832 1022834 1037131 1167105 1163736 5261708 5404755 39.75 70.7 1
12:25:16 2024-01-23 723808 713689 219714 216861 351119 359315 378230 372056 241159 240677 292900 296905 330876 333090 4408395 4713408 6859921 6640503 1244290 1285643 322979 287082 302024 302743 347756 338306 331861 333830 228866 232679 749923 712075 1617177 1567677 488428 485529 704855 710275 898387 873742 927538 936907 990510 1007469 968391 1068791 2318550 2454280 1474084 1177880 780025 762834 930187 930841 985249 996768 1019182 1033509 1159493 1167976 5241105 5398282 39.75 70.7 1
12:25:17 2024-01-23 720665 713008 220361 216444 349792 357443 378763 373172 241159 240846 297746 297495 332282 337475 4405363 4661662 6826624 6640503 1245458 1286557 322656 287064 302990 302779 345996 339542 331054 333830 231109 232026 747818 710790 1614234 1572135 489158 486012 710445 713307 894802 873742 934300 937379 984772 1010800 972674 1072713 2315856 2452901 1399433 1177694 779503 765396 930375 927598 984720 998217 1024909 1031186 1157772 1160482 5225528 5398682 39.75 70.7 1
12:25:18 2024-01-23 714535 713270 219605 216444 351938 356369 378266 373768 242423 240268 292880 298049 332103 336998 4411791 4681791 6820739 6649882 1245458 1285643 324453 287032 300820 302779 347978 339542 330786 333830 230814 232026 744341 710790 1612870 1572135 489158 486354 709438 712295 894802 873742 933019 935315 986900 1012230 971983 1071149 2315856 2458767 1405301 1180353 781139 765544 927695 930177 987527 998217 1022754 1032361 1155461 1164551 5229883 5394417 39.75 70.7 1
12:25:19 2024-01-23 714028 711497 219018 216444 350521 356405 378266 373172 241193 239524 293010 297806 331636 336962 4399061 4654791 6813195 6659261 1245458 1287471 324165 286204 303041 302319 344368 338306 332832 332819 231012 232026 747818 713092 1608418 1572135 486814 483856 710445 710275 892267 875019 934300 935577 986997 1006417 975842 1078793 2323048 2441383 1482224 1169318 777802 763228 931700 926280 979834 997307 1023197 1032034 1152923 1158022 5200357 5393156 39.75 70.7 1
12:25:20 2024-01-23 713394 711528 220242 215139 351979 357982 377432 373994 240720 241051 291828 298049 329850 335464 4411791 4715406 6827019 6659261 1254890 1285643 324911 286079 300490 303275 346220 336966 332832 333830 230294 232679 743469 707886 1630331 1576897 489158 483473 708396 710275 886751 874398 937017 937557 986150 1004082 976795 1078886 2328467 2444854 1474084 1176013 774483 765581 934345 922070 979646 996805 1027727 1035454 1149620 1158782 5140907 5398771 39.75 70.7 1
12:25:21 2024-01-23 715515 711533 220467 215888 351789 357982 378907 374328 240755 241086 292182 297318 332103 337233 4411475 4733559 6808701 6630848 1244186 1287471 324911 286079 303163 302071 346518 338582 332292 332266 231372 232679 747818 717178 1626556 1572135 490276 485873 710445 715279 891896 869490 940014 945507 983357 1000100 968318 1086638 2323048 2423521 1401885 1183798 773390 761753 937005 929545 972147 993275 1030661 1039187 1160459 1153793 5173449 5402535 39.75 70.7 1
12:25:22 2024-01-23 720352 711528 220207 216409 352055 359098 376564 377184 241090 241051 291944 298954 330345 333433 4411678 4794292 6873712 6631126 1240884 1287471 324911 286079 300820 302458 346482 337277 332832 333830 230097 233171 744039 718440 1617693 1567677 491246 484623 706727 716045 893762 871362 932907 945470 989804 999641 968912 1078850 2325155 2427410 1401389 1187176 774483 758952 935691 932893 976363 990447 1023234 1038663 1161319 1161377 5192260 5396160 39.75 70.7 1
12:25:23 2024-01-23 723798 710953 220965 216162 349827 358593 377697 375417 240720 241086 296904 297495 330645 333541 4414622 4747930 6868402 6631389 1232498 1286309 324911 286996 302196 301365 346518 339302 330822 333830 230258 232843 752866 720264 1597557 1566086 491447 487598 706225 717377 897347 866894 931633 946143 990473 1000989 965611 1075282 2323502 2434461 1407258 1191342 781139 758952 931659 931562 981264 988011 1021296 1038446 1166280 1161377 5257822 5402535 39.75 70.7 1
12:25:24 2024-01-23 719670 711269 219710 216444 351407 358557 375963 373732 241193 240304 297114 296250 330345 335464 4411475 4715292 6872990 6649919 1230307 1284731 323651 286195 302018 303240 344921 338067 331825 333613 230116 233956 751284 715904 1604908 1562503 487856 486217 705937 710127 899901 871196 927538 939448 993124 1008809 967534 1074317 2315856 2437287 1443007 1180433 778386 760027 927459 931562 983403 993286 1016901 1035454 1162143 1167207 5229883 5398682 39.75 70.7 1
12:25:25 2024-01-23 722780 711506 220066 216073 349291 358557 378907 373208 241124 240677 297256 295286 330876 333541 4405250 4678978 6826624 6621587 1244568 1281998 323014 286754 300328 302706 347756 338253 329573 335573 229794 232971 747818 710790 1618395 1574041 488974 487598 707393 711789 894544 874747 932962 936907 989071 1000719 970255 1072401 2318550 2455109 1405301 1177831 778912 765581 926414 926939 986085 991697 1022025 1032398 1157136 1162074 5229883 5393156 39.75 70.7 1
12:25:26 2024-01-23 713520 713044 219710 216780 351943 356405 378302 373768 241865 239560 293389 297699 331636 336945 4402109 4667086 6807973 6650371 1245887 1285468 324201 286705 302623 304332 346283 339192 331646 333414 231229 232644 741483 711809 1614234 1572135 487699 485292 710173 714322 894168 872468 935682 936715 986813 1010800 974057 1075593 2318550 2449423 1401885 1175316 777802 765013 929052 926280 983358 991661 1025458 1032072 1154606 1161377 5218522 5389310 39.75 70.7 1
12:25:27 2024-01-23 715478 713544 220396 216073 352055 357479 378266 371500 241159 241086 292182 298049 329850 336212 4405188 4715292 6817299 6664690 1263438 1287337 324574 287374 301951 303097 346862 337334 333157 333685 230869 233007 743469 707746 1621108 1585610 489010 484500 708433 712295 893534 874466 934077 938080 984201 1003114 973351 1078888 2326169 2443681 1415083 1177831 774483 765581 935674 924965 976363 991661 1026263 1037707 1151289 1154681 5145233 5389310 39.75 70.7 1
12:25:28 2024-01-23 714445 711528 220436 215139 351416 356405 378907 374328 240720 241051 292246 297113 330354 337511 4405188 4742858 6820117 6630975 1247741 1288349 323985 285900 304171 302141 346518 338030 331861 332855 231902 232572 749268 717178 1612922 1572135 489158 485727 710335 715242 889400 867041 935442 943494 984201 1000246 971293 1085239 2318550 2421802 1409418 1181273 773943 760064 936339 928850 972110 991183 1026263 1039966 1160496 1154644 5173449 5402535 39.75 70.7 1
12:25:29 2024-01-23 718378 711542 220088 215773 352055 358593 376264 373768 241124 241051 292145 298084 329885 335795 4417689 4786131 6884425 6631502 1233845 1287360 324682 286589 302990 302107 347634 338289 331287 335481 230294 232679 749923 717448 1600658 1567677 491596 486217 705391 717851 896747 867041 930292 944483 990546 1002405 967018 1075598 2315257 2440216 1403345 1188879 780025 758952 930338 934211 981961 988279 1019841 1037707 1169431 1163022 5258099 5389310 39.75 70.7 1
12:25:30 2024-01-23 723771 711866 219745 216409 350912 358557 375999 372091 241900 240641 293571 298059 329850 333397 4386229 4715178 6904112 6650371 1226593 1283565 323912 286074 302697 303204 344921 338582 331825 333830 230187 231993 758146 716666 1597702 1558457 486971 486217 702330 711789 898660 871196 927538 939412 993395 1000756 964890 1072513 2312564 2431009 1415083 1179379 777802 761178 927732 930205 983358 993720 1016938 1032398 1160496 1167138 5229605 5393156 39.75 70.7 1
12:25:31 2024-01-23 719707 713044 220431 216258 349818 358305 378907 373172 241159 241051 297535 296659 332931 336707 4405250 4681678 6859921 6649882 1244454 1281998 323014 287082 301841 302070 348248 338342 331287 335718 229543 232679 735229 711061 1606810 1567677 488811 486217 706391 712295 898022 873779 928932 935352 992691 1006417 970566 1068068 2318550 2455145 1365183 1177880 781139 765581 927459 927525 985570 991661 1019841 1033906 1157136 1162156 5229883 5383815 39.75 70.7 1
12:25:32 2024-01-23 713768 711542 219710 217117 350885 356440 378568 373208 242198 239816 292905 297769 332067 337366 4405358 4653803 6801252 6649919 1245458 1287062 322441 286642 302353 302354 346518 339542 330822 333830 231047 232026 753618 711061 1601313 1572135 489158 486012 709942 713307 894802 874747 933557 937379 984772 1009372 973062 1072751 2316903 2451161 1401389 1175316 778357 765581 928361 926280 984646 991697 1024691 1031336 1155424 1159572 5215695 5394832 39.75 70.7 1
12:25:33 2024-01-23 713372 711528 219333 216448 351695 359546 378280 376383 242505 240126 293069 299709 332067 336841 4411791 4685138 6830236 6655210 1245458 1285643 323997 286848 300574 302319 344921 339062 332796 333595 231047 231813 753618 712584 1604339 1572135 486282 485292 710173 712295 893534 873779 935682 936242 984736 1009372 972009 1076655 2316986 2443681 1462956 1168608 776140 762763 930338 926280 981961 991697 1025458 1029117 1152120 1158059 5209103 5391075 39.75 70.7 1
12:25:34 2024-01-23 717433 713455 221121 216236 351875 358414 378727 374258 241055 241858 292036 297874 332805 335428 4399039 4728407 6810685 6645392 1260639 1285643 324911 287238 301170 303027 346518 336711 332868 333830 230329 232679 754337 709037 1621867 1581108 490201 484843 708433 712295 892378 873742 934077 938266 985598 1003114 976683 1078925 2327823 2443681 1446249 1175316 774483 765581 934345 924965 977477 991661 1026263 1035454 1149620 1158022 5145233 5407768 39.75 70.7 1
12:25:35 2024-01-23 716301 711346 220979 216305 351839 359982 378727 375310 240986 241051 293124 297148 330380 337548 4408395 4724779 6779997 6640871 1255327 1285643 323050 286705 301278 302107 347076 338342 332598 333830 230652 232026 753643 711809 1619292 1580259 491246 484587 710445 715242 889669 869889 938180 943494 982807 1001697 971972 1082039 2326169 2443681 1415083 1181273 776140 764224 934345 926147 977056 993286 1031562 1038446 1155424 1153867 5185456 5405195 39.75 70.7 1
12:25:37 2024-01-23 714697 710268 220295 216340 351519 356333 376564 375189 241124 241051 293242 300241 331869 337035 4408521 4762393 6836357 6631036 1244186 1285589 323877 285343 300856 302319 345996 337552 333807 332855 230329 233007 743469 720264 1612939 1567677 489158 483473 706391 714194 893534 867041 934077 943494 984772 1000282 968465 1083693 2321850 2416021 1415079 1182955 773465 758952 937005 928886 973562 990483 1027727 1040960 1161969 1157814 5184204 5405195 39.75 70.7 1
12:25:38 2024-01-23 718614 711424 220401 216078 352055 359134 377144 374293 241090 241051 291733 298049 332666 333145 4402211 4790886 6863949 6631124 1240533 1285643 324911 286128 300785 302354 347563 337277 331323 333830 229784 231314 743469 717178 1623969 1567677 491246 484157 704393 715242 891973 867041 933019 944483 989808 1000282 964927 1077423 2318277 2434461 1403345 1192268 780062 761214 931659 931562 982442 990427 1023287 1039854 1167105 1162949 5255992 5398682 39.75 70.7 1
12:25:39 2024-01-23 719707 712770 220149 217013 350840 358018 375435 373768 242319 240019 296694 296250 330380 335501 4402109 4729385 6873027 6649766 1227625 1285643 324839 286173 302776 303240 345735 338582 331861 333830 230365 231670 758146 717178 1614030 1558457 487353 483856 704357 712295 898164 871232 928846 939485 993395 1006453 964927 1072825 2312564 2431009 1413126 1177917 778912 763924 930338 932618 984720 995395 1016752 1034986 1161996 1169633 5239288 5409501 39.75 70.7 1
12:25:40 2024-01-23 720665 713035 220467 216293 349804 360056 378871 373768 240957 241086 296977 297495 329920 336962 4402109 4670429 6807973 6650371 1245458 1287471 323997 286351 300364 302354 345512 339542 331592 333577 230688 232516 753618 713092 1603997 1572135 488193 485328 710445 714322 892010 872504 935406 936751 984809 1009372 974057 1075636 2316903 2445952 1420836 1176013 777780 765544 930375 927598 983321 998184 1027146 1031959 1156202 1160555 5215353 5393156 39.75 70.7 1
12:25:41 2024-01-23 715478 713471 219714 216258 352055 357192 378302 372091 241900 241086 292182 298084 329885 336486 4405188 4715292 6835950 6659132 1260677 1285643 324453 287468 301597 302070 347040 336163 332868 333830 230365 232679 754337 710785 1644023 1583868 490549 484500 708433 714048 888709 872504 935405 940152 985598 1003114 976225 1080499 2332413 2449492 1445002 1178670 774990 765581 936989 924891 978252 993989 1026263 1036967 1153497 1158782 5140945 5394935 39.75 70.7 1
12:25:42 2024-01-23 712120 710989 220467 216069 350921 356405 378871 374400 241124 241086 292182 296905 335488 337548 4405188 4747869 6826624 6631124 1240645 1287337 323877 285280 303199 302779 345996 337625 333572 332549 230365 232679 755808 719233 1629853 1567677 489158 483473 708433 715279 890967 867041 935442 944165 986297 1002478 971676 1084865 2322460 2418795 1383622 1182758 773943 760670 937005 928886 974252 992316 1029080 1038446 1159673 1154717 5182855 5402535 39.75 70.7 1
12:25:43 2024-01-23 722780 712779 220401 215070 351447 359387 377166 373768 241124 242105 292182 296285 330645 333433 4399061 4781620 6863949 6626395 1238362 1285643 324911 286566 302733 301224 347599 338342 330822 333830 229614 232679 746981 716154 1610138 1567677 491246 486217 705184 716367 894544 867041 932965 946106 990901 998689 967534 1077348 2322460 2435595 1403345 1193967 778912 761251 932364 931562 980530 982683 1021296 1040960 1162907 1161377 5231009 5380727 39.75 70.7 1
12:25:44 2024-01-23 719707 710482 219780 216478 349827 358305 377166 375489 241159 239931 297114 298023 329920 333541 4399061 4729111 6901227 6640871 1221994 1285371 324658 285005 300820 302779 344439 338582 331825 333830 230329 232679 743469 718362 1622150 1558457 486971 484915 705391 714211 898307 872911 932870 940672 990400 1005919 966388 1075749 2314209 2427564 1415083 1182038 778912 760027 928361 931562 983302 993916 1018388 1034717 1162143 1165379 5224348 5398682 39.75 70.7 1
12:25:45 2024-01-23 721753 711524 220088 216448 349859 359387 378907 372649 241159 241086 296694 296868 330911 333289 4386493 4685630 6835950 6649882 1245458 1285643 323505 287028 300328 302354 346553 339542 330822 333830 230688 232572 747200 711061 1609450 1571431 489950 488983 709247 713814 893129 873632 932870 938228 989804 1009191 972674 1074946 2318550 2456887 1488329 1175316 778912 764274 930338 924800 984173 991733 1024729 1028622 1155498 1161377 5222419 5393156 39.75 70.7 1
12:25:46 2024-01-23 714350 712540 220180 216444 352055 357515 377697 372091 241935 241081 292182 298119 335595 336486 4405363 4699177 6826624 6663883 1254329 1285643 322904 287028 300879 303737 346239 336748 332868 333830 230400 233007 743469 710790 1636076 1583079 489047 484806 709401 711678 893203 874871 938355 937597 984201 1000647 976372 1078923 2326169 2441948 1477391 1175316 774483 765581 934345 924309 977477 991733 1029193 1037707 1150473 1158095 5147282 5398682 39.75 70.7 1
12:25:47 2024-01-23 715297 711528 220537 215177 351452 360056 378979 374364 240789 241086 296694 297148 329885 336486 4405363 4730876 6794504 6631124 1259258 1287413 322943 286642 301736 301011 347004 338545 331538 333577 231447 231813 751488 714877 1612856 1578853 490438 485943 710409 717888 889488 869507 938143 944945 984164 1000246 972674 1082001 2326364 2434994 1474084 1182955 773380 763141 934345 928155 977749 992584 1031562 1039928 1158814 1154684 5166834 5393156 39.75 70.7 1
12:25:48 2024-01-23 716557 711483 220431 216405 352019 357982 376528 374293 241090 240641 292145 298919 332103 335464 4405250 4775043 6859921 6640871 1241903 1287471 323877 285797 303666 303790 348495 336711 333699 333144 230510 233299 744919 721296 1607216 1571802 489158 484500 707894 715338 894438 869507 937017 943494 986997 1001768 970382 1082076 2323502 2416021 1442470 1183798 772837 758952 937005 931562 974085 991146 1029193 1040708 1161319 1157168 5170612 5393156 39.75 70.7 1
12:25:49 2024-01-23 718608 711497 220396 216078 352019 359351 376564 374293 241124 241051 291939 298049 333099 333469 4411475 4785020 6869267 6621746 1240416 1287337 324694 286231 302587 302176 348470 338399 331610 335682 230394 233299 753618 716666 1608762 1567677 491945 487179 706187 716257 896710 867041 934971 947526 989071 1000246 964853 1078191 2323228 2434461 1357506 1193967 780621 761178 931659 931562 980530 988279 1022158 1041451 1161226 1163022 5222253 5393156 39.75 70.7 1
12:25:50 2024-01-23 719707 711264 219745 216780 350598 358522 376264 374364 242042 240268 297687 298095 330380 335428 4405363 4720112 6891902 6650492 1226593 1287397 327210 285062 303740 303062 347869 338915 332526 333830 230329 232679 754337 721296 1602274 1558065 488354 485976 707894 717377 897162 870743 931617 940819 990473 1000719 964785 1072788 2312564 2431009 1415083 1183798 778912 758952 929020 935540 984137 992584 1022754 1035454 1167144 1162877 5250595 5402549 39.75 70.7 1
12:25:51 2024-01-23 725353 713544 220431 216409 351119 360472 378835 372091 241159 241086 293010 297598 331871 333433 4421970 4722667 6876712 6650257 1246691 1285532 324272 287657 301518 303240 346239 339062 330518 335319 230116 233171 755068 711061 1617699 1572135 491002 487252 706391 712295 898660 875640 933019 937379 991951 1006417 971293 1071671 2318550 2455145 1367102 1178670 781979 765581 927732 928813 986969 991697 1021296 1033133 1157956 1163803 5229883 5389310 39.75 70.7 1
12:25:52 2024-01-23 714350 711524 220088 217117 350849 356405 378266 373768 241865 239524 297270 298049 332103 337548 4411791 4662840 6820701 6641065 1245382 1287471 323733 286853 300574 302955 346375 339542 331753 333830 231012 232026 759171 712482 1603311 1572135 488902 486354 710445 713814 892010 873742 935015 938080 984736 1011961 974057 1072751 2318550 2449423 1444426 1175316 777802 765581 929052 926007 984137 991697 1024691 1031336 1155461 1161377 5211072 5393156 39.75 70.7 1
12:25:53 2024-01-23 716509 713040 220396 216039 352019 357982 378266 372056 241193 241086 292803 299148 329850 335938 4411678 4707240 6830624 6658984 1249376 1287337 324574 286718 300749 303240 344403 337552 333464 333564 230652 232679 744919 714621 1605918 1576897 487699 484843 710445 711789 892382 875019 936810 935352 985598 1000683 974057 1078888 2326169 2434461 1420951 1173298 773380 765581 933028 924965 977749 997379 1029193 1035416 1148769 1158022 5145233 5393156 39.75 70.7 1
12:25:54 2024-01-23 719439 713040 221120 215747 351416 358522 378943 374101 240720 241765 292795 297561 332931 336195 4408484 4738191 6799349 6640830 1255289 1287471 322943 286992 302587 301738 347599 338067 332292 333830 230294 231991 752234 711809 1611219 1580259 491246 485873 710445 715242 889669 869889 938848 940819 982539 1001697 974057 1080499 2325155 2443409 1415083 1182955 776140 763412 936339 926147 977749 993286 1031397 1039187 1155424 1153867 5164044 5383501 39.75 70.7 1
12:25:55 2024-01-23 714526 710948 220431 216162 351947 356369 377144 377451 240986 240766 292973 299600 331798 336853 4405212 4762243 6820701 6631124 1245458 1287337 324911 285958 301772 302354 346518 338582 333572 333324 231047 232679 740569 719233 1615927 1572135 490201 486217 709438 715242 891598 868890 936810 944836 984201 1001697 971293 1086512 2321850 2421802 1416998 1185418 773931 761141 938338 931562 974980 992316 1029193 1041451 1162143 1156314 5178878 5380764 39.75 70.7 1
12:25:56 2024-01-23 722780 712775 220185 216166 351690 359931 377554 374186 241090 242410 292900 297423 333039 333289 4411475 4767400 6864098 6621746 1234759 1285643 323637 286754 303882 301365 347599 339542 331287 335754 230329 232843 754337 719233 1649173 1567677 490898 486012 707894 716838 902636 867041 930806 946180 993395 1003114 967018 1078998 2316986 2434461 1407258 1190586 780697 759526 931659 934211 981961 988315 1021296 1039652 1168008 1161377 5259592 5403896 39.75 70.7 1
12:25:57 2024-01-23 722724 713446 219943 216978 350737 358414 376385 375850 242099 240837 293434 296629 330345 333505 4408484 4726830 6882577 6635826 1232460 1285643 323912 286992 301559 303275 345163 338306 331825 333830 230097 232027 757346 716154 1633776 1564838 487699 486217 704320 711789 900012 875019 928895 940152 993395 1007875 968465 1075887 2318550 2434461 1443007 1180433 781139 763412 930338 928850 984137 991625 1016938 1032398 1160496 1167179 5237018 5405195 39.75 70.7 1
12:25:58 2024-01-23 721694 711346 220290 216305 349612 357839 378943 373172 241124 240846 297187 295971 332805 337995 4386493 4661662 6826624 6640503 1245458 1285643 323050 286754 302268 302319 345512 339542 330786 333830 230850 232799 752168 710790 1603820 1571019 489158 486733 709438 713307 894802 873742 933019 936796 986937 1010800 972674 1072713 2316903 2452901 1409214 1175316 778912 765814 927732 926280 984137 991697 1023234 1033659 1158558 1164551 5207123 5386330 39.75 70.7 1
12:25:59 2024-01-23 716297 711346 220396 216409 352055 357479 377733 374980 242133 240823 292241 297979 335524 336176 4405477 4688488 6801252 6649882 1246691 1285643 324682 286624 300574 301963 344403 338775 332832 333830 231209 232679 747818 713092 1644612 1567677 486282 486217 710445 710275 889375 876261 935682 935577 984772 1007875 973080 1078907 2318550 2440216 1422174 1169318 774483 763412 931659 926939 980294 999558 1028577 1031884 1156202 1162185 5203123 5393156 39.75 70.7 1
12:26:01 2024-01-23 715220 711487 220053 216201 351875 360056 377661 371760 240957 241425 292159 298014 330380 335975 4402109 4719429 6827019 6650182 1254890 1281998 324911 286231 301170 302706 345996 337277 333103 333288 230294 232679 743469 707746 1621331 1580259 489158 483145 709438 710275 886787 875019 936107 939448 984201 1003114 974057 1077317 2326169 2441948 1415083 1174479 774483 767485 935691 926204 979609 999558 1029452 1035304 1150220 1160427 5140907 5389310 39.75 70.7 1
12:26:02 2024-01-23 715375 711487 220431 216039 351983 358305 378799 374364 240386 241086 292182 297148 329885 335428 4405250 4724261 6779997 6631389 1253538 1285643 322979 286557 301489 301365 347040 337552 332562 333830 231012 231991 752917 714621 1643241 1576897 490549 486217 710445 716838 890967 869507 938885 940819 982807 1000282 973365 1081268 2321850 2436758 1472049 1185418 775605 765013 937027 930240 979646 993916 1032058 1040558 1159493 1155502 5171428 5398682 39.75 70.7 1
12:26:03 2024-01-23 715552 711269 220326 216444 352051 357443 375999 374328 241193 240846 292182 298989 330089 335464 4408395 4771635 6845275 6631124 1238362 1285643 324694 285361 300785 302071 345512 336490 333337 333830 230068 233171 744039 717178 1619374 1567677 489158 483473 706391 713147 894168 869507 935015 943494 987636 997352 967741 1081306 2323048 2425007 1480189 1188022 773943 760670 938338 931378 975434 991868 1024417 1041451 1161319 1158672 5192260 5400028 39.75 70.7 1
12:26:04 2024-01-23 723293 711269 221151 216073 350876 359134 377999 374293 240594 241086 297270 296215 330611 333469 4402109 4757202 6859921 6593193 1234260 1285643 324682 286517 301701 301154 349002 338582 330786 333830 230132 232679 749923 715131 1615734 1567677 491246 484915 705891 717346 894581 867041 930254 945507 990510 1002405 968837 1078793 2323048 2439060 1401389 1193118 781139 761753 932364 934211 980567 982719 1021296 1038334 1169552 1161377 5258099 5393156 39.75 70.7 1
12:26:05 2024-01-23 719707 711492 219368 216780 350557 357479 375999 373208 241228 240304 292182 296075 329885 333541 4395878 4736407 6882577 6645618 1224534 1285643 324857 285205 302268 302991 344403 338103 331825 333830 230132 233007 742019 717178 1603204 1558457 488204 483856 704357 712295 897384 870542 931654 941585 995449 1005810 967534 1074746 2313135 2432100 1443007 1182038 778635 760639 929020 930205 984720 993989 1016901 1033943 1162796 1166355 5226149 5393156 39.75 70.7 1
12:26:06 2024-01-23 719375 711492 220242 216069 349300 358522 378907 373172 241124 240677 297535 296242 330415 335975 4386456 4673750 6822540 6645828 1244568 1285643 323733 286079 300328 302319 345476 339542 331287 333830 231047 232026 755068 710583 1604682 1571019 488811 486354 710445 713130 895196 874466 936977 939576 989101 1010422 972526 1075749 2319737 2449423 1460961 1174479 778386 765581 929052 926280 981314 995213 1026263 1032072 1154336 1161377 5207351 5393156 39.75 70.7 1
12:26:07 2024-01-23 715224 713544 220282 215742 352055 357479 377733 373729 241159 241051 292182 298049 331869 335975 4402109 4714570 6803127 6645139 1260639 1286383 324682 287432 300630 302354 347040 337552 332832 333830 230688 232679 754337 707746 1630718 1583630 490364 484660 710258 713666 893203 873595 938355 940915 985450 1003077 978224 1080187 2327823 2448332 1441013 1179379 774483 765581 938364 926280 977749 991431 1029193 1038446 1152923 1158022 5150681 5393156 39.75 70.7 1
12:26:08 2024-01-23 713252 711497 220431 216073 351416 356405 378871 375189 240922 241051 297114 297113 335524 338301 4399061 4728943 6779997 6665335 1253538 1286500 322979 286642 303850 302319 347040 338582 331825 333830 230814 231665 755776 715904 1613293 1581101 491834 486217 712466 718400 890628 871982 941711 943420 983274 1001697 974057 1084293 2324479 2443409 1445002 1184641 774483 763412 937005 928850 977749 993989 1032133 1040960 1158851 1153829 5164044 5389310 39.75 70.7 1
12:26:09 2024-01-23 714535 711269 220431 216826 352046 357443 376564 374400 241193 241086 293179 298849 335524 335975 4411791 4774207 6829550 6626395 1243299 1287413 323390 286114 302926 302354 346518 338582 333284 332531 231122 233299 746981 721296 1611250 1574797 490475 485493 710409 717888 892651 867634 936810 945507 986150 1000137 968502 1084466 2323048 2420085 1454976 1184641 774483 760064 937005 931603 974943 991183 1026263 1039966 1161319 1158022 5170612 5389310 39.75 70.7 1
12:26:10 2024-01-23 721241 711492 220427 215108 351979 359676 377108 374328 241159 241765 292145 297148 329885 333397 4399061 4778223 6863651 6621746 1240131 1285643 323637 286835 303666 302494 347349 337261 331538 333794 229991 233335 739119 716666 1608074 1569568 491945 486217 706690 716838 894802 867634 932847 946180 989071 1000282 968912 1078229 2316986 2434461 1343503 1192268 778912 761214 931659 931562 980567 982719 1022025 1038464 1162907 1161377 5200754 5385467 39.75 70.7 1
12:26:11 2024-01-23 721241 710989 220088 216448 349823 358269 377733 375489 241159 240304 297114 296215 329885 335428 4402109 4729385 6882827 6612179 1224149 1287337 324766 285053 304089 302636 346810 338952 331144 333758 230187 232971 742019 721296 1603739 1558185 489158 485256 709247 717377 897384 868890 930954 944836 991988 1000683 964927 1075887 2309278 2427564 1405301 1184641 778912 756139 929020 934211 984173 990483 1021296 1035454 1164702 1163880 5248694 5394832 39.75 70.7 1
12:26:12 2024-01-23 725279 711528 219745 216444 351416 360219 377432 372091 241193 240677 296885 296180 330380 333167 4405477 4722168 6873251 6650499 1230093 1285569 326749 285218 302880 303133 346810 338399 331646 333433 230652 233063 742019 719387 1599192 1561392 487662 485256 705391 714322 898307 871196 933019 939502 990546 1000719 964785 1075717 2313613 2427564 1472049 1181273 778912 760633 927732 931562 984173 993286 1019841 1035416 1161262 1165521 5229883 5385467 39.75 70.7 1
12:26:13 2024-01-23 722724 712531 219894 216108 350392 359676 378907 373172 240957 239984 293220 295320 330611 335464 4392744 4688961 6850223 6650257 1243122 1285532 323817 287252 302415 302849 346239 338342 329858 335754 229936 233263 752168 709774 1609083 1571862 489158 487598 706391 712295 896525 875640 930292 937379 990583 1006489 973365 1069626 2315257 2458630 1405301 1177831 780582 765013 926414 926184 986969 991697 1022754 1033943 1157993 1163771 5220477 5383777 39.75 70.7 1
12:26:14 2024-01-23 714171 711533 219706 216780 352019 359036 378302 373768 241935 239560 297114 297598 335452 336760 4395836 4650804 6828153 6640929 1246052 1285532 323961 286803 300574 302354 345476 340469 332796 333830 231083 232743 752168 712830 1607386 1572135 487735 486048 710445 713814 894802 872468 935682 936796 986239 1010800 974057 1081643 2318550 2445952 1460961 1171974 776693 765581 929679 926939 981278 991661 1026263 1029428 1152120 1161377 5211072 5394832 39.75 70.7 1
12:26:15 2024-01-23 716328 712540 220436 215139 352055 358305 377769 371500 241159 241086 292182 297806 329850 336212 4408521 4719353 6828153 6649882 1258486 1285643 324694 286611 300381 303275 346518 337277 332328 333577 230601 232516 754337 707746 1615520 1581381 489158 484500 708433 712295 892267 873779 936144 937416 984201 1000647 974805 1077354 2326169 2443681 1417039 1175316 774483 765851 935674 922342 977056 991697 1029193 1035491 1151289 1157204 5141560 5385467 39.75 70.7 1
12:26:16 2024-01-23 712507 711003 220462 215777 350921 357515 378943 374328 240420 241086 296904 297113 332378 337256 4398910 4728791 6779997 6622028 1255304 1288386 322751 287082 303420 301153 347456 337589 331861 333830 230404 231864 752234 711809 1618440 1580259 491246 485947 710445 716330 889705 869926 939553 940819 982807 1001697 974114 1081306 2324243 2441948 1443007 1182955 773943 763412 935674 927849 977056 992584 1030716 1039966 1155461 1153867 5173449 5389310 39.75 70.7 1
12:26:17 2024-01-23 712348 712281 220242 216444 351983 356405 375999 374364 243156 240766 292688 300344 331063 335829 4411791 4742532 6801252 6626395 1249080 1287337 324911 286190 301736 301436 345996 337552 332364 332819 231804 232026 744341 716666 1614255 1572135 490201 485873 710445 715316 891004 868890 938217 943494 984201 999576 971293 1084466 2318550 2420656 1385471 1182114 773380 760675 937005 927487 974980 992584 1029193 1039966 1158851 1153015 5164044 5385467 39.75 70.7 1
12:26:18 2024-01-23 717558 710994 220079 216073 351762 359099 376313 376383 241021 240366 291683 298396 332774 333325 4386305 4787482 6854600 6612142 1238362 1285643 323673 285276 300364 302319 349457 336016 332868 333830 229855 231314 744039 717178 1602015 1567677 489158 484157 705891 713183 891305 869507 934349 943494 987636 997425 968465 1080499 2321576 2421802 1409214 1186330 776160 760100 935674 931562 976363 991183 1022195 1040179 1162143 1161377 5194243 5393156 39.75 70.7 1
12:26:19 2024-01-23 723733 712165 220220 216909 350203 358486 378158 375910 241021 240703 293596 296075 332805 333505 4395836 4738657 6868036 6621925 1234260 1285643 324911 286589 301772 301154 346291 339062 330822 333830 230329 233007 743469 720031 1597125 1562889 489158 485292 706391 715279 897528 867041 931654 943494 990583 1000454 965648 1078229 2312564 2436758 1411170 1187190 778912 757842 930338 933939 983358 989784 1019841 1035491 1170533 1162913 5254346 5409501 39.75 70.7 1
12:26:20 2024-01-23 725827 711383 220295 216344 351537 360039 377252 375053 241090 240846 296694 297302 330345 334729 4408519 4715140 6873037 6640401 1230307 1284731 323425 286213 305032 303240 344439 338582 331861 333541 230006 231831 744623 715131 1622371 1562889 488886 486217 704892 710275 897199 873160 930017 939485 993395 1007911 967055 1072566 2315257 2434461 1415083 1177917 780582 763412 929020 928886 983358 995391 1016938 1032398 1158851 1167138 5246505 5389768 39.75 70.7 1
12:26:21 2024-01-23 720628 711346 220330 216633 349157 356405 378871 374943 241124 240748 293731 297951 331869 336760 4399061 4657852 6807973 6650719 1244186 1285643 323997 286589 300364 302319 343440 339062 332598 333595 231083 232026 761693 714111 1605986 1567677 487008 485328 710445 713307 893534 875019 935682 933991 984809 1009372 972009 1077460 2316903 2439029 1444426 1168645 776693 764495 930338 925455 980567 997343 1024729 1031847 1152467 1162074 5197690 5395763 39.75 70.7 1
12:26:22 2024-01-23 715724 711533 220436 214897 352019 360056 378907 372021 240922 241086 292182 297598 332103 333577 4399288 4722130 6798285 6640401 1258486 1285468 323997 287113 301280 302354 346553 337552 332364 333830 230329 232516 754337 707746 1660468 1581381 490549 484500 707931 712295 891635 871269 935442 940152 984201 1002405 974114 1081306 2326169 2443681 1445002 1178536 774483 765581 935691 924965 978215 996695 1028615 1036818 1151995 1158782 5152138 5385467 39.75 70.7 1
12:26:23 2024-01-23 712230 712443 220326 215742 350885 356369 378338 374400 241021 240882 292259 296180 335488 337584 4399175 4729009 6781765 6631205 1255327 1285643 322453 287037 300749 301401 347563 337552 331789 333830 230294 231991 752866 711809 1635788 1581381 491596 486217 710445 715206 890967 869889 936810 940819 983237 1003114 975444 1082039 2321850 2443409 1415083 1182955 776140 765013 938364 928806 978252 993177 1032058 1040371 1156128 1155392 5171428 5395041 39.75 70.7 1
12:26:24 2024-01-23 714028 711232 220053 216679 351794 356333 377396 374364 241159 241015 292898 298014 331636 336486 4402109 4755450 6855515 6621746 1245962 1287449 324911 285218 301701 302283 346518 338545 333248 332819 231372 233007 749268 719233 1628050 1571431 490549 486217 710445 716293 888043 869490 936810 944836 984201 1000246 970566 1086788 2318550 2421556 1438557 1187113 773943 763265 935637 930240 978948 993843 1031284 1041301 1160459 1155502 5171150 5383777 39.75 70.7 1
12:26:26 2024-01-23 717433 713182 220242 216409 352015 358269 378237 374328 241124 241051 292246 298745 332103 333505 4402324 4774207 6854600 6612104 1240131 1285643 323390 285842 303199 302319 345476 337003 333337 333830 229936 233171 753581 719233 1603098 1567677 490549 484843 707230 713652 894802 870743 933019 943494 989502 997352 967704 1080462 2326364 2422822 1405301 1188022 774635 760670 938338 931415 976128 991110 1024691 1041664 1162796 1161340 5170612 5402638 39.75 70.7 1
12:26:27 2024-01-23 723293 711524 221085 215104 351452 360183 377697 373732 240755 241765 292182 297705 330380 333433 4386456 4766201 6864813 6602988 1236025 1285371 323374 286114 300785 301119 347599 338545 330518 333830 229900 233007 742019 715131 1657032 1567677 491246 485292 705891 716838 897384 866769 930292 946180 990510 1003901 970500 1081010 2322460 2439060 1363264 1191417 781139 760670 931659 931562 982442 990391 1021296 1038446 1168008 1160316 5259956 5393156 39.75 70.7 1
12:26:28 2024-01-23 720152 711492 219675 216444 350881 357982 375435 372056 241193 240100 293571 297915 329885 333253 4386418 4708543 6868060 6640503 1224073 1284731 323912 285298 303192 303204 344921 337552 331825 333830 230132 232863 752866 717178 1599500 1558457 487699 484879 705121 712801 897384 871196 932927 942256 995449 1007381 967534 1075517 2318084 2429787 1413126 1181273 778912 759479 930338 931415 984757 992584 1019841 1037986 1164592 1163821 5244947 5393156 39.75 70.7 1
12:26:29 2024-01-23 722594 711492 219920 216039 351416 360183 378871 372056 241159 241015 292659 298095 330841 335168 4399175 4715406 6854600 6631088 1238680 1284731 324453 286754 302024 302991 345199 338306 330822 333830 228901 233007 744039 711061 1605754 1567405 489158 486217 705891 712073 896940 876959 932299 938908 990363 1008809 971798 1072641 2318550 2452901 1366177 1182000 782350 765581 927732 928155 988934 991661 1019841 1032361 1157993 1167102 5229883 5374436 39.75 70.7 1
12:26:30 2024-01-23 716546 711524 220088 217420 350849 358417 378835 374030 241159 239524 297105 297113 331636 337511 4389637 4641363 6798648 6640503 1243407 1285643 323733 286320 300328 302319 344403 339542 331825 333324 231047 232743 742912 712584 1609794 1574041 488902 488983 712429 713814 894729 875711 936942 939606 986960 1010955 974057 1077423 2318550 2443681 1416998 1171140 776693 765396 931659 926939 982659 991697 1025458 1033697 1152923 1159698 5201666 5389310 39.75 70.7 1
12:26:31 2024-01-23 715802 713035 220431 215738 351983 358269 378266 373729 241124 241765 292145 297563 335996 335464 4399023 4715292 6817299 6645139 1258486 1287471 324911 287059 301920 303311 345961 337516 333337 333830 230294 232679 743469 710790 1612235 1585882 490512 485529 709905 713233 895112 874835 938355 939412 985598 1005244 978112 1080424 2327823 2443681 1476119 1175316 774483 765581 937005 924965 977749 991697 1029193 1037707 1151289 1157986 5143171 5393156 39.75 70.7 1
12:26:32 2024-01-23 711337 711487 221120 216078 351947 358269 378943 375189 240720 241086 292246 297148 332630 336962 4399175 4722168 6762389 6631124 1260714 1285643 322979 287104 302024 302354 347040 337003 332545 333577 232475 233299 754337 711809 1611489 1585882 491945 486636 710409 715338 894168 871196 936107 942256 984772 1003114 974805 1082039 2332413 2445952 1415083 1180433 774483 765581 937005 926461 977056 993989 1031856 1038446 1152923 1157168 5152590 5383777 39.75 70.7 1
12:26:33 2024-01-23 713520 712170 220467 216444 351654 356369 378568 374364 240849 241086 293432 297113 332103 337511 4395836 4719081 6796505 6621746 1252369 1287471 323469 286114 304387 301822 349273 338253 332185 333758 230708 232644 742019 711809 1635855 1584481 491945 486217 712466 715242 893534 871982 938143 942825 983504 1003114 975952 1082076 2327823 2445952 1474084 1183798 776693 765038 937005 927497 977749 993989 1029525 1038446 1155424 1154684 5162009 5385467 39.75 70.7 1
12:26:34 2024-01-23 713014 711228 220396 216224 351659 356369 377432 375453 240957 240846 293087 298095 329594 337548 4399175 4722168 6781765 6621746 1252645 1290092 322692 286566 303771 301717 347177 337407 331682 333685 231077 231955 755776 714877 1623487 1576897 491246 486217 712466 715242 889669 869926 939553 943457 983504 1000282 974057 1080462 2320906 2440216 1445002 1183798 773943 763412 935674 929398 977749 993286 1030716 1040708 1158814 1155502 5164044 5383777 39.75 70.7 1
12:26:35 2024-01-23 713520 712217 220436 216409 352015 356405 376564 374364 241739 241051 292880 298501 331170 335938 4399061 4762243 6841231 6636251 1243641 1288349 326749 285971 303126 302176 348705 338123 333699 332783 231012 233007 746981 719233 1600571 1573252 490549 485529 709942 715279 893282 869507 938180 945507 985598 1003114 971293 1086013 2321850 2422689 1382349 1184641 773931 762330 935674 930865 976363 992584 1029193 1040708 1160496 1153793 5171428 5389310 39.75 70.7 1
12:26:36 2024-01-23 717592 710953 220431 216413 352046 358269 376564 374328 240755 240304 291828 298989 332103 333469 4399175 4774207 6857847 6631442 1241343 1285505 324586 286195 302697 302283 345476 336490 332832 333830 230081 233299 742568 719233 1614901 1567677 491061 484280 705891 714322 894802 869507 934300 943494 987636 997389 967018 1079693 2318550 2421802 1349830 1188022 778357 760009 935674 932886 977749 991183 1023197 1040919 1161262 1163022 5196778 5393156 39.75 70.7 1
12:26:37 2024-01-23 722780 710414 221120 216409 349823 358557 377697 374890 240185 240677 297535 295767 330380 333541 4402109 4751254 6856289 6612527 1233635 1285643 324911 286553 303882 301401 348742 338915 330786 333830 230132 232679 752866 716601 1674455 1567677 491246 485292 706391 717383 898660 867041 929403 945507 991988 1003114 967018 1077423 2316903 2438486 1405301 1191419 781139 760064 931659 933939 982659 988315 1021296 1038446 1170533 1161377 5248694 5393156 39.75 70.7 1
12:26:38 2024-01-23 721656 711492 219710 216448 350885 357982 375435 372911 241193 240100 297041 297791 329850 333541 4386191 4715216 6899183 6640125 1224111 1285643 326676 285187 302990 303204 344403 338582 331825 333167 230601 233171 752866 717178 1608206 1558457 487810 483856 704357 712295 897384 871196 931379 940819 994805 1000719 964890 1075887 2312564 2434050 1443007 1181273 778357 761214 929020 931562 984137 991661 1016938 1033906 1161319 1167138 5214970 5389310 39.75 70.7 1
12:26:39 2024-01-23 721314 711524 220088 216258 349792 358557 378871 374976 241124 240677 297114 297077 332931 335921 4392784 4672454 6835950 6641005 1240732 1281998 323014 287005 303678 302848 345476 339062 329787 333830 230329 232516 752866 710278 1605412 1572135 489158 486733 708396 713034 897384 873779 933019 935315 989071 1006417 971293 1071633 2312564 2452901 1448992 1175316 780025 765581 927000 926280 985570 991661 1021705 1029354 1155424 1161377 5220477 5385467 39.75 70.7 1
12:26:40 2024-01-23 713719 711524 219026 216166 351983 356405 377733 375318 242401 240019 291927 297909 331529 336304 4395926 4680420 6810685 6645139 1243679 1283254 323997 286114 300574 301575 343405 339062 332832 333324 231372 232026 750718 712584 1615274 1572135 486971 485292 710445 711789 894168 876261 935682 934653 984809 1009372 971972 1078722 2314209 2441948 1444426 1169946 775587 764495 930998 926280 980567 998557 1025458 1032072 1152120 1158059 5192260 5379938 39.75 70.7 1
12:26:41 2024-01-23 716815 711528 220431 215870 351695 360056 378280 374258 241021 241657 292073 297915 332067 335793 4399061 4705174 6803127 6645139 1258486 1281998 323997 286853 301706 303027 346553 337003 332328 333830 230329 232679 754337 707746 1653789 1582505 490549 484500 708433 713307 891635 873123 935405 939448 984772 1003114 974805 1082001 2327823 2443681 1417039 1177831 774483 765581 936731 924965 976363 991661 1027727 1037911 1152923 1157168 5135827 5373384 39.75 70.7 1
12:26:42 2024-01-23 713409 714197 220873 216305 351267 357336 378763 375274 241021 240872 293630 298023 336161 337548 4399227 4715126 6774697 6635767 1258486 1287471 324453 286992 300417 302779 346553 337277 332041 333830 230329 232679 754337 707746 1637893 1583353 491246 484843 708433 713814 892267 871870 936107 940819 985598 1000611 976225 1081306 2326169 2444182 1445002 1181273 774483 765581 936339 925221 977056 991661 1029193 1037707 1152923 1158059 5139746 5390555 39.75 70.7 1
12:26:43 2024-01-23 713520 711086 220361 216270 351267 358527 380121 374221 240686 240641 296904 296905 332013 337770 4386418 4711727 6770672 6631124 1254710 1285552 323014 286423 303901 301401 346553 337589 331861 333830 231047 231991 749523 715131 1611111 1575779 490549 485873 710298 715279 889705 868659 939553 940819 984201 1000282 973365 1082076 2318550 2433306 1486294 1183798 773948 763412 934073 928850 977749 993286 1030661 1038705 1158851 1156133 5166428 5388055 39.75 70.7 1
12:26:44 2024-01-23 716534 710273 220255 216305 352051 357443 376264 373768 240755 240766 292150 297769 331636 333541 4386795 4761966 6835950 6602677 1238362 1287198 324586 285240 300820 302319 345476 336490 332832 333830 229971 233171 753581 717178 1602737 1567677 489158 483473 705891 713147 894168 869234 933019 942825 986203 997352 968800 1080499 2318550 2421802 1367102 1186330 776693 760009 935674 931562 976823 991183 1022604 1043533 1166112 1162615 5170958 5401333 39.75 70.7 1
12:26:45 2024-01-23 723808 709411 221156 216060 349854 360056 376987 374293 239616 241051 292182 298457 333039 336806 4383379 4738657 6835950 6607651 1229567 1281998 324453 286079 303666 301401 345512 338582 330554 333270 230132 233263 752866 720264 1609648 1558457 489158 486012 706391 715279 897384 867041 930292 944272 991988 1000647 965648 1074754 2312564 2431009 1411170 1187152 778912 759516 930338 934223 983246 991868 1022103 1035304 1168765 1163772 5250420 5389310 39.75 70.7 2
12:26:46 2024-01-23 724791 713451 219823 216409 350885 359134 376564 371795 241090 239745 292246 296285 329885 332387 4392744 4710840 6854600 6612142 1236025 1281998 324453 287108 301810 303027 345476 337775 331592 335754 229578 233007 749923 712075 1610826 1567405 489158 486217 705391 711789 899373 875019 928895 938266 992691 1007911 971020 1070904 2318550 2452901 1337596 1177880 782816 765359 929676 930203 986624 996805 1019728 1034247 1159493 1169633 5226149 5383777 39.75 70.7 2
12:26:47 2024-01-23 716275 711497 220242 217549 350351 359036 378302 373243 241090 239560 297114 297113 331636 337511 4392744 4650640 6831316 6640871 1245458 1285643 323014 287145 300364 301540 345476 339542 329822 333830 230688 232026 744341 709774 1598307 1572135 489158 487907 709942 713307 894802 874398 933019 940152 986937 1010800 972674 1072788 2316903 2455307 1401389 1177694 780025 765309 929714 926939 986122 998217 1027240 1032072 1155461 1161377 5209103 5376101 39.75 70.7 2
12:26:48 2024-01-23 715201 711533 219745 216258 352055 357982 377733 371795 241228 240882 292182 298501 329850 335975 4399061 4674767 6807973 6679662 1251309 1285643 324911 286629 300820 304200 344439 337552 333337 333595 230688 232679 754337 713092 1623100 1581381 489158 484843 709438 712295 889375 875640 936847 938080 985598 1000719 974057 1081124 2329089 2443118 1411170 1175279 775547 767758 935637 924740 979834 997343 1029193 1036390 1150146 1157986 5132666 5393156 39.75 70.7 2
12:26:49 2024-01-23 717123 711264 220502 215773 351695 357515 378943 374066 240755 241086 292182 297113 330354 335464 4392744 4719081 6761346 6612142 1258877 1287471 322036 287468 300328 302107 347040 337552 331861 333830 230785 232679 754337 710048 1620827 1581381 491246 484843 710445 714322 893649 871232 935442 940819 983944 1002931 978149 1084406 2328467 2448332 1443007 1182038 778386 765581 935674 926280 977056 993952 1031397 1038446 1152923 1155319 5145233 5383777 39.75 70.7 2
12:26:51 2024-01-23 712507 711264 220088 216073 351447 356369 377733 374400 240698 240339 293119 296285 331170 336998 4386493 4715292 6770672 6593231 1252820 1285643 322036 286589 300820 301436 348779 337552 331861 333830 230329 232679 743469 710048 1603189 1581381 491596 485529 710445 713147 889105 873222 937536 942256 986150 1003790 976832 1083631 2329089 2444764 1474084 1176992 774483 765581 937005 922910 976363 991661 1026263 1037948 1152106 1156350 5135827 5379938 39.75 70.7 2
12:26:52 2024-01-23 712507 710487 220431 215773 351411 356405 378871 374364 240386 240882 292246 297915 329629 337548 4386456 4722168 6762389 6621670 1257466 1285643 322489 286150 300820 301401 347076 337589 331825 333830 230821 232026 748629 711809 1620500 1576897 491246 485873 712429 717888 890740 871907 941038 942751 981195 1001551 973983 1082046 2321216 2440216 1472049 1182038 776160 762871 934345 927497 978911 992584 1030661 1039966 1155461 1153867 5137233 5376101 39.75 70.7 2
12:26:53 2024-01-23 713394 711264 220079 216078 351974 356405 375435 373505 240905 240677 292182 298049 330241 335464 4392744 4746071 6817299 6621925 1236596 1281998 324911 285240 300820 302354 345977 336016 333337 332855 229971 233007 750595 718479 1597519 1571431 490651 483254 708396 716357 892790 869507 936980 943457 986960 1000014 968465 1082113 2323048 2416021 1484259 1184641 773380 759405 937005 930630 972147 989747 1025496 1038484 1161319 1156350 5163330 5383777 39.75 70.7 2
12:26:54 2024-01-23 719707 710487 220088 215104 351618 358593 376071 373243 240755 241595 291321 296250 335488 333397 4386484 4768964 6845275 6602939 1237479 1284731 323132 286114 302519 302319 347599 337552 329822 333830 229578 233299 748452 715904 1608418 1569568 493114 486217 706225 718400 897347 866967 934300 946603 992691 1003114 970292 1078998 2318550 2434461 1409214 1190688 782418 761251 934345 935315 984173 991183 1022469 1038663 1171363 1164630 5258099 5394935 39.75 70.7 2
12:26:55 2024-01-23 725827 713549 220502 217481 352055 360799 379015 377987 243052 241765 293384 299968 332940 337584 4395836 4710840 6895809 6678018 1254890 1300401 326926 289568 306514 308107 354776 345290 339551 342591 233696 234906 761693 721016 1630215 1588139 496166 492443 717008 723321 915876 889348 947621 956468 1007381 1029115 991192 1092883 2364912 2504664 1492399 1194083 797101 782909 950287 950002 1009739 1021337 1050346 1057188 1180961 1190486 5277023 5460113 39.75 70.7 2
12:26:56 2024-01-23 731668 730624 224573 220409 361146 369740 393864 390278 247237 245271 302555 308711 339626 345576 4448936 4777090 6919878 6762539 1290961 1337496 336489 294731 318812 316921 367449 356394 351726 354347 238017 240051 763768 739210 1642553 1608847 504544 501705 727898 736474 930361 900010 963051 972466 1023877 1035432 994015 1103943 2407132 2513503 1403768 1210287 802459 786250 964822 964002 1021900 1030453 1052590 1066095 1192132 1199249 5322131 5486943 39.75 70.7 2
12:26:57 2024-01-23 742353 742024 223238 220251 365478 373702 400344 397025 247912 245236 306532 312564 344218 350302 4483424 4807950 6947854 6802278 1318955 1358336 333600 293859 322253 320816 372993 360226 355867 354233 237344 239449 777875 741228 1652596 1618366 506239 495747 722738 734880 927755 891799 960236 971233 1013218 1024583 982631 1094463 2409166 2526660 1448338 1211754 799951 777449 958638 961950 1011175 1021419 1040027 1057904 1186359 1194925 5307064 5496322 39.75 70.7 2
12:26:58 2024-01-23 751023 741759 220471 216370 361069 369776 402142 396759 247237 244447 306496 311277 343451 350799 4480227 4759643 7012273 6820474 1337950 1367281 329190 292081 319031 319988 373065 358708 351835 354598 236507 235703 776818 739739 1643215 1620602 499795 495385 719665 723594 907621 884941 950241 955040 990473 1000719 968465 1082113 2404824 2504327 1446382 1202435 783808 768057 954192 948618 989813 1003105 1029193 1047052 1171363 1167248 5280681 5468186 39.75 70.7 2
12:26:59 2024-01-23 753232 743076 216249 217729 358719 366345 396862 396880 245305 243341 305672 309829 340611 342519 4477032 4800672 7006349 6791848 1318890 1364903 323390 288509 317240 316583 366453 357054 349679 349666 232349 232062 768118 725573 1647950 1618366 494401 486805 706391 709194 891937 876261 932982 933585 970798 991804 955513 1057183 2389294 2508299 1474084 1180353 774483 765581 937005 926147 974085 992584 1015416 1022334 1138136 1146335 5205383 5449428 39.75 70.7 2
12:27:00 2024-01-23 738325 742024 215307 210494 354857 360763 395638 392083 241159 241051 301938 306529 338762 344203 4483836 4832118 6952059 6762427 1311485 1360351 322489 283396 313028 315205 367598 353526 344796 349236 228086 231340 757968 726611 1632865 1599873 491672 485873 692006 704549 885583 857213 914093 926317 958816 964629 928141 1037906 2364912 2471340 1338316 1184641 765157 746956 922439 919656 959310 971330 992398 1011832 1134484 1130674 5237360 5430671 39.75 70.7 2
12:27:01 2024-01-23 756651 736277 211322 207488 349792 357443 392472 390830 240944 237360 300011 304919 336323 340501 4461953 4797265 6994481 6753062 1311447 1358411 316136 280779 311606 313315 360907 351357 340752 342843 225973 227738 760064 719233 1623164 1595337 484048 482790 689519 691835 873261 851616 901679 906510 943462 962524 922274 1013833 2346368 2486250 1350527 1165990 761784 746155 907635 908907 956555 966641 979562 993102 1116044 1121595 5258099 5411914 39.75 70.7 2
12:27:02 2024-01-23 742348 738804 209021 206063 348487 356609 391663 386452 239596 234911 297122 304098 334269 341506 4483424 4765644 6934253 6781878 1330350 1361545 314234 279890 310945 310699 362948 349240 341196 342807 227263 226874 760690 720264 1638722 1604557 483704 476268 686595 691835 864686 846569 899044 903629 932821 946674 918423 1016037 2353052 2469588 1324670 1162675 752385 745098 910632 901172 940870 963195 982433 987345 1103651 1110871 5185289 5419456 39.75 70.7 2
12:27:03 2024-01-23 748819 742288 210091 206665 348630 357513 392107 386596 238318 236367 296919 303458 334913 340297 4489599 4811497 6931976 6762427 1315248 1364903 317057 279743 310326 310228 360907 348959 341785 342843 225666 228801 760222 726611 1616926 1595337 481987 476375 680580 687776 865913 841768 893096 901305 935503 948418 907798 1016798 2345122 2445952 1339736 1169318 750320 737921 910632 903902 938430 954822 981033 990704 1109622 1105743 5226159 5464688 39.75 70.7 2
12:27:04 2024-01-23 762614 743076 209505 205131 350701 358020 391772 387795 238424 235777 296221 303484 334984 339354 4517715 4898515 7013244 6771805 1299111 1367887 318052 279743 309648 312117 360907 351177 341544 342843 227423 229192 763408 726611 1652047 1590627 479221 475933 678888 685529 869028 843058 888288 897264 937567 948418 902976 1003782 2340421 2460374 1349830 1168608 753385 736875 902718 906473 946690 946664 970274 984476 1116044 1115975 5337792 5474213 39.75 70.6 2
12:27:05 2024-01-23 758809 747302 209505 205710 349827 360824 392029 387903 238951 236001 297590 302992 338061 339574 4533224 4822037 7003807 6835327 1329399 1371779 316136 279499 310335 313543 362692 351429 342821 342843 227959 228481 751488 721956 1652635 1612553 479938 475701 682786 684556 861623 845561 893096 892148 928380 946529 908504 1001606 2349707 2471744 1370940 1156665 752385 737653 903727 897005 940870 956172 974245 978477 1103784 1108020 5297718 5482025 39.75 70.7 2
12:27:06 2024-01-23 749196 749378 209641 205173 351722 359036 392029 387975 238655 236107 297338 306065 337481 340237 4549075 4877552 6985776 6820625 1330250 1374197 318052 284021 311060 312117 362587 351465 342821 342843 227584 229157 763164 732880 1641754 1602148 479938 474357 678888 686356 862165 839381 888922 896627 927722 937286 899692 1006756 2353052 2452901 1401389 1168608 748637 735922 907635 900416 934262 950949 975861 983661 1106750 1100422 5282597 5505701 39.75 70.7 2
12:27:07 2024-01-23 762225 750488 210080 203965 350638 359098 395260 391936 238091 236908 297626 302806 339047 341690 4563464 4924107 7106386 6856214 1334930 1380064 315148 280356 309648 313102 362587 355712 342014 342843 226008 227738 765094 724537 1646202 1611210 478166 476268 682786 684556 860872 840949 886392 888883 925679 937660 898667 993172 2353052 2489780 1330639 1169946 757322 742125 898600 894277 940833 951096 962588 974954 1103504 1109663 5343079 5505701 39.75 70.7 2
12:27:08 2024-01-23 756582 760503 209715 206134 349827 356405 394454 391936 238424 235015 300945 302781 338809 342375 4576935 4881203 7013155 6865593 1346638 1386366 316136 279074 312728 312153 363167 353562 342821 342843 226675 228996 770520 736043 1641930 1607977 479258 474357 680580 686505 856706 834524 886392 893451 919193 928574 896991 997437 2359233 2483204 1344073 1170987 750776 737921 905127 894424 933019 948408 966482 975910 1093682 1099680 5291969 5524458 39.75 70.7 2
12:27:09 2024-01-23 759697 752239 209680 205165 352055 357479 392100 392490 238091 235050 297626 304861 338536 339723 4595969 4951924 7158972 6884350 1337793 1383417 315218 279464 309648 312882 362587 354062 340752 344783 227584 227773 765782 726092 1637809 1611407 477077 476375 676968 681610 859691 839381 879570 884207 920497 938122 891687 990073 2350436 2466877 1340235 1166607 751848 734701 893887 893046 935000 937651 957103 970139 1102051 1100225 5361560 5524458 39.75 70.7 2
12:27:10 2024-01-23 762521 754826 208947 204570 349264 357443 395674 391382 238091 235015 300338 301206 339249 342375 4602063 4912517 7031783 6888812 1348295 1388581 316868 279743 311096 311898 363131 351501 342821 342591 227423 228801 771497 736043 1642659 1610263 477895 468850 673566 682615 854886 829977 880675 888200 915761 927414 892507 988710 2357145 2472632 1336396 1169318 745775 734788 900850 891891 927064 937615 960986 970027 1088384 1089783 5291864 5525947 39.75 70.7 2
12:27:11 2024-01-23 770163 754794 208621 204532 352015 357443 392928 389782 237390 234653 299677 304895 338025 339759 4617512 4989014 7162338 6903108 1345326 1390311 313288 283912 311606 311643 362841 354635 340716 342843 227423 227033 771199 726611 1639510 1613777 476103 474357 677367 680129 855970 834892 873690 880021 914359 929419 886364 981537 2346368 2480560 1335287 1164331 749705 731563 893143 888810 929043 938629 946073 963630 1094494 1089472 5361560 5539262 39.75 70.7 2
12:27:13 2024-01-23 763522 759254 208270 206696 348738 356083 394454 391936 237024 233570 297518 303027 338571 342375 4620807 4940693 7057477 6893729 1347161 1392291 315789 279349 309648 310699 363131 351109 340788 342843 226942 228092 761693 736043 1644179 1617038 476103 470543 669683 678678 851721 827355 872704 880646 909324 921069 879822 981667 2348763 2455145 1413126 1169043 741397 728320 893511 889248 919598 933927 955739 960888 1079164 1081958 5307291 5540581 39.75 70.7 2
12:27:14 2024-01-23 762526 759254 207655 208233 350598 355228 394393 391936 236258 233570 297626 303942 337753 340309 4636243 5004001 7202509 6902369 1345546 1391575 314787 279491 310726 309878 360996 354348 339724 342037 227423 226753 773918 730259 1662480 1617146 474074 473224 673529 675753 848666 828985 867741 873724 904884 923026 876303 972322 2344700 2477007 1343846 1161848 745444 728015 885596 885097 922430 928565 939581 957155 1088384 1081958 5408588 5552594 39.75 70.8 2
12:27:15 2024-01-23 770451 760872 206399 204926 348529 356405 394141 388047 236058 232816 297309 302431 338809 339246 4642863 4929056 7087735 6912486 1357928 1396597 314649 277212 311901 309475 365770 351213 341257 340631 225666 227210 760222 738161 1645433 1613699 473400 467551 667826 674831 842599 822692 867741 873760 898832 910547 877039 973053 2343035 2468117 1346615 1162675 739285 727668 888115 881593 913210 928862 945699 950134 1071396 1076015 5378645 5552594 39.75 70.8 2
12:27:16 2024-01-23 765316 760325 207612 204361 348729 357007 394490 390278 235131 233535 296645 301206 337043 339759 4654974 5057008 7168318 6912599 1326600 1395189 315458 276696 310177 309148 360835 351321 338521 341326 225594 226858 773532 733942 1645869 1610263 470384 469210 663367 667437 847500 822950 858840 867060 902460 910547 864516 964627 2332794 2458630 1334877 1169318 740868 720307 880671 883028 913210 921030 936098 952919 1072988 1069201 5337677 5567378 39.75 70.8 2
12:27:17 2024-01-23 773978 761407 206326 203140 347688 355263 391444 390278 234606 233175 295704 301405 337753 340092 4657692 5014685 7171664 6958565 1355019 1395263 312006 276221 308901 308178 360726 351249 339688 338650 225507 225247 763224 732355 1648146 1622972 467946 465241 664235 667960 837105 823276 861405 860279 889371 911309 869585 955244 2327823 2467565 1336834 1153376 737181 724543 876376 873724 913210 924862 930282 942200 1071433 1072233 5404727 5572498 39.75 70.8 2
12:27:18 2024-01-23 770161 761648 205684 203816 344527 355999 392100 388011 234442 236461 295596 299968 337008 339246 4667667 4968681 7117499 6952210 1362228 1398967 312573 275304 309265 306423 362948 349768 338153 337381 225348 224829 760868 738152 1635140 1618191 470453 465241 663404 667474 832661 811450 858416 863305 884496 900289 865134 960162 2333775 2456887 1336834 1156390 732018 720344 881370 870106 901112 921060 935006 935336 1059220 1063778 5389499 5559554 39.75 70.8 2
12:27:19 2024-01-23 766953 761685 209713 202466 346081 354743 394068 387012 233326 236461 293904 300912 335019 340092 4673705 5049573 7143872 6923799 1347288 1392637 310695 274219 308829 309205 360907 349768 335578 338140 223661 224690 769049 738152 1630775 1602148 466113 464693 658684 666064 837105 810571 849090 858891 888442 897714 852865 953631 2327823 2434461 1329302 1162675 729933 716343 876376 873724 898804 911300 930282 939172 1057384 1056999 5335812 5562086 39.75 70.8 2
12:27:20 2024-01-23 776768 761411 205922 201844 346081 351893 390260 387975 232643 232174 293868 302643 334480 339611 4689555 5064121 7212418 6942015 1349215 1395263 308279 274148 305544 305464 360291 351441 336206 338175 222927 223288 767577 726611 1647884 1613777 466113 463927 656286 660272 835919 811722 844160 851033 883246 899018 851093 944286 2309278 2431009 1330965 1155019 730975 711191 867156 871141 903349 908087 917603 933971 1060724 1056999 5357733 5561711 39.75 70.8 2
12:27:21 2024-01-23 775026 757368 205489 202148 343182 351424 390812 387975 232217 230768 294395 299371 334702 338801 4691054 5001041 7153873 6968759 1369589 1396597 309492 272858 305189 304542 360871 347104 336681 334591 223468 222410 768118 733418 1635791 1618366 465376 459764 658684 663704 824363 803528 848194 852878 872836 889941 852865 944590 2324243 2440216 1329009 1144892 723672 716426 869622 860716 894807 910502 923027 926260 1051209 1056252 5408588 5553781 39.75 70.8 2
12:27:22 2024-01-23 765806 767592 204729 201172 343489 351218 390797 386645 234311 230970 292760 301125 333801 339464 4707197 5053921 7159246 6935091 1347475 1396597 308314 272060 304577 305773 360871 347908 333843 336106 221537 222410 777469 737873 1657556 1604557 464128 459836 652807 663234 830263 801933 839765 850393 879287 883506 842430 944286 2318550 2416021 1336834 1155019 721609 709254 870859 864530 887084 901524 922332 924725 1041911 1046665 5333344 5585967 39.75 70.8 2
12:27:23 2024-01-23 770912 761260 205095 200918 345554 350436 392158 387213 231011 231112 292782 299721 333766 340464 4711166 5086917 7243611 6947015 1339783 1397213 307382 271835 302692 304542 357586 348710 333843 335600 220158 222788 761693 729765 1658639 1611407 461498 458567 649542 654955 827911 804702 834887 841252 875667 883650 838828 935645 2307637 2431009 1343266 1156665 725786 707246 862216 864530 892235 900060 913020 926039 1048525 1042141 5361560 5590953 39.75 70.8 2
12:27:24 2024-01-23 778809 765700 205417 200079 342861 351677 387849 385095 230622 231309 293900 297944 333674 335464 4701765 5063193 7190314 6968759 1350869 1398583 306384 270971 303740 309149 356512 346668 335732 335754 220811 223114 765555 726611 1663673 1626461 462482 456125 651437 652101 818717 802356 839765 838805 866337 883578 841201 926072 2305998 2449151 1356056 1144077 722640 710261 857937 855336 892235 902190 902200 915479 1048525 1042540 5453533 5589621 39.75 70.8 2
12:27:25 2024-01-23 777156 766047 203448 199866 342825 351605 387921 382632 230725 229302 297691 299709 332834 333433 4711166 5018864 7124210 6963788 1352550 1397775 307347 274564 302727 304664 356476 345290 333843 333830 220088 223114 772990 736043 1635304 1613505 460844 454837 647671 654955 815785 793240 837340 840583 863457 874492 841534 932944 2309278 2432734 1315315 1145707 717508 708249 861599 850320 881324 900280 909020 914261 1035854 1041476 5428495 5601077 39.75 70.8 2
12:27:26 2024-01-23 770170 766006 202941 197974 343033 348577 387330 385005 229698 229036 292241 298084 330946 336212 4720531 5111841 7180989 6945044 1332001 1396597 305956 270283 301772 302883 354020 347232 332598 333830 219745 222488 763164 734992 1652463 1602282 456079 455906 645448 653100 818717 793282 829258 839179 865040 872483 830240 929481 2304317 2403389 1326553 1147340 714280 702112 857937 852842 880097 895501 907430 917987 1030027 1031491 5367475 5599488 39.75 70.8 2
12:27:27 2024-01-23 770912 765651 202950 198703 340609 347492 387957 382096 233299 228911 292073 296250 330876 333541 4723900 5113546 7254124 6963788 1348175 1396597 304910 274492 300574 303275 354872 346668 329822 333830 218720 221173 766106 725573 1656327 1613777 457662 456125 644076 647572 819358 794998 823160 829686 861274 873189 825325 919535 2293477 2418370 1330549 1152556 718019 700047 854730 855849 883560 886920 900831 914149 1036002 1029572 5378645 5598962 39.75 70.8 2
12:27:28 2024-01-23 791995 765037 202910 197802 340349 349103 385855 382060 233299 229302 292145 295355 330946 333203 4733272 5086917 7186822 6987004 1356707 1398583 304302 269968 301627 303311 354055 342559 332868 332351 219485 221830 763164 726092 1670031 1622997 456043 452214 644076 645735 810672 793240 829848 827828 854692 869187 830240 913324 2300005 2434461 1311349 1144523 717348 704535 848680 848472 881324 889750 896409 909424 1037823 1030471 5464697 5593844 39.75 70.8 2
12:27:29 2024-01-23 779442 768784 201397 197940 340625 347248 384337 382292 229471 227460 292039 295355 330415 332928 4739262 5054795 7152146 6977554 1356962 1397775 306020 268759 302519 301401 354304 345093 332598 330844 218720 221674 772500 736043 1636978 1613777 456151 452103 642253 648842 807232 788759 825578 829591 853066 865636 825398 915321 2298228 2432968 1321184 1137167 715301 701041 846685 846251 881324 889932 889806 902288 1032244 1026712 5442784 5610184 39.75 70.8 2
12:27:30 2024-01-23 777230 768130 201001 197617 338851 347563 385527 382292 232902 226914 291079 294464 331648 331381 4739262 5055569 7115711 6952059 1348332 1399796 305160 268310 300997 300522 352218 342138 330822 331045 217327 220520 765525 734992 1631809 1609120 454532 448092 638591 645735 804351 784062 822888 827828 848105 864967 824340 912544 2292533 2418795 1335287 1135144 712752 700010 843880 841750 876330 883569 890031 899576 1027149 1018287 5442784 5600870 39.75 70.8 2
12:27:31 2024-01-23 774477 768135 200695 196667 336808 346969 385563 381214 229245 226404 290427 292622 329920 332387 4741860 5073446 7134362 6972015 1349943 1398583 304695 267522 299993 300204 352218 340864 329555 330773 216955 220484 762539 733665 1643542 1611407 453564 446826 636686 645463 801465 781841 823346 829169 845474 856429 824451 909806 2294484 2411895 1319228 1129873 708196 697076 841884 838907 873848 883971 886383 895615 1020257 1022878 5411623 5593958 39.75 70.8 2
12:27:32 2024-01-23 771626 767857 200027 196466 337662 346883 384878 381214 229289 225984 288689 294688 332103 331346 4752808 5074326 7136021 6978436 1347021 1397866 303235 267004 300672 301013 353884 340792 328755 329471 218185 219728 761046 733942 1642791 1612553 452278 447009 634882 643797 801317 782033 820245 822636 844948 859686 818752 907439 2285159 2409176 1319328 1131481 710746 695763 839460 836875 870648 882950 885583 892952 1022393 1018326 5446210 5608867 39.75 70.8 2
12:27:33 2024-01-23 774440 769223 199648 195476 336159 347865 382847 378961 228688 225443 288829 292656 331170 330272 4764786 5081575 7134362 6983037 1348257 1396597 302739 265741 299999 299946 351893 340277 328755 328476 217878 219504 768511 735765 1632534 1610263 450409 446790 636575 643535 799077 780513 817598 820441 841220 860634 816120 905080 2281460 2422822 1321323 1131910 708196 692959 837349 836853 870849 874555 879561 890341 1021668 1015382 5486079 5618246 39.75 70.8 2
12:27:34 2024-01-23 774440 768935 199505 195442 334680 346883 383116 378961 228295 224903 288541 292587 330907 331418 4764786 5090967 7149627 6988105 1351010 1396869 302279 265555 299999 299523 351893 340241 328525 327489 217878 218856 758750 734986 1640885 1613586 450494 447118 634846 641966 797904 780366 816432 816134 838916 854837 814108 900671 2278661 2416021 1303369 1132216 708567 691907 835008 832000 867110 874447 878032 888334 1017944 1015107 5474108 5626074 39.75 70.8 2
12:27:36 2024-01-23 778335 770217 199049 195107 336697 346883 383356 378961 227591 224555 288197 294688 330205 329345 4774165 5098823 7162338 6992011 1363201 1398583 299571 264186 299328 297766 351893 340277 328018 328250 218494 218083 772990 734986 1632602 1613699 449464 446195 634846 641756 797991 775008 811789 814048 836879 855106 811763 897559 2275421 2415681 1311349 1131104 704888 691821 832638 832684 865881 874243 874489 887548 1014625 1011451 5483832 5618246 39.75 70.9 2
12:27:37 2024-01-23 772757 768391 198668 199005 336388 345903 383356 377751 226849 223551 286898 293343 330639 330443 4780132 5100359 7134362 6996895 1350906 1398583 300447 264115 297176 299523 351285 340879 328482 326621 216652 218223 750595 733932 1640885 1611290 449406 441065 628477 636515 792258 774380 810819 811740 834694 847487 809378 894968 2272188 2410885 1333671 1128689 704888 689861 830240 830143 863392 872393 871620 885616 1013905 1007812 5483832 5621933 39.75 70.8 2
12:27:38 2024-01-23 775026 769768 197841 198861 334680 344855 381734 377787 226570 223482 286777 293343 328180 329310 4783544 5078818 7171664 7002037 1359948 1399205 300190 263939 297248 297838 351677 341473 326631 328541 216652 216127 763768 730783 1650924 1617217 448229 442314 633741 634471 791136 777045 808255 805824 832545 852426 805240 888214 2266136 2397031 1311349 1128689 698883 683843 830277 830314 857890 864788 870618 884986 1005887 1004273 5458378 5626274 39.75 70.8 2
12:27:39 2024-01-23 778261 768674 197119 195480 335909 342614 382274 378997 225066 223171 286777 290360 327826 331418 4783544 5105925 7202210 7020470 1374309 1399242 298244 264009 294605 297838 351146 339432 324794 327359 216499 216266 764032 722471 1645431 1626384 447851 440386 627466 629974 788860 773633 802245 804648 834731 847542 796656 886317 2263666 2369626 1305364 1138014 699879 681633 829651 830143 856674 861482 871931 886285 1003267 998235 5416321 5632983 39.75 70.8 2
12:27:40 2024-01-23 777230 769841 197737 195493 334024 342807 381734 377220 225449 223551 284991 292487 328145 329939 4795543 5158885 7235146 7032233 1355019 1398472 297307 263131 295507 298411 347456 339542 324830 324816 216043 216266 764032 726611 1659424 1621819 444950 439113 627429 627037 788896 770423 799538 802520 834103 846186 796182 884982 2262915 2383425 1321461 1142414 697393 682117 830277 827755 851121 861410 871237 881069 998157 995849 5435159 5637003 39.75 70.8 2
12:27:41 2024-01-23 779442 768400 197741 194370 334644 342541 378979 377751 225414 222792 285026 293343 327605 331418 4798876 5170650 7291741 7036989 1355019 1402565 298194 262431 295163 299926 346553 337681 324685 324347 216043 215896 767018 726611 1661528 1613586 444046 441079 627466 629079 791136 770423 794611 804231 829213 838509 796747 885649 2267748 2366561 1317391 1134778 692032 678741 832047 827755 846266 856492 873866 879743 990478 994007 5389777 5628966 39.75 70.8 2
12:27:42 2024-01-23 774010 767878 196820 194401 334028 338615 382274 377751 224059 223072 284822 291119 326170 330272 4808248 5198141 7306120 7022386 1347475 1395606 294964 262248 295498 295986 348613 340265 322372 324852 215097 214858 767018 723367 1654548 1610263 443266 440135 622998 626406 790015 767254 794857 804648 826764 835767 792162 886317 2262915 2360701 1301853 1128689 689571 678741 827301 820923 846266 856492 867732 875637 987567 994007 5389777 5637003 39.75 70.8 2
12:27:43 2024-01-23 768803 767847 195891 193752 333450 341616 381734 374030 223990 227481 283219 291084 325907 329902 4810116 5213327 7290744 7015652 1339745 1398246 297496 261594 292438 296166 347040 338399 323616 324816 213378 214962 764923 726092 1657269 1604557 442257 439755 618426 624559 786430 761256 793138 804802 826734 829460 790405 882355 2260713 2384975 1323496 1127083 690062 680396 826715 816171 843200 856528 867732 870148 984704 991092 5465021 5638106 39.75 70.8 2
12:27:44 2024-01-23 772454 769489 200311 193582 334028 338068 378979 375189 224025 222783 284555 289919 325397 331160 4809163 5154676 7228255 7002075 1349215 1396597 294964 260614 292813 293914 348613 338030 320909 324816 214049 214525 767954 728171 1689128 1604557 444003 439147 617989 625518 782780 759030 796627 801382 818132 829424 793360 876992 2258456 2381595 1305364 1119364 690554 679703 818114 814942 848707 856456 857148 867634 993363 990392 5458817 5637003 39.75 70.8 2
12:27:45 2024-01-23 773978 768400 200099 193141 332710 340428 376528 372875 224476 222855 286089 289338 324786 327032 4810954 5116067 7171836 7015652 1348295 1399759 296780 264689 293125 294120 345996 336490 322575 322359 213764 214227 759553 731850 1631211 1607977 440599 436388 619848 627296 777414 760142 793138 795556 816395 836066 791002 869243 2256850 2369921 1323496 1124679 688591 673197 817534 820341 845068 847478 855891 871523 990441 986983 5421559 5637003 39.75 70.8 2
12:27:46 2024-01-23 779442 767857 196607 193482 331646 341132 378547 376383 223128 223154 283716 287465 325048 327713 4820387 5142989 7236941 7029393 1371200 1396873 293910 265508 291993 292609 347040 336527 321658 322884 213414 212870 763768 724537 1657743 1613777 441150 436656 620323 621765 774796 762912 792573 793300 818712 829460 786022 871422 2244370 2360701 1317391 1133697 690062 672904 818114 816207 841875 846809 857795 867634 985565 973579 5425462 5643528 39.75 70.8 2
12:27:47 2024-01-23 778996 769016 197402 191647 333193 339444 376421 374257 223162 222422 284673 289787 323061 328250 4832174 5198213 7290435 7034410 1354770 1396597 295294 261536 296675 292290 343334 336217 321920 320932 213229 213348 770985 725573 1635879 1613777 438177 432471 618246 619833 777414 759567 783873 789896 817139 828184 781519 869280 2250442 2357561 1348596 1128689 683173 671474 820785 816207 834667 846934 860857 868126 977745 973579 5420194 5658157 39.75 70.8 2
12:27:48 2024-01-23 772528 769145 196224 192262 330790 339444 378691 374258 222440 222457 281460 288172 323166 327432 4830470 5222669 7336534 7015652 1349215 1392637 293462 260980 292168 293786 344403 336200 318936 320932 212710 214201 761693 722471 1652354 1608847 437774 437061 616495 616831 779692 756507 783813 793300 816395 820410 777208 871209 2246108 2351481 1319426 1122784 682686 672427 816377 810552 833412 847176 855891 859354 976359 978539 5426751 5651787 39.75 70.8 2
12:27:49 2024-01-23 768761 768281 195878 191588 330755 338724 376528 373242 222268 221559 283029 288899 322126 327128 4826028 5243143 7254011 7015652 1330250 1392637 294287 260246 291808 292573 344855 333546 320761 320860 211415 214201 755074 729765 1647357 1599873 436310 432831 610974 618076 775145 750832 781584 792176 811372 820410 779559 867667 2247969 2369649 1317391 1115387 680259 673381 816426 807003 832233 847478 852136 857087 976544 981204 5486908 5641007 39.75 70.9 2
12:27:50 2024-01-23 771541 770506 194950 191822 328902 337767 377166 373202 222337 221572 283066 285437 323166 324564 4832916 5158735 7169119 7015652 1345364 1396324 293910 259809 291957 290516 344921 333438 317973 320932 210684 214201 761892 726611 1645332 1604557 437465 431216 610307 618076 769979 751519 783873 787551 807227 820410 778383 859114 2233176 2376475 1334059 1116975 685125 672427 808354 807039 837072 846934 848791 858769 985416 978466 5523187 5659872 39.75 70.8 2
12:27:51 2024-01-23 777514 770579 194849 190686 329613 338724 373119 372611 221926 220370 283066 286525 321712 324528 4825289 5159064 7180989 7025031 1344427 1397589 293177 258609 291799 290727 344855 333402 318936 317960 212044 213900 758060 730783 1634334 1604557 436310 431434 615116 619833 770561 753580 783813 781859 807172 820518 777245 862207 2239983 2351481 1315356 1119364 681229 663696 807209 811663 837340 838907 846974 863217 981222 973525 5441825 5655760 39.75 70.8 2
12:27:52 2024-01-23 776777 769415 194238 191213 328144 337767 374275 373020 221140 221559 281362 285727 322161 323399 4832579 5205908 7246267 7043788 1372118 1396597 289585 259408 291194 288965 345587 331888 319402 318923 210684 213265 758060 720413 1659836 1618191 436310 428870 610270 613564 766065 753119 778804 781859 806886 819219 770355 856238 2231923 2354014 1307216 1128689 682751 667946 811798 809355 830194 839016 847724 856864 973351 966476 5455616 5665139 39.75 70.8 2
12:27:53 2024-01-23 777886 768400 195127 189420 329787 335863 373119 372938 220787 220334 282230 287012 326037 326436 4845736 5216841 7283568 7043788 1350831 1392637 291644 258211 288631 290361 342602 332356 317048 317000 210502 212817 766439 723503 1642833 1604557 432609 429847 611243 613564 770561 750987 774487 782969 806656 816168 770391 862207 2238279 2334422 1315356 1122784 675746 664161 811187 806782 825102 838980 848932 856318 962974 966659 5409908 5655760 39.75 70.9 2
12:27:54 2024-01-23 771193 769484 194203 189454 327375 336338 374310 369947 220494 220524 279743 285330 321420 323435 4839214 5262013 7345879 7038488 1347250 1392890 290281 258175 288486 289000 342879 331350 316057 319628 208682 212967 770455 722471 1648003 1599873 433223 427596 605879 609058 766065 744538 774212 784080 802525 810218 769809 858341 2241956 2362318 1309251 1112413 674034 665502 809490 799487 825689 838392 842840 847775 965781 972147 5493238 5657062 39.75 70.8 2
12:27:55 2024-01-23 772173 770309 193861 189424 327874 333794 373119 370020 220307 218590 282031 284072 321328 324492 4851646 5195084 7252426 7010984 1344404 1392637 290255 256769 288631 286946 342879 331350 315816 317960 208716 212222 760377 726094 1700997 1600011 434763 428770 604942 611270 764638 743030 776378 781859 798060 811634 771634 853759 2235346 2367414 1317391 1109964 678647 666997 800306 797234 829054 837831 837530 847700 969320 969398 5494791 5655760 39.75 70.8 2
12:27:56 2024-01-23 770419 767328 192979 189381 324885 336559 373183 368799 219850 218437 279707 289437 321328 321441 4851646 5170650 7180989 7024380 1347058 1392637 293144 255372 288523 287216 341807 330348 317603 315838 209189 212371 754315 728693 1625873 1602282 431932 428777 608163 610892 762473 745139 774263 774639 797899 813904 768932 848867 2229206 2340388 1331982 1119326 675746 659668 799739 802338 825102 828175 838561 850837 965781 961579 5436805 5655798 39.75 70.8 2
12:27:57 2024-01-23 778996 767857 192640 188791 325866 333902 373183 369984 224166 219109 278777 285494 321328 321441 4861012 5226400 7254011 7053167 1356810 1392600 289031 256589 285811 287181 342614 328781 315816 315056 208682 211375 761892 718362 1648097 1612632 430055 426360 605582 607131 762982 745970 770600 773651 802029 811677 760501 848867 2229206 2333042 1302128 1117771 671903 658318 802617 801346 818414 827010 839718 848983 957945 959236 5453997 5665139 39.75 70.8 2
12:27:58 2024-01-23 772785 768400 192336 188198 325893 331507 372003 370020 223747 218437 279599 289162 321067 324262 4853117 5250708 7321969 7053167 1349215 1391612 291106 255407 286938 291366 338650 330384 315780 315021 208647 210385 753581 720413 1621595 1603419 430702 429578 606630 607735 765723 745139 769538 776512 797913 805975 762958 850788 2228993 2323100 1287928 1115350 668089 659938 800306 797783 818105 829487 837927 842092 956587 960256 5438438 5657062 39.75 70.8 2
12:27:59 2024-01-23 767984 767857 192167 188034 324912 331740 373183 366622 224009 218088 277921 289334 320321 322156 4850597 5271280 7254011 7015652 1326186 1391612 289637 254945 285838 291777 338472 328817 314423 315838 207996 210679 758861 726611 1620409 1594935 429476 426179 599622 608782 762053 736806 766668 773651 793379 801782 765700 849016 2229206 2342261 1283421 1100713 669993 660550 795653 792139 823458 829451 829249 839695 963048 960256 5504183 5657062 39.75 70.9 2
12:28:00 2024-01-23 770488 768400 191393 188164 325014 333559 371864 366551 223590 217048 277921 284149 320321 321092 4861012 5180137 7171664 7029393 1343224 1392600 288557 253842 285708 290885 339746 329440 315816 315802 209700 210398 747609 728578 1618431 1599873 429476 423408 601908 608226 755357 737962 767102 769278 788892 807103 764525 840907 2213820 2331387 1321598 1109248 669993 654013 792834 795506 819847 820473 827995 843708 958625 946574 5438438 5657062 39.75 70.8 2
12:28:01 2024-01-23 775031 766184 190791 187608 324521 331740 369929 366587 220180 217724 276873 284069 320321 321312 4860183 5216566 7246267 7043788 1363788 1389323 287177 254980 283201 287203 339472 328658 315119 315586 209256 209553 757346 717178 1641299 1608998 427950 422302 601364 601241 756004 737962 762333 767670 793263 802455 754733 842237 2219881 2323822 1325975 1115387 666367 654013 798041 793263 810640 820473 833655 839086 948738 946502 5435159 5661099 39.75 70.8 2
12:28:02 2024-01-23 768395 766229 191092 187012 325010 329738 373183 367102 219412 217083 277034 284074 318587 320468 4870377 5246836 7320595 7053167 1348251 1390589 291526 255463 284723 286656 338651 330967 313571 314770 209256 209295 755074 719233 1623156 1602148 427038 423890 601240 601776 760273 737428 763536 767573 788793 798039 754154 844048 2216553 2312960 1323496 1110038 662578 653086 793125 788667 809491 826973 829963 832300 948738 946574 5469764 5664900 39.75 70.8 2
12:28:03 2024-01-23 765806 766220 190525 186773 325010 329471 369929 364320 219873 217013 276149 284069 317427 320172 4863868 5284418 7274243 7034410 1330312 1389916 288856 253562 283059 287131 336507 328072 312874 314734 207638 209518 762762 724537 1622491 1585845 425524 424443 595204 603911 755843 729232 760089 768909 784365 793477 756780 840944 2219707 2331387 1325752 1095989 666367 652687 788874 784106 816331 825444 820124 832263 956587 951966 5505710 5657062 39.75 70.9 2
12:28:05 2024-01-23 772486 767314 190491 186401 324557 331507 368190 366140 219565 216004 276185 282487 318353 320367 4870377 5213252 7191909 7027112 1346510 1393280 289081 252115 286163 285436 336507 328327 313571 312570 207638 208643 757346 726611 1615305 1599873 426735 421151 602849 603554 752611 735872 762986 761274 784048 798039 753729 832333 2205712 2317238 1313291 1110038 666367 649359 787525 788704 811215 815686 825019 834780 950273 945713 5442784 5657062 39.75 70.9 2
12:28:06 2024-01-23 778441 766184 190791 189878 324649 327679 369373 365522 218730 216004 275920 282412 316400 320433 4872788 5263595 7285141 7065286 1345546 1393280 286687 252080 283152 285316 336704 329440 312068 313480 207638 207345 752088 717178 1630181 1598348 424619 422815 599344 598952 755468 733789 757936 765073 787775 790509 747664 839728 2213405 2323137 1313291 1106882 664432 653086 791711 783487 806592 820509 827757 829151 942598 948427 5498715 5662529 39.75 70.8 2
12:28:07 2024-01-23 769915 769223 189857 189851 324024 327679 369633 364356 218273 215001 276185 281517 316435 320172 4870377 5231679 7253860 7017654 1336073 1387240 287090 252185 284032 283512 336142 327972 310331 313850 207054 207993 764300 722330 1664698 1597209 426735 420559 593011 599636 747173 727296 761864 765641 780866 795620 753622 832885 2204145 2344820 1302907 1100713 664469 651238 786407 786400 811556 811532 818770 834150 948313 944998 5438438 5667704 39.75 70.8 2
12:28:08 2024-01-23 765765 765700 189261 185817 321805 328742 367378 363809 218273 215035 274427 282376 316913 318530 4876522 5249677 7278332 7076070 1351343 1389323 286356 251378 281557 285182 336704 326865 313378 311729 207566 207668 755831 721296 1616528 1602148 422779 419660 596378 598047 747099 729355 754761 758132 784220 792216 746929 833516 2207281 2305382 1315368 1110038 658780 645574 788085 784043 803748 820204 823114 827951 940198 944269 5497894 5665139 39.75 70.8 2
12:28:09 2024-01-23 770460 768386 189261 189595 323041 327150 368414 363738 218168 214232 275900 281447 317304 321768 4866808 5246263 7253860 7030692 1330350 1389323 286106 252702 283250 282775 334556 327109 310038 313230 207054 207310 752800 725573 1641660 1592616 424619 419897 592064 599341 744946 726678 757807 763471 777446 792324 747591 827930 2202702 2340600 1300830 1099160 664469 651238 784177 784043 808344 811496 816259 830332 947394 942639 5490097 5670471 39.75 70.8 2
12:28:10 2024-01-23 780838 766193 189157 189736 320985 327679 367049 363193 216445 215001 275197 279677 316843 319316 4891990 5213327 7253898 7077799 1368693 1389323 285445 252150 282247 283287 336471 324532 311051 311474 206909 207022 752231 714621 1647062 1604557 423116 419068 591809 592259 746224 728742 751287 756421 781381 792884 746731 830365 2204145 2305382 1292523 1108458 658397 645722 785849 781478 802002 817312 821105 823017 937535 937561 5502643 5665139 39.75 70.8 2
12:28:11 2024-01-23 767984 766156 189226 189268 322475 328651 367013 362649 218203 213603 274391 281267 315642 320755 4892348 5307215 7295005 7045120 1326600 1389323 287234 252702 282938 283746 333866 326404 309603 311510 206472 206378 762762 724537 1614253 1585610 420877 419660 589749 596135 747399 722462 750331 756126 777446 784427 747628 832142 2207281 2320527 1313291 1091387 658867 647452 779706 776636 806034 811459 815690 824224 944639 941306 5529349 5665139 39.75 70.8 2
12:28:12 2024-01-23 771626 769285 188593 189299 320530 328651 364267 364481 217737 215860 277072 280125 315051 319170 4895847 5237398 7187983 7030538 1346983 1389323 285121 251814 281407 281994 335791 324388 309135 310095 206472 205633 755831 720031 1628383 1599873 423116 418476 593011 597937 742458 728226 754761 754278 775177 791205 743145 823420 2191850 2308045 1296677 1110038 660224 639965 781556 780641 798856 809377 818113 825434 934074 934225 5429619 5665139 39.75 70.8 2
12:28:13 2024-01-23 760352 765037 188031 186108 319765 328468 367350 363380 216354 214828 275310 279563 314321 318573 4895034 5272711 7374056 7053167 1343369 1383380 282820 251814 282140 281519 333866 324424 306769 311038 205776 206165 766780 715131 1641351 1595337 419651 419364 589005 591713 746224 723486 744546 756525 777483 781491 740714 825503 2202702 2322174 1302907 1096802 654650 645264 779706 774824 804890 811387 809397 821002 939160 938574 5502643 5661462 39.75 70.8 2
12:28:14 2024-01-23 769333 769011 188413 186232 319761 329545 366158 362976 217166 215556 275834 278714 316109 317226 4886710 5227290 7186822 7034410 1339907 1386366 284707 250894 282140 281319 333866 324136 311239 310017 205712 205844 765218 724537 1610726 1595155 419615 414840 590321 594504 738617 723559 752579 749833 772196 784464 744726 822834 2188736 2305382 1300830 1103663 658312 641615 778819 777185 797959 809109 813905 822396 934074 932830 5429633 5673394 39.75 70.8 2
12:28:15 2024-01-23 770878 767910 187937 186073 319648 327650 366870 360862 216307 214495 275310 279738 314207 318117 4897962 5291243 7373370 7053167 1344404 1386366 281980 251283 280909 280824 333866 323403 308538 310784 204849 205347 753747 715131 1654077 1594021 418949 414876 587466 592095 738425 719522 746511 756421 774592 782041 738220 824257 2201136 2320527 1298754 1091387 652787 643892 777161 774824 802571 808997 807023 818598 940198 935192 5539035 5691054 39.75 70.8 2
12:28:16 2024-01-23 776568 767131 187633 185517 318865 327346 366158 364884 215475 214348 272717 277973 314458 317826 4898473 5227979 7205699 7043512 1343224 1386507 283039 250294 282539 280088 333866 322913 307018 307997 205244 204675 758861 720264 1623674 1595337 419578 414804 589749 592587 738105 723522 751384 746979 772196 783215 738271 816231 2184118 2296162 1313253 1106095 656000 642070 779706 776087 792788 802518 811630 817397 930324 932170 5501534 5678737 39.75 70.9 2
12:28:17 2024-01-23 771819 767374 187772 184849 319353 324672 364231 361042 215475 213907 272682 278662 312974 319054 4898473 5308794 7254011 7025031 1318062 1383343 283045 249696 282140 279775 333329 323140 306802 308186 204561 205028 759684 725573 1618162 1581381 418956 414876 585549 591422 738681 719522 745897 752106 766061 781563 740139 816231 2188736 2323822 1293821 1091387 656052 640181 772725 777027 797797 802410 808246 818598 931649 928205 5465842 5667866 39.75 70.8 2
12:28:18 2024-01-23 774291 767370 186760 185030 318048 324780 365106 361042 215164 217959 273950 277130 313008 317335 4907562 5283969 7303292 7062546 1345364 1385519 281515 250184 279545 279568 330808 322459 306802 307005 204884 203756 751284 716154 1623579 1593075 417766 414840 588079 590020 737831 719803 744388 747678 770556 775342 734797 819834 2188736 2311320 1296677 1094428 649545 642070 774497 769205 797995 807094 802230 815010 938287 931576 5542134 5678737 39.75 70.8 2
12:28:19 2024-01-23 774990 766184 186794 185069 317119 324600 362596 363084 215371 214198 277916 277508 313376 318679 4896088 5224386 7197416 7043788 1341238 1383417 282033 248961 279617 278501 332585 320473 308670 306292 204884 203688 754315 720264 1618395 1595337 418658 413457 587246 592095 735451 718242 746511 746141 767761 782115 731613 813965 2188736 2302113 1300531 1103068 650390 636388 774957 770221 792536 809399 811442 811458 926364 930049 5497665 5674518 39.75 70.9 2
12:28:20 2024-01-23 766878 767333 188151 185352 317788 324816 363721 359811 214773 214767 273695 275574 313008 314447 4905467 5244998 7248789 7034410 1337869 1382325 281945 249696 279545 278536 333866 319468 306802 307685 203241 204851 766780 721296 1605049 1590627 417766 410959 582138 590112 732259 713320 744388 747201 763825 782115 738041 811422 2187181 2296162 1291745 1093723 652323 634521 774497 773810 791642 800068 809285 818111 921697 925579 5429445 5663907 39.75 70.8 2
12:28:21 2024-01-23 764317 766156 190987 184487 317053 324780 364608 358584 215406 214348 272755 277779 312285 315478 4905190 5313550 7395153 7053167 1339783 1383417 279805 249709 278615 278501 330844 320177 306802 307936 202602 204357 756607 714621 1623925 1586117 415399 414047 581366 586100 736092 712816 737773 747642 766061 774214 735876 816268 2188736 2305382 1296677 1084377 649462 641039 770609 768761 793314 800177 801734 816324 930214 920933 5442746 5678737 39.75 70.8 2
12:28:22 2024-01-23 774953 764461 190648 184417 318389 324564 363066 360644 214406 214047 270766 278152 312285 315671 4905467 5278436 7254011 7062433 1358695 1383417 280196 249310 276678 277656 331847 321207 306428 306825 203241 203406 766780 711568 1650214 1599873 415399 409447 583858 583507 732915 715453 736168 741777 767181 774214 730893 813732 2185627 2277722 1321734 1097629 649462 640128 774920 765530 790320 802516 804670 809150 926364 924735 5537410 5679843 39.75 70.8 2
12:28:23 2024-01-23 771155 767915 188019 184120 315840 323794 360952 358764 214773 213113 273140 275557 311564 314926 4911340 5250633 7181665 7040038 1341280 1383380 280231 247738 278687 277291 330808 319432 306119 306789 203276 204426 761223 718996 1633417 1592889 416580 409806 585009 588743 729601 716976 742163 737676 763009 775378 728821 808756 2176368 2300498 1297616 1103919 647610 634457 774371 768872 788258 802516 806468 805706 918509 919533 5518116 5663907 39.75 70.8 2
12:28:24 2024-01-23 768766 766152 187132 183863 316001 322061 364093 358188 213892 213447 272947 273755 317092 314447 4905190 5265528 7264918 7034410 1327408 1383508 279575 247909 279509 281182 329773 319916 304793 306825 202283 205000 765218 720264 1656480 1586117 416580 410995 579719 586967 729601 710303 741085 742608 761388 770880 732090 805640 2181011 2300498 1290447 1091350 648535 632271 768999 767781 787479 793360 802304 811682 919812 918260 5439045 5674518 39.75 70.8 2
12:28:25 2024-01-23 767984 765314 187128 183246 315996 322287 364093 357362 213378 213747 270730 278316 312416 315671 4914846 5293255 7338903 7053167 1343444 1383145 278531 247774 276908 276779 329809 319952 304779 306825 202425 204569 754315 712075 1609997 1590627 414810 411030 580954 581906 733890 712174 736661 744556 763366 770446 728599 813776 2188786 2309245 1292523 1082025 646410 636502 765246 763398 788791 793468 798687 810955 922232 918406 5442784 5675793 39.75 70.8 2
12:28:26 2024-01-23 767303 765615 187168 183315 315996 323567 360988 358188 213743 213447 270657 275492 313295 312979 4920712 5259706 7280462 7062658 1358888 1383417 277423 247738 276944 278024 330844 319813 305473 306573 201930 204426 765218 711529 1624927 1599873 415399 409964 580542 582747 727294 711196 736661 739931 764486 777336 728526 808033 2182579 2281428 1292523 1097629 643927 634698 769992 760625 784168 797940 797751 802207 919812 919596 5512049 5674518 39.75 70.8 2
12:28:27 2024-01-23 781861 765615 186613 183087 315778 323794 360916 356003 213892 212446 270693 275464 312416 313846 4911340 5252243 7208965 7034447 1335959 1381345 279770 246594 276096 281182 328813 319393 306334 305926 201086 204713 763655 721956 1604121 1586117 413928 409696 579719 585270 726264 710192 736999 740061 758650 775213 727603 806402 2169910 2289611 1294170 1097583 643011 630593 769007 764388 783019 797993 801883 802393 918742 920248 5497163 5674518 39.75 70.8 2
12:28:28 2024-01-23 765802 766193 186051 183280 314818 321835 363066 356288 213413 212779 270657 274332 313295 311591 4907838 5259954 7248827 7034410 1332149 1380064 278531 246214 276096 281195 329845 319393 304579 306357 200665 204139 752042 719748 1617570 1586117 413928 408231 576407 585339 725786 708070 734792 737967 755827 774081 728673 806701 2171707 2283700 1311133 1093723 646226 632307 767915 765073 779697 791056 798767 806370 911849 915097 5512049 5670653 39.75 70.8 2
12:28:29 2024-01-23 767984 765960 186608 182342 316001 319594 360952 356003 212719 211598 270693 273755 311469 314189 4911340 5284342 7280462 7020470 1320770 1380064 278143 245835 276908 276680 327291 320298 302694 304672 200700 203675 762093 722330 1633729 1576897 413928 411307 577046 585042 727893 706139 737111 742190 755289 768592 726535 801023 2168617 2296162 1308724 1088251 643927 628258 761370 762317 783813 792315 797751 804562 910618 911963 5418097 5674518 39.75 70.8 2
12:28:30 2024-01-23 765806 763336 186342 182088 315524 320825 360591 355147 212719 212446 269373 274551 311469 313235 4917204 5300508 7348846 7062546 1339783 1381045 281226 246334 274758 277263 326833 319357 301739 306357 200071 203532 761223 711061 1609392 1587870 412585 410648 576635 579402 726705 705602 730979 741313 756799 766097 724552 804594 2179463 2300498 1311133 1080522 640272 632006 760791 760183 784168 792315 793129 802207 918238 911963 5465021 5679843 39.75 70.8 2
12:28:31 2024-01-23 772725 763884 185495 182092 314119 320860 359793 356253 212719 212779 268922 276260 311977 312773 4926569 5259706 7263443 7066881 1358647 1383417 276547 246594 274373 277069 328547 318383 303993 304566 200665 203532 762093 711809 1626628 1601978 412585 405718 578042 578992 723513 708180 730979 733031 759162 766364 720316 803807 2176305 2268502 1284216 1088284 641888 632645 765194 756758 783019 791092 789938 797691 919812 914546 5548187 5679843 39.75 70.8 2
12:28:32 2024-01-23 775017 765047 185526 181922 314561 319854 360626 357685 212538 211239 269788 274821 310996 311555 4919548 5235699 7218291 7043826 1347058 1383417 276740 245078 275444 276185 327560 318419 302694 304066 200036 202327 753581 714877 1646552 1595155 412245 405718 578862 579402 723761 709725 732890 733830 754771 766400 718286 801818 2170191 2268502 1286293 1093704 638231 628739 763531 755311 775149 791196 793129 797691 913822 913900 5522967 5666427 39.75 70.8 2
12:28:33 2024-01-23 769076 765924 185491 181761 313601 320339 357595 353834 212719 211084 268958 275014 310525 309670 4916928 5252522 7212793 7043788 1332149 1380064 277423 244666 274338 276185 325813 315266 304603 304483 200420 203132 769335 720264 1606289 1585882 410825 405574 575890 581159 720448 704179 730773 729414 751003 766364 721135 797119 2160918 2279533 1275909 1096022 639817 621938 763531 756150 776600 791196 791922 793024 909099 910448 5493238 5670471 39.75 70.8 2
12:28:34 2024-01-23 765806 763957 185170 181765 313601 318370 360880 353834 212028 211119 268509 273145 311206 311555 4911340 5273294 7271117 7024754 1328279 1379571 278271 245043 275180 274918 328541 318578 300998 303530 199827 202645 772509 715904 1662761 1584755 411261 405718 573366 579549 720485 700061 732691 735899 752221 763934 720316 792982 2163560 2278847 1280063 1084377 640272 625061 758669 756721 774948 783242 793129 800075 902696 906642 5458529 5674518 39.75 70.8 2
12:28:35 2024-01-23 762485 763921 185464 180905 314114 318593 358710 353338 212719 210109 268131 275206 309550 311591 4910950 5327552 7292894 7043788 1320639 1378105 278271 243574 274950 275513 327055 317122 302451 302751 199618 202787 764574 717178 1631024 1578853 408493 405433 570526 576129 723390 700052 725237 733141 751156 757423 723701 801247 2160918 2286942 1296677 1078985 640272 628258 756517 756384 777419 782659 783901 796484 908004 901470 5448471 5674518 39.75 70.9 2
12:28:36 2024-01-23 770175 760648 184311 180874 312179 319083 358746 354672 210756 211119 267343 273598 308649 312468 4926569 5313550 7292619 7076253 1338825 1380591 277239 244421 275377 274635 324816 315126 302451 302043 199862 201610 755069 712830 1609715 1583868 407913 405826 574779 575982 722599 704142 725274 729482 753790 755729 714372 799464 2167108 2285048 1304772 1081292 635506 626392 755981 753137 779660 784491 783803 793024 909136 901506 5455616 5675793 39.75 70.8 2
12:28:37 2024-01-23 770161 763372 184289 180905 310949 318887 357595 353303 211408 211598 267272 273563 310055 311445 4924224 5231928 7255592 7053270 1356923 1384532 275508 244526 272594 273136 328345 315338 301104 302043 199235 201480 770922 707746 1600397 1594935 410825 406004 571359 573949 717585 701088 726713 728761 752221 763934 716472 794783 2160918 2256079 1294600 1083577 637321 626376 759718 750400 774362 784455 784921 793031 911911 909141 5540266 5670471 39.75 70.8 2
12:28:38 2024-01-23 768245 763104 184746 180589 312211 317889 355130 353268 211408 209927 267343 273372 308649 310358 4916908 5271280 7202509 7052737 1337708 1382027 278235 243399 273393 273902 327396 315338 301394 302548 200001 201023 772509 717178 1629788 1586117 409074 404220 573930 577909 719241 702153 725387 726696 747279 757495 713019 791935 2157849 2274493 1292050 1091387 634602 623293 758669 753136 771621 784455 788553 791902 902696 906678 5493238 5675793 39.75 70.8 2
12:28:39 2024-01-23 766544 763381 183670 180909 310686 316965 358674 354020 211194 210061 267272 271897 309550 311923 4926569 5267188 7253732 7041774 1330350 1377994 276533 243399 274598 273065 327614 314451 299386 302645 197543 201750 766161 717448 1607847 1580259 408041 402057 570085 574464 715554 697118 726824 728761 744978 761448 719090 791935 2151646 2268230 1298411 1086737 638418 623734 756517 755311 768277 779834 783864 791902 899864 901470 5521455 5675793 39.75 70.8 2
12:28:40 2024-01-23 768520 761694 184250 179705 311385 317734 356556 354020 210756 208752 267272 273145 307646 311047 4926569 5336931 7301173 7055853 1313317 1377994 278163 242617 273786 274078 324395 315482 298968 300354 200313 200744 769335 719233 1600431 1567677 408203 404541 569718 576981 719150 697118 725516 728343 743163 754050 714878 790209 2151646 2289657 1302378 1078985 634602 621934 751138 754747 772168 779900 786204 792388 896222 898584 5429046 5674518 39.75 70.8 2
12:28:41 2024-01-23 763568 761411 184121 179700 311198 318408 356235 351992 210756 209732 266007 273634 307216 311923 4922855 5341367 7348335 7055853 1337030 1379608 274914 243469 273049 273241 324370 315194 301170 302150 197474 201339 766161 710554 1631242 1576897 406179 402128 567266 567797 718332 695073 718314 728493 744592 752389 716472 795008 2157849 2274493 1302651 1071210 634602 625505 751518 750932 773812 775441 781210 793031 901786 898955 5442746 5679843 39.75 70.8 2
12:28:42 2024-01-23 774160 762527 183119 179730 311162 315911 356556 355414 214351 209767 266452 271932 307681 310575 4938252 5325974 7325225 7055853 1337988 1380064 274949 242011 276576 272924 322669 315482 299401 301692 198128 200219 753530 709774 1624097 1581381 406179 403368 567879 571976 719661 699592 719407 728244 747901 748481 709084 793063 2160918 2280463 1298411 1072737 631000 622851 750039 747164 773903 781554 780426 793068 904047 892492 5455616 5679843 39.75 70.8 2
12:28:43 2024-01-23 770533 761426 183666 179412 310255 316634 354312 354020 214387 209078 265599 273634 307150 311005 4935935 5291751 7279336 7071925 1347250 1378105 275793 242652 270639 273171 324852 313531 299212 301636 198335 200358 769335 709037 1642723 1590627 406179 401428 568911 571165 713494 697118 718823 721933 746772 755148 710381 792499 2157849 2252882 1298411 1081292 632797 624790 754374 746513 770529 779834 776994 785512 905363 904396 5527955 5675793 39.75 70.8 2
12:28:45 2024-01-23 775026 762797 183080 179696 311133 317734 355450 354770 214316 209078 266688 271033 307646 310309 4935854 5246635 7227954 7048151 1347475 1382027 273202 241977 273435 271317 324852 313898 300320 300944 197474 199592 767748 707746 1609524 1590627 407045 399698 568911 571165 709789 698106 719370 721933 742833 755148 707830 787853 2151646 2247824 1296291 1083504 629209 621934 752588 743992 765728 775513 776921 783767 902058 899590 5532359 5675793 39.75 70.9 2
12:28:46 2024-01-23 765125 761689 182794 179129 309307 317734 353285 352028 212318 207742 265635 271068 306468 310017 4935854 5273188 7204199 7048137 1335959 1377315 275564 246042 273435 271867 324287 313496 299437 299682 198404 199731 769335 716154 1602968 1581381 406179 400295 570121 572429 711405 697118 721015 718224 740172 752125 706290 784893 2148590 2263742 1279328 1082062 628725 616464 751750 742572 765185 781002 780982 783841 899864 898694 5512049 5674518 39.75 70.9 2
12:28:47 2024-01-23 765204 762491 182760 179134 308345 318633 354016 350894 214651 208357 265342 271581 306472 310503 4943009 5272842 7220189 7049489 1330350 1377126 274914 243409 272373 271507 323866 311596 298271 297563 198589 199557 766161 717178 1604199 1576897 405028 402223 568508 571816 712461 695037 719370 718809 740537 752715 706217 783775 2142373 2259282 1283569 1085150 628852 617185 752202 742535 764606 779900 781537 783767 898697 892492 5501092 5665139 39.75 70.9 2
12:28:48 2024-01-23 762991 761694 181893 179378 308085 317734 354312 350894 214281 208619 267583 270789 306935 306428 4933576 5273188 7229541 7043788 1329399 1378552 274403 245971 272207 271058 324852 311052 301644 298501 198485 199522 766161 717178 1593350 1576284 405028 400295 567266 571976 710441 693000 717222 719541 737669 754844 708295 785452 2142373 2257680 1287809 1088284 629751 617623 752820 744716 765148 775477 781537 783705 893617 899345 5493238 5670471 39.75 70.9 2
12:28:49 2024-01-23 769939 762491 182209 179412 307343 315911 354348 351384 211251 208473 267583 269894 306577 308633 4934274 5269229 7216281 7044496 1332315 1380064 274494 246353 270675 270679 323866 310615 299401 297598 198485 199106 762987 717178 1594877 1576897 404454 400295 566864 571976 709242 691948 717259 718521 729949 753779 707128 783738 2142373 2256079 1285689 1089834 629172 616311 750414 745047 763522 778465 780944 783147 893910 897241 5497779 5674518 39.75 70.8 2
12:28:50 2024-01-23 771923 757373 182440 178535 307378 318451 355898 350042 211878 208473 265050 270893 306044 306356 4933576 5276892 7202172 7032233 1331199 1377126 274949 242320 270675 269890 322395 311596 297333 296628 198625 198448 766161 716154 1593031 1576897 403882 400578 567266 571976 709434 693000 717222 717502 737669 748481 702084 781472 2142373 2257150 1293715 1082062 627061 616311 747297 741740 761361 775405 776957 783705 893617 896604 5508114 5670471 39.75 70.8 2
12:28:51 2024-01-23 765231 761694 181850 178399 309597 317480 355323 349550 211244 207928 264644 270669 305617 306054 4940651 5273129 7215045 7034410 1327333 1374160 273791 242320 270603 269855 322395 310362 297680 296628 198359 199036 764970 716666 1588594 1576897 403596 400295 565663 571976 709397 691948 717512 716723 734405 748373 702048 780287 2142373 2256079 1275088 1084377 626614 614566 746583 742302 761324 775333 776921 781477 890985 894696 5486953 5670471 39.75 70.8 2
12:28:52 2024-01-23 762136 763462 181629 179070 308615 315766 355756 349130 210731 207603 264608 270034 306044 306320 4933603 5278605 7236957 7034410 1330350 1376149 273202 242320 270567 269855 323411 309639 297789 296663 197509 198448 762987 716666 1594959 1576897 402630 396885 563957 570356 706386 691591 716492 715435 730201 748445 704110 782348 2139330 2250062 1281449 1085155 628404 614930 749422 742902 761361 773080 776369 778555 891598 893731 5489316 5654189 39.75 70.8 2
12:28:53 2024-01-23 767321 763191 181650 178463 306987 315730 354429 348568 210416 207569 266484 269811 305722 307895 4929910 5276892 7248245 7029393 1329399 1371611 272368 242150 270150 269375 322622 310580 297369 297563 197509 199071 789842 715131 1602566 1575779 402308 396777 559023 569680 704352 687950 714382 716449 734926 748215 705680 779178 2136137 2248466 1279328 1083853 627061 614131 747297 742302 759940 773016 774644 776860 889705 893731 5483832 5674747 39.75 70.8 2
12:28:54 2024-01-23 763023 763563 180642 178424 306987 315250 355739 349340 210038 207569 263868 268089 304800 306212 4939457 5280746 7261771 7020021 1322770 1374123 272333 241980 270603 268146 320932 311087 294891 297112 197783 198414 759812 713092 1599809 1574370 403596 396655 560934 567023 704851 685931 716492 719541 733885 748337 706217 774616 2137264 2247824 1283569 1082062 628852 614566 748890 744629 759135 771925 774478 774584 886810 893731 5504979 5684105 39.75 70.8 2
12:28:55 2024-01-23 762518 763568 180646 178143 306951 313742 355756 349094 209557 207384 263499 267999 304834 308089 4939457 5284380 7246416 7025031 1326553 1378105 271952 241604 269734 268146 322431 309639 297991 297112 197232 197862 781239 714621 1593993 1575162 401099 396146 560537 566987 702253 685931 712281 715435 733366 748301 705181 777997 2136293 2251249 1308875 1080522 627956 614566 746841 740399 756917 766499 773938 774510 884501 894186 5518441 5684142 39.75 70.8 2
12:28:56 2024-01-23 763061 764082 180642 177862 308724 313742 355003 347733 209592 207499 263096 269163 304800 306536 4933442 5285732 7255592 7025031 1309650 1374123 272107 240481 270567 268999 319379 311087 296080 297811 197509 197828 786155 713853 1603608 1572135 402666 399730 560934 567023 706116 685410 715473 719541 733071 743432 703342 773993 2136256 2259282 1283569 1072737 627061 610988 742509 740642 756914 765779 774478 779109 884464 890825 5513714 5678737 39.75 70.9 2
12:28:57 2024-01-23 766057 762450 181432 176821 307093 313738 354002 349249 209752 206278 263096 269094 302966 309324 4942982 5347305 7264918 7038765 1312455 1372138 273202 240650 268455 268777 318699 309674 296080 297811 196955 197484 761399 716154 1594653 1561779 400177 399166 561857 567863 707388 685895 711738 717502 731810 743053 700524 774579 2136256 2272880 1270847 1069686 625276 611024 738078 741814 758511 765779 773376 783309 882154 884359 5430151 5678737 39.75 70.9 2
12:28:58 2024-01-23 760860 761141 180745 176855 306196 313409 351722 346402 209557 207026 267992 269351 305536 308770 4945300 5337572 7320646 7043788 1332074 1371686 270710 241640 268042 268146 319665 309603 295872 297437 196402 197828 753464 709037 1604023 1567677 399789 396777 558124 561981 706386 681881 709209 716486 733366 739395 702084 780324 2136293 2259282 1275088 1066648 627061 614655 738078 738562 761361 765451 771102 781875 884322 883844 5426751 5665139 39.75 70.8 2
12:28:59 2024-01-23 763503 759254 180551 176817 306838 315034 354502 347697 208869 207095 264346 268393 303423 306500 4938252 5309501 7302219 7043788 1335959 1371387 270675 240686 268042 267925 317070 311929 293715 296937 196955 196560 782878 703713 1590388 1572135 398976 396849 558951 562756 706386 683921 708200 716994 733981 738282 700664 778587 2145422 2259282 1289930 1060114 623498 614566 737119 737199 760782 765525 767908 778960 884063 874068 5470075 5679843 39.75 70.8 2
12:29:00 2024-01-23 770460 759990 180655 176299 306441 311439 351938 349273 208952 206382 268218 268089 307787 309069 4945300 5330397 7264918 7066881 1337869 1372175 270675 240686 267219 268181 318476 310936 296605 296103 196955 196833 766161 707746 1597167 1574370 398654 396849 559059 561945 706386 687950 707193 711250 733370 737523 696026 778587 2139330 2257150 1283569 1065540 620844 612359 739299 736011 761864 768258 767336 776712 889449 885033 5442769 5666427 39.75 70.9 2
12:29:01 2024-01-23 771781 761393 180646 180391 306982 313665 351064 348461 209231 206416 264086 269351 302966 305601 4935935 5311106 7265937 7052476 1345546 1374160 270675 240855 266327 267960 318994 309803 296080 296103 196402 196833 762987 707746 1587535 1576897 398654 396230 560934 561958 702253 685931 704609 709093 733885 739395 696062 779178 2139330 2240510 1281449 1072737 622897 614346 741411 735706 760159 766283 763952 775962 889959 883183 5455616 5674518 39.75 70.9 2
12:29:02 2024-01-23 768446 760329 179529 180457 306721 312897 351902 347661 208579 206485 263863 266903 302966 304600 4938252 5258148 7255592 7043788 1346098 1374197 268995 240686 267254 271797 318746 310277 294891 296103 196402 196525 784517 703713 1611380 1585610 396732 394056 559743 561162 700724 683401 705184 709817 733885 743053 696556 774653 2133101 2240510 1277208 1073962 622578 613875 738073 733706 758622 769347 762828 774268 888064 884724 5467663 5679843 39.75 70.8 2
12:29:03 2024-01-23 768446 761013 180150 176286 304797 312677 351335 347173 208253 206485 263714 266903 303001 304564 4938341 5254399 7255592 7048137 1348820 1370194 268177 240108 267183 267767 318994 310058 294314 296067 196402 196525 759812 703713 1606721 1584992 399221 393155 558160 559573 698482 681881 704108 708811 731810 740805 695809 773407 2133101 2234769 1275088 1073848 620802 612646 738161 733919 756471 767496 763527 773829 880323 874213 5458416 5666427 39.75 70.8 2
12:29:04 2024-01-23 768985 760334 179379 176299 304261 311948 350804 346580 207605 206451 263305 266025 302931 304100 4938252 5248643 7248827 7053167 1348251 1372175 268177 240481 266363 268332 317995 309292 294349 293979 196229 196218 759812 703212 1616914 1581381 398088 392051 558914 559573 700227 681917 703035 708309 731810 743708 693005 773993 2138998 2251549 1277208 1073131 619444 610842 738041 732876 758622 765204 763520 773278 883215 881019 5442934 5679843 39.75 70.8 2
12:29:05 2024-01-23 766878 759254 179503 180324 305191 311983 351069 345574 208219 206416 261824 266464 307751 305963 4945300 5262013 7246267 7043788 1349215 1370194 267734 240108 266398 267767 318735 309329 293651 295200 195770 195912 758225 703212 1615036 1581381 396959 392927 557334 559141 699198 680882 703035 708653 731773 738282 695809 774152 2132143 2246224 1302378 1069493 618885 611765 738041 732876 755836 764127 760772 772178 885163 879484 5455616 5670471 39.75 70.8 2
12:29:06 2024-01-23 765241 760334 179220 180355 304533 311948 350311 346094 207929 206382 261788 266834 307751 304064 4935935 5254399 7246267 7043111 1347288 1374197 267734 239365 266363 267767 317995 309329 293240 295164 195780 195878 758225 703713 1593736 1583353 397805 391980 556547 558708 698207 679885 701004 706304 731951 740842 695809 774152 2134432 2244751 1257218 1069493 619474 610805 735950 731137 755436 763017 761048 772734 883046 874501 5446701 5670471 39.75 70.8 2
12:29:07 2024-01-23 768483 760334 179650 180355 304691 313141 349783 346337 207571 206238 261788 266025 307787 303637 4938341 5248643 7254124 7043826 1349004 1370194 268142 239940 265546 267767 318030 306613 293062 295383 195780 195912 782878 703713 1648104 1576897 396677 391395 557334 558745 699198 680882 699937 707105 730912 738639 693909 774375 2135952 2247214 1272967 1067405 617709 608258 733867 729373 756361 764283 762286 772178 882058 874429 5442784 5667704 39.75 70.8 2
12:29:08 2024-01-23 767425 760325 179258 180028 304901 311729 349219 345296 207720 205563 261680 266464 303503 304773 4945300 5261485 7254011 7048137 1349215 1368179 267769 239365 265103 267767 317070 306613 293382 293531 195435 195335 758225 703713 1618948 1576897 396396 390810 556547 558438 697219 682532 701269 706602 728420 737958 691867 773162 2134432 2244626 1272967 1066446 616829 607363 734011 728613 755373 763430 761855 769910 882973 874393 5438857 5666427 39.75 70.9 2
12:29:09 2024-01-23 765241 760329 178976 180006 303973 311002 349518 345574 207894 205740 261680 266059 303503 304589 4939457 5277005 7246267 7043214 1347288 1370230 266619 238959 265324 267356 317035 306577 292312 294229 194670 195335 756638 703212 1613291 1576897 396396 393045 556153 559071 698921 680525 701807 704910 728839 736664 691794 771987 2132913 2240842 1270847 1063411 616231 609515 734650 728724 754724 762847 761273 771630 883042 875498 5438857 5661099 39.75 70.8 2
12:29:10 2024-01-23 765241 759254 178441 179715 303901 310095 347679 345019 206959 205135 261644 265806 302756 302678 4938252 5259706 7236941 7038765 1342268 1374160 268929 237922 265510 266758 317000 306577 292206 294058 194852 195301 756638 702209 1597356 1581101 396959 393424 556466 558276 695907 680153 701382 704051 726950 738749 691867 772295 2127010 2228133 1270847 1069493 617709 608222 733867 727792 751250 763853 755132 767614 880538 874393 5455616 5667704 39.75 70.9 2
12:29:11 2024-01-23 766786 759258 178925 179706 303267 310024 348729 344500 206890 205740 261716 265218 303503 302714 4939457 5243097 7252426 7034410 1346098 1369767 268929 237851 265475 266091 316743 306541 292418 293297 195090 195267 789147 702710 1603751 1584481 396848 392758 556466 556690 695264 678635 701382 705096 728839 736554 693452 769285 2129879 2233723 1272967 1068888 615951 608222 733867 730796 752157 763925 755095 767540 879827 877358 5458648 5665139 39.75 70.8 2
12:29:12 2024-01-23 766692 760334 178092 176779 303267 310024 348657 343502 206705 205706 261680 265184 303503 302643 4945389 5231978 7254124 7053167 1349215 1369831 266550 238589 263921 266874 316486 306469 291965 294137 195090 195098 756638 702710 1618304 1578532 395016 392312 556071 557879 695556 680080 699274 704595 726701 734550 689907 769906 2128792 2238462 1268727 1063411 615512 606481 731969 728207 753260 761164 758879 768706 879841 874225 5442708 5665139 39.75 70.8 2
12:29:13 2024-01-23 765204 758717 178411 176770 303262 310024 348920 344500 206890 205032 260836 265990 303041 304810 4942982 5311068 7266949 7053167 1349215 1370805 267327 238553 263851 266874 316044 306469 291973 292192 194155 194928 781239 705856 1631466 1585882 396359 392876 555281 556690 695944 678082 699772 703589 721300 734586 689944 771626 2126095 2235066 1281449 1066000 615512 607979 733347 727691 752157 757450 754991 765327 878948 874843 5455616 5665139 39.75 70.8 2
12:29:14 2024-01-23 765241 759254 178092 176779 302647 309989 347049 343466 206890 205101 260836 266717 303041 302395 4942982 5262088 7246267 7043788 1345364 1372755 268552 237851 264661 265869 315532 306433 292882 293013 194498 196340 792479 705688 1620372 1580427 395443 391722 554887 556295 694918 677748 698888 701101 724717 735966 690039 767536 2123828 2238499 1266607 1063411 613704 607117 730930 726659 751092 757414 755827 769607 877901 873150 5453997 5674518 39.75 70.8 2
12:29:15 2024-01-23 765204 759854 177811 176779 302062 309989 347572 343431 206856 206884 260616 270043 302616 303616 4952415 5267188 7257597 7044458 1341453 1371779 267798 237046 265068 265240 315784 306216 291282 292192 194226 196340 779601 701820 1639687 1579977 394530 391096 553707 555505 692795 677269 697894 699849 724497 730345 687394 764752 2126375 2237665 1266607 1063411 613591 606257 728858 724566 749265 757341 755827 765092 874693 871686 5453997 5665139 39.75 70.8 2
12:29:16 2024-01-23 765204 756407 177811 176039 301850 309086 347049 343206 206856 205066 259995 266344 302369 301723 4952361 5272711 7275320 7053392 1347288 1369767 268552 237816 263851 265807 318262 305713 291317 292050 193789 196718 792479 706363 1597977 1576610 393342 390508 553707 554716 693100 676790 697989 701101 724447 730345 685863 769969 2123828 2241545 1283039 1062654 613326 605399 728858 724566 749376 757341 754025 764168 875348 865415 5458643 5674518 39.75 70.8 2
12:29:17 2024-01-23 766295 757077 177777 176280 302310 309519 346527 345442 206534 208600 260031 265990 301046 302430 4954665 5325232 7254124 7062546 1339745 1369730 269308 237202 264597 266216 315694 305857 291761 292372 193753 196100 792479 705350 1605651 1571802 393533 390775 553229 555337 698921 679189 697559 702098 722668 725519 687514 765087 2126851 2240842 1268727 1054086 613704 606687 724699 724529 747288 754302 754752 768706 874075 865623 5476748 5674518 39.75 70.8 2
12:29:18 2024-01-23 762955 757109 178407 175635 304651 309980 346562 343502 206534 208747 260870 266344 300747 305492 4952361 5337712 7264918 7062658 1337869 1372066 269129 237534 265008 266545 315802 305391 291423 291374 193683 196100 762987 704339 1583431 1567677 394119 392312 553670 556295 696195 677748 697894 702098 722485 727573 683852 764440 2123828 2243651 1270847 1053740 613591 604757 724699 724566 744877 753770 753641 765364 873843 865483 5472835 5674518 39.75 70.8 2
12:29:19 2024-01-23 764039 758185 178377 175512 304182 308669 347049 343502 206360 208418 260433 266344 300747 304528 4952361 5330068 7274243 7062546 1328463 1368146 269093 236940 265456 266061 314513 306073 290467 290604 193753 195241 753464 702323 1588273 1567677 394119 392203 550539 554837 693173 672791 697490 705231 722084 724458 687881 765087 2126851 2234954 1283569 1053899 615512 604831 727824 727691 747016 748400 754863 764369 871370 865514 5434896 5674518 39.75 70.8 2
12:29:20 2024-01-23 764709 759258 177252 175784 303015 306933 348336 344955 205572 203829 259995 265970 301204 303616 4948829 5319040 7317843 7052460 1328463 1370731 267584 237203 264706 264322 315730 308669 291230 292602 192907 195825 759936 706735 1604613 1562503 392303 390929 548206 552880 692611 670819 693788 701101 716275 727060 689944 764440 2117565 2246600 1287218 1053909 613591 600064 724699 728207 743748 752706 756204 765055 865232 866382 5423525 5666589 39.75 70.8 2
12:29:21 2024-01-23 756587 759254 177497 175793 302310 309105 346248 342979 206534 204285 259812 266157 300675 303566 4952361 5370612 7284614 7043883 1313288 1365678 268220 236209 264483 265099 314734 306765 289515 292144 193212 195276 758622 712830 1595568 1553643 391123 390929 550575 556014 693137 671515 695541 700007 715550 725603 685863 760633 2115291 2247824 1277742 1059283 612455 598031 724186 724529 743025 748436 756241 764128 863714 865501 5466273 5674518 39.75 70.8 2
12:29:22 2024-01-23 756587 758189 179244 175626 302305 308669 346527 343015 206247 204285 260607 265970 299836 305423 4958201 5365067 7274605 7032233 1306808 1369314 268373 235445 265832 264252 313957 305965 288812 291728 192637 195754 768130 707746 1601597 1566224 394714 387583 549149 549734 688051 671039 699386 701101 712210 730562 687918 754994 2114556 2222402 1262366 1067931 614909 600100 728858 726659 738685 753131 753988 759627 863068 872338 5501092 5665139 39.75 70.8 2
12:29:23 2024-01-23 760898 758993 181489 175630 301419 306933 347049 343015 205892 208347 259594 263975 300747 301723 4945389 5310090 7253822 7027556 1317127 1370289 268184 236174 263815 263851 314950 305499 288373 292547 192831 195550 761575 711529 1584282 1564729 393855 387763 547431 555394 687077 670564 695874 698619 715550 732182 686871 759479 2110654 2222402 1257330 1071210 611840 598588 728858 724529 742237 754835 755566 756144 866268 870420 5483832 5654420 39.75 70.8 2
12:29:24 2024-01-23 759155 760607 181113 175793 301353 308081 345520 343015 206035 204859 259995 264855 299448 300901 4954665 5284606 7187705 7032233 1326553 1369314 269200 235515 263043 263988 314950 304210 291848 289475 193212 194482 760530 703330 1597360 1576897 394119 387871 550305 552751 687564 673778 696902 698619 718178 729245 682721 758363 2114556 2211613 1261372 1063411 611585 603039 728858 719748 740035 754302 745593 756144 873843 865415 5529349 5670471 39.75 70.8 2
12:29:25 2024-01-23 767979 759258 181316 175473 301181 308669 345485 344955 205253 205147 259995 264379 300625 300807 4951133 5258137 7232376 7073573 1346510 1368859 266087 236349 263959 263399 315586 304069 289286 292428 192602 195276 789147 706363 1586994 1574370 391721 387181 549796 551577 689026 672468 690335 695055 716275 726760 682721 762332 2117565 2228833 1287218 1059633 609225 601290 723673 719504 748058 752706 750321 762187 870680 863900 5443048 5664862 39.75 70.8 2
12:29:26 2024-01-23 765534 757068 181271 175223 299532 309324 344447 343015 205253 204859 258110 266344 299346 303050 4952361 5331643 7253935 7046421 1328509 1364977 267539 234893 263777 264287 312968 303356 288882 288939 192602 194694 761399 702710 1583061 1567405 391123 390102 549759 551577 692001 670553 691220 699611 712246 721336 682721 759658 2114556 2232874 1275088 1047843 610095 601327 721172 720257 738393 745590 745925 760601 866232 863254 5463416 5666427 39.75 70.8 2
12:29:27 2024-01-23 768803 756840 181231 175066 301181 305926 344412 343015 204979 204859 258431 264564 299346 301723 4954800 5348052 7293934 7053167 1326553 1364166 266621 234858 263959 263948 312055 304211 290988 291216 192637 194150 750290 701433 1592219 1565111 390535 387871 546621 551306 688051 669614 688664 700107 712210 721255 681849 759516 2117565 2222181 1283569 1050791 612020 600136 722613 722407 742755 744018 747058 758780 864649 863254 5427136 5665139 39.75 70.8 2
12:29:28 2024-01-23 763797 757072 178134 175188 301430 306609 348591 341942 205253 205147 258178 264855 299346 302255 4958349 5343882 7350327 7038765 1326603 1364940 265829 235526 263586 262778 313706 303391 288368 290560 191826 194730 756659 705726 1593225 1558457 389948 387402 544201 551577 690004 665688 690067 697099 714537 721368 683889 759392 2110053 2241027 1285052 1054086 611403 597923 721623 723467 738357 746151 753142 759483 860251 861355 5416321 5665139 39.75 70.8 2
12:29:29 2024-01-23 759282 757113 178107 174639 300616 306644 343414 340873 205572 204572 257997 264820 299344 303222 4964205 5370179 7351117 7039444 1311485 1364977 266531 234858 261409 262970 313004 304594 288779 288869 191425 194558 779601 711061 1612682 1549237 389948 387871 546621 553536 690004 669140 691512 698125 709320 719231 682721 755799 2107368 2237665 1285052 1057338 609225 594179 721172 719203 735941 743946 751092 756181 863425 863864 5480385 5665139 39.75 70.8 2
12:29:30 2024-01-23 758073 757072 178734 174079 302211 306825 343414 341906 204757 203038 258943 264318 302064 303143 4954786 5368566 7255592 7025674 1302154 1362968 268266 234614 263215 262813 312055 302718 288775 288834 191390 194150 785816 707746 1638132 1558457 391713 387835 544201 551968 685547 665688 693788 698125 711474 721404 682426 751398 2103788 2220937 1256005 1062387 610716 597923 724186 720257 734898 745490 749256 754654 859654 866382 5502643 5665139 39.75 70.8 2
12:29:31 2024-01-23 761297 757109 180916 174083 301357 305890 344377 341629 205079 204037 259343 262703 298646 303800 4948902 5314818 7254185 7015652 1310501 1366283 266495 234496 267297 261175 312090 302718 288458 288799 191355 194150 748703 707746 1584103 1558457 389911 384829 541104 551697 681499 664675 689677 692492 709356 726279 680814 754686 2102293 2206304 1306511 1065853 610208 595809 724699 719203 736985 747637 750892 753580 860909 866382 5474427 5651727 39.75 70.8 2
12:29:32 2024-01-23 755841 756513 176757 174674 297721 306861 346586 340072 205332 203859 258145 263395 298787 301084 4952441 5288271 7184968 7025031 1322801 1364977 266905 235880 261734 261975 312090 301799 288775 292600 191995 193572 748914 701317 1595334 1572135 390535 385478 547431 548315 682781 671039 690730 691966 714537 721440 674809 751027 2105284 2203691 1270847 1058880 606514 594897 723673 715435 737632 746187 744379 753007 866268 863900 5530860 5670767 39.75 70.8 2
12:29:33 2024-01-23 767984 757072 177496 174079 300078 306536 345767 341102 204694 204824 257422 262992 299413 301047 4952441 5257915 7233419 7034410 1339783 1364977 263614 234100 261662 260741 313040 301305 288865 288540 191054 193878 748703 699712 1605899 1567677 388569 384252 545849 547153 683537 668667 687089 691390 713526 720752 677716 756139 2111552 2220826 1280721 1054086 605874 594825 719638 715398 738722 747238 742471 756144 863750 856402 5444578 5661543 39.75 70.8 2
12:29:34 2024-01-23 765806 756776 177501 174082 301353 306608 342708 341798 204621 203858 259405 263027 297813 304231 4961739 5347253 7264918 7048137 1322801 1363972 265271 233902 261698 261975 310131 304594 288662 292501 191425 193607 787482 700314 1600156 1564838 389948 387181 541067 547116 687077 665456 688595 696113 714537 717102 679786 755799 2111552 2218994 1268727 1051089 609772 601681 719638 718994 737569 742897 745439 755767 862165 856402 5457896 5666427 39.75 70.8 2
12:29:35 2024-01-23 763559 758400 177635 174078 301144 304815 346892 341246 204195 204179 257025 262992 297924 301937 4933150 5332095 7329470 7043788 1321752 1364817 264424 233739 261626 261752 311581 304704 287117 288395 191054 193878 766491 703437 1616993 1558457 388841 385442 542944 549283 685583 663261 686114 692945 709320 716976 682237 758106 2104753 2228574 1253885 1047732 609225 595387 717599 718188 737858 745218 745925 754356 854660 857266 5408588 5658439 39.75 70.8 2
12:29:36 2024-01-23 754230 756517 177635 173680 300113 305782 345098 339463 205081 202508 257457 262992 296912 302976 4945300 5374446 7274243 7025031 1310548 1364940 265900 234327 260966 261757 310855 301480 287963 287722 190788 193878 771407 709774 1603594 1549237 388841 386600 541067 551186 684094 663700 688700 693055 703124 716058 678823 749154 2102293 2222130 1253885 1054244 606626 592337 719127 717466 732819 739458 747021 754770 857093 856438 5487751 5659852 39.75 70.8 2
12:29:37 2024-01-23 760550 756517 177750 173386 301144 304851 344864 340179 204127 202897 257819 261458 298668 302193 4954786 5310090 7254011 6996656 1305923 1364854 264494 233020 263215 260343 311109 302222 287117 288133 190487 193878 779153 705726 1578219 1558457 389671 382494 542175 548315 679846 662321 690067 691390 703160 721368 680268 746624 2095738 2210045 1272058 1063411 606551 592560 721684 718484 733972 743283 747021 748812 855869 861391 5474184 5665274 39.75 70.8 2
12:29:39 2024-01-23 758738 756517 177129 173391 297973 306681 342852 338641 204729 202684 257847 262328 297745 301403 4948829 5286120 7162338 7015652 1319898 1361037 265678 236811 261626 260343 310855 303459 287963 287422 191222 192353 758968 700314 1595334 1567405 389948 383139 544237 545463 680328 667648 689576 690900 710359 720824 672247 749154 2102293 2194743 1270847 1057207 604901 596231 721172 712257 733858 742901 740010 750488 864649 856402 5513471 5659738 39.75 70.8 2
12:29:40 2024-01-23 775306 756666 176616 173909 300187 305746 342780 339534 203878 203038 255947 263168 297742 297342 4948829 5296743 7246267 7033746 1340533 1361903 263246 233414 261185 260735 312055 299899 287963 288883 190452 192997 750290 701433 1589674 1567677 387739 381958 541104 544810 681813 664712 684056 688944 711401 718930 673746 755874 2105284 2216107 1278555 1052409 603182 595809 717599 711250 737796 743423 744379 752472 862202 856055 5461358 5669342 39.75 70.8 2
12:29:41 2024-01-23 764049 756894 177146 173391 297834 306825 342708 340394 203630 203073 257315 263940 297017 301869 4964273 5341460 7255592 7043120 1335846 1362968 264459 235569 259540 260958 310601 305133 288572 288355 190620 192657 750290 701709 1615203 1562889 387189 385442 544237 545885 684057 665688 685627 691390 709356 712426 671773 752467 2105284 2218685 1282887 1044877 603182 595882 713508 711250 735419 739422 741099 753246 862052 856600 5442670 5667866 39.75 70.8 2
12:29:42 2024-01-23 764595 758130 176638 173184 300217 303106 342997 339845 204025 203999 256341 262695 296807 300731 4964031 5337572 7311545 7033746 1322770 1364940 264019 233379 261185 260343 310166 301763 286593 287735 190452 192997 742355 702710 1589103 1558457 387467 383947 540641 544657 681055 661383 685129 690917 703232 716457 678823 753613 2102293 2232002 1276390 1048103 606626 594966 714519 718484 735941 745810 746502 755505 852741 857817 5411232 5658324 39.75 70.8 2
12:29:43 2024-01-23 756028 756205 176757 172462 297685 304744 342672 339594 203596 201730 257351 262328 297504 302035 4945300 5364790 7264918 7025031 1305645 1362513 265643 232950 259977 260888 309157 301465 287117 288472 190118 192892 745529 709774 1594825 1552540 388565 384793 542175 548703 682260 662321 689576 691881 705882 717976 676721 746534 2096011 2213183 1274224 1053909 605108 592300 717562 715398 728848 739676 745641 750560 857152 859659 5502644 5658363 39.75 70.8 2
12:29:44 2024-01-23 756582 757036 176717 173180 299550 305423 344937 337692 203674 202649 255947 261831 297888 297487 4948829 5286354 7210837 7016282 1317147 1363482 264424 237037 260527 261783 311038 299947 287927 288558 189819 192757 785816 707746 1584808 1558457 387739 382459 541031 548977 678883 663195 686602 683902 705882 716167 673501 746436 2098994 2200984 1275578 1059633 600716 585631 717562 710284 730942 745042 743513 748567 861549 858978 5521626 5665139 39.75 70.8 2
12:29:45 2024-01-23 762179 757077 176439 172805 297973 303995 340820 340287 202931 202367 256523 260478 297924 299315 4948829 5269144 7171127 7021597 1332149 1363482 262520 237001 261113 259118 310131 301801 287117 287949 190118 192477 787482 697814 1599173 1571019 387189 383196 542673 543930 678883 663261 681486 685355 709015 717976 673501 750219 2100487 2211613 1269893 1054086 601470 594508 715531 712156 737186 742677 741392 750673 860325 853952 5451305 5665139 39.75 70.8 2
12:29:46 2024-01-23 763531 756481 176580 172874 297973 304922 342370 338238 203494 202365 255196 262695 297924 299737 4952361 5337986 7233231 7034410 1326553 1362931 263579 237037 258377 260343 309157 301161 287117 287194 189951 192318 755051 698313 1587841 1561779 387356 384217 542944 544316 682781 664203 682491 689921 703160 710207 671556 744472 2105284 2222402 1251764 1043274 599359 594848 712907 712193 732964 738740 739280 751482 857849 852965 5471232 5658081 39.75 70.8 2
12:29:47 2024-01-23 764040 755318 176686 172959 297195 303050 342816 338748 202965 203003 255161 261493 297432 300197 4952361 5332095 7313709 7025031 1320850 1361545 262406 236704 259723 259299 309157 302724 285236 288355 190083 192149 742355 701709 1584445 1558185 386640 381922 538315 544316 680328 659205 679483 689921 706382 712318 674736 749946 2098994 2225300 1260246 1044758 605890 593576 713921 715178 733674 738412 741441 752857 852289 852965 5406902 5663839 39.75 70.8 2
12:29:48 2024-01-23 756513 754567 176721 172359 297861 303745 342611 336168 203630 202012 255161 261528 295878 300234 4952464 5350306 7320001 7034410 1317127 1358411 262773 237073 258377 260086 308257 301911 286275 288355 188924 192622 743942 706962 1580461 1546592 385546 382727 540641 546847 681776 660447 682527 689432 701256 712052 673501 746488 2095776 2218920 1285238 1052349 603727 589000 712401 713317 728540 738181 744156 750771 851607 852218 5470265 5674518 39.75 70.8 2
12:29:49 2024-01-23 753228 754790 176572 172205 298077 303035 341252 337455 202931 201730 255982 259865 295878 300367 4952084 5335162 7252426 7012083 1299372 1360351 263360 233142 260562 258723 307255 302015 285401 287746 188959 192096 756659 703713 1600525 1558457 387739 383196 538315 544316 674905 656572 684542 687932 702321 716457 673710 742088 2091547 2208674 1243283 1061741 604470 590402 716980 714331 728812 739785 741441 745304 850476 857266 5499529 5661139 39.75 70.8 2
12:29:50 2024-01-23 756402 756812 175595 172389 297969 303035 342888 336204 202965 201730 255125 260660 297014 296412 4952361 5297594 7187009 7016641 1319002 1362513 263579 233193 259540 258004 308222 301271 286678 285633 189784 191109 764574 701317 1584800 1566565 386694 382926 542175 543544 674905 663261 684542 683902 706382 716457 667616 743182 2101284 2193340 1256005 1052963 601574 591700 716501 708125 728812 741357 736652 745439 857152 854774 5537259 5669052 39.75 70.8 2
12:29:51 2024-01-23 765802 755334 176122 172079 298045 302822 341576 337728 202476 203003 254912 260837 295878 297234 4952361 5267188 7248605 7025031 1337869 1361545 261135 237001 259104 262937 309157 300699 285401 286700 188993 191544 768130 697814 1593822 1567677 385546 381845 540222 541238 674905 662004 679780 681863 706382 712354 669582 749588 2099776 2208661 1269893 1050736 600091 592923 712401 708088 730716 739242 734251 746404 855198 850371 5448471 5670471 39.75 70.8 2
12:29:52 2024-01-23 759908 755925 175425 172350 296228 303106 340784 336711 202336 201695 254733 261528 296358 297559 4961739 5328687 7227616 7029957 1330350 1361545 262371 233193 256718 259084 308222 299355 286365 286226 188924 191109 750290 699831 1578482 1557352 384419 381887 541408 543159 679846 662321 681233 683902 705382 710250 670924 746175 2103141 2216521 1245404 1042844 599860 591929 709374 707770 728848 734251 736127 750672 855456 848150 5456876 5665139 39.75 70.8 2
12:29:53 2024-01-23 765539 753724 176598 171649 296750 303658 340784 338557 201710 202189 254342 260262 295259 299278 4947268 5347285 7273968 7034410 1320918 1363482 261970 236430 258342 257935 306861 301161 285129 286226 188924 191265 743942 698313 1580925 1558457 385273 382655 538046 541238 676411 656572 679296 687932 705855 713416 672766 746399 2098651 2214946 1258125 1044840 603295 592519 710418 710284 729272 735849 737176 746506 848036 849351 5433606 5655760 39.75 70.8 2
12:29:54 2024-01-23 761982 753683 175551 171803 297135 300951 342647 336675 201744 201730 254307 260660 297086 297234 4958201 5341367 7299682 7025031 1319974 1358411 261135 233901 258089 262937 307290 300275 283397 288206 188593 191544 740172 702710 1598033 1549237 384113 382115 535136 542774 677922 654111 679510 686551 703173 710752 673427 746436 2086368 2225793 1267727 1046996 599322 585847 708405 710602 730810 734445 737801 746924 846262 848041 5397483 5647575 39.75 70.8 2
12:29:55 2024-01-23 754766 754261 175595 171764 297554 301867 340820 336168 202303 200432 256696 259900 295655 299774 4958201 5364790 7248789 6992011 1300117 1361545 261935 232049 259540 262717 306078 300657 283626 286700 188890 191074 737593 704339 1573876 1556684 386640 381575 535172 542774 673561 657974 683065 686026 701179 712174 673391 741088 2089325 2197976 1241163 1057338 599396 587292 714429 710638 726232 736654 737764 740402 847880 852291 5490013 5646382 39.75 70.8 2
12:29:56 2024-01-23 754370 755666 175001 172085 295213 301232 341852 334688 202303 201063 254342 259504 296107 295637 4948829 5286354 7177663 7006274 1313392 1361545 262773 232702 258125 259769 307040 297671 285401 285437 188593 191074 743942 705726 1589883 1558457 385546 381575 540641 545090 674923 662004 684078 682661 700084 713197 667117 740798 2089330 2185523 1262584 1054086 596450 588812 712438 702061 723692 736654 736208 742278 854244 847424 5512049 5655760 39.75 70.8 2
12:29:57 2024-01-23 760357 754257 174987 171232 297126 301197 338184 336746 201676 200467 254733 258319 296251 297487 4948829 5272894 7162357 7006274 1316907 1361545 261935 232013 258377 258854 306826 297266 284366 284929 188890 190010 740767 697316 1573293 1566565 385546 378894 538317 541217 672936 657392 679185 682624 703206 712138 669970 741903 2094522 2188525 1257218 1052908 598583 585847 712438 706231 726747 734069 730727 740965 852998 847352 5499529 5651625 39.75 70.8 2
12:29:58 2024-01-23 765770 754562 174469 171773 295772 303013 339755 334724 201710 201344 258669 259469 297239 296297 4948932 5281977 7228582 7025031 1337831 1357882 260338 233193 256718 259400 307755 297167 284929 285998 188331 190543 742751 700816 1570469 1561779 383942 378569 539850 541217 674481 656463 677087 680580 701074 711401 668066 745905 2098763 2204237 1267727 1047859 596450 585581 708368 707067 728848 734983 735080 745700 852998 845720 5419353 5651727 39.75 70.8 2
12:29:59 2024-01-23 761288 748355 174642 171777 296163 301902 338731 335662 201676 200712 256100 259900 292562 297234 4952361 5334282 7227616 7025031 1334162 1357919 261135 232702 255894 259582 307255 297527 284929 284605 188593 190174 743942 698313 1582382 1557634 383668 382509 539004 541055 677399 658323 676145 682624 703321 703377 663632 743265 2086553 2213183 1267727 1037892 595681 587895 707202 703589 726232 730445 731840 745872 850549 843226 5444578 5655760 39.75 70.8 2
12:30:00 2024-01-23 764679 752579 175587 170646 297135 300740 338457 336439 203170 201063 258815 259073 296358 299315 4952361 5343482 7255592 7029393 1320918 1357956 261170 232049 257295 262673 306825 297311 284024 284281 188593 189312 759936 696822 1586612 1557634 383078 382078 536789 539182 675439 656379 675148 686063 701220 708124 667107 742088 2092460 2208478 1253885 1043525 599860 588826 707365 707770 727507 730300 731840 742056 847463 845683 5439045 5655760 39.75 70.8 2
12:30:01 2024-01-23 759962 752625 174992 171189 294967 299303 341623 334688 205686 201063 255285 259469 293411 296996 4948829 5339123 7302219 7025031 1317147 1358524 260088 232538 256683 258854 306113 297599 281633 285423 189431 190265 756659 701820 1606882 1548792 381924 378461 534887 538997 675439 653054 673308 681145 694147 703413 671880 742557 2089708 2213183 1259064 1044017 599860 585403 705156 708272 726747 730048 736652 744244 843592 843226 5401342 5642355 39.75 70.8 2
12:30:02 2024-01-23 753380 748359 174478 170926 294967 302156 338422 334001 201744 200083 258706 259650 294305 297487 4945300 5359912 7254011 6992011 1296523 1363756 261970 231977 256683 259400 306825 297599 282771 284631 189611 190231 742355 705856 1573394 1548792 384273 381736 535267 542243 673524 654054 679249 682900 697214 709356 667543 736586 2083501 2201197 1263396 1049594 598404 586232 708405 707269 719628 729164 733998 737667 843866 848150 5477051 5647697 39.75 70.8 2
12:30:03 2024-01-23 758199 753729 174733 170685 295984 299338 339481 335890 205651 200432 258729 257499 295240 296297 4938252 5293671 7220189 6996895 1313392 1357761 260702 231652 256683 258057 307255 297275 283144 285392 189611 190669 739180 705856 1577872 1554310 382734 378569 537552 541201 669715 652728 678813 679208 694422 708103 663668 737148 2083385 2194743 1252567 1053740 593910 582779 706363 702098 720453 737003 736127 737741 844900 848150 5474507 5642355 39.75 70.8 2
12:30:04 2024-01-23 755916 752625 174508 170917 294456 301197 336693 335890 203170 200083 258778 258071 294376 296996 4945300 5290037 7153013 7006274 1318062 1360463 261135 231292 257511 258672 306753 297311 283343 283904 189611 189140 739180 698042 1571716 1567337 383928 378605 532090 538911 669715 654610 677683 680245 700193 711291 663705 740723 2086739 2179331 1250209 1048066 595602 588729 709914 702098 725237 730445 727474 736585 848036 846354 5486079 5647697 39.75 70.8 2
12:30:05 2024-01-23 764068 752625 174165 170960 294389 300248 337674 335890 205651 200467 254636 258319 294305 295150 4954665 5270731 7212568 7035103 1337869 1359612 259579 232451 256470 258206 308996 297022 283052 283591 189477 189871 740767 700314 1575336 1560282 378668 377648 535136 536409 671469 654872 671290 676771 694183 707392 664060 741524 2080557 2200566 1263396 1044017 593910 585403 704366 700502 726232 730048 730727 739876 848036 838374 5427399 5651727 39.75 70.8 2
12:30:06 2024-01-23 759817 751845 173844 170680 293936 302120 337165 335890 205294 200258 258268 258319 294340 296542 4948932 5336278 7233269 7025031 1320918 1357993 261815 231367 256076 258604 306825 297167 283449 283055 189611 189174 750687 696822 1575670 1555852 382574 381037 535136 538911 673561 653613 673344 681693 700185 702278 664281 736654 2084959 2203963 1262896 1035435 595606 585939 702693 701529 722604 729524 726443 742278 846262 838410 5453997 5651450 39.75 70.8 2
12:30:07 2024-01-23 762413 752403 174278 170625 295034 300561 337710 334384 205259 200432 254636 258284 298748 296297 4961852 5337572 7284614 7001497 1320868 1360201 261595 231728 256146 257915 306825 297095 281260 284973 189078 190035 728071 699712 1600173 1549237 378704 378533 532958 537547 673083 651293 672830 679988 694714 702278 665620 736925 2074473 2216107 1264464 1043274 596702 581162 702693 704124 720417 729524 737176 740965 838291 838446 5410262 5646382 39.75 70.8 2
12:30:08 2024-01-23 750326 751060 174156 170109 293585 301412 337674 334001 205329 199526 258742 258250 294383 297487 4954838 5372731 7243649 6991476 1298299 1361940 260199 230431 257404 257915 306270 297167 281729 284140 188945 189278 742355 701317 1579625 1549237 384489 377612 532240 538000 668971 651293 676716 676771 694223 706114 666366 737148 2076222 2185388 1282168 1053811 595602 581472 708405 702098 719628 729196 734520 736030 843866 845720 5463416 5642355 39.75 70.8 2
12:30:09 2024-01-23 754528 752629 173334 170689 292565 302120 337674 334001 205364 199596 254816 258036 298293 295637 4938355 5288201 7143688 7001497 1319974 1360351 260597 230431 257008 257482 306789 296892 282585 281883 189344 188649 759936 696320 1593345 1567337 382880 378180 532054 536104 668089 654983 673308 676771 694219 705851 664281 737148 2083775 2177787 1253065 1048103 593979 586493 707365 701064 720489 729020 726815 737116 846802 838482 5474108 5647697 39.75 70.8 2
12:30:10 2024-01-23 764049 748350 173723 170135 293489 299338 337448 334001 205259 200083 252810 258071 294733 293837 4954665 5280441 7207386 7032156 1320918 1358524 260018 231089 255002 258676 305818 296403 282726 281887 188812 188649 751877 697823 1580895 1553643 378704 378857 532090 538145 672606 654054 672316 679763 694147 699212 662399 737148 2086739 2203691 1243283 1035435 593910 585403 700701 701064 720417 725000 726815 737746 844229 837748 5443048 5643528 39.75 70.8 2
12:30:11 2024-01-23 760352 747480 173888 170135 294178 299605 338731 334001 205259 200258 252810 257499 294134 295565 4954665 5332095 7306044 7027556 1315243 1358524 261079 231114 254967 257122 306609 296582 280153 284484 188017 190063 726819 702710 1579926 1546592 378438 377504 530735 534823 669715 647493 670766 678764 694751 701254 663705 736704 2083775 2206913 1279955 1038830 595681 581182 701198 703626 720489 726056 731840 739033 835263 839034 5393628 5642078 39.75 70.8 2
12:30:12 2024-01-23 752161 752010 173334 169930 293489 298396 336622 332990 205581 199110 252810 258284 293764 295637 4947604 5369185 7274908 7008098 1300042 1356137 260597 230396 254254 257299 305746 296295 281108 282466 188510 189077 737593 704719 1585139 1542000 382849 378785 531486 536372 667785 650087 675333 678801 693205 703304 661724 731465 2077466 2188525 1240604 1047321 594834 581062 704366 701033 715522 727050 728618 734983 836480 838446 5482254 5632983 39.75 70.8 2
12:30:13 2024-01-23 753264 753493 173360 169571 293905 299605 337438 334001 204973 199457 252810 256681 293927 293837 4947604 5285732 7228255 6994068 1311485 1358068 259329 230305 255072 256473 306861 295147 281867 282815 188281 189278 741332 705350 1568294 1549237 378704 376515 531982 538000 667785 651279 672830 673441 690164 703304 660415 732295 2073042 2185523 1264464 1047321 590494 576870 702267 698583 715522 729786 728618 734983 843269 838446 5479918 5642355 39.75 70.8 2
12:30:14 2024-01-23 751932 752239 173300 169844 291675 300731 335609 333676 204973 198798 254277 256681 293764 294735 4945403 5311220 7167197 7007020 1328501 1358524 262897 229821 257041 256190 306644 295641 280937 281887 188414 188649 775197 693830 1586057 1558457 378632 375350 532994 534717 665825 651279 669997 672297 696227 703304 660451 737148 2080673 2194743 1286594 1043274 590508 583676 701198 698583 722056 729272 727333 736591 843866 839377 5435277 5647697 39.75 70.8 2
12:30:15 2024-01-23 759697 752239 173058 169962 292119 298884 335645 334001 204938 199145 252810 258284 292516 294592 4951133 5332093 7242712 7008691 1320918 1356588 258719 230144 257041 257879 304494 295605 281795 280959 188546 188808 748703 694327 1576128 1552540 380676 378158 532240 535096 669715 650781 671908 678764 696720 700302 661893 737111 2085256 2194743 1265561 1035435 593910 583640 701891 701064 721162 721431 725781 737078 839262 839034 5424070 5655760 39.75 70.8 2
12:30:16 2024-01-23 760898 752234 173265 169962 294083 297919 336658 333965 202037 199735 252738 257395 293594 294699 4942928 5330759 7295658 7011802 1311447 1360839 260787 230612 254219 256797 305495 296481 280544 283032 187874 189077 736006 703713 1577901 1538426 380402 378144 531486 537964 669241 649364 673676 677250 685133 699176 662363 730625 2077466 2188488 1256899 1041901 593488 576870 701198 701064 714979 721431 728544 737078 838256 840222 5458378 5646382 39.75 70.8 2
12:30:17 2024-01-23 756028 752325 173809 169706 293901 297919 336587 333694 201755 199075 252774 261138 294177 295150 4952415 5303533 7224811 7012882 1311485 1358411 257966 229751 254645 256437 306825 295083 282539 281887 187489 188946 753382 703834 1576944 1549237 380135 375350 533372 536372 665789 651931 671290 672964 689081 701218 656541 729797 2071653 2185523 1265573 1046540 589233 579536 701198 697026 713426 728138 727851 732783 840739 838302 5474427 5625961 39.75 70.8 2
12:30:18 2024-01-23 759154 752325 173265 169541 292324 297631 336584 335654 201192 198937 252774 257481 293764 293801 4947712 5258148 7205090 7001497 1336144 1355683 259431 230144 254219 255685 306717 294489 280118 281086 188281 188057 736006 697823 1574131 1558457 379326 374226 532240 534338 665789 650818 668057 672486 693205 699176 657972 736586 2083385 2191631 1282168 1041063 589653 576870 699175 697026 719628 724713 726815 736030 842636 836002 5417994 5638331 39.75 70.8 2
12:30:19 2024-01-23 760624 752239 172950 169801 292084 300058 336822 333735 201473 198798 252702 256613 292551 296010 4952441 5331588 7238893 7012197 1317110 1355720 259614 229786 256677 256155 305030 296302 279001 281497 188281 187988 732832 695823 1617441 1549237 379326 375315 530053 533580 665825 644536 667545 676293 693169 697141 663339 735015 2077466 2203963 1245404 1035435 593979 580169 699175 699702 719628 721431 727851 736030 834699 834197 5388064 5635523 39.75 70.8 2
12:30:20 2024-01-23 750860 752736 172981 169381 292560 299972 335609 332918 204868 197866 252486 258930 292339 295820 4952441 5367512 7254011 6981965 1292799 1353725 259295 228737 254289 255650 303035 295641 279656 281218 188017 188057 731245 698313 1618958 1549237 381760 375878 529199 531707 663332 645556 672279 674786 689118 702242 662869 726342 2075990 2183973 1282168 1049706 593910 576834 702303 701064 713426 725512 727851 728484 834699 838374 5482254 5637003 39.75 70.8 2
12:30:21 2024-01-23 752124 753804 172225 169875 291640 297919 336622 332918 201545 198902 252450 258667 292339 294643 4952441 5282620 7151821 6987516 1313392 1359999 259510 229073 254289 255436 304780 293592 281535 280337 187885 187693 747116 697316 1607268 1558457 380676 374226 532994 535096 663870 651293 669997 672486 693205 702242 656541 730106 2077564 2170137 1264486 1044760 590494 581590 703192 696533 717045 726537 721481 728521 841334 838441 5480664 5625961 39.75 70.8 2
12:30:22 2024-01-23 760204 751551 172195 169532 291640 297667 334600 333171 201545 198902 252378 259658 292728 293552 4942739 5334557 7216281 7015652 1324423 1355757 259979 229108 253509 256868 303924 293806 280205 280122 188017 187728 747116 695327 1569125 1549237 379326 377045 531486 533580 668089 648409 668057 674750 692679 694399 658720 731738 2080423 2194743 1265561 1034698 590508 580206 698184 697099 717553 721965 721481 732783 836443 835412 5435159 5638331 39.75 70.8 2
12:30:23 2024-01-23 770121 752244 171915 169034 293011 297097 337703 333171 201322 199492 252344 258204 292248 293694 4952441 5335821 7305416 7008691 1315243 1354722 258885 229786 253085 255615 303213 293841 278422 281852 187489 188449 726285 699712 1579926 1544397 378519 374226 527260 533202 664812 644847 667071 671750 688046 698327 661893 731738 2074086 2207630 1271103 1037281 590494 577895 696702 700070 715522 721327 727851 734983 829841 833573 5395328 5634028 39.75 70.8 2
12:30:24 2024-01-23 749307 752239 172869 168834 292281 297306 337434 332666 201403 197797 252630 257265 292693 294971 4952445 5292053 7212793 6968759 1298336 1353761 259614 228566 254681 254083 303177 293806 279761 280972 187489 187892 732832 698313 1580955 1544397 378519 372476 527632 534338 660547 644847 669521 669633 687072 701218 656504 726342 2061851 2176031 1246070 1046207 587975 577077 700204 694982 711301 725512 727333 728447 836145 836593 5444578 5621933 39.75 70.8 2
12:30:25 2024-01-23 754333 751702 172738 168860 291392 299846 333875 332540 201368 197763 252558 257014 293274 293659 4945300 5269377 7153013 6987516 1315248 1352727 259614 228327 253864 254048 303853 293358 278383 282692 187489 186846 732832 692340 1577238 1558457 380402 372737 529199 530492 660547 644572 666087 669633 690651 699176 654578 728480 2072611 2167027 1295446 1041790 587975 581145 700701 692982 715522 725512 718268 729643 838256 836002 5443048 5632706 39.75 70.8 2
12:30:26 2024-01-23 760239 754002 171984 169513 290542 297847 336584 331731 201228 198349 251491 258567 291929 294606 4945300 5307215 7216281 7006274 1320918 1356588 259614 228717 254150 255650 304102 292875 280083 279678 187489 187399 763214 695327 1586093 1549237 378250 375350 531486 533202 665789 649443 667071 672772 691139 694327 655540 731314 2077466 2191631 1261230 1031023 590508 576870 696209 696003 715522 719186 721481 731706 837068 829469 5411548 5636855 39.75 70.8 2
12:30:27 2024-01-23 755268 751487 172463 168928 291534 297703 337776 331534 200772 198728 251704 258204 292212 293730 4942928 5334190 7292894 6996932 1313317 1355621 258885 229108 258067 254687 303552 293806 279761 281423 187358 187892 726819 699712 1587106 1546592 377982 373630 526072 531657 663568 643477 664125 672486 687072 694327 660181 730625 2071533 2200838 1248236 1035160 589653 576261 694168 698088 714473 720235 725781 732226 828559 829361 5388064 5636855 39.75 70.8 2
12:30:28 2024-01-23 751581 751403 172088 168389 291942 297703 336786 331265 200703 197694 252308 257120 291058 294528 4945946 5330182 7208965 6968759 1296597 1355509 259249 228363 254289 254048 302929 294497 279761 280139 187226 187433 741332 700314 1585944 1544397 379326 371919 526887 533580 660080 643934 668057 669596 686101 698947 656504 727786 2065256 2174759 1262251 1048066 587975 576261 700204 692982 710409 721638 725781 726273 834699 834197 5434971 5625771 39.75 70.8 2
12:30:29 2024-01-23 754691 755566 172057 168393 290643 297414 335496 331767 200737 197488 252238 256760 291945 292800 4942982 5255973 7143688 6992124 1322577 1355720 258451 228371 253474 254048 304102 292875 278383 279354 187226 187399 731245 690386 1589299 1555852 377447 374080 529199 530044 660547 643663 663109 667629 689081 698327 655061 728480 2071137 2183701 1250402 1038018 586303 579536 696702 691844 715522 721431 719398 728521 838256 829325 5421559 5642368 39.75 70.8 2
12:30:30 2024-01-23 756439 752202 171741 168751 289959 297775 333839 331641 200527 197866 251493 256647 291626 295196 4948829 5322822 7191946 7002151 1311485 1355720 258885 227655 255051 254830 301303 293057 278418 279748 187489 186812 743942 693345 1571868 1548139 377835 374190 527669 530492 662827 645305 663617 673441 685205 694363 656541 728516 2074515 2188525 1259064 1033962 590434 579125 695188 695018 714509 716049 719398 728484 829804 828705 5383871 5626074 39.75 70.8 2
12:30:31 2024-01-23 748147 749844 172027 167860 290718 298027 335872 329943 200912 197043 251706 257551 290564 293765 4939457 5365067 7216281 6973160 1290871 1352302 257931 227620 254509 254474 301762 293180 278973 279253 186964 186846 731245 701317 1581600 1543300 378519 374155 526108 533580 660547 643477 669521 672486 686101 699314 657972 723580 2068194 2176303 1248236 1044017 590494 577077 699211 696569 710409 720271 723682 726717 828596 836999 5485965 5625885 39.75 70.8 2
12:30:32 2024-01-23 753230 752202 171481 168923 288956 297068 335872 329943 200912 197694 251596 256760 291909 292015 4932845 5284493 7134362 6982003 1318062 1356588 258885 227620 253474 253659 302681 293358 278383 279253 187226 186914 731245 691844 1576909 1558457 378519 373816 527669 528921 659613 644847 662133 667121 685169 694399 655061 728516 2073042 2179331 1250402 1037150 585886 577895 695224 691844 715522 721395 719398 728447 836847 832087 5418984 5631574 39.75 70.8 2
12:30:33 2024-01-23 760164 751900 172019 167928 289937 297919 333983 331946 200318 197763 251104 257120 290819 294699 4940296 5322436 7227616 6992048 1311485 1353248 258124 228327 254689 253871 301339 293841 279564 279218 187226 186846 733269 693830 1579703 1544397 377179 372476 523004 528921 661953 642111 662133 669633 686101 693802 656541 728480 2068194 2197719 1273316 1033962 589233 575410 693453 697026 711373 718228 723645 732923 828865 829700 5379003 5631574 39.75 70.8 2
12:30:34 2024-01-23 751356 751711 172126 167936 290312 296477 335655 333369 200702 197214 252310 256760 291410 296320 4935935 5327552 7199640 6952210 1294752 1350366 258885 227267 256008 253270 302009 292911 278974 279349 186666 186846 752767 698313 1576944 1544397 377982 373024 523040 531657 656709 641656 664125 665707 683086 698327 654080 725679 2060786 2171674 1266677 1044788 586303 574118 697196 690917 708359 721323 725738 725423 834363 833701 5449070 5631574 39.75 70.8 2
12:30:35 2024-01-23 763561 750483 171575 167894 291837 297667 333695 330907 200248 197214 251529 256042 290740 294005 4942982 5246543 7142834 6978175 1315248 1352615 258885 227620 257849 252529 302221 291878 279761 278405 186369 186553 729658 690855 1584040 1558457 377447 373406 526108 528474 658177 643477 660185 665163 685097 694363 653206 726379 2068194 2179331 1288530 1035435 584637 577077 694895 690863 714419 724085 721015 729718 837298 829845 5413386 5625961 39.75 70.8 2
12:30:36 2024-01-23 759155 750107 171607 167860 291824 297068 333640 331408 200248 197694 250853 256654 290798 293837 4938341 5331079 7208965 6981724 1311444 1352578 258053 227655 252720 253270 301303 293358 278974 278409 186404 186553 753382 693345 1596798 1544397 376378 374080 524557 528884 660547 640259 662396 667666 684126 692266 655540 726306 2068194 2194606 1264464 1033226 587975 575140 691978 696776 713405 719889 724184 731676 827764 828600 5382853 5617908 39.75 70.8 2
12:30:37 2024-01-23 748960 751740 172019 167633 289866 296067 333983 329907 199656 196871 251140 256042 289488 293353 4935935 5344554 7191946 6952021 1290998 1352727 258088 226915 257885 252529 301303 295374 278778 278440 186203 186812 715219 698313 1570891 1544124 377982 373024 522968 530492 656245 641386 663617 665670 683050 698327 653618 725442 2061851 2170137 1239573 1041722 586303 573676 698897 693208 709720 721179 722395 724982 831996 834039 5438819 5618246 39.75 70.8 2
12:30:38 2024-01-23 753332 751101 171044 167898 293769 297883 333983 329533 200562 196632 250715 255828 291058 292673 4926569 5277061 7125037 6963551 1311434 1354759 258088 227267 254689 252494 302940 292197 279367 278176 186631 186226 741332 691242 1582142 1557352 377447 373024 526108 527319 656746 643477 662583 664693 688046 694363 652706 727823 2068194 2176244 1273316 1035435 584457 577639 695389 690153 714456 720181 718526 727716 833888 829186 5416321 5627381 39.75 70.8 2
12:30:39 2024-01-23 759794 749422 171074 169603 288956 297140 333117 331682 199969 197214 250327 256042 289013 293559 4943019 5313550 7199640 6992124 1313392 1352578 257295 226950 252720 252529 299479 292019 278974 279784 186334 185935 736006 692357 1562343 1544397 376112 373024 522774 527319 660080 640259 661640 669633 683797 690249 654578 725791 2065256 2191631 1282168 1033452 589653 576860 691904 694602 712392 718982 722120 729273 825384 827089 5361560 5637003 39.75 70.8 2
12:30:40 2024-01-23 756758 750594 171311 167652 291824 296464 333983 327883 200737 196632 250327 256760 289083 291988 4935935 5350640 7212605 6952059 1287272 1350366 259431 226247 252720 253270 301947 292019 278974 278394 186073 186553 728071 698313 1570638 1540017 376959 371919 524557 530456 656746 639769 666087 668612 683050 694363 653618 719297 2061851 2170137 1268890 1044335 587975 573972 696592 694798 707821 719490 722635 721236 827764 829361 5457444 5618221 39.75 70.8 2
12:30:41 2024-01-23 747072 751978 170656 167797 293594 298027 333947 328911 200108 196598 250327 255782 290174 297925 4935935 5276760 7121956 6968796 1307671 1351535 258088 226178 254150 252107 300389 296630 278709 278997 186832 185481 731245 691349 1557226 1557352 377179 371972 523040 525723 654284 641994 660699 662745 687072 694327 651283 725716 2065256 2176341 1268890 1037892 584457 576968 693946 689285 711886 720508 715278 725647 831567 828160 5413788 5627624 39.75 70.8 2
12:30:42 2024-01-23 755378 748775 170488 167401 293490 296728 333405 329373 199621 196906 249554 256760 289901 297714 4935854 5330857 7186784 6987004 1310270 1352727 257295 226247 252720 252494 300343 291984 278974 278997 186404 185677 732832 690855 1582773 1544397 375314 373024 523814 525759 658817 640259 660699 669633 684126 690249 652875 726233 2067233 2191818 1230562 1032884 587975 574451 691450 694305 712392 716371 718526 727790 826701 826335 5373065 5615501 39.75 70.8 2
12:30:43 2024-01-23 749790 747993 171026 171127 288895 296031 333676 327919 200423 195985 249554 256042 289936 291980 4945300 5355688 7218291 6978137 1292620 1350616 258885 226880 252648 253190 301230 291779 278778 277525 186073 186260 739719 702043 1557457 1538925 376378 371919 524557 530951 656746 640259 665614 669159 682604 696610 652696 721427 2063760 2173245 1240927 1043236 587975 572684 696911 693812 707119 717967 718851 721421 827287 833339 5465021 5625961 39.75 70.8 2
12:30:44 2024-01-23 749492 751179 169948 167928 293481 295501 333911 327883 200283 196632 250116 255649 290174 297494 4938341 5280658 7112283 6952096 1315248 1351806 257295 226247 252720 251686 300283 296630 278778 279784 185741 186097 732832 690386 1596186 1556248 376378 369880 522846 522765 654783 641656 658822 663280 683834 690249 652300 727044 2067233 2180942 1243905 1030507 582790 573088 689944 687748 710409 717460 716482 726755 834363 826031 5399182 5621933 39.75 70.8 2
12:30:45 2024-01-23 758396 747293 171311 170747 289431 295959 331892 329943 199031 197043 249518 255221 289294 293055 4938341 5313550 7213152 6978137 1310548 1350366 256749 226247 252684 251686 299234 292197 277568 278997 185777 185643 735014 692357 1572781 1540017 375012 372498 522332 525723 656746 637889 658822 665438 682085 691103 654840 725419 2060256 2185523 1262251 1030507 587138 573181 689746 691844 709905 712417 719913 727790 823123 820455 5376326 5619601 39.75 70.8 2
12:30:47 2024-01-23 747367 749581 171005 170817 288518 294885 332936 328911 199448 195408 250116 255649 289259 292665 4932416 5344554 7212793 6958823 1290946 1351326 258885 225513 252434 252107 300768 296247 277975 279390 185222 185677 741332 698313 1622238 1538983 376378 371972 522702 528137 653786 636466 659952 664111 681698 696610 653411 722719 2058416 2163999 1264464 1044723 584563 567820 694696 689884 706354 718328 718814 719227 827287 829918 5442330 5610235 39.75 70.8 2
12:30:48 2024-01-23 748721 749586 170283 171166 288548 295579 332936 326895 199621 196564 249742 254473 289083 292978 4928900 5271280 7115711 6963788 1307654 1352727 258017 225793 252612 251652 299479 291687 278974 278177 185706 185319 747116 692836 1604216 1549237 376112 369880 523004 525686 655121 642111 661416 664037 686630 696117 649149 722607 2064288 2159350 1249644 1037650 582904 575373 693946 687858 709180 718474 710141 719264 829768 827357 5442670 5617908 39.75 70.8 2
12:30:49 2024-01-23 754617 750850 169948 171056 289059 295543 331892 327883 199274 196564 248712 256042 289224 292734 4930085 5291977 7201485 6974027 1310548 1350366 256433 226178 252184 251652 297598 296703 278154 278568 185741 185063 720135 691242 1566572 1543300 374108 372498 523072 525876 656172 640170 658488 669433 681904 691176 653022 724462 2061349 2185594 1237408 1029038 586303 573676 690076 693812 709868 712309 716482 725093 825684 820383 5359807 5608867 39.75 70.8 2
12:30:50 2024-01-23 751733 747597 170725 170986 293904 294015 332864 328068 199621 195950 249097 256007 289083 298348 4933603 5350640 7212530 6951983 1288011 1352286 258451 225793 251506 252248 301100 296593 278154 279354 185151 185643 763536 697814 1636068 1540017 376378 372761 522702 528873 656910 639715 663415 666110 681772 695133 653522 719923 2059348 2166981 1255612 1041901 585469 573144 694932 690863 705818 712417 718526 720329 823123 829531 5427136 5609985 39.75 70.8 2
12:30:51 2024-01-23 757692 749581 169948 171127 288647 296354 333369 326860 199587 195950 249061 254403 289224 293170 4924224 5263567 7117317 6950001 1309650 1353248 256828 225956 252612 250917 299408 292045 277763 278177 185871 188959 729658 690855 1554115 1553643 375809 369411 524483 525766 654008 641537 657664 663206 683907 693169 651372 723358 2064787 2172946 1266677 1032491 581959 572352 689492 683829 709905 716157 715241 723511 828828 820311 5397483 5609872 39.75 70.8 2
12:30:52 2024-01-23 758185 747219 170454 170831 288955 295093 330817 328840 198375 196564 249097 254438 288908 293084 4933603 5322550 7212605 6973160 1311485 1348620 255645 225950 251830 250917 300343 296666 276524 278480 185151 185319 724897 691844 1573390 1540017 374848 371719 521373 525766 658817 636543 656693 664221 680769 685205 652985 722807 2061851 2188488 1260038 1028459 584637 571151 688028 690863 708322 712273 717503 724578 820072 820311 5359807 5593807 39.75 70.8 2
12:30:53 2024-01-23 747362 747920 170420 168668 293490 293773 331856 327848 198375 195339 249097 254927 288626 293955 4930085 5344554 7210837 6950001 1286318 1346537 256398 224712 252612 250882 298084 296593 276524 278961 184529 185447 724897 695823 1582451 1542276 375124 369187 522149 528497 653192 637218 660587 661218 678251 693169 650446 718460 2055488 2163896 1254260 1038390 579813 570342 690997 686514 701156 717460 716445 719264 827353 826919 5466273 5609985 39.75 70.8 2
12:30:54 2024-01-23 757496 750112 170581 170977 293603 293872 330853 329640 198134 196564 248712 253589 289224 292077 4933603 5224309 7153873 6968759 1325606 1350366 254434 226143 251404 249386 299408 291289 277143 278177 184822 185029 747116 688881 1578679 1548308 373257 369555 525301 527372 656947 638231 657590 664148 682740 685277 645841 719260 2065256 2182532 1271103 1024649 581214 572388 686648 685840 706354 709662 709601 722960 826701 820275 5416321 5609872 39.75 70.8 2
12:30:55 2024-01-23 755489 749511 169922 170677 288960 292370 332629 327353 198340 196530 247944 254403 288347 292177 4926569 5313550 7254011 6973536 1299111 1344752 255431 225985 250626 250882 300343 292045 277143 278961 183943 185643 726484 700838 1590904 1532930 374590 372425 522665 528328 657918 638128 662545 667057 678878 690724 650786 716417 2062288 2167083 1237408 1035435 584222 571925 690997 688907 701189 710162 714373 718134 820688 825133 5453997 5610235 39.75 70.8 2
12:30:56 2024-01-23 751356 749409 169952 170637 293490 292950 332900 328605 198375 196257 248712 253659 289259 291180 4933603 5282495 7164077 6952210 1304013 1350366 256468 225478 251616 250707 299408 290737 278154 278177 184787 186901 729658 699831 1568390 1546105 373998 369664 525674 528122 653155 640039 660550 662340 681050 690213 644540 719298 2058921 2151480 1288530 1036409 581959 572829 690997 684870 706354 712381 708019 718680 826701 820347 5406902 5609872 39.75 70.8 2
12:30:57 2024-01-23 753618 747910 169542 170677 288142 293979 331269 327848 198375 195950 248537 255221 288111 292114 4933603 5312122 7180989 6982003 1309575 1352286 255681 225746 250978 251652 297147 291633 277373 277324 184905 186901 732832 691242 1568329 1542808 372271 369664 519973 525057 655084 636543 654868 664221 676119 685349 653229 719260 2058921 2188525 1246760 1029484 581251 569534 686082 689395 704284 710198 716482 722446 817685 820802 5361560 5604866 39.75 70.8 2
12:30:58 2024-01-23 742700 749321 169948 170487 293426 293688 331354 325945 198340 195170 249097 253589 288111 293185 4924224 5291977 7187009 6940622 1300193 1352286 255645 225286 251794 249351 298537 291839 276065 278745 184705 187164 720135 698313 1557867 1539520 372797 368480 523777 528497 653155 636393 660699 659420 677918 689045 645841 715325 2058921 2151613 1239573 1037387 578237 567820 690018 682624 701189 712273 709601 718465 827353 825097 5485927 5618022 39.75 70.8 2
12:30:59 2024-01-23 760248 747993 169648 168397 288647 293460 330853 327353 198340 196564 247526 253401 288382 290286 4933603 5243135 7169119 6973160 1326600 1350094 255645 225985 249500 249420 298954 290574 277087 277499 184576 186901 735411 694327 1563547 1543906 373523 369736 524148 525839 656172 638279 654941 662709 681698 684240 644959 717185 2060818 2174759 1250402 1024649 581959 567928 687054 683866 705318 707099 708056 718171 823087 820802 5395772 5614239 39.75 70.8 2
12:31:00 2024-01-23 762681 749051 169888 170390 288951 291445 331856 326860 198030 195950 247561 253624 288111 291633 4929910 5304277 7254124 6959380 1301774 1349408 254896 225478 249500 252414 300125 290894 276238 278353 183768 187462 724897 698313 1595963 1533515 372196 369627 521556 522693 655011 634740 659462 664221 674937 684276 647493 714271 2054026 2164010 1262251 1034190 581288 569534 688028 686885 699165 709165 712271 718465 818877 820419 5427136 5599488 39.75 70.8 2
12:31:01 2024-01-23 746998 749851 169644 170403 288855 292334 331856 325875 198168 195339 247909 253412 288785 290250 4924224 5254136 7136021 6935091 1304013 1350366 255681 224747 250727 252059 300343 288369 277477 276986 184259 186806 728071 697823 1556243 1543906 373361 368624 523072 524387 651380 640170 656993 658451 680053 689263 643595 720361 2055997 2160944 1262251 1032491 578649 567892 688028 682790 705318 712345 705978 717116 825531 820311 5403041 5618022 39.75 70.8 2
12:31:02 2024-01-23 754963 747391 169418 170403 287418 293460 329853 326860 197996 195339 247909 254438 287238 292114 4926569 5291902 7180989 6968759 1307742 1349408 255253 225584 250548 252770 297739 290929 276345 276332 184681 186117 740569 688881 1562281 1540604 369691 369251 518578 523644 654008 635641 653866 662340 677918 686963 651835 717148 2053078 2188926 1235695 1027984 579887 568325 684699 685840 701688 708130 714410 719264 818680 820802 5365029 5610235 39.75 70.8 2
12:31:03 2024-01-23 746270 747391 169653 170368 288557 293056 330567 325875 197996 198965 248747 252460 287473 292830 4923948 5292166 7177663 6952889 1300193 1347124 255399 226793 250551 251314 298884 291157 275078 278069 184060 186830 728432 698313 1583649 1537333 369727 368105 522332 528085 653229 634562 658822 656554 676689 685061 644012 714271 2052566 2148643 1266677 1035435 577826 567784 688028 681385 700194 710234 709200 717405 827874 820383 5478339 5608867 39.75 70.8 2
12:31:04 2024-01-23 758122 747256 169375 170522 288147 293425 329853 325840 197996 196257 247144 252636 288347 290528 4935935 5248643 7172550 6968759 1325651 1344492 255187 225584 249111 249317 299737 290146 276381 276332 183803 186378 724897 692836 1573790 1540017 370876 369215 522962 525131 655121 636466 654905 662787 676119 681285 644012 718498 2059348 2170137 1273316 1023192 581129 567820 685813 683829 703749 707383 709200 717116 820456 820222 5391916 5604866 39.75 70.8 2
12:31:05 2024-01-23 753007 745772 169384 167492 293150 292370 331318 326826 197996 195339 246453 253589 287238 291216 4924224 5331923 7202172 6951983 1290555 1352727 256186 224643 249883 250394 297811 291232 275500 277181 183768 186378 723310 698313 1565252 1530797 374056 368927 518578 525131 650458 632943 658872 659671 674973 690236 645488 715362 2049649 2156333 1235695 1039039 577826 567653 688028 681826 700691 711270 713321 717679 819493 819120 5427399 5593769 39.75 70.8 2
12:31:06 2024-01-23 751091 747692 168881 167487 288196 293745 327830 325840 198030 199140 247696 252038 287473 290943 4930085 5231441 7149627 6973037 1326603 1346443 253514 225374 250306 249282 299949 288441 275886 276332 183640 185892 736494 690386 1587361 1548033 371403 367516 521556 524387 653265 638080 655122 661401 678878 681285 644012 718199 2058921 2173217 1273316 1023192 581267 567820 685112 682827 702257 707383 707246 718465 820652 819643 5405205 5608867 39.75 70.8 2
12:31:07 2024-01-23 753766 748895 169384 167492 287944 291481 331354 326826 197721 195698 246453 253659 287473 291180 4933603 5328306 7254011 6963057 1296118 1350802 255147 224991 249111 250011 297811 290146 275464 276510 183908 186152 723310 700314 1559699 1530247 369655 369808 520083 522693 655084 634290 658785 662340 676001 685349 645488 710114 2048192 2160944 1257825 1033962 580301 568325 687054 683829 697187 708382 710141 716385 818680 820347 5427136 5604866 39.75 70.8 2
12:31:08 2024-01-23 758491 749051 168847 170205 288025 292370 331354 327373 198030 195035 247526 252882 287473 288550 4926569 5254174 7106386 6963551 1302053 1348769 255575 224608 250320 251350 299496 288441 276488 275593 183943 185892 740172 694825 1585647 1544397 372416 368069 521593 525094 649501 635980 654905 658488 676119 689263 644469 717986 2053078 2160817 1233076 1032491 577826 567820 687054 682624 702221 710234 706681 717405 820725 820355 5397483 5610235 39.75 70.8 2
12:31:09 2024-01-23 762735 747141 168839 167730 286857 292405 328858 325349 197687 195339 246418 254048 287073 289996 4928900 5292106 7178551 6980394 1308591 1344641 254472 224608 249322 252059 296686 290952 275642 275207 183943 185195 724897 688881 1582133 1537834 369618 368891 519403 522089 651380 632943 651018 661870 676959 683314 643631 717438 2049649 2173217 1260038 1024649 580301 569534 682647 683866 701725 707383 708093 718465 818155 816068 5358042 5593731 39.75 70.8 2
12:31:10 2024-01-23 749219 745736 168745 167262 287014 291925 329355 324987 198306 199001 247215 252460 287216 292114 4923057 5353846 7178551 6921745 1296408 1348913 254329 224295 250871 253542 296663 290291 274378 277912 183243 186152 731657 696320 1560065 1535150 372717 368078 518615 525131 647593 632943 656450 654665 674973 685313 641170 710114 2049649 2139484 1262251 1034698 576184 568728 687054 678764 698175 707099 707184 713731 825531 820802 5472835 5604866 39.75 70.8 2
12:31:11 2024-01-23 758199 747408 168537 167600 287332 291988 328822 325349 197687 195339 245968 252073 287473 288590 4926569 5241187 7178551 6980394 1311410 1344566 254294 224261 247891 249386 297631 288550 275642 275380 183803 185372 731245 688881 1553016 1538983 371932 368696 518578 521351 651380 633596 650520 661401 676959 681285 645841 717475 2049649 2174759 1273316 1023192 580301 567119 682758 683829 701192 708382 709134 718465 815171 811441 5349295 5600870 39.75 70.8 2
12:31:12 2024-01-23 746146 745029 168847 166912 287337 292484 328822 324597 197104 198965 247179 250883 286803 290938 4923057 5276802 7169119 6942664 1305745 1348769 253939 224053 249464 253222 297598 288550 274551 276986 182744 186152 723310 698313 1557216 1539520 369655 367516 520819 525131 649501 634740 656841 656591 674973 685277 639737 710114 2049649 2137906 1266677 1031757 577004 568728 686082 678764 699165 707099 705063 712680 824326 820222 5458416 5593981 39.75 70.8 2
12:31:13 2024-01-23 755767 747733 168304 167492 286521 291774 328326 324859 197104 199316 246210 253624 286568 288617 4926569 5297756 7193923 6946362 1305783 1346500 253654 224087 248868 253649 296621 288369 274763 274750 183616 185207 721723 687280 1559909 1538925 370876 368105 517043 520945 650919 632943 651400 658488 672995 680292 644540 716927 2046737 2176303 1257825 1024649 579887 567119 681790 683346 701189 707383 709134 717953 815171 811441 5352155 5600870 39.75 70.8 2
12:31:14 2024-01-23 744452 743941 168881 167024 287404 291445 328556 324771 197378 195422 247561 251302 286568 292114 4924224 5284490 7176023 6923799 1299111 1346500 254044 223430 249429 249727 299919 288622 273087 276546 183360 185892 732261 696822 1567067 1535150 369582 366155 520083 524387 647630 632943 654905 655001 671025 683314 639701 709033 2048192 2142556 1235695 1033226 574548 567119 684071 677730 696693 708883 706178 712174 823123 820802 5458596 5593769 39.75 70.8 2
12:31:15 2024-01-23 763763 745767 168279 167028 286619 291516 330526 324987 197070 195373 246418 251653 287438 288550 4919548 5248776 7165787 6970961 1317127 1340898 253300 225661 247678 251350 297847 288040 274834 275435 183325 186152 753382 690855 1574421 1536744 369299 368400 520083 522126 651380 634740 650060 658561 676480 680198 642116 714345 2049649 2164010 1248236 1023192 578649 568728 682758 682140 700691 703295 705138 715366 816363 811441 5369226 5591505 39.75 70.8 2
[truncated: 159,952 more chars]
