# Supplementary material for: Methods for Estimating the Detection and Quantification Limits of Key Substances in Beer Maturation with Electronic Noses
Source: Sensors (Basel). 2024 May 30;24(11):3520. doi: 10.3390/s24113520 (PMC11175341; doi:10.3390/s24113520)
Supplement: Supplementary file 1 [file sensors-24-03520-s001.zip › Data/Acetaldehyde/raw data/Day 1/2000ppm9.txt]

Time Date R01 R02 R03 R04 R05 R06 R07 R08 R09 R10 R11 R12 R13 R14 R15 R16 R17 R18 R19 R20 R21 R22 R23 R24 R25 R26 R27 R28 R29 R30 R31 R32 R33 R34 R35 R36 R37 R38 R39 R40 R41 R42 R43 R44 R45 R46 R47 R48 R49 R50 R51 R52 R53 R54 R55 R56 R57 R58 R59 R60 R61 R62 T01 H01 Phase
11:57:01 2024-01-23 726236 720385 219368 215742 349787 356369 384332 378032 243465 242302 294766 299058 333533 341506 4518548 4792965 6952172 6781479 1267535 1298575 323781 286079 300915 303737 349437 338191 333572 333830 229900 232026 747818 711061 1625615 1576897 482673 477719 701225 703048 880141 864548 922077 922342 966504 990456 956417 1060327 2325155 2440216 1439018 1165990 765157 758511 922439 915446 965028 984873 1013376 1018978 1137162 1145554 5256198 5505701 40.15 70.2 1
11:57:02 2024-01-23 720665 719638 220185 215861 351465 359546 384170 378853 243047 243129 293569 300385 333766 342270 4520939 4888531 6977037 6762150 1254890 1298483 323616 286079 300785 302071 349702 340024 332832 335487 228866 232679 748452 719233 1615620 1572135 485428 477719 697223 705039 883815 857821 919373 926147 972211 982102 954155 1066535 2323502 2425241 1359425 1181273 768900 753113 925099 922342 964127 973669 1007613 1026054 1151289 1148870 5303293 5521617 40.15 70.2 1
11:57:03 2024-01-23 734857 719917 219569 216120 350459 358955 383283 381915 243252 243093 293618 298954 334644 339611 4528645 4860112 7042613 6762164 1246738 1297652 323912 286956 302024 303275 349666 339214 332832 333830 229543 233171 748542 716666 1612910 1567677 483360 480603 697223 704048 888138 861991 915548 925002 975656 991192 952801 1053764 2318550 2434461 1407258 1174479 772883 755687 920681 919471 970594 981363 1003997 1019739 1147955 1155502 5339531 5515206 40.15 70.2 1
11:57:04 2024-01-23 728816 720394 219569 215935 349684 358414 384442 378320 243425 245750 293868 300023 334737 341058 4504829 4793684 6952285 6762164 1262517 1298575 324911 286956 300785 302991 347599 339214 333807 333830 230294 231991 750718 715131 1617709 1576897 482178 480567 702720 703048 880501 865812 922267 922379 969315 992593 962010 1059941 2318550 2443681 1432689 1162675 769014 755687 922439 917021 968530 984873 1010489 1016803 1145828 1151963 5282582 5508952 40.15 70.2 1
11:57:05 2024-01-23 726865 719989 220361 215108 351983 358557 384950 378673 242644 241726 293384 299933 333942 340046 4527087 4849031 6930277 6758126 1257429 1299442 324365 286432 303378 301504 349738 338227 333807 333794 229900 232516 743469 721296 1605025 1574370 485083 479763 701225 707651 880056 857821 923693 931599 969352 982584 955513 1069620 2327823 2421802 1446997 1179593 767341 753947 928871 920998 963442 979797 1015395 1025430 1150220 1146261 5295834 5515080 40.15 70.2 1
11:57:06 2024-01-23 732034 719564 220837 215835 350885 359640 383085 378997 242644 243643 293832 298954 334913 339057 4520939 4869577 7022457 6752485 1245458 1296730 323877 286718 301627 303275 348888 339250 333301 333830 228831 233171 752088 716154 1620858 1567337 483360 480603 697223 703548 889400 861991 914368 926317 975620 993998 952801 1053764 2318550 2434461 1405301 1174479 771734 755463 921039 923568 972665 982687 1003959 1018866 1150624 1157067 5337677 5504232 40.15 70.2 1
11:57:07 2024-01-23 728890 719554 219062 215104 352385 359931 381971 377751 243425 242446 293626 298954 334948 339057 4520939 4794484 6952172 6771805 1259814 1298575 324645 286992 300785 302743 348613 340277 333337 333000 230329 231991 755068 713092 1621823 1575489 483973 483131 703220 703968 883189 861991 923656 922379 971449 993998 959245 1056809 2315856 2445952 1458966 1169946 771933 759590 921076 917673 971284 984031 1011818 1019121 1143704 1148870 5322759 5505701 40.15 70.2 1
11:57:08 2024-01-23 727940 721689 220396 215070 352055 358557 381971 378524 243425 241761 292937 300809 334410 340092 4521044 4867206 6934684 6733183 1264692 1299442 323390 286079 302196 302656 350723 339250 333572 333324 230850 232679 743469 720264 1622351 1576610 485428 481811 703220 708923 880141 857821 923693 930241 967552 984882 953637 1069620 2326364 2429138 1407258 1178670 770786 755613 924877 920942 966836 979178 1015379 1023099 1147461 1143634 5293874 5515080 40.15 70.2 1
11:57:09 2024-01-23 730481 719798 219710 214613 352015 360183 382814 378925 243221 242133 292760 299897 334679 337511 4534284 4884686 7009929 6758126 1238805 1299442 324911 286316 304603 302672 349702 340277 332473 333830 229936 232516 743650 721296 1598035 1562079 483704 482753 699239 706111 885583 858309 918287 926184 975007 990400 953678 1061530 2316433 2441383 1399433 1187113 773943 754686 922439 923456 968530 977657 1007512 1021533 1157956 1152235 5370966 5502634 40.15 70.2 1
11:57:10 2024-01-23 733080 720053 219710 215738 351979 360726 382905 376654 243425 242446 293939 300809 334644 337236 4523859 4815260 6962720 6790871 1260714 1296730 324911 286956 300785 302779 347599 338263 333807 333830 230294 231741 750718 714621 1602338 1575489 482673 482035 702947 703048 883179 865812 923296 923605 973310 993925 959061 1063235 2320830 2454114 1474084 1168608 770633 756735 921039 916984 971284 983481 1010489 1016379 1143704 1148058 5322360 5505701 40.15 70.2 1
11:57:11 2024-01-23 723842 720608 220084 215065 352019 359098 383356 377184 243391 243549 292937 301266 333907 339611 4519040 4853160 6907481 6753048 1267945 1298520 323961 286956 301736 302283 351857 339499 333337 333830 230294 231665 746596 715131 1643135 1581381 485484 477864 704683 711098 882041 861373 924754 929616 968520 984809 960967 1066348 2325155 2443681 1405301 1178670 768349 756361 926414 918316 966149 979214 1015379 1023099 1144598 1142823 5286316 5505701 40.15 70.2 1
11:57:12 2024-01-23 727820 718506 219521 215035 352051 359640 382274 378961 243765 246132 297819 301266 335662 337548 4511298 4896289 7014445 6753048 1238805 1298575 326870 286079 304134 302743 348368 339763 332328 333830 229900 232026 746369 720413 1599751 1564309 484334 481781 700194 707058 887470 861484 920653 928955 976280 989720 950025 1060241 2318084 2432734 1405301 1176992 773943 754575 918460 924309 972702 973669 1006104 1021964 1152923 1152235 5338935 5505701 40.15 70.2 1
11:57:13 2024-01-23 727664 718501 219561 215108 349827 357982 382007 378565 243425 245714 295124 298501 334445 341095 4504941 4788756 6947204 6771805 1264692 1296730 322904 286996 299872 304828 349666 337918 333807 333830 230081 232536 757279 711809 1656415 1581101 484048 477647 703183 705012 882610 867041 923693 922379 970311 993284 959208 1063010 2327823 2446008 1443007 1165990 767341 758926 925679 917021 967843 982611 1013898 1022693 1139582 1148906 5254346 5496045 40.15 70.2 1
11:57:14 2024-01-23 721753 719517 220436 215139 351943 356405 382007 381214 243425 245822 293676 299545 334410 339998 4531044 4893455 6976438 6743669 1253501 1298520 323877 287064 304281 302990 351605 341399 333049 336631 229794 233335 753437 719233 1630348 1576610 487433 477647 698212 708189 885583 859650 922049 931599 975007 984186 957084 1068031 2326169 2423521 1401389 1181273 769533 754218 927732 924309 967156 973705 1010489 1026091 1151289 1152681 5295721 5505701 40.15 70.2 1
11:57:15 2024-01-23 732103 718469 219745 216258 351416 359640 383356 382022 243391 242446 293716 299897 334913 339611 4523859 4850639 7012166 6762164 1249026 1300363 327174 287711 302807 304022 349594 341473 332688 335718 228760 233663 755074 717178 1628672 1567677 484048 482497 699921 705049 889488 863287 915435 927487 978457 992593 954155 1058745 2321850 2434461 1401389 1175316 771734 755687 921131 919693 972702 983481 1003809 1020470 1149657 1156314 5323938 5496322 40.15 70.2 1
11:57:16 2024-01-23 724653 719017 219745 216413 349827 357192 381971 378889 243595 242275 294559 299443 333907 339246 4511335 4792965 6947317 6792791 1268164 1298575 324875 286848 302880 304485 350228 341473 333699 333685 230294 232026 737194 715131 1606668 1574597 483360 483473 702330 704041 886112 863324 922305 925002 972211 994694 961327 1058430 2318550 2451161 1434645 1168608 769533 756698 921131 918160 971321 984873 1011931 1016803 1143704 1148943 5314743 5496322 40.15 70.2 1
11:57:17 2024-01-23 724108 720099 220044 215035 351654 358557 381971 377184 243425 242133 293420 301266 333942 340092 4514494 4839256 6914442 6763447 1266498 1298538 324875 286710 302513 302743 350723 338191 333572 333000 231320 232644 749268 719233 1628068 1575779 487232 481744 703220 710238 879218 857821 927652 931599 966540 982620 957848 1070866 2325155 2427564 1383622 1178670 766814 755149 927732 921688 962979 979761 1016140 1025361 1149620 1145523 5286316 5507216 40.15 70.2 1
11:57:18 2024-01-23 733672 718501 220431 214706 352019 360219 383356 378298 243221 242202 293420 299933 334948 339057 4530318 4890564 7016979 6763447 1241016 1299405 323877 286517 304603 302692 349558 340241 333301 333830 230294 232679 747818 722330 1616687 1561779 484048 483473 701225 707918 885841 859517 917576 928923 976851 991192 952801 1060290 2316903 2436758 1367102 1177880 773380 753683 921039 925622 974085 973705 1007613 1022334 1155498 1151352 5336893 5505424 40.15 70.2 1
11:57:19 2024-01-23 728927 721664 220053 216073 350881 359134 383116 378925 243800 245786 294538 299198 334984 340612 4528513 4789270 6947053 6790563 1260714 1300088 324568 286992 301489 303275 348648 340313 333627 333613 231047 232516 752168 714621 1608110 1576897 483360 483131 704357 705049 883815 866769 923656 922379 973589 993998 963710 1063425 2323502 2449423 1416998 1165990 771107 756771 922439 916980 972397 986964 1010943 1018290 1143704 1149404 5311095 5505701 40.15 70.2 1
11:57:20 2024-01-23 725721 720608 220431 215108 352055 358557 383116 378356 242679 241796 295512 300983 334702 340602 4521602 4847370 6934684 6754845 1262890 1300401 323912 286468 302549 301086 350795 339286 333807 333559 230688 232679 744919 720264 1619970 1574661 485428 481127 702720 709231 880464 857821 925670 931599 967945 986276 956417 1069626 2325155 2423521 1432689 1178670 767341 753339 927732 922342 963442 979250 1015435 1026128 1151289 1145554 5276910 5505701 40.15 70.2 1
11:57:21 2024-01-23 730995 718544 221160 215108 351416 359676 383210 378673 242774 243815 294771 298778 334807 339464 4524872 4866114 7035141 6771805 1248709 1296730 324401 287028 305105 303275 349415 339250 333337 333830 229614 231636 746116 716666 1615325 1567677 483704 482072 697223 705049 889488 862065 918058 926147 978494 993998 954834 1058782 2318550 2434481 1407258 1175316 771734 754218 919682 925544 972702 982092 1006858 1020118 1152120 1155502 5330030 5505701 40.15 70.2 1
11:57:23 2024-01-23 728927 720062 220154 216197 352380 360474 384442 378212 243661 243129 293605 299302 334843 338395 4517715 4795496 6938529 6785720 1260714 1296643 323097 286992 300820 303240 347599 339250 333807 333000 230688 232679 750718 715131 1604046 1576610 484011 482072 702294 704048 883189 866426 925010 922379 972211 993998 962047 1061530 2318550 2443681 1434645 1164331 768620 756361 922476 916980 968530 982611 1010943 1019742 1143704 1148943 5280621 5505780 40.15 70.2 1
11:57:24 2024-01-23 726865 721679 220290 215001 351911 358450 384442 378524 243661 243815 293690 301478 334445 340092 4521512 4832344 6907481 6753048 1261272 1300438 323877 287028 302656 302692 350795 339250 333807 333830 231407 232516 750718 719233 1608546 1576897 484797 482497 702330 710003 879841 860261 927652 931599 968336 982692 959245 1070866 2324516 2432734 1369640 1177880 768463 755687 927661 922342 965065 981399 1016938 1026166 1149620 1144745 5290108 5523589 40.15 70.2 1
11:57:25 2024-01-23 731482 720202 220290 215384 351875 360582 383356 378997 243800 242167 296116 300526 334878 339057 4520634 4877744 7028138 6766976 1241903 1296409 327101 286418 301278 303951 349175 340038 333337 333866 230329 233007 747818 720413 1609708 1565111 484048 483473 699239 706111 887507 863665 919646 928191 978494 992593 954358 1060327 2318550 2434461 1407258 1181273 774483 754218 922439 926280 974479 979250 1009049 1023099 1161106 1156679 5363934 5505665 40.15 70.2 1
11:57:26 2024-01-23 733149 721689 219982 216039 351983 360799 381971 378140 243730 242958 293832 299933 334984 338697 4511373 4797265 6958333 6781479 1262517 1298447 324911 287513 300820 303204 348577 340277 333807 333830 230976 232679 752168 715131 1617708 1576610 483704 483183 703786 705049 885070 867041 923656 926317 973553 993998 962730 1063388 2325155 2449423 1436601 1165990 771107 758073 922439 918243 971284 986877 1016218 1022003 1146068 1152854 5318701 5508105 40.15 70.2 1
11:57:27 2024-01-23 724621 720576 220802 216166 352019 359315 383116 378889 243356 243815 296120 300774 334374 340575 4504791 4853273 6920925 6743669 1259021 1298575 324819 286517 302160 302991 349379 339214 333807 333794 231012 232843 746369 721296 1605666 1574370 485428 477864 703220 709194 882103 860261 926330 931599 970725 986886 956417 1069589 2325155 2422576 1378718 1178670 767341 755463 928893 924740 968902 983384 1016714 1028554 1153497 1146225 5286316 5518385 40.15 70.2 1
11:57:28 2024-01-23 731000 718415 220365 215035 351578 360618 383356 378961 243425 242505 293384 299897 334913 338541 4531044 4884686 7022196 6762694 1240979 1298575 325309 286155 303850 304165 349139 339727 332832 335264 230258 232843 747818 719233 1616348 1561779 484463 483095 698707 706075 888101 862028 921337 928191 977777 991155 954155 1062914 2315856 2434461 1437023 1178536 774990 755178 922388 926243 974048 984627 1009750 1024810 1156202 1155502 5333743 5508105 40.15 70.2 1
11:57:29 2024-01-23 730783 722201 220053 216039 350602 359604 383116 378601 243935 240685 295124 298919 334948 340575 4504941 4775127 6942203 6771805 1258840 1297652 324911 287396 301665 303579 348648 339763 333807 333830 231012 232679 741483 714621 1624566 1576610 483704 483946 704320 704776 885070 867041 923656 925002 972544 996814 962010 1062326 2326364 2454114 1462956 1166607 771107 760130 924877 920287 972665 987663 1014823 1019742 1147461 1151347 5314818 5505424 40.15 70.2 1
11:57:30 2024-01-23 724621 720344 220396 215788 352051 359315 383152 378889 243391 242098 296079 301231 334644 340575 4504829 4854445 6958898 6753302 1255327 1300129 327065 286956 303630 303275 351290 338191 333807 333830 230294 233335 749923 720264 1619081 1575489 485428 477792 701225 709194 884327 859988 925010 931599 974002 990363 959671 1075593 2327429 2429787 1411170 1180918 770673 757844 927732 922342 967487 985478 1019841 1029057 1152887 1146335 5276722 5515080 40.15 70.2 1
11:57:31 2024-01-23 731581 720026 220053 215035 354047 360763 383356 378961 244140 242133 298031 301231 334913 339340 4508155 4879785 7024455 6762954 1238362 1298575 324854 286633 302408 302423 349420 340277 333337 333830 230294 232679 747818 721441 1598884 1562889 484048 483145 701225 707614 888360 863863 922152 932930 980558 992411 953330 1063198 2319737 2439060 1437023 1177831 773931 758359 922237 926939 974178 982056 1009712 1025430 1157136 1155502 5340969 5505701 40.15 70.2 1
11:57:32 2024-01-23 728922 721172 220207 216379 350813 358557 383116 378925 244105 240719 294793 298954 334374 339210 4511298 4775038 6944030 6791575 1264045 1296606 323616 287873 300574 304842 349379 338263 333807 333830 230652 233007 747818 712075 1659816 1585882 486467 481811 704683 706984 885126 866931 927614 927635 973384 995486 963229 1068057 2331135 2450782 1445002 1168448 768436 758879 926414 918177 970283 988279 1016102 1022693 1143704 1152235 5256198 5496322 40.15 70.2 1
11:57:33 2024-01-23 721753 720030 220467 215738 351654 358522 382847 381752 243391 241390 293939 300809 334644 339962 4511561 4861054 6972066 6758126 1254890 1297526 324365 287634 301736 303275 351821 337954 333807 336802 229578 233335 742019 719233 1608110 1576284 488625 477683 700194 709074 887535 862709 925041 932876 977777 984882 955703 1070137 2330126 2425241 1337853 1182758 772768 755824 927732 924965 967843 981149 1013376 1030563 1152923 1153867 5293874 5496322 40.15 70.2 1
11:57:34 2024-01-23 730493 718465 219710 216409 351911 358557 383356 382024 244175 242787 294766 299862 334644 340333 4508043 4850992 6994481 6781479 1258486 1298575 324911 288517 302733 304165 350759 340277 331682 337346 230010 233591 750175 713341 1604898 1576610 486467 483254 701189 707058 890628 867041 918265 926317 981878 996106 959171 1060241 2325155 2462121 1342154 1175316 775587 758915 921513 920101 977056 984873 1007575 1023467 1149620 1156314 5333344 5494781 40.15 70.2 1
11:57:35 2024-01-23 722780 720644 219026 216039 352051 358234 383356 378622 244928 246132 293384 302183 334410 341337 4520939 4832193 6912449 6762427 1275877 1298483 323925 287873 306709 302706 351569 341068 333049 335718 230546 232644 748629 714877 1616144 1588995 488204 481999 705891 710238 883074 865167 928976 931562 969352 991155 967534 1069334 2327823 2451161 1411170 1178670 771183 758342 929052 919619 968530 984873 1019841 1026091 1145408 1148058 5286316 5504173 40.15 70.2 1
11:57:36 2024-01-23 727664 719522 220053 216374 354047 359593 382814 381214 243970 241425 293420 303068 334913 340092 4524575 4898594 6991552 6734290 1249845 1302219 326640 287549 304166 302034 351749 340685 332382 336668 230682 233299 744919 720264 1647265 1572135 487662 484623 701225 712295 890292 860261 919880 936928 978457 989684 957553 1065738 2324881 2443681 1401389 1187176 776236 756361 926414 926280 972702 973669 1010213 1028324 1158778 1155502 5370966 5505701 40.15 70.2 1
11:57:37 2024-01-23 733080 720380 219714 215742 352010 360799 381971 378320 244705 241390 293904 301020 334948 337511 4520939 4804862 6972066 6765689 1260289 1300423 324803 287729 303630 303737 350580 341164 332256 335718 230814 232516 755068 714023 1632398 1576610 485428 484843 703220 708065 885707 867041 922305 927635 977084 991440 961327 1058745 2321850 2458630 1407258 1170271 773931 758952 919767 918696 974943 982575 1013376 1019742 1151289 1153867 5323938 5496322 40.15 70.2 1
11:57:38 2024-01-23 724273 719517 219710 215734 354047 358557 383356 377751 244140 241761 293349 302381 333907 340333 4504829 4858962 6914442 6754014 1264617 1302119 326749 287193 304529 303240 351290 339489 333627 333613 231392 233007 746369 720779 1597519 1576610 485864 482753 702294 710275 882374 861484 924831 934248 971413 982656 959208 1072475 2325155 2425241 1418917 1179379 768436 756361 930338 922342 964813 981824 1019114 1029094 1152923 1147211 5278530 5511146 40.15 70.2 1
11:57:39 2024-01-23 731519 719258 220467 215070 351983 360726 383137 378997 242679 242167 293868 299897 334948 339574 4517715 4888057 7026107 6763906 1238362 1296606 325572 286517 303137 304129 349139 339966 333807 335754 230329 232971 746369 721441 1599011 1562889 484737 483473 700954 707614 888226 863287 920993 928886 977037 993295 954155 1060290 2313682 2434461 1407258 1175316 773931 755288 921785 926280 974906 983481 1009769 1023590 1155424 1155502 5345458 5496322 40.15 70.2 1
11:57:40 2024-01-23 730017 720608 220110 216039 351416 359640 382847 378889 243970 240719 293868 298710 335958 340281 4519040 4779310 6941734 6752448 1262095 1298575 324911 286992 301736 303240 348362 341141 333807 333830 231047 232679 750718 714111 1618738 1575216 484048 483473 704357 705049 885583 867041 925670 925002 975007 991706 964785 1064605 2325155 2451161 1394352 1165990 771734 758915 925099 919656 973393 982647 1013898 1021964 1145408 1154684 5288164 5496322 40.15 70.2 1
11:57:41 2024-01-23 726232 720562 221085 215738 352055 359629 383188 378925 243896 243815 296142 301441 334666 340501 4518548 4851219 6930277 6758126 1259296 1300364 327637 286992 304566 303133 351326 339763 333843 333830 231220 233171 755808 721956 1605625 1575489 486208 481319 702294 710275 883074 861484 925488 934248 974316 988288 959208 1072751 2327549 2425007 1384165 1179556 768900 757973 927732 922142 967156 984177 1021020 1029094 1152923 1145591 5284455 5505701 40.15 70.2 1
11:57:42 2024-01-23 732039 720344 220431 215104 351758 360546 384061 378709 244443 242808 293939 301125 334878 338874 4518548 4875400 7033821 6746264 1237006 1298483 323877 287046 305580 303275 350266 340313 333572 335754 230294 233171 749268 721296 1606484 1562889 485391 484500 701225 710275 890033 862028 920955 931599 977765 993729 955513 1063425 2315856 2434461 1407258 1180433 774483 755288 922439 925840 974906 982056 1010489 1024594 1161319 1154644 5344517 5505701 40.15 70.2 1
11:57:43 2024-01-23 731622 721689 220189 216727 350741 360039 385532 378781 244001 243471 295955 298813 334807 341337 4485531 4784359 6933307 6752485 1262517 1300364 322904 287432 301736 304165 348648 339286 333807 333830 231012 232679 750718 714621 1609450 1575921 484048 483473 704357 705049 884982 867041 925670 926317 975007 991670 964785 1065887 2323502 2449423 1478154 1165990 771775 758342 926414 920998 972011 988315 1015379 1022693 1144598 1152235 5289868 5505665 40.15 70.2 1
11:57:45 2024-01-23 725870 720202 220290 214996 353893 359460 384150 378140 243935 242098 293868 301724 334913 340354 4504791 4839181 6912397 6743669 1264692 1298483 323842 286754 303814 303204 350759 339250 333807 333830 231570 232679 749268 719233 1612484 1574370 486814 482790 705121 710275 882411 860261 925451 934248 972174 988288 959208 1074052 2323611 2425241 1440513 1178670 768436 756361 930338 924309 965028 982092 1016938 1030287 1152923 1149441 5288258 5510502 40.15 70.2 1
11:57:46 2024-01-23 733149 719638 221125 215604 351947 360726 383356 378997 243147 242604 294766 299862 334948 339611 4517715 4859199 7013244 6762694 1244866 1294889 325380 286992 300785 304664 349702 342164 333807 335718 230294 232062 757873 717178 1631980 1566224 484737 483131 699202 704503 886751 864585 918715 928850 980611 993998 954718 1061837 2317505 2434461 1469251 1175316 772837 756361 924071 922342 974708 984873 1009712 1024698 1156786 1161230 5330144 5496322 40.15 70.2 1
11:57:47 2024-01-23 725713 718465 220053 216413 351375 359784 382579 378961 244140 245786 294623 299615 334631 339723 4498371 4786131 6934684 6757341 1264323 1296643 322939 286956 300856 304628 349420 338976 333843 333830 230536 232679 749268 713092 1625365 1585882 485484 480639 703220 705039 884327 867041 927652 926147 972211 993295 964099 1068057 2332520 2447686 1441013 1169318 770002 761178 928986 919471 973090 989689 1017963 1028554 1143593 1152854 5246779 5496322 40.15 70.2 1
11:57:48 2024-01-23 722743 719370 220396 216224 352051 357982 384061 382074 243765 241761 293939 301478 333907 340273 4511561 4884340 6990756 6735872 1255327 1295688 324365 287958 304497 304165 351893 339214 333807 334521 230097 233335 752866 718996 1603704 1574370 488811 480603 700231 711098 888138 860771 923693 934248 975620 982390 956381 1069620 2327823 2434461 1353668 1188811 773943 757825 929052 927598 971247 983384 1013338 1031959 1159493 1155502 5299622 5504173 40.15 70.2 1
11:57:49 2024-01-23 728659 719601 220185 216478 352019 360183 382814 381214 244210 242446 294802 300809 334984 341095 4534962 4832306 6994481 6752485 1258486 1298483 322904 288757 301242 304236 350759 340277 332832 334521 229936 233171 750718 712584 1620268 1573674 486120 483473 701225 706038 892382 867041 919448 926147 979916 991670 959282 1056608 2326364 2464606 1326553 1177261 777802 761638 923045 923568 978948 982381 1010489 1020118 1152106 1160427 5331273 5486943 40.15 70.2 1
11:57:50 2024-01-23 722780 719558 219026 216444 352046 358557 384913 378997 244963 242446 293868 300912 333907 339246 4505128 4821101 6928928 6762694 1274058 1299442 324682 287751 302692 302779 351893 339250 333807 335754 230652 231543 753643 714621 1611690 1581381 487699 482753 706121 710275 883074 863287 927538 931599 970762 991841 964562 1072490 2330262 2452371 1411170 1181195 771734 760009 930375 922342 968530 985478 1022754 1028819 1149584 1145591 5276647 5496322 40.15 70.2 1
11:57:51 2024-01-23 728931 718501 220431 215738 354547 360726 382814 379033 243970 243549 292973 302431 334948 339334 4512797 4883544 6995741 6743910 1238805 1295810 324890 286996 303615 303951 349738 340313 333572 335754 230329 232679 747818 721441 1616224 1558457 485083 484843 701225 709231 890967 862065 923508 932930 981878 993961 956835 1066316 2319737 2439060 1409214 1177917 774483 755762 923703 926111 974943 983481 1010489 1027084 1158814 1154681 5338935 5496322 40.15 70.2 1
11:57:52 2024-01-23 726825 719554 220242 216073 351416 359351 383188 378997 243970 245858 294605 299443 334948 338223 4505128 4765708 6929204 6757416 1265557 1296643 323877 288314 305464 304664 351290 338976 333807 335573 230329 233007 747818 709037 1621988 1586117 487464 481319 704683 708028 886387 869507 930968 929616 973442 992448 966771 1071448 2331135 2449423 1472049 1171974 771226 761679 929052 918778 971974 987517 1019114 1026128 1143704 1152235 5248694 5496322 40.15 70.1 1
11:57:53 2024-01-23 722724 717957 220431 216228 352055 358018 381703 380887 243765 245822 293868 301724 333942 340273 4514494 4880060 6967099 6743669 1253994 1297652 324365 287873 303666 303651 351893 339250 333572 334486 230097 231636 746981 717178 1610138 1576284 489600 482385 701189 709855 888350 862709 923507 936205 978093 987672 955703 1069620 2331786 2434461 1351749 1187176 774434 757435 928986 926280 968530 982092 1010943 1031336 1155461 1154684 5303293 5492126 40.15 70.2 1
11:57:54 2024-01-23 727856 719294 219710 216870 352051 359676 382274 381214 244210 242446 295153 300809 334948 340853 4498446 4841700 6966505 6753151 1259814 1296372 323781 288111 303630 303275 351573 341861 332562 335609 231122 232536 747200 712830 1625566 1576610 486814 485873 705221 709074 889363 866769 923693 927497 977084 999641 963672 1059941 2321850 2462556 1448992 1171974 774483 761178 922439 919693 978215 982719 1013898 1020081 1151289 1152817 5314533 5486943 40.15 70.1 1
11:57:55 2024-01-23 723622 720608 220053 215738 354047 359640 382007 378320 244005 241761 293420 302183 334410 340612 4511673 4843109 6901227 6743669 1268621 1299442 322904 287284 304603 302883 351533 342688 333591 333794 231625 232644 745771 717178 1611373 1579977 488204 484560 706391 712295 883322 860771 930968 936242 972174 989757 963710 1072788 2327823 2436758 1378718 1177880 769533 756466 927661 924309 968530 984177 1019182 1029094 1152923 1147247 5275036 5505701 40.15 70.2 1
11:57:56 2024-01-23 730476 718470 220431 215074 352055 360799 383356 379033 244005 242540 293510 301266 334948 338817 4514494 4875400 6996560 6743669 1235815 1300363 327138 286719 304077 304022 350364 341200 333193 336430 230869 233299 747818 722330 1596521 1558457 485428 484843 703220 710275 890754 862028 920799 932930 978494 991634 955513 1063462 2318550 2434444 1405301 1184641 776693 755288 925099 928844 972110 980670 1010489 1026166 1162143 1154681 5348334 5493153 40.15 70.2 1
11:57:57 2024-01-23 731764 719554 220088 216409 351686 360835 381703 378320 243835 245822 293904 300809 335019 337548 4502182 4784247 6952172 6754650 1262057 1297615 324839 288170 301630 303772 350616 341717 332617 335537 231012 232026 750059 712075 1623154 1576897 487391 485529 705391 708189 888115 867041 925670 928228 975620 999540 963415 1059978 2321850 2458630 1476119 1171974 773981 761827 922439 919656 976363 987480 1013898 1020118 1151289 1154684 5314533 5483030 40.15 70.2 1
11:57:58 2024-01-23 724452 719590 220440 215773 354047 359387 381703 377464 244210 242133 294296 302643 334410 340612 4491964 4835847 6905009 6744582 1260979 1300423 327210 287252 304603 304364 351609 340277 333843 333649 231661 233335 757279 720779 1610841 1576284 488204 483473 705391 712295 884327 862028 927538 935577 975462 990492 962047 1075887 2324516 2427293 1422755 1179593 769533 756361 931696 924965 967156 983481 1019114 1028478 1152936 1148943 5273143 5497851 40.15 70.1 1
11:57:59 2024-01-23 732039 716402 221466 215738 352019 360835 381703 379069 243425 242202 293939 299933 335019 339370 4511561 4865556 7016357 6744582 1240131 1294770 325871 286790 304603 304842 350051 340792 333807 336229 230688 233007 747818 721441 1599706 1562616 485428 484843 701225 710275 886751 866426 923693 931599 979880 993998 956417 1069377 2318550 2436758 1441013 1178670 774483 756361 922476 926184 977749 984873 1011931 1026128 1158851 1160555 5325732 5496322 40.15 70.2 1
11:58:00 2024-01-23 728414 718501 220431 216078 351416 361080 382883 379033 244005 245858 295253 299652 334984 339759 4512575 4760055 6932329 6752448 1259814 1301348 324911 287954 302160 302848 349139 341164 333807 333830 231372 232679 752168 714621 1610536 1575489 484737 482389 706391 705002 885583 869507 926330 927497 976391 997352 964785 1066128 2325155 2451161 1436601 1165990 772837 760248 927073 920998 974085 989711 1016123 1022693 1147882 1154684 5271242 5486943 40.15 70.1 1
11:58:01 2024-01-23 724621 719569 221081 216043 352055 360183 383188 378997 243391 243815 294516 301441 334702 340837 4509115 4839294 6930277 6753548 1257192 1296643 328136 287109 304566 303097 350153 339214 335732 333830 230652 233171 754337 721296 1597627 1574370 486245 481282 703719 711789 885311 861991 926146 935577 977084 992507 961290 1074317 2327823 2421519 1401885 1181273 769533 757919 931659 925544 967156 984177 1019841 1031336 1152923 1148943 5267505 5505701 40.15 70.1 1
11:58:02 2024-01-23 732039 718465 221125 215738 351979 360546 384369 378745 243521 242808 294766 300632 334843 339464 4509115 4866114 7033821 6764332 1243679 1296730 325871 287396 301736 305129 350230 340277 333807 335573 230652 232027 754315 717178 1625604 1567677 485938 483473 701225 705538 894278 867041 920681 928886 982770 991706 958491 1064643 2325155 2443681 1411170 1175316 776693 758915 925099 923653 974943 986877 1009049 1023062 1152923 1161377 5331550 5486943 40.15 70.2 1
11:58:03 2024-01-23 724768 719633 220185 217549 351695 358414 384987 378587 244036 242751 295074 301054 333766 341542 4502182 4799811 6933307 6771805 1267945 1298575 323877 288314 304540 305129 351290 339214 333843 335718 230814 233007 750175 712075 1642883 1581381 485428 481999 705391 706038 885583 869507 928857 927497 977084 996109 964785 1071193 2334454 2443681 1484259 1169318 771183 762834 929439 919471 971284 990447 1019841 1026091 1143704 1155502 5248694 5505665 40.15 70.2 1
11:58:04 2024-01-23 725833 719638 221289 216296 351902 360292 386353 380996 243796 242133 293868 300456 334948 340612 4518005 4850992 6967685 6762694 1255289 1299442 325835 287738 302692 304165 351821 340768 335732 334018 230329 232027 746981 721441 1604388 1575216 486282 481659 701225 710275 888138 863287 924831 935577 977037 988288 963415 1074746 2331135 2431009 1407258 1184641 771734 756361 931659 927598 968530 983481 1016140 1031589 1153716 1154644 5299622 5505665 40.15 70.1 1
11:58:05 2024-01-23 734196 719638 221670 216944 351803 360799 381971 381752 243391 243815 295109 299862 335923 340333 4505893 4856829 7023797 6742825 1249026 1296643 324890 288314 300820 305129 351290 340002 333807 336704 230010 232027 752088 716666 1611135 1567677 485428 484573 701225 706075 894168 867041 920263 931599 984201 991742 956417 1063047 2325155 2441948 1413126 1175316 776693 758342 925099 924884 977056 982647 1010213 1026934 1156786 1165379 5329910 5490087 40.15 70.2 1
11:58:07 2024-01-23 728922 720608 220396 216413 351416 360438 385532 378961 244175 241390 295668 298708 335676 341579 4502285 4765708 6939629 6764531 1262517 1296643 323877 288757 302160 304165 349702 340277 333843 333830 231768 233171 753618 715904 1606396 1576897 485083 484500 706391 706984 888138 870125 927652 926184 977777 999272 964890 1066166 2325155 2452901 1442470 1165990 773380 760602 926414 922253 975397 992535 1019182 1024848 1149947 1155429 5297718 5494781 40.15 70.2 1
11:58:08 2024-01-23 724658 721689 220979 215704 352046 360472 383223 378709 243726 242505 293868 301724 334948 340612 4511673 4845146 6934714 6734290 1255327 1298520 325344 286992 305035 304093 351573 340277 336536 333830 231047 233007 744919 720264 1623675 1575162 486971 482072 704357 712295 885583 861336 927538 935577 975007 991155 962010 1075850 2325155 2425241 1458966 1181273 771734 757825 933028 926039 968940 983372 1018927 1031186 1152813 1153867 5275036 5510525 40.15 70.2 1
11:58:09 2024-01-23 732291 718506 220431 215001 352055 360799 384296 379033 244175 242913 293939 300845 335923 339334 4511561 4875400 7028806 6753048 1237177 1294889 325835 286521 302196 304664 349738 340277 333807 336229 231012 233191 749268 719899 1623352 1567677 485428 483473 700728 706075 894278 867041 920761 930166 983467 991706 957775 1063085 2321850 2441918 1411170 1179379 776160 757844 923703 928918 978252 987626 1011931 1026128 1158814 1160519 5325732 5504232 40.15 70.2 1
11:58:10 2024-01-23 728927 719558 220396 216409 351695 360436 383188 378997 244175 240719 294766 299024 334984 340575 4502285 4767362 6942354 6752485 1260714 1297652 323877 288350 302196 304165 349666 340828 333843 333830 231570 233007 746369 714621 1615144 1576897 485083 485529 706391 706075 889400 869507 927652 926184 975620 998834 967422 1065939 2326364 2454114 1418917 1168485 775105 762183 927695 922305 974943 989711 1016901 1024848 1149547 1155502 5295599 5496322 40.15 70.2 1
11:58:11 2024-01-23 725758 720062 221085 215742 354047 360219 384032 378961 244175 242709 293832 301689 334724 341095 4508343 4839290 6939629 6743669 1257119 1296730 328332 286992 305469 303275 351573 340277 335732 333830 231407 233335 751395 720779 1612711 1574370 488204 483131 704393 712295 885583 862028 928789 936759 976851 993284 962582 1075738 2331786 2429787 1375087 1182038 771734 758415 930338 926204 970283 984873 1022754 1032072 1157846 1148943 5276910 5505701 40.15 70.2 1
11:58:12 2024-01-23 730008 717926 220431 215065 352055 360835 381971 378673 244175 242674 293939 301724 335958 339611 4511561 4866114 7018792 6753048 1238324 1297652 325871 286992 302196 305293 349738 340313 333807 334018 230652 231958 747818 720413 1598561 1562889 485428 484843 701225 710085 891970 867634 925987 931489 983835 996814 958197 1066316 2325155 2440216 1441013 1178670 776160 757973 923703 926147 977749 986084 1011931 1026128 1159673 1161377 5333966 5496045 40.15 70.2 1
11:58:13 2024-01-23 728927 719558 220396 216444 351943 360183 383188 379033 244210 241390 295475 298954 334984 341095 4499074 4767964 6932291 6752485 1259814 1298301 324933 287873 302196 304200 349420 340313 333843 333830 231407 233007 740053 713092 1599328 1576284 485428 484280 708237 707058 888101 871089 924716 927635 977667 999641 966463 1066241 2325155 2451161 1415079 1165990 773380 761057 929052 922305 975870 991183 1019114 1022334 1149620 1155312 5280621 5496322 40.15 70.2 1
11:58:14 2024-01-23 726554 719558 221120 216073 352055 360183 384032 378997 243765 242167 295124 301513 334913 337960 4502196 4829170 6915994 6743669 1258399 1298520 324890 287617 304603 303168 351857 340038 335732 333830 231407 231670 746369 722330 1636309 1576610 488204 483527 705221 712184 885739 864552 929518 936641 976391 991192 965085 1078191 2327823 2425807 1474084 1181273 769533 756089 932991 926280 967843 983481 1019182 1032072 1155461 1152235 5276910 5496322 40.15 70.2 1
11:58:15 2024-01-23 731000 719830 221470 216073 352015 360726 383356 381214 243147 242167 293855 299933 334984 339611 4505128 4849927 7013141 6723597 1245458 1296730 327369 288314 301489 305129 351627 342931 333627 336595 230116 234487 745281 717178 1616215 1569568 486814 484390 701189 706075 894913 867041 920993 931489 984201 997389 959208 1062784 2323502 2441948 1441013 1175316 776693 757842 925099 925185 977056 982719 1010489 1024594 1155461 1163022 5323938 5486943 40.15 70.2 1
11:58:16 2024-01-23 726793 719517 220431 216448 351947 358593 383188 381214 244210 245721 295704 301252 334445 340273 4502182 4764828 6929744 6771805 1264323 1296663 326676 288703 304603 304555 350472 340170 335696 336193 231265 233828 753618 714111 1628979 1585882 487316 482072 704357 709074 886205 869507 929593 930938 976133 991634 966981 1070912 2334454 2451161 1415083 1169946 771734 764495 930338 921688 973393 992316 1021296 1029094 1142979 1155502 5235271 5496322 40.15 70.1 1
11:58:17 2024-01-23 719707 719835 220467 216258 352055 358557 385223 382833 244140 241964 295009 301724 334445 341064 4495241 4884340 6966230 6745358 1252608 1300363 326749 287765 304257 304057 354347 341164 333428 337657 230510 231958 746369 717178 1621480 1576284 489600 484157 702947 713307 889705 862635 926330 938080 979916 991192 957848 1069334 2331135 2443681 1359425 1190572 776693 760093 929052 927497 974085 982092 1015379 1030856 1160496 1156350 5344788 5496322 40.15 70.1 1
11:58:18 2024-01-23 734650 719517 220053 216478 352055 360763 380866 378997 244928 243477 294766 301653 334984 339094 4500094 4832381 6980469 6772917 1259776 1298575 324875 288613 303482 304342 351821 342113 332832 334591 230329 233299 752168 712075 1608115 1574370 486245 486217 703719 708152 893166 869507 923693 930241 981379 997352 964785 1061837 2325155 2464339 1318913 1174479 777802 762871 922476 922342 977749 989747 1012419 1025323 1152923 1157790 5323938 5492402 40.15 70.1 1
11:58:19 2024-01-23 721753 720385 219710 216258 354547 359098 382579 378997 245340 245685 293779 302643 334724 339210 4502182 4822220 6921436 6763447 1277405 1300364 324356 288766 302692 304200 351677 340206 333807 334018 231047 232679 749268 713853 1627915 1584755 489600 483473 707393 711789 885707 865812 928751 934248 975007 993998 967741 1072788 2334454 2452901 1443007 1178670 774483 762330 931696 922342 970594 982611 1022754 1030601 1149620 1152235 5275036 5488486 40.15 70.2 1
11:58:20 2024-01-23 724791 718428 220471 216431 355048 360219 381436 381752 244210 241761 293868 303281 334445 340129 4512797 4896264 6988762 6734290 1238212 1295810 327210 287940 305903 302990 351857 342138 333555 337382 231047 233007 747818 721016 1597119 1565111 487353 485873 703220 713541 892267 862028 923693 934653 983504 993998 959245 1069620 2318550 2443681 1409214 1184641 776693 756361 927661 930241 974980 983481 1012653 1029094 1163768 1158059 5352155 5496045 40.15 70.1 1
11:58:21 2024-01-23 732034 720644 220427 216622 352055 360871 383188 378997 244210 241761 293618 300562 336217 339799 4512093 4770532 6943712 6754650 1262517 1300401 323390 288350 304418 305129 351326 341861 333591 335754 231605 232679 748629 713092 1622150 1576284 484797 485529 706391 709771 884172 867634 926146 930278 978494 1001697 965611 1066535 2324516 2458630 1418917 1174479 774483 762871 925757 921523 977749 990447 1018388 1023099 1151289 1156350 5314615 5483661 40.15 70.1 1
11:58:22 2024-01-23 723293 720062 220431 216409 355039 360219 384620 378673 245060 243815 294552 302997 334843 341542 4509115 4818407 6903018 6753048 1273755 1297600 324911 288350 304313 303311 351893 340313 333843 334521 231407 232679 753643 715131 1639941 1583630 489158 484157 709167 713307 885583 866426 932317 935577 975007 993295 967055 1075083 2332413 2455145 1413126 1180433 773931 759442 931659 924309 971284 982683 1023234 1030619 1152923 1148979 5286316 5496322 40.15 70.2 1
11:58:23 2024-01-23 728655 719554 220873 216723 355980 360546 384442 381643 244788 242179 293690 302510 335782 339464 4518118 4889150 6975830 6734290 1237006 1296730 324627 287122 304327 304200 351326 341344 333807 334018 230850 233171 738803 721956 1603868 1561779 485520 485529 703324 712295 891996 864585 923693 934248 982807 996106 956417 1068095 2318550 2434332 1374778 1184641 777802 756361 927732 928806 976363 983481 1013376 1030601 1164592 1158059 5353909 5489775 40.15 70.1 1
11:58:24 2024-01-23 733672 721384 220286 216641 351943 360763 384987 378781 244582 243471 293779 301724 334984 338062 4509115 4796742 6957180 6753048 1259814 1296606 323619 288757 304603 304200 351893 342138 333807 333649 231732 232679 750059 711809 1606779 1576610 487508 486217 707393 710275 889488 867041 927500 931599 977037 1001697 965574 1066316 2325155 2458630 1434645 1171974 775311 763412 925099 922342 977749 990410 1016901 1022297 1151252 1156277 5309136 5497884 40.15 70.1 1
11:58:25 2024-01-23 723756 719633 220220 216270 354976 360003 384442 378320 244551 241929 293868 303494 334913 341579 4502829 4821849 6892644 6750368 1277405 1300364 324911 288757 302656 304165 353884 340277 333807 336704 231012 233007 749268 713853 1640399 1586117 489158 483473 708396 713814 887595 867041 929518 934912 975007 993998 968391 1072751 2334454 2452901 1407258 1180353 773390 762294 931659 922342 971284 982683 1024215 1031336 1153186 1152817 5276888 5501830 40.15 70.2 1
11:58:26 2024-01-23 723766 718428 220361 216166 354547 358522 383247 382760 244140 241761 294766 303281 334410 342270 4508343 4881050 6952172 6743669 1254357 1300364 324854 287877 302692 304200 351893 339763 333519 334521 230294 231993 743469 719233 1620771 1574797 489158 482753 702720 710275 888043 865812 927652 936907 980611 991155 959245 1075313 2332794 2434461 1365183 1187176 773323 756735 931659 928813 973053 986782 1019145 1037911 1159493 1158782 5299348 5508917 40.15 70.1 1
11:58:27 2024-01-23 731000 717921 221183 217083 351947 360763 384259 383374 243896 243815 295704 301231 335923 340612 4511561 4839294 7027871 6742825 1245458 1296730 325871 288721 305196 305129 351290 341344 333807 334521 231570 232743 757346 717178 1623324 1567337 486814 485529 702947 708189 894913 867041 923693 934248 986297 999540 959245 1066166 2323611 2440216 1445002 1178670 776140 761638 928986 930166 980493 990464 1011856 1027861 1159493 1166248 5314533 5501754 40.15 70.2 1
11:58:28 2024-01-23 732103 720567 220577 216444 351731 360871 384302 378997 244210 243707 294766 299862 335958 341095 4502285 4775033 6947317 6752448 1259814 1298575 323842 288757 302656 305093 349702 341537 333807 333830 231804 233335 752168 714621 1610066 1576625 485428 486217 708396 709194 890033 870743 927538 928806 978421 1001697 968193 1069296 2327823 2455307 1375995 1170912 776783 763265 927695 922232 979371 991868 1019691 1024556 1152923 1158022 5310880 5486943 40.15 70.2 1
11:58:30 2024-01-23 727412 720608 221120 216069 354798 360569 383996 378961 244175 242540 294317 302643 334702 341095 4505128 4842735 6934684 6743910 1255327 1296643 324854 287873 305469 303275 351893 341068 335732 333830 232340 233335 740053 720264 1638009 1575489 488428 484500 706391 713307 885583 863899 932317 935352 976391 992593 964785 1078793 2335466 2437327 1400002 1182038 772768 760670 935025 928918 968530 982611 1021431 1032361 1159493 1153867 5265617 5496322 40.15 70.1 1
11:58:31 2024-01-23 731519 719253 221111 215108 353788 360835 382007 381214 243953 242913 293904 300809 335958 339611 4502182 4849927 7014445 6745531 1237479 1296730 325835 286754 302727 305093 350795 341344 333807 334521 231012 231993 749268 721296 1597059 1561779 485484 485529 703220 711098 889339 867041 925670 934248 985449 999297 960892 1067945 2322460 2439060 1415083 1182038 778424 757844 925099 930205 979609 982647 1013861 1029094 1162143 1161230 5333971 5494781 40.15 70.2 1
11:58:32 2024-01-23 731766 719517 220471 216444 351983 360799 384302 378997 244175 240719 295124 299897 335958 340612 4492803 4770866 6919878 6753151 1257082 1296625 323355 288314 302196 304200 349702 341344 333843 333830 231570 233007 745771 713092 1611376 1576897 485428 486217 707393 708152 890033 871870 930191 931603 980558 1001551 969602 1070397 2329089 2452901 1396235 1169946 774483 764035 927732 922342 977056 992316 1019691 1023099 1151289 1156314 5303016 5486943 40.15 70.2 1
11:58:33 2024-01-23 724621 719803 221116 216073 354042 360183 386042 378925 244175 242505 293904 301760 334984 341095 4498971 4825369 6901945 6734518 1261091 1298483 325344 287873 304313 304664 351893 341068 336206 335754 232328 231636 747818 720264 1604337 1575489 488204 484660 708972 714174 887688 865167 932168 939576 976973 993150 964674 1078961 2329687 2432599 1443007 1181273 771734 760639 931659 927449 972702 982647 1023197 1032124 1155424 1152235 5261567 5486943 40.15 70.1 1
11:58:34 2024-01-23 727902 718465 220754 215738 354798 360871 381971 381214 244210 242913 293975 302431 336465 339611 4498971 4868472 7005093 6734290 1235988 1296730 325871 286992 303579 305093 350230 341814 333807 334556 231570 231993 749268 722848 1602266 1566959 487508 486217 704219 712221 893291 866931 926180 935518 983430 997352 958973 1070904 2325155 2441948 1475356 1182038 777802 756735 926414 930902 980294 982647 1013898 1030563 1162143 1163846 5333344 5486943 40.15 70.1 1
11:58:35 2024-01-23 726820 719549 220471 216936 351947 360497 384302 379033 244722 241761 295453 299862 335640 339998 4492803 4766560 6919878 6762427 1264617 1296730 323877 288350 303451 305989 351537 339250 336609 336595 231256 233792 749268 711809 1650817 1583353 487508 483290 707230 709074 887470 871159 931617 930902 977740 997352 967018 1071912 2338441 2445952 1484259 1170308 773943 764495 930338 922342 974252 993286 1022754 1029094 1146257 1154644 5239288 5486943 40.15 70.1 1
11:58:36 2024-01-23 721753 718201 221120 216263 352051 359351 383188 382292 244175 242167 294766 301724 334679 340788 4502182 4867994 6952172 6745531 1255327 1296643 325835 287738 303365 304592 351569 342444 336919 336668 231067 233992 749923 722106 1605071 1576284 488391 482717 704357 712621 888955 865167 929556 935352 977765 994422 964170 1076655 2331135 2431009 1439018 1184641 772280 756066 934345 928813 968530 984873 1019841 1033868 1158814 1154608 5267608 5492402 40.15 70.1 1
11:58:37 2024-01-23 731770 717414 220458 216413 351983 360799 381971 380884 243765 241929 295955 299933 334984 340575 4498971 4835836 7023797 6753151 1245439 1298365 328600 288234 302301 305666 350616 341200 335696 337144 231265 234652 757346 717178 1625899 1566224 486814 486217 702720 708152 894802 869507 926025 934248 984736 998798 959245 1065887 2323502 2440216 1415083 1178670 776693 758952 927073 926111 977749 988315 1011931 1029094 1155461 1164670 5306671 5483661 40.15 70.1 1
11:58:38 2024-01-23 728927 720348 220431 216478 352019 360763 385496 379033 244175 241390 294802 299862 335958 341337 4495866 4761456 6920130 6773818 1260289 1298538 324911 288613 305593 304449 350051 341200 335732 335718 231768 233171 753618 715904 1607082 1576610 485428 485529 709438 709074 889002 871196 928846 928886 978494 1001697 968428 1070866 2325272 2452901 1392469 1165990 774483 761214 927732 922342 975671 993286 1019841 1025853 1151289 1156350 5295824 5492402 40.15 70.1 1
11:58:39 2024-01-23 725758 718465 221307 216258 354547 360763 384302 379033 243800 242167 294524 301724 334984 339210 4502182 4835847 6942739 6744582 1258008 1298538 325694 287837 305469 304700 351893 342931 337121 336193 231732 231993 757279 721296 1622852 1576284 487735 483131 705391 713307 888138 864585 930954 937597 975656 993998 962534 1078998 2331135 2431009 1426086 1182955 771734 756735 934345 927497 971011 984873 1021296 1032398 1157993 1157168 5267505 5496322 40.15 70.1 1
11:58:40 2024-01-23 730995 717962 221466 216931 352055 362717 382007 382292 243765 242167 294957 300809 335711 340612 4489599 4840835 7001573 6744582 1238362 1296730 325835 287522 306728 304878 350759 341861 333843 334287 231256 233992 755068 720413 1610337 1562889 485864 485873 703220 710275 892900 867041 926330 934248 984201 997389 959208 1066166 2321576 2440216 1415083 1177831 776160 758511 926414 928850 977749 982683 1012145 1029094 1162143 1163022 5322398 5486943 40.15 70.2 1
11:58:41 2024-01-23 728927 719835 220427 216448 351974 360799 384337 379033 246256 242133 295217 299862 334984 341358 4500094 4758035 6912299 6762427 1263905 1298575 323877 288314 305096 305129 349451 340206 336206 335754 231768 233171 752168 715390 1625196 1575779 485428 483473 707393 707149 887595 871196 930254 928886 977765 1001428 968428 1071950 2327823 2452901 1432689 1165990 772837 761214 930338 924692 976363 993989 1021296 1026091 1152923 1156350 5252485 5486943 40.15 70.2 1
11:58:42 2024-01-23 723659 718501 221466 216258 354547 360183 383223 382022 243182 243815 295002 302132 334702 341542 4499683 4836406 6932442 6739328 1257119 1296663 325730 287647 303615 304664 351857 340074 336206 333830 231407 233335 746369 721296 1598239 1574370 488428 483473 705891 713307 888138 864548 931617 938080 975656 993998 964785 1078722 2327823 2425241 1488329 1182000 772328 757844 934345 927497 968530 982381 1022025 1032361 1157136 1154684 5267505 5496322 40.15 70.1 1
11:58:43 2024-01-23 731766 712336 221506 216413 351695 360546 385532 382074 243521 242098 295525 300668 335817 340186 4509115 4837215 7003807 6768968 1249026 1296730 324627 288431 303666 305558 351857 340313 333807 334556 230329 232096 748452 715131 1648254 1567677 486245 484843 703146 708189 894802 868659 923693 931599 986025 1000282 962047 1066535 2327823 2452901 1403345 1175316 778912 761214 927732 926111 977749 988315 1013376 1029094 1155461 1164670 5318650 5477565 40.15 70.2 1
11:58:44 2024-01-23 724763 721684 220220 217584 353934 359243 384194 381643 244753 242958 295525 302041 334269 340237 4502182 4797265 6932141 6762427 1269762 1295688 324627 288350 300856 305558 351893 340038 335732 336229 231047 233335 749268 710048 1649500 1585845 487699 483473 706391 709194 887590 871196 932982 931599 975656 991742 968465 1072788 2337095 2451161 1478154 1171974 772837 765581 931659 922342 976363 993989 1022469 1031336 1146293 1157204 5239288 5504232 40.15 70.2 1
11:58:45 2024-01-23 723534 718356 221019 216340 353974 362108 384735 383067 244036 242167 295539 301760 335019 340752 4502182 4834241 6937245 6743669 1256223 1296643 325871 288491 304078 305129 351893 340313 336681 335754 231768 232027 746369 721296 1607042 1576897 488428 483204 705391 713814 888226 865812 932317 938117 978494 993998 962768 1078998 2334454 2431009 1474084 1182955 772285 756735 935674 929337 970594 982647 1022195 1033906 1160496 1156133 5286317 5514441 40.15 70.1 1
11:58:46 2024-01-23 732522 719616 221670 216792 352015 360835 382883 382292 243639 243815 295833 299897 335958 340612 4493255 4832494 7018792 6753048 1241903 1294889 326855 287909 302444 305773 351591 341308 333843 334556 231605 232062 749923 719233 1610840 1563999 486245 485529 701225 710275 894802 869507 926330 934248 984736 1000721 959282 1069620 2325155 2443681 1472049 1178670 776693 760084 927732 929933 979834 988315 1013225 1032978 1164452 1167148 5301447 5499520 40.15 70.1 1
11:58:47 2024-01-23 727940 719554 220431 216444 352019 360618 384878 381214 244210 241964 295596 299355 335711 339998 4492558 4756383 6919878 6771805 1264655 1298511 323877 288648 303635 305558 351821 340277 335732 334018 231083 231314 749268 711061 1616215 1581381 486971 483473 706391 708189 887507 871196 931654 931599 975620 991706 967018 1072513 2335434 2449423 1474084 1169946 772280 765038 931659 923568 976823 993537 1024947 1031997 1148586 1158782 5240961 5474175 40.15 70.1 1
11:58:48 2024-01-23 721476 718360 221120 216927 354047 360219 383223 382380 243931 241929 293716 301795 334948 340237 4495763 4851688 6939083 6734328 1253501 1296730 325380 287675 302727 305129 351893 339012 335732 334556 230329 232062 747901 720413 1607730 1572135 488811 483131 703183 712295 886787 867041 926841 936678 983504 992593 963415 1075887 2331135 2431009 1397477 1184641 775000 760093 935415 931415 972665 986230 1016714 1037520 1161143 1160519 5276722 5496322 40.15 70.1 1
11:58:49 2024-01-23 728927 717414 220431 217689 352046 360763 382007 382833 244210 245822 295704 300845 334984 340612 4489440 4822109 6985156 6753048 1257044 1296730 323390 289018 304134 305129 351893 343419 333337 335800 231012 231670 741483 711061 1620131 1575216 487699 486217 704357 709231 893534 871196 925010 930203 983504 1000282 965303 1063462 2324516 2470388 1463146 1176013 778912 765544 925062 926243 983047 992439 1016863 1028361 1154606 1163022 5323938 5482063 40.15 70.1 1
11:58:50 2024-01-23 723534 719485 219710 217425 354547 361080 383152 381752 245270 242446 295181 303068 333907 340237 4499221 4803239 6925339 6762694 1273718 1298575 324911 288852 302620 304165 351893 340792 335732 336704 231051 231993 749268 711809 1618343 1586117 490549 485259 708396 712295 890666 868890 930254 936907 975656 991670 973062 1080339 2343449 2457605 1474084 1181195 775605 764890 935637 923418 974085 988279 1024379 1034209 1152887 1155502 5253004 5485955 40.15 70.1 1
11:58:52 2024-01-23 721744 717626 221085 216448 354047 358557 383116 383103 244175 242133 294766 301724 334913 341064 4502182 4872510 6958333 6745531 1253098 1297652 325871 288075 304603 305093 351893 339727 336681 334486 231336 232027 748452 721586 1606096 1574370 489158 483473 705391 714148 889632 867041 930217 941548 983311 995834 966808 1078886 2335110 2434976 1436601 1185418 773390 756735 936339 928542 971247 987663 1022754 1033868 1161068 1157141 5265617 5498706 40.15 70.1 1
11:58:53 2024-01-23 732039 717898 221812 216444 352010 360835 383116 382292 243935 242674 295389 299897 335923 340333 4499221 4845146 7000102 6753302 1245458 1296730 325835 288991 301701 305989 351857 341308 333555 334556 230329 232062 745510 716666 1631112 1570312 486208 485873 703220 709194 898395 871907 925987 934838 986997 1002259 963229 1069231 2329089 2448890 1407258 1178670 780621 763375 929052 927598 979834 991001 1012382 1029094 1157099 1163735 5322232 5482025 40.15 70.2 1
11:58:54 2024-01-23 728659 720572 220467 216897 351983 360472 386042 381214 244210 242098 295704 299897 334984 340201 4492803 4747057 6912135 6772086 1262815 1296606 324819 288721 302429 305989 351254 340277 336206 334486 231570 231797 749268 711061 1631735 1581381 488204 483181 708972 710591 889363 873222 932832 932930 977703 999641 966945 1074746 2335743 2451237 1480189 1170987 772837 765013 932991 922342 974943 993989 1023159 1031758 1146257 1157131 5233620 5477565 40.15 70.1 1
11:58:55 2024-01-23 721241 717662 221156 216409 354042 358522 382847 382292 244140 241912 294766 301724 333907 341028 4492803 4853084 6948981 6734518 1254890 1296730 325344 288721 304566 304771 351893 340241 333843 335530 230294 232027 754337 719513 1624755 1576284 490475 484047 704219 713196 895750 866931 930303 939412 983504 992593 963710 1077061 2331135 2434461 1357506 1188022 776693 758952 931659 931525 974085 982647 1019114 1035416 1162143 1160519 5284455 5486943 40.15 70.1 1
11:58:56 2024-01-23 727940 717383 220431 217117 352055 360763 381668 382833 244928 242787 294605 301478 334948 341095 4495763 4826548 6981411 6758126 1257082 1294889 322869 288757 302620 305129 351893 342163 333555 338874 231483 233956 745771 711809 1607463 1576610 488665 488290 707230 710238 894913 871159 928700 934926 985598 1001660 965574 1066203 2327823 2462121 1474084 1175316 778912 765581 925099 925622 983358 994685 1016901 1029094 1154570 1161377 5316511 5477565 40.15 70.1 1
11:58:57 2024-01-23 723534 719554 220365 216746 355048 360690 382847 378961 245718 242098 294731 303494 334948 339246 4489829 4816718 6902221 6743669 1272242 1298575 324658 288468 305972 303879 353666 341164 336407 337382 231625 232971 763816 715390 1654264 1584755 490549 485529 709247 714174 888702 868890 935015 935315 977777 996631 968428 1077423 2332794 2452901 1443007 1181273 774483 762294 934073 928307 974085 988279 1026226 1035454 1155461 1153867 5275036 5491525 40.15 70.2 1
11:58:58 2024-01-23 725353 718497 221089 216931 353776 360763 381971 382292 244963 242133 293939 301241 334948 340575 4498971 4884686 6986389 6726385 1247236 1300363 327210 288459 303472 303133 353848 344397 333735 338135 231392 233663 758750 719233 1645112 1571862 491209 487252 704219 714157 893276 866399 927652 940115 986297 996109 964099 1072438 2327823 2449423 1413126 1189818 778912 758915 930338 931562 979834 984873 1015379 1032361 1166317 1161377 5349409 5496322 40.15 70.1 1
11:58:59 2024-01-23 733854 718465 220436 217083 354047 362622 384170 378997 245305 241761 295747 301724 334984 338541 4498971 4804862 6951945 6763447 1258486 1296656 324839 288383 302549 304949 351677 342379 333572 334591 231047 233007 744341 711809 1626623 1575489 487699 486467 706690 710275 889339 870542 927652 931599 981342 1003114 965574 1066535 2325155 2462121 1480189 1173643 778912 765581 925757 923493 982659 993989 1019565 1026128 1153753 1158022 5318701 5477565 40.15 70.1 1
11:59:00 2024-01-23 722780 720348 220396 216444 355546 360183 383116 378889 244973 242098 293904 303068 334948 341095 4499060 4808609 6904112 6735150 1271582 1298501 324093 288757 302692 303915 354653 343419 335732 334486 231174 233007 749268 711809 1622166 1586117 490549 484843 709438 713814 888138 867041 931471 936907 977084 997352 971293 1077423 2334454 2452901 1474084 1180353 774483 762871 934345 926007 972702 988279 1024691 1029354 1152923 1152235 5269382 5477565 40.15 70.1 1
11:59:01 2024-01-23 725827 717383 220431 216224 353564 360763 383356 381752 244210 241761 293626 303031 334913 339574 4493837 4877613 6979356 6725054 1240645 1296730 326640 288409 306121 303240 351857 341861 333807 337352 231483 231636 758750 721296 1598406 1565111 489158 487252 705391 714322 893350 865812 926330 938746 985598 997352 962047 1072713 2323502 2443681 1441013 1184641 778912 756698 929052 931562 977749 982647 1015379 1032072 1167107 1162199 5342749 5482248 40.15 70.1 1
11:59:02 2024-01-23 732995 719013 220467 216780 354047 362948 383152 378731 244893 241761 294552 301760 336217 338764 4502674 4784359 6958333 6750406 1259387 1297652 323390 288639 304792 305379 351893 342415 333807 334287 231804 233007 750952 712075 1623858 1576897 488428 485292 708396 712295 892267 869926 929556 934248 984201 1004533 967018 1066203 2325155 2462121 1488329 1174479 777247 764495 927459 924211 980530 993989 1021296 1029094 1155388 1160519 5291826 5482248 40.15 70.1 1
11:59:03 2024-01-23 722780 720644 220396 216483 353325 360183 383152 378673 245473 243815 294431 303351 334843 341542 4503116 4810997 6902221 6743669 1270120 1300363 324911 288757 305686 304200 353634 341308 335732 334556 231570 233007 755052 715131 1619620 1584482 490549 484843 710445 715338 885707 867041 934262 935352 977084 991634 971983 1075523 2333738 2452901 1472049 1181273 774483 763412 934345 926939 974215 989711 1026189 1033906 1155424 1155502 5267505 5490004 40.15 70.1 1
11:59:04 2024-01-23 724791 718465 221120 217549 355980 360474 384332 382219 244788 242604 294445 304348 334772 340948 4502182 4884415 6981411 6734518 1240645 1296730 324854 288491 304542 303915 351893 342343 333807 334556 231012 233335 750718 721296 1617898 1566224 489158 486431 705891 714322 894802 867041 926991 939843 985598 997352 963415 1072519 2323502 2443681 1415083 1186330 778912 756698 929020 931562 977749 984873 1016863 1029391 1167144 1163022 5352155 5493148 40.15 70.1 1
11:59:05 2024-01-23 734044 721684 220873 217017 354761 362803 385532 378781 245165 243815 295389 302643 336429 339057 4497057 4775747 6962720 6735872 1260714 1296730 323129 288757 304566 305129 351857 342379 333807 334252 231768 233335 751488 712359 1621823 1576610 488811 485292 708396 712113 892267 871159 927500 934248 982770 1004264 966981 1068057 2325155 2467837 1482224 1173643 778357 765581 927073 924965 981961 993989 1020568 1026091 1156829 1161377 5311030 5490087 40.15 70.1 1
11:59:06 2024-01-23 722780 720421 220295 216978 354967 360039 385532 378961 245683 241761 294766 303494 334702 339759 4502182 4822632 6891902 6743669 1273755 1297563 324911 288852 302692 304628 353884 341032 333519 334521 231570 233007 752917 711809 1644277 1585610 490549 484843 709438 714322 889405 867041 933019 936907 977084 996814 971256 1078722 2334454 2452901 1472049 1182955 774483 763412 934345 926280 974085 988315 1026189 1032361 1155963 1156133 5276609 5485879 40.15 70.1 1
11:59:07 2024-01-23 725358 719638 221289 216448 352271 359640 383137 382074 244823 242098 295424 301206 334913 339246 4505128 4877744 6986113 6729929 1245962 1298520 324890 288761 304992 304165 351893 342379 333807 335565 231372 231831 749268 721296 1605217 1567677 490549 485256 705121 715338 894802 865812 926330 940782 984736 997352 964785 1072443 2325155 2449423 1407258 1188022 778912 759479 930998 931562 977749 986877 1018416 1034873 1168765 1160409 5352673 5489928 40.15 70.1 1
11:59:08 2024-01-23 731059 719803 220396 217549 354547 360726 383356 381214 245683 241761 295561 301724 334984 340612 4489599 4822150 6957180 6743669 1260714 1296730 324911 288757 302692 305773 351893 342415 333807 335565 231732 233335 752917 712075 1609665 1576897 489158 485976 706391 710275 894530 871196 927500 934248 984201 1003901 965611 1068057 2326169 2465819 1452981 1175316 778912 765581 928986 927389 985383 993952 1019728 1028982 1159493 1162074 5314533 5483661 40.15 70.1 1
11:59:09 2024-01-23 721544 719481 220013 217104 355048 359388 386079 381214 245718 245786 294802 302510 334913 339759 4492803 4812638 6910553 6753302 1275802 1296606 324911 288757 304603 304664 353884 340313 333843 337584 231768 233335 760222 711809 1628746 1586117 491672 484843 709942 714322 889669 869507 935015 937379 975693 997352 971293 1078793 2337095 2458630 1446997 1182758 777272 764789 935637 926243 975434 992500 1027880 1034986 1154561 1153829 5269339 5486943 40.15 70.1 1
11:59:10 2024-01-23 725860 719638 221311 216439 353825 360763 381971 382834 244928 242133 293716 301241 334948 340612 4495763 4877744 6990756 6734556 1239762 1294889 324592 287909 305006 304414 351857 342379 333807 334556 231407 231993 748725 721296 1622531 1563999 488428 485256 705355 714322 896825 867041 926330 938080 984772 997352 962047 1072438 2326364 2446008 1445002 1186330 780025 759467 930101 934172 979646 986266 1015379 1032398 1168654 1164670 5342749 5486943 40.15 70.1 1
11:59:11 2024-01-23 728927 719009 220431 216444 352015 360835 384914 381214 244722 242133 295181 299933 335994 341095 4489599 4745401 6910553 6758126 1257119 1298575 323877 288554 304603 305129 350795 343419 335732 336229 232492 233335 753618 714621 1621809 1576625 486208 486217 709438 710275 890967 873742 930292 931599 981379 1002931 974451 1072211 2331786 2457605 1394352 1169318 777272 765581 930338 926280 979834 995917 1022754 1028324 1152120 1161377 5286227 5486943 40.15 70.1 1
11:59:12 2024-01-23 724424 719522 221466 216293 354798 360474 385491 381214 244175 242709 295747 302431 334984 341095 4492803 4822109 6912411 6734290 1256223 1296643 325871 287877 303615 305129 351893 341308 334569 335754 231518 231993 746369 721296 1621869 1576897 489158 484573 707393 714322 889488 867634 936977 942256 981878 997520 968222 1082046 2331786 2432100 1440513 1182955 772837 758989 938338 929267 972702 988315 1025914 1036781 1160496 1156314 5265617 5494819 40.15 70.1 1
11:59:14 2024-01-23 731519 720307 221847 216444 352051 362948 383152 382292 243674 242709 295704 301513 336229 340612 4489440 4839407 7014445 6734290 1241903 1294889 327384 287909 305252 305008 351627 341861 335732 334591 231732 232027 760222 720779 1617554 1567677 487856 486217 705184 712113 899187 871982 926255 936907 991211 1004191 963951 1071149 2327823 2445952 1476119 1179519 778912 762871 929020 931106 981961 992584 1013935 1032072 1162143 1167257 5310739 5486943 40.15 70.1 1
11:59:15 2024-01-23 728927 718501 221120 217122 352055 360726 384337 381752 244928 242133 296149 301266 334984 340309 4492841 4755450 6925339 6742900 1265595 1298483 324890 288766 301489 308859 351893 340277 336444 334556 231804 232062 750718 711061 1634446 1584951 490301 485529 708396 710164 890749 874466 932832 934174 979843 1000282 970566 1077146 2342086 2455145 1480189 1174479 773323 765581 933682 924309 977056 993989 1024654 1030893 1149620 1158059 5237083 5479735 40.15 70.1 1
11:59:16 2024-01-23 721236 718501 221812 216483 354798 360799 385491 382833 244175 242709 294802 302643 334984 340273 4495487 4821962 6912449 6734290 1255641 1296730 325906 288314 305469 305129 351893 339763 334534 337107 231518 234652 749923 722330 1623154 1576610 489047 483327 707156 714322 892563 867041 932317 940819 983038 991634 965574 1085526 2334454 2434461 1413126 1184641 773943 758952 937005 931562 973393 982683 1022025 1039928 1161319 1158022 5267303 5492402 40.15 70.1 1
11:59:17 2024-01-23 728927 717957 221652 217113 352051 360835 383188 381453 244210 241796 295740 301266 335994 341484 4489599 4822109 6994481 6753048 1252457 1294889 323912 288852 301984 305773 351569 344286 333699 336471 230708 234322 746369 714111 1646910 1576009 488974 486907 704320 710275 897384 875088 927577 932856 987636 1003114 968525 1068095 2327823 2464339 1335677 1177831 781139 764495 927732 926147 983865 992584 1015379 1029094 1157956 1167102 5314743 5474175 40.15 70.1 1
11:59:18 2024-01-23 724424 718497 220467 217455 352055 360208 384878 381752 244963 240754 296156 301760 334984 340273 4483424 4764828 6910553 6762427 1264323 1296663 327637 288604 304603 306420 350652 340206 336681 336668 231376 233992 747818 713092 1628871 1576897 487316 485259 709905 710238 890666 875019 935015 934174 979916 1001697 970603 1075887 2337095 2451161 1452981 1171974 774483 765581 934345 926919 977749 991697 1025951 1029391 1151289 1161377 5233727 5474175 40.15 70.1 1
11:59:19 2024-01-23 724145 721389 221661 216444 355044 360835 385491 382292 244390 242878 295253 302643 335019 338972 4489599 4824111 6920925 6745358 1258486 1298575 327224 287837 304434 304949 353580 341681 336645 336229 232855 232027 749268 720264 1631671 1576610 489158 485873 708433 714157 889363 867041 934804 940819 979916 991742 965648 1081268 2334454 2434994 1398119 1182955 773931 761178 937005 931290 973393 989711 1026226 1037707 1162143 1156350 5260086 5496322 40.15 70.1 1
11:59:20 2024-01-23 732103 718506 222194 216409 354047 362948 383188 382292 244175 243286 295668 302169 336500 340612 4492558 4841763 6971902 6739762 1238362 1300259 325502 288577 305794 305129 351893 342451 333843 335565 231554 232027 750718 721296 1610536 1562889 489010 486012 706391 713147 894581 868890 927500 939448 984772 1001697 963415 1072788 2323502 2443681 1476119 1185418 780582 758989 929609 934211 981961 989747 1016938 1032398 1168873 1162913 5333344 5483030 40.15 70.1 1
11:59:21 2024-01-23 728655 718501 221125 216815 352055 360871 385185 381214 244963 242133 295704 300809 337008 339210 4486398 4752850 6912336 6763447 1262095 1296730 323947 288757 302727 305307 350616 341308 336681 336229 232527 231670 754525 715904 1602680 1576897 486245 486217 709942 709771 891004 873779 933019 931599 984201 1000647 971293 1075887 2327823 2452901 1484259 1165990 774483 764495 931424 926204 977749 991661 1020253 1030601 1152923 1159698 5259988 5474175 40.15 70.1 1
11:59:22 2024-01-23 723596 719554 221812 216108 352297 360835 385491 381214 244245 242913 294802 302643 334984 338223 4500094 4826070 6904112 6724912 1259296 1300363 325835 287873 306144 305129 351893 341344 336681 335754 232527 232027 749268 720264 1611915 1576625 489158 485529 708433 714194 888138 867041 935682 940819 979223 991706 968428 1081887 2331135 2427564 1398119 1181273 773380 760100 937005 929545 974085 988315 1024729 1035454 1160496 1158022 5258099 5488486 40.15 70.1 1
11:59:23 2024-01-23 733085 717957 221847 216108 352055 360474 383152 382292 243800 242202 295381 300983 336217 340113 4493255 4840311 7003807 6758126 1244492 1296730 325941 288509 304603 305989 351821 341380 333843 334591 230763 232777 746116 716154 1612910 1567677 487735 484650 702294 710275 898738 871196 926330 936242 987636 1003114 963415 1071671 2327823 2443681 1476119 1178670 780025 763375 929052 927449 980530 992584 1013586 1030563 1158778 1166277 5314533 5482025 40.15 70.1 1
11:59:24 2024-01-23 726788 722426 221085 216897 352015 360763 387725 381768 244934 243815 296466 299756 335782 342551 4490250 4751254 6927732 6753151 1264811 1296730 326722 288757 303579 305989 351555 341068 336444 336466 231768 231993 750718 715131 1596955 1581381 487699 484500 708396 710275 890666 875019 934186 934248 980611 1003114 971256 1078191 2337095 2452901 1484259 1171974 774483 765581 934345 926007 977749 991661 1026189 1031589 1152106 1160519 5229883 5477565 40.15 70.1 1
11:59:25 2024-01-23 720665 719638 221559 217211 355136 359895 384771 384188 244788 242774 295596 302378 334807 341917 4492803 4864113 6948981 6743633 1253463 1297652 325835 288838 303615 304021 351893 340277 336206 336316 231372 232096 749923 720264 1613561 1575489 491246 484843 705355 714322 894168 869507 930954 940819 985598 993998 964785 1078083 2337095 2439650 1399433 1187113 776693 761178 935691 931562 976363 990447 1021296 1039928 1162143 1163022 5261526 5489737 40.15 70.1 1
11:59:26 2024-01-23 733051 719638 221289 217654 353938 362803 386627 385007 244753 243815 296573 301724 335958 338223 4502182 4828972 6994481 6753302 1253098 1294889 324890 288757 302160 305989 351893 341344 333627 337086 230976 232062 745825 714111 1623931 1574370 489158 486217 704855 710275 898660 873705 926330 934912 989071 1003114 965574 1066203 2327823 2462121 1360308 1178670 781139 765038 929439 928962 983358 993286 1016863 1033794 1158814 1165417 5328164 5474175 40.15 70.1 1
11:59:27 2024-01-23 725870 721172 221253 217689 351866 360690 384878 381752 244963 241425 296394 302465 334913 341028 4492803 4769049 6930277 6737988 1264323 1297652 324592 288517 301984 305989 351785 339763 336681 334287 231804 231993 750718 711061 1625807 1581108 488391 484843 708396 710275 889632 873742 935682 933585 979880 1000989 972674 1073911 2337095 2452901 1454976 1171103 774483 765581 933682 924884 977749 991661 1024691 1032940 1151783 1162074 5231501 5486936 40.15 70.1 1
11:59:28 2024-01-23 724791 718433 221430 216780 355048 360799 387725 383103 244140 242505 295460 302643 334984 342403 4483424 4812747 6930277 6725126 1255327 1296730 325871 287585 304042 302919 351893 341032 336681 335754 231768 232062 755808 720264 1604339 1574370 489158 482462 706391 714322 890666 867041 933019 940819 981305 991670 965611 1079693 2334454 2425241 1486294 1184641 774483 759794 937005 931562 973393 990391 1024920 1037948 1161996 1160427 5267415 5496322 40.15 70.1 1
11:59:29 2024-01-23 730995 717415 221914 216948 354047 362912 383188 383103 244140 243815 295417 300809 336429 340612 4489599 4828972 7005093 6753048 1250536 1294889 325380 288852 304281 305989 351533 341344 335732 336578 230652 232096 754337 715131 1624836 1572135 488811 486217 704320 710275 898660 873742 926330 935577 987636 1000683 964170 1066513 2327823 2450632 1476119 1178670 778912 763924 931663 934172 985249 993916 1017727 1034247 1162033 1170463 5306948 5490087 40.15 70.1 1
11:59:30 2024-01-23 728927 719517 221125 217083 351650 360726 385491 381214 245305 242133 295596 300809 336972 339210 4483424 4755540 6930277 6762694 1260714 1297652 324630 288757 305469 305129 350723 342102 336444 336047 232492 231993 756518 715131 1609083 1576897 488204 485292 710445 710275 893534 875019 935015 933585 984201 1000719 972674 1072377 2331135 2458630 1420836 1171785 779781 765544 933028 927598 981924 998217 1024947 1028907 1156202 1161377 5292053 5486943 40.15 70.1 1
11:59:31 2024-01-23 726829 721172 221847 216435 353294 360835 385491 378709 244210 243321 294605 302643 334984 338223 4489599 4808290 6911573 6724912 1257429 1298483 325871 288328 304542 304577 351893 341344 334569 336229 232328 232062 747818 721296 1609903 1576610 489158 484843 708396 714972 886714 867041 935682 940819 980410 991706 967018 1081268 2339080 2436709 1373271 1183726 773943 762687 938327 932229 975434 992584 1028459 1037707 1162796 1158745 5258099 5496322 40.15 70.1 1
11:59:32 2024-01-23 730995 719517 221852 216587 354798 363791 383152 382292 244210 243661 295038 301760 336465 339611 4492803 4849927 6991010 6724912 1234834 1296606 325871 287909 304542 305773 351821 342102 336097 334556 231768 232062 750900 722471 1613013 1562079 488428 485292 706391 714322 897462 870731 927538 938080 984736 1003901 965085 1072173 2325771 2444854 1478154 1185418 781139 761638 930375 934211 983358 990427 1019691 1032361 1167144 1164007 5333852 5483661 40.15 70.1 1
11:59:33 2024-01-23 732559 718501 221120 217122 355044 364048 386904 379033 245305 242167 295460 302643 336465 338541 4483424 4766475 6942283 6743669 1257082 1294889 323877 288757 303814 305129 351893 342451 333807 334556 232293 231831 739550 712584 1623835 1576897 489158 486733 710173 713814 891989 873086 934300 936796 987555 1008809 971071 1070752 2330262 2466877 1454976 1175316 779503 765581 930338 927598 984757 991625 1022754 1030212 1157956 1163022 5305127 5477565 40.15 70.1 1
11:59:34 2024-01-23 724387 720062 221430 216444 353330 360835 384032 378997 245305 243234 295955 303494 335019 339246 4492803 4819686 6902221 6724912 1261990 1297563 325835 287999 304542 305129 351893 341825 336681 335754 232527 232027 747818 720779 1616923 1576897 490549 483856 710335 718400 893166 869507 936980 940708 981952 998226 970292 1085144 2332794 2434461 1405652 1184572 773931 761214 937005 930129 973974 991183 1026263 1037707 1162143 1156350 5258099 5486943 40.15 70.1 1
11:59:35 2024-01-23 731000 717957 222350 216444 354047 363791 383188 382292 244175 243286 295253 301760 336465 340092 4486398 4832381 6952172 6724912 1236126 1296730 325348 288350 305042 305129 351893 342379 333843 337584 231768 232027 749268 722330 1596606 1566959 491002 488983 707319 716357 894434 869470 931633 941585 989804 1002405 964785 1075717 2327429 2443681 1478154 1184641 782538 760064 929020 934211 983358 988315 1019114 1032398 1169666 1164670 5345458 5486943 40.15 70.1 1
11:59:37 2024-01-23 732103 719554 220467 217113 352271 364084 384337 380945 244928 242167 295460 299615 336972 339611 4492803 4767473 6929744 6734290 1257119 1296730 323912 288757 303579 304806 351893 342451 333843 334521 232768 233956 749344 715623 1610826 1578853 487552 488983 710409 715065 895112 873844 932982 935577 984201 1007271 972674 1072401 2327823 2464606 1394352 1173643 777802 765581 929602 927598 981961 993989 1022432 1029094 1153753 1161377 5286316 5477565 40.15 70.1 1
11:59:38 2024-01-23 723591 720067 221812 216835 353294 360835 384878 379033 244928 242947 294766 303068 335923 338258 4483424 4812837 6886955 6724912 1253538 1300364 325871 288350 304506 305021 351677 341609 337379 336595 232711 233992 747818 721296 1618962 1578172 490438 486217 708433 715242 889669 867634 936830 942825 981305 997389 968428 1084279 2334454 2434461 1458966 1184641 774483 761214 938338 930129 974085 989711 1025458 1038446 1162143 1158022 5261857 5483661 40.15 70.1 1
11:59:39 2024-01-23 731000 719517 221621 216409 355039 364084 386627 382292 244963 243456 294766 302431 336736 340092 4492803 4840654 7000102 6734290 1238324 1294780 327366 288468 303863 306708 351677 341717 335696 337657 231625 234616 749268 720264 1622085 1571019 488811 486217 705184 710164 899373 873086 926991 936928 991137 1003114 964785 1072438 2327823 2443681 1439018 1178670 781139 764468 930338 930205 981961 993989 1015416 1029391 1162143 1170518 5314533 5477565 40.15 70.1 1
11:59:40 2024-01-23 724429 719517 221120 217798 354047 359676 385220 382292 244963 245894 296789 302395 334984 340788 4483424 4755450 6910553 6765689 1265718 1298575 327210 288649 303508 306636 350616 341164 337157 336668 232293 231993 752168 715131 1591645 1583353 488737 485529 709438 710275 893166 876261 935682 934248 981342 1001697 972674 1077423 2337095 2451161 1439018 1171974 774483 765581 934345 922047 977749 991697 1026226 1032398 1151289 1161377 5220477 5473658 40.15 70.1 1
11:59:41 2024-01-23 719707 719294 221812 216931 354798 359676 384337 380919 244928 242709 295181 302643 336239 341340 4483424 4839181 6933307 6744582 1254890 1296619 329458 288577 305395 305415 351893 340313 334569 334556 231768 234652 742019 720779 1643328 1574370 490301 484806 707393 714194 893534 868890 933594 940819 984201 991706 966981 1080424 2335434 2434461 1472049 1186330 776693 761178 938214 933548 974980 988315 1023234 1039928 1162143 1161377 5267505 5486943 40.15 70.1 1
11:59:42 2024-01-23 732103 718506 222230 217152 354047 362985 384032 381453 244210 242167 296401 301266 337008 338972 4492803 4825482 7016357 6745997 1241343 1297652 327349 288422 304078 305989 351533 342102 333843 335530 232527 232062 749268 723668 1603963 1562889 488464 485292 704393 714174 896747 871196 930254 938080 987636 1003114 964099 1072438 2326169 2445952 1476119 1181273 780025 761214 929020 934211 983439 993286 1019114 1032398 1166873 1165417 5314743 5482063 40.15 70.1 1
11:59:43 2024-01-23 731408 720613 221156 217152 352306 364084 384878 381214 245511 242167 296372 301795 337008 339611 4493656 4780953 6951140 6753048 1260714 1296663 327210 288784 303579 305773 351893 342487 335623 337657 232492 231636 751488 713092 1601313 1576897 488811 486769 710445 713814 893534 873123 933019 935352 984201 1006417 972674 1072513 2327823 2464339 1440513 1176013 778912 765581 930338 925455 982743 991467 1023197 1030601 1157136 1163022 5291586 5474175 40.15 70.1 1
11:59:44 2024-01-23 723293 721404 221120 217156 353856 360763 384032 378997 245718 242167 295253 304240 335711 341432 4490288 4813543 6882301 6745358 1272242 1298520 323616 288757 306032 304878 353884 341344 335732 334627 232492 233171 757206 716666 1620169 1583868 491596 483856 712193 715279 884209 870743 936773 940152 978530 997352 972674 1078925 2335743 2456887 1478154 1182955 776140 764495 936339 928850 977056 992584 1029193 1038171 1160496 1154681 5252053 5498570 40.15 70.1 1
11:59:45 2024-01-23 724791 719554 221533 217152 354109 360871 385532 383228 245266 243815 295453 304348 335817 341542 4493255 4875400 7007942 6715533 1247883 1295688 325380 288757 303615 304664 354420 342163 333807 336342 231768 232062 760222 717178 1656480 1574390 491596 486354 705891 716838 897384 867041 927538 943494 986900 997352 965611 1072415 2331135 2452901 1415083 1190572 781139 762871 931696 933548 982659 982683 1019841 1036967 1169703 1163771 5342749 5483030 40.15 70.1 1
11:59:46 2024-01-23 732555 719558 221373 217580 355441 364663 384194 378889 245371 242063 296221 302854 336582 338911 4486398 4779310 6942241 6743669 1257119 1294889 323651 288757 305252 305522 351893 342523 333807 335565 231978 235132 754347 713092 1610482 1576897 490201 486769 709438 713307 894802 873779 931654 935315 985598 1006417 970566 1070904 2327549 2467837 1458966 1175316 781139 765814 929052 926147 984173 991697 1022922 1031336 1160496 1160516 5305127 5475813 40.15 70.2 1
11:59:47 2024-01-23 723696 722165 220326 217537 356049 360654 384159 381643 246347 243815 295389 303316 334984 340273 4484197 4798014 6901227 6743669 1273755 1296643 322904 292986 304721 305129 351958 341344 335732 335565 231804 231670 749268 713341 1629162 1586117 491945 483856 711960 715242 892267 871232 934077 940819 981415 1002136 973387 1080462 2340421 2462121 1478154 1182955 777802 765581 937005 927226 977749 993989 1029193 1037707 1157956 1158022 5252053 5481987 40.15 70.1 1
11:59:48 2024-01-23 723756 719638 221670 217316 355784 360618 382847 380919 244963 242202 295525 304190 334843 340309 4489599 4868472 6952172 6715256 1249896 1294889 325835 288757 303864 304306 354670 342379 333843 337368 231407 232062 758750 717178 1606054 1576610 492645 485292 706391 716875 894618 867041 931654 944836 984772 991742 964927 1078998 2337095 2449423 1343503 1194824 780582 763412 935025 934211 980567 990483 1020179 1040708 1168691 1167036 5310977 5490004 40.15 70.1 1
11:59:49 2024-01-23 731696 719989 221054 217789 354547 362912 385532 384735 245648 241726 296156 302643 335958 341358 4492803 4811534 6995741 6753302 1253918 1297652 324890 288757 302656 305989 351893 341825 335732 337559 231012 232062 748725 713092 1613006 1576610 490201 486907 706391 712295 900017 875640 928976 936242 990473 1005956 967668 1069296 2332794 2469122 1334477 1180353 782816 765581 931387 930092 987527 996097 1019182 1036466 1160312 1169633 5318587 5474175 40.15 70.1 1
11:59:50 2024-01-23 724071 719517 221528 218297 354038 360111 384878 382292 245270 243815 296609 302360 334948 341028 4483424 4752850 6927493 6753137 1264323 1297652 324854 288757 304603 308895 351857 340313 337157 334521 232456 232027 750718 713092 1623584 1590355 491246 485529 709438 713307 892231 875019 937017 936907 981342 1002405 976138 1078961 2337095 2452901 1480189 1175316 776693 769906 938364 928187 980493 998924 1026077 1037207 1151921 1162074 5227941 5473985 40.15 70.1 1
11:59:51 2024-01-23 722724 719513 221847 216780 355117 360763 385491 383374 244928 242878 295668 302607 335923 340992 4483424 4814568 6930277 6725126 1255327 1296730 327313 288166 304506 305558 351893 341068 335543 334486 231768 232062 750718 721296 1597967 1576610 490549 484623 708396 715206 889375 869507 935682 944165 984201 997352 968391 1082039 2334454 2432599 1407535 1185418 776778 764086 939674 932893 976128 993275 1030930 1038259 1162143 1157986 5261567 5486943 40.15 70.1 1
11:59:52 2024-01-23 732098 721172 222314 216370 354547 362948 383188 382292 244175 243456 295217 301724 336972 340333 4489829 4841700 7005093 6734290 1243401 1294889 326855 288847 302692 305989 350966 342343 333618 334591 231804 233264 752800 717178 1610226 1567337 488774 485220 704357 712295 898660 871196 926841 937379 990510 1000647 964785 1074062 2331351 2448255 1478154 1182038 781139 762837 931700 936816 984798 993989 1019114 1033868 1168765 1167976 5314533 5485389 40.15 70.1 1
11:59:53 2024-01-23 728927 720535 221430 217455 351654 360871 386034 381752 245305 242505 295704 300774 336465 339723 4483424 4749614 6920925 6753048 1259814 1296730 325085 288852 304078 305989 351326 341825 336681 336285 232527 231993 752168 716154 1610482 1576897 489251 485256 710445 711789 894168 876261 937017 934248 987555 1007985 975842 1078608 2331786 2457605 1460961 1170987 778635 765581 934345 926111 979609 999494 1024654 1032072 1155424 1162037 5260091 5482025 40.15 70.1 1
11:59:54 2024-01-23 725795 720572 221812 216409 353825 360835 385455 378997 244963 243286 295217 303068 335958 339210 4483424 4804674 6892869 6725126 1262890 1298575 325835 287873 304542 305221 351893 341825 336681 335754 232819 232027 747818 721296 1615310 1576897 490549 483856 710445 716530 886755 870110 938168 944945 982433 999641 970292 1085181 2338441 2434461 1400002 1183798 774483 764364 941010 931562 974215 991183 1028615 1039928 1162143 1158022 5259956 5486667 40.15 70.2 1
11:59:55 2024-01-23 732034 718977 222506 216889 354798 363754 383152 382022 244175 243491 295453 301724 336701 340333 4480227 4829043 6948684 6725126 1236596 1297652 325800 288314 305472 305558 351821 342415 335587 335530 232293 232027 749268 722471 1602305 1564309 489158 490025 709247 717303 899589 870036 931633 941585 991211 1003004 964637 1074746 2325155 2443658 1472049 1190572 782256 760602 931696 936019 983358 988242 1019841 1035416 1171363 1164670 5345172 5474175 40.15 70.1 1
11:59:56 2024-01-23 733080 720608 221120 217269 355039 362948 383951 379033 245718 242167 296120 303068 335958 340092 4483424 4797865 6951894 6748727 1254890 1293970 323842 288757 303527 305989 351893 342379 333807 336578 231768 231993 753618 711061 1648220 1579657 491002 488983 710409 713270 894434 876335 931633 936870 986997 1005956 971256 1071671 2333017 2469588 1472049 1177694 783808 767758 927732 928155 986269 991661 1021296 1032124 1161282 1163739 5314899 5468186 40.15 70.1 1
11:59:57 2024-01-23 721970 719513 221174 217455 353825 360763 384266 379033 246269 243549 295253 301206 334948 340237 4478084 4802343 6882577 6734290 1274318 1298575 323390 293421 305668 304270 354885 341825 336444 338338 231518 234616 749268 713853 1608454 1590400 493347 486217 711923 716357 895112 872394 935682 940782 984711 1003114 974460 1080424 2340421 2462121 1477391 1181236 776693 767213 937005 927598 977477 993989 1026189 1035416 1155381 1161377 5244853 5477565 40.15 70.1 1
11:59:59 2024-01-23 723803 717917 221125 217117 354392 360533 382543 383374 245305 242167 295453 302080 335640 339759 4492803 4877744 6986389 6715533 1245455 1296730 327065 288842 307760 304806 354202 342235 335587 336979 232810 234652 749268 722848 1645462 1571802 491945 486697 707894 717346 897199 870110 930177 943494 987599 1001697 967348 1077423 2327823 2452901 1413126 1190665 783375 761214 933682 936870 982659 989711 1020568 1038446 1171363 1166321 5345339 5482025 40.15 70.1 1
12:00:00 2024-01-23 730852 719798 220431 217794 355044 362912 382543 382022 245718 242167 295610 303068 336465 338258 4483424 4814799 6967685 6745531 1256166 1299437 326640 290359 305797 306852 351785 342235 333807 337452 231590 234322 755068 713341 1623048 1576610 490301 488983 708396 713307 898475 876261 928789 938241 988335 1006150 971256 1068791 2332794 2473533 1409214 1178670 782693 767758 929020 930593 986969 991697 1019841 1032361 1162143 1167102 5291902 5470255 40.15 70.1 1
12:00:01 2024-01-23 723812 718465 220467 217833 355048 360763 384302 382833 245305 245786 295941 303281 334913 340309 4483424 4778454 6920925 6764332 1273405 1298402 325274 288779 304713 306816 353775 341128 337396 334556 232328 232096 750718 711061 1619863 1586117 491246 486217 709438 713085 892267 875640 937017 936907 983504 1001697 974057 1080263 2340421 2458630 1452981 1175975 776693 768021 937005 926280 977749 997076 1029193 1035416 1152923 1161377 5227941 5474175 40.15 70.1 1
12:00:02 2024-01-23 721481 719009 221812 216931 354798 360799 385491 382025 244928 242505 295372 302643 335958 341340 4480227 4839858 6943712 6735150 1253994 1297541 327437 288644 306450 305773 351893 340313 335543 337621 232349 233067 747901 720779 1606739 1576284 491945 484843 708396 714157 893534 869507 934349 940819 986997 991670 967018 1082076 2337095 2432734 1476119 1187176 776140 761214 939273 932893 974943 991146 1022432 1042938 1162143 1163022 5256198 5474175 40.15 70.1 1
12:00:03 2024-01-23 731000 717921 222359 217083 354038 362985 383188 383103 244175 242878 295610 301266 336465 340612 4480227 4834887 7002570 6735150 1240941 1296730 327349 288278 303615 306852 351821 342379 335732 335530 231732 234616 746369 718362 1621443 1570746 489158 485256 705355 712295 898961 873742 927500 937597 991951 1000683 968119 1072438 2331135 2452901 1450239 1178670 782303 765581 931659 931562 983865 993989 1016901 1032072 1162143 1172177 5314533 5468186 40.15 70.1 1
12:00:04 2024-01-23 723838 719513 221816 218507 354047 360438 384878 382292 245511 245757 296789 303068 334948 340788 4484358 4754402 6922923 6743669 1265680 1298575 324854 288491 302196 309330 351893 340960 336681 334521 231804 232062 750718 711061 1627352 1586117 490201 485947 709942 712295 890967 876261 937017 935577 982770 1003114 974057 1078961 2340421 2452901 1482224 1175316 776693 768849 937005 926676 977749 997343 1030385 1035379 1152106 1161377 5227941 5477565 40.15 70.1 1
12:00:05 2024-01-23 719707 719258 221816 217083 355044 360183 384337 381757 244973 243815 296221 302394 335711 341713 4490250 4859999 6948422 6734518 1253994 1296730 328514 288752 304078 305989 352945 341344 335732 337322 231768 233264 744919 718719 1616681 1576610 492645 486217 706391 715242 897384 870743 932291 944836 986166 997352 965611 1077317 2337095 2443681 1365183 1192379 778912 763412 937005 935266 979834 991183 1022432 1038626 1167971 1164670 5261526 5474175 40.15 70.1 1
12:00:06 2024-01-23 731059 718506 221812 217794 354780 362658 386627 384968 245231 243815 296457 302004 335852 341542 4480818 4810400 7005093 6745078 1251196 1294889 325871 293214 302692 305665 351893 342379 335732 338114 231047 233299 752866 715131 1617925 1572135 490201 485976 706391 713307 899827 876261 927500 936678 990546 1000719 968428 1072676 2332794 2462121 1348571 1179379 783808 765581 932327 931562 986269 991661 1016901 1031626 1162143 1170518 5314894 5464286 40.15 70.1 1
12:00:07 2024-01-23 723534 721689 221568 218603 354616 360618 385041 382833 245165 243129 296466 302926 334807 343281 4474046 4774207 6914442 6753151 1269762 1296730 325835 288757 302408 308967 353884 340828 336681 334591 232492 232062 758693 711061 1641502 1586117 490549 485529 710445 712801 892267 876261 937017 936907 984899 1003114 974057 1080415 2337095 2452901 1454976 1175316 776693 768057 938064 926939 980530 997343 1028459 1036353 1152923 1163022 5220477 5483661 40.15 70.1 1
12:00:08 2024-01-23 722631 718360 222364 217502 355295 360654 386470 384460 244788 242878 296100 302855 335958 341304 4483424 4811558 6934684 6724912 1255327 1296730 326855 288757 304542 305989 351893 341068 334605 334018 232527 232743 747818 721956 1616347 1576897 491011 485529 709438 715242 892267 869507 937017 943494 984201 1000246 971293 1084429 2335434 2434461 1432689 1184641 776140 761679 940212 933548 976363 991146 1026226 1039928 1164621 1163022 5271080 5490125 40.15 70.1 1
12:00:09 2024-01-23 733149 719642 222333 216305 355263 364048 383223 382562 244210 243696 296358 302253 336937 337960 4487571 4840835 6977037 6725126 1236089 1296730 325906 287311 305042 305989 351821 342415 335732 335565 232492 232096 740053 721956 1632005 1565111 489158 488983 707393 714157 898660 871196 931617 940819 989808 1003114 964785 1072528 2325155 2443681 1422907 1184641 782256 763141 931659 936205 985570 992584 1022103 1037948 1172095 1170390 5320312 5480655 40.15 70.1 1
12:00:10 2024-01-23 733852 720026 221125 217117 352306 364896 384735 381177 245683 242167 295704 302643 336866 339611 4483424 4766475 6938529 6734290 1259537 1298575 323912 288757 305469 305989 350472 342415 336681 334556 233254 232027 750059 714621 1631031 1576897 488464 486733 711960 714322 894530 876261 935682 934653 986997 1008735 974057 1077423 2331135 2462308 1424674 1171974 778912 765814 931696 928769 985421 998107 1028615 1031997 1159493 1164597 5301511 5477565 40.15 70.1 1
12:00:11 2024-01-23 724658 722719 221568 216897 355610 362948 386070 381498 245025 243491 295435 303494 335958 339759 4483424 4819686 6892682 6724912 1257429 1298520 327119 288757 304577 308859 351893 341068 335578 337621 232492 232743 754337 721296 1639913 1576897 491672 485529 709438 716801 894913 870125 935834 944165 985598 1000282 968502 1085030 2337095 2434461 1484259 1186330 777900 764364 942354 936870 976860 990281 1027880 1041301 1165374 1162875 5258099 5489307 40.15 70.1 1
12:00:12 2024-01-23 732872 718465 222194 217502 354047 363754 384337 384968 244210 242913 297207 301724 336972 339210 4483424 4812837 6985156 6743669 1250816 1294889 325871 293214 306273 308931 351893 342379 335732 337594 231407 233136 740569 715131 1614667 1573252 490201 486012 706391 713307 900786 876261 927538 937379 992547 1006417 967704 1072713 2334454 2462033 1361219 1182000 783375 767758 934308 932893 986122 996768 1021296 1034459 1162143 1170518 5291864 5442623 40.15 70.1 1
12:00:13 2024-01-23 726825 720699 221847 217828 354042 360799 385527 382292 245305 242540 297324 301760 335994 340788 4470855 4728131 6906648 6743669 1264617 1296606 324890 288757 305313 304542 351893 340828 336681 334556 231804 232062 740053 711061 1648455 1585845 490549 486217 710445 712295 889339 876261 935405 935315 983504 1003114 975146 1078773 2345122 2457605 1484259 1175173 777272 769943 936968 927598 981961 997379 1029193 1037520 1152923 1164670 5226572 5470255 40.15 70.1 1
12:00:14 2024-01-23 725795 719013 221883 217117 353294 360871 386378 382022 244963 243321 295460 303068 336229 340044 4486398 4800672 6892389 6715533 1257466 1296606 326820 288468 304577 305558 351893 341861 335578 334521 232527 232096 747818 721296 1615620 1576897 490549 485346 709438 716330 889339 869507 937017 946031 985449 1001768 968318 1085090 2337779 2437327 1438557 1184604 776140 763141 940212 932893 976363 991146 1027842 1040708 1165411 1161377 5248694 5486943 40.15 70.1 1
12:00:15 2024-01-23 732039 718501 222542 217451 354047 364048 384032 383374 244175 242913 296156 301760 337008 338223 4477032 4818708 6990756 6724912 1239560 1295810 327614 288314 304078 308895 351002 342415 336206 336071 232492 232777 750718 720413 1614386 1567677 489158 485976 705891 712295 899567 876959 931558 940915 993248 1008809 968912 1075749 2332413 2445971 1480189 1181273 782940 765581 931659 934211 985570 996805 1019114 1033906 1164452 1170610 5305127 5473658 40.15 70.1 1
12:00:16 2024-01-23 726825 720062 221656 217828 353789 360835 385491 381752 245340 242202 296443 302219 335994 341304 4470855 4748670 6892682 6753048 1264617 1297652 325380 288757 302692 304542 353884 341344 334569 337829 232890 232777 752168 711061 1646981 1586117 491523 487179 710372 714322 893291 878129 940089 938266 984054 1004460 975444 1080462 2340421 2458630 1484259 1175316 776693 768775 938338 926147 980567 1001688 1030661 1035454 1152923 1163846 5220477 5474288 40.15 70.1 1
12:00:17 2024-01-23 723423 719558 222194 217152 352306 360871 386378 383265 244928 242947 295740 302643 335994 340788 4480004 4797827 6902518 6715533 1257119 1296643 326855 288766 305257 304251 351893 341861 335578 334521 232890 232096 749268 722848 1607367 1579657 491945 486217 710409 718400 893927 871362 938355 944836 985449 1000282 973062 1087563 2337095 2434189 1434645 1184641 776693 763412 940916 933548 976363 992584 1029193 1041451 1162907 1161377 5258099 5486667 40.15 70.1 1
12:00:18 2024-01-23 733080 719839 222542 217576 354789 364599 384032 383374 244210 243286 296510 301760 337516 341095 4477032 4825482 6972204 6715533 1233454 1296372 325906 288757 305184 305989 351893 342235 336853 338577 232241 234652 740053 723367 1625937 1567337 490438 486661 710409 716293 900012 872197 931617 944945 990473 1005244 966463 1075887 2327823 2443681 1480189 1184366 782256 761214 931659 935315 984646 991183 1021296 1035454 1171363 1167357 5322398 5479120 40.15 70.1 1
12:00:19 2024-01-23 732103 720062 221847 217455 352306 364599 385527 381752 245718 242202 296156 302219 337043 339768 4480227 4747930 6919878 6734290 1258915 1295810 323912 288541 304326 305809 351641 342343 336170 337657 233111 234350 742368 713853 1626965 1580259 489158 486841 711960 713147 896710 875019 935015 936796 984040 1010955 974057 1075083 2333775 2462593 1403768 1175316 778912 768094 931659 928850 984173 991733 1025458 1031336 1158814 1164670 5286316 5477565 40.15 70.1 1
12:00:20 2024-01-23 724392 720608 221812 216483 353825 360907 384878 379033 244963 242947 295181 303281 335958 339246 4483424 4803010 6863298 6726385 1271582 1302219 324766 288757 304398 305021 354885 342235 336645 337657 232313 233992 753618 712830 1615580 1586117 494049 485976 713479 716330 894802 873844 938217 940819 982807 1002405 974114 1082076 2337095 2462121 1470014 1182955 778912 767213 938214 928886 977749 993989 1029488 1038446 1157136 1158059 5248694 5468186 40.15 70.1 1
12:00:22 2024-01-23 725870 719294 221847 217490 354392 362985 383188 380617 245340 242202 294766 302149 335733 338223 4480227 4859199 6961604 6725717 1249026 1298575 328295 288766 305328 304985 354885 342451 335732 336578 232165 232096 749268 720779 1651644 1573545 493309 486841 709401 718438 898873 867041 930191 944836 990546 1001697 965611 1078229 2332794 2452901 1443007 1192384 783808 763412 934345 936205 983358 990483 1021296 1040708 1171363 1165453 5333852 5470255 40.15 70.1 1
12:00:23 2024-01-23 727940 718501 221120 217863 352306 360907 382579 382562 245753 242167 296645 303068 335958 339484 4470652 4803565 6978212 6736456 1255304 1296656 324627 288856 302727 308931 351893 342199 335696 337559 231336 232743 752168 713853 1612031 1576610 490549 485940 708396 714658 900749 876261 928857 936907 990473 1000683 970529 1072438 2334454 2471340 1355587 1181236 784925 767758 930998 931562 986969 991697 1021296 1033096 1161871 1170482 5291864 5470255 40.15 70.1 1
12:00:24 2024-01-23 725414 720026 221812 218472 355048 360763 384878 382292 245476 241761 297626 302643 334948 341268 4478084 4752505 6918653 6753548 1263419 1296588 325309 288504 306125 306852 351749 341308 336919 334521 232711 232027 753618 716154 1605114 1581911 490201 486217 710445 712295 893534 876261 936736 936907 984164 1003114 974057 1081034 2337095 2452901 1460961 1173298 776693 768849 937005 926111 980530 1000005 1029193 1035342 1152923 1164670 5218245 5466302 40.15 70.1 1
12:00:25 2024-01-23 723293 719766 222466 217420 355546 360835 386342 383374 244893 243286 295704 303068 336689 342366 4487042 4810997 6916727 6725331 1257429 1298575 326855 288757 305888 305988 354885 341308 336049 335494 232492 233102 749923 721296 1608429 1576610 491945 486217 710173 716764 891900 870743 937686 945507 986997 1000246 971219 1085202 2339080 2434461 1482224 1188022 776693 763412 940879 935540 977749 992584 1026226 1041174 1163694 1163846 5252053 5477565 40.15 70.1 1
12:00:26 2024-01-23 732103 718465 222913 217759 354547 364048 384337 384387 243931 245194 296775 301476 336830 341506 4480818 4832494 6995741 6739328 1240732 1298538 327349 288721 304042 304508 351857 342091 336444 336307 232492 233985 750718 720413 1607915 1565950 490201 486697 706391 714322 899938 873742 930254 940819 993395 1005956 965611 1077261 2327823 2443681 1482224 1182955 781139 764495 931659 935540 986969 993989 1019841 1035416 1167971 1172177 5297556 5477565 40.15 70.1 1
12:00:27 2024-01-23 728922 720030 221776 217580 353757 364678 386090 382796 245543 242774 296847 300772 336830 342514 4483637 4734359 6911573 6753302 1260714 1296730 324854 288757 305903 305953 351821 342343 337157 334556 233295 232027 744341 715131 1618739 1576897 489158 486467 712466 713307 894802 878753 936349 936242 984772 1009336 976138 1078961 2334180 2458630 1424674 1171103 779503 767758 935674 932075 983358 1000200 1028917 1032323 1158778 1164670 5276910 5479735 40.15 70.1 1
12:00:28 2024-01-23 725795 723469 222257 217472 356805 360726 384735 378817 245760 243521 296221 303137 335958 339723 4478666 4807366 6882577 6743910 1272205 1298520 324766 288757 305472 305558 352945 342343 336681 336307 232655 231993 760690 714365 1627499 1585882 493347 485256 713479 718401 892900 873742 939730 943494 982770 1003114 974768 1082076 2342086 2462121 1446997 1184641 780025 765851 939545 931290 979834 996100 1030953 1041413 1162143 1158022 5255820 5490087 40.15 70.1 1
12:00:29 2024-01-23 724791 719638 222172 217693 355838 360618 385532 384188 245648 242878 296013 304883 335711 343001 4483424 4868472 6972066 6705878 1247703 1297652 325871 288757 305221 303843 354921 342451 335732 337332 232456 232062 749268 720779 1639515 1574370 493347 486805 708396 719458 899113 869507 931579 946180 991914 1003114 968391 1080540 2337095 2452901 1415083 1194786 783808 764495 935729 936205 983358 991883 1022754 1041451 1172058 1167829 5343200 5486069 40.15 70.1 1
12:00:30 2024-01-23 728512 719675 221444 218433 355048 363791 383152 381192 246160 242570 296573 303494 336465 341690 4483424 4784098 6977037 6734290 1254890 1296730 324365 293628 303579 306420 353634 342379 333807 337594 232094 232062 731974 712584 1621587 1576897 491246 486769 708396 713814 901298 876261 930217 936678 993395 1006381 972674 1072401 2334454 2471340 1361344 1181273 783808 767478 931387 931416 986969 997364 1023567 1037835 1162033 1171294 5314780 5474175 40.15 70.1 1
12:00:31 2024-01-23 723808 720572 221430 218848 356044 360726 384842 382292 245648 241761 297266 303494 335958 341304 4474046 4756245 6912674 6743669 1267945 1298575 325380 288757 304566 309220 353884 341344 335308 335530 232492 232062 752168 712075 1626085 1585609 490549 486217 710445 713307 894913 877506 936810 938043 985598 1000647 976138 1078850 2337095 2452901 1456971 1174479 776693 768057 939705 930064 985249 1001542 1031284 1037986 1152813 1166248 5225988 5474175 40.15 70.1 1
12:00:32 2024-01-23 723548 719485 222470 217412 353294 360871 386506 381453 244893 243456 295704 303068 335958 339937 4474046 4801496 6912674 6725126 1257119 1297652 326820 288432 305472 305989 351893 342379 335508 334486 233218 232743 747818 721296 1614861 1576897 491945 486797 711960 718401 894913 870743 938143 946529 986997 1001697 971256 1086013 2337095 2434461 1450987 1188811 778386 764738 942393 936870 978252 992439 1030191 1041301 1167068 1164670 5252053 5468186 40.15 70.1 1
12:00:33 2024-01-23 732034 720082 222257 217611 354547 363461 384302 382597 244893 242878 296430 301760 336972 339210 4483424 4813823 6995741 6734518 1243401 1296730 327614 288852 304078 304577 351249 342415 336681 336542 232855 233461 752800 719899 1620295 1572135 490549 486733 707393 714322 902427 876261 930217 940782 994805 1008905 968428 1075887 2335743 2455256 1482224 1183726 782816 764964 933028 938228 988971 998217 1019841 1035454 1168008 1174625 5276647 5474175 40.15 70.1 1
12:00:34 2024-01-23 731000 720572 221821 217642 353748 364599 386650 382292 245340 242709 296609 301478 337008 339210 4474046 4747930 6915994 6743910 1259814 1297563 325348 288856 304506 309113 351893 342487 337157 337548 233254 232062 747200 715131 1610167 1580259 490651 486805 711410 714322 896710 876261 936107 937379 986997 1010800 976646 1078608 2336775 2466877 1398119 1176013 781979 769943 935674 930828 985570 997343 1028615 1033546 1160459 1164670 5276647 5466340 40.15 70.1 1
12:00:35 2024-01-23 724689 720613 222350 217455 354392 360871 384878 381214 245718 242878 295668 301241 335958 339246 4474046 4784172 6878612 6724912 1268621 1298483 324854 288757 305508 305508 353884 342379 336444 334556 233254 233335 752917 717178 1609524 1581381 492645 486318 712972 719186 888672 871159 938205 946294 984499 1003189 976101 1085181 2338441 2457605 1472049 1184641 776693 765581 939637 935556 980530 995395 1032133 1041451 1166112 1158022 5256198 5477288 40.15 70.1 1
12:00:36 2024-01-23 728922 719517 222159 217262 354109 364857 383996 383103 245718 243661 294623 303494 336701 340333 4477032 4847543 6942739 6715734 1238805 1300364 325835 288757 306442 305989 351893 342487 336572 336578 232492 233067 741483 722848 1623519 1566959 491596 486841 709942 720450 902465 872484 932131 946180 991804 1006668 970292 1078811 2327823 2449423 1476119 1191379 783808 762257 934345 937305 985249 993275 1022025 1038446 1174694 1167375 5322398 5464688 40.15 70.1 1
12:00:37 2024-01-23 733080 720058 221656 217794 353816 364305 386079 381752 246269 242167 296365 302855 336701 339611 4474046 4781620 6946926 6743669 1257044 1296730 323616 288757 303992 306420 351893 342415 333807 337630 232456 232062 744341 712075 1611703 1579657 491797 490722 710063 715338 899002 878055 932795 939576 992621 1008809 974057 1072713 2334077 2477043 1403345 1178670 783808 770487 931659 931562 986969 998789 1022754 1035141 1162143 1169092 5303293 5468186 40.15 70.1 1
12:00:38 2024-01-23 723293 720608 220467 217789 354392 360871 384878 382292 246684 242622 295596 304348 335958 340273 4480227 4790419 6901227 6743669 1275802 1299442 323842 293611 305042 305989 353206 342379 336681 336578 233218 234652 750718 714877 1631085 1594021 494049 488636 714493 718400 898623 875711 936773 942825 985598 1003114 979618 1084391 2344700 2464606 1484259 1184641 778912 768094 940879 930205 979834 991697 1032133 1039928 1158778 1163022 5248694 5470255 40.15 70.1 1
12:00:39 2024-01-23 722780 719294 222194 217828 353821 360763 384032 382060 245718 242913 295610 303494 336204 341304 4480227 4860112 6953375 6715533 1253994 1296730 328332 288770 304577 306420 355423 342163 336335 337890 232206 233392 746369 719233 1623858 1578853 494884 488636 708322 719421 897162 870542 934300 948875 990436 1000282 968428 1081925 2340421 2451161 1367102 1193967 783375 765038 938214 935315 982659 993989 1024691 1043181 1170533 1166487 5267505 5474288 40.15 70.1 1
12:00:40 2024-01-23 730538 719009 222159 218507 355299 363791 384914 382060 245718 242133 297554 302643 337008 339246 4480227 4797865 6975830 6726385 1243679 1297652 327631 288541 305358 306744 351641 342271 336681 336436 232711 234078 749769 720045 1626934 1574370 490549 486354 706391 716154 903946 876261 930217 940115 995449 1010800 970566 1071612 2334454 2462121 1332558 1180433 783808 765581 934345 933548 986969 991661 1021296 1035416 1163461 1172177 5295721 5468186 40.15 70.1 1
12:00:41 2024-01-23 722895 719517 221852 218228 355048 360763 385491 382833 245340 241761 296609 303281 334948 341304 4464667 4743458 6892682 6746264 1265718 1301151 325730 288955 304434 306852 351677 341958 337634 337657 232676 232708 750718 715131 1613328 1584951 491945 486217 711455 713814 894168 880002 938180 938043 985598 1000647 975444 1081607 2342086 2455145 1436601 1175316 776693 769219 937005 927497 981961 999530 1030661 1038446 1152923 1163846 5210794 5458520 40.15 70.1 1
12:00:42 2024-01-23 721753 719009 222159 217455 353821 360907 387725 380919 244928 242913 296401 302287 335958 341304 4474046 4803010 6889368 6725717 1258915 1300423 327038 288833 306009 305881 354384 342343 336681 334521 233819 234451 741483 721296 1624747 1576897 491945 486354 714832 718401 893649 870743 939664 945507 984201 1001697 972674 1087563 2336353 2440216 1392866 1184641 776693 764495 940879 934211 977749 993989 1032133 1041422 1164629 1161377 5242539 5477565 40.15 70.1 1
12:00:43 2024-01-23 732103 719517 222690 216452 353825 364341 384302 383374 245305 243696 296156 302643 337008 341095 4474046 4830479 6960004 6707601 1249026 1301348 325800 289023 304970 305129 354921 346118 335587 337322 232293 232096 760222 719233 1667928 1575507 493347 486877 708396 719458 901934 870125 932280 944520 990546 1004533 967506 1078998 2327823 2451161 1422174 1188022 783808 762294 934345 937342 985998 992584 1022754 1038446 1172099 1170518 5333344 5468223 40.15 70.1 1
12:00:45 2024-01-23 730995 720576 221847 217486 355048 364588 386342 382292 245718 242709 295453 301760 337197 341727 4471675 4743678 6913518 6743910 1259814 1296606 327673 288788 304506 305989 351893 342487 336681 337657 233543 232062 756518 715131 1614597 1576897 489158 486841 712957 714322 897384 878753 935442 936715 986166 1011514 974805 1078998 2334180 2460374 1401885 1173643 780621 765887 934345 931562 984137 1000237 1028917 1033133 1160496 1163771 5261526 5466340 40.15 70.1 1
12:00:46 2024-01-23 722499 722421 222159 217122 354428 363498 385185 382292 245936 243696 295704 304276 336724 342440 4487042 4806671 6883517 6726953 1273755 1298575 324622 288856 305508 305917 353759 342379 336681 336071 232855 231993 752782 715131 1611629 1586117 493347 486354 713499 719495 893534 873779 940929 943494 983504 1003114 974805 1083656 2340421 2462121 1474084 1184641 778912 765851 939545 931290 980530 991661 1033268 1041451 1162907 1160519 5258099 5458520 40.15 70.1 1
12:00:47 2024-01-23 724791 718501 221847 217863 355482 360871 383152 384424 245473 245194 296358 305548 335852 342551 4480818 4869577 6946940 6705878 1247741 1299437 325835 288757 304577 305773 352183 342487 333843 337594 231804 233102 749268 718719 1680471 1575779 493347 486877 708396 719495 899790 869507 932982 944520 991951 1004533 968465 1077809 2327823 2452901 1446997 1188811 783808 763412 935674 938007 984137 993720 1022754 1038446 1173760 1168863 5333344 5477565 40.15 70.1 1
12:00:48 2024-01-23 731371 720572 221564 217589 355441 364859 386398 382256 245578 242808 296430 301512 337374 340985 4470578 4742686 6920925 6743910 1258915 1298520 325380 288757 303756 306420 351893 342487 336681 334556 233254 232027 749523 713092 1617699 1576897 489158 486841 712392 713147 897384 876261 937017 936715 987636 1010800 971972 1077423 2335434 2460812 1400002 1173643 780062 767514 934073 930241 985570 998789 1026263 1033906 1160496 1163844 5267745 5470255 40.15 70.1 1
12:00:49 2024-01-23 723696 723229 221705 217689 355059 362840 384771 381069 246128 243521 295596 301241 336465 339998 4477616 4793684 6873251 6715533 1267718 1300438 324365 288856 305866 305773 354670 341573 334569 335600 233290 231993 750059 717178 1607107 1583356 492996 486733 713499 719495 889485 871232 940259 943494 984201 1001697 974805 1083477 2337095 2455145 1424864 1184641 777802 765581 938879 933548 981961 991625 1031724 1040141 1162907 1161377 5242539 5474099 40.15 70.1 1
12:00:50 2024-01-23 727944 719638 221670 217693 355851 362477 383996 383374 245683 242878 294552 305205 336323 341095 4470855 4855747 6952172 6706154 1247741 1294889 325607 292983 305974 305129 354921 342559 335732 337358 232527 233136 740053 721296 1644863 1574370 493347 490474 709438 719495 899827 870743 933019 946566 993395 1000756 967018 1078998 2330861 2449423 1482224 1189725 783375 763412 934345 939375 986969 993989 1022922 1039966 1176216 1171294 5345015 5480655 40.15 70.1 1
12:00:51 2024-01-23 733006 722275 221621 217420 353325 364599 383188 382074 245936 242674 297063 303281 336736 340092 4474046 4771439 6952285 6724912 1258915 1297652 324730 293457 304078 308895 354402 342523 333843 337358 232492 232062 750059 713092 1612031 1576897 491596 489668 710445 714322 900017 876261 933019 939485 990546 1010800 974057 1075631 2334454 2477043 1484259 1177880 783808 768738 931659 931290 989776 1002469 1025566 1037169 1165448 1169633 5305317 5468186 40.15 70.1 1
12:00:52 2024-01-23 722780 720572 221564 217689 357058 360835 384914 381214 246476 242808 295740 302536 335994 339759 4464667 4784359 6873251 6731358 1273755 1296643 322904 293250 304292 305989 354921 342415 336444 338817 232527 232027 756518 713092 1650701 1586117 494126 485976 713499 716838 894802 873779 939279 943494 984201 1003114 976955 1085030 2343035 2462121 1484259 1184641 780025 767647 942354 932893 982405 998930 1034346 1041376 1161969 1160372 5252444 5476739 40.15 70.1 1
12:00:53 2024-01-23 724513 717889 221847 217490 354392 360546 386079 384387 245511 242913 296580 302115 335958 339759 4474046 4849927 6947854 6696776 1245458 1296730 325835 288856 306190 305723 354670 342487 335732 336613 232328 232062 750718 721296 1612458 1571019 492645 489668 708935 719495 901461 869274 932317 944520 994099 1000719 966333 1078191 2327823 2445952 1480189 1188811 785620 763265 935364 939539 987564 993879 1024947 1042806 1171363 1170518 5322578 5473658 40.15 70.1 1
12:00:54 2024-01-23 732969 722686 221847 217676 353321 364857 385527 382022 245718 242743 295740 302219 337043 340333 4464667 4744556 6910553 6715533 1257119 1296730 324890 292800 304577 308895 351893 342523 336444 334591 233290 232027 750059 713092 1608453 1576625 490201 486877 712957 713183 897384 876261 935405 938080 987599 1010800 976955 1075372 2335743 2469122 1400002 1175316 781139 769943 934309 931565 986969 999530 1028459 1032398 1161172 1167107 5276910 5468186 40.15 70.1 1
12:00:55 2024-01-23 726829 720644 222350 217117 353860 362985 386378 381752 244963 243491 295740 303494 336465 339246 4474046 4796412 6878612 6706154 1259296 1298520 326855 292983 305759 306420 353884 342415 336049 334556 233819 232812 749268 721441 1612393 1576897 491945 488983 711960 719495 893534 871196 939590 946295 988953 1003901 974451 1087451 2341111 2439060 1454976 1189718 778912 764495 940916 935315 977749 993952 1030661 1041697 1167144 1167036 5254346 5474175 40.15 70.1 1
12:00:56 2024-01-23 732555 719294 223082 217798 353330 365115 384914 380884 245253 243696 296443 302643 337788 338258 4474046 4822109 6994481 6726385 1238362 1297652 327843 288757 305042 304542 351893 342487 336681 336613 232890 232777 750718 722330 1598842 1565111 490549 486877 708433 716283 899827 876959 936977 944945 993211 1008538 968912 1077273 2331786 2452901 1484259 1183798 782693 763663 934308 936641 986969 991697 1024947 1038446 1171363 1170518 5291902 5470369 40.15 70.1 1
12:00:57 2024-01-23 732559 720649 221847 217794 353325 364599 385527 382292 245753 242913 296645 302643 337008 340092 4467667 4741278 6902556 6724912 1257119 1300401 324854 292388 304542 309366 351893 342523 336681 335565 233618 232027 752917 714111 1644106 1576284 490201 491070 714456 717888 894360 876187 938355 940245 989804 1011369 978224 1078722 2333775 2464339 1424674 1175316 781780 768094 934345 931415 985570 997379 1028459 1032435 1160496 1165453 5282265 5466477 40.15 70.1 1
12:00:58 2024-01-23 724662 720644 221847 217490 355210 362985 386627 381214 245718 243286 295704 301241 335994 339759 4470855 4784135 6848187 6715533 1264939 1298520 325871 288757 306212 305773 354921 342451 336681 334591 233290 232027 750059 719233 1617123 1585610 494012 488983 715236 719310 894475 874466 943732 947526 984164 1003114 975444 1084841 2342422 2443681 1375765 1185418 779797 765581 939674 934211 979834 996100 1032133 1041348 1164556 1161340 5248694 5475997 40.15 70.1 1
12:00:59 2024-01-23 731000 720312 222497 216750 353785 364857 384302 383374 245476 244189 295668 302086 336972 340333 4474238 4832408 6986389 6729929 1240979 1294889 327843 288847 304542 304508 351893 342379 336444 339297 232604 235813 749268 720779 1623715 1574041 490824 488983 708742 714285 903331 876261 930254 940782 996867 1009544 968391 1077423 2332794 2452901 1482224 1181273 783808 767213 935674 934889 986969 997307 1021296 1035416 1163731 1173842 5314894 5458807 40.15 70.1 1
12:01:00 2024-01-23 728977 720026 221776 217794 354547 360871 386342 382292 245683 242878 297063 301442 336465 341232 4464667 4719081 6872915 6734290 1263419 1296730 325611 288757 304791 306780 351533 341850 338315 336925 232911 234652 752168 715131 1622242 1590400 493072 486907 711960 714322 894802 880628 941562 939375 986997 1000719 978224 1083477 2343753 2458630 1514529 1175316 778357 769832 939006 928813 983358 1000976 1032133 1039928 1156202 1164670 5211072 5466605 40.15 70.1 1
12:01:01 2024-01-23 723798 719522 222506 217451 353825 360871 387231 382871 245270 243456 296609 303494 336465 341268 4464667 4811835 6920925 6715533 1254815 1302219 327631 288504 305328 306384 353775 341958 338591 338135 232839 233683 746550 721296 1625251 1576610 492645 487561 711960 717309 896710 871159 938848 947645 988995 1003114 972674 1087563 2340421 2434189 1491127 1188805 778912 764495 943591 936870 977749 993989 1029193 1043160 1166243 1164670 5250530 5479908 40.15 70.1 1
12:01:02 2024-01-23 732039 718465 222546 217828 354789 364048 385455 382901 244893 242913 297063 302148 336972 339210 4474046 4807950 6995741 6756082 1242232 1301348 327737 288577 306774 306852 351749 342307 336883 336542 233218 233264 750718 721441 1615739 1567064 490549 486769 707894 717340 902741 876261 933019 943494 995510 1006417 968428 1077423 2331135 2449423 1482224 1183798 783375 765581 934345 936641 989776 991697 1022754 1039928 1170533 1173842 5295721 5468186 40.15 70.1 1
12:01:03 2024-01-23 730017 720608 221843 217794 354798 362985 386650 383374 245683 242878 296847 301407 337008 340309 4464667 4728772 6914442 6726914 1258486 1298538 327210 288396 304256 306420 353884 344497 335732 338577 233075 231993 755776 712584 1615632 1576897 492884 491070 713479 715206 898660 876261 937017 940819 988998 1012230 975444 1075850 2336116 2471340 1455919 1177831 783250 770075 931659 931525 986969 1000237 1028539 1032398 1164621 1165417 5286316 5466605 40.15 70.1 1
12:01:04 2024-01-23 723539 720572 221847 217828 354392 360799 384878 382292 246476 242913 295740 302992 336429 340237 4474046 4791185 6894259 6725717 1273755 1298575 323877 293421 305221 305701 355423 342066 336681 336507 232492 233956 750176 715131 1644104 1585882 494049 486697 713462 719458 894530 873705 941562 943494 984201 1003864 976188 1085202 2342086 2462308 1484259 1184641 780025 767758 940212 932856 980530 991661 1032495 1042938 1164621 1159698 5250530 5466605 40.15 70.1 1
12:01:05 2024-01-23 725353 718465 221812 217759 355454 362948 383188 381453 245683 242913 295668 304668 335923 341095 4478743 4853273 6951140 6715533 1249858 1298538 329262 288757 304577 306420 354921 341681 336681 337594 231768 233264 755808 719233 1619750 1576610 494753 485256 708396 717346 899299 873086 936977 946529 990546 1001697 968428 1080462 2337095 2452901 1439018 1196521 783808 765581 937005 936870 983358 991146 1023197 1041007 1169666 1167102 5320312 5466605 40.15 70.1 1
12:01:07 2024-01-23 727865 719517 221812 218472 355048 363461 382847 382025 245718 243815 297266 302819 336724 342403 4471386 4794705 6977037 6736181 1249026 1294889 325835 290390 302692 304508 351893 342415 336444 337594 231768 233496 752866 716666 1656565 1572135 491945 486733 708396 714136 904022 878753 931617 940819 994805 1010086 972674 1073986 2334454 2467837 1352483 1182114 785485 767758 936339 934211 989776 997343 1021296 1035416 1164322 1173838 5303293 5458807 40.15 70.1 1
12:01:08 2024-01-23 727516 720576 221847 217828 354798 362658 386979 383228 245816 243147 297410 302253 336830 341196 4461953 4719081 6892644 6726838 1260714 1300476 325572 288757 304542 306204 351893 342415 334569 334591 233254 232096 745771 715131 1604046 1580783 490201 486841 713499 714322 898660 878753 936810 938080 987636 1011514 977611 1080187 2337095 2460374 1336105 1173298 781139 767478 937005 931562 984835 1002396 1029193 1035416 1162143 1165417 5263467 5462428 40.15 70.1 1
12:01:09 2024-01-23 724621 723474 222569 217549 357817 362803 387614 382183 245578 243556 295561 304312 336795 342514 4464667 4792965 6873889 6715533 1264939 1299442 325871 288757 306248 305989 353884 342379 337157 334521 234349 232743 744341 721296 1643748 1581381 493272 486769 714782 719495 894802 871159 940929 944483 984736 1003114 973365 1088377 2339080 2436758 1416998 1186330 777802 763887 943591 935540 977749 993989 1031397 1042906 1167971 1164670 5246779 5493148 40.15 70.1 1
12:01:10 2024-01-23 732612 720426 222797 217013 357062 365005 385312 383338 245543 244206 295596 303068 337516 341095 4474046 4828972 6986389 6715533 1239842 1298575 327843 288757 305257 304542 351893 342199 336681 336578 232890 233461 750718 721441 1611128 1566224 490549 486805 708396 716293 899113 876261 935682 943494 995510 1006381 968156 1078191 2331135 2449423 1428043 1183798 783250 765038 934345 937342 989503 991661 1020216 1039928 1171363 1173838 5303425 5490004 40.15 70.1 1
12:01:11 2024-01-23 734641 721992 222364 218328 356053 365880 386070 382022 245718 243815 296919 303068 337197 340575 4471386 4738657 6912411 6724912 1258915 1298483 324365 288770 304078 306420 353884 344461 336681 336071 233395 232062 754347 713092 1608487 1576897 491596 489668 712957 715242 897162 876261 937686 940819 989035 1012230 973351 1077423 2334180 2471340 1488329 1175316 782816 768638 931659 931562 986969 1000273 1028917 1034873 1166112 1167866 5288258 5474288 40.15 70.1 1
12:01:12 2024-01-23 723808 722421 221621 217794 354925 360582 385491 381752 246660 242674 295704 302536 336323 340237 4464667 4786131 6864038 6724912 1272205 1298520 323842 288757 305257 305773 352945 342379 336681 336578 232855 231993 750176 713853 1626306 1586117 493347 486733 714546 719458 894913 875019 940892 944836 985598 1000418 976918 1085239 2343753 2464339 1484259 1184641 780582 767536 940879 932618 982442 998107 1035009 1041376 1165374 1162074 5255992 5468186 40.15 70.1 1
12:01:13 2024-01-23 726717 721684 221705 217794 355494 364599 383152 384387 245781 242913 295460 302771 336465 340575 4474046 4849927 6958333 6706154 1237006 1296625 325607 288852 306442 308895 351893 344461 336681 336578 232855 232777 740053 722471 1602338 1564309 491246 489632 710445 718438 901461 873123 933019 944836 993395 1000683 967018 1078722 2327823 2449423 1482224 1188811 786182 765013 937027 940878 988971 995794 1024909 1039779 1176364 1173007 5322118 5474175 40.15 70.1 1
12:01:14 2024-01-23 733849 720649 221812 217728 353860 365115 383188 382022 245718 242540 296401 303281 336665 339611 4474046 4768964 6942241 6724912 1257044 1297652 323877 293395 304042 304542 353884 342487 335732 337322 232890 232062 750952 713092 1611515 1576897 491945 490360 711271 715242 898836 878753 935682 940819 992691 1010800 974077 1075850 2334454 2481438 1488329 1179379 786245 771038 932753 931415 991146 1002469 1026189 1038446 1162907 1170518 5284229 5442699 40.15 70.1 1
12:01:15 2024-01-23 722780 720608 220502 218507 354383 360835 385491 382833 246476 241390 296609 301241 335958 340309 4467667 4762243 6901728 6734290 1273718 1298520 323877 293664 304078 305989 355172 342379 334534 336578 232492 232096 750718 712584 1621442 1590355 494401 486697 713986 716293 893910 876261 939553 943494 984772 1000683 982414 1085144 2348472 2466877 1484259 1183726 780659 771038 942354 931525 982659 997343 1031397 1042863 1158741 1165453 5211493 5470255 40.15 70.1 1
12:01:16 2024-01-23 721495 720572 222506 217828 354357 360871 386686 382060 244963 242947 296609 303494 336736 341857 4464667 4791261 6915994 6715533 1256223 1298520 327843 288239 305508 309366 354420 342379 336320 334591 232527 233299 746369 721956 1612757 1576897 492645 488253 711960 719495 894802 871232 939590 948801 989656 1005326 975369 1090673 2341111 2439060 1416998 1188022 778912 765581 943591 935278 979760 995395 1031724 1043181 1168654 1165417 5248694 5474175 40.15 70.1 1
12:01:17 2024-01-23 732034 722691 222350 217113 354109 365115 384337 380919 245865 243696 295740 303068 337043 340333 4470855 4822109 6942165 6696776 1236126 1296730 325871 288757 306442 305989 353616 342487 336444 337358 232855 233102 752168 723367 1608418 1566224 491596 489668 710445 719495 901525 875711 935490 946180 994694 1008809 970292 1082046 2331786 2452901 1482224 1189739 786745 764364 936339 940510 986969 996097 1023962 1041451 1177331 1170729 5337796 5473658 40.15 70.1 1
12:01:18 2024-01-23 731682 720640 222194 217828 353816 365115 385491 382292 245718 242913 296365 303494 337008 339611 4467667 4747939 6919878 6724912 1257119 1296625 324627 293457 304542 304542 353884 344497 335732 336613 233290 232062 743778 712584 1632654 1576897 493309 490835 714456 718400 901219 880002 936942 942256 990363 1012120 976138 1082139 2334454 2480129 1432689 1179379 785485 771474 934358 931562 991220 1002836 1026263 1036967 1164629 1170518 5301062 5458807 40.15 70.1 1
12:01:19 2024-01-23 722520 720608 221120 217868 354392 360871 385491 383374 246856 242133 296681 302080 335958 341028 4467667 4755450 6900952 6734290 1273718 1296643 323912 293457 305243 308931 352218 342343 336681 336578 232527 233299 750718 713341 1612802 1594935 494529 488636 715236 718400 898623 876114 941038 943494 986203 1000683 980502 1087601 2343412 2464339 1492399 1184641 780025 770345 940916 930902 981961 998825 1031397 1038478 1158814 1164670 5220477 5460390 40.15 70.1 1
12:01:20 2024-01-23 723284 720103 222385 217833 355459 360871 383188 382060 245718 243234 296221 302781 334984 340273 4470855 4850992 6962720 6696776 1249523 1296643 325906 288770 305221 305129 354921 342199 336335 339574 232967 234652 750900 721296 1637085 1576610 494753 490561 710409 720881 902116 871196 933019 951581 993952 1005326 971256 1079693 2337095 2452983 1474084 1193967 783808 765581 937005 937559 986269 993286 1023197 1041660 1173860 1167175 5323938 5466453 40.15 70.1 1
12:01:21 2024-01-23 726788 718460 221466 217863 353325 363754 383152 381489 246269 242133 296645 303068 336465 339723 4461483 4784172 6952172 6724912 1251712 1294889 325611 290282 304041 306744 351677 342307 336681 340019 231625 233357 747818 713853 1614968 1576610 491760 486805 709438 714322 902847 880002 932982 940819 994805 1011672 972674 1072415 2334454 2469588 1362265 1180433 785769 765851 933682 934211 989776 997343 1022754 1035454 1162944 1173007 5288164 5458633 40.15 70.1 1
12:01:22 2024-01-23 727664 719554 221843 218468 354798 360835 386378 382614 245511 242167 297590 302643 335994 341304 4461483 4711267 6882577 6724912 1261104 1300363 327673 288820 306886 306563 351713 342271 337634 337621 233639 234652 744341 715876 1607803 1576897 491002 486805 713986 714048 896710 880002 940254 937379 987636 1011514 976918 1080462 2335434 2462121 1398119 1170308 780025 767514 937695 931562 984137 1003105 1029193 1035416 1160496 1164603 5248837 5458520 40.15 70.1 1
12:01:23 2024-01-23 724108 720062 222359 217332 354392 363791 386070 381214 245340 243456 295525 301206 335994 339246 4464667 4794292 6848415 6736695 1273755 1301348 324911 290801 306993 305558 355638 342235 336536 336307 233054 232027 757968 713853 1613935 1589002 494049 486697 716019 719495 894802 875019 940929 944836 985598 1000683 977685 1086512 2342086 2464339 1482224 1184641 781139 768094 940879 931562 981961 997343 1034003 1038877 1162143 1161377 5246502 5458520 40.15 70.1 1
12:01:24 2024-01-23 722780 717957 222194 217828 354921 360835 385496 382060 245683 242878 296013 304169 334984 340273 4470855 4847543 6961326 6711485 1249026 1298538 325765 288852 306176 305989 353206 342379 336645 338140 232293 233264 746369 717178 1609170 1578853 494753 486841 710173 721029 901461 870542 935682 949365 994099 1000683 970566 1078888 2334077 2458630 1445002 1192268 784925 765013 937005 939375 986969 993286 1023197 1041422 1175589 1169691 5329536 5468186 40.15 70.1 1
12:01:25 2024-01-23 733555 720067 222350 217863 353825 365115 385527 382022 245718 242691 296789 303494 337516 339334 4459388 4793801 6952285 6726914 1254890 1294889 325380 290692 303935 304508 353884 342415 335732 338377 231518 234652 750718 712584 1606843 1576897 491945 486805 709942 714322 903750 880002 933019 940819 994805 1010800 974057 1075887 2337095 2471340 1355587 1181273 786045 768094 933019 934211 991220 999530 1022432 1038446 1163768 1173838 5295721 5466453 40.15 70.1 1
12:01:26 2024-01-23 724140 720613 221847 218512 354798 360799 385491 382833 245718 241761 297309 303068 335956 343488 4471675 4735537 6904112 6734290 1260942 1297652 325607 288770 303615 304612 353811 341344 335578 335800 232954 232131 749268 711568 1634742 1583630 491246 485292 711410 714322 893239 877906 940929 940152 984772 1006453 976225 1082076 2342086 2455145 1458966 1174479 779503 770345 939545 931562 984173 1003105 1032133 1039966 1155461 1166277 5213027 5466453 40.15 70.1 1
12:01:27 2024-01-23 724145 720348 222890 217637 353852 363534 387539 380884 245179 243487 296106 303316 336488 342551 4474417 4803239 6872953 6715734 1255327 1296643 327101 288757 305544 305989 353884 342379 335578 334521 233290 232096 749268 721296 1627670 1576897 492996 486769 712466 719424 891937 871232 940929 945859 987636 1002845 972674 1086788 2337095 2436758 1484259 1187176 778357 764495 942922 935278 977749 993989 1029193 1043181 1167737 1163735 5235548 5468186 40.15 70.1 1
12:01:28 2024-01-23 731677 717921 222542 217833 354903 363757 387450 385551 244823 242843 297165 301618 336866 341506 4474046 4803565 6995115 6734290 1243679 1296663 327879 288757 306176 305038 351893 342415 336444 336071 232855 233856 759684 718362 1620663 1567677 490549 486841 707894 713652 904022 876261 932982 942825 993852 1009372 968465 1077043 2332794 2449423 1484259 1182000 782693 765581 934345 935315 989073 1000005 1022025 1038446 1168045 1169155 5287887 5464286 40.15 70.1 1
12:01:30 2024-01-23 727940 722960 222605 218302 355295 362803 388552 383374 245543 242808 297446 302041 336972 341268 4464667 4719081 6891627 6743669 1262853 1295724 325906 288757 304313 305464 351893 341308 335578 335600 232890 232096 752168 711568 1657690 1583868 491246 485292 713229 714322 892088 880002 940929 940152 984772 1006489 976225 1082113 2341778 2455145 1460961 1175316 781676 770382 939545 930241 984173 1002396 1030990 1040431 1155461 1165685 5220735 5458255 40.15 70.1 1
12:01:31 2024-01-23 725870 718319 223096 217689 357058 363316 387359 383374 244928 243491 295740 303494 336500 342440 4461483 4786943 6869267 6697925 1263104 1298520 325906 288856 306442 308895 354420 343908 334569 334591 233983 232743 747200 719233 1607398 1581108 493347 486769 714040 719495 894802 873123 942344 947274 986997 1003114 973784 1086602 2337095 2436758 1395529 1184641 781116 765038 943591 936205 979561 991589 1029488 1041734 1168008 1167866 5235420 5471222 40.15 70.1 1
12:01:32 2024-01-23 732811 718319 222681 217390 353790 364823 385455 383374 245402 244272 295668 303281 336972 340575 4474046 4825482 6932253 6706520 1238842 1296730 325835 288761 306442 305989 353884 344461 336206 336578 232532 233102 750718 722848 1619723 1567337 493347 491551 710445 719495 902725 871159 935015 946529 994099 1006417 967704 1078961 2330861 2450630 1482224 1184641 784552 765581 936248 940745 989776 996805 1028299 1043945 1177952 1172860 5324253 5479908 40.15 70.1 1
12:01:33 2024-01-23 732039 723445 222314 217828 356512 365115 386614 382562 245901 242913 297230 301544 337990 340575 4464839 4739485 6911573 6725331 1258877 1296730 327210 288757 304542 304473 353616 342487 336681 335494 233218 232062 751488 714621 1606437 1576897 491246 489632 713462 715242 898660 876261 938319 940819 989035 1015098 976188 1078998 2334454 2467837 1403768 1175316 782256 769727 935691 934613 988934 1003180 1029043 1036466 1165374 1169633 5282582 5458807 40.15 70.1 1
12:01:34 2024-01-23 724678 722650 222123 217750 355197 362912 387450 381032 245718 243252 295668 304583 335958 339759 4464667 4793684 6864813 6715457 1267606 1298447 324854 288757 305902 304878 354670 342379 337157 336316 233582 231993 757206 717178 1624867 1583630 493698 486733 714509 719495 894802 873742 942307 946180 985598 1003114 974768 1086788 2337095 2455145 1476119 1187813 780621 769322 942393 935502 983321 999632 1036565 1045885 1167068 1161340 5242539 5468186 40.15 70.1 1
12:01:35 2024-01-23 730731 721167 222257 217078 355459 365115 384302 383374 245476 243626 295372 301206 337008 340575 4471045 4831382 6947204 6696776 1238805 1298575 325835 288766 306478 305989 353884 342487 336681 337086 232890 233067 736658 723367 1600893 1567337 491945 490706 711271 719495 902390 872431 935682 946529 995239 1007839 968391 1078998 2333017 2452852 1484259 1191417 786245 764421 938027 942218 988971 996805 1024617 1040886 1176423 1173728 5314780 5474288 40.15 70.1 1
12:01:36 2024-01-23 733080 720026 221847 217828 354069 364857 384266 382292 246441 242674 296609 303494 336465 340575 4458301 4770569 6932253 6715533 1257007 1296730 324365 293628 305903 304508 351893 342487 335732 337594 232855 232096 747200 712584 1607815 1580259 492409 490360 711960 715206 899827 880002 935682 940782 992654 1010918 978112 1075673 2338441 2479673 1480189 1182038 786745 771588 933645 934211 992630 1002396 1028615 1038409 1164592 1173011 5293874 5458633 40.15 70.1 1
12:01:37 2024-01-23 722557 720572 221466 218817 354357 360871 385491 383374 246234 241929 296609 302080 335958 340273 4455288 4741054 6892389 6734518 1264323 1294889 325344 288468 305580 305464 351893 341308 336049 336036 232855 232743 752168 712075 1641525 1590627 494049 487524 712466 714157 894507 878753 943020 944945 986813 1008809 979618 1085181 2351144 2466877 1488329 1178670 778912 771787 941048 931565 983358 1003105 1033780 1040922 1158814 1164670 5212828 5458633 40.15 70.1 1
12:01:38 2024-01-23 721066 718465 222506 217759 354109 360799 386070 382597 245270 242878 296156 303281 336229 341821 4455288 4804562 6892644 6706342 1254432 1297652 327349 288766 305221 309077 353884 340996 336320 336036 232691 233461 746981 721296 1625779 1576610 492645 484879 710445 720450 896903 875711 941038 948875 991211 1002259 973909 1088190 2342086 2434461 1478154 1188811 780062 765581 943591 936641 979609 995395 1029193 1044704 1166280 1166321 5244853 5466453 40.15 70.2 1
12:01:39 2024-01-23 733080 717921 223234 217455 355044 364599 384878 383374 244175 243286 296573 302219 336746 340575 4464667 4801362 6932216 6696950 1234834 1293970 328600 288757 305184 309077 351893 342415 336681 336578 232492 233067 740053 722471 1612031 1566959 492057 491420 712392 718400 899678 876335 935528 946143 993174 1008551 966981 1078961 2326364 2447152 1482224 1184641 785485 764385 934345 939412 986969 996100 1023159 1039928 1171363 1172383 5305127 5462541 40.15 70.1 1
12:01:40 2024-01-23 734196 719517 221776 217802 353790 365115 384878 382292 245648 242878 296156 303281 336972 339574 4464667 4748023 6922323 6721846 1254890 1294889 323877 293818 306232 304508 353884 342379 335732 338104 232456 234616 753618 714023 1617614 1581101 492996 490214 711923 717216 903787 880628 935682 940819 993395 1010531 976795 1075812 2334454 2477429 1472049 1181236 786045 770345 931659 934211 991925 1001688 1024654 1035454 1164358 1169691 5288007 5442812 40.15 70.1 1
12:01:41 2024-01-23 722266 719513 221466 218507 353790 360799 385455 383374 246304 241390 297788 303494 335958 341304 4461483 4752850 6902221 6734518 1271860 1298483 324854 293250 303579 304542 354921 342127 337270 339057 232931 233160 750718 711809 1643450 1593244 494753 488983 713949 716220 894544 876261 940254 944762 986997 1000719 980539 1087974 2346368 2462121 1456971 1182955 780025 771474 940879 931525 981961 1001688 1031650 1041105 1158814 1163735 5208826 5443255 40.15 70.1 1
12:01:42 2024-01-23 721241 719253 222163 217794 353821 360763 387175 382901 245476 242913 296645 303494 335958 342062 4455288 4811497 6892369 6711131 1253501 1296730 327631 288541 307999 306708 354202 340649 338352 336471 232349 233683 748452 721296 1612179 1576610 492645 486907 710445 720450 896386 872431 935405 946180 991100 1001697 972674 1086788 2339080 2440216 1476119 1189718 781139 765581 943591 938007 980530 993989 1029193 1047523 1167971 1167307 5242539 5458633 40.15 70.2 1
12:01:43 2024-01-23 731059 718428 222726 217794 355550 363498 384878 383170 244722 242878 297273 302219 337008 341690 4458301 4784135 6972091 6707412 1239567 1299437 325765 288725 306225 306348 351785 345133 336645 339094 232676 233427 750718 722330 1615981 1565569 491945 489632 710445 718401 902741 873595 935015 944836 993395 1006381 968465 1075598 2327823 2443681 1484259 1184641 783808 764495 934345 938709 989776 993989 1023159 1039928 1171363 1172177 5291864 5442812 40.15 70.1 1
12:01:44 2024-01-23 732967 719517 221812 217828 353825 364787 384878 382022 245718 242167 296149 303281 337481 339057 4455288 4744556 6923874 6726914 1254405 1294817 326749 290944 305829 306492 353811 342451 333843 338104 232492 232027 745771 711809 1621821 1576897 491945 491070 712392 714157 905854 878753 935015 940547 990546 1009336 974057 1075083 2332794 2471340 1478154 1178670 783808 769182 931659 931562 989776 1001688 1027689 1035454 1165448 1167239 5286316 5440050 40.15 70.1 1
12:01:45 2024-01-23 721749 719527 221120 218320 353825 360799 384878 383103 246476 241390 296013 303494 334984 340201 4455288 4756245 6903651 6736695 1269686 1296663 325835 288757 302656 305216 353884 343419 337634 336000 232819 232096 747200 710554 1619787 1586117 491945 486012 712466 714322 894802 878753 940929 940115 986997 1006417 974768 1082039 2343753 2458630 1458966 1175316 778912 770345 939545 929508 983358 1003105 1031724 1040670 1155461 1165417 5201666 5449428 40.15 70.1 1
12:01:46 2024-01-23 721753 718424 222537 217794 353294 360871 386070 382025 244893 242913 296156 302323 335958 341028 4456219 4803274 6880386 6715926 1255641 1297652 327617 289122 307835 306420 353884 341861 336320 334556 232711 233102 749268 721296 1599669 1576897 494012 485256 711960 718948 894802 871196 941636 947237 990510 1000989 973365 1085030 2337095 2434461 1476119 1189718 780862 765581 940916 938007 980530 995391 1026226 1044742 1167144 1167225 5239288 5458807 40.15 70.1 1
12:01:47 2024-01-23 732103 717921 223238 217828 355048 364599 384878 382597 244175 242878 296847 302431 335946 341395 4471675 4793684 6979356 6727411 1238362 1294889 325871 288757 306478 309294 353848 344461 336206 336578 233018 233102 750718 724537 1602816 1566224 491945 490742 710445 720450 902741 873742 935682 944483 994805 1008587 968428 1078998 2327823 2449423 1456971 1184641 783808 765581 935674 938043 989776 997343 1024729 1040670 1171792 1172254 5291941 5458807 40.15 70.1 1
12:01:48 2024-01-23 733075 720099 221852 217794 353294 365115 386378 382292 245816 243815 297056 303244 337232 339946 4458765 4737732 6892644 6706154 1258915 1296663 327405 293214 305709 305989 353884 345020 336025 336071 233218 232027 743778 713092 1614942 1576284 491596 490742 713462 715169 899299 876261 936107 940819 989772 1012230 974768 1078722 2331135 2467837 1396235 1178670 783250 770345 935674 931562 989073 1000980 1030661 1035416 1162143 1167216 5274759 5442925 40.15 70.2 1
12:01:49 2024-01-23 722780 720608 221847 217794 357817 362658 387266 382074 245921 243147 295596 304062 335852 342270 4459388 4759643 6887957 6717153 1269762 1294889 325344 288757 305252 304577 353884 341308 335543 336071 232691 232096 750718 711061 1623524 1586117 492645 485292 713405 714322 894802 879377 940929 940819 987329 1006417 977648 1083656 2343753 2458630 1460961 1175316 778912 770382 940212 930168 983403 1003105 1031724 1040882 1155461 1165453 5200754 5449428 40.15 70.1 1
12:01:50 2024-01-23 727940 721684 222953 217584 356553 363316 387359 383374 244753 243556 296430 303423 336323 339723 4455288 4784098 6870987 6688439 1262890 1294889 325871 288757 305938 305989 353884 342415 334569 334521 233618 232062 755068 720264 1616794 1579986 493347 486841 713462 719495 891268 871196 942307 946566 987562 1003114 973351 1088377 2337095 2434461 1415079 1187176 778357 764495 943591 936870 979834 993989 1031397 1041697 1167144 1165417 5229883 5470255 40.15 70.1 1
12:01:51 2024-01-23 733854 719638 223060 217316 356053 364126 385041 383374 244753 243661 295740 302643 336736 340612 4455288 4818708 6939629 6678866 1244149 1295810 325835 293190 305472 305129 354670 342523 335732 336613 232492 232096 750718 720779 1619316 1572135 493347 491972 709942 719495 902427 871159 935015 947003 994805 1006381 968428 1078850 2327823 2449423 1484259 1188022 783808 763953 935674 939412 986969 993989 1025183 1041451 1173797 1171257 5330030 5471222 40.15 70.1 1
12:01:53 2024-01-23 733038 719885 221981 218337 353790 365115 384302 382022 245718 243815 295453 303494 336901 339611 4462202 4757314 6919878 6707530 1253994 1294889 323912 293214 303615 308859 351893 342379 335732 338377 232492 232777 755068 712830 1614323 1576897 492645 490742 710445 714174 901748 878753 935015 940819 993395 1010531 974057 1075887 2334454 2473533 1441013 1181273 785485 769715 931696 934211 991220 1001688 1027070 1037948 1168654 1173765 5288258 5442925 40.15 70.1 1
12:01:54 2024-01-23 723808 719558 221466 219036 354383 360618 385491 383374 246097 241761 296645 304240 335711 340788 4458301 4746846 6872953 6724912 1271860 1298586 324890 293664 302727 308895 354921 342379 334569 336342 233254 233102 750718 712075 1624397 1592405 494753 486697 712466 716257 897384 876261 940222 944836 987636 1000756 980539 1087287 2343753 2462121 1486294 1183798 780582 770382 943591 932893 983844 1002469 1034346 1044391 1159489 1167939 5215148 5449428 40.15 70.1 1
12:01:55 2024-01-23 721495 718356 222850 217794 353860 360907 387725 385551 245060 242913 296156 303494 336465 341268 4455288 4770495 6882514 6706379 1255327 1296643 327578 288757 305421 308895 353884 341344 336591 334556 233054 233299 747818 721296 1613887 1576897 493347 486012 712957 719495 894544 873123 940929 947274 990546 1001697 974057 1088377 2335743 2434461 1450987 1190572 782256 765396 945043 939539 981924 996063 1027540 1047140 1168765 1167344 5242539 5458807 40.15 70.2 1
12:01:56 2024-01-23 732039 716366 222690 217584 354547 364599 384878 382060 244210 243815 296609 301724 336736 341337 4455288 4798127 6976438 6706342 1237177 1294889 327614 288757 304114 304542 351893 342199 336681 336578 232890 233496 750718 718362 1607998 1572135 491945 486805 708433 715338 903750 878753 932317 940819 996217 1011514 972401 1078998 2334454 2458804 1429999 1184572 785620 769396 937005 936870 989429 1001759 1022754 1038446 1164666 1170843 5282542 5455201 40.15 70.2 1
12:01:57 2024-01-23 728410 720608 222159 217863 354538 363816 386686 382833 245340 242540 297056 301653 336146 340273 4455326 4714962 6873027 6724912 1259814 1296730 325380 288757 306487 306852 351821 342415 335543 335565 233430 232096 753618 714621 1607136 1576897 490549 486769 713499 714322 897384 879703 938180 938080 987636 1012230 979543 1085068 2338802 2463373 1420836 1172659 781181 769396 939674 931562 985570 1003105 1031856 1037520 1162143 1165531 5243106 5454914 40.15 70.2 1
12:01:58 2024-01-23 725795 719554 222890 217117 354392 363534 386650 381214 245305 243661 295596 301206 335019 339210 4455288 4782544 6864813 6722585 1266741 1297652 324854 288757 305974 305989 354921 342451 334569 335600 233819 232027 752917 717963 1615178 1581381 494049 486805 715559 721993 894802 873779 942344 948163 986776 1005062 979618 1087330 2341111 2459876 1456971 1187113 780025 765851 940879 935556 983403 997307 1035514 1044742 1168492 1163022 5239288 5458807 40.15 70.2 1
12:01:59 2024-01-23 726894 719554 222350 217859 356029 364599 383188 383103 245718 242878 295389 303027 336500 338223 4455288 4840654 6948981 6696776 1245740 1296730 325871 288766 306478 305989 351893 342523 336609 336613 233054 233102 750718 722330 1619766 1566959 491945 490742 710445 719495 901525 875091 936977 946180 994694 1008809 970292 1082009 2329089 2449423 1482224 1191232 786745 765581 936339 940745 986969 996768 1023197 1038626 1173888 1172177 5310739 5453524 40.15 70.2 1
12:02:00 2024-01-23 734123 720608 221812 217828 353852 365115 386627 381752 245718 242202 296645 303281 336701 339611 4455288 4729881 6912135 6715533 1256148 1294889 324627 292800 304992 309113 353884 342523 333843 337121 233254 232062 751488 712075 1609170 1576897 493467 490871 714183 718400 899678 880628 938355 940635 990363 1012120 976832 1077460 2331351 2473905 1434645 1178670 783808 770345 933028 931562 990516 1002396 1029193 1035216 1163768 1169887 5278980 5443038 40.15 70.2 1
12:02:01 2024-01-23 722724 720608 221271 217863 354428 360835 384914 382292 246511 243815 295740 302115 335019 339759 4448936 4760606 6853336 6715533 1273007 1295810 323912 293250 303579 308859 354921 342163 336681 336578 232527 232777 750718 711809 1614901 1593800 494753 488636 714493 717888 894434 876151 942384 944836 987599 1000719 980266 1088377 2343753 2462121 1429999 1184572 780025 770345 940916 931562 982386 998825 1032133 1038663 1158814 1165417 5209103 5443038 40.15 70.2 1
12:02:02 2024-01-23 721749 717414 221852 217789 353860 360244 384337 381489 245305 242913 295740 303281 334948 341064 4451948 4821849 6912449 6706154 1260136 1295810 326626 288766 304542 308895 353884 341068 337598 339574 232716 234652 743469 720264 1608418 1576610 494401 488711 710409 718217 899753 875019 935405 946069 993395 1002405 972674 1085239 2341502 2441948 1403345 1188842 780621 765581 940916 938228 981961 991625 1028917 1044779 1170533 1167138 5248694 5458633 40.15 70.2 1
12:02:03 2024-01-23 731000 719290 222537 217828 354042 364084 384914 382668 245144 242540 297099 302219 336771 339210 4455288 4784210 6972091 6706154 1236484 1294889 327879 288554 306918 306744 351411 342199 337157 336507 232747 233195 750718 721296 1612890 1567337 491246 489632 708935 716838 899567 876959 936306 943494 993888 1011672 968465 1078998 2327823 2449423 1484259 1184641 783808 765581 934345 939177 989073 997307 1020253 1039966 1171363 1172401 5282542 5458633 40.15 70.2 1
12:02:04 2024-01-23 732103 719590 221883 217833 353599 365115 386378 382292 245718 242709 296609 302592 338025 340612 4448936 4729385 6887733 6715256 1261116 1299437 327673 290245 305113 306852 351857 344352 336645 336210 233075 234652 751488 713092 1636497 1576897 491246 490597 714509 717346 897836 878753 941038 940819 990546 1009666 977685 1078925 2332794 2467837 1405652 1176992 782693 770382 935674 931562 986969 1003105 1029193 1035416 1162143 1167138 5271269 5443038 40.15 70.2 1
12:02:05 2024-01-23 723842 720649 221847 217828 355210 362985 385527 382024 246304 243252 295740 302570 335994 339246 4455288 4769958 6854600 6726231 1273718 1300423 324911 290395 304899 306384 355889 342235 337157 336578 232855 232812 751625 713853 1628426 1590627 494753 486805 715559 719310 897162 876261 939553 945507 987636 1000756 980539 1087601 2343035 2464339 1486294 1184641 781139 770382 942649 932192 981961 998825 1032495 1042438 1161319 1163735 5222253 5443241 40.15 70.2 1
12:02:06 2024-01-23 721753 718238 222385 217828 353325 360835 383223 382060 245340 242878 296609 301241 334984 340788 4458301 4825331 6933307 6698030 1253098 1298538 327702 288739 304434 308895 351893 340313 335578 336471 232676 233461 751395 721441 1601030 1579703 493347 485292 710445 719458 898660 873742 938180 945895 991951 1000989 973365 1085239 2337095 2443681 1397477 1190572 781139 765013 940916 937342 982706 991625 1029193 1046306 1169703 1170518 5248694 5458633 40.15 70.2 1
12:02:07 2024-01-23 730017 717957 221692 217828 352271 362658 384914 383205 244963 242202 297099 302431 335994 340853 4455123 4801564 6982079 6716285 1238324 1294889 327879 288500 307030 304542 351857 342415 336206 336613 233054 233392 750718 720413 1611661 1567677 491596 486611 708433 713147 904510 876261 932982 942825 993888 1009372 971293 1078998 2334180 2449423 1456971 1181273 783375 765814 935674 935556 986969 998825 1021431 1038446 1167180 1174556 5286316 5449428 40.15 70.2 1
12:02:08 2024-01-23 728659 719558 221883 217828 354047 363534 387267 380617 245305 242540 296645 301266 336736 341432 4452729 4728407 6903651 6697925 1256204 1295739 323842 293399 304006 308895 351893 342235 333843 336613 233090 232062 751488 711809 1609139 1576897 492996 491856 711446 715279 898873 878753 936107 940819 990546 1014110 974077 1078998 2331135 2473533 1476119 1176992 783808 770419 931696 931290 991220 1002396 1028459 1035454 1164629 1168863 5257773 5442850 40.15 70.2 1
12:02:09 2024-01-23 722775 720608 221156 217833 354925 360907 385185 382833 246304 243815 296214 304954 335711 342551 4461809 4773267 6873251 6725331 1273755 1296588 324875 293421 304542 305989 354921 342343 337157 336542 232855 232062 752168 713341 1641241 1590135 494753 486769 715559 718911 897125 876261 942232 946180 984736 1000683 979769 1088063 2343753 2462121 1456971 1187176 781139 769763 940879 933548 982659 999494 1034703 1041873 1162143 1164670 5221975 5443062 40.15 70.2 1
12:02:10 2024-01-23 722780 718433 222506 218285 355935 360510 385202 385241 245402 243147 296919 304312 334843 341917 4461953 4832231 6926952 6706852 1251309 1297652 327349 288757 305421 309330 353884 341308 335543 337594 232492 233822 749923 720779 1614251 1576897 494401 486318 711960 718401 898438 876261 936773 946529 993358 1003114 972674 1085202 2342422 2452901 1403345 1193967 783375 767213 940879 938007 984757 991661 1029193 1047523 1171363 1170482 5258099 5458807 40.15 70.2 1
12:02:11 2024-01-23 731826 721176 222253 218755 355405 363902 385312 385551 245543 244859 297338 302926 336830 339687 4449624 4794409 6962745 6696950 1235988 1296730 326820 288757 306406 305634 351893 341933 336681 336613 233018 233102 750718 722471 1607152 1565111 491945 490706 710445 719458 901112 876261 937017 946180 994805 1007875 968193 1080540 2327823 2449423 1429999 1184641 785485 765581 935674 940745 989503 991661 1025421 1041451 1173002 1173879 5305127 5466979 40.15 70.2 1
12:02:12 2024-01-23 734641 720426 221670 218332 356810 366361 385276 382723 246093 242843 296609 303494 336417 339538 4455288 4729881 6912416 6715734 1254890 1294889 323842 288770 304042 309113 353884 344461 333843 336613 232703 232027 752917 712075 1647877 1580259 492996 491126 712466 715242 899827 878753 937017 940819 992654 1012230 974768 1077423 2334180 2471340 1458966 1178670 785620 770345 933682 931562 991220 1002396 1025951 1037707 1163731 1171131 5292029 5454729 40.15 70.2 1
12:02:13 2024-01-23 723256 720125 221479 218673 354352 360799 385491 383374 246977 243779 296286 304134 334948 341028 4456005 4717935 6892869 6724912 1263678 1296730 325344 288757 304529 308895 353884 341825 334569 336036 232492 232096 750718 710790 1645867 1590627 494049 486354 712466 715206 894544 878753 940892 942825 984772 1008355 979769 1083656 2346368 2462121 1454976 1177831 778912 771474 940879 930593 983358 1003105 1031687 1042713 1159419 1167829 5200357 5442699 40.15 70.2 1
12:02:14 2024-01-23 726865 719476 222894 217642 354131 363464 387359 383374 244893 243661 295525 303017 336830 340273 4452111 4779310 6864813 6687120 1255327 1297652 325835 288852 305866 305989 353884 342102 337157 336316 234019 232062 753618 720264 1639156 1576897 493347 486805 713462 719495 893350 872431 941636 947237 987599 1003114 974057 1088998 2337095 2434461 1415079 1187113 778912 765038 943591 936722 981705 998070 1033780 1045885 1168765 1166285 5238996 5458633 40.15 70.2 1
12:02:16 2024-01-23 732807 719638 223163 217043 353825 365115 384878 383538 245196 243661 295704 302643 336972 340092 4452111 4808253 6912449 6678018 1235210 1296730 325344 288766 306442 305129 351893 342451 336444 336578 232855 233264 748093 721296 1623899 1565111 492645 491089 710445 719495 902427 873086 935682 945859 996217 1007875 968391 1078998 2331135 2443681 1454976 1184641 785680 766649 937419 942218 991146 998924 1027146 1042863 1174583 1173838 5292015 5461110 40.15 70.2 1
12:02:17 2024-01-23 732559 719513 221816 218228 354383 365115 385185 382292 245683 242878 296365 303068 337008 339611 4445909 4738657 6927493 6706154 1254890 1296730 323877 288757 305903 309330 353884 342487 335732 336578 233054 232027 752917 713092 1623880 1576625 492996 491856 713479 716293 900012 878753 936773 940819 991951 1012230 976955 1077423 2332794 2477429 1490364 1179379 785620 770199 935637 932893 992593 1002959 1030661 1035416 1164592 1170523 5282582 5442925 40.15 70.2 1
12:02:18 2024-01-23 720945 719517 221116 218315 354392 360871 384337 382292 246441 242133 295704 301241 334913 340008 4444084 4715292 6883517 6715533 1262517 1293970 324854 288852 305580 304542 351857 341032 335308 334591 232890 233009 750718 713092 1619349 1586117 492996 487105 712466 714699 893873 880002 940892 943494 986997 1006417 977685 1085106 2350149 2457605 1486294 1176013 781139 772114 941683 931489 984757 1003105 1033040 1043945 1155424 1165380 5200357 5434999 40.15 70.2 1
12:02:19 2024-01-23 726517 719513 222854 217455 354321 364048 386650 382833 244963 243456 297160 303494 335958 339174 4452111 4779310 6855461 6687397 1259258 1296730 325906 288761 305472 308895 353884 342102 336049 334521 233218 232743 747818 720779 1631842 1576897 493347 486733 713479 719495 894272 871196 941599 946069 989656 1006784 973835 1091452 2341111 2438876 1365898 1187113 778912 767758 940212 934889 983246 997271 1033966 1041929 1164629 1164551 5220477 5438885 40.15 70.2 1
12:02:20 2024-01-23 725870 719258 221843 217455 355454 363791 383116 383103 245305 242540 294605 301241 336204 339611 4445909 4822109 6922323 6678018 1240645 1294889 328332 288766 306442 305129 353884 342451 335732 336578 232855 233102 750718 720779 1633320 1571019 494012 490742 710445 719495 899567 874466 936872 950904 994694 1007381 971108 1082046 2331786 2452901 1443007 1192268 787167 765507 937005 939338 986969 993989 1025679 1040179 1176427 1169887 5314533 5443038 40.15 70.2 1
12:02:21 2024-01-23 728948 719517 221156 217828 353294 362948 383116 382292 245718 241929 296573 302643 334948 338223 4445909 4753489 6922360 6697925 1248133 1291181 324890 288856 304713 309402 351893 341344 336681 337630 231570 233461 752866 715390 1624555 1574370 491945 490722 710764 717216 906366 880628 932870 940708 996143 1011815 973217 1077423 2334454 2462308 1362265 1182955 786045 768057 937005 936870 989776 1000273 1022754 1038446 1167700 1176437 5276647 5442812 40.15 70.2 1
12:02:22 2024-01-23 728143 719554 221847 217794 354798 362948 386378 382833 245718 242913 297987 301724 336465 341028 4445909 4706403 6883051 6725126 1260714 1296663 325344 288852 304577 304542 351821 341344 334569 334591 233254 232777 753618 716154 1607120 1580783 491447 486661 715510 715847 898623 881254 941038 940915 989735 1012230 977648 1081618 2337779 2458630 1444426 1169946 782256 768057 939545 931562 985570 1000408 1031397 1036930 1162143 1167138 5244669 5434999 40.15 70.2 1
12:02:23 2024-01-23 724387 720062 222542 217087 354428 363498 385491 382022 245305 243661 295165 303494 335923 339210 4455288 4780054 6845275 6687397 1259296 1296643 325871 288766 305184 308931 353884 341861 334605 337621 233696 234652 750175 721296 1611531 1581101 494049 486661 715343 719310 895839 873668 942307 947237 987329 1005171 974057 1088186 2337095 2434461 1440513 1186330 778912 765581 944262 935278 977749 991625 1032133 1044742 1167971 1164670 5228980 5443038 40.15 70.2 1
12:02:24 2024-01-23 726715 717921 222194 217642 354916 364084 383152 382833 245305 242878 294766 301241 335994 340092 4445909 4822109 6932442 6668639 1240645 1294889 324890 288757 306442 305307 353666 345305 336335 336471 232384 232998 749268 722330 1641671 1573767 494753 491089 710445 721029 903862 873807 936306 947237 994805 1006453 972093 1078888 2327823 2449423 1428043 1188022 785485 764495 935674 940782 989503 996100 1023234 1041451 1173760 1173007 5305127 5449428 40.15 70.2 1
12:02:25 2024-01-23 733854 718465 221812 217794 353330 364823 383188 382292 245718 242167 296789 303068 335923 339057 4436531 4757202 6910553 6706154 1254890 1296625 324766 290665 303827 306852 351785 342307 333807 337452 232676 234652 751488 711809 1608453 1576897 492645 491588 712429 715169 902741 878753 935682 940672 993395 1010086 975444 1075850 2332794 2471340 1445002 1178670 784925 770345 931696 934211 991925 1001688 1026226 1038446 1163768 1170518 5276910 5423327 40.15 70.2 1
12:02:26 2024-01-23 721753 719370 221457 218507 355546 360799 384337 382833 245367 245786 296156 303281 334410 340237 4445909 4734066 6882577 6717153 1263625 1294815 325204 288649 303508 306852 351388 341164 337489 337657 232819 232743 750718 712584 1618745 1590627 493347 486733 712466 715242 897347 877801 941636 940819 984772 1009336 977685 1082076 2343753 2462308 1426820 1175316 778391 770382 939545 931562 983358 1003105 1031724 1041451 1156786 1164594 5194243 5451024 40.15 70.2 1
12:02:27 2024-01-23 721753 718465 222890 217828 356475 360907 386650 381453 244928 243286 295740 303068 335958 340237 4445909 4775747 6874829 6706852 1259814 1297541 327673 288649 305794 305558 353884 342138 336681 337346 234061 234487 748629 717178 1634547 1580259 494478 490373 714546 721029 894913 873742 945034 946566 986864 1003114 973351 1091374 2337095 2434461 1403768 1184641 778912 765581 944262 935278 977749 996097 1032495 1043302 1167971 1163735 5220477 5451024 40.15 70.2 1
12:02:28 2024-01-23 732103 718465 222542 216936 354392 365115 384032 382614 245305 243661 294802 303494 336465 339611 4448936 4811534 6931319 6683498 1245458 1296730 325344 288757 304292 304842 355853 342307 333843 337630 232527 232743 747818 718954 1642600 1576897 494753 489632 709942 722293 902576 871196 935682 950039 995510 1000719 971293 1080462 2331135 2452901 1476119 1192268 785485 765038 937695 939412 986969 993989 1024691 1041766 1177202 1170518 5312712 5449428 40.15 70.2 1
12:02:29 2024-01-23 728775 718501 221816 218654 353294 362985 382579 382833 245718 242133 296077 303068 335958 339210 4456219 4774207 6977229 6706154 1244568 1295702 325800 288757 302656 304508 351893 342415 335807 339574 231804 233496 746981 716154 1615918 1571431 491945 486877 709438 714194 905155 878753 932982 943494 996217 1010800 971293 1080135 2334454 2452901 1456971 1183798 785485 765851 936339 935540 988371 999530 1022754 1038446 1166280 1174520 5278495 5442925 40.15 70.2 1
12:02:30 2024-01-23 728927 719558 221847 217833 354047 362985 387175 382292 244928 242709 296358 300983 336217 341432 4449339 4701808 6872990 6706691 1254890 1294889 324766 288757 307137 306492 351893 342523 336681 334591 233290 232027 753618 711809 1614986 1576897 491246 491126 715559 717346 897199 878129 936792 940819 990510 1012230 977648 1078888 2333017 2467837 1403768 1177831 783250 769800 935674 931562 989073 1001688 1029193 1036692 1162143 1167175 5261567 5443038 40.15 70.2 1
12:02:31 2024-01-23 722209 720067 221564 217828 354890 360871 386627 380924 245816 243815 295453 304348 334843 341542 4452521 4769958 6865668 6706154 1272092 1294889 322904 293043 304078 305989 354921 343908 336681 336307 232890 232743 750718 711809 1617239 1589226 494753 486769 715052 718401 896525 876261 939553 945507 986900 1006453 981660 1088377 2344700 2464339 1428043 1182955 780582 770382 942922 931562 983084 999530 1031687 1040434 1160496 1166277 5192899 5434999 40.15 70.2 1
12:02:32 2024-01-23 721481 717451 222605 218262 357062 363656 386234 385005 244823 243182 295797 303174 336323 341677 4455288 4782699 6897303 6696776 1252645 1295810 327349 288590 305472 308967 351893 341344 336355 334556 232890 233102 747818 721441 1616660 1576897 493347 486503 712466 719495 897384 873742 940929 948655 991951 1002405 974057 1088377 2340147 2434461 1478154 1190572 780062 765581 943591 938228 980530 991625 1029651 1045031 1168008 1167138 5229883 5456867 40.15 70.2 1
12:02:33 2024-01-23 733149 721421 223096 217724 355044 364747 385312 383374 244627 243556 296286 301724 336736 340612 4458765 4784210 6942165 6687397 1233075 1294889 328136 288757 306010 305989 351627 342451 334569 336613 232890 232777 750718 721956 1597167 1563999 491596 489704 711960 718438 901144 875640 934300 944483 996217 1009104 968465 1078998 2331135 2449423 1482224 1183798 783808 765581 935674 937772 989776 997379 1021705 1041451 1171363 1173838 5292029 5457887 40.15 70.2 1
12:02:34 2024-01-23 732039 718342 222021 217724 356049 364453 386614 382292 245511 242709 296401 301476 336453 340333 4439571 4722667 6892981 6706154 1257119 1292864 323912 288757 304078 305989 351893 342487 336206 334627 233254 232027 750059 713092 1605754 1576897 491246 491126 713535 716293 899377 876261 936810 940819 990510 1012230 976955 1078613 2331135 2464339 1405652 1178536 782256 769219 935674 931562 986969 1002836 1029927 1035416 1166112 1169560 5254007 5442925 40.15 70.2 1
12:02:35 2024-01-23 723534 719885 221812 217642 354428 362948 386353 381069 245718 242878 295253 301241 334948 341432 4445909 4765708 6845000 6696776 1268584 1296730 323616 288757 306212 305558 353920 342379 336444 336071 233054 231636 756462 716154 1613472 1583630 494401 486805 715288 719495 894802 875640 942344 944520 986997 1003114 973387 1089932 2335743 2441948 1380534 1184641 778912 767196 940916 935315 982442 999595 1035749 1047065 1168765 1163772 5222042 5442925 40.15 70.2 1
12:02:36 2024-01-23 726751 718242 221910 217724 354921 364599 383152 380919 245340 244782 295601 301241 335019 339611 4446438 4831382 6929204 6687397 1240962 1294889 325380 288856 306442 305129 351893 342487 335732 336613 232527 232096 749268 721296 1606477 1567677 494049 491162 710445 719495 903750 872504 934349 948655 994805 1006453 968465 1078925 2327823 2445952 1484259 1186330 783808 764816 937695 942218 989776 996805 1025679 1041338 1175492 1172030 5307291 5457520 40.15 70.2 1
12:02:37 2024-01-23 732103 720062 221847 217794 355980 365078 384302 381214 245718 242167 295740 302643 336711 339094 4442739 4729881 6892682 6706154 1253388 1294889 324803 293214 305469 308895 353884 342487 333843 336613 232890 232096 751488 711061 1607463 1576897 492409 491126 712466 715279 899827 877892 936977 940819 992691 1012230 974077 1077423 2334454 2473905 1436601 1179379 787873 770199 934308 934137 991888 1002995 1029006 1038446 1164629 1169896 5276888 5430671 40.15 70.2 1
12:02:39 2024-01-23 722358 721172 221430 218542 353860 360907 385491 380884 246511 241761 296609 301241 334948 340273 4448936 4746071 6868097 6715533 1270044 1294889 323616 293664 304184 306190 352183 342138 336681 336578 232890 233264 752168 711300 1622955 1590627 494753 486769 714546 718676 894618 876261 940929 945507 986776 1000756 980539 1088253 2347793 2469122 1456971 1183726 781698 772136 943742 931378 983358 1000273 1033966 1040919 1162033 1163735 5206351 5442850 40.15 70.2 1
12:02:40 2024-01-23 721753 719290 222577 217974 353856 360835 385491 382096 244963 242913 295453 303068 335019 341340 4445765 4794297 6896822 6696776 1249970 1296606 326890 288757 304577 308931 351893 341344 338591 335565 232890 233299 751395 720779 1625251 1576284 492996 486012 711960 719495 896525 873148 939553 947274 994033 1004613 973835 1088302 2341111 2439060 1470014 1191417 782256 765581 942922 939412 983358 998217 1029193 1047798 1169703 1170390 5241203 5445715 40.15 70.2 1
12:02:41 2024-01-23 732103 717451 222925 217898 352236 364084 387450 382060 244963 242947 296645 301760 336937 338258 4448936 4784471 6962445 6688439 1234834 1294889 327843 288757 305960 308931 351893 342451 336681 336613 233254 233136 750718 721441 1611705 1565111 491596 490742 710173 718438 902741 878836 938205 946069 996180 1008478 968318 1081825 2331786 2449423 1456971 1184641 784925 764901 937027 940745 989813 991697 1027108 1040179 1172113 1173007 5289999 5451024 40.15 70.2 1
12:02:42 2024-01-23 732811 719558 221847 217828 353330 365115 384914 381214 245718 242202 296156 302643 337008 339334 4445909 4731927 6901227 6701371 1257082 1293970 323912 293214 304114 308931 353884 342487 333843 336342 233254 232062 751488 713092 1617223 1576897 493347 491529 714456 718400 904394 880002 938355 940708 991731 1014270 978224 1078961 2334454 2471340 1462956 1179511 784925 770309 934345 933505 992630 1003105 1029193 1035454 1162871 1169654 5267505 5427202 40.15 70.2 1
12:02:43 2024-01-23 721753 720348 221120 217863 354383 360835 385455 382292 246476 241761 295668 301206 334724 339998 4445909 4756245 6883517 6715734 1270082 1294889 324501 293664 304542 305989 354921 341344 336681 336307 232492 232940 750718 713092 1620622 1593800 495949 486625 716019 718400 899262 876151 942361 946143 984736 1005671 980539 1087563 2347092 2462121 1486294 1184641 783375 770345 943591 931562 982659 1000237 1032458 1041748 1162143 1163976 5194970 5440050 40.15 70.2 1
12:02:44 2024-01-23 721241 717419 222542 217828 353821 360799 385491 381721 245305 242878 296156 303281 334984 341304 4452111 4795496 6902221 6688612 1252645 1296730 325906 288757 305938 305989 351893 342379 336049 337621 233531 234652 747818 722626 1616082 1581101 494401 486661 714493 721403 893092 873668 942344 948655 990473 1007111 974057 1088149 2340421 2440216 1436601 1188022 778912 765581 944933 938007 980530 991661 1029488 1044742 1169394 1165417 5227941 5458807 40.15 70.2 1
12:02:45 2024-01-23 732811 719517 223046 216780 352271 364857 384337 383374 244928 243696 296156 302643 336701 340575 4448936 4808403 6925339 6669311 1244568 1294743 325607 288987 305508 305737 354776 344207 336609 337997 232711 233357 749268 720779 1647643 1576610 495812 491784 710445 721541 903750 873807 935528 950002 996217 1006417 971145 1081764 2327823 2451161 1482224 1191342 786045 764495 937005 940782 986969 995126 1025458 1040141 1176294 1172177 5308640 5449428 40.15 70.2 1
12:02:46 2024-01-23 732807 719517 221812 218324 353825 364599 383152 382022 246062 242167 296609 303068 335958 339611 4452111 4761461 6912561 6715734 1254890 1296663 326640 290282 304291 306852 353848 342271 333483 338199 232349 234652 754525 712830 1600074 1576897 492996 491089 712935 717377 903381 880002 935682 942256 996217 1010800 974768 1075887 2334454 2471340 1472049 1179556 786045 770345 934073 934889 992630 1002396 1026189 1037911 1165448 1172177 5276910 5439036 40.15 70.2 1
12:02:47 2024-01-23 722266 717921 221470 218848 354064 360799 385185 382292 246062 246168 296365 303494 334644 340273 4442739 4715292 6874165 6726385 1260213 1297615 325730 288793 304434 306816 351677 341958 337634 337621 233218 232743 753618 715131 1613906 1581381 491002 486841 714004 715338 899262 880327 939553 939448 990510 1012230 980539 1082076 2334454 2458630 1460961 1171974 780582 768291 938338 931562 986969 1003105 1030661 1036930 1162143 1167138 5233727 5438885 40.15 70.2 1
12:02:48 2024-01-23 725242 719503 222350 217117 354392 362948 386070 381214 244928 243252 295496 303281 334984 339769 4445909 4763468 6857847 6697420 1271823 1300386 324839 288685 306338 305989 354634 342379 336681 336542 232967 233102 750718 712830 1619427 1586117 494753 490373 715559 719495 894802 876261 942307 946969 986997 1000719 979806 1087601 2342086 2462121 1458966 1184641 781139 770382 942922 933548 981961 997343 1035514 1040141 1162143 1163022 5218522 5440050 40.15 70.2 1
12:02:49 2024-01-23 723534 717419 221847 217459 354392 360799 382579 383374 244928 242167 295596 302115 334410 339246 4448936 4831693 6927380 6697420 1251712 1294889 326855 288757 304542 305989 351677 340888 337396 336578 232293 233461 749923 721296 1615181 1576897 493347 485976 710445 718948 901425 875019 936810 946566 993395 1003114 972674 1085239 2340421 2443681 1365183 1193967 782693 765581 940879 938228 983358 991661 1029193 1047798 1171363 1169745 5248694 5438923 40.15 70.2 1
12:02:50 2024-01-23 730481 717662 222194 218472 355057 364048 384337 382632 244928 242167 296430 301760 336239 338258 4446359 4793684 6956630 6688439 1236163 1296663 327455 288757 306406 305773 351893 342487 336609 339574 233353 233102 750718 722330 1622380 1567677 493347 491162 710445 719495 903223 873742 935682 946566 994805 1008623 968428 1078926 2327823 2445952 1484259 1184641 786606 765581 936339 940745 989776 991661 1025458 1038737 1173797 1172401 5284267 5449428 40.15 70.2 1
12:02:51 2024-01-23 732039 718460 221812 217794 353285 365115 384878 381752 245718 242505 296358 303031 336724 338285 4452521 4737732 6892719 6698030 1254890 1294889 323877 293589 304398 309184 351893 342415 333843 337867 232855 232743 744341 711809 1606502 1576897 492996 491126 712466 715699 903862 879044 935682 940819 994805 1011961 974805 1077423 2334454 2477043 1435028 1181273 787167 769906 934345 935540 992630 1002396 1026189 1038446 1166280 1173007 5276910 5447858 40.15 70.2 1
12:02:52 2024-01-23 722520 719554 221883 219040 353330 360799 387725 382957 245437 243435 297165 303657 334807 343075 4449339 4708543 6875046 6724912 1264323 1294700 325380 288757 304542 305429 351857 341344 335578 336071 233254 232743 741483 715131 1598615 1584755 491945 486354 713462 715242 897462 880368 942344 940819 987599 1009372 977685 1086512 2342086 2452901 1436601 1176013 778912 770345 940879 931562 984871 1000408 1032495 1041451 1155461 1167175 5203635 5440050 40.15 70.2 1
12:02:53 2024-01-23 724424 718465 222605 217580 356017 362695 386542 383374 244582 243556 296013 303174 334807 341542 4445909 4774066 6864813 6696776 1253538 1294889 325835 288757 305974 305989 351893 342138 335543 334521 233819 232062 747557 719233 1626943 1576897 494049 486841 714040 719495 894918 873086 942344 947274 990510 1000647 974057 1089812 2337095 2434461 1438557 1188022 778386 765581 944660 935315 979834 991625 1032133 1044844 1168008 1163735 5222419 5455201 40.15 70.2 1
12:02:54 2024-01-23 732103 719628 222716 217013 356044 364453 384735 382760 244071 243556 295668 302395 335958 339611 4446597 4812563 6919878 6678866 1244111 1294889 325344 288757 304542 305129 354670 342415 335732 337322 232328 232777 749268 719233 1640969 1575779 494753 490742 710445 721541 903862 871196 935682 949328 995510 1006453 972674 1082039 2327823 2451161 1452981 1189725 785485 764495 936339 940782 986969 993989 1024691 1038737 1176331 1170523 5314838 5457887 40.15 70.2 1
12:02:55 2024-01-23 731990 719638 221479 217693 356053 364417 383081 382022 245718 242133 295740 303067 335817 339340 4445909 4765382 6910553 6698030 1247038 1291181 324890 293250 302727 308931 351893 342138 336206 338140 231570 233240 747818 713092 1638964 1575779 492645 486841 710445 714699 904506 880628 933019 942256 993852 1011514 974057 1075887 2337095 2467369 1326553 1181273 786045 770345 934345 935540 991220 1000273 1023197 1038446 1166957 1175459 5288258 5442925 40.15 70.2 1
12:02:56 2024-01-23 725600 719633 221812 217863 354798 360799 385527 383228 245578 242098 297518 302643 334913 340273 4445909 4688337 6853373 6715734 1260714 1295810 324854 288770 304542 309184 351821 341344 335543 334556 233054 232743 742912 715131 1611730 1576897 491246 486841 714546 714322 898475 880483 940929 940115 990510 1012230 977685 1082076 2334454 2458630 1422755 1171974 780582 769219 938214 933548 986269 1005317 1033040 1037948 1162033 1169633 5248469 5443038 40.15 70.2 1
12:02:57 2024-01-23 724621 720344 222070 216978 354357 363498 386070 381752 245305 243556 295704 303068 335733 339210 4442739 4756906 6835950 6678018 1259296 1295688 328332 288554 306226 305989 353920 342102 334605 334556 233983 232131 752168 720264 1612610 1581381 494401 486841 714546 721541 894913 873742 943732 947274 987636 1003114 974057 1089850 2337095 2434461 1418917 1187176 780305 765396 947067 938092 981742 996805 1032133 1045922 1168765 1166248 5229883 5442699 40.15 70.2 1
12:02:58 2024-01-23 731059 717410 222542 216444 355980 364602 384302 382833 244210 243661 295668 302431 335994 339611 4445909 4794292 6910553 6659979 1242339 1293970 324854 288757 304577 305129 354921 342487 335732 336613 232328 233299 749268 720031 1671913 1574661 494753 491126 710445 722508 903219 871159 935682 948655 994805 1006417 971293 1081264 2327823 2451161 1480189 1191417 786745 765544 938338 940635 986896 996063 1026412 1043608 1176857 1172177 5291864 5440050 40.15 70.2 1
12:02:59 2024-01-23 733400 720608 221120 217646 352306 364084 382579 382022 245718 241964 296789 302431 334984 339611 4436531 4758926 6901227 6698030 1249026 1291944 324854 288757 302692 308931 351893 341861 335732 338140 231407 233136 758750 713092 1643400 1574661 491945 486841 709942 714194 905155 879044 933019 940819 995510 1010800 974057 1075611 2335743 2471634 1347911 1182758 787167 769943 935637 936167 991888 1001419 1021705 1037707 1166957 1173838 5273143 5436170 40.15 70.2 1
12:03:00 2024-01-23 725451 719517 222350 217868 354047 360799 384914 382292 244963 241796 297099 301760 334913 340273 4433244 4688375 6854600 6706154 1257119 1293970 324854 288770 304078 306420 350795 341344 335578 334556 233254 232096 743805 715131 1624200 1576897 490549 486841 714546 713147 894581 879827 938180 939448 990583 1013827 979581 1085106 2331786 2461624 1398119 1172659 781139 769182 939273 932856 985570 1005053 1032133 1039928 1162143 1167138 5233727 5439172 40.15 70.2 1
12:03:01 2024-01-23 722535 720067 221847 217152 354423 360907 385455 381214 245340 243286 295704 303494 334984 341095 4442739 4750112 6835950 6682627 1259296 1294889 325607 288757 305508 305989 353884 341861 336444 334556 233654 232062 755068 718719 1614494 1581108 494049 486841 715052 721541 894913 875711 943732 950227 986813 1005956 978921 1091452 2341111 2448332 1377548 1184641 778912 765851 942354 936870 981314 997343 1034041 1045185 1167144 1164670 5211072 5445542 40.15 70.2 1
12:03:03 2024-01-23 727272 717957 222350 217525 355210 364341 383188 383103 245340 242540 294802 306879 334984 339611 4445909 4817670 6925339 6678866 1244149 1294889 325380 293397 304542 305129 353206 342451 335732 337630 232328 233102 749268 716666 1679488 1576897 494753 491972 710372 722381 905150 873844 936980 949693 996143 1008094 972526 1081849 2331135 2452901 1476119 1193118 786045 765581 938214 940836 986969 993989 1025951 1041762 1177202 1169691 5305127 5440050 40.15 70.2 1
12:03:04 2024-01-23 730027 718497 221506 217863 353330 363021 383152 382833 246269 242167 295740 302643 334984 338258 4439571 4757202 6919878 6688339 1245458 1291218 325380 288757 302727 304542 351893 341861 336681 337630 231407 233496 739119 715904 1624522 1576284 493309 491070 710409 716192 906440 880002 932832 943420 999050 1011961 972674 1079641 2337095 2458129 1456971 1182114 787167 767028 937005 935540 989073 1000273 1020216 1038446 1168008 1174520 5261863 5440050 40.15 70.2 1
12:03:05 2024-01-23 726825 719554 222194 217828 354047 362948 386106 382833 245340 242540 297099 301302 335019 339759 4442739 4692295 6874165 6715533 1259814 1292901 324890 288757 304542 309003 351573 341861 335578 334591 233003 234652 753618 715904 1604046 1581101 491559 486697 716019 716357 900012 881254 938106 939412 990473 1015061 977611 1081764 2334454 2462121 1400002 1173298 781139 769145 939674 933548 986969 1004524 1031397 1037669 1162143 1167102 5246502 5442925 40.15 70.2 1
12:03:06 2024-01-23 723756 718428 222163 217117 354392 362876 386279 381177 245270 243252 295668 303494 334913 341337 4445909 4760606 6836481 6678018 1262890 1296730 324854 288757 306176 305701 353703 341850 337359 337621 233803 234652 752917 719233 1627687 1583353 494753 490373 715252 721029 894802 873742 942158 947200 987562 1004533 975842 1091327 2335748 2434461 1403768 1187176 778912 765013 944933 935278 980530 996805 1031724 1043686 1167971 1164670 5220477 5449428 40.15 70.2 1
12:03:07 2024-01-23 730481 717921 221621 216439 353825 364048 383152 382833 245270 243199 295181 302643 335888 339057 4440137 4822109 6925339 6673536 1244866 1292864 327637 288504 304326 304163 355387 345104 336170 337488 232313 234652 742912 717448 1657608 1575489 494753 490706 711778 722493 902465 871159 937017 951581 995510 1005244 973092 1083828 2337095 2452901 1446249 1197374 786045 767758 939545 938007 986697 993989 1029193 1044840 1171363 1172177 5273150 5440050 40.15 70.2 1
12:03:08 2024-01-23 728890 718465 221847 218848 353290 364330 383152 382597 245718 241761 296609 301334 335605 338936 4445909 4765708 6952172 6688211 1240732 1294817 327702 288613 304434 306852 351677 342199 337121 338854 232895 233461 750718 718362 1620902 1575489 491945 486805 709401 714157 903985 878753 933019 943494 996741 1012230 972674 1078751 2334180 2451161 1456971 1182955 786182 768303 937005 935278 989776 1000237 1022885 1039928 1167971 1175350 5276910 5440050 40.15 70.2 1
12:03:09 2024-01-23 730017 719517 222314 217833 354547 364048 385527 382292 244928 242505 296609 301478 336394 341727 4436531 4702316 6894599 6707639 1254853 1295739 326482 290354 304362 304508 351893 342487 333843 337322 232967 234652 750059 712830 1607789 1576897 493821 491913 713479 716801 901748 880628 938355 940819 993395 1011961 974768 1077423 2334454 2471340 1488329 1178670 786045 771438 933682 933939 992630 1003105 1027689 1038446 1164629 1172177 5265617 5435263 40.15 70.2 1
12:03:10 2024-01-23 723020 718465 221120 218507 354357 360835 384878 382833 245683 246132 295704 303494 334948 340237 4436531 4724779 6880386 6706852 1262095 1294700 325344 288852 305363 305429 351605 342931 335508 336000 232855 232062 752168 713092 1628359 1590627 494049 486733 712417 715206 894544 879159 942307 943494 986864 1007875 977685 1085737 2343753 2462121 1488329 1176663 780025 772606 940879 931562 985570 1002836 1033230 1042938 1157920 1165380 5196383 5427202 40.15 70.2 1
12:03:11 2024-01-23 726522 719517 222502 217420 354357 363461 386650 382292 244928 243661 295174 303281 334948 341095 4452729 4769049 6852189 6688552 1270120 1294889 324875 288757 306774 305039 354384 341861 337598 339057 233018 231993 760161 713853 1626668 1585882 494753 486805 715559 721541 894802 876261 945034 945859 986166 1005956 976918 1088340 2337095 2452901 1488329 1186330 778912 767514 940607 935556 983358 998789 1035514 1046273 1164592 1161377 5222253 5427202 40.15 70.2 1
12:03:12 2024-01-23 725353 717414 222194 217794 355165 360871 383152 383374 245511 242505 295320 304883 335676 340837 4452521 4830986 6939629 6702870 1251309 1294889 326820 288757 306338 305737 351893 340277 337157 337358 232129 233461 751395 720264 1646506 1576897 494753 486697 710445 719495 900111 875640 936810 947237 993395 1003114 973365 1085202 2340421 2449423 1370940 1194083 783808 767196 940879 939375 986969 991697 1029193 1047798 1171363 1172181 5239288 5434999 40.15 70.2 1
12:03:13 2024-01-23 731059 716402 221847 217868 355048 363754 387175 385551 245025 243815 296840 301618 335817 341270 4437056 4777484 6951140 6669425 1238362 1294889 324854 288314 306442 305989 351893 342451 336206 336542 232492 234386 750718 721296 1601378 1566224 492996 491126 710445 719495 903381 875019 935682 948764 995510 1008587 971293 1082039 2331135 2451161 1482224 1190572 786045 767009 937005 940782 986969 991625 1025421 1040234 1177202 1172177 5305127 5438428 40.15 70.2 1
12:03:14 2024-01-23 732811 718973 221564 218228 355980 364565 385532 382219 245578 242552 297207 302926 335782 339428 4445909 4769868 6929204 6707639 1250816 1291218 324854 293214 303579 304542 351893 342379 336681 338615 231732 233461 755808 713092 1638973 1576610 492996 489632 710445 714699 906630 880327 934349 940819 993888 1012230 975444 1077423 2337779 2469588 1358352 1183798 787167 769182 937005 936205 992630 1001688 1023197 1039928 1164629 1172825 5276910 5436228 40.15 70.2 1
12:03:15 2024-01-23 727935 721679 222364 218372 354761 360726 385348 383338 245508 242774 297374 301653 335885 340237 4436958 4698973 6874165 6706342 1253098 1294889 324854 288757 304542 309149 351857 342415 334569 334556 233359 232062 742912 715131 1628640 1580259 491246 490742 715559 715242 898475 880628 939516 940819 990510 1014380 977685 1082039 2332520 2462121 1401885 1174479 783375 769763 937005 934211 986969 1002396 1031856 1037707 1162143 1167138 5261567 5442925 40.15 70.2 1
12:03:16 2024-01-23 723808 720198 222328 217654 357053 362767 385005 381177 245729 243286 295217 303031 334843 341690 4442739 4766560 6841231 6687557 1264939 1294889 323912 288757 305472 305558 353884 342379 336681 335565 233218 231958 752917 715904 1648469 1584755 494753 486841 715559 721541 894802 876261 944361 945859 984736 1000418 974805 1090550 2337779 2443681 1380534 1184641 778912 767336 943591 935278 981264 997379 1034740 1044812 1171187 1167036 5220050 5452357 40.05 70.2 1
12:03:17 2024-01-23 731064 719638 222159 217459 354925 364599 383188 383228 245543 242878 294766 303494 335994 339611 4442739 4812837 6925339 6650573 1240533 1292854 325871 288982 304542 305129 354670 342451 335732 337594 232492 232743 749268 717178 1655961 1576610 495459 490396 710445 721541 903381 871196 937017 950039 996217 1006417 973365 1081764 2331135 2452901 1480189 1193081 786045 765013 937005 940782 986969 995648 1027070 1044278 1178038 1171294 5314501 5449428 40.15 70.2 1
12:03:18 2024-01-23 729737 719013 221528 218372 355048 362912 382579 382292 245683 243815 295596 302572 334984 340612 4436531 4756383 6922436 6698144 1245458 1291181 325344 288757 302727 304542 351893 342343 336681 338104 231768 233496 750843 715131 1639819 1572135 492645 489632 709942 714699 904022 880002 933019 943494 998226 1012230 974057 1077317 2334454 2458129 1456971 1182955 787167 767573 939363 938191 991794 1000091 1024947 1041301 1168765 1178840 5276910 5433733 40.15 70.2 1
12:03:19 2024-01-23 726788 720535 222341 217828 354038 362803 386650 382833 245683 242167 296609 301724 335923 339723 4427152 4688488 6874165 6687397 1254890 1294889 324854 288757 304542 308895 351893 342451 334534 334591 233983 232743 744341 713092 1647877 1580259 491002 491126 715559 716838 898836 880002 939553 940819 991951 1009697 980539 1081231 2334454 2462121 1394352 1179379 783375 771551 938338 934100 991888 1002995 1032095 1037986 1162143 1172177 5250420 5430671 40.15 70.2 1
12:03:20 2024-01-23 722724 719642 221852 217642 355210 362948 384914 381214 245683 242878 295668 302115 334948 339733 4437004 4738342 6883517 6715533 1264323 1291218 325380 288852 302727 305464 353884 341344 334605 336578 232890 233206 752168 711061 1631831 1586117 492996 486733 713499 715242 897384 880363 942344 942256 987636 1009372 977685 1085239 2351828 2462308 1465200 1175316 781139 773592 942354 931415 987527 1004524 1033966 1040141 1158521 1169523 5192260 5434999 40.15 70.2 1
12:03:21 2024-01-23 724392 719517 222890 217794 354357 363534 386650 381453 244928 243404 295740 303494 335958 339210 4442739 4768238 6855461 6678866 1259296 1297652 325871 288852 305472 305989 353634 342102 334569 334556 233783 232777 752168 719233 1617992 1576897 494049 486877 715052 721541 897384 873779 944361 948618 989772 1006522 976721 1091339 2341111 2437327 1415079 1189718 780025 767176 946277 938228 980567 996659 1034346 1044924 1168873 1164594 5220477 5449428 40.15 70.2 1
12:03:22 2024-01-23 731000 720344 222542 216780 354388 365115 384302 383103 245683 243696 295668 303068 336746 339574 4442739 4797940 6902556 6659261 1244111 1294889 327904 288856 304078 305558 352183 342451 335732 337358 232492 233102 747818 716666 1639977 1576897 495459 490360 710445 722567 903381 872468 938219 951581 997577 1005919 973254 1085181 2340109 2455307 1478154 1197491 786745 765851 940975 940041 986969 993989 1028459 1046119 1171363 1171347 5261526 5427202 40.15 70.2 1
12:03:23 2024-01-23 726788 718201 221812 218507 352262 363498 383152 381489 246010 242133 297099 302643 334984 338223 4439571 4767362 6938529 6702832 1243641 1293970 325941 288852 302727 304542 351893 342379 336681 337594 231768 234217 746981 715904 1614778 1571019 492409 489632 710298 717888 907659 879891 932870 945507 999050 1014037 972489 1081236 2332794 2451161 1456971 1184572 786045 768849 937005 936370 991757 1000273 1020216 1039928 1169703 1174556 5263848 5427239 40.15 70.2 1
12:03:24 2024-01-23 729497 718501 222506 217828 354547 363498 386070 382833 245511 242709 296609 302381 335923 339246 4433367 4696364 6874165 6706154 1257119 1294700 325344 288856 304577 309184 351857 342379 335578 335530 233983 232096 745771 715131 1611048 1583353 491834 490452 717039 716357 901860 882508 942384 942256 992621 1014380 977722 1085202 2338441 2462121 1407535 1174334 783375 771874 938364 934211 986969 1000674 1032133 1038446 1162143 1169654 5248694 5434999 40.15 70.2 1
12:03:26 2024-01-23 724351 719554 222542 217451 354428 362948 385455 381754 245718 242913 295704 301241 334984 339210 4442739 4765708 6835950 6687397 1266498 1294889 324365 288757 305974 305773 353884 342415 336681 336071 234061 234286 766124 717963 1627083 1585882 494753 486697 716529 721430 893762 876151 945034 945859 989071 1007234 976188 1089736 2337095 2446008 1396564 1186330 778386 765814 943319 936870 981961 997343 1035552 1047798 1168008 1164670 5211072 5440050 40.15 70.2 1
12:03:27 2024-01-23 726751 718465 222546 217642 355201 364857 384302 380884 245476 242878 295253 301275 334984 339611 4442739 4825595 6919878 6678165 1245036 1296730 325607 288757 304542 305129 355853 342235 336097 337855 232349 233357 747818 717178 1665783 1578579 496166 490907 710445 722567 904022 871232 938205 951388 996217 1006453 973784 1084293 2331135 2456887 1450239 1193967 786045 766463 938338 940782 989503 993989 1024691 1041799 1178873 1173007 5305127 5440050 40.15 70.2 1
12:03:28 2024-01-23 730856 719517 221816 218507 353294 362658 382847 382833 245718 241964 296401 303281 335958 338258 4436531 4760169 6933590 6698030 1248133 1294780 328368 288360 305252 306167 351785 342271 336919 337488 231625 234078 751395 716154 1637626 1572135 491945 490025 709438 716357 904022 880002 933019 945507 996069 1012230 972674 1078998 2334454 2452901 1486294 1182955 786606 768949 937005 936205 989073 1000980 1024300 1039928 1168008 1175387 5261857 5430671 40.15 70.2 1
12:03:29 2024-01-23 726784 718501 221847 217789 354047 362948 386378 383103 245718 242709 297099 301724 334984 339723 4436531 4681678 6864038 6697925 1258372 1296656 326749 288788 304434 306852 353811 342343 335696 336436 233218 232027 752917 712075 1611253 1583353 494049 492552 713499 717346 902101 881180 938180 943494 993395 1009697 976225 1078998 2331135 2471744 1464950 1178670 785485 771511 935674 932893 991925 1003105 1029927 1038446 1164592 1170518 5263843 5411688 40.15 70.2 1
12:03:30 2024-01-23 721753 720385 221156 217828 354423 360871 384878 382833 246269 241929 295704 301241 334724 339998 4436531 4743458 6886144 6716285 1272732 1294817 324356 290801 305113 305917 354921 342138 334605 336613 232855 234652 752168 711809 1644807 1589498 496166 486697 716573 719495 897836 878129 943058 946566 986900 1006417 980539 1088377 2342086 2462121 1460961 1187176 783533 769219 943591 936205 983403 1000273 1038545 1044742 1164592 1164670 5227941 5440050 40.15 70.2 1
12:03:31 2024-01-23 723756 718497 222542 217863 354925 360835 383152 381757 244963 242540 296645 302781 334948 339210 4442596 4829862 6931828 6688750 1251233 1296656 326855 288757 304577 309113 353703 341200 335543 337322 232328 233856 748452 721702 1609794 1576897 494049 486733 710445 720450 899827 876261 939553 948655 994805 1003114 972674 1087601 2340421 2449423 1403345 1193967 783250 765581 943591 940078 985570 997343 1029193 1047798 1171091 1172177 5239288 5445542 40.15 70.2 1
12:03:32 2024-01-23 731770 718469 223082 218355 352271 364341 385220 383205 245305 242709 297099 302643 336972 339210 4436899 4780655 6912261 6678165 1234834 1292901 328600 289388 306442 306420 351893 342451 336444 337488 233111 233136 750718 722471 1624298 1565111 491945 491893 712466 719495 903107 876261 937017 947274 993888 1010086 971293 1078613 2327823 2443681 1456971 1187176 785485 765581 937005 940782 991220 997379 1026263 1038886 1172099 1173838 5286038 5427239 40.15 70.2 1
12:03:33 2024-01-23 732559 720385 221883 217828 353852 365115 387175 382292 245718 242878 296401 303067 336724 339041 4439812 4728407 6901453 6697925 1254890 1293970 324730 293286 304291 306852 351893 342415 335495 338140 232855 232096 744341 712584 1614657 1576897 493347 491856 712429 715279 903107 880460 936349 942825 995945 1012230 976225 1077423 2335434 2477043 1409214 1181273 787167 771474 934345 935278 993330 1003105 1026226 1038663 1164666 1171170 5269119 5426798 40.15 70.2 1
12:03:34 2024-01-23 723293 718501 221883 219036 353325 360871 385491 383301 245437 243815 297302 303316 334878 340680 4439913 4688186 6869267 6710743 1259221 1296663 325344 288757 302727 304577 351893 341344 336084 336106 233254 233102 752168 712075 1642522 1590355 494753 486805 713499 716293 898660 879085 942344 943494 989071 1009372 983330 1086703 2343753 2460374 1454976 1177831 780582 772606 940916 931562 986969 1003105 1034041 1041697 1157136 1167175 5178146 5430671 40.15 70.2 1
12:03:35 2024-01-23 726522 718542 222542 218075 357062 364694 386979 382833 245200 243591 295596 303458 335817 341226 4436531 4750112 6835950 6678866 1262890 1296730 325344 288491 305974 305989 353884 342102 336681 334591 234019 232062 757968 717178 1642169 1581381 494753 490511 715559 721541 894544 875640 945034 948655 989071 1000719 974805 1091364 2336822 2438486 1407535 1187176 778386 767213 945605 937342 981961 997379 1035314 1047052 1169703 1163771 5211072 5437921 40.15 70.2 1
12:03:36 2024-01-23 730017 721421 222257 217351 355348 365042 384771 383374 245588 243556 295561 301206 335923 339611 4443256 4822109 6919878 6673255 1244149 1294889 327564 288757 305472 305989 352981 342487 335732 338140 232890 233333 740053 717178 1673902 1575779 494602 491856 710445 722567 904022 873742 934809 950039 993888 1010531 974057 1082113 2331135 2455145 1482224 1192268 787167 765153 939545 942515 986969 991697 1026226 1042550 1179751 1172177 5309136 5452357 40.15 70.2 1
12:03:37 2024-01-23 731581 718356 222052 218708 356553 363866 385532 382833 246132 242167 296609 303068 336182 340113 4436531 4763972 6910553 6698030 1245458 1292854 325906 292837 303615 304577 351893 342379 334605 337630 231804 234054 749923 716154 1648939 1572135 492645 489632 710445 715242 905038 879081 935682 943494 996814 1012230 974057 1080224 2333775 2452901 1456971 1181963 786045 767514 937005 935315 989813 1002836 1023197 1040708 1167824 1177059 5263718 5433493 40.15 70.2 1
12:03:38 2024-01-23 728784 719885 222364 217759 354047 362985 385527 382074 245200 242167 297309 301302 335019 339723 4426771 4674993 6864024 6687397 1256223 1294889 324365 293007 304291 308931 351893 342451 334569 335565 233290 232096 750059 713092 1605412 1576897 491945 491509 716529 717420 898512 879377 939590 940819 993124 1009697 979843 1080462 2333775 2464339 1403768 1175316 783808 770345 937005 933548 989776 1003892 1031945 1040960 1165448 1168681 5244021 5419419 40.15 70.2 1
12:03:39 2024-01-23 721749 720099 221120 217615 355067 360871 384842 380652 246511 242167 296286 302570 334984 340034 4430205 4727313 6859040 6697925 1264323 1294889 324890 288757 304603 305464 351893 340828 334605 336071 232890 232777 752168 710554 1626628 1585845 492996 486769 713499 715242 897384 880363 942344 940819 989071 1009372 980502 1085239 2343753 2455145 1460961 1175316 780025 771513 942354 932893 988934 1005800 1035085 1041376 1159493 1171294 5188554 5423327 40.15 70.2 1
12:03:40 2024-01-23 723808 717621 222818 217607 354069 363134 386398 381721 244551 242913 295596 303068 334948 341579 4436531 4765708 6855879 6673536 1253781 1296730 325871 288491 305472 305989 353884 342343 336556 334556 233747 232743 749268 720779 1625117 1576897 494401 490092 714546 721541 897347 875640 944361 950002 990510 1000683 976138 1089736 2341812 2434461 1415079 1188811 781741 765396 946240 940240 982622 998924 1035546 1047381 1171261 1166245 5215353 5427202 40.15 70.2 1
12:03:41 2024-01-23 727902 719217 222222 217412 355174 364599 383152 383374 245683 243252 295181 303494 335923 339574 4436531 4812837 6920925 6669584 1241903 1291181 325344 288757 304542 305558 352183 342451 336206 338104 232819 233102 749268 717963 1689533 1576610 495812 491820 710445 722567 904022 873705 937686 950039 996217 1009032 974057 1082039 2332413 2458804 1482224 1193971 787729 764901 940343 942218 988971 998217 1026152 1042438 1180386 1173765 5291826 5438885 40.15 70.2 1
12:03:42 2024-01-23 731573 719009 221776 218472 353294 363754 382812 382833 246062 242133 296609 303281 334948 340612 4427152 4756383 6915994 6696950 1254890 1292854 324365 293628 303615 304508 351893 342343 336206 338650 231768 233264 744341 713092 1609754 1576897 493347 490323 712466 715242 904022 880327 937017 943494 993852 1014546 978075 1080613 2341111 2476149 1359425 1185301 788291 773236 937005 935278 994043 1002836 1028615 1041413 1168008 1175350 5274862 5411651 40.15 70.2 1
12:03:43 2024-01-23 723559 719517 222506 218813 355044 360835 385491 382833 245476 242133 297273 302643 334948 340237 4426875 4691105 6864813 6706342 1260714 1293970 326676 288852 304041 304577 351893 341344 336049 336542 233218 232743 741483 713092 1615484 1586117 494049 486769 715559 715242 894544 879800 945759 944945 991137 1009191 981714 1086638 2346398 2463336 1462956 1178670 780582 773702 940975 931378 985533 1004524 1033966 1042036 1160459 1167107 5196664 5411651 40.15 70.2 1
12:03:44 2024-01-23 724689 716402 222913 217794 354357 363498 386614 382292 244963 243661 295704 303281 334984 338223 4436531 4758070 6836757 6668639 1255641 1296730 325906 288757 305472 305989 351893 342127 336049 334556 233618 233067 749268 721296 1607004 1576897 494401 486805 712957 722508 898395 876335 942158 950227 991211 1005883 977949 1093013 2337095 2434461 1377382 1188811 780621 767213 946277 937970 984270 997343 1034740 1047014 1170533 1167102 5211723 5427202 40.15 70.2 1
12:03:45 2024-01-23 726634 717921 222350 217794 355459 364260 383152 380884 245305 242674 295424 302536 334984 340092 4436531 4812837 6902518 6668773 1245458 1291218 325607 288852 304577 305989 352183 342379 335732 338104 232170 233102 746369 717178 1606437 1579657 497228 491260 711849 723594 903949 874466 938318 951916 996180 1007803 974057 1082039 2335466 2452901 1448992 1193995 786745 768849 939674 940782 986969 993989 1028184 1044742 1177285 1172177 5292128 5430671 40.15 70.2 1
12:03:46 2024-01-23 727820 720307 221803 218324 355546 363498 382543 383103 245901 242133 296609 303068 334948 339246 4436531 4750075 6942203 6696776 1250816 1291218 327600 288757 303579 304508 354366 342343 336681 338615 231732 234652 751395 714877 1610404 1576610 494049 489523 710409 717888 904963 883136 934224 943494 996704 1015098 976832 1078961 2334454 2469874 1332558 1183798 788291 769182 937005 936370 992630 1002396 1024691 1039928 1169666 1169118 5275051 5429036 40.15 70.2 1
12:03:47 2024-01-23 725795 720026 221847 217780 354780 360871 386650 383374 245476 242878 297309 301602 334984 340273 4436531 4681780 6869267 6701455 1256204 1294889 324854 288852 304542 309402 351821 342199 337598 339064 233331 232998 742912 714877 1615652 1581101 492645 490944 716529 715169 897799 880363 940926 940672 991914 1015098 980502 1085106 2334454 2462121 1403768 1173643 783808 770382 938214 935540 989776 1000674 1032133 1038446 1162143 1170482 5248694 5427164 40.05 70.2 1
12:03:49 2024-01-23 724351 720062 222510 217490 355459 363754 385455 381754 245683 243286 296372 301241 334984 339210 4442739 4760606 6835950 6687397 1266498 1294889 327637 288545 305938 305773 354885 342235 337634 335965 233803 234322 752381 715904 1626942 1582505 494753 489632 715559 722381 895839 876261 946383 948582 991100 1000719 974805 1090550 2337095 2441948 1371456 1188022 778386 767758 944660 937305 982659 999458 1035514 1049294 1169666 1163735 5211072 5447858 40.15 70.2 1
12:03:50 2024-01-23 727267 718465 221835 217459 355210 365115 383188 382833 245683 243252 295424 301206 335923 339574 4436531 4818708 6920925 6669465 1248951 1298511 325730 288685 304434 306852 355889 342199 336645 338472 232150 233427 746369 717178 1632056 1576009 496856 486805 710445 722567 902432 874871 936736 952064 996217 1000683 974057 1083439 2337095 2452901 1452981 1196521 787167 766935 940212 939375 989776 995395 1027689 1047052 1174694 1173838 5293874 5430671 40.15 70.2 1
12:03:51 2024-01-23 727940 717374 221466 218472 355048 363427 383152 381757 246234 242133 296609 302643 334984 341579 4433367 4758074 6933307 6706852 1246691 1294817 325730 290087 303436 306852 351893 342343 336681 338615 231768 234335 751395 715131 1614384 1573252 492645 491495 710409 715206 904022 880628 935682 943494 996741 1012230 974057 1078998 2337095 2462121 1456971 1182955 787167 768057 937005 936891 989776 1001688 1025146 1039928 1167971 1174520 5267505 5421292 40.15 70.2 1
12:03:52 2024-01-23 726522 719517 221847 217794 354047 360871 385527 382833 245683 242878 297518 301724 334948 339723 4430205 4681489 6880386 6688439 1254853 1295739 324365 288852 304542 308967 353884 344207 336681 336507 233546 232096 751488 711809 1645820 1576897 493347 492589 715559 718401 901461 879044 939553 944836 993395 1015214 977648 1078850 2334454 2471340 1438557 1178670 785485 772606 937005 933939 992630 1003105 1031397 1037669 1167971 1170518 5258099 5419419 40.15 70.2 1
12:03:53 2024-01-23 721749 720608 221621 217833 355423 362912 384878 382292 246856 242878 295740 301275 334948 339723 4440137 4728829 6866490 6715926 1260714 1292854 325344 288577 305940 305429 351893 341308 336084 336542 233075 233067 726896 712075 1619934 1583630 492996 486769 715559 714699 897384 882273 943688 942825 989772 1010800 977685 1087563 2340421 2452901 1424674 1175098 781139 772606 941048 934211 986969 1006408 1035514 1040216 1158814 1169654 5197953 5430671 40.15 70.2 1
12:03:54 2024-01-23 723596 718465 223042 217794 354388 364048 387231 383374 244928 243286 295704 302252 335711 341395 4436775 4765704 6859937 6696950 1270120 1296730 324911 288770 305221 304842 355314 342379 334605 337086 232890 232062 748093 713341 1607525 1586117 494753 486877 716573 721541 894618 876261 945034 947237 989035 1000719 977722 1089932 2340421 2458630 1460961 1187176 780621 768638 943319 936605 984137 1000273 1037805 1047798 1167107 1164670 5218522 5438428 40.15 70.2 1
12:03:55 2024-01-23 725827 718465 222222 217794 355459 364048 384032 383228 245437 243815 295453 305169 334843 340501 4443088 4821660 6932442 6678018 1246813 1294778 325871 288757 304542 305989 355172 342127 335732 338140 232293 233461 747818 717178 1609170 1576625 495376 489668 710445 722567 903862 873742 936773 952741 995295 1006417 973784 1082076 2337095 2458630 1488583 1193967 787167 767758 940212 940782 989503 991625 1026226 1044854 1177202 1173838 5299506 5436170 40.15 70.2 1
12:03:56 2024-01-23 728659 717921 221812 218568 356017 363748 385532 383374 246300 242063 296501 302536 335782 340985 4436531 4757202 6919878 6702832 1243641 1291218 326855 288757 304078 304542 351893 342379 336681 337086 232170 234019 750595 717178 1628130 1572135 491945 490857 710445 716293 907091 880002 935682 946180 998226 1012230 972674 1078888 2335434 2449423 1458966 1183798 785485 768057 937005 937342 991925 1001688 1024417 1041451 1170533 1176218 5259988 5436228 40.15 70.2 1
12:03:57 2024-01-23 730017 722960 222222 218367 355048 363902 386506 383338 245760 242774 296466 301336 336429 339210 4427479 4701568 6863135 6687397 1253994 1294889 324365 288766 304577 308895 353399 342523 336681 335600 233618 232062 751488 712584 1623516 1576897 491945 492241 715559 717346 899150 880002 939553 944836 993395 1015482 977685 1080462 2332794 2471340 1398119 1178670 783808 772606 937005 935266 991220 1004524 1032133 1038446 1167971 1170482 5261567 5443038 40.15 70.2 1
12:03:58 2024-01-23 723808 720426 221705 218145 355348 362767 385348 381913 246062 242878 295704 302771 334702 341542 4436531 4762725 6873251 6705878 1271860 1294700 323425 293457 304542 308895 354921 341861 334534 336613 233090 233136 750718 712075 1626881 1590627 495339 486841 715559 719495 899150 878753 942344 947237 987636 1007875 981933 1087912 2343753 2462121 1460961 1187113 783808 771474 944933 936205 984100 1002127 1038545 1044704 1164592 1167036 5229523 5439601 40.15 70.2 1
12:03:59 2024-01-23 725870 719638 222712 217798 355459 362912 383152 383374 245437 242878 295869 302501 334644 339246 4445633 4822109 6925339 6678866 1249523 1294889 325906 288757 305148 304508 353206 341861 336681 338140 232492 233496 747818 717178 1623537 1576897 495376 486805 711271 721541 902581 876261 939553 952064 993619 1000683 974057 1084429 2337095 2452901 1487566 1197374 787167 768094 940879 940782 986969 991661 1033040 1051924 1175437 1172934 5244021 5442313 40.15 70.2 1
12:04:00 2024-01-23 730476 718469 222222 218512 355692 364048 385185 383205 245340 242167 296501 302359 335958 338223 4430205 4757202 6952285 6674086 1234834 1294889 325871 287909 306478 309184 351893 342487 336681 336613 233054 233102 752168 721441 1630502 1564838 492645 491856 712972 719495 903750 876261 936773 946566 998226 1011514 973784 1080462 2331135 2445952 1404764 1184641 785485 767758 937695 942218 993657 1002469 1027146 1043646 1175529 1180514 5276910 5436170 40.15 70.2 1
12:04:01 2024-01-23 733080 720572 221812 217828 353852 365660 386398 382833 245718 242878 296573 302431 336465 339611 4427152 4710840 6888070 6687397 1254320 1294889 323912 288757 304542 308931 351893 342523 336681 335565 233495 232062 750059 713092 1610167 1576897 491945 492320 715559 718401 901298 879044 939590 944165 993395 1009954 977685 1080424 2335161 2467837 1422755 1179379 785680 773787 939006 934814 992593 1005199 1034068 1038259 1167935 1169617 5257796 5430671 40.15 70.2 1
12:04:02 2024-01-23 721458 720062 221528 217828 355459 362948 384878 381214 246097 242913 295704 301241 334913 339246 4433367 4751254 6845275 6688439 1270007 1294889 322904 293457 304292 308895 354921 341380 334605 336578 232691 233102 750718 712792 1628758 1586117 495376 486841 715559 720450 900012 878753 942344 947237 986203 1006417 981933 1087375 2343449 2468117 1488329 1188022 783375 772136 945043 936833 986122 1000091 1037767 1044816 1164358 1166207 5211072 5432294 40.15 70.2 1
12:04:03 2024-01-23 723289 716402 222546 217794 354925 360871 383188 381489 245683 242878 296329 301241 334948 338258 4436531 4822109 6915334 6668639 1244111 1296730 325380 288757 304577 305989 352218 342415 336298 337867 232890 233299 747818 717178 1608453 1576284 495376 491089 710445 722567 903381 871907 936810 952064 993888 1007234 973835 1085106 2338441 2457605 1478154 1196610 788291 767758 940879 940782 986969 996100 1026077 1044704 1178909 1172177 5291864 5436228 40.15 70.2 1
12:04:04 2024-01-23 728816 719009 221847 217863 353325 364084 385808 382833 246132 242133 296645 302855 336465 338223 4433367 4747930 6912486 6691999 1251271 1293970 324890 293399 303615 304542 351893 342379 336444 338650 231804 234652 752168 712584 1617359 1576897 493347 489668 711687 716838 905038 881648 936792 945619 999686 1015098 976832 1078116 2339695 2476149 1359425 1183798 788291 771038 935674 938203 994043 1002396 1026226 1040643 1168045 1174520 5267604 5407791 40.15 70.2 1
12:04:05 2024-01-23 725722 719517 222194 218852 355550 360871 386650 383103 245305 243549 297554 302643 334984 340309 4424309 4677766 6854600 6696776 1258008 1294889 324890 293214 304577 306420 351857 341897 336320 336071 233819 232743 755068 715642 1611859 1580259 491945 489704 715559 718400 901823 885023 942195 940745 993248 1015061 981475 1086638 2337095 2462121 1377382 1174334 783375 770309 940212 934875 988659 1006408 1031724 1039187 1162907 1170596 5231811 5430671 40.15 70.2 1
12:04:06 2024-01-23 723042 719517 222542 217451 354428 364588 385491 381752 245340 243661 295596 301241 334702 339210 4423892 4754687 6827019 6678018 1261990 1296730 325344 288852 306442 308931 354420 342451 335578 335565 234161 232743 744341 719233 1627295 1583353 495812 491769 718061 722567 898623 876187 946308 951581 990507 1000683 977648 1091364 2341502 2447686 1396874 1187176 780621 769943 943591 938043 984173 1000237 1038269 1047803 1169703 1163735 5201666 5411688 40.15 70.2 1
12:04:07 2024-01-23 727421 719290 222350 217828 355450 364341 384302 380919 245113 242913 295740 301275 335994 339611 4433367 4806001 6897598 6659261 1243679 1293970 327101 288852 305042 305558 353511 342451 336206 338140 232328 234652 747818 717963 1643231 1576610 496874 491327 712466 723594 903949 874466 934880 952064 993888 1009104 975406 1082076 2332794 2458804 1482224 1193967 787167 765273 939545 942515 989776 991661 1026263 1044742 1179001 1172177 5292133 5430671 40.15 70.2 1
12:04:08 2024-01-23 730036 719554 221847 218507 353330 364084 383188 382833 245753 242167 296645 303231 334984 339210 4430205 4750555 6929204 6696776 1251271 1291932 324890 293214 303864 304542 351605 342163 336645 338436 231554 233392 749268 713092 1609104 1576610 494049 490214 711923 716257 905038 880483 934300 944836 996741 1012230 974805 1080871 2337095 2471340 1351749 1181963 787729 770345 937005 935278 993330 1002836 1026189 1041451 1168008 1176254 5267505 5417426 40.15 70.2 1
12:04:09 2024-01-23 726002 718492 221883 217863 355048 360871 385527 382833 245340 242133 297554 302643 334984 340309 4430205 4681780 6854600 6706154 1257119 1294889 328136 288640 305005 306744 351605 342307 338112 335929 233475 233160 748093 715904 1619432 1580259 491945 490742 715559 718400 899753 883143 942344 940819 994741 1009733 980539 1085239 2335434 2460374 1403768 1173643 783808 770382 940607 934889 986969 1000710 1032495 1041526 1162944 1170518 5239288 5411688 40.15 70.2 1
12:04:10 2024-01-23 724108 719590 222542 217455 354925 363021 385455 382022 245718 243321 295740 301241 335019 339246 4427047 4752157 6827019 6678952 1270671 1296663 324911 290390 306338 306384 355638 342235 337634 337452 233075 233102 750718 711809 1613382 1590400 496519 486841 716573 719495 898836 878753 942344 947274 984809 1006417 982631 1086602 2340421 2464339 1488329 1187176 782693 770382 944262 935315 985570 1000273 1038545 1044779 1168008 1163735 5211072 5423327 40.15 70.2 1
12:04:11 2024-01-23 723756 717953 222385 217676 355459 362658 383152 383374 245134 242202 296192 302781 334948 338258 4436531 4818760 6914442 6688025 1250816 1294817 325800 290123 306774 306852 353811 341344 334605 338104 232527 234217 751395 721296 1624351 1576897 494753 490101 712429 719495 901461 876261 939590 949767 993150 1000683 973365 1086825 2343035 2452901 1397477 1196638 784925 765887 942922 940782 986969 997379 1031856 1049331 1172929 1172177 5235548 5411688 40.15 70.2 1
12:04:13 2024-01-23 728655 716361 221883 218355 352271 364084 384914 383241 245340 241964 297554 302431 335019 338223 4430205 4743516 6959455 6684049 1234684 1292976 327313 287841 305508 304542 351893 342199 334605 336578 233218 233136 750718 721296 1627860 1566224 491945 491162 710445 719495 903381 876261 936107 944520 998970 1011961 971293 1078925 2327823 2449423 1458966 1184641 783808 767743 937005 938746 991220 1000273 1023197 1040919 1170404 1176327 5252583 5427239 40.15 70.2 1
12:04:14 2024-01-23 731000 719554 222230 217863 352297 365115 385527 382292 245305 242202 296401 301795 336500 340612 4417890 4732550 6893804 6692334 1254890 1290989 323877 288811 306343 304508 353884 342487 335732 336613 233111 232096 759418 712075 1612547 1576897 494049 492589 714546 718438 902101 879703 939516 944836 994805 1009751 976918 1078613 2332794 2471340 1438557 1179379 786045 772606 936339 934211 992630 1004966 1031397 1038446 1166280 1170596 5256198 5430671 40.15 70.2 1
12:04:15 2024-01-23 721694 720026 221430 217828 355139 360871 384878 382292 246441 242133 295596 302080 334737 341432 4436463 4735537 6874165 6688211 1262531 1294889 325607 288757 304542 306744 351569 341861 336049 336036 233018 232743 751625 715131 1615949 1586117 493347 486769 715473 715242 899299 881648 944361 943494 990239 1011514 977685 1087563 2343753 2452901 1458119 1177831 780621 773702 942649 933548 986969 1000638 1035514 1043278 1158814 1170518 5179155 5421292 40.15 70.2 1
12:04:16 2024-01-23 722814 718460 222182 217642 354357 363498 387231 384079 244854 245540 297626 303316 335582 341506 4430693 4742417 6817299 6678018 1263791 1296619 325344 288757 306442 308859 354384 342379 334569 336036 233983 232062 743778 717178 1626936 1583356 494753 489668 716573 723080 897458 876261 946383 950039 990510 1006381 977648 1092939 2337095 2441948 1384619 1188022 780582 767478 946277 938043 984100 1000980 1035552 1047897 1171363 1167102 5207351 5438428 40.15 70.2 1
12:04:17 2024-01-23 727783 720307 222506 217584 358070 365157 387175 384460 245543 243521 295317 304348 336323 339428 4445909 4815260 6915994 6668639 1239762 1293970 325871 288757 306442 305558 353884 342523 336681 337594 232568 233102 749268 722330 1602748 1572135 494753 493365 711960 722567 904022 875640 937686 950039 995295 1011514 972674 1082076 2330861 2451161 1486294 1189718 786745 765581 938338 942218 991220 997343 1028917 1043961 1177202 1172861 5284229 5426741 40.15 70.2 1
12:04:18 2024-01-23 733137 721679 221599 218367 356810 365042 384159 382183 245886 242774 296883 303174 334948 339334 4433783 4754687 6919878 6688439 1245458 1293970 325906 288757 303579 304542 351893 342379 336681 337559 232129 233822 744039 716933 1626027 1572135 492409 489668 710445 715242 905038 879703 935682 944483 996777 1009517 974768 1078998 2337095 2471340 1347911 1182955 788291 770416 937005 935315 992630 1003105 1026189 1041451 1170533 1170843 5271080 5433493 40.15 70.2 1
12:04:19 2024-01-23 727442 719880 222208 218332 355012 360690 385926 383374 245305 242540 297056 302431 334737 342927 4427152 4681640 6859921 6683650 1254890 1292854 323912 288757 304292 308931 353884 342487 336444 336071 233618 232062 751488 711809 1608145 1576897 492996 492589 715559 718911 900017 879713 939553 944836 993395 1015445 977648 1081231 2332794 2469588 1490364 1179379 786045 772606 937027 934211 992630 1000638 1029488 1038446 1167144 1173791 5259880 5424060 40.05 70.2 1
12:04:20 2024-01-23 724564 720426 221289 217754 355174 362912 385455 382564 246575 242167 296120 302080 334948 339210 4436531 4736692 6845275 6696776 1271936 1294889 324911 293250 305257 305989 354921 342379 334569 337086 232855 232096 743805 711809 1630409 1590627 495376 486877 717081 719495 898836 878753 944361 947237 989035 1006417 981933 1087375 2342086 2458630 1458966 1187176 782303 770345 944660 936870 984137 1000273 1038047 1050382 1168691 1164597 5220050 5436795 40.05 70.2 1
12:04:21 2024-01-23 723808 718497 222354 217828 356378 362912 383152 380919 245340 242878 296847 305169 334445 338258 4430205 4812837 6912449 6664541 1251309 1294889 325607 288757 305257 304542 353206 341308 336681 338650 232492 233531 746369 718719 1614000 1576625 495376 486769 710445 721541 902741 876261 939553 952064 996217 1000719 974077 1085031 2340421 2452901 1411170 1199200 786045 769182 942354 942218 991050 999632 1032095 1049181 1176364 1173765 5244853 5436228 40.05 70.2 1
12:04:22 2024-01-23 733085 718428 221812 217833 352306 362622 387450 383099 245511 242133 297554 302643 336465 338223 4427152 4754402 6948981 6688439 1236025 1293970 327614 288311 304078 304577 351893 342451 336919 337322 232890 234217 761223 718362 1643077 1574370 493347 491769 710445 715279 905038 880432 935682 945906 998189 1014380 974057 1080462 2337095 2452901 1488329 1185418 787873 771587 939674 939539 992593 1002959 1027880 1041338 1171363 1176291 5271080 5429036 40.15 70.2 1
12:04:23 2024-01-23 726820 721623 222449 217798 355048 363791 387231 382833 245340 242167 297518 301266 336465 339246 4423995 4677766 6845275 6687397 1256805 1294889 324854 288757 304542 309330 350436 342102 336084 335565 233983 232096 753618 715131 1618395 1576897 491945 490742 715559 715242 898840 882393 940929 940819 992654 1014878 980539 1085239 2335743 2464662 1407535 1180353 783375 771328 938301 935443 991183 1004451 1032133 1038446 1162907 1171257 5239288 5411688 40.15 70.2 1
12:04:24 2024-01-23 721753 718501 221812 217794 355165 360871 384878 381214 245753 242709 295704 301241 334948 339210 4427152 4747869 6836357 6678018 1266498 1294889 323619 288757 305257 305558 353884 341825 334569 336613 232527 232027 756462 715131 1616052 1586117 496166 489668 716573 721541 894544 876261 945759 947237 987599 1000683 979618 1092081 2341111 2450630 1388250 1189718 781979 769943 944370 936870 984137 999494 1038047 1047798 1167971 1162913 5211072 5430671 40.05 70.2 1
12:04:25 2024-01-23 726792 717451 222533 217642 355494 364048 383188 382001 245305 242167 295009 302536 334984 339611 4427152 4822164 6920925 6650220 1247741 1294889 325380 288757 304577 306204 354921 343175 336206 338104 231804 233102 746369 719624 1628299 1575489 496166 486805 710445 722293 902427 875640 938848 951581 996867 1005326 973254 1086676 2341111 2448332 1401389 1195669 783808 767758 942354 942218 986969 997343 1029193 1049954 1174694 1172177 5227941 5426798 40.15 70.2 1
12:04:26 2024-01-23 730471 717419 222542 218501 355048 364084 384914 382632 244928 242167 296466 301760 334984 340333 4427152 4748023 6924793 6678165 1237479 1294889 327349 288278 304542 304542 351893 342379 336609 336578 232890 233461 750718 719233 1613916 1571431 492996 490742 709438 717377 907659 881937 936977 946180 1000470 1014343 973909 1083594 2337779 2449423 1458966 1184641 787873 768057 938338 938043 991220 1002286 1023197 1041451 1171363 1176291 5258099 5417255 40.15 70.2 1
12:04:27 2024-01-23 728927 719554 221838 217794 354789 364084 386362 382833 245683 242743 296609 301513 336500 339210 4423995 4683023 6859646 6687397 1253994 1294889 324854 288757 304992 304508 351893 342415 334605 336036 233983 233102 747200 715131 1612358 1580259 493309 491913 718297 718400 902502 883765 942158 943383 993211 1017256 981933 1084253 2337095 2466877 1420836 1175316 783808 773236 939637 934875 991220 1003105 1032495 1038446 1163768 1172177 5233620 5417426 40.15 70.2 1
12:04:28 2024-01-23 722520 720099 222284 217642 355494 363534 385491 381214 245718 244927 295740 302536 334984 339246 4418004 4727313 6854600 6687397 1269355 1293970 323912 293250 302727 308967 354921 341850 334605 337086 232890 233102 750718 712830 1613561 1594935 496166 486697 714493 718800 897014 881254 942158 946180 989071 1008623 983056 1086602 2343753 2462121 1404764 1183726 781139 773153 943591 933548 983902 1003105 1034041 1043218 1161319 1167175 5170574 5403898 40.05 70.2 1
12:04:29 2024-01-23 722511 717962 222890 217794 353860 363452 386070 381757 244928 242913 295704 303068 334948 339210 4420840 4747930 6846109 6663883 1252645 1294889 325906 288852 305508 308895 351893 342415 338591 337621 232716 234652 738624 721296 1607730 1576610 494753 489183 716019 722493 898660 875019 943688 950904 990510 1000647 974768 1091364 2341778 2433269 1400002 1184641 778912 765581 946277 938228 981961 997379 1034502 1044779 1170533 1165417 5201666 5411651 40.15 70.2 1
12:04:30 2024-01-23 730481 720373 222533 216780 354104 365115 383188 380884 245179 243696 295740 303068 335994 339611 4427152 4785020 6901227 6649882 1241903 1293970 325380 288757 306700 305773 355329 342235 336170 337488 232711 233357 749268 717141 1662253 1578853 495812 491820 710445 722567 905075 876261 937686 950039 996036 1010918 973387 1083656 2327823 2455145 1482224 1192379 787167 765581 938879 941846 986969 991661 1025458 1041697 1179746 1172177 5272880 5411651 40.15 70.2 1
12:04:31 2024-01-23 730984 718497 221506 217828 354166 364084 382847 382022 245718 242133 296156 303053 334984 340129 4423995 4747930 6891902 6687120 1253869 1294780 326676 290386 303935 305593 353848 342271 336170 339268 232349 233323 753618 712075 1608139 1576897 493347 490980 712466 716293 904022 880400 938355 942825 993888 1012230 976188 1078998 2333775 2471340 1403345 1182758 787167 771511 935025 936205 992590 1000638 1026226 1041451 1166317 1172825 5260086 5396197 40.15 70.2 1
12:04:32 2024-01-23 723326 718537 221887 218848 352271 360835 384878 382834 244963 245786 296645 303068 334913 340034 4420840 4689799 6845275 6712089 1254890 1294817 326749 288685 304434 306852 351677 342307 335543 335530 233254 232096 751488 715904 1612031 1576897 491945 491162 715559 717377 900148 882310 942307 940819 992547 1009697 981933 1085239 2333775 2461849 1400955 1173643 783250 770345 940879 934211 989073 1000710 1031761 1037911 1161262 1170518 5235548 5422928 40.05 70.2 1
12:04:33 2024-01-23 723047 720344 222199 217576 354956 362985 384914 381214 245340 242947 296093 301206 334913 338258 4420840 4756383 6851026 6697420 1273405 1298501 327442 290359 302656 309366 354670 341344 337598 339334 232711 233067 740053 711061 1618577 1592405 496166 486805 713499 718401 897162 879854 942344 946180 989772 1009372 983330 1088377 2346368 2462121 1460961 1181273 781139 772606 943591 933548 984871 1000674 1035552 1044784 1161319 1169691 5170612 5417255 40.15 70.2 1
12:04:34 2024-01-23 720458 719554 222890 217490 354109 363791 386362 380919 244963 243286 295610 306772 334984 341337 4423995 4744970 6847022 6669122 1257119 1294889 324854 288757 306248 307032 354670 342379 336681 335565 233819 232062 748629 717178 1618874 1581381 494753 489704 717355 722567 897384 876261 946383 950039 989071 1006417 974805 1091439 2335743 2436758 1381773 1186330 780025 767196 946277 939412 982659 999530 1035514 1047523 1170533 1164594 5203635 5419456 40.15 70.2 1
12:04:36 2024-01-23 730017 717962 222151 217117 354428 364857 383188 383103 245546 243661 295020 303494 335994 339611 4433783 4814799 6922436 6669425 1249523 1296663 327673 288757 304542 308895 354921 341344 337157 337630 232129 233496 746369 719233 1609853 1576625 495413 486805 710445 721541 902741 876261 940259 950039 993113 1000719 974057 1085924 2337095 2452901 1413126 1196521 786045 768094 940879 940078 989073 991697 1030661 1047798 1172062 1172268 5254285 5426798 40.15 70.2 1
12:04:37 2024-01-23 728659 717455 221883 218542 353294 363757 383188 382668 245718 245965 297266 302554 335711 340354 4430807 4760606 6938529 6702946 1236025 1291218 327349 288275 304791 304577 351893 342379 334569 336613 232890 233496 740053 718362 1621381 1571019 492645 490857 710445 715279 906630 879081 935682 944483 996814 1009661 974805 1077460 2335161 2471340 1347911 1182955 787873 770345 936339 935278 992630 1002396 1025951 1041451 1168045 1176437 5260091 5403935 40.05 70.2 1
12:04:38 2024-01-23 724658 721404 222194 218507 355044 360907 385819 383265 245690 243815 297279 302572 334843 342551 4424342 4681678 6879650 6678018 1254574 1293970 323616 292800 304327 309039 351641 342523 335732 336613 232890 232062 752917 712075 1648906 1576897 494049 492589 714546 718438 901461 880377 939553 943494 993395 1017707 977648 1077317 2331135 2471634 1415079 1178670 785620 772606 936339 935540 992630 1003105 1030661 1038446 1166112 1170518 5248694 5417426 40.15 70.2 1
12:04:39 2024-01-23 721753 719554 221369 218262 357887 362658 385384 383103 246336 242604 295596 304776 334807 341542 4420840 4728676 6864813 6696776 1270007 1294889 323877 293421 303579 306636 354885 341861 336681 339057 232855 233427 750718 711300 1608816 1590627 496585 486805 715522 719421 897199 878753 945034 946180 990473 1009336 983330 1090592 2343753 2462121 1460961 1184641 782256 773236 944933 934211 984757 1002432 1034740 1044704 1162143 1167102 5185570 5417255 40.05 70.2 1
12:04:40 2024-01-23 722574 719642 222703 217693 356053 360690 386470 385005 244753 243147 296286 303494 334948 340992 4424223 4752157 6841633 6659261 1255603 1294889 325871 288404 305938 305737 353884 343908 336049 334556 233947 233067 747818 721016 1607367 1576897 494753 489632 715559 723321 898660 876261 945034 950039 992654 1000719 974768 1091364 2340421 2434461 1458966 1189718 781139 765581 947067 940745 982659 991697 1030953 1047761 1169666 1167138 5200242 5427051 40.05 70.2 1
12:04:41 2024-01-23 731583 719638 222137 218689 357568 364969 384842 383374 245305 243456 295668 302323 336689 339538 4427152 4785020 6906648 6649989 1245458 1294700 324854 288757 305903 305558 354921 342379 335732 337594 232492 233067 747818 717178 1690850 1576610 496166 491820 710445 723080 904022 873742 937686 952064 996741 1009336 974057 1084926 2331135 2452901 1480189 1194083 787167 765581 940212 943457 989776 991782 1026189 1043395 1181319 1176295 5282408 5424060 40.15 70.2 1
12:04:42 2024-01-23 732103 719633 221776 218285 353821 364048 385496 382074 246093 242098 296609 303068 334913 339611 4421172 4746235 6915718 6678165 1249026 1291181 324854 288757 304026 304508 351893 342379 336444 338104 231732 233264 746369 713092 1615987 1576610 493347 489632 712466 715206 904022 880290 935682 943494 996036 1012230 976832 1078191 2333017 2471340 1351749 1181273 787729 769763 935674 936205 992630 1004604 1028539 1042918 1168765 1176409 5263158 5423515 40.05 70.2 1
12:04:43 2024-01-23 726788 718469 222506 217615 354826 362912 386306 382833 244893 242133 297374 301231 334948 339174 4411678 4683732 6855461 6669311 1252203 1291218 323877 288757 304506 306420 351893 342487 336206 336071 233218 232027 754347 712584 1631373 1581108 493347 492589 715559 718948 899790 880628 939516 944836 993395 1009697 981236 1078680 2332794 2467837 1415079 1178670 783808 772021 938364 935556 993931 1005910 1032095 1038259 1167898 1172860 5246779 5415523 40.15 70.2 1
12:04:44 2024-01-23 723644 720026 221435 217455 354925 362912 385348 382292 246062 242505 295668 302080 334644 341095 4417773 4724779 6869267 6687397 1269762 1293970 324854 290209 304713 305665 354384 341308 334569 336542 232855 232777 750718 709774 1614251 1590627 494753 488983 713462 718401 897162 879044 944361 947237 989772 1009336 983330 1088377 2345422 2462121 1460961 1187113 783375 774338 946240 935465 986122 1001505 1038047 1047381 1162033 1167102 5170309 5403860 40.05 70.2 1
12:04:45 2024-01-23 719702 719601 222569 217794 354357 360799 385491 383170 245196 242709 295525 303281 334948 341304 4427152 4769958 6864813 6668773 1249933 1294889 325906 288757 304683 308895 353666 342379 336320 334556 233254 232743 749268 721296 1622952 1576897 494753 486841 715052 722567 898660 876261 945034 950039 993395 1000719 974768 1090550 2343449 2443658 1401885 1188022 781698 768849 947587 942218 983321 1001049 1035477 1047798 1171363 1169523 5201666 5440050 40.05 70.2 1
12:04:46 2024-01-23 730481 718201 222350 217117 354912 365115 384266 383374 245511 243696 295181 303017 335958 339574 4430841 4803565 6911573 6649866 1251309 1294889 325800 288757 304542 309294 354921 342379 336206 338102 231804 233496 746369 717178 1621125 1576897 496233 486841 710445 722567 903381 875019 939316 952741 993888 1006381 975842 1088253 2341111 2457605 1480189 1199083 788291 769943 940879 939338 986969 997343 1031562 1047887 1174694 1173007 5275036 5422928 40.15 70.2 1
12:04:47 2024-01-23 729497 720099 222230 219259 354961 365115 385220 384121 246892 242913 297302 302570 337552 340309 4442320 4775747 6975830 6724912 1259538 1300438 328600 289568 306225 307137 354304 345300 336591 342048 234019 234976 756518 716666 1632730 1586117 495449 493635 717590 721541 911947 887999 944147 951581 1005253 1022315 984692 1085090 2354173 2491151 1407258 1190572 793133 774967 940916 944799 1001903 1010077 1034041 1049678 1177202 1181075 5307420 5460390 40.05 70.2 1
12:04:48 2024-01-23 726820 721318 223393 220286 358179 365115 387921 384427 251924 245194 300313 304895 338096 342483 4461300 4755450 6901227 6743420 1278858 1305990 328410 290555 306370 308103 355940 345290 338699 340463 234679 235011 754347 717178 1633744 1604285 498378 492589 719665 725581 906482 889150 952914 955452 999567 1017976 992218 1100034 2364912 2486250 1414359 1196532 788291 778337 952838 944799 994402 1010791 1047897 1054104 1173797 1174288 5261857 5479120 40.05 70.2 1
12:04:49 2024-01-23 732559 724731 224258 219943 359865 365282 387849 385581 247757 245236 297698 305818 339523 341340 4467667 4846481 6966505 6724912 1244186 1305062 328622 289743 310286 307352 354339 348463 338426 341531 234679 235046 755068 728693 1646863 1583353 497583 496755 720110 726430 913205 882789 945608 959539 1007543 1021350 980539 1091401 2354500 2469588 1464950 1193995 793133 772458 946277 950002 1001903 1011505 1032533 1052530 1183267 1188802 5301340 5477565 40.15 70.2 1
12:04:50 2024-01-23 734040 721314 224253 219939 356565 365246 391364 386645 247931 244859 301049 303027 340108 342483 4464667 4716785 6919878 6748335 1264692 1305990 328906 290211 308393 308746 353737 346668 339760 339675 235898 235493 757968 722848 1664139 1594021 496166 493948 722738 723284 907621 891794 951632 950039 998939 1023766 988943 1097756 2363232 2483656 1448338 1184641 787167 777786 950287 940782 996189 1009760 1044998 1049390 1169703 1175963 5233727 5478844 40.05 70.2 1
12:04:51 2024-01-23 726862 721354 228533 220374 358206 364151 390812 386740 247237 245236 299816 303977 339118 344457 4461300 4803010 6929204 6734290 1260714 1306529 330866 289211 309338 307852 357946 345326 339987 340524 234643 236327 752866 726611 1623236 1594021 498294 491674 717590 725474 907771 884673 951885 959222 1004011 1009697 983816 1099323 2358992 2467837 1409214 1203292 790545 773702 950136 948618 999059 1000674 1037805 1056509 1189803 1181002 5333344 5474175 40.05 70.2 1
12:04:52 2024-01-23 738679 721318 223943 220665 358502 368193 387539 383241 251536 244482 300338 303977 339118 340309 4461483 4782544 6947854 6743669 1264323 1305988 327631 291123 308103 307962 355263 348637 336992 340631 234355 234837 755776 719233 1624265 1590627 497635 494747 722701 725656 907968 888008 950241 954297 1004011 1018494 986942 1091401 2353693 2486250 1411302 1187190 790545 777236 946277 942788 999059 1012221 1041520 1047798 1173797 1181331 5282542 5458845 40.05 70.2 1
12:04:53 2024-01-23 727856 721152 223929 219754 358781 364663 387993 381792 251346 244859 297662 304895 338536 342375 4458301 4779310 6873251 6735704 1279235 1307810 327737 289902 309666 306782 356298 346450 338521 340703 234679 234252 764352 724537 1645657 1598561 498378 493984 722129 727725 905001 885481 954386 956505 998263 1009832 985432 1100764 2355640 2462121 1396564 1197374 785485 774800 952838 946529 991925 1006408 1040769 1059452 1180680 1181331 5254346 5482215 40.05 70.2 1
12:04:54 2024-01-23 736925 724736 224605 219943 356601 365282 387921 385545 246892 245236 300338 302781 340108 341064 4455123 4797977 6951945 6730337 1242790 1307810 330455 291221 309885 307817 354304 347441 339551 340775 234535 235399 744341 728693 1624977 1576284 496874 493897 715559 722800 912595 886285 944031 953687 1008845 1016881 983330 1094730 2355640 2471340 1446382 1193967 793133 774800 946277 945859 1002524 1010791 1035514 1050834 1179135 1184499 5305127 5460775 40.05 70.2 1
12:04:55 2024-01-23 731000 721278 224289 220251 355490 364151 390529 384391 247237 244859 300047 302816 339118 342519 4451948 4712615 6912285 6741420 1264323 1305062 327879 290043 309324 307856 354233 348463 338628 339710 234679 234777 757968 720413 1625214 1593075 495413 492819 722371 721541 908004 889531 950278 950039 999714 1015414 989785 1096973 2359548 2478801 1428512 1182955 788291 774579 950099 940782 996189 1009783 1044914 1052530 1169703 1179660 5213027 5466340 40.05 70.2 1
12:04:56 2024-01-23 729497 721278 228308 219294 357676 365246 391088 385581 247064 245866 299914 303977 339118 342375 4462593 4788662 6894707 6724912 1264323 1305988 328835 289532 310250 306458 355406 346340 338557 338401 236007 234579 754347 723503 1625677 1595337 498378 493984 721582 728198 904022 884226 954386 957899 999714 1015482 985197 1103157 2358992 2458630 1372590 1192622 786045 774251 954192 947237 991887 1000747 1038761 1059452 1180583 1181061 5258099 5469755 40.05 70.2 1
12:04:57 2024-01-23 735424 724470 224253 220286 356596 365246 387921 386776 247237 244613 300508 305169 339594 344014 4458765 4803427 6989502 6734290 1253060 1303210 329354 290414 306550 308319 353772 346351 338426 340775 234019 236067 762539 721441 1634544 1583868 496874 493984 715559 722567 913242 887999 943732 952976 1005956 1018747 983999 1088377 2355640 2491921 1353668 1192384 795397 775003 943591 944799 1001903 1010791 1034777 1050080 1178909 1188158 5291864 5442925 40.05 70.2 1
12:04:59 2024-01-23 728705 724736 223934 219908 356029 366040 387668 386371 247026 244648 301158 302957 338429 342375 4461953 4719081 6901227 6740529 1270120 1304136 327914 289335 306478 308354 354339 345057 339450 340224 234679 235011 755068 717178 1663195 1599873 495413 492241 719665 723594 905038 884072 951670 952064 998226 1018463 991192 1097756 2363232 2482727 1442470 1190572 787167 777272 950287 940115 992590 1012221 1043353 1052567 1171363 1176291 5213027 5464286 40.05 70.2 1
12:05:00 2024-01-23 726269 724552 224354 220061 357390 365042 387123 385438 247132 244889 297554 304227 337883 342375 4461300 4835648 6934253 6720115 1257355 1304136 328906 289568 308829 307352 356476 345300 339551 341531 234019 235046 741483 724020 1637663 1589002 498378 492589 715559 726577 911227 882471 946120 959259 1004724 1009733 981933 1093811 2355640 2473533 1439018 1203106 792005 774800 947407 950002 998313 1000710 1035552 1051033 1183404 1181081 5329536 5470232 40.05 70.2 1
12:05:01 2024-01-23 738408 725763 223831 219802 357533 366789 387547 385005 247167 244447 297662 303061 339631 341358 4455288 4744556 6938529 6726564 1263419 1300438 326926 289568 306550 307387 354268 347687 337134 340224 234679 234475 762318 717178 1624884 1590627 496892 494244 721199 721778 906683 887999 948852 951581 1001168 1018350 986942 1091439 2353966 2480968 1389168 1184641 789417 778373 945605 940782 996189 1012221 1038890 1047798 1173797 1175963 5292029 5463407 40.05 70.2 1
12:05:02 2024-01-23 728549 726282 223795 219118 358611 366149 387921 382060 247237 244824 297266 306928 338061 341376 4459539 4783773 6891902 6738860 1283188 1303210 325906 290908 308357 306458 355406 345581 337679 339710 234679 234252 755068 717178 1659077 1599873 498378 493635 721712 724447 906630 884853 951670 953724 993888 1014546 986942 1099474 2355640 2479210 1466945 1194083 787167 774800 950136 945582 991220 1007902 1044877 1056813 1181394 1176189 5246665 5482139 40.05 70.2 1
12:05:03 2024-01-23 733043 724736 223938 219071 358502 367151 387123 383241 247237 244824 297626 303977 338560 341579 4455123 4824519 6952285 6706154 1246416 1303210 329408 289365 310286 306209 354339 347196 336662 340224 234349 234976 753618 726611 1649485 1581624 499006 493897 717627 724447 910655 882973 944739 955076 1003004 1019264 977722 1090630 2346368 2464339 1466945 1193967 791730 772606 943591 947274 1001146 1011008 1034233 1050717 1180473 1188047 5288258 5458520 40.05 70.2 1
12:05:04 2024-01-23 735941 726682 223781 219719 355459 364990 387993 385551 247167 244276 297734 301206 339118 341304 4451948 4716759 6891902 6738860 1262815 1300438 327384 289568 306586 308094 354921 345057 338735 338686 234679 234812 756518 720264 1610026 1595337 494675 491198 719665 719495 904022 889715 951670 950039 999678 1016989 989785 1094591 2358992 2476772 1440513 1184641 787873 779215 951679 940635 994006 1012184 1044490 1052526 1168765 1178840 5203635 5464286 40.05 70.2 1
12:05:05 2024-01-23 723632 723715 224249 219508 357241 364084 387921 385581 247064 244482 297108 304704 337552 342519 4451948 4820824 6919878 6715533 1257429 1300438 328942 294251 306442 307137 355370 342559 337643 340775 233654 235011 754337 724537 1619776 1586117 498378 491893 715559 723897 908041 882973 946120 956505 1002589 1012230 981933 1093811 2355640 2470388 1439018 1207676 790545 772536 948973 947489 997586 1005947 1038545 1057150 1175849 1183006 5265617 5458633 40.05 70.2 1
12:05:06 2024-01-23 747409 722723 223323 219943 355530 366149 387575 385581 247064 243696 299419 302570 338571 341064 4458301 4777484 6985156 6734054 1253956 1300438 327950 290189 306478 307817 353277 345861 337643 340739 233855 235738 752866 720413 1622884 1583868 495413 493802 714546 721541 913242 885481 942344 953822 1005208 1021346 984518 1088291 2360509 2494694 1355587 1191417 792808 777004 943554 944128 1001191 1010791 1034814 1051172 1175498 1184533 5297718 5451024 40.05 70.2 1
12:05:07 2024-01-23 728927 724286 223938 220251 355236 365115 387921 383241 247237 243731 299455 302115 338061 342411 4451948 4709756 6873027 6734054 1269842 1300438 327384 294296 304974 307887 356898 344534 338426 338722 234349 234252 753618 715131 1639928 1595337 496152 491162 719155 721541 904022 887999 951670 951581 998976 1022315 988906 1094442 2359762 2481892 1486294 1188022 786045 777272 948079 940510 992556 1011505 1041832 1051033 1170391 1176327 5213027 5458520 40.05 70.2 1
12:05:08 2024-01-23 724801 722686 224253 219259 357412 364599 387921 385274 246547 243765 297698 305635 337824 342519 4448936 4808290 6919878 6715047 1257466 1304136 328640 294224 306622 308334 354339 342523 338699 341026 234019 235011 764032 726092 1629099 1586117 497635 491162 715052 723897 908804 885023 949728 958174 1003938 1013662 980391 1095765 2359762 2464339 1409214 1204229 790545 772495 948752 944520 996189 1005677 1034041 1052567 1186432 1175963 5329259 5442925 40.05 70.2 1
12:05:09 2024-01-23 735633 724223 223310 219298 356601 364698 386414 382096 247237 243731 299673 303061 338607 339795 4451672 4775747 6942908 6734054 1262517 1300438 325906 289414 306261 307172 354055 347196 335614 340224 234679 234252 752917 716666 1623565 1589498 497583 496791 720072 722932 910214 888092 946383 949891 999260 1025691 983999 1090082 2346368 2489780 1446382 1186330 789417 774967 943554 940782 999059 1010791 1038545 1044816 1172970 1178826 5274965 5451024 40.05 70.2 1
12:05:10 2024-01-23 726273 721372 222930 219224 357707 365115 387303 380954 247237 243731 297626 304436 337043 341340 4442596 4756383 6873363 6719895 1278612 1300438 325415 289568 306622 305961 354339 345290 336662 339436 234019 233531 753618 717963 1635398 1601978 498267 492479 721712 726689 903949 882789 951446 954773 993888 1009805 985745 1097485 2352294 2470029 1410521 1196285 785485 774251 948752 944128 987006 1000783 1042078 1054142 1177239 1172593 5231811 5458520 40.05 70.2 1
12:05:11 2024-01-23 731732 723710 223310 218883 357711 365019 385563 382972 246892 243765 297590 305277 337705 338258 4448936 4817670 6932329 6696593 1242838 1300438 326890 294224 308865 304577 353277 345815 339071 339460 233981 234767 752168 725445 1621484 1581381 497583 495385 715449 726689 910618 880460 942344 958137 1003864 1016916 976225 1088149 2346368 2462121 1488329 1193967 791675 769763 943591 947237 998313 1006408 1031724 1050146 1180583 1183006 5276765 5458807 40.05 70.2 1
12:05:12 2024-01-23 734866 724465 223274 219224 356521 365211 387849 380884 247029 243696 297626 302536 338773 339210 4445909 4720112 6902556 6717153 1260714 1300401 325835 292036 306225 309460 356393 346340 337634 340045 234571 234113 751488 715904 1637811 1592665 496874 495385 717590 722567 911764 887944 946383 950039 999678 1025420 983999 1088377 2349707 2489780 1442470 1187176 790545 776553 942922 940782 999022 1011505 1039285 1044863 1175461 1178826 5280681 5458807 40.05 70.2 1
12:05:13 2024-01-23 728373 724736 222577 219211 357640 365115 387849 382060 247237 243661 297590 304401 337008 341340 4448936 4762243 6882577 6724912 1281654 1305849 328600 290308 305830 306747 355263 344352 337465 339532 234334 234603 753618 715131 1630253 1602148 499720 492516 718608 723594 904022 885481 950444 953418 993852 1009801 986868 1097479 2355640 2477043 1438557 1192217 787167 774800 950099 943457 991925 1006140 1043334 1052530 1173797 1170518 5239011 5442850 40.05 70.2 1
12:05:14 2024-01-23 728816 724474 223270 219036 358714 365115 387175 383205 246856 243696 297991 304683 336972 339759 4458301 4839294 6947579 6712089 1254890 1302274 327737 291101 307654 307211 355762 345472 336320 340428 233983 234614 760222 723367 1619084 1585882 498378 492589 716529 727725 907968 879081 946383 958579 1004011 1013662 979769 1090587 2351828 2467837 1486294 1203292 790545 772606 946277 945470 996189 1002396 1034003 1053792 1180675 1175095 5291969 5458633 40.05 70.2 1
12:05:15 2024-01-23 732103 722691 222569 219530 355459 365115 385220 383277 247237 242913 297662 302536 337753 340788 4452111 4763712 6986967 6735150 1251480 1300386 327702 288571 305938 307137 352183 344937 339071 340045 233018 234941 754337 718362 1651579 1585335 495459 492589 713499 719495 910655 885578 940929 950039 1004011 1019907 980870 1085239 2349707 2489780 1461111 1190572 791675 774800 940212 940782 1000206 1009363 1032495 1047798 1173760 1181915 5286316 5449428 40.05 70.2 1
12:05:16 2024-01-23 727589 723705 223270 219908 354925 363966 387849 382632 246476 242878 297662 302536 336500 341857 4448936 4708316 6894259 6735150 1264323 1300401 325941 294359 306297 309024 353884 342487 337880 337630 233989 234113 755068 719233 1617833 1594021 494753 491551 718645 719495 903867 887369 948852 949328 993888 1009733 986868 1091401 2355366 2477043 1440513 1187176 785620 774967 947407 938007 989813 1006408 1041235 1053270 1168008 1162506 5218522 5454914 40.05 70.2 1
12:05:17 2024-01-23 723559 722421 223238 218852 355994 363791 385527 384085 246590 243696 297266 302570 336229 342194 4456219 4783586 6913518 6706154 1259387 1300401 330232 293664 306586 305926 356124 342271 338664 337594 234019 234579 749268 724537 1616331 1586117 495413 490396 716573 723312 904022 879333 948177 955753 999714 1012230 981933 1096153 2352257 2452901 1482224 1196425 786045 770345 950099 945551 994777 1002396 1035589 1054067 1180680 1179660 5292133 5460390 40.05 70.2 1
12:05:18 2024-01-23 733085 722686 222890 219259 355494 365115 384914 382060 246991 243487 297374 304240 337232 343038 4449218 4775867 6947854 6734775 1260714 1300363 325659 289532 306478 306423 352253 346069 334569 340224 234019 234054 757968 716666 1636180 1589498 495413 495385 715559 721541 909328 885481 944361 950039 1001132 1021428 982531 1087287 2346368 2486250 1442470 1188022 790545 774930 940879 939412 999059 1010791 1038545 1044970 1173797 1172534 5284178 5439097 40.05 70.2 1
12:05:19 2024-01-23 724658 721269 222350 219228 357354 364308 388680 385005 247860 243217 297266 303838 336866 341677 4443088 4746071 6897027 6746379 1271898 1300438 326890 289568 305923 306423 355121 342523 337643 338650 234349 234252 753618 714621 1633215 1602148 497988 491126 719155 722053 904022 885481 950955 952064 996072 1009733 989046 1096153 2357864 2477043 1438557 1190679 786045 774800 949425 940782 991220 1000710 1044840 1050996 1170468 1170628 5241105 5443038 40.05 70.2 1
12:05:21 2024-01-23 728948 723738 223838 219477 357533 365005 385348 383099 246680 244272 297482 304721 336972 340273 4439571 4821887 6933307 6696776 1255826 1300401 327384 293736 306514 306423 354836 342199 336355 340463 233290 234941 749268 722471 1660522 1585845 498378 491509 713499 723861 906975 878555 945034 957825 1002589 1012230 980229 1091364 2351379 2464302 1481461 1203292 789981 772606 945605 944799 995211 1001688 1034777 1052530 1180583 1178826 5288174 5466340 39.95 70.2 1
12:05:22 2024-01-23 732559 722065 222747 219763 355317 365843 384735 383099 246821 242878 297554 301206 336724 342440 4445909 4762899 6966505 6720115 1253022 1296680 327384 294359 305508 306423 354921 344497 336627 339675 232739 234614 752866 718362 1622844 1583630 494753 492589 712957 719495 911947 885481 940929 950039 1004011 1019903 983330 1084466 2346094 2486250 1403345 1190572 791675 774800 940879 940782 999022 1007902 1031487 1046376 1173167 1183871 5282582 5452357 39.95 70.2 1
12:05:23 2024-01-23 727940 724396 223065 219736 354348 362985 387231 382060 246625 242808 297662 302501 335994 342098 4443436 4703053 6892981 6734290 1265557 1299442 325906 294151 305544 306887 351923 342451 337643 338104 234349 234182 745771 715904 1630710 1598738 496856 491126 717590 721029 903381 885481 948852 950039 995332 1009472 986942 1094591 2355640 2478801 1482224 1190679 785485 777245 949425 940115 989776 1000710 1045908 1052894 1175162 1170409 5222816 5442661 39.95 70.2 1
12:05:24 2024-01-23 725685 722175 223274 218848 358075 364048 385455 383241 246097 243696 297554 304512 335994 342375 4448936 4811722 6910553 6706154 1253501 1299437 328374 294242 306514 306388 353206 342415 337643 338650 233290 234777 749923 724537 1626041 1586117 495413 490396 715052 723594 905306 879703 943323 953651 999714 1010800 977722 1094315 2353052 2458630 1409214 1198244 787729 770382 947407 945322 995384 1004332 1036565 1055341 1179635 1178840 5303016 5458558 39.95 70.2 1
12:05:25 2024-01-23 732932 723957 222506 219224 354956 365115 384914 383134 246856 242913 297626 301206 337043 340824 4442739 4777662 6956905 6715533 1254890 1296643 325906 294224 306212 306423 354921 344534 335343 340188 232527 234217 761693 716154 1637328 1586117 496166 492589 715288 719495 909062 885481 942344 949365 1001878 1018540 983330 1085239 2345122 2488014 1484259 1188811 792808 776893 942354 940635 1000442 1010681 1036565 1047336 1174620 1175890 5284452 5445542 39.95 70.2 1
12:05:26 2024-01-23 725833 722686 222462 219908 356029 364084 386686 382060 246892 242167 297266 303027 336500 341376 4439571 4717935 6882577 6724912 1273755 1299478 325380 289541 305185 305961 354339 342271 336627 338650 234019 234054 752168 715131 1617513 1599873 498378 491126 717627 723080 904022 884226 948852 952741 995510 1009742 986633 1096153 2354500 2481438 1435867 1193118 787729 774800 950325 940878 990910 1008799 1043278 1052518 1171363 1176295 5218522 5458633 39.95 70.2 1
12:05:27 2024-01-23 725722 722686 223077 219184 355494 364330 384950 382937 246304 243696 297590 303027 335711 341340 4439571 4811497 6912486 6701371 1256223 1296643 327349 294151 306514 305961 353737 342487 336627 339675 233430 234252 749268 722471 1613595 1586117 497598 491126 713499 723594 905038 880496 945034 955040 999714 1010955 979581 1092900 2350161 2465124 1407258 1204229 790135 771291 946277 945470 992630 1001688 1037769 1052381 1179135 1176254 5258099 5449466 39.95 70.2 1
12:05:28 2024-01-23 732039 721910 223082 219224 354419 365115 385563 383815 246731 242913 297626 301206 337008 339484 4439571 4770904 6957180 6715533 1254890 1298520 325976 294359 305042 306423 354670 344497 336355 339746 232890 234579 749268 719233 1635864 1583630 495025 492589 713499 719937 910010 885481 943058 950904 1003790 1020246 980354 1081964 2347793 2483656 1360308 1188022 790878 772136 940879 942218 998313 1006444 1031397 1044877 1176253 1182168 5276910 5436170 39.95 70.2 1
12:05:29 2024-01-23 730017 722686 223238 219189 353825 364084 387267 381757 245753 243321 297662 303231 336500 341340 4439571 4688375 6873363 6720115 1261915 1300363 325941 294151 306478 306887 353884 342487 337643 337630 234019 233891 750059 718362 1632667 1595337 495376 491126 717627 721993 905038 888181 949416 950227 996217 1017976 987536 1094336 2355640 2469588 1466945 1186112 786045 777004 947407 936678 991757 1008950 1040276 1047936 1164629 1171924 5203358 5438923 39.95 70.2 1
12:05:30 2024-01-23 723326 722686 223274 218547 356029 364084 387849 383277 245753 243696 297590 302570 336500 342411 4442596 4793684 6912561 6705958 1257429 1297600 327879 293700 306117 305961 352218 342451 337679 338686 233290 234976 750843 724537 1647258 1589002 497583 490835 716366 723594 906975 881254 947696 957493 1001423 1011514 977722 1091439 2354500 2462121 1409214 1201580 788291 770199 947407 944799 993330 1001688 1035552 1050698 1180583 1178826 5252053 5445542 39.95 70.2 1
12:05:31 2024-01-23 731059 720644 222721 219259 355210 365115 384950 384121 246511 242913 297626 301206 337516 340309 4439571 4766475 6961546 6715533 1251522 1296643 325906 294188 305508 306423 354670 342271 335614 340739 232527 234732 752531 719233 1664452 1585609 496166 492479 714493 719347 911801 885407 940892 949365 1001878 1020142 984270 1082039 2344700 2487614 1481461 1187176 790545 774800 939545 940782 1000206 1009363 1034041 1047052 1172099 1182278 5261601 5427239 39.95 70.3 1
12:05:32 2024-01-23 724731 721655 222230 219565 355459 364075 386106 381489 247064 242202 297987 302781 335994 341376 4439571 4727313 6891902 6724912 1273718 1298520 324663 289414 305042 305251 356898 342271 339071 338128 233744 233950 747200 714877 1623306 1601978 498294 490944 718608 722567 902465 883060 950369 952667 994805 1009697 986168 1096041 2352021 2473533 1462956 1193117 786745 774251 947407 940782 989073 1000674 1041832 1047602 1172929 1170518 5229883 5451024 39.95 70.2 1
12:05:33 2024-01-23 728299 721395 222890 218542 356592 365115 384337 381453 245753 243286 296437 303730 336500 338258 4439571 4817670 6929204 6678866 1247741 1296663 326643 290282 308966 306780 355926 345155 337634 338543 233111 234078 750718 724189 1630387 1581381 497282 494684 715510 726649 908004 878753 942344 955790 1002478 1015250 976955 1088224 2337095 2464339 1460961 1192622 789981 768094 942922 944483 996189 1000674 1032533 1049331 1175580 1179660 5292133 5451024 39.95 70.3 1
12:05:34 2024-01-23 734793 722691 222925 218547 354961 365890 386378 382292 246304 242947 297063 301241 337552 339611 4433244 4722667 6897598 6741917 1259814 1296551 324784 290901 305400 306069 355135 345363 336645 339532 233254 233496 745771 715131 1628615 1590135 495376 494684 715559 719495 907808 885481 942344 948692 997520 1021346 983330 1086549 2343753 2479210 1442470 1185418 788291 774800 940212 936678 996189 1009095 1037805 1041734 1171363 1176254 5267227 5427277 39.95 70.3 1
12:05:35 2024-01-23 724108 722421 221883 218542 356561 364084 385527 382292 247064 242947 296681 303061 336265 340034 4439571 4760606 6875618 6756465 1273642 1300423 327210 291212 305779 305464 354268 342487 336627 338650 233696 234009 755068 715131 1624391 1599873 498378 491016 719665 722567 903750 883060 946120 952064 993395 1009697 986168 1094591 2352821 2473496 1462956 1192268 786045 774800 948079 940782 990516 1000710 1042573 1047366 1173760 1169695 5226149 5474668 39.95 70.3 1
12:05:36 2024-01-23 729942 722686 222726 218547 357676 365115 385220 382632 246511 245194 296192 303519 337008 339281 4442596 4832958 6940697 6688325 1255826 1296606 327420 293736 306478 305499 356898 345872 335614 339675 233090 234217 746369 723367 1629445 1584720 498378 491126 713499 723312 906630 877837 945034 956468 1001168 1011514 977450 1090624 2346368 2464339 1473321 1203292 789417 772058 944933 944799 994505 1000273 1035552 1049130 1178909 1179660 5276910 5474668 39.95 70.3 1
12:05:37 2024-01-23 732039 720644 222573 219254 353860 364591 384067 382937 246476 242574 297590 303068 336500 339759 4437056 4775905 6969396 6697925 1238842 1296663 327666 290128 306514 305961 353884 345020 338076 338508 233654 233891 752168 724537 1625693 1572135 494049 494414 714040 722567 907659 880496 942344 952741 1002259 1015763 975533 1086788 2341812 2458630 1490364 1190572 787309 769800 940916 943457 996189 1000747 1029215 1047798 1177239 1183006 5273092 5441659 39.95 70.3 1
12:05:38 2024-01-23 732750 724355 222925 218542 354423 365631 386722 382833 245936 243321 297056 302642 337777 341116 4446931 4733522 6902556 6737077 1258840 1296643 324854 294219 307211 306423 355063 342523 334569 339710 233290 233531 745771 715131 1620572 1586117 495025 493984 715559 719495 907361 885481 942344 947311 998263 1021346 983330 1085239 2342998 2482727 1440513 1184641 789417 774800 938214 939140 996189 1009363 1035552 1043218 1170550 1176291 5252499 5432294 39.95 70.3 1
12:05:39 2024-01-23 722724 722686 221883 218883 356338 363534 387725 383301 246991 245194 296703 305026 335852 343149 4456717 4717935 6875046 6715324 1271506 1296680 325941 293822 304577 306458 354921 342415 336627 337628 233819 233891 752168 713092 1623101 1595337 495142 490396 717118 719495 901461 885481 947903 948692 993888 1009733 986942 1094591 2352294 2473533 1488329 1186330 783808 774800 947407 937379 986969 1000783 1040541 1050080 1168045 1170518 5211072 5441659 39.95 70.3 1
12:05:40 2024-01-23 724429 721664 222989 218978 357315 363500 384266 382871 245613 243591 297165 304776 334843 341196 4439571 4809303 6920405 6697925 1253538 1300438 327914 288757 306514 305499 352218 342415 337679 337665 233326 234252 739119 724020 1629022 1583868 495413 490432 715559 723594 903750 879204 946082 953687 1001168 1009372 979843 1093811 2349707 2452901 1478154 1196425 785485 769255 949153 943110 993367 1000273 1034041 1053354 1179746 1172534 5276722 5451296 39.95 70.3 1
12:05:41 2024-01-23 732103 722430 222243 219123 354819 365078 384194 383099 246128 242774 297266 302890 336500 339759 4431012 4756929 6957180 6705958 1249026 1294889 325976 293700 304613 305961 352148 342559 336120 339436 232563 234614 754337 719899 1646389 1581108 493939 492589 712994 719495 910655 885481 939553 950039 1002589 1019183 983330 1083477 2346368 2482727 1349830 1187273 790545 774800 939545 940782 999059 1006480 1029488 1044849 1170404 1179971 5284452 5434924 39.95 70.3 1
12:05:42 2024-01-23 727865 722577 222747 219548 356053 363352 386686 380919 245788 242202 297987 303351 336359 341591 4427504 4684399 6877677 6701371 1257119 1294889 324925 293700 306010 305464 351893 344534 336084 336613 234019 234386 760868 717178 1641364 1586117 494049 493984 718645 721029 904022 884226 944702 947452 996777 1019903 983301 1086639 2344700 2473533 1405652 1181273 786045 774800 940916 937379 994777 1008651 1037805 1041813 1172095 1177059 5263718 5474668 39.95 70.3 1
12:05:44 2024-01-23 727151 723637 222890 217855 355530 364084 387175 382256 246476 243474 296789 302605 335994 342477 4439571 4747057 6845275 6696776 1272242 1298557 324401 293250 306550 304577 353241 342487 335614 337665 234019 232096 758635 717178 1622079 1590627 496966 492241 718645 723348 901461 880400 950278 952741 993395 1011672 982631 1097906 2346368 2453406 1405952 1192384 782136 771511 947407 942218 986824 1005317 1041767 1053834 1176364 1172103 5227760 5458633 39.95 70.3 1
12:05:45 2024-01-23 731796 722175 222989 217584 355494 365890 384950 380919 245473 244377 295776 301206 337008 340612 4442596 4798014 6912486 6678018 1242801 1295724 329212 293664 306586 304542 352183 344497 334569 338686 233290 233531 761693 724537 1608649 1576897 496874 493635 714546 723385 908306 878129 941001 953687 1001878 1010017 974842 1088377 2337095 2458630 1488329 1193967 790268 769943 942354 947415 996876 1003068 1033607 1049181 1183940 1177737 5306948 5442736 39.95 70.3 1
12:05:46 2024-01-23 736067 722682 222230 218542 355388 366149 384337 382292 246132 242743 297099 302359 335994 339611 4433244 4739470 6912674 6705958 1256148 1296680 324401 294151 305544 306780 354670 344534 334300 338686 233290 233136 756518 714854 1624924 1586117 493939 493984 715559 721268 907733 884853 942344 947348 996814 1020624 982631 1085239 2340421 2481438 1444426 1186265 789417 774800 941048 938871 997586 1009182 1035402 1043297 1170404 1176291 5276910 5439073 39.95 70.3 1
12:05:47 2024-01-23 725865 722175 221537 218974 356065 363827 384950 382292 246892 242947 296645 302992 335019 340309 4436406 4751254 6876308 6706154 1277556 1298483 323877 294115 306190 304577 353206 342415 338555 338104 233783 233299 752168 716666 1637461 1601920 497635 491856 719665 723080 902741 881143 948815 952741 993395 1012230 983999 1094538 2354500 2476149 1486294 1194032 785485 773555 948973 941548 989776 1000674 1041757 1046858 1171363 1167102 5221481 5436228 39.95 70.3 1
12:05:48 2024-01-23 724071 722180 222890 218852 355450 362985 386627 382901 246234 243456 296430 302501 334984 341857 4436531 4802611 6915718 6696776 1253994 1296643 327614 288757 305815 305499 354921 341861 337099 338650 233054 234182 749923 723503 1623591 1586117 495376 489632 714276 723080 904022 879081 946383 954773 1001856 1013827 979581 1093832 2349132 2457605 1405301 1200913 788291 769943 946277 944799 991757 1004524 1035477 1053829 1177211 1180514 5248694 5438885 39.95 70.3 1
12:05:49 2024-01-23 734544 720608 223016 218848 354392 365115 385220 383170 245718 244927 297590 303068 336972 339246 4430651 4798501 6948981 6687397 1240732 1296606 328605 288852 305974 306676 351893 343904 336049 338377 233582 233822 750718 724020 1616922 1576897 494401 492589 712466 719495 910252 885023 940963 951581 1005363 1018281 979343 1087451 2346120 2462121 1406683 1188842 788291 773236 940879 940782 995917 1000710 1030549 1044779 1173916 1182519 5265617 5445542 39.95 70.3 1
12:05:50 2024-01-23 732555 722691 222890 218512 354109 365621 387267 382833 246097 243286 296466 302643 337433 341727 4433367 4701568 6868060 6696776 1258915 1298520 325607 294115 306442 305464 351893 345544 336556 337121 234161 233299 751488 717178 1622205 1586117 494049 494501 720623 721319 903527 885023 946308 948875 999050 1021200 986094 1088340 2341812 2473905 1407535 1182955 787873 774251 940879 938760 993367 1006444 1037529 1041660 1170533 1172861 5254346 5430671 39.95 70.3 1
12:05:51 2024-01-23 724621 723445 221883 217863 356275 364084 385527 381752 246805 243661 295740 302781 335019 339246 4430205 4751254 6845275 6696776 1272242 1300401 323912 294079 306478 304542 354921 342415 335614 337630 233290 232743 756462 717963 1627499 1597209 498294 491711 719628 725611 899002 882508 951803 952630 993395 1011514 983330 1096927 2346368 2458630 1460961 1193971 783250 771474 946277 940782 989776 1004524 1040276 1046821 1174421 1167138 5218522 5441659 39.95 70.3 1
12:05:52 2024-01-23 728618 722175 222894 218320 356601 365115 383188 383374 246062 243286 296372 303027 335958 340612 4433367 4818683 6925339 6678979 1251309 1296663 325906 293700 305974 304542 354268 342487 336444 339424 232967 234009 758750 721296 1615299 1585882 497487 492022 713479 725656 907659 876261 942344 955753 1004748 1013662 977611 1087912 2343449 2462121 1482224 1198244 788291 769219 943591 944799 992590 1000005 1032133 1050080 1180583 1170843 5304850 5423327 39.95 70.3 1
12:05:53 2024-01-23 728927 721915 221883 218852 354392 364599 383188 380919 246476 242167 296430 303068 335994 339210 4436254 4756383 6929204 6696776 1257007 1295810 324890 294237 309177 308370 354489 344207 337121 339567 233111 233392 753618 716154 1617905 1588139 496166 493984 716573 719495 908004 887548 941599 947274 998933 1021346 985221 1085239 2343449 2480968 1468940 1184641 788291 774800 939545 938043 996189 1009327 1034777 1044504 1171363 1176291 5267505 5435263 39.95 70.3 1
12:05:54 2024-01-23 723659 722686 221959 219189 356029 362985 385563 380919 246511 242133 296681 302781 335019 340788 4433244 4727313 6863172 6710743 1274394 1300363 328600 290692 304184 306283 355638 344888 338591 337962 233603 234078 752168 714621 1641876 1598465 496152 490452 717550 719495 901144 885573 947584 950039 996217 1013662 986596 1094554 2352294 2473533 1408602 1188879 783808 774800 946277 936641 988801 1006444 1038545 1049331 1166280 1172825 5192260 5432294 39.95 70.3 1
12:05:55 2024-01-23 721749 720644 223234 218507 354961 363816 385220 382632 245511 242913 296645 303494 335676 341340 4433367 4792965 6902851 6707412 1256185 1298575 327737 288685 306370 306852 354885 342343 338355 336542 234061 233531 758750 725445 1617014 1586117 495413 491277 716573 725656 899790 878753 947466 953651 996777 1009372 979806 1094591 2346094 2443681 1488329 1193967 783375 768057 948752 944799 986969 1002396 1035276 1050624 1174044 1174556 5229883 5440050 39.95 70.3 1
12:05:56 2024-01-23 731123 720339 223274 218355 353852 364857 384914 382632 244732 243286 297099 302643 335994 341448 4430205 4766475 6952172 6669122 1238362 1298501 327414 288685 306586 304542 354152 344497 337157 338365 233254 233461 750718 725573 1626785 1575489 494753 493984 715052 723594 907738 878753 940929 953418 999714 1016953 971972 1086013 2335434 2452901 1490364 1190572 788291 768094 939545 944526 996189 1003105 1030990 1047150 1180583 1174520 5280621 5449428 39.95 70.3 1
12:05:57 2024-01-23 735131 722175 222194 217863 354392 365631 385491 382022 245753 242913 296645 301860 337008 339611 4430205 4738524 6912561 6688363 1254890 1294889 324627 293736 305256 306455 353884 342487 336206 339447 233254 234652 753618 715131 1613337 1586117 494753 493984 714546 719495 907738 885481 941636 947274 998263 1020624 982631 1084963 2337095 2480560 1440513 1183726 788291 774800 938214 935315 996189 1009095 1034777 1041818 1171363 1174556 5263744 5426798 39.95 70.3 1
12:05:58 2024-01-23 723819 722686 221160 218542 355210 363534 385220 383103 246511 242167 296645 302536 334445 341395 4437018 4688186 6865668 6715533 1264617 1300401 325906 294042 304114 305961 353884 342271 336591 337121 233819 233496 751625 713092 1652819 1592889 494401 489668 717081 718438 901939 885712 946082 946566 993888 1009913 986168 1091364 2353052 2471340 1464950 1184641 782567 774800 946004 936205 989073 1006444 1040027 1050150 1163768 1172177 5182855 5430671 39.95 70.3 1
12:05:59 2024-01-23 722780 720608 223082 217863 354423 362985 386070 382096 245340 245194 296811 302534 335746 341713 4433873 4762000 6845275 6678018 1259296 1298520 327631 288541 306514 304577 354420 342451 336627 336071 234019 233496 760222 724020 1618553 1586117 495413 492241 716573 723594 901934 878753 948852 953687 993888 1012230 981933 1096153 2346368 2449075 1438557 1193967 783250 768094 949425 944799 986697 1001688 1034777 1054254 1173760 1170843 5226149 5445542 39.95 70.3 1
12:06:00 2024-01-23 732932 720099 223310 217828 353330 365441 387175 385005 243966 243556 296847 301618 335852 340501 4436741 4772354 6958333 6692634 1234834 1296730 326890 288757 306550 305251 351893 342451 336681 338104 232568 233299 750718 724537 1619257 1572135 494049 494414 714546 722567 907919 880625 942344 950039 1002589 1015482 974805 1085239 2336822 2455145 1488329 1187287 786745 768057 939545 943457 994777 1003105 1030385 1047052 1177239 1181331 5250279 5427239 39.95 70.3 1
12:06:01 2024-01-23 732317 722430 222257 218258 357062 365890 385926 382256 245578 243182 296466 302536 336830 340092 4423892 4710840 6886144 6688439 1254890 1294889 324401 294079 305508 305251 353884 342559 336206 338140 233783 232777 754347 715390 1619586 1586117 494638 493984 715559 720450 906630 884483 942344 947311 996072 1020355 983330 1085239 2340421 2473533 1444426 1182955 786606 774251 939545 936678 995483 1007902 1034777 1040919 1171091 1172861 5258099 5437921 39.95 70.3 1
12:06:02 2024-01-23 724801 720499 221705 217693 355887 362803 385312 381877 246336 242878 295740 302115 334948 339246 4436531 4746846 6844846 6687434 1272205 1298520 323877 293664 305974 304330 352218 342379 337323 337630 233254 232096 751566 716666 1637470 1594935 496892 491856 718645 723594 899827 879191 947466 950039 993395 1010800 983330 1094554 2346368 2460374 1460961 1193117 782693 770419 946277 940782 986969 1003105 1038798 1049464 1171363 1167175 5215430 5427202 39.95 70.3 1
12:06:03 2024-01-23 724791 720426 222364 217728 355816 360871 384913 382060 245718 242913 296847 302781 334644 339759 4436741 4797753 6902280 6687397 1249896 1294889 325976 288757 305923 304542 354921 341344 334640 338413 232527 233531 752866 722471 1640335 1583868 496504 489668 713535 721541 905038 877910 944361 954095 998263 1009372 977648 1088224 2345122 2458630 1401389 1202435 787167 770345 943591 943457 989776 1000273 1032495 1054950 1179714 1177275 5244021 5444569 39.95 70.3 1
12:06:04 2024-01-23 733039 718973 222726 217859 353860 364896 385491 382901 244928 242913 297099 302643 336359 341727 4430205 4750149 6947204 6678018 1235912 1296730 327843 288757 306478 305926 351893 342271 335578 337630 233254 233496 744341 724537 1632883 1572135 494049 493635 712453 721541 907659 880478 942344 952064 1004011 1015518 974570 1085239 2337095 2455145 1433911 1188879 787167 770345 940212 942218 997984 1005800 1031562 1046907 1177055 1182699 5278799 5436170 39.95 70.3 1
12:06:05 2024-01-23 731141 722430 222377 217863 353852 365621 385527 381498 245816 242913 295941 302219 336759 340092 4427152 4707493 6882577 6701371 1257082 1296730 324890 293700 306010 306780 351893 344534 335614 336578 233759 232096 750059 716154 1623236 1586117 494049 493984 717627 721029 904022 882973 945034 948692 995368 1019183 983265 1088377 2340147 2467837 1407535 1177880 787377 774338 942354 939539 992593 1009218 1035165 1044391 1168765 1176076 5244947 5440050 39.95 70.3 1
12:06:07 2024-01-23 725721 722686 222542 217693 355459 364084 384373 381214 245546 243321 295525 303494 335019 339759 4430205 4758926 6835950 6683650 1272242 1296730 323912 288757 306478 304295 352218 342415 335578 337630 233090 232096 759280 717178 1629162 1593075 496892 491545 718645 723409 900823 879758 948177 952741 993395 1009372 983330 1094591 2343035 2466877 1490364 1193118 783375 771364 946277 941548 989739 1004451 1041512 1050211 1171829 1167234 5214795 5440680 39.95 70.3 1
12:06:08 2024-01-23 726715 720644 222385 217863 356279 364341 383152 380919 245375 242913 295389 303061 335054 340612 4433367 4822109 6914442 6668497 1245962 1296680 325906 293404 305974 304083 352218 342523 337121 338140 232563 233136 747818 721296 1679522 1583353 496892 492589 712994 723348 906646 876959 941003 955076 1001878 1009909 978187 1089674 2341778 2459876 1484259 1199083 789417 768849 942354 946143 991887 1000273 1030661 1047381 1180675 1174593 5291836 5432336 39.95 70.3 1
12:06:09 2024-01-23 733080 720640 221506 218507 353852 364084 385808 382022 246132 242202 296645 303068 335994 340370 4423892 4754779 6912486 6706154 1253098 1294889 324627 293700 304577 305499 351893 342451 336206 338686 232527 234652 755068 715131 1637001 1583868 494753 492589 713266 718984 907659 884318 939590 948838 1004033 1020142 981822 1083515 2347092 2481892 1363264 1189718 789417 774338 938214 938797 999022 1006408 1030661 1043525 1173764 1179660 5269380 5427503 39.95 70.3 1
12:06:10 2024-01-23 727861 720644 222230 218887 353860 362985 385527 382833 245546 243549 297345 303068 334984 340824 4427479 4677766 6863926 6705958 1258410 1296643 325415 293606 305436 306672 351893 341933 336627 336613 233690 232812 753618 717178 1647534 1586117 493347 491162 717627 717929 901637 887548 947621 946180 996217 1018317 985119 1091452 2341111 2464339 1397412 1175316 785620 774099 943591 937379 990212 1011663 1035589 1043998 1168045 1175605 5218817 5423327 39.95 70.3 1
12:06:11 2024-01-23 724694 720644 222930 217642 354961 364846 386378 381752 244997 243661 295525 301206 335676 339246 4430205 4756569 6835950 6682627 1261990 1298557 325871 288766 306550 304577 354420 342451 336627 336071 234197 232131 742912 722471 1626215 1586117 496874 491602 718572 725065 899002 880002 950444 955452 996143 1012120 980539 1097756 2346368 2448332 1422755 1193967 783375 768130 950325 940782 985570 1002396 1038545 1046151 1172929 1172177 5213027 5441659 39.95 70.3 1
12:06:12 2024-01-23 732039 720344 222542 217152 354956 365115 384373 380617 245546 243696 295740 307275 336500 339611 4423892 4780685 6907950 6650257 1245924 1292937 325906 293664 305974 304083 353241 342559 336444 338650 233254 233496 747818 722106 1683722 1585610 496782 493598 713986 725140 908269 878092 940780 955040 1001878 1009467 977685 1091394 2337095 2464339 1480189 1199711 789417 767065 942252 944799 992627 1000273 1029488 1050080 1183001 1176291 5297556 5436170 39.95 70.3 1
12:06:13 2024-01-23 731969 720613 221656 217898 353860 364084 382579 380617 245753 242202 296681 302855 335019 338972 4420840 4747930 6932442 6696776 1253994 1296663 324890 293736 304577 305499 351893 342415 337121 339424 232078 234652 764710 716666 1615621 1584755 494753 492058 713479 718800 909029 884226 939553 946106 1002589 1016953 980539 1081838 2345122 2477043 1349830 1187113 789417 772606 938214 939448 996189 1000481 1029193 1041706 1170533 1176327 5269380 5422928 39.95 70.3 1
12:06:14 2024-01-23 726002 720099 221883 218512 352306 360871 385527 382292 245375 242167 297135 302643 334948 340034 4423892 4674880 6864038 6706154 1260714 1294889 325380 288577 305758 306852 351605 342199 336520 336471 233146 233195 754525 717178 1644128 1585882 493347 491126 717627 717383 899604 885654 946383 943851 992448 1017976 983330 1089811 2344700 2462593 1466945 1177880 782256 773702 943319 935315 989813 1009363 1038545 1046315 1161262 1171170 5186834 5430671 39.95 70.3 1
12:06:15 2024-01-23 726273 720644 222885 217152 354419 364084 386414 382292 244963 243321 295704 303068 335019 338972 4423892 4747930 6841231 6673255 1254890 1300363 328600 288685 306406 306852 354384 342307 338591 337657 234571 233357 755068 721296 1635525 1585845 495062 491016 717081 723594 900012 876261 950444 952741 995510 1010800 980539 1094553 2343035 2443681 1422755 1191419 782693 765887 947407 942788 986697 1000273 1034078 1054254 1172099 1169191 5205591 5428421 39.95 70.3 1
12:06:16 2024-01-23 732485 719590 223274 217863 352306 364308 384337 381489 244245 243321 295596 301760 336536 340612 4423892 4759704 6939083 6697812 1236596 1293859 327507 288383 306334 306852 351785 342343 334605 338175 233290 233496 749268 725445 1631765 1571019 493347 493715 713442 722418 905400 879992 940966 950039 1001551 1015518 974805 1085239 2336822 2455145 1460961 1187296 786182 769255 939545 940782 995483 1000710 1030385 1047052 1175534 1181331 5252588 5427239 39.95 70.3 1
12:06:17 2024-01-23 732039 722426 222385 217868 353860 365115 386414 382022 245936 242947 296437 301795 336771 340092 4423995 4697470 6895577 6697272 1258486 1297615 326459 293813 305544 304647 351663 344497 337598 337630 233983 232777 748629 716154 1637041 1588139 493347 493984 717627 719495 904022 882973 943732 945932 993925 1019634 984035 1088224 2340421 2469588 1422755 1175316 783808 772058 940916 937772 991960 1010791 1037805 1043255 1169703 1172898 5244947 5433904 39.95 70.3 1
12:06:18 2024-01-23 725833 720644 222577 217828 356338 364084 384914 381214 245753 243696 295740 304205 334984 339246 4423892 4761972 6837148 6687709 1271335 1296680 323912 288577 306334 304542 354921 342415 334640 338423 233003 234652 755052 717178 1625868 1590817 496152 491198 718645 723080 898549 879845 948177 950039 993395 1010800 982631 1097756 2344700 2451668 1389612 1188811 781579 770419 945605 940782 986969 1000710 1039062 1049464 1170441 1167211 5211072 5424552 39.95 70.3 1
12:06:19 2024-01-23 728659 720099 222577 217898 356029 365115 383223 380658 244997 242202 295253 301275 334702 339391 4427440 4811647 6913156 6673293 1251309 1294889 325871 293250 305544 304577 355638 342415 334569 338686 232527 233531 747818 721441 1622608 1581381 496892 490742 712466 723594 905038 876261 942344 955452 1002589 1010800 976188 1088377 2343035 2462121 1478154 1199871 788291 770345 943319 940782 992630 997379 1029488 1051886 1176294 1172861 5269382 5407791 39.95 70.3 1
12:06:20 2024-01-23 728927 720348 221812 218542 353321 364048 383152 380919 245816 243815 297108 302394 336088 341263 4421001 4752573 6947204 6696776 1243679 1296387 327666 288757 304613 305499 351893 342415 335578 337630 233054 234217 754315 720413 1628871 1574370 493347 492589 710445 719495 907659 882145 938205 950002 1002589 1017671 978038 1082113 2337095 2471340 1488329 1184641 788291 770382 940879 939412 994848 1000674 1029193 1043218 1171363 1180440 5260124 5426798 39.95 70.3 1
12:06:21 2024-01-23 726825 722175 222506 218355 355113 363500 386398 382687 245578 242808 297410 300806 335817 342255 4424223 4683023 6869267 6688439 1257119 1296730 324365 294233 305508 305464 353920 344461 336681 337630 233290 234652 751488 715131 1613013 1586117 493939 493984 717081 719495 904022 882973 944361 947415 996814 1019903 983330 1084253 2340421 2477043 1440513 1182955 787167 774338 939545 935352 996189 1006444 1035514 1040919 1171363 1172861 5254346 5411651 39.95 70.3 1
12:06:22 2024-01-23 726308 723738 222351 218633 355887 363352 385348 382256 246336 244854 296013 304776 334807 339246 4417999 4705890 6861588 6698030 1259814 1294889 325380 288757 305508 305464 351857 342163 336591 336578 233254 233299 760222 717178 1616681 1585845 493347 491162 717590 717383 902576 885481 944702 943814 994805 1015522 982297 1098492 2346368 2462121 1391762 1179556 782693 774800 944262 934616 990947 1009363 1038545 1044854 1161226 1172861 5186834 5439601 39.95 70.3 1
12:06:23 2024-01-23 725382 720462 223132 217724 357062 364114 387087 383374 245165 243286 296401 303281 334984 338258 4427152 4753239 6826624 6673255 1259296 1297652 325906 288761 306478 304577 353884 342451 336591 335565 234427 233299 750059 722471 1626579 1584992 495413 492320 717627 722289 900111 878129 946120 953418 993852 1010800 980539 1094591 2342762 2440216 1440513 1193967 782816 765851 947407 943457 986969 1001688 1034502 1052530 1172319 1176295 5229275 5442925 39.95 70.3 1
12:06:24 2024-01-23 733080 722279 223096 217658 354348 365115 384337 382292 244802 244202 296017 302643 335958 339611 4424342 4785020 6915994 6650182 1246813 1294889 325380 288757 304719 309149 355816 342451 335732 338175 232527 233102 747818 719233 1638974 1581381 496892 492589 712466 722289 907091 876261 940966 955753 1001168 1009697 976262 1085144 2335434 2464302 1478154 1197374 788291 765851 940879 944212 994777 1000980 1031562 1047381 1186601 1174119 5297718 5433493 39.95 70.3 1
12:06:25 2024-01-23 732858 720644 221847 217863 354166 364932 384302 381214 245753 242167 295596 303053 335676 338577 4417689 4725208 6891902 6687120 1254890 1294889 323912 294079 304577 306168 351893 342523 335732 338387 233054 232096 751488 713092 1613995 1583868 494753 493984 715559 719495 904394 883599 942344 946603 995332 1019903 983330 1086788 2337095 2473533 1424674 1179379 786045 773702 938364 936759 996839 1010946 1037306 1042901 1169555 1173765 5250420 5411688 39.95 70.3 1
12:06:26 2024-01-23 724205 722609 222163 217828 355494 363534 384337 381230 246195 242202 295704 302115 334948 339210 4423995 4739304 6835950 6687397 1268584 1296643 323842 288757 306442 309294 354420 341897 334605 337121 233254 232027 753115 717178 1613373 1590627 496152 491126 718645 723594 898475 879163 947466 952064 994805 1010800 981933 1096153 2342086 2449423 1382349 1190572 782864 772136 948661 940672 987564 1003068 1041437 1053797 1173749 1169654 5200471 5423327 39.95 70.3 1
12:06:27 2024-01-23 725870 720103 222230 218603 356556 363791 383188 380617 245340 242540 295253 302536 334948 340370 4420840 4808215 6902556 6668639 1247741 1294889 325871 293628 305544 304118 353241 342451 336681 338413 232492 233496 746369 720413 1614955 1583868 497635 492589 712466 723348 905038 876261 942344 955040 1001878 1012230 977722 1087413 2337095 2464606 1480189 1200758 789417 769943 942885 946106 994713 1001049 1032133 1050080 1180592 1176291 5293874 5435150 39.95 70.3 1
12:06:28 2024-01-23 731022 720644 221847 218359 353896 363791 382007 382292 246097 242133 296645 302643 335019 338258 4427152 4740356 6937282 6706154 1245458 1294889 325906 290282 304327 306672 351893 342451 335578 338650 231839 234252 755074 718362 1643024 1576897 494049 490762 712466 718984 909328 883064 936847 950039 1002589 1016989 980539 1084825 2345122 2481892 1353668 1189718 790545 774455 939705 940745 996189 1006444 1031562 1047343 1171363 1179660 5254285 5415200 39.95 70.3 2
12:06:30 2024-01-23 723591 720608 222542 218878 353330 362985 385220 382292 244963 240754 297345 303068 334984 340309 4423995 4674843 6854600 6706154 1261915 1294889 325871 288757 304114 305961 351893 342415 336355 336613 233290 233136 748451 713092 1634047 1590627 494049 489704 716573 718948 901190 885486 946120 946069 996867 1017357 983144 1091317 2347092 2458232 1444426 1182038 782693 774800 944262 935354 992501 1010791 1040027 1047798 1162143 1174625 5177455 5426798 39.95 70.3 2
12:06:31 2024-01-23 722572 720067 222925 217828 354388 363791 386686 383103 244245 242913 295740 303068 334984 341095 4420840 4747930 6841231 6668639 1253538 1294770 326630 288554 306478 304542 353884 342451 336591 337346 233654 233136 757279 723503 1625488 1581624 496519 490432 715559 723594 901823 878605 950406 954625 996217 1009227 977574 1096078 2347793 2443681 1478154 1193967 782538 769396 947624 943457 985570 999558 1036527 1046821 1170404 1172181 5207351 5426798 39.95 70.3 2
12:06:32 2024-01-23 732103 719554 223270 217490 352306 364599 383188 382292 244210 242947 295740 300456 335019 339611 4414540 4759704 6930277 6650182 1236200 1291218 325380 288757 306514 304806 351893 342487 336444 337630 232527 233136 746369 725295 1629211 1572135 494753 493802 715510 725619 907882 878753 939404 954095 1001893 1016536 973983 1085239 2333775 2458804 1490364 1190572 787167 765851 940338 944446 994777 1003105 1028459 1044779 1175534 1175963 5250595 5430671 39.95 70.3 2
12:06:33 2024-01-23 732030 720644 222577 218751 353365 365115 385527 381214 245718 242202 295596 301442 336536 340612 4414540 4702502 6857847 6678979 1254890 1296643 323877 293250 305042 304577 353884 344534 336097 336613 233254 232096 750059 715390 1618272 1587527 496166 494684 717045 719384 903985 883765 944211 949328 996036 1019985 982568 1090630 2340421 2467837 1403768 1182038 786045 773702 940879 936891 993367 1006444 1035589 1040919 1168008 1162506 5233727 5413376 39.95 70.3 2
12:06:34 2024-01-23 723596 720649 222381 217863 355490 364084 386627 379069 245375 242947 295389 303316 335019 339246 4423995 4737732 6826349 6683764 1268621 1296643 323651 293250 306212 304083 352183 342379 337598 337417 232967 234322 762099 717178 1634704 1592889 496874 490944 719356 724624 897491 879081 947503 950039 993989 1010800 982631 1095235 2344449 2449423 1400505 1189832 781139 771038 946277 939448 985570 1002396 1040027 1049464 1170404 1167179 5203635 5411688 39.95 70.3 2
12:06:35 2024-01-23 727865 719595 222695 217490 355494 364857 383188 382562 245340 242913 294605 307310 335019 339611 4414540 4787482 6910553 6659298 1244149 1293970 325380 288757 307174 306744 355853 345305 336681 338579 232420 233392 746369 720779 1656405 1584482 497671 492589 711410 723348 907659 876224 940929 953687 999714 1012230 979581 1085861 2337095 2462121 1482224 1196638 788291 765851 940916 943457 992627 998861 1030661 1047836 1180583 1176437 5276685 5407791 39.95 70.3 2
12:06:36 2024-01-23 731473 719554 221812 218355 353860 363757 382007 381214 245718 242167 295525 303068 335019 339611 4414540 4738657 6901227 6687397 1257106 1294817 326676 288698 306946 306852 351821 342343 336170 338543 232461 233357 757968 714111 1612358 1583868 494753 494268 714493 719458 906630 884447 942384 947311 996777 1020117 981933 1082151 2336822 2477043 1442470 1182955 786745 773702 938214 935556 995483 1006444 1035314 1040183 1169703 1172898 5254346 5419757 39.95 70.3 2
12:06:37 2024-01-23 721753 721400 221501 217863 355454 363021 384914 381214 246977 242167 295740 301275 334480 339210 4420840 4727313 6845275 6697690 1271582 1294815 325537 290486 306014 305394 354617 341717 336084 336613 232926 233136 749268 713509 1632347 1595155 495062 489668 715559 719347 900823 882973 945410 947311 994805 1011961 984035 1091439 2346368 2467837 1458966 1187176 783250 773711 946277 935540 986269 1000638 1038545 1047836 1164666 1168868 5178027 5411688 39.95 70.3 2
12:06:38 2024-01-23 719412 719045 222577 217863 354166 360871 384067 380919 244245 242202 295109 303017 334480 340344 4414540 4767400 6876712 6668621 1253461 1296656 326749 288613 306190 304542 353920 342415 336355 338161 233511 233461 747818 723503 1624223 1584755 495106 486913 715052 722567 900823 876261 944465 954095 996072 1006453 977685 1094591 2344700 2441948 1480189 1194083 783808 765887 946277 942788 986969 1002396 1034041 1051033 1170404 1173011 5211072 5419456 39.95 70.3 2
12:06:39 2024-01-23 733040 718537 223117 217898 352306 364084 384337 381833 244210 242743 296149 301760 335958 340612 4423892 4764828 6940697 6669122 1233454 1292937 324925 288355 308746 306780 351893 342487 336681 337630 232926 234652 740411 724020 1611834 1567677 494401 493286 713535 722567 907919 878753 940966 950039 1002589 1009733 971972 1085239 2333775 2452901 1488329 1189832 787167 766971 939273 943457 993367 1003105 1029193 1047798 1177239 1179770 5252588 5407829 39.95 70.3 2
12:06:40 2024-01-23 730606 721791 222421 217863 353843 365115 385527 381214 244997 242202 296178 302431 336029 338801 4411526 4728548 6903183 6683650 1250273 1295453 325380 288757 303329 305251 351893 342307 335388 338413 231804 233496 746369 715131 1622215 1583868 494401 491893 711446 717929 906719 885218 938885 946603 999714 1016989 982414 1081268 2337095 2478801 1407258 1184641 788291 773702 937005 937342 996839 1000783 1029525 1043339 1170533 1176295 5254346 5413563 39.95 70.3 2
12:06:41 2024-01-23 721753 718501 221532 218542 353856 360835 384067 382022 245753 243057 296358 302995 334702 342181 4411640 4669510 6849721 6706154 1259814 1294889 324925 289298 304613 305499 351609 341380 336627 337630 233290 234652 747818 717178 1606697 1590627 494049 486877 715559 718438 899187 884226 946082 944651 993395 1009733 983330 1088261 2346368 2462593 1492399 1181273 781579 774338 943591 934211 986969 1006480 1038545 1047052 1161319 1171347 5170731 5417426 39.95 70.3 2
12:06:42 2024-01-23 727940 720135 223047 217828 354428 363793 386398 382921 244648 245446 296221 303423 335547 340985 4417974 4745401 6836757 6669465 1269508 1296730 323912 294151 306550 305464 354304 344207 337335 339400 233983 233461 762099 718719 1642074 1595065 498378 493635 721712 726540 904022 885481 954386 956431 996741 1015445 988773 1102296 2360671 2471340 1387581 1196017 788291 777199 955550 950002 996189 1012221 1048140 1063393 1188227 1188496 5237360 5468186 39.95 70.3 2
12:06:43 2024-01-23 737745 728862 225801 220387 360093 369596 395260 393602 248627 246196 304842 306603 342474 345504 4445909 4783457 7008767 6771805 1273755 1324188 333365 293832 314460 315188 364258 355712 346217 350759 237206 238673 767211 730806 1644566 1611407 502571 502770 731228 732867 926438 907867 970566 968479 1016499 1038109 1008204 1116963 2414706 2531636 1436188 1206839 802184 793240 973402 964002 1014629 1030050 1069648 1077915 1199023 1197944 5278647 5512121 39.95 70.3 2
12:06:44 2024-01-23 747379 740819 225837 221874 368056 375218 404440 403330 249258 248316 308883 314997 345835 350652 4492803 4870672 7037259 6809320 1285365 1351577 335658 295017 323043 322983 373629 364203 355615 357479 236874 240735 784974 734992 1659493 1622997 506445 503233 733624 734655 930361 909537 967450 968479 1016499 1038407 1001875 1109187 2435009 2545100 1416952 1201282 801888 794931 972020 961950 1011718 1030453 1062980 1071117 1194088 1197180 5286361 5518385 39.95 70.3 2
12:06:45 2024-01-23 752342 746574 223759 218843 367682 375291 404626 405033 249155 247898 309356 316461 346878 348673 4502182 4849927 7117317 6840338 1309528 1361545 332985 294046 319441 323737 372848 364533 354361 355905 236108 237935 778646 736043 1658851 1622997 502288 501705 724727 727608 919812 902639 957432 958542 1001132 1021350 985395 1091401 2425717 2545100 1426593 1196638 793133 784020 960967 951352 1001146 1017894 1050481 1056210 1178038 1177170 5280668 5503934 39.95 70.3 2
12:06:46 2024-01-23 754831 747956 219806 215580 363184 369776 402743 399800 251783 245645 306171 314268 343762 348175 4492803 4859199 7057863 6809320 1301122 1364631 329867 294079 318965 320769 372013 360407 351835 353985 233983 234217 765782 728693 1651323 1620667 498378 495747 714509 717346 907659 885578 940929 944836 986997 1006417 964785 1063425 2392730 2528040 1492399 1186330 787415 774338 942354 940878 992593 1004488 1025679 1030413 1159493 1164560 5303495 5475997 39.95 70.3 2
12:06:47 2024-01-23 753068 748858 214945 212562 359152 366521 401588 395692 245305 242878 303419 311968 340303 345540 4483424 4812335 6953375 6781184 1314237 1361545 324911 285049 315491 315188 368700 357878 347018 350723 230097 233007 760064 728693 1690974 1609120 494753 491126 700231 711789 894802 865812 920690 934912 969352 979223 940101 1049425 2377387 2490285 1349830 1194824 778279 758385 933028 930240 971210 981296 1004287 1022693 1144598 1144712 5263718 5452357 39.95 70.3 2
12:06:48 2024-01-23 756013 744803 213055 209222 354038 360763 395674 393918 242180 240304 300909 306280 339834 341064 4477032 4794292 7013132 6762239 1311485 1355757 317092 281707 311533 314092 364258 356793 342821 344368 227414 229227 762923 723503 1634189 1604557 486245 483856 696236 699749 880141 857821 909345 913159 952452 974387 932991 1028473 2360509 2495088 1405301 1168485 766701 752929 917118 913086 963442 974378 991785 997966 1124992 1127410 5267604 5434999 39.95 70.3 2
12:06:49 2024-01-23 749233 745736 210324 206550 352019 357443 394141 390830 241090 238783 300338 306315 336972 340309 4486398 4803010 6920405 6771805 1331199 1362513 314199 279890 311533 311898 363967 353526 341978 342843 227026 228446 761494 725573 1625124 1606548 486245 483131 692006 696414 869645 848601 908273 914804 940750 957351 924914 1027969 2359762 2485422 1339736 1171367 759612 747619 918460 908795 950090 968424 988183 998115 1115105 1117494 5218522 5438885 39.95 70.3 2
12:06:50 2024-01-23 749224 744647 210800 206490 350885 356048 392100 390912 239250 238045 300799 304895 336465 341340 4505128 4877744 7013792 6733183 1309612 1363935 318069 279694 315163 311643 363167 354635 342821 345306 225938 228836 762318 729765 1648907 1590627 484048 483473 688055 691577 875814 850194 899139 910927 944915 956072 912998 1018426 2353788 2471340 1351749 1179556 764510 740266 911924 913086 950090 960237 976702 995948 1125264 1119937 5331986 5469755 39.95 70.3 2
12:06:52 2024-01-23 762413 750643 209982 206515 351983 359640 393828 391382 239450 237642 301261 304895 338536 340612 4524575 4815260 7003807 6818699 1332315 1364977 317057 279464 309612 313221 363167 354039 342857 344783 226008 229157 752917 720413 1654401 1622911 486814 480786 688143 690670 867662 852224 901511 902381 935655 953975 916845 1013795 2358992 2480560 1386962 1159140 754495 745300 915595 906473 948471 965957 982433 985903 1109659 1117248 5248694 5477565 39.95 70.3 2
12:06:53 2024-01-23 753826 751551 211461 206490 352019 359953 396898 392154 238188 238080 301261 304965 338762 342483 4530781 4911383 7041808 6818699 1321789 1374160 319259 279925 311604 312117 366195 356793 342821 343370 226008 228980 763768 734986 1638763 1599699 482033 481890 684727 691651 872084 846569 891274 901305 937567 948418 908282 1010423 2355366 2480959 1342154 1180433 761593 741754 909187 909780 946690 953438 972805 988827 1118790 1114878 5361560 5496322 39.95 70.3 2
12:06:54 2024-01-23 768520 756501 210662 206520 352055 360799 396898 390603 238884 238010 301688 306928 341066 340309 4550527 4840654 7022457 6865593 1349215 1377126 316835 280547 309683 314269 366753 354881 344615 346737 228713 229086 754347 726611 1678935 1627596 486120 477611 688055 690780 865913 843729 895289 896894 931682 945740 909803 1007324 2364912 2486250 1332203 1164331 752277 747141 910444 899992 940870 955678 975276 981634 1105255 1108410 5267608 5513603 39.95 70.3 2
12:06:55 2024-01-23 759155 757109 210992 206994 352055 358593 399252 394508 238188 238010 301079 305853 340587 344980 4573947 4961594 7112246 6846835 1311434 1383545 318286 281019 312778 313769 364663 356646 342821 346247 228228 230086 760868 733942 1654865 1613505 481987 477755 680301 686505 870882 846197 885093 889293 934327 945740 898630 998185 2353966 2471340 1349830 1171974 757449 738018 902441 907500 944643 946628 964618 979539 1112845 1112442 5357733 5529890 39.95 70.3 2
12:06:56 2024-01-23 767716 760868 210337 206342 351416 361080 399853 392154 238153 237274 302360 304861 344930 344457 4586590 4896131 7042646 6879535 1358907 1387939 315897 281326 312885 312668 367413 356357 344724 344747 227862 228481 766668 733418 1652363 1622911 483360 477383 684241 689802 859752 838191 889815 894719 919844 936650 902607 1002537 2364639 2489780 1349830 1171974 752923 739292 907635 894388 934299 952020 970036 976605 1096048 1100139 5305127 5533837 39.95 70.3 2
12:06:57 2024-01-23 763527 762225 210289 205873 354042 358557 396232 394472 239971 237073 302152 307708 340587 342483 4614727 4981927 7174664 6898656 1320918 1387939 316987 279707 312934 314020 364258 356829 342821 344332 227906 229016 768118 728969 1644927 1621846 481266 476268 678407 685529 864686 841233 879570 885500 925024 936855 889499 988897 2352294 2471340 1345992 1167653 752923 737494 897176 898317 938204 945731 958179 970213 1104983 1101731 5363301 5539262 39.95 70.4 2
12:06:58 2024-01-23 769354 761694 209671 205169 350885 358557 399289 393293 242458 236507 300417 303977 341066 344493 4611435 4933485 7067979 6904934 1349589 1392365 316136 279546 311569 311867 365246 355136 342857 344783 226942 228910 767577 736043 1648322 1621846 479938 474357 676931 684556 856706 832447 878637 888018 914501 927560 890383 991719 2355640 2473533 1340235 1171700 748104 736971 899841 891743 926220 937651 962356 970176 1088091 1087899 5340969 5558006 39.95 70.4 2
12:06:59 2024-01-23 769489 763912 209021 208596 352051 359640 396862 392118 242317 236577 300338 306029 341066 342964 4636035 4975971 7185415 6912796 1347437 1389916 314972 279297 309395 312117 364805 356248 341821 342843 227423 227385 765782 728693 1643191 1622997 477077 477653 678407 680608 854886 834561 875781 879722 910519 928871 885523 979571 2352294 2488014 1360126 1165160 750776 736700 890650 889183 930329 937543 946110 963630 1094494 1093437 5380371 5552594 39.95 70.4 2
12:07:00 2024-01-23 770161 763343 208621 205169 349827 356405 396934 392118 238424 234806 301896 306496 339822 342267 4641170 4952484 7069084 6912486 1348592 1392600 315897 278065 309648 310264 364031 351501 341821 342843 225666 228127 763164 736571 1659305 1622997 477462 468886 671658 678608 851758 827810 871940 877782 908073 920801 880331 982405 2346368 2462593 1334477 1168485 742987 731009 894816 889242 921776 935319 954377 960813 1079106 1081195 5314533 5554043 39.95 70.4 2
12:07:01 2024-01-23 767984 765606 208296 208561 350589 357983 395386 396120 237477 234876 298984 304756 338667 342339 4650602 5028224 7220189 6932953 1339745 1388927 314529 278065 309338 310699 362622 354098 338664 342843 225666 226330 769568 726611 1649652 1623001 476103 474357 669720 674831 851790 830162 865162 869908 907394 919560 872435 971629 2340421 2458630 1356396 1164331 744384 727668 885596 888181 922430 930237 940919 958044 1085301 1081958 5425740 5567378 39.95 70.4 2
12:07:02 2024-01-23 782315 770100 207473 205791 349576 357874 394938 393383 237985 234479 299238 305205 338940 341542 4648923 4953207 7128272 6947015 1372000 1396597 311202 277248 309375 308354 364222 351501 339450 340739 225666 225247 767211 732895 1638215 1629926 475282 468886 673383 674668 841370 820588 868978 871214 895350 912479 876303 969481 2349707 2471340 1356396 1156665 738758 729533 889197 878734 915157 928601 945025 949155 1071396 1079100 5400869 5571755 39.95 70.5 2
12:07:03 2024-01-23 772364 770579 206905 204787 350701 358020 395494 391273 236588 233570 297000 303061 338536 343488 4661620 4990138 7143688 6916928 1345685 1395606 312184 275904 311166 308956 362622 354076 337643 340775 224873 225404 767577 738152 1637926 1612632 473400 471575 665830 673395 846069 818616 858416 869525 900008 906778 864282 965963 2342086 2451161 1327053 1170271 739285 723481 885596 883544 911915 919515 939581 950134 1069844 1069545 5333662 5570996 39.95 70.5 2
12:07:04 2024-01-23 774028 767674 206257 204246 349756 355999 392687 390638 235529 234801 296847 303695 337043 340080 4673954 5053398 7227616 6950001 1349215 1395606 309754 274639 306622 307387 363498 351573 337679 338140 225241 224864 776404 730285 1662160 1622997 470051 468412 667354 665552 838887 820359 858416 859668 889737 909379 862032 954349 2333738 2464339 1341811 1156665 739285 722421 878868 876243 910623 921060 933623 946365 1077535 1069848 5428457 5574980 39.95 70.5 2
12:07:05 2024-01-23 782776 769007 209785 203784 346642 355853 391444 390278 235131 236461 296645 303067 337268 339611 4661433 4970469 7125037 6932065 1371620 1396597 308314 272999 308320 305534 363498 349768 336591 336342 224714 223512 763768 736043 1649315 1622997 470718 467220 664346 669825 832070 811722 857805 860753 883074 897482 862032 955281 2337095 2455145 1342702 1155019 731496 723481 880118 870340 900852 920878 931458 935500 1058852 1066844 5411232 5572774 39.95 70.5 2
12:07:06 2024-01-23 774567 770396 209646 202475 347354 354994 392136 387650 234046 236663 294838 301172 335994 340612 4679732 5038290 7153013 6921588 1343444 1394878 308385 272893 306514 304542 360907 351109 334569 337121 222962 223443 757968 736043 1650304 1611407 467946 466307 658684 667011 836512 809422 847882 857840 881672 894687 852303 954349 2327823 2429286 1329009 1163280 730953 716853 879579 873576 895746 911713 930294 939587 1056575 1056215 5337792 5571352 39.95 70.5 2
12:07:07 2024-01-23 771819 770029 206611 201868 345045 351785 392472 391382 232643 232174 295253 301405 334445 339210 4688445 5068862 7254124 6959380 1343621 1392637 306454 272893 304577 304612 360907 349240 333663 336071 222578 222067 766124 726092 1648400 1622997 467247 466559 658684 662257 832661 811722 844160 848620 881915 892555 848680 942232 2316986 2439906 1330965 1156665 732018 713293 870203 871963 903755 907311 916969 935612 1059220 1051677 5361560 5589489 39.95 70.5 2
12:07:08 2024-01-23 779463 770575 205484 201542 343458 353920 390311 390830 232574 231487 294838 299933 334948 339094 4688445 5028224 7169119 6973160 1364811 1392365 306775 272060 304327 309113 360907 347908 335732 335565 221573 223114 770070 729737 1658088 1629902 468110 459908 658684 663234 823160 804702 846000 848620 871402 888478 851813 943657 2319155 2441383 1338790 1143430 724706 714308 869585 861973 894936 908728 920136 925915 1050013 1054724 5413848 5569041 39.95 70.5 2
12:07:09 2024-01-23 770497 766382 204621 201831 345465 350688 393159 387903 231860 230768 294559 299897 333942 340092 4701801 5035376 7103204 6945044 1347058 1392637 306489 269581 303651 305773 359495 348710 333843 334521 220158 222534 765525 734992 1651746 1621846 465524 458399 651384 657866 824289 801933 839541 850818 873320 883101 845444 941001 2320807 2439613 1351245 1153376 723672 713219 867156 860057 889373 901524 916969 920611 1040438 1044121 5409908 5590109 39.95 70.5 2
12:07:10 2024-01-23 776777 766382 204936 199314 343182 350723 390859 385617 230793 231452 297966 298989 332940 336670 4712011 5102462 7207649 6945044 1332912 1392637 306454 270730 302231 305558 356512 348710 333807 335754 220088 223114 766106 731850 1643122 1618366 462811 459045 647634 654233 828074 802391 833998 839363 873183 881049 836754 931558 2306558 2427564 1341271 1156665 725742 706244 861599 860853 888193 897222 904772 922197 1042395 1039587 5376530 5595494 39.95 70.5 2
12:07:11 2024-01-23 783685 770575 204299 199236 343006 351496 390260 385617 230439 231452 297609 298084 332940 335464 4715363 5086917 7212793 6968188 1350977 1392637 304351 270910 300891 305129 355406 346668 333807 333830 219438 222453 764635 725573 1660270 1632237 465854 458316 651437 650497 816486 802465 837427 834910 861440 879113 838791 922267 2299732 2444854 1339276 1142451 722640 709254 855947 852842 886055 897741 897826 913906 1045359 1039587 5461120 5596877 39.95 70.5 2
12:07:12 2024-01-23 783098 772779 202981 198798 343042 350723 387957 382937 230714 229106 296767 297183 332905 333397 4713804 5018054 7115711 6953584 1348332 1395606 306020 269209 301525 301117 356226 346632 333807 332855 218755 222275 760222 735761 1643244 1620667 461581 456125 648664 656389 814132 794973 832142 836355 859723 872959 834785 926143 2300005 2425241 1329009 1134778 715978 705208 855469 850087 880542 892546 901707 908960 1030138 1039587 5417994 5577728 39.95 70.6 2
12:07:14 2024-01-23 774477 770749 202666 199244 341605 347492 390812 383312 229698 228556 297687 296250 330946 337548 4720531 5067092 7158972 6941775 1345364 1393884 305124 268948 300364 302354 356476 344280 331538 333613 219733 221928 758750 732880 1642508 1620667 461424 455326 644039 651105 814169 791035 830440 838481 854656 865519 831471 924792 2311488 2425241 1313359 1142451 714280 706244 857937 847380 876330 892862 903708 906909 1027286 1034964 5438438 5592888 39.95 70.6 2
12:07:15 2024-01-23 776224 773002 201990 197347 343042 346969 387921 380954 229664 228166 292182 298084 330645 335464 4739262 5121220 7190314 6952210 1341490 1392637 303307 267272 304713 301153 356898 346486 329680 331704 217935 221032 758874 736043 1636508 1608998 456043 456125 643164 650183 816449 787569 822871 834543 857771 865077 823355 922305 2296738 2395881 1305837 1144077 710722 700047 852946 848583 875088 883605 900008 907556 1023118 1024519 5357733 5600870 39.95 70.6 2
12:07:16 2024-01-23 773891 770786 201502 197141 339871 346447 387957 382668 232867 227848 291733 297793 329920 333469 4739262 5124457 7254011 6973160 1349331 1396976 301184 268203 300599 302220 355889 344352 327622 331668 218494 219965 770004 724537 1649764 1621933 457265 454837 639458 644363 811860 790474 821110 825412 853066 865149 821020 912955 2290733 2403389 1313344 1147340 710722 697076 851130 847981 868801 882099 895708 904973 1020944 1021428 5397483 5602240 39.95 70.6 2
12:07:17 2024-01-23 782863 766378 200380 196053 339871 346447 384337 380990 232669 226439 288757 296250 335924 331381 4741860 5111176 7212793 6996484 1349215 1396486 301044 266487 300563 299364 353848 342307 329253 330406 217176 219482 761693 728578 1647864 1622997 454098 450080 641681 643797 806053 785862 817541 820960 849979 863928 816157 907588 2281460 2393620 1329302 1145707 711229 691944 842976 847380 872610 873543 886383 903233 1021241 1016889 5389777 5609959 39.95 70.6 2
12:07:18 2024-01-23 781360 770527 200022 196927 336773 345092 385491 382668 228969 226019 290957 294403 331869 332351 4748627 5060951 7206848 7013109 1374552 1395263 301788 267049 297536 298389 353241 344152 330150 329488 217878 219504 758750 724020 1649413 1634288 457452 450822 637543 640048 801465 786419 818742 818598 843899 863928 818021 900963 2284707 2405094 1325313 1138014 708700 692396 841884 842407 870849 874483 883788 894111 1022393 1016853 5416044 5593844 39.95 70.6 2
12:07:19 2024-01-23 781663 772434 199084 196091 337781 346883 384914 382632 228295 225669 291042 292622 331170 331381 4755131 5076457 7209345 6999259 1365749 1396597 300402 266220 297248 298352 353206 341825 326776 328512 216652 218505 757279 723503 1650962 1631059 455428 448076 636686 638131 799196 784124 816305 815760 842668 861455 814965 898236 2279471 2405094 1325313 1137204 707188 690894 839497 841152 868996 870384 879877 896461 1018018 1016545 5416321 5614239 39.95 70.6 2
12:07:20 2024-01-23 786476 774136 199093 195476 337236 345903 383152 381489 228649 224903 290569 292656 330241 331381 4765339 5064121 7190547 6991905 1368193 1399242 297798 264926 297608 296759 354420 341609 328482 327485 216652 216974 772468 726092 1688785 1626456 454061 449228 636686 639233 797263 783506 813914 811740 837731 856465 815266 895643 2279839 2397031 1321323 1134778 704888 690840 837082 838173 867086 873009 879561 894261 1014993 1012239 5420194 5606987 39.95 70.6 2
12:07:21 2024-01-23 781663 771847 198401 195141 334741 345415 385496 380919 227553 224937 288613 294196 329920 333741 4773224 5079153 7202247 7015652 1371018 1396597 295892 264860 297248 295897 353920 340313 327591 327521 216499 216788 764635 726092 1652357 1627612 453564 451300 635783 636515 795676 781841 811789 811700 837100 854837 810575 890494 2272977 2388361 1315338 1134778 703380 687909 834712 836985 864041 865541 876433 891608 1013186 1008524 5418097 5618046 39.95 70.6 2
12:07:22 2024-01-23 779628 773007 197815 194833 334710 344892 382007 382833 226640 224764 289887 294481 330063 332322 4773224 5082585 7206848 7015652 1371647 1396597 295892 263746 296340 297946 351893 340013 327129 325778 216043 216301 754337 724020 1649670 1628768 452278 445734 633049 635613 792821 778415 808255 809441 834731 852390 808207 887773 2270573 2384975 1315338 1131518 701877 685854 832047 833879 861479 864179 871931 890120 1011033 1005965 5408588 5616474 39.95 70.6 2
12:07:23 2024-01-23 781914 773007 197746 199032 336754 342627 383460 378709 226008 224833 287109 292791 329031 331307 4773224 5111616 7212568 7025031 1356721 1392637 297978 263648 293815 296785 351893 338227 324830 324762 215739 216266 754521 721956 1640776 1629926 450997 444091 629439 631874 790575 774842 802313 808204 833513 844995 802580 890153 2263943 2383536 1339776 1137204 701877 681804 830277 833289 857927 862699 869345 889608 1005887 1000182 5406902 5619601 39.95 70.6 2
12:07:24 2024-01-23 782739 774962 197608 195971 333812 342735 383356 378853 226008 224799 287437 292755 328995 331418 4783544 5140098 7212995 7015652 1353283 1392637 297689 262466 293367 296785 351573 340607 324830 326690 215435 215595 764032 721441 1657721 1627612 446635 441881 628477 629051 790015 772099 801321 802338 834731 846943 795959 885649 2259701 2384975 1327566 1144077 699879 683843 832638 830143 852965 863919 871893 883025 1001100 996823 5427399 5621705 39.95 70.6 2
12:07:25 2024-01-23 786129 774278 197368 194291 337821 341591 382742 378889 225781 224994 286495 292861 326170 331077 4790100 5165190 7264918 7006274 1350831 1392600 295651 263941 294470 297768 348403 339542 324830 324816 215435 214962 764032 724537 1651214 1627612 446852 443827 627466 629079 788896 770423 797193 802375 832297 843362 793360 885649 2264055 2375768 1321461 1136395 694504 681633 832638 828966 848671 856528 871893 880530 994772 996118 5408151 5636976 39.95 70.6 2
12:07:26 2024-01-23 781070 774690 197055 195170 335872 339496 383356 378925 224718 222827 285026 292168 325959 330308 4789504 5174463 7283568 7001277 1348906 1392600 297140 260865 293815 295749 347040 340359 324565 323615 215284 214744 762539 725055 1633135 1618366 444950 441881 627466 628126 790015 770423 793138 802520 826801 837185 794807 881138 2259701 2360927 1327566 1134778 690554 679703 830277 825375 843834 855214 870618 879500 989660 993257 5373394 5622142 39.95 70.6 2
12:07:27 2024-01-23 777886 774690 197958 194019 334028 340428 382814 375489 224789 224836 284520 291190 326170 330443 4795454 5193008 7289532 6992011 1336073 1390589 295745 260830 292028 294113 347599 339062 320945 324852 213378 214673 754337 721956 1636635 1613777 445583 441079 622117 626406 785963 764537 793138 802374 827906 829496 788727 885649 2257490 2369700 1305364 1128689 692525 682117 827617 820341 843834 856564 868263 871709 989697 993294 5433502 5635424 39.95 70.6 2
12:07:28 2024-01-23 772707 774141 196197 193828 333776 340117 381196 374328 224094 223261 284085 291759 326029 330209 4795557 5205628 7254124 6987516 1325606 1388618 295702 261896 296959 295334 346518 336711 322372 324587 212710 214893 767378 725573 1661360 1613505 444318 439767 619373 625038 784200 761256 790474 802520 824358 827019 786350 881101 2253643 2369737 1325531 1128689 690554 681150 825545 818654 842998 860858 865041 867485 986928 990446 5442670 5626074 39.95 70.6 2
12:07:29 2024-01-23 778058 774957 200487 193106 334028 339684 381734 376067 223818 222635 284995 289998 324664 331418 4798876 5141095 7208965 6987516 1341453 1390589 295294 260980 293944 292333 347076 339062 320909 323866 212710 213530 758060 730259 1611353 1604557 445266 440458 620054 628633 782496 759030 793130 800247 816125 828737 793360 878242 2256493 2375496 1319328 1116181 691025 678448 821119 816291 846676 857248 856961 866793 990905 991887 5442784 5638182 39.95 70.6 2
12:07:30 2024-01-23 779321 773007 199822 193141 331830 340428 378302 373243 224025 222635 283254 290417 324210 326436 4802301 5111654 7182847 7006274 1348592 1392637 295745 259845 291442 292609 345512 335469 322669 321644 212376 213530 755074 729765 1631045 1613777 443063 437893 619410 626406 775145 760675 792009 791053 814050 829532 788095 870180 2249164 2362318 1325531 1124963 689051 674817 817625 819612 844271 850991 855157 869998 989003 984891 5442784 5625961 39.95 70.6 2
12:07:31 2024-01-23 782182 774962 196020 193141 329969 338615 378302 374066 222646 223261 282320 288478 324210 326897 4811792 5165190 7227616 7029393 1366088 1390589 291884 260246 296183 290621 345996 335505 319679 321870 212008 213900 763224 721296 1644831 1620783 443058 438161 620323 619972 774980 761292 790283 792176 816395 826983 781809 867667 2244921 2362318 1317391 1133526 690554 673381 818789 817798 841240 847533 854674 866362 983279 978357 5403870 5646382 39.95 70.6 2
12:07:32 2024-01-23 785010 772424 199642 191891 331144 337831 376564 374030 222577 221749 281495 289479 322230 326472 4810753 5191112 7236941 7024754 1349215 1387901 292569 259408 291957 293786 343370 333510 320424 319925 211415 213900 756567 720413 1693749 1623121 440516 436571 617370 618076 775051 755670 781862 787588 816395 829177 779225 868235 2247969 2359844 1329905 1128652 686466 672390 819275 814979 833449 845738 858552 864291 977745 975775 5427399 5625961 39.95 70.6 2
12:07:33 2024-01-23 779442 772779 195746 191593 330697 337289 378943 373768 221686 221976 287381 287460 322941 326897 4840044 5193008 7311545 7015652 1347288 1388581 290652 258645 291436 293077 343370 335979 317973 318958 211014 213002 754337 720413 1625570 1613777 437965 438125 617370 617881 777451 755670 780731 790794 814127 820378 778270 870106 2241280 2341745 1303578 1123842 681229 669573 814145 811663 834961 845738 850890 859570 972215 977676 5389777 5628966 39.95 70.6 2
12:07:34 2024-01-23 775026 772465 195458 190986 329658 337289 377432 372149 221891 221213 283066 288443 322943 326436 4814185 5216915 7243649 6991905 1326553 1386507 292285 257777 290300 290039 342879 333546 317048 319699 210354 213301 755074 726611 1634965 1602282 436602 436045 611207 619722 776521 751514 782542 788548 807117 819597 781000 866208 2247857 2363171 1323496 1110038 679618 671290 811837 806966 829845 845738 850585 855794 973594 973615 5465021 5628966 39.95 70.6 2
12:07:35 2024-01-23 775026 772784 194273 190990 328405 336575 377769 370979 222028 220559 283066 284933 322196 324492 4817620 5157375 7208965 7006274 1341528 1388618 291569 257777 290336 288900 343405 333474 315987 318994 209991 212967 764923 725573 1694307 1604557 440996 435348 611957 620330 770414 749307 783738 788548 802415 818099 777231 860828 2233510 2369931 1317391 1113206 683173 671474 806044 807056 834703 844544 839183 850793 975661 975775 5476006 5638331 39.95 70.6 2
12:07:36 2024-01-23 777226 773043 194853 190351 327380 336507 374275 372149 221243 220180 282666 285866 321712 322490 4823550 5141246 7166558 7014739 1347058 1389916 290661 256159 291230 288965 342879 332896 316499 316810 210390 211777 759553 725445 1625172 1617038 438801 432651 614676 619393 768993 753655 782274 779389 804908 818476 774920 855863 2232577 2342261 1340289 1122282 681565 664051 804899 810552 832629 836057 841644 858309 974975 968712 5423525 5642355 39.95 70.6 2
12:07:37 2024-01-23 784251 772747 194067 190316 325972 337289 373750 373202 222349 219837 279743 286230 321194 322454 4832916 5187183 7246267 7038765 1358879 1387351 288869 256194 287163 289739 342879 332180 316721 316486 209780 212088 763408 721016 1647055 1622972 437242 430042 611626 613795 767356 750372 775591 777295 806656 818208 768784 854535 2233510 2341190 1319521 1122245 677362 662686 809500 806982 824257 834288 846630 853288 965781 965976 5436805 5642355 39.95 70.6 2
12:07:38 2024-01-23 782702 770790 193629 189459 327945 333866 375435 373729 220460 219837 281796 285330 323450 326897 4839816 5232090 7311545 7034410 1347288 1389323 288085 255443 288080 288194 342314 333149 315636 319914 209090 211382 759553 719233 1636050 1613699 436037 432615 609342 609920 769434 744771 771987 782711 804266 809386 765700 858341 2235293 2349814 1336135 1116181 676881 665684 807209 799040 821048 835998 844446 846495 961611 965257 5440059 5637003 39.95 70.6 2
12:07:39 2024-01-23 771626 773780 193590 188830 327870 333866 373190 370056 220834 218402 279743 285563 321780 324419 4832916 5216937 7236941 7001573 1322651 1389323 288465 254947 288378 288824 340524 332176 315780 318524 208542 211382 761892 729102 1619423 1599699 435072 431506 605804 614544 765613 745406 774487 780752 793445 807081 771634 850184 2225826 2349814 1321461 1108458 676400 663191 799739 796706 826706 836648 832397 842780 965107 966659 5466614 5639648 39.95 70.6 2
12:07:41 2024-01-23 775026 772784 192371 188825 324876 333649 373711 369391 219816 217794 279707 284038 321328 320468 4832916 5163250 7171664 7015652 1347288 1389916 290341 254342 287495 288418 341699 330009 315780 315802 208577 209846 758060 723367 1620572 1609205 434763 431211 609702 610819 761356 746652 774487 773651 798060 810530 765700 847733 2221287 2333042 1331982 1118567 675746 660405 798041 802483 824257 828728 833581 848983 965744 959577 5439045 5637003 39.95 70.6 2
12:07:42 2024-01-23 782757 772766 192609 188756 326853 333866 373711 369947 224130 218768 278741 283977 322006 320468 4848062 5222683 7254011 7032118 1347157 1388927 288856 254412 286580 288499 340501 331207 315191 315730 208286 209986 751395 717178 1626055 1613699 432573 430078 607301 608856 765539 742517 767139 774860 798060 802455 760880 850751 2225826 2320527 1287928 1112973 670470 660405 801442 795469 819908 829379 836661 842706 956587 960256 5406902 5646382 39.95 70.6 2
12:07:43 2024-01-23 773475 770754 192266 188034 326853 332747 372299 367655 223868 218367 278705 284003 320546 322881 4845736 5259630 7272876 7018124 1326600 1387939 288347 254118 284830 288382 338722 328781 314892 315802 207348 210034 757346 726611 1635592 1598738 430323 430562 601216 608856 762473 737439 766271 774399 789907 801746 763458 849016 2226374 2342261 1303146 1100713 669040 660369 797918 793263 821048 829415 829211 838591 961575 960256 5490013 5646105 39.95 70.6 2
12:07:44 2024-01-23 777230 772420 191700 187873 325010 333758 372095 367655 223676 217502 278381 284867 320061 322371 4839816 5188591 7187983 7022148 1346908 1389916 288856 252924 286213 287090 339746 329577 314161 315586 207313 208934 761046 721296 1653132 1613426 433223 428171 606310 612084 756504 742087 768812 767537 790501 802455 758336 842087 2213569 2326395 1321598 1117981 671903 652650 793397 794954 815102 826389 832800 839086 956587 946574 5453997 5646382 39.95 70.6 2
12:07:45 2024-01-23 783979 771699 191730 186823 326853 330701 370002 368439 219565 217013 277850 284867 318835 322418 4839176 5237398 7297089 7027556 1345546 1383380 287324 252748 284652 286512 337559 331077 313642 314399 208666 208643 756567 717963 1639898 1604557 428731 428777 604512 604874 760242 736023 762986 769241 792070 798039 755925 845249 2214978 2326432 1323675 1110038 668089 656531 797918 788667 811791 828728 832800 833484 950273 956830 5482034 5637003 39.95 70.6 2
12:07:46 2024-01-23 774567 770718 190756 186982 324685 329666 373711 367102 219565 216676 278705 282341 318353 321370 4850597 5199110 7215392 7016005 1337869 1384532 287864 254671 283996 285485 340224 327668 313458 315292 207638 209004 759684 724537 1625349 1603287 428731 423782 598956 606234 751505 733485 764887 767273 786588 801782 758299 834739 2213569 2331387 1319521 1106882 668273 654477 791113 793263 816331 817985 825688 839658 955910 948427 5427399 5651701 39.95 70.6 2
12:07:47 2024-01-23 780765 771192 190491 186659 324521 330737 369893 367655 219565 216943 276185 284867 318353 321048 4838950 5227979 7256339 7025031 1344720 1383343 286356 251763 283802 286123 338374 329184 312726 312968 207638 207993 750595 717963 1624376 1604557 427646 427264 601167 603382 755869 737962 757899 765641 790010 793405 751333 841505 2213405 2313919 1273501 1109248 664943 652650 793397 786273 809220 825187 829839 830332 946052 949942 5474427 5642355 39.95 70.6 2
12:07:48 2024-01-23 776224 771672 190491 185804 324749 328671 369700 366293 219189 215001 276998 283552 317145 322697 4860183 5205861 7248940 7012121 1335959 1383380 286427 252364 285352 284578 338686 327437 311086 313957 206909 208283 757346 722471 1633715 1602282 428731 424443 595534 602904 747797 729428 762986 765073 781970 800296 756481 832772 2205712 2338941 1300531 1103700 667796 654013 788603 790419 814136 817889 821105 834743 951036 945640 5432923 5646105 39.95 70.6 2
12:07:49 2024-01-23 779442 772707 189265 186534 322027 329702 369857 365451 218603 217445 276712 282059 318693 319921 4852928 5226025 7243081 7034410 1362540 1387497 284698 251413 281442 283746 337665 326902 311961 312713 207054 207634 754315 714111 1640567 1613777 428255 421816 597683 599636 749446 732535 757454 760087 787181 793513 750562 832023 2205712 2305382 1300830 1110174 661635 649323 793397 785771 805984 819755 823114 830332 943265 944269 5404727 5642355 39.95 70.6 2
12:07:50 2024-01-23 773078 770565 189261 189736 323010 330516 369533 366177 218603 215912 275584 282235 316772 320901 4860183 5254628 7271117 7012121 1324854 1383380 286508 255443 281407 284379 334591 327473 311606 312019 207054 207022 753747 724020 1631573 1592889 425826 423113 591160 601341 752225 726678 752780 762353 780830 791205 752056 834739 2210422 2323822 1319521 1091387 662578 652161 784177 783216 811791 820784 815062 825471 948276 945677 5493238 5643528 39.95 70.6 2
12:07:51 2024-01-23 778335 772420 189092 187549 323686 330985 366905 364213 218743 214863 276007 281306 316702 320865 4858573 5163022 7199640 7024754 1350741 1384532 283817 251814 282267 282846 335600 326368 310073 311720 206327 206022 754337 716666 1648411 1609120 427950 420891 597260 599210 746224 731709 758437 757865 779692 792810 746312 827304 2196173 2314602 1302907 1113206 664469 648827 787525 786273 801433 811423 823261 830332 938200 939311 5408588 5640892 39.95 70.6 2
12:07:52 2024-01-23 773703 770391 189054 186630 321853 329582 368565 364884 217690 216774 275091 281482 316108 319804 4860070 5272711 7330195 7025031 1337869 1379387 282015 255479 282938 282846 337388 324532 308270 312055 205064 206343 752800 714621 1625902 1599873 424619 420559 585847 595144 748641 725649 746735 763471 779724 788974 747261 832772 2204145 2323822 1311214 1094502 658349 647415 786407 779536 808293 816159 811523 820647 943302 937561 5465021 5648491 39.95 70.6 2
12:07:53 2024-01-23 777848 773310 188825 186630 320909 330516 367273 365142 218029 214599 275197 280626 315446 318378 4867952 5170422 7173429 7015652 1333899 1380516 284264 250572 280978 281766 336265 324460 309099 308222 206327 206022 751284 722471 1612681 1599873 424619 419897 595534 599636 745167 728742 755836 753173 775177 790089 746312 823050 2188736 2305382 1304984 1106882 661635 639965 781648 781232 802571 810209 817532 825471 939531 936550 5451844 5659872 39.95 70.6 2
12:07:54 2024-01-23 782219 770543 189054 186351 321853 327614 367271 364320 216816 214599 274391 280345 315051 321275 4867149 5261863 7292894 7025031 1339783 1381382 282019 251106 282539 281752 333866 326441 307698 309843 205893 205062 750595 715131 1642717 1602282 424017 421187 591773 595713 747321 728470 746772 756758 779172 781527 740677 830090 2198008 2314602 1304984 1100768 656989 650279 785849 777259 802002 811486 814096 821007 938955 940796 5481920 5650439 39.95 70.6 2
12:07:55 2024-01-23 774455 772762 187937 186108 319526 327150 364814 363084 217423 215556 274356 279703 314971 315550 4870377 5203710 7171664 7010649 1333824 1381345 283507 249767 282140 281689 335554 322459 309603 308222 204920 205987 755069 722471 1611135 1595337 424017 419068 591228 598624 736232 723559 751472 751458 772196 789821 742032 820679 2188736 2303777 1302907 1099146 659755 642070 779706 779127 796829 808805 818135 825627 935549 935366 5401772 5642073 39.95 70.6 2
12:07:56 2024-01-23 773148 770579 187879 185588 319082 327250 367350 361042 216144 214266 272717 280129 315306 318762 4870377 5258260 7330195 7025031 1335959 1380064 280897 250542 279617 280354 333866 323931 306305 310095 204239 205062 756607 713092 1625042 1595337 422553 419660 588079 590878 742495 719766 746511 755748 774045 780941 738585 823086 2198008 2314602 1302907 1091387 653252 645574 777161 774824 802423 811522 809314 820746 940828 935476 5466084 5635447 39.95 70.6 2
12:07:57 2024-01-23 779294 770575 188717 186258 317119 327723 365326 363597 215509 216469 275490 278008 314461 315514 4860070 5224369 7243081 7025031 1355226 1381045 279840 250330 279617 279693 333866 324139 306340 307720 203953 204391 759684 712075 1621282 1609120 422217 417296 589754 590416 738101 720348 746511 747016 774045 783251 736994 821040 2188736 2294533 1342407 1103700 653252 641124 782707 774639 795496 811559 814677 816324 928896 936802 5505789 5647697 39.95 70.6 2
12:07:58 2024-01-23 774028 772294 187386 185592 318529 324888 365433 360754 215509 217959 273552 277130 313480 318305 4873852 5228255 7254124 7001277 1328450 1380064 280694 248961 281271 278272 333866 322459 306658 308222 203918 204391 746170 717178 1664698 1595337 423416 419068 586794 592205 738188 718502 749228 753743 770556 779807 737177 814997 2185627 2326432 1319614 1091387 657927 641952 774497 781017 797909 805966 809285 818449 933631 929086 5436805 5655760 39.95 70.6 2
12:07:59 2024-01-23 778889 770313 186833 185073 318887 324658 365398 364111 215106 217959 277829 278008 315062 319316 4877331 5261863 7292894 7026252 1339783 1380064 279458 248961 279545 279154 333631 323403 306766 310273 203918 203756 755831 712075 1648842 1595337 421910 419364 587246 590416 742641 718206 743522 752490 770627 775414 738137 821040 2191850 2309811 1298754 1091363 651321 644498 774920 771610 799053 808089 804707 818418 935471 930195 5455358 5655760 39.95 70.6 2
12:08:00 2024-01-23 778150 770350 188187 185458 316092 324924 363685 361042 214773 213603 272457 277130 313515 314962 4872788 5193008 7243762 7034410 1358751 1379666 278531 249346 279079 278505 333866 320473 306802 308561 203739 203756 758146 711061 1622872 1609120 420543 414840 587246 588743 736092 719522 742237 746671 766256 782115 735575 818668 2188809 2291551 1307061 1099072 651859 643362 779373 769419 793314 806354 804585 813456 929006 930195 5489899 5655827 39.95 70.6 2
12:08:01 2024-01-23 774567 770579 190755 184482 316645 326799 364350 360390 215440 214047 277683 277642 312285 314225 4877368 5205628 7161123 7006274 1335005 1380064 280694 247183 279079 278501 332351 320473 306802 306825 202672 203756 765218 720779 1611765 1595337 418986 414148 587246 588921 733890 717484 744388 745194 761635 781011 733683 813844 2181011 2293445 1296677 1100713 655117 638153 777124 774287 788791 800081 805840 811427 924281 926696 5470227 5657062 39.95 70.6 2
12:08:02 2024-01-23 769071 769549 191058 183898 317123 324035 363175 361006 215440 213148 273563 278068 317092 315550 4879742 5295005 7285653 7021673 1320918 1377126 280236 246629 277370 278078 330808 319952 305903 306644 202602 205288 766780 718362 1630032 1586117 418053 414804 580423 589024 736495 711269 736962 747201 765065 774519 739262 818653 2182579 2302691 1300830 1082025 651321 641616 769007 768117 793351 798029 799838 815888 927616 921079 5443085 5647697 39.95 70.6 2
12:08:03 2024-01-23 778889 768391 190577 183311 316162 324816 363066 360934 214406 213747 272581 278008 313914 314483 4879742 5254022 7254124 7043788 1336954 1378105 278531 246665 277370 278501 330576 322761 306802 306573 202637 204426 758146 714621 1605547 1598738 417172 412295 584721 586173 733890 716468 736999 743771 768506 776237 730893 817560 2182579 2278187 1312512 1096846 649545 640254 774408 765874 790883 804189 797788 808149 929006 926198 5512049 5647697 39.95 70.6 2
12:08:04 2024-01-23 777886 770579 190336 183739 315876 322849 363066 360970 214555 212814 273177 276290 317128 314483 4879742 5224386 7171776 7020021 1333899 1378105 279345 246214 277796 276779 331847 319952 305903 306573 202672 204426 748253 719233 1626289 1595337 418658 413493 585549 589997 732997 717405 743522 741621 762972 775213 728710 810631 2177904 2292906 1313253 1100713 647610 634698 774497 765382 786398 798884 802304 808135 919160 927496 5493238 5655760 39.95 70.6 2
12:08:05 2024-01-23 770492 770100 187146 183071 315179 322037 363140 359305 214109 213447 273756 274585 317092 315442 4882140 5250560 7254011 7006274 1325606 1378105 278274 246249 277832 277848 329880 319468 304080 306789 201331 204426 763531 717178 1653052 1590627 420150 414148 581330 587844 732476 712248 740923 746781 761278 775213 734017 806978 2179426 2289657 1292523 1089805 650390 632572 768460 768352 786050 793288 802304 811719 917172 918406 5408588 5651701 39.95 70.6 2
12:08:06 2024-01-23 769076 769223 190034 183609 315174 322550 364093 358475 213743 213597 270766 276709 312416 313968 4889108 5291243 7320609 7034410 1335185 1374197 281622 246594 276060 281393 329845 321780 304080 306572 200980 204139 761223 711061 1613842 1593075 417469 414635 581330 585756 732513 710303 734941 747311 763476 770700 732453 811714 2179463 2297226 1292523 1081957 645305 634557 764652 764408 786524 795574 796581 809336 922305 917073 5446210 5657062 39.95 70.6 2
12:08:07 2024-01-23 777886 768391 186906 183118 316001 323303 361024 358764 213491 212779 270657 275453 312416 312284 4889108 5246911 7246267 7038765 1354732 1374197 276774 246594 274987 277458 329845 320298 304829 305495 201331 203818 753530 707746 1622844 1604261 417469 412291 581366 583677 728844 712322 732779 737967 763476 772479 726719 809406 2179413 2268502 1307061 1091387 643927 636428 770538 760005 784168 793504 795413 803537 920965 922356 5521455 5657062 39.95 70.6 2
12:08:08 2024-01-23 776406 769479 186478 182666 315556 320860 360916 358799 213743 211816 270766 274967 312196 313491 4889108 5233765 7171664 7025031 1332149 1374197 279576 245043 276060 277458 329311 320298 304543 304102 201367 203641 763655 719513 1619938 1594021 416580 412875 581366 586820 728844 713335 737148 735890 756981 770845 722430 803309 2168649 2283700 1328366 1100768 643927 630856 769411 763435 782464 793504 800135 802137 914505 921079 5466311 5651450 39.95 70.6 2
12:08:09 2024-01-23 769071 769484 186086 183478 314083 321835 363066 356610 212787 211816 270693 274585 312416 311520 4879742 5235699 7212568 7006274 1328450 1374197 276774 244666 275215 277458 329845 319131 303191 305638 200455 203784 770922 717178 1603816 1590355 416580 410544 578005 585756 724539 707016 734567 736934 752534 773413 728821 801325 2167108 2286300 1311133 1090610 646687 632902 765737 765604 779145 788797 797788 804110 911812 910556 5493238 5661099 39.95 70.6 2
12:08:10 2024-01-23 767665 768674 186608 181800 315992 319819 360988 357649 213378 210936 270657 275193 311286 313527 4905467 5318173 7283568 7025031 1320918 1375212 281388 245043 273918 281101 329975 320042 302906 304493 200735 204104 804093 716666 1620291 1590400 414148 412291 576407 582162 728881 705786 730905 741363 755802 764984 727787 806348 2176368 2285126 1278727 1078985 645765 634698 763568 762353 784168 788965 792000 804562 919812 911805 5455616 5665139 39.95 70.6 2
12:08:11 2024-01-23 779220 768400 186613 180943 316001 320339 359829 358224 212572 211852 270240 275464 310996 316232 4901968 5296226 7255592 7053167 1339578 1378105 278075 244662 275002 278024 328541 319065 303937 303035 200757 202858 759300 713853 1621457 1594021 412355 409160 579719 580174 728733 709152 726416 736663 755839 761917 719380 805775 2170105 2280463 1311133 1088284 643011 634698 765737 758975 783612 792243 789712 800038 921118 910520 5523877 5665139 39.95 70.6 2
12:08:12 2024-01-23 778656 770034 185566 182084 314818 320564 360952 358764 212390 211781 270693 274107 311723 312504 4900844 5222652 7218511 7025031 1341275 1380316 277203 244627 275388 275620 327679 318498 302092 303710 199931 202115 746981 711809 1615632 1599873 415399 409964 580057 581196 722052 709115 732927 733899 756462 766400 719601 801818 2164031 2263250 1284216 1090610 639363 629256 764652 756384 776967 791196 793129 797691 914469 910484 5513575 5657062 39.95 70.6 2
12:08:13 2024-01-23 772757 770309 185326 181512 314092 320825 358710 355183 212538 210971 269788 275206 310561 310575 4896088 5239404 7187121 7010984 1334162 1380591 278092 243434 274267 275620 326692 318724 302056 303763 200840 202115 765454 717963 1605526 1588370 414001 410544 578898 582849 722636 708290 731701 729446 751537 763789 719090 795348 2160918 2276107 1297616 1094465 640272 626653 763531 756721 776452 791196 793129 793024 909328 910484 5470519 5647697 39.95 70.6 2
12:08:14 2024-01-23 768530 769489 184316 181931 312139 319854 360626 354401 212028 210936 269562 275206 311032 311666 4898197 5224234 7218291 7029368 1328501 1374708 277772 243399 273812 275162 326656 315086 303740 301865 199374 202456 762987 717178 1610910 1588139 411772 408231 574779 581196 719624 702153 728590 728379 749515 764833 719601 795348 2154785 2268230 1304772 1092836 641183 625493 763568 756721 775149 790079 793129 792987 903801 910448 5485399 5635447 39.95 70.6 2
12:08:15 2024-01-23 767984 768400 184320 181800 311701 318816 360844 354082 211374 210719 268922 273563 311643 312144 4896088 5231791 7243081 7017845 1324702 1375611 276497 243365 274161 273065 328541 317824 299386 303142 198750 201973 769335 714621 1640948 1586117 413928 409386 573774 579549 719661 701083 731539 733771 750020 763934 719189 793063 2159110 2271269 1306892 1082062 640272 625505 758669 756384 773812 782068 793129 797654 905150 906642 5470265 5661099 39.95 70.6 2
12:08:16 2024-01-23 767425 766147 185165 180299 313565 318335 358674 354366 212356 210074 268509 275593 308614 311555 4901470 5325770 7274643 7022148 1313115 1372718 276426 243689 273777 274392 324600 318121 299386 301726 200597 201200 746797 717178 1637069 1581381 412537 409386 571359 580784 721596 701083 728590 735082 746772 757495 719343 793063 2154748 2285320 1287809 1082062 640272 625061 756517 756384 774911 782941 792000 797654 901786 901434 5403832 5655760 39.95 70.6 2
12:08:17 2024-01-23 768520 767847 184836 180550 312874 317853 359251 352280 211408 210389 267272 275206 308614 311047 4907838 5306002 7327105 7032347 1315243 1372680 276604 242721 273822 274883 324535 317122 299351 301232 198715 201480 748337 715131 1617868 1583630 409267 408231 571335 576981 720521 699096 722553 730515 749515 756248 721135 797686 2159383 2280463 1294600 1078218 640272 628258 756517 756126 777345 781554 783800 794714 904010 905405 5433502 5665139 39.95 70.6 2
12:08:18 2024-01-23 774990 766229 184250 180303 312108 318633 360300 354366 215057 210459 267836 273598 308614 311293 4914846 5291826 7325225 7046421 1332074 1372138 275051 241977 277200 273795 326690 317340 298444 301021 198404 200044 758146 707240 1607292 1586117 409593 409386 572202 574428 720485 700061 723103 730515 749404 752918 714299 793019 2160918 2277722 1302651 1072737 634602 626392 753269 750364 777152 782068 783803 796836 909328 902847 5438857 5656786 39.95 70.6 2
12:08:20 2024-01-23 775022 765664 183958 180469 311198 318816 356521 354366 210106 209732 266826 275014 308046 311225 4914469 5295872 7269944 7053270 1335959 1374123 274914 243689 273749 274043 324852 315446 299457 301193 200313 200323 745222 707746 1605202 1586117 408077 408231 573894 574428 720485 703644 723655 728761 747901 754311 711127 792982 2159383 2276107 1304772 1075883 634602 625505 753269 747642 775149 782068 782688 793031 906683 902847 5438857 5655760 39.95 70.6 2
12:08:21 2024-01-23 773882 768126 183503 180140 310219 317853 356521 352280 212578 210424 266790 273336 308649 310054 4919333 5248731 7253860 7043788 1347212 1374197 274914 242687 272243 273535 326726 314786 299457 301157 198094 200358 770922 706457 1629342 1594205 408493 403936 571359 574122 717585 700585 719333 724603 747205 757048 710123 793019 2157849 2259282 1300531 1082062 634602 625493 755308 749103 774948 783206 779243 788418 908004 902847 5486084 5665139 39.95 70.6 2
12:08:22 2024-01-23 779442 768130 183115 180299 310721 316894 356521 353303 214466 210096 267272 271897 308332 311117 4924144 5218560 7254124 7047434 1352113 1374123 274458 242011 272279 272874 324762 314930 299422 301157 198625 200358 770922 710048 1618768 1595337 409074 404882 568108 571046 717077 700089 717259 725667 747168 755112 710123 793019 2156008 2266494 1300531 1078985 633699 625505 754374 747040 774948 782068 779243 790739 905057 900570 5442746 5665139 39.95 70.6 2
12:08:23 2024-01-23 774879 768135 183124 180269 309962 319083 356485 352280 214722 210424 266987 273091 308332 309872 4917110 5233844 7244578 7053850 1349215 1373888 273826 243689 272243 272337 324888 313531 298917 300731 197509 200044 769335 705726 1630626 1595337 408493 403296 571335 571976 715554 698344 717259 722444 746602 752954 710381 796299 2154785 2254390 1300531 1081292 634327 626392 754770 747605 772716 779834 778379 786070 906004 901571 5517733 5649000 39.95 70.6 2
12:08:24 2024-01-23 778335 768935 183080 179730 309276 317734 356449 353834 211730 208869 267810 271581 307505 310127 4914712 5224386 7223336 7029957 1348906 1374032 271572 246425 272664 271317 324888 313496 297576 300731 197474 199731 760335 706363 1609747 1595337 409365 402092 569718 571976 711369 697118 717222 720330 744978 756536 710381 790209 2151646 2244626 1297975 1080522 633248 625061 754770 747164 769470 781554 774681 783767 902733 898882 5501725 5655760 39.95 70.6 2
12:08:25 2024-01-23 778889 766188 182755 179374 309276 317734 358029 355414 211103 208869 266684 270893 308674 309872 4914712 5228253 7212254 7022038 1349215 1373186 271572 246216 272243 270679 324852 314817 297090 299883 198625 199105 767748 703713 1618051 1594205 407334 401774 569447 570356 711405 696058 716492 719239 744288 754311 708368 790172 2148590 2246872 1269679 1078985 631898 623734 752202 747164 769402 775513 774478 783730 902064 897614 5467322 5661099 39.95 70.6 2
12:08:26 2024-01-23 776642 766156 182186 179129 310904 317480 357775 351776 210731 208974 266274 270669 307747 309106 4914846 5228365 7233735 7034133 1343187 1371266 271502 245971 270711 270456 324852 312508 297789 298242 198625 199071 767748 703713 1611254 1594205 407334 400857 568911 570356 709288 695037 717512 719541 739215 752715 708332 788451 2148316 2243688 1292523 1078985 631000 623293 752202 747274 767697 775513 774478 786129 901425 892492 5450142 5657062 39.95 70.6 2
12:08:27 2024-01-23 778335 765737 182888 179490 310464 315658 357016 351920 210367 208647 266274 270069 306577 309142 4917204 5213327 7222984 7034410 1346098 1369186 270675 242320 270675 269820 324852 312544 297861 297563 198345 198759 736038 703713 1618080 1594205 407045 400540 568069 569951 709753 693037 714419 719541 739215 752715 708172 787257 2145422 2240842 1298754 1078985 631000 622851 751630 742572 766070 779605 773927 784860 901425 897352 5462470 5661099 39.95 70.6 2
12:08:28 2024-01-23 767399 767915 182227 179490 308208 315802 357016 351920 210192 208904 266238 270069 306542 309251 4914846 5228255 7212455 7025031 1341528 1369734 270675 242320 270639 270422 323938 311560 297608 297112 198066 198759 766161 703713 1625917 1593075 406756 399662 567266 569680 710441 693000 715436 719541 740586 752448 706253 786139 2147064 2234991 1307061 1078218 630551 622851 751518 745047 765728 775405 773376 783705 899827 894696 5481996 5665274 39.95 70.6 2
12:08:29 2024-01-23 773409 767915 181785 179027 308213 315838 356747 351848 210549 208974 265422 270173 306219 306176 4920712 5235773 7252426 7034410 1343150 1374160 270675 241980 270639 269409 324166 311560 297789 297667 197958 198759 766161 703713 1623893 1595337 406179 402186 565663 568705 709937 691985 714419 717171 742527 748481 705680 785544 2145539 2241433 1265468 1078218 630551 621054 751670 744519 765728 775369 771689 782590 901153 893731 5499529 5666569 39.95 70.6 2
12:08:30 2024-01-23 778777 766038 181754 178497 310030 315694 356008 351776 210038 208391 264750 269707 305791 306284 4921866 5223300 7206848 7025031 1341201 1370194 269886 241640 270567 268999 323902 311087 297414 296663 198066 197828 766161 703713 1609082 1594935 406179 401428 565663 567023 707889 690935 713838 717502 740915 752184 704147 782250 2145502 2234494 1304984 1075920 630201 620104 749422 743992 764606 774205 771178 781477 898836 893731 5482656 5661206 39.95 70.6 2
12:08:31 2024-01-23 778852 766001 181720 178429 309588 315400 356008 351956 209557 208362 264750 269351 306114 306392 4914846 5232090 7222984 7029393 1343444 1370805 269886 241434 270567 268777 324358 311341 297369 296663 197509 197862 764574 703713 1615063 1592889 405603 400861 565663 565348 706386 691863 711738 716486 740952 748373 702121 783775 2142373 2234494 1298754 1075920 628404 620067 747297 744102 764606 773116 769971 779183 897528 893428 5492191 5661206 39.95 70.6 2
12:08:32 2024-01-23 777886 766808 181689 179924 306878 314842 355003 351762 209592 208328 264644 269316 304869 306572 4912642 5230098 7248940 7029393 1343621 1368859 269886 241640 268869 268777 322920 310362 296663 297883 197509 197793 765367 703713 1644027 1590627 405028 400295 564994 564876 706386 690882 710150 715435 740122 746196 701552 783775 2140851 2234494 1280762 1075081 627061 618281 747371 738234 762949 770871 767711 778002 897236 893538 5489224 5659872 39.95 70.6 2
12:08:33 2024-01-23 778224 765737 180711 177964 306445 314878 354002 351137 209557 207384 264714 268532 306672 306500 4917204 5228255 7208965 7020021 1339386 1368859 269405 240890 269698 267773 322204 310615 295794 297437 197232 197484 762987 703212 1617570 1590627 405331 400295 563595 564440 705387 689903 711122 714386 735224 746554 701020 782623 2142373 2228574 1292523 1074318 627061 619155 746017 738004 761361 773016 770664 781036 894360 889197 5513586 5687654 39.95 70.6 2
12:08:34 2024-01-23 776777 763957 180711 177811 306978 315070 354967 349800 208869 207742 265887 268532 304730 306500 4913698 5226108 7218291 7029393 1341829 1369831 268995 240686 269509 267960 322920 312371 296080 297811 197232 197518 762987 703713 1609082 1592803 403882 399166 562366 564477 705886 689631 709144 713844 737705 745074 701161 781472 2139330 2231329 1298754 1072755 626168 616464 746767 738526 761864 772834 768319 778734 894766 888440 5512131 5661320 39.95 70.6 2
12:08:35 2024-01-23 774567 765956 180676 178079 306874 314585 354002 349836 209231 207742 263833 268941 305930 306464 4920712 5228104 7236941 7034410 1340571 1370805 268995 240517 269509 270380 322431 312016 296080 297811 197232 197210 762987 703437 1604551 1593075 403882 399166 562294 565888 703818 687950 708065 713302 735515 747191 701161 780361 2139330 2230040 1312772 1074318 625276 612924 746238 741020 763969 772252 768431 777699 894766 889637 5517384 5654420 39.95 70.6 2
12:08:36 2024-01-23 774567 765737 180745 177408 306987 313921 354002 349836 209383 207707 263499 268124 304340 306212 4910196 5226382 7254813 7034410 1344404 1367887 268807 241054 268006 267739 321942 314999 295550 296937 196955 197175 762987 701709 1629838 1586117 402060 396921 559131 562775 704352 687950 708200 711214 729949 743651 699670 780361 2136293 2234681 1283569 1071748 624831 617988 745551 739406 761864 770727 766810 777244 889736 884177 5442746 5646159 39.95 70.6 2
12:08:37 2024-01-23 770645 764926 180101 176817 306987 313921 351830 349555 209231 207597 268181 268124 306240 305029 4913698 5230098 7236941 7025031 1341528 1365828 268142 239400 268042 271869 320706 309170 295872 297329 196402 196560 761399 702710 1609421 1589498 403273 396885 562129 562756 701224 686940 708065 710173 730237 744701 699670 776893 2136293 2225300 1294600 1074085 625239 617716 745989 737944 758622 768103 764468 774030 888672 888341 5501725 5655760 39.95 70.6 2
12:08:38 2024-01-23 776679 763944 180391 176328 306946 312933 352010 350611 208544 206382 265581 266903 303423 306212 4917204 5231703 7208965 7015015 1335883 1368859 268177 238994 268680 271869 319961 311144 295249 296728 196402 196560 759812 702323 1596198 1590627 403882 396885 561332 562756 700198 686940 709209 710173 733885 744701 699138 774579 2133101 2230547 1276692 1073848 624809 617185 744398 737907 759617 766283 763915 774305 892231 886493 5478724 5647697 39.95 70.6 2
12:08:39 2024-01-23 776679 765387 180292 176324 306978 312968 352010 348747 208253 206451 268634 266903 303881 305997 4919548 5209349 7218291 7024380 1341528 1368859 268142 238994 268006 268872 319961 309949 295213 296103 196402 196560 761399 702935 1628174 1586117 402345 396813 561332 562572 701221 685446 707193 710321 733894 745162 697122 774616 2132697 2234769 1280653 1072310 623498 616274 741321 736787 761245 766247 764619 776074 882887 881754 5442784 5651727 39.95 70.6 2
12:08:40 2024-01-23 773990 763921 179550 176821 305791 312641 351866 347661 208219 206451 264943 266869 303635 305494 4920436 5230098 7222833 7025031 1345364 1368859 267921 239585 267147 268520 319925 310277 294934 294842 196055 196647 761399 701709 1605517 1586117 400779 396425 560537 561958 701221 683848 705073 709817 733885 739395 697012 774579 2137997 2248857 1277208 1071786 622981 615364 741192 734554 764210 766319 762940 774380 886416 886099 5457896 5665139 39.95 70.6 2
12:08:41 2024-01-23 773464 763612 179912 176817 306047 312861 351902 347697 208509 207061 264460 266903 305701 306436 4924224 5237541 7243081 7025674 1337706 1368753 266550 238589 267183 268520 319890 310277 294278 296672 195745 196184 759812 701820 1612677 1588370 401099 396425 559743 561958 699198 682845 708184 709314 732847 739431 698860 775845 2138790 2233477 1281449 1070776 623023 614186 741719 734554 757994 766319 762397 774105 887286 883953 5453997 5655760 39.95 70.6 2
12:08:42 2024-01-23 774879 762770 179529 180421 305147 311948 351866 347626 207536 206382 264615 266834 304071 304564 4921904 5220354 7224390 7025031 1343755 1366916 269118 239126 266924 267767 318994 309475 294242 294707 195608 196184 759812 701709 1628244 1585845 400213 395553 559743 561162 700190 682845 702998 708309 729665 739953 697829 775845 2132697 2241247 1277208 1070776 621689 614055 738170 733661 758121 765204 764619 776208 881567 874141 5451844 5653029 39.95 70.6 2
12:08:43 2024-01-23 770460 765310 179499 180289 305621 312641 351087 347661 208219 205706 263269 266938 302897 304278 4926569 5259706 7228030 7030538 1338750 1364903 268177 238553 265068 268520 318441 309292 294278 294193 195745 195742 759812 706363 1600430 1583630 399789 394925 559743 561162 700724 682845 700930 708616 731951 737305 694747 775442 2132913 2244338 1277208 1067968 620783 610915 735950 731513 757454 767172 764026 773241 883178 874465 5436805 5655760 39.95 70.6 2
12:08:44 2024-01-23 770170 761653 179344 180320 304686 311948 350522 346615 208039 206347 261752 266834 308148 305492 4933603 5248643 7247969 7031134 1339783 1364940 267734 238553 265068 267731 317960 308856 293026 293469 195126 197344 759812 705726 1597343 1575779 398654 396146 560266 562357 701188 684510 702808 709121 730602 729949 693872 775995 2131177 2247675 1277208 1059964 619474 610647 733986 732566 757454 763925 760735 774380 880323 877221 5411585 5655760 39.95 70.6 2
12:08:45 2024-01-23 772757 763045 179503 179922 306114 311912 350275 347102 207860 205101 261788 268055 303218 304064 4926569 5300791 7238893 7034410 1339745 1364977 267955 237851 264697 267767 317035 308819 293062 293716 195435 195301 756638 705726 1594483 1581381 398947 394333 558124 559537 699014 682532 703506 705048 728839 735744 693872 773675 2140338 2238098 1275088 1066189 619032 612644 737195 729373 756508 761872 761428 773726 884387 874068 5427098 5651625 39.95 70.6 2
12:08:46 2024-01-23 770460 762694 178933 180219 305156 311474 350804 347382 207860 205101 261355 266869 303503 303566 4924224 5270458 7233231 7035066 1341914 1364940 268929 237851 264661 267696 318441 308529 293141 293049 195126 195267 758225 701709 1616753 1586117 399221 393743 558448 559868 697889 681974 703385 705048 727983 738749 693872 770816 2128364 2228458 1275088 1066189 619474 610915 735950 729373 754328 764969 757797 769252 881786 874429 5452367 5646382 39.95 70.6 2
12:08:47 2024-01-23 773464 763648 178407 180249 304147 310966 350203 345574 206925 205740 261788 265218 304928 305640 4930085 5230098 7224390 7025031 1341528 1362931 267762 237816 265510 266590 317035 308420 292454 294229 194509 195301 781239 702434 1603125 1586117 399789 395660 558448 559719 696542 682122 701882 705096 728839 737948 691830 771550 2123828 2234494 1272172 1066227 618591 610483 735428 728821 755799 763925 756241 769252 880538 874393 5444578 5655760 39.95 70.6 2
12:08:48 2024-01-23 771266 762770 178377 179962 303969 310966 350486 345574 206959 206061 261716 265990 303503 302678 4930981 5231866 7248245 7025031 1339783 1364977 267727 237131 265475 266091 317000 306613 291564 293333 194473 197079 755051 701209 1622092 1585610 398617 395379 556401 557304 697072 680635 699810 705096 727769 730102 690923 771587 2123828 2234917 1272967 1064666 617269 608842 734017 728724 753260 761771 760262 767577 880611 875576 5427098 5655760 39.95 70.6 2
12:08:49 2024-01-23 769623 762925 178373 176779 303226 310060 348657 345503 206925 205706 261716 265771 302955 302643 4924224 5246826 7222871 7025031 1339783 1363935 268552 237448 263631 266910 317000 306505 291973 293688 194473 194658 756638 703330 1615580 1587870 398947 394540 555542 556050 695944 680116 701493 704094 726774 736143 690960 767647 2122692 2230040 1272967 1065686 618442 612348 733867 728724 752193 761771 754416 767577 878559 875498 5439045 5646382 39.95 70.6 2
12:08:50 2024-01-23 771740 762806 178096 176774 303222 310024 349184 344983 206856 205563 261427 265184 301731 304773 4926569 5229824 7218291 7015652 1341753 1364903 267539 237081 263851 266056 317000 306216 290679 292237 194226 196754 781239 705350 1615825 1584482 398088 394260 556466 558276 695944 678599 698888 701033 721467 734586 689650 771079 2123828 2234457 1270847 1066610 616231 607363 732792 728724 751509 761771 755095 765364 879218 875498 5436805 5655760 39.95 70.6 2
12:08:51 2024-01-23 769623 763289 178092 176770 303054 310024 349184 345019 206890 205101 261644 265218 303503 302607 4930085 5254399 7236941 7030538 1339783 1364940 268552 237116 263631 266056 316521 306433 292206 292843 194226 196340 792479 706363 1591655 1579977 396959 394260 555542 556050 697219 680227 697894 701033 724461 730021 689382 769869 2123828 2229862 1270847 1063146 617896 607117 730930 727691 751509 757414 759179 765364 879314 873059 5427136 5655760 39.95 70.6 2
12:08:52 2024-01-23 770170 761694 178220 176765 303298 310495 348657 345019 206925 204395 260872 266025 303077 302643 4930085 5268965 7248662 7031505 1336073 1367887 268363 236349 262640 266091 318974 306216 292170 292192 193648 196197 758225 705350 1589928 1576610 396959 394190 556132 557808 698207 680709 697894 704014 725988 727599 686871 767028 2124859 2243688 1272967 1056341 615349 605110 728341 726903 747067 755139 755827 769873 877938 870420 5453997 5661099 39.95 70.6 2
12:08:53 2024-01-23 772720 761431 178941 176157 303896 308151 347572 345019 206712 204429 261680 266614 301343 304064 4930085 5303344 7254011 7034410 1322695 1364940 267798 236149 266209 266403 315586 308957 292882 293524 193789 195652 766359 701820 1590267 1576284 397519 394298 552922 555337 697219 678706 697596 706231 724204 726101 689944 768914 2123828 2237665 1275088 1054300 618591 606896 728858 728724 747801 754302 752235 764595 875083 871722 5452367 5655484 39.95 70.6 2
12:08:54 2024-01-23 770170 762538 178215 176413 304156 309542 349747 345574 206712 208707 261459 265184 301698 306515 4933603 5324898 7254011 7021597 1322695 1364940 267477 236139 265832 265586 315730 306397 291230 292334 193718 196100 750290 704339 1620006 1572135 396396 391944 550575 554553 695028 673275 695837 705231 720517 731183 691941 767610 2117565 2243688 1275088 1058715 619690 605399 728341 729505 747765 754835 756043 765327 868759 865496 5397483 5646382 39.95 70.6 2
12:08:55 2024-01-23 765217 761223 177811 176285 302770 309324 349711 344955 206568 204495 260031 265218 301698 302678 4926569 5319040 7311545 7021597 1320918 1365828 267254 236835 265383 265506 315838 305857 290538 293155 192462 196375 755051 709774 1595995 1565111 395554 391669 551246 556196 694646 672468 695343 702485 719619 726065 691450 767458 2113669 2247824 1293715 1057375 617709 603039 726793 728858 747288 754835 757797 764747 866232 865451 5406902 5655760 39.95 70.6 2
12:08:56 2024-01-23 763221 761648 177654 175788 302770 308045 347608 342726 206890 208418 260433 265990 301204 304589 4930085 5332095 7311656 7011931 1315135 1366305 267477 235844 264146 265506 315838 306288 290264 291374 193106 195789 777962 710554 1590957 1558457 395614 392016 551991 558672 695210 673778 698814 703662 714750 727060 687918 761753 2113054 2246336 1266607 1060387 615512 600100 726793 727734 743025 752706 760150 765092 868833 872991 5466468 5657062 39.95 70.6 2
12:08:57 2024-01-23 760169 761721 178092 175784 303302 308696 347643 343431 206890 208055 260616 265218 300783 302714 4930085 5335084 7285653 7020470 1310340 1363482 269008 235809 264706 265692 315766 307858 291646 291374 193042 195276 758820 710790 1607198 1562889 395834 392016 551747 558708 695907 672791 699884 702134 712138 725519 687918 760056 2115178 2231622 1266607 1061898 615951 599548 728858 727691 740851 748436 757220 763966 868796 865523 5486174 5655760 39.85 70.6 2
12:08:58 2024-01-23 764751 757373 178096 175788 303018 309324 347572 344955 206213 208091 261644 264931 301240 305529 4930085 5318173 7236941 6991821 1300186 1365423 268822 234719 265456 264287 314770 306325 288812 290595 192637 195139 789147 706363 1648471 1572135 396959 390775 550186 556690 690983 671294 699884 702098 712246 730562 687955 757695 2111552 2223687 1285052 1066302 617709 601872 730930 728207 738722 752706 755668 760164 864972 872338 5501092 5646382 39.95 70.6 2
12:08:59 2024-01-23 766899 761685 181453 175232 302770 306933 347608 344955 205606 205148 261239 264785 300747 302714 4926381 5293484 7244578 7003683 1302116 1363445 267138 234520 263780 264032 314804 306469 288812 290630 192637 195479 762987 706735 1596065 1567677 396959 392035 548982 554125 689733 670564 698888 701101 712210 729281 689184 755030 2107644 2219252 1264486 1066374 615349 601290 728858 727691 740327 752706 754454 756144 863750 872954 5483832 5642355 39.95 70.6 2
12:09:00 2024-01-23 764020 762527 181311 175228 302062 306933 347084 342726 205572 204716 260031 263975 299554 302182 4930085 5287930 7233005 6991935 1311447 1364354 266727 235445 264560 262778 315514 304604 287971 291410 192567 195276 780194 707746 1596110 1570684 394714 390102 549796 554553 687564 671515 695874 697136 714537 729831 683889 756176 2103141 2213078 1282887 1069686 612455 598335 728858 723467 740851 752380 755827 756107 867531 869885 5474303 5646382 39.95 70.6 2
12:09:01 2024-01-23 762179 757337 181026 175635 299567 308081 346562 343015 206247 204572 260031 265598 299871 302449 4930085 5261713 7194807 7001961 1319974 1366305 267432 234100 267748 263399 314950 304353 290890 288799 193047 194150 735665 701820 1601159 1576897 395834 391766 552138 553536 688051 674768 696902 699115 716275 726101 681753 756139 2109148 2203963 1272967 1063411 611150 603687 728858 719203 741937 752706 748687 756107 872568 865451 5521455 5657062 39.95 70.6 2
12:09:02 2024-01-23 771630 761730 181316 175477 300934 308669 345485 343466 205572 204285 260433 264538 299871 302756 4939457 5271226 7174301 7018124 1319719 1363972 266905 233937 262824 263337 313968 304533 291284 288869 192637 194150 758622 698313 1609749 1580783 395834 390929 550186 552751 687564 672316 693788 697099 717360 726101 682721 757825 2110654 2206913 1271756 1062654 611585 603897 728858 721386 743025 753168 744537 756144 873843 865415 5510511 5651727 39.95 70.6 2
12:09:03 2024-01-23 773932 761685 181240 175223 300407 309105 346041 343466 205572 204285 260031 264855 299730 301723 4932322 5257980 7171333 7025674 1324298 1362968 266087 234287 264706 262742 314662 304568 289267 289343 192328 194694 779601 698313 1595804 1581381 394714 390102 550186 551968 688101 671515 691747 695055 717903 724830 682500 758851 2111552 2210270 1289384 1067005 610966 603687 727824 720293 740522 754835 745925 756181 868796 866382 5455616 5647697 39.95 70.6 2
12:09:04 2024-01-23 773475 761407 178094 175508 300478 308669 345485 343015 205253 208418 258431 264820 299871 302083 4938252 5263595 7246940 7034410 1339783 1364241 265909 234823 261734 262778 314950 304630 290901 289273 191995 194150 755051 703212 1589472 1567677 391160 391205 550575 553536 691510 672316 687689 696076 712174 721368 680750 762371 2111552 2229174 1262366 1052586 609225 600100 721684 718994 743140 748364 747021 760638 870716 861391 5427211 5651727 39.95 70.6 2
12:09:05 2024-01-23 770022 760334 180991 174361 299602 308669 344705 343015 204899 204285 258431 265598 298928 303002 4945327 5326502 7250195 7025068 1320842 1362513 265236 233937 263215 263215 311841 305460 287971 287993 191995 193878 759812 698313 1596418 1567677 392376 391613 547431 551186 690983 671039 689152 699115 712174 719231 682721 756176 2110654 2225300 1277208 1049594 611585 602182 721610 720293 741974 743982 743482 758331 865692 863900 5453997 5657062 39.95 70.6 2
12:09:06 2024-01-23 770170 757332 180955 174674 300998 306393 345520 343015 204332 204572 258431 264415 299329 303358 4935948 5337830 7292894 7032142 1320918 1360933 264388 234100 263070 262594 313957 304105 287963 289748 191425 194150 759936 703713 1603139 1562889 391160 390102 544237 551577 689026 665725 687689 697063 713490 720357 683369 758363 2105010 2234991 1264486 1050791 612455 599424 719638 723504 741937 746581 751648 758542 860945 861391 5406902 5653029 39.95 70.6 2
12:09:07 2024-01-23 761982 760863 178580 174348 299598 306933 345485 341906 204934 204285 259079 265351 300881 303474 4938306 5340078 7341878 7025674 1320918 1359612 264353 234461 261662 262778 313993 304594 288865 289607 190788 194730 751743 705726 1611571 1565455 391196 390102 544237 550406 688591 665725 689576 697099 713526 720280 683992 758400 2103066 2232911 1264486 1050736 616129 597739 719638 722444 741937 746581 746726 757737 859654 856510 5408588 5646382 39.95 70.6 2
12:09:08 2024-01-23 762413 761141 180902 174517 301348 306825 346248 341378 205155 204681 258181 265315 298787 301644 4943009 5322822 7320038 7025031 1322801 1359890 264459 234100 261662 263140 313040 304594 287963 289748 191222 194150 742944 703437 1616851 1565455 391749 387907 544201 550135 687077 665688 688595 698125 713526 721066 681849 759655 2105284 2230040 1264486 1050164 612455 598335 719638 720330 742870 742901 747058 756583 861555 856510 5399182 5642355 39.95 70.6 2
12:09:09 2024-01-23 763527 761443 180658 174396 299558 306897 348591 340622 205366 204073 258071 265492 298752 302940 4935948 5339569 7276301 7022948 1303938 1359612 265678 236254 261590 262559 312126 302718 288865 287958 191089 193878 785816 709774 1589728 1556248 391472 390653 545849 549770 688051 667648 690730 696606 707247 719195 680787 753724 2099308 2222130 1282887 1057094 610246 595809 721684 718151 734926 744515 751426 754998 860863 862645 5474427 5635447 39.95 70.6 2
12:09:10 2024-01-23 763559 757328 180662 173923 300230 306105 347346 341654 205013 203858 258252 262224 299505 301687 4933576 5285732 7237921 6986643 1300298 1361940 264529 232014 263773 261175 312055 304594 288368 288395 190788 193607 745529 704719 1587282 1566565 394119 387871 544201 551577 682017 663737 691512 693018 709356 721440 682721 750294 2098264 2210045 1274224 1063411 610716 595516 724186 719239 735941 745101 746159 751328 857152 865770 5478724 5638331 39.95 70.6 2
12:09:11 2024-01-23 761049 757337 177663 174426 300216 306356 347875 340766 204797 203537 258061 263799 298717 300088 4933603 5265516 7171664 6996284 1317147 1361545 265236 232661 261662 261175 312968 302510 287735 287120 190620 193572 750290 707240 1587860 1567677 391749 387835 548594 552751 683054 669614 690730 690900 709320 720828 674773 746735 2098576 2203963 1280721 1063259 604901 594179 722613 715398 733858 747710 746618 752472 865008 864547 5504183 5647697 39.85 70.6 2
12:09:12 2024-01-23 767336 763458 177643 174082 300713 306825 342888 342593 204976 202932 259051 263027 298717 300756 4935935 5263782 7183666 7006274 1324573 1361000 264459 237181 263215 260952 312784 301763 288373 287120 190753 192997 749893 697814 1599022 1576897 392062 386600 545849 548082 681813 667175 688105 690900 714537 721251 678270 755799 2105284 2207005 1282887 1056982 606626 599696 721684 716957 738416 746187 742227 751032 864649 856474 5427136 5647710 39.95 70.6 2
12:09:14 2024-01-23 770088 761155 177573 173901 299405 306717 345549 341762 204127 203787 258000 264573 297017 302083 4931259 5307140 7243081 7025031 1327501 1360351 264168 234409 260782 261975 311983 301234 288775 288797 190718 192962 756638 698313 1594568 1567677 389911 390102 547431 548703 687564 668593 688595 692982 711401 717469 675728 753576 2108280 2215468 1260246 1044877 606626 596556 715531 716413 738031 743642 743247 755393 862700 857266 5442746 5654265 39.95 70.6 2
12:09:15 2024-01-23 770088 760794 177714 173909 301243 304779 346647 341690 204093 204108 257386 263904 298633 302083 4932922 5322822 7327189 7015376 1319974 1359890 262773 233310 261369 261105 312019 301692 287117 288834 190153 193843 726484 703713 1610344 1563999 390503 387727 542944 547116 684021 664203 686328 692982 708746 716022 680750 755762 2105010 2233589 1260246 1051089 608911 597500 717562 719504 738068 744692 746502 755729 855832 857266 5387313 5654420 39.85 70.6 2
12:09:16 2024-01-23 759080 762486 177386 173352 300745 305710 345840 341690 204587 203038 259408 263132 297988 302793 4940651 5318156 7233735 6978137 1302053 1361545 263983 237073 263178 260706 311109 304322 287117 287888 190153 192997 743942 705222 1589685 1564838 391123 385442 542944 549517 680810 663261 689576 691881 703124 721296 680750 746956 2092460 2203963 1276390 1063411 608357 592391 722065 718484 733858 745745 744009 748516 854624 861391 5480385 5642111 39.95 70.6 2
12:09:17 2024-01-23 760893 762761 176572 173835 297973 306681 345315 340287 204264 202826 257564 262914 299500 300865 4933603 5288201 7143688 6992124 1319943 1362513 263579 237037 261626 261747 311073 300847 287927 288675 191019 192318 747116 698826 1605909 1576897 391123 385442 544165 545463 680810 664639 686565 689921 710359 720249 674700 748784 2102293 2197719 1261372 1053899 604677 597923 721172 714819 736060 745745 737838 749085 862165 856330 5461358 5650439 39.85 70.6 2
12:09:18 2024-01-23 772639 761329 176536 173745 299659 305603 344937 341364 203596 203003 256523 263615 298032 299278 4933480 5268965 7224114 7015652 1337988 1361545 262773 232985 259941 260308 312055 300074 288048 289009 190118 192307 748703 701820 1575695 1567677 388841 385099 545545 547080 681018 665652 682491 687932 706979 717469 674937 754686 2098502 2219252 1253885 1051089 603182 592427 715531 711177 738290 745745 742278 753543 863425 857817 5430151 5658324 39.85 70.6 2
12:09:19 2024-01-23 772369 759094 177679 172870 298310 304958 342888 341629 203708 202862 256701 262660 299718 302976 4942982 5330397 7252426 7025031 1320918 1360351 262773 237037 260782 260923 309626 301269 287927 288315 190418 191747 756638 698313 1590196 1566565 390785 387727 543715 545426 683018 664203 682564 691966 709320 712426 674773 751361 2105284 2209394 1289384 1044684 606626 600101 717562 716449 736193 738757 739434 754174 859604 857817 5436238 5650161 39.85 70.6 2
12:09:20 2024-01-23 768333 760334 177252 173171 297650 303106 346256 340694 203562 203003 256341 262695 297017 300610 4942982 5313550 7308498 7015652 1317061 1360351 262336 237145 260343 259911 310601 303154 285401 288883 189986 192318 732832 701709 1589593 1562616 389394 385442 541024 545463 681981 661581 682007 690900 706382 712426 678713 749613 2098994 2228458 1276390 1049594 606551 592792 715025 717975 735013 739386 744082 755215 854716 853989 5400038 5641007 39.85 70.6 2
12:09:21 2024-01-23 767041 760602 176757 172428 299582 304565 342961 340287 203562 201414 257132 262633 297671 300974 4935935 5357770 7254011 6973037 1294678 1360463 263544 233029 261369 259514 309626 300847 286714 288355 189819 192353 766491 702323 1592521 1562889 389948 385406 541408 546657 678883 660447 688105 691390 705882 716022 676721 745374 2094522 2203963 1249644 1060387 606626 592756 719638 717466 730810 742934 745641 747781 852814 860913 5490013 5646382 39.85 70.6 2
12:09:22 2024-01-23 764850 761407 176281 173287 297608 303959 345424 338557 203596 202365 256523 261562 297924 297523 4933603 5269279 7182781 6987516 1313392 1361545 263360 233357 259941 259514 310131 301161 287522 287949 188993 192283 743942 705726 1601917 1565111 389671 384829 545545 548703 679846 663700 687616 685391 706382 717469 671556 745905 2096011 2199421 1272058 1057375 600543 589017 717562 711920 728701 743351 741968 748749 861549 859622 5521626 5651727 39.85 70.6 2
12:09:23 2024-01-23 765797 774145 176572 172393 297973 304371 341852 340909 202897 202365 256736 260695 297924 299315 4935935 5277729 7200566 7006274 1328354 1361545 262550 233193 260746 257970 310855 302015 286714 287949 188993 191713 768130 695327 1603819 1573252 388841 383032 542944 544316 678402 663732 680484 683902 703232 716457 672546 749080 2098994 2206913 1247524 1052586 602325 595458 717011 712193 735052 743460 739280 749602 857886 855387 5433502 5640892 39.95 70.6 2
12:09:24 2024-01-23 768797 759217 176157 172617 297973 305102 342600 340179 202931 202365 255912 262110 295225 300403 4933603 5318739 7243081 7015652 1320918 1360463 262371 233029 259104 259549 308222 301587 286916 286700 189520 191411 755051 697316 1580660 1565111 388841 386292 542944 544316 682781 663511 681486 689921 703124 709671 672546 748586 2099308 2213187 1256005 1043274 605610 594216 713414 713750 733001 738740 739005 751745 856596 854780 5454738 5650248 39.85 70.6 2
12:09:25 2024-01-23 767952 760287 176399 172389 297865 304341 344937 338784 202650 202778 255161 261493 295225 297270 4939457 5313550 7292894 7001497 1313279 1358524 261135 236430 258377 259118 309157 299863 285401 288355 188724 192353 726819 703212 1606836 1557352 387739 383947 538315 544316 680810 658469 680748 687932 704348 711243 674223 746058 2094522 2222402 1265526 1047630 604491 592923 712944 715178 734044 738740 741441 750673 851079 847388 5389777 5638331 39.85 70.6 2
12:09:26 2024-01-23 760239 759254 176422 172286 297973 303070 342888 337465 203596 201730 255231 262294 295671 300234 4935935 5350640 7253846 6996895 1302116 1359612 262773 233029 258342 259514 308222 302015 285468 287140 188924 191544 745529 707746 1591038 1549237 388565 385406 541137 547116 680810 660447 684542 689921 702052 712318 673501 744240 2091195 2210523 1274224 1053740 604159 590407 714466 714058 727705 735735 741968 747926 851717 854134 5475822 5642355 39.85 70.6 2
12:09:27 2024-01-23 770337 759071 176157 172085 297195 303873 342961 338000 202965 201730 255196 259865 298032 299278 4933603 5291492 7224390 6982532 1307742 1355757 261205 232702 259977 262901 308257 300870 284494 287432 188924 191713 767310 703713 1581840 1558457 388808 381583 539077 545005 673915 658040 680520 683902 701256 716457 672722 745374 2091896 2201104 1243283 1061629 603108 590144 717562 714331 728812 741992 742237 743907 850512 856055 5463416 5637787 39.85 70.6 2
12:09:28 2024-01-23 759817 760329 175591 172144 296922 304030 341816 337491 202931 201063 255196 260660 295190 299278 4926569 5278809 7135195 6982003 1315248 1363092 261170 232049 259540 262973 308292 300736 285365 286405 189520 190808 743942 696320 1601581 1575779 388841 381922 540641 543544 673915 662321 679965 682863 706382 716457 671044 744927 2095289 2193378 1271756 1054048 601654 592610 716501 710210 730884 738721 734806 744281 855456 854101 5471232 5642355 39.95 70.6 2
12:09:29 2024-01-23 770161 760064 175306 172355 297135 302822 341852 337763 201744 201730 254377 260695 296978 297451 4935935 5267188 7212793 7001497 1328374 1355720 261135 232538 257114 257970 308292 300275 286275 285945 188924 190906 747116 698826 1594356 1562889 386366 383947 542175 544316 679846 662321 680264 685391 704384 707605 669970 747379 2099776 2210230 1249644 1042844 599939 592081 709337 707048 728812 736654 735604 746887 855345 848150 5429897 5642355 39.85 70.6 2
12:09:30 2024-01-23 768803 757058 176157 171258 297973 303873 340784 338463 201710 201730 255125 260660 294984 300695 4930085 5321111 7254124 6996895 1317147 1355757 260736 232049 258590 262752 306327 302015 284601 285423 188924 190508 789908 695823 1579780 1558457 386640 381922 538315 542390 676411 656572 679296 687968 704055 712875 672252 746213 2098651 2210230 1262366 1044760 603295 591700 710418 710100 728981 730048 735867 746404 849838 848597 5416321 5642355 39.85 70.6 2
12:09:31 2024-01-23 766899 758721 175438 171773 297554 302799 342925 336711 201744 201730 254377 261093 294984 299024 4933603 5313550 7292894 7015652 1316170 1356476 260304 232538 257908 262973 310309 301271 283631 287544 190685 191411 764238 700709 1587919 1555852 386366 382536 537554 543544 678402 654610 678331 688017 701143 710789 673464 746362 2091459 2219550 1272058 1047850 604041 589565 710146 711177 730328 735456 737764 743913 845302 848150 5389777 5637003 39.85 70.6 2
12:09:32 2024-01-23 772330 758721 175429 171619 297780 302150 341576 335662 202965 201063 254733 261093 294334 297234 4935935 5362748 7236941 6986919 1301122 1358647 261170 232013 257475 262859 307290 299452 284210 285423 188593 190508 742355 705726 1566763 1548308 387739 383103 538315 544316 674978 658247 684853 688507 701143 711401 673391 741364 2089325 2204113 1269893 1049223 602754 585523 711419 713242 724653 734577 736681 743247 847880 853567 5482656 5642355 39.85 70.6 2
12:09:33 2024-01-23 761325 760329 175709 171769 297621 301197 342888 336711 201744 201063 257263 259684 295225 297025 4935935 5276835 7209905 6991905 1311485 1356700 261135 232013 258089 262717 309626 300208 284494 286700 188166 191109 739180 705726 1571764 1558457 386640 380782 541024 540720 676881 660592 682579 682140 699193 711401 668066 741327 2085937 2194743 1254733 1055247 597300 587705 712438 706194 723591 738740 737176 742023 851790 847424 5489899 5642355 39.85 70.6 2
12:09:34 2024-01-23 761329 760064 174992 171500 297239 303070 339481 337491 201744 200467 255161 259504 294334 297234 4935935 5261901 7161197 6992011 1330212 1359612 258754 232013 258306 258854 307971 297239 284095 285387 188297 190508 742355 694825 1608933 1567677 385546 382115 539466 540525 675439 660122 676663 681656 702175 711401 668066 745225 2093913 2202399 1269893 1048066 599860 590453 710418 706231 727437 738849 734783 744281 853034 848150 5427399 5637003 39.85 70.6 2
12:09:35 2024-01-23 765534 759254 174504 171266 294967 303284 339791 337443 201710 201063 254342 261493 294094 297523 4935935 5318625 7227616 7020021 1320918 1354506 260338 231652 256964 262824 307040 300420 285165 284481 188759 190174 751877 696320 1595043 1561779 386093 385372 541352 541712 679329 659329 678182 686063 702452 703232 668066 741940 2092795 2206991 1251764 1041357 599860 585883 706363 708075 728812 730409 731283 745439 850512 848150 5427136 5647697 39.85 70.6 2
12:09:36 2024-01-23 767979 758743 174992 171232 298045 301729 340820 336746 205686 201554 254342 259900 294299 297004 4935935 5313550 7264918 7002075 1315230 1355757 261815 231850 257511 259400 307040 300736 281900 286298 188132 190208 732832 699712 1595202 1555417 385289 383160 536789 541895 676918 654983 675185 684330 700682 707283 671556 745374 2086739 2216689 1247524 1044045 601470 587063 706363 711650 727815 730445 737176 744281 843866 845720 5388064 5632983 39.85 70.6 2
12:09:37 2024-01-23 761856 757077 175280 171232 296926 302799 340305 334653 202336 200398 254129 260850 294376 299677 4928900 5359912 7244578 6987004 1292620 1354759 261970 230537 257114 262496 306681 300063 283391 284916 187706 190174 742553 703330 1626392 1556654 387628 383123 536789 542279 672569 654983 681233 684602 699156 709671 669619 737148 2082517 2193186 1265561 1052325 601043 586880 713451 709277 720417 730445 736127 737222 843866 847352 5469197 5626074 39.95 70.6 2
12:09:38 2024-01-23 758073 759254 174467 171777 293620 302694 341335 334653 201710 200432 254083 259073 294094 295637 4933603 5261713 7158972 6982003 1313392 1354543 261170 230896 257475 258854 307040 299108 284175 283613 188297 189278 761399 698826 1572778 1571431 386915 382655 539803 541091 672569 658323 680674 681620 698182 709707 664281 736147 2086739 2179331 1302085 1050698 597300 585883 710418 702098 723628 730084 728618 737704 853034 848150 5512049 5637003 39.85 70.6 2
12:09:39 2024-01-23 765806 757911 174434 170917 294135 302694 338220 336746 205294 200467 254129 257857 295240 296578 4935935 5231791 7180989 6992011 1333977 1355720 258035 231850 256683 258491 307290 297527 283507 284263 189078 190063 740767 700838 1609518 1567337 384273 380964 537789 537854 673524 657312 673271 677803 698182 707392 666059 743447 2078932 2197719 1269893 1047324 596450 588409 707903 702098 726747 736764 731840 740965 850512 844490 5427399 5637003 39.95 70.6 2
12:09:40 2024-01-23 763563 756849 174156 171198 293616 303553 338731 336414 205399 200432 258778 260730 298784 297032 4933603 5291977 7212568 7022948 1316207 1353761 259114 230608 256683 258672 306861 300311 282855 283997 189611 189632 737593 696320 1576998 1560282 384817 382078 536715 537854 673524 654054 673308 682863 700608 707138 667579 739871 2086739 2207377 1253885 1041049 599005 585811 706363 708579 725717 724713 730764 740439 843866 844186 5408588 5628966 39.85 70.6 2
12:09:41 2024-01-23 762518 755875 174282 170407 295289 302156 340855 334653 205329 200432 258304 259469 293650 296996 4926569 5322822 7292894 7001277 1313317 1352540 258859 231256 256323 258672 306078 300420 281689 285775 189078 190265 731657 701820 1595004 1558065 385038 382619 535267 538798 673561 652665 672316 682514 694183 703413 668598 740997 2088914 2211613 1269893 1041790 599691 587063 705364 708272 726232 730373 734035 742056 842599 838482 5388064 5632983 39.85 70.6 2
12:09:42 2024-01-23 759252 756513 174434 170680 295776 300283 340030 335890 201710 200118 258523 260871 294340 297038 4930085 5346838 7248827 6987004 1296483 1354524 260736 230537 255929 258604 306464 297347 282479 284232 189078 189243 739180 705350 1574397 1555417 385983 383196 532090 542774 672606 652907 679036 682661 695242 707392 665657 736180 2080816 2194569 1265561 1046961 600288 585664 708405 707269 719628 728210 734107 737667 843866 848150 5474427 5638331 39.85 70.6 2
12:09:43 2024-01-23 761026 758180 174478 170655 295776 299373 340305 334688 205364 200118 258742 258284 296107 296118 4933442 5292836 7199640 6978137 1313392 1355757 259545 230254 257262 258206 309871 297275 282656 284374 188812 190369 732832 704339 1574395 1560282 384964 381037 537175 542005 671462 654946 678331 676256 693242 707392 664296 737036 2077466 2191631 1275529 1052988 593910 583676 707365 701033 718347 735849 735080 737144 845570 847551 5470519 5628966 39.85 70.6 2
12:09:44 2024-01-23 762374 759258 174478 170947 294461 301232 337674 335662 202910 199770 253952 258284 295240 296326 4935935 5261901 7166558 6996895 1319002 1354543 261446 230289 258056 258199 308597 297455 281795 283507 189078 189209 739180 694544 1589217 1571019 385000 378894 535172 539404 669605 652691 673308 676808 698182 710629 664281 737700 2080816 2188525 1263396 1044760 595178 588312 706363 701033 724419 730445 725892 736621 845570 844490 5427399 5638331 39.85 70.6 2
12:09:45 2024-01-23 765241 757109 173888 170926 294097 300740 338481 334688 205329 200118 255105 259900 294305 295341 4933603 5302803 7191946 7006311 1326603 1357993 261815 230855 254967 258530 308561 297137 282656 283114 189078 189174 743942 697316 1608364 1558457 382106 382115 537409 538762 673561 654610 673344 680135 694183 701254 662399 736704 2083775 2202128 1265561 1036911 593984 586647 701198 701064 720489 727662 726443 740969 845570 838338 5427399 5632983 39.85 70.6 2
12:09:46 2024-01-23 765806 754862 175001 169844 296016 299373 337165 335698 205259 200118 258304 258284 297553 297487 4938252 5328306 7254011 6992124 1317061 1356476 260162 230396 255037 257734 306825 297207 280832 284524 188546 189174 736494 699213 1585687 1549237 384489 380964 532240 537964 672606 650357 671908 678801 695242 702278 665657 737819 2080816 2210045 1261230 1040309 597379 583922 702267 705694 722604 726092 732360 737958 837699 838338 5380371 5623611 39.85 70.6 2
12:09:47 2024-01-23 756582 757109 173844 170450 294425 299338 338220 334001 205434 199110 254636 258853 294697 296290 4930085 5350640 7236941 6992011 1298105 1354210 260234 229876 255037 258277 306789 297383 281821 283436 188546 189278 739180 705222 1572754 1553205 384383 382115 532054 541238 670957 653075 677367 680727 694751 703413 664643 734041 2077466 2188525 1261230 1050341 599005 584539 707903 704659 717553 727150 731976 736030 838920 846952 5474427 5632983 39.85 70.6 2
12:09:48 2024-01-23 759548 757099 173879 170173 294425 299303 338766 334001 205186 199805 258669 258250 295942 293872 4926381 5283969 7199640 7007172 1310270 1361148 261222 230002 256146 257086 308815 296403 281830 283260 188414 189312 755020 705350 1589890 1558457 383297 378894 536380 541091 670507 652691 676330 673797 692715 703413 662083 732853 2079302 2183973 1277742 1051837 592294 581992 706363 701064 717590 734577 728581 736030 844340 843298 5489316 5632983 39.85 70.6 2
12:09:49 2024-01-23 762716 757109 173883 170105 294389 302120 336658 334150 205294 199179 258523 257499 298574 295673 4939457 5271280 7177716 7007172 1325606 1357443 260309 230002 256541 256906 306861 297000 281436 282846 188414 189036 737593 694335 1589992 1567677 383187 378425 535230 534751 667748 653127 671430 674713 698203 703341 661857 739402 2081903 2195217 1259064 1044760 593979 587063 704329 701064 723591 730373 727851 737116 846262 838302 5420194 5627624 39.85 70.6 2
12:09:50 2024-01-23 764049 757040 173300 170621 293457 300248 337649 336365 205224 199457 254636 259434 294697 296261 4933603 5305369 7225713 7001961 1317127 1358068 260090 229815 255037 257193 305495 297527 280972 282466 189078 188408 739180 694335 1575777 1556248 381924 378857 532240 534751 669241 650781 670952 680727 696720 702242 664281 737148 2081903 2194471 1253885 1038793 596875 586232 703192 702061 720453 725512 727851 737116 839262 839034 5386340 5617908 39.85 70.6 2
12:09:51 2024-01-23 758738 754780 173291 170037 294737 298849 338695 333965 205546 199422 254241 258284 294340 295565 4924224 5341367 7253747 7000394 1299111 1352391 261815 229002 254254 257660 305962 297888 282938 282601 188414 188615 736006 703834 1580588 1548308 385038 381037 532240 536336 667276 649364 675296 678764 692642 703304 664281 728516 2074608 2185523 1259064 1047284 595602 582010 705364 702061 715522 727050 728544 732783 835816 838446 5467322 5625961 39.85 70.6 2
12:09:52 2024-01-23 756582 756481 172989 169901 293011 299351 338422 334001 205046 198971 254241 258030 294590 292871 4924224 5265516 7143872 6966801 1313354 1356588 259079 229073 255072 256402 306644 296187 282669 280924 189078 187728 742156 696322 1588431 1566959 383224 378749 533750 536618 664812 654054 671290 673760 695242 703341 658474 732816 2077466 2170137 1253885 1044760 593066 585366 706363 699078 719118 727626 723645 732783 846862 838374 5477051 5651010 39.85 70.6 2
12:09:53 2024-01-23 767313 756469 173318 170101 292423 299303 336658 334001 204868 199110 252774 258284 294590 294735 4942982 5303463 7212681 6999259 1319974 1352615 262932 229108 254645 257557 305352 295498 281365 280959 188546 188023 748703 694335 1578788 1558457 382033 381037 533750 531707 671140 651279 671430 678764 695242 697141 660415 734978 2074473 2196125 1272058 1034929 594151 583790 700204 700567 719628 721431 723645 737078 841370 839034 5439045 5625961 39.85 70.6 2
12:09:54 2024-01-23 762523 756808 173291 169801 293453 297559 338184 334001 204868 199561 252810 258216 294590 295529 4933603 5336931 7295658 6993055 1305783 1352286 262861 229539 256278 256402 306393 296093 280231 281856 188017 189077 737593 702352 1574117 1543300 380676 378821 532240 538000 669715 649401 669353 676735 685169 700302 661388 732816 2074515 2203963 1222416 1042531 593914 576834 700701 701064 716537 725589 730727 737116 835816 839034 5429046 5627624 39.85 70.6 2
12:09:55 2024-01-23 755477 756808 173693 169806 294385 299315 337165 335623 205011 198833 254996 256647 294177 296542 4942966 5303230 7223901 6977120 1302053 1352428 260711 229073 254824 255257 306825 296194 280012 282824 188017 188649 715219 702710 1576128 1553643 381457 376479 532130 537584 664341 647456 670777 673441 689815 703341 661857 731701 2068194 2182424 1250402 1052586 592289 576798 703758 701255 715522 727078 728544 731706 837662 838072 5453997 5627624 39.85 70.6 2
12:09:56 2024-01-23 757568 755930 172744 169801 291640 302156 336351 333965 205224 199110 254241 256647 294697 295372 4942966 5292053 7148656 6971977 1313279 1353725 259911 228327 255072 255471 305638 295842 280083 280994 188680 187433 736006 692836 1590082 1567677 382033 376479 532240 534717 664341 649364 669997 671993 694223 702773 659407 731701 2076547 2173217 1270847 1044788 592187 583676 703525 699078 718608 726020 721481 731668 842562 839034 5461799 5627624 39.85 70.6 2
12:09:57 2024-01-23 769081 755934 172714 169962 292324 299605 336351 334001 201755 199110 252666 257251 293160 295443 4935948 5303646 7206621 7001497 1319031 1352578 259614 228682 253509 256764 305030 295109 280777 280139 188017 187728 745529 694335 1580009 1555852 378740 378857 533750 535096 669715 651279 669997 674786 693169 698327 657972 732816 2077466 2194743 1265561 1034698 592224 583191 698716 699078 718571 721359 721481 736030 838957 836630 5415916 5626074 39.85 70.6 2
12:09:58 2024-01-23 772342 755971 172989 169537 292383 298027 338184 334001 201473 199110 252414 259658 293195 295314 4935948 5327005 7295005 6992011 1309399 1348620 258850 228932 253474 256402 305102 295994 279656 281887 187226 189243 732832 701209 1578610 1549237 380676 378180 529199 535096 667785 644572 668057 672772 685205 698327 663339 734978 2074086 2203963 1254733 1038390 593910 576870 698679 700007 718571 725512 726443 736554 833444 835376 5378645 5623611 39.85 70.6 2
12:09:59 2024-01-23 756550 754558 173136 169264 292596 299605 336622 332990 204903 198556 252486 259476 292339 296322 4945367 5377839 7243649 6982003 1290946 1352615 260787 227620 254077 255403 303995 295677 279266 281584 187489 188023 756659 699831 1634738 1552540 382069 378447 529199 534751 664341 645520 671290 674786 685205 700196 660451 727823 2068194 2182424 1254733 1048214 593910 576870 703192 701064 711373 725512 727851 728484 834699 838338 5472835 5623611 39.85 70.6 2
12:10:00 2024-01-23 761036 756812 172981 169503 292529 297919 337130 333447 201862 198902 252486 258567 293231 294852 4933576 5280658 7162351 6968759 1308591 1350366 259614 228327 253509 255615 306609 293806 279691 280994 187358 188023 732832 702323 1582083 1553643 378668 376479 531752 535957 663800 648373 669316 669633 685205 698648 654578 727823 2068194 2176303 1266677 1048214 587975 579125 701198 695733 713426 726020 726815 730593 838920 839034 5472835 5627624 39.85 70.6 2
12:10:01 2024-01-23 760431 755930 172230 169503 292324 300705 336677 333785 201404 198867 252630 258204 292409 293574 4943009 5250633 7168318 6987004 1324499 1351540 257506 228168 254254 254083 304636 294211 279266 280104 187489 187693 753382 691863 1589928 1562889 380135 375315 532240 533202 664341 648905 666087 671262 691139 698157 655540 732816 2077475 2185523 1282168 1040415 589653 580169 699211 695510 719628 727564 723645 732821 840775 834197 5412453 5626074 39.85 70.6 2
12:10:02 2024-01-23 764688 753697 172200 169226 292147 301412 337226 333424 201368 198833 252594 258524 292212 296362 4942982 5322436 7225713 6997535 1311485 1352013 258885 228133 253509 255257 303177 295498 279004 280104 187489 187399 742950 693345 1586413 1553643 380405 376479 529199 533202 664342 644663 665577 672772 685169 694399 660451 731738 2068194 2197719 1263396 1035435 593876 576834 697196 700070 717553 721463 725781 732821 832229 829397 5370966 5627624 39.85 70.6 2
12:10:03 2024-01-23 755841 755367 172898 168860 292312 297378 338733 332306 202002 197797 252558 257685 292693 295214 4933442 5358080 7248245 6968759 1302053 1348620 258850 228398 257849 254865 304229 293694 279231 280104 186964 187988 753382 701709 1572335 1543300 379595 376479 529199 531707 665593 643934 669045 672261 686101 694363 656308 727373 2068194 2194743 1240685 1038663 590674 577486 697196 697026 711337 720235 727851 732783 834699 834197 5423337 5626074 39.85 70.6 2
12:10:04 2024-01-23 759775 756517 173048 168894 292383 298027 337537 332216 200807 198660 252558 256654 293551 293801 4930085 5284342 7185293 6963788 1304013 1352286 258885 227655 253439 254474 305962 292911 278510 280544 186964 187728 734419 701820 1576956 1549237 380405 375350 531486 531743 664341 646962 669997 669633 687072 699314 656458 727268 2062324 2173221 1262251 1044760 587975 577895 700204 692945 711301 726619 725781 728447 835853 836962 5465021 5635447 39.85 70.6 2
12:10:05 2024-01-23 763023 758135 172606 168936 291534 297811 335836 333893 200703 198349 252558 257229 293487 293346 4929910 5248659 7162450 6982003 1329399 1352727 257259 228883 258067 254083 305746 293841 279001 280104 187226 187173 732832 695823 1589516 1562889 379595 377272 530735 532070 663399 646505 664088 669433 690128 698327 654080 730662 2071137 2182424 1279955 1041049 587975 576870 698897 692945 717553 725725 722543 730667 838630 829433 5414637 5635447 39.85 70.6 2
12:10:06 2024-01-23 764966 754374 171855 168781 293484 299351 336548 333857 201193 198349 252452 256257 290516 295601 4940651 5319389 7202247 6981724 1311485 1359868 258088 227655 257921 254830 302681 295190 279761 279253 187489 186914 747909 692851 1571212 1553643 379595 375914 527669 532825 664341 644847 666335 673441 685097 694399 659443 731218 2071137 2197719 1259064 1035435 592224 576608 696209 699078 716537 721359 725228 733627 829841 829397 5385247 5617681 39.85 70.6 2
12:10:07 2024-01-23 753543 755237 172092 168660 292143 297378 337537 333279 200912 197866 252486 261138 290917 297275 4939457 5297477 7190314 6952210 1297979 1350366 258451 227461 258067 253270 304566 296214 279761 280245 186928 187433 723310 701317 1570755 1552267 379865 373594 528825 535096 660547 643359 668057 668648 686101 699176 656468 727548 2062287 2173217 1273316 1050341 587975 577486 700204 694490 710798 721431 725781 726862 834699 834161 5457444 5631574 39.85 70.6 2
12:10:08 2024-01-23 763213 758057 172053 168894 290679 299496 333803 333694 200737 197523 252702 256760 291929 295415 4933603 5252522 7153013 6963551 1322770 1352578 257043 227655 258067 253270 304566 293386 278383 279253 186964 186846 731245 690855 1614198 1558457 378519 373630 529199 531281 661953 645520 663109 668139 685169 698327 655061 728553 2072611 2182424 1279955 1038890 587556 579536 696702 691894 716537 721431 719398 728521 836480 829361 5413788 5626074 39.85 70.6 2
12:10:09 2024-01-23 764312 754766 172053 168630 290718 299713 333983 332126 200562 197832 251632 257339 291058 295357 4929299 5324898 7218291 6982532 1310548 1349408 257295 227267 254255 253659 302256 294668 279761 279253 187226 186812 776654 692357 1581230 1552540 378519 375087 526108 531281 663399 643021 661627 671533 687072 694291 656577 728480 2066724 2199631 1256899 1034698 590508 577895 695224 698583 715522 720312 723682 730593 828596 832087 5367475 5622142 39.85 70.6 2
12:10:10 2024-01-23 757520 758807 172062 168465 290718 297883 334375 331946 200702 197453 252666 257481 291058 294699 4939457 5331923 7186784 6942015 1298336 1351764 258234 227857 253509 253270 303177 293877 279367 280104 186832 186880 739719 699813 1577041 1549237 378519 373034 526108 534338 659613 642111 667071 667157 684089 699808 655061 725716 2058921 2174488 1262251 1044647 587138 576261 697196 692945 710409 721431 724712 726862 834957 835777 5442633 5622142 39.85 70.6 2
12:10:11 2024-01-23 760239 756517 171814 167962 290338 297919 333983 333171 200737 197488 252666 256760 291662 293765 4933603 5243143 7153013 6972015 1324660 1352286 256828 227461 258213 253270 304102 292911 279564 279748 186832 186846 734419 691371 1614063 1558457 378445 373070 529199 531281 661990 643663 662096 667157 685097 694363 654133 728516 2071137 2179331 1277742 1037650 586303 577895 695224 691844 715522 721444 720464 731878 838072 831498 5411232 5622142 39.85 70.6 2
12:10:12 2024-01-23 765236 754257 171883 168300 290789 297919 333731 333694 200562 197832 251493 260546 292267 295386 4928900 5322822 7208965 6982117 1309612 1357270 257295 226915 254150 253270 301762 293841 278974 279124 186666 186812 729658 692357 1576358 1552540 378519 374190 523112 530081 662422 641327 661158 669633 685615 693277 656577 729119 2066724 2197719 1279955 1033962 590916 576261 693150 697063 713426 722002 723367 731840 828865 829845 5377241 5618246 39.85 70.6 2
12:10:13 2024-01-23 756315 753729 172011 167936 290577 297834 336347 329943 200912 197179 251140 257881 289893 293748 4932322 5350640 7222908 6951983 1288832 1350366 258885 226213 254509 253836 301055 293599 279367 278405 186964 186682 740172 697814 1611259 1549237 378596 375015 526072 532070 660731 642111 667071 669633 684089 698327 657710 723580 2058921 2170137 1248236 1044684 589653 576261 699211 696040 712392 724629 724701 725535 830226 834052 5460889 5626074 39.85 70.6 2
12:10:14 2024-01-23 755916 754862 171839 167936 289703 298027 335872 330907 200831 197625 252166 256760 291945 292871 4933603 5269192 7115711 6942881 1314312 1351806 258088 226247 257885 253544 303142 292911 279761 278414 186369 186260 732832 693068 1578328 1562889 379326 373034 528078 530379 658680 643934 660149 665200 688046 696117 653206 726379 2068194 2177787 1247424 1037281 585469 577895 694696 691697 716328 723573 720576 728791 834552 829845 5413386 5618283 39.85 70.6 2
12:10:15 2024-01-23 760786 755981 171857 167936 288987 297919 333983 331677 200144 197523 251140 255901 290580 292871 4935935 5314147 7171710 6986919 1316207 1346537 257872 226247 252720 254083 302221 292019 279761 278335 186404 188254 742355 692357 1565231 1549237 378519 375350 528930 530456 664341 643663 662133 670582 684867 690249 653206 726750 2068194 2185523 1256899 1028789 587975 579425 693909 693701 713405 717387 716371 729830 832046 831608 5429619 5627381 39.85 70.6 2
12:10:16 2024-01-23 761358 754257 171549 167936 289871 296104 337776 331946 200074 197797 250327 260554 291093 292871 4935935 5319040 7264918 6978137 1310548 1350366 255751 227267 252720 253270 301797 293017 278582 279897 186073 186812 716961 697316 1591885 1549237 377835 373630 523040 530081 661953 641656 661158 669122 684089 691256 655540 726342 2068194 2196162 1253399 1034929 589653 574305 693909 694872 712392 719999 722432 730872 827764 829809 5370966 5609834 39.85 70.6 2
12:10:17 2024-01-23 753592 754766 171618 167652 290507 295744 335872 331444 200283 197077 252133 256826 290811 293837 4930085 5327552 7187983 6950001 1294752 1352286 257295 226247 253474 253270 302256 293322 278958 279240 185789 186260 728071 698313 1584819 1548308 377982 371919 523112 533202 656709 642111 666087 664224 682049 694363 653206 722479 2058921 2170137 1248973 1044335 585294 575221 695921 691317 708359 721147 722635 726568 833261 829361 5474298 5619601 39.85 70.6 2
12:10:18 2024-01-23 768323 754867 171881 168393 289906 297883 333947 331982 200283 197214 251919 256042 290705 292425 4919548 5242985 7162338 6977554 1319002 1351973 257043 226247 254150 252529 302716 292055 279367 278370 186073 186226 729658 690386 1592240 1562889 378519 371919 527296 528101 658177 643934 661640 664693 685615 693277 651283 726342 2068194 2182532 1275529 1037333 585886 576968 693946 690790 714456 720252 718488 729793 834699 828746 5408588 5623611 39.85 70.6 2
12:10:19 2024-01-23 770351 754700 171039 167782 288987 297919 333947 331946 199309 197214 251104 256042 290580 293908 4928900 5322550 7208965 6978137 1309575 1346703 256863 226247 252720 253025 301230 292698 278778 277560 186404 185969 740767 693345 1574091 1549237 377447 373070 523040 530002 660080 641202 661640 669122 684089 692044 654116 727823 2067233 2194939 1225526 1031978 589653 575264 691978 695786 713266 718437 719361 727790 825531 827576 5373065 5593694 39.85 70.6 2
12:10:20 2024-01-23 753835 753497 171065 171028 289831 295708 333983 331180 199656 195985 251140 256042 290174 293559 4928900 5346309 7208690 6949458 1287272 1346537 257259 225513 254509 252494 300846 292465 278154 278370 185777 186226 728071 697316 1593257 1549237 378519 371919 522810 530492 656245 640259 661664 663718 682740 694399 655061 724636 2060818 2170121 1266677 1047742 587138 573493 697903 693812 707784 718138 719435 722997 828596 834249 5432923 5618283 39.85 70.6 2
12:10:22 2024-01-23 753830 753200 171035 169137 293490 297595 333983 330617 200283 196632 250715 256042 291410 292015 4926569 5269417 7115711 6951983 1309650 1349408 256975 225862 252720 252107 301902 291984 278974 277947 186369 185677 741332 690855 1597344 1562889 378519 371623 523112 527319 655745 642111 660699 663450 686101 692302 650529 726489 2066153 2176335 1273316 1037650 584563 576931 693673 689774 710761 719226 718014 725684 834957 828746 5406902 5618022 39.85 70.6 2
12:10:23 2024-01-23 762374 754374 171039 167372 289097 298027 333875 331641 199587 197179 250467 256216 290139 293801 4924224 5314780 7206848 7002835 1309612 1350366 255645 226143 252648 252459 302297 292429 277477 278401 186002 186063 726484 694335 1585751 1545578 376378 372999 525301 531244 661484 638304 661862 668575 676119 691030 652412 724636 2061349 2191818 1236160 1035360 587138 573589 691941 691844 706354 712417 719398 727492 830226 829918 5447126 5618246 39.85 70.6 2
12:10:24 2024-01-23 762735 753688 171727 171091 289831 295995 333947 329871 199900 197179 251493 255578 289893 293282 4933603 5288271 7196354 6940622 1302053 1348620 256793 226178 252648 251476 303142 291984 278154 278405 185706 186485 720135 700314 1564145 1549237 377447 373024 523040 531657 655245 642111 663580 663280 681661 695096 651372 721539 2061349 2159350 1273316 1043851 583623 575373 695151 686848 705818 718256 717343 722372 834662 828705 5491673 5617908 39.85 70.6 2
12:10:25 2024-01-23 762937 754753 171005 171211 288956 295221 333947 331946 199136 197179 250679 254794 291058 293393 4926569 5237541 7153013 6982117 1326600 1350366 256433 226247 251794 252250 302221 296593 278974 279784 185706 185643 731245 696320 1576956 1549237 375314 372999 527632 530379 660547 643934 661416 668957 686630 689742 648231 723358 2070675 2182454 1221285 1029038 584637 576261 689981 689884 709098 712201 714299 727235 829768 827768 5424070 5618246 39.85 70.6 2
12:10:26 2024-01-23 765811 755445 171549 171162 289836 294850 333983 330907 199274 197214 250291 256042 289893 293601 4931259 5306313 7243333 6952021 1307654 1344715 255645 226213 252576 252424 302161 291744 278154 278601 184564 187990 728071 698313 1575638 1544397 376378 374080 523914 528884 660080 639715 662396 668006 681389 689154 652060 721780 2061349 2196414 1249735 1035435 585469 571105 689981 691388 706318 712345 719361 726717 826444 829918 5402549 5608867 39.85 70.6 2
12:10:27 2024-01-23 764857 752629 171430 170986 289677 295093 333983 329640 199413 196598 250256 254368 289928 292673 4924224 5286264 7182781 6950001 1302079 1350366 257043 226143 252612 252072 302185 296584 278154 279784 185151 186226 735609 700314 1566889 1549237 376085 371883 527260 531244 658817 643257 665347 665637 681386 694150 649060 722054 2065760 2154804 1230562 1039053 584637 576860 695884 687335 707356 718474 712234 722574 834071 829918 5480664 5608867 39.85 70.6 2
12:10:28 2024-01-23 765236 751978 170488 167069 293904 296067 333640 329907 199587 196906 249097 256252 289690 292114 4933603 5281977 7169119 6971977 1315243 1350527 255716 225793 251014 252459 300811 292873 279298 278961 185576 185609 729658 691844 1567531 1551438 376378 373034 527543 530002 662615 642759 659611 666974 683907 689154 650105 722807 2067691 2179331 1261230 1029558 587811 575932 691487 689884 708359 711234 712087 723548 827874 825097 5395772 5608867 39.85 70.6 2
12:10:29 2024-01-23 757723 748319 170996 171091 289097 296031 333983 327883 199621 197008 249482 256042 290104 297925 4928577 5354910 7208965 6952210 1290026 1344752 256828 225286 252684 252072 299514 291984 277763 279784 185187 185677 720135 697814 1577567 1549237 378519 373971 524520 531135 655978 638353 662545 664184 680805 694074 653022 722569 2055488 2165546 1266677 1047324 585294 571069 694659 689884 706354 719344 717213 719264 827287 828709 5444578 5609872 39.85 70.6 2
12:10:30 2024-01-23 756587 753466 170852 171043 288268 296693 332360 329871 199413 196257 250327 255578 290139 298077 4924224 5252522 7138602 6959380 1320884 1350366 254826 225478 252576 252770 301303 296342 278154 279390 185187 185643 735609 690855 1600173 1557352 376122 372543 526010 528085 656984 641019 656656 662229 682740 689118 649060 723469 2061851 2176303 1271103 1027535 581544 573676 688028 685840 708200 712345 712234 725684 829768 820347 5406902 5614239 39.85 70.6 2
12:10:31 2024-01-23 763297 752244 171069 170681 288956 294842 331856 330585 198409 196598 249518 255221 290104 292630 4924224 5324898 7233419 6968759 1307742 1346500 255217 225478 251808 251266 299444 291949 276488 278764 185187 185029 741332 692357 1570788 1551621 375021 374007 522739 528873 658460 636543 660080 666583 678768 685205 650712 719297 2057458 2187217 1224629 1033962 583807 567784 689585 688907 705318 712273 718526 723511 823087 824038 5399182 5626757 39.85 70.6 2
12:10:32 2024-01-23 755753 752625 170996 170681 288956 295057 333911 329373 198409 196257 250256 253624 289294 293987 4924224 5280708 7187009 6940622 1302053 1346464 255645 225536 251794 250917 301303 292155 277373 278961 184529 185609 721723 700334 1561614 1548308 376158 373552 526047 528775 655084 640983 662545 664184 680017 690177 645841 720698 2062288 2152951 1261230 1035435 582978 574414 693453 687408 706354 716448 709601 717116 829379 826335 5476748 5605859 39.85 70.6 2
12:10:33 2024-01-23 763065 752588 169913 171261 288955 295543 332864 328875 198962 196427 248747 256042 290004 292209 4924224 5293484 7187009 6978137 1320880 1344752 255431 225478 250202 250917 302156 292045 278154 279124 184987 185063 732832 694327 1579465 1552727 376034 374610 525674 527746 658854 640076 657744 665634 680053 689263 650288 724636 2061851 2179331 1254733 1027984 586303 574404 688028 690863 708359 710234 713865 722462 822505 820311 5361560 5604590 39.85 70.6 2
12:10:34 2024-01-23 753230 752244 169982 168905 293904 294229 333369 327618 199621 195950 249307 255782 289434 297925 4930085 5352774 7233419 6950001 1287235 1346500 257224 224712 251866 251652 298537 296666 276559 278568 184869 187462 728071 696822 1628750 1548792 377447 374080 523035 528873 655084 636285 661640 663280 678878 690213 652764 720363 2049649 2160944 1237408 1045828 583623 567748 691978 687895 702257 716448 717343 717116 825531 826919 5411623 5604866 39.85 70.6 2
12:10:35 2024-01-23 768083 752588 170748 170747 293603 296031 331623 328875 198962 195339 249518 254403 289259 292941 4926569 5257886 7125037 6954416 1319002 1352286 254647 225095 252398 250498 299479 292665 277373 278745 184905 187462 729658 688881 1589944 1561392 375433 371827 525301 525876 655084 638304 654905 660465 676119 689009 645451 722955 2058921 2176335 1268890 1028459 580301 571141 687541 683793 708359 712417 711729 722960 827353 822546 5399182 5608867 39.85 70.6 2
12:10:36 2024-01-23 761329 752463 170454 170642 288041 294850 331354 329907 198340 196257 249132 254403 288881 291851 4924224 5313550 7191946 6946978 1307742 1345509 254079 224781 251050 252770 301090 293385 275393 278549 184869 187164 724897 694327 1593480 1543906 373361 372688 522258 528873 656172 634740 658785 664221 676666 685313 646894 718498 2053041 2185523 1217990 1032491 582978 568728 687054 686885 701688 710198 717503 721384 820761 820419 5402544 5593769 39.85 70.6 2
12:10:37 2024-01-23 755778 748355 170488 170438 294392 293567 332864 330310 198375 196257 249482 253235 289434 293393 4933603 5284319 7182781 6950001 1302053 1346537 255253 224747 250727 250498 302438 291341 276857 278781 184259 187199 729063 699813 1564810 1547372 375662 372389 523004 528401 654192 639769 659462 662266 676119 688203 644926 718498 2057458 2145245 1260959 1034698 580802 573676 691487 683866 706354 712417 708019 718171 827287 820419 5406902 5608867 39.85 70.6 2
12:10:38 2024-01-23 759155 752239 169709 170712 288548 294850 331808 327883 198340 195950 248712 255614 287295 292734 4933603 5311826 7180989 6952412 1306771 1345545 254434 224979 250799 251443 299919 291826 276238 277217 185010 186413 734419 688881 1581504 1548792 373998 373552 522332 525503 654248 637863 654941 663646 676155 685349 648836 721389 2055488 2174488 1252567 1026110 584222 571984 687054 688907 706354 708130 710215 719264 820072 820802 5361560 5593844 39.85 70.6 2
12:10:39 2024-01-23 752695 752049 169956 170677 293413 294158 331892 325875 198962 195339 248537 255186 288268 292830 4930085 5343482 7191946 6950001 1285255 1340824 255681 225661 250799 251233 299665 291972 275922 276931 184259 186413 736494 696822 1600216 1543906 375479 369880 520083 522729 651160 635604 656804 660465 676443 688203 651372 717438 2049649 2157863 1235695 1042069 580301 569534 690018 683829 701189 712417 715464 717116 823160 820419 5436805 5599526 39.85 70.6 2
12:10:40 2024-01-23 756315 752239 169918 170593 288960 295128 329818 328343 198340 195373 249307 253344 288680 292310 4930085 5260025 7138602 6959380 1320884 1344492 253799 225270 251542 252059 301193 291936 276096 277607 184388 186413 742156 688881 1591221 1552727 371891 369880 524185 527709 654746 637853 654669 661870 678141 686963 644926 718498 2058648 2174759 1246070 1024649 580802 571141 684071 683866 704320 708130 709200 721347 824910 821964 5391180 5608867 39.85 70.6 2
12:10:41 2024-01-23 756513 752630 169922 170672 288964 293709 333911 325910 198375 195950 248463 255221 288106 292623 4926569 5322549 7266949 6951983 1297979 1349046 254615 225270 250375 250778 301090 291861 276345 278033 183803 187068 715219 700314 1565833 1530525 374181 372761 522555 528848 655121 634331 660699 663059 678658 685385 647388 713997 2049649 2164010 1253399 1035435 582978 567784 690018 687932 700194 708166 712271 717405 818299 825097 5444578 5593769 39.85 70.6 2
12:10:42 2024-01-23 752161 753960 169379 170747 288548 293155 332900 325945 198375 196004 248537 254013 288382 290322 4926569 5254136 7103091 6942015 1308676 1350802 255399 224295 251686 249317 299148 292592 276310 276951 184681 185856 715219 688881 1573581 1557352 375021 369591 522332 524387 651109 634562 656019 658524 678398 685313 645112 719260 2057458 2170137 1264464 1025835 578649 567820 684034 682624 704284 709932 708056 719301 827874 820802 5389777 5608867 39.85 70.6 2
12:10:43 2024-01-23 762954 752239 170497 167370 293490 293262 330853 328645 197721 195373 247980 253659 288268 292734 4935935 5311826 7218291 6973037 1309490 1344835 253726 224677 250095 250360 300379 291451 275078 278889 183803 186413 728801 694335 1588168 1543906 372452 371972 520083 522693 653786 633767 656841 662340 673983 683012 644540 716417 2049649 2179258 1242948 1031757 581251 568728 684071 683866 701189 707099 715427 719264 819493 820802 5402779 5600870 39.85 70.6 2
12:10:44 2024-01-23 754406 752630 169956 170373 293485 293056 332342 326895 198340 195950 248747 252460 288583 292209 4924224 5269279 7173429 6958565 1303774 1344937 254720 225553 250131 249282 299303 290227 275886 277750 183360 186639 715219 698313 1558437 1546592 374108 369880 523072 525759 651160 636466 658785 657556 676689 685385 642116 713763 2049649 2142556 1243905 1035435 578649 567892 689529 681656 701189 710234 708191 715329 827874 820311 5474427 5610235 39.85 70.6 2
12:10:45 2024-01-23 761324 748350 169379 170562 288147 293645 330817 327389 197721 196564 247944 252882 288820 290938 4924224 5239370 7162450 6951794 1317089 1348880 254606 224608 249286 250569 298849 291433 277107 276546 183978 186152 731245 692836 1583438 1546592 373015 372498 523703 525766 654284 637402 654868 663478 676083 681321 645841 720147 2054381 2170137 1254733 1026110 582978 567892 685813 686885 704320 707383 709097 717116 818299 819643 5359807 5593769 39.85 70.6 2
12:10:46 2024-01-23 745261 751170 169648 170403 288694 293155 331856 325384 198409 195001 247944 254403 287508 292114 4924224 5341460 7206848 6961529 1286864 1344678 255540 223326 250059 250709 297112 291633 275642 277324 183815 186378 723310 697316 1575208 1540017 375314 371755 520083 525876 651380 634290 658548 661401 675010 689263 647388 713256 2049649 2157863 1263310 1038793 582978 569534 690018 686921 699672 709698 712271 714276 818680 820419 5436713 5599488 39.85 70.6 2
12:10:47 2024-01-23 751625 752234 168847 170712 286862 293745 331354 325840 198340 199178 248392 253624 288146 291746 4926569 5269140 7143834 6992807 1322733 1348769 252914 224452 250482 249351 299025 290567 276100 277165 183733 186413 715219 688881 1592668 1549237 373523 369808 522332 524387 651380 636198 650981 656591 676959 681321 642116 718498 2055997 2173217 1266677 1022464 578374 567784 682758 681656 700166 708883 708420 718680 824326 817257 5397483 5604866 39.85 70.6 2
12:10:48 2024-01-23 761433 750845 169258 170403 288960 291481 331390 327618 197721 195950 247909 253624 287508 291719 4917204 5285732 7244578 6955903 1303774 1341666 253514 224365 249429 249351 299460 291221 275393 278033 182744 188888 724897 696320 1561514 1538983 369727 369880 520819 522729 654192 632943 656841 661870 672484 681321 645841 710114 2046737 2160944 1260038 1031757 581251 568728 687054 683902 697187 707383 709097 716385 818680 820311 5436805 5591505 39.85 70.6 2
12:10:49 2024-01-23 752198 752239 169102 167492 288147 291783 331892 328678 198030 199387 247944 253447 287473 288617 4919548 5246724 7110278 6952096 1309612 1350690 254044 223395 251014 253400 297633 291003 275164 276475 184236 185372 722054 688389 1567107 1556248 374181 369251 520819 522126 649042 634740 651018 655590 678878 684312 644012 718498 2053078 2165546 1262251 1026110 577004 569534 682758 680690 702257 708166 708191 717153 824910 817221 5380371 5592888 39.85 70.6 2
12:10:50 2024-01-23 760178 751445 169879 167024 289226 292405 329341 327618 197687 195339 247561 252847 287473 293149 4919548 5307102 7231438 6961529 1304709 1342768 252524 225805 249429 249317 299242 291666 274834 277981 182779 185103 715374 696320 1578685 1540017 369763 369808 517043 524387 652766 631117 652476 659494 672009 680771 645841 712170 2046737 2170137 1253399 1029558 579474 565481 682758 681826 698175 703404 712234 717953 817685 820802 5425740 5585741 39.85 70.6 2
12:10:51 2024-01-23 755783 752239 169653 167262 288756 291516 331354 325875 197721 199247 247561 252882 289027 288545 4917204 5271226 7129062 6942768 1302116 1346537 254469 227695 249250 251314 299605 288586 276524 275344 183360 185786 732832 695327 1573686 1547041 374323 369772 522702 525876 649538 635980 656338 657556 676959 685385 641661 716417 2053078 2145623 1247524 1032491 578649 567856 688028 680828 701192 709199 705175 715329 820688 820802 5420194 5593807 39.85 70.6 2
12:10:52 2024-01-23 756587 752239 168580 167886 286866 293155 329355 325945 197721 195035 247179 255354 287312 291180 4926381 5312949 7186157 6952021 1305876 1346689 253689 224573 249464 249282 297147 291633 274573 276510 183255 185372 721723 690386 1572878 1544397 371891 369808 517079 522902 651380 632047 650520 658524 672995 680807 645524 717438 2049649 2180877 1235695 1025379 578612 567119 681790 683866 701189 707383 710141 716608 815208 817294 5361560 5599488 39.85 70.6 2
12:10:53 2024-01-23 747072 751165 169345 167024 288241 292370 329889 325910 197721 199036 247980 251302 287473 291664 4925757 5263755 7148656 6932103 1302053 1348084 254437 223361 249429 253400 300240 288513 276238 276368 182814 185372 729063 697814 1558692 1544397 373052 369251 522332 525876 649998 634598 656841 656591 675010 685349 640190 713256 2049649 2142556 1259064 1031978 578649 567820 687541 679831 700691 709199 705100 713224 824326 820222 5457896 5589734 39.85 70.6 2
12:10:54 2024-01-23 759005 751711 168309 170403 286418 292334 329853 325875 197377 199072 247179 253659 285926 291184 4926381 5307123 7184544 6944577 1305645 1347124 253054 223361 249289 253684 295836 291729 274378 276087 183325 185372 724897 689257 1565037 1540017 369727 369511 517043 522126 651380 632047 649103 658022 672995 679301 643631 717438 2049649 2179331 1257825 1025379 580301 567119 682274 683902 700166 707383 710104 718465 814018 811441 5352155 5587519 39.85 70.6 2
12:10:55 2024-01-23 747108 749481 169375 167007 288241 291925 329853 325685 197104 198651 247944 251268 286638 291822 4926381 5286354 7176023 6932366 1304013 1343565 253654 227695 249023 250537 300768 288622 273994 276510 182617 185892 716961 697316 1560540 1540017 369763 367588 519864 525503 647666 632943 654905 649002 670988 682797 640227 709033 2046737 2145597 1235695 1034698 575365 568325 686082 678205 697187 708883 705138 712174 823743 821048 5470227 5593958 39.85 70.6 2
12:10:56 2024-01-23 763508 752239 168692 167020 286521 291677 329818 325349 197138 195339 246418 252073 287264 288076 4917110 5231754 7173429 6968045 1310509 1340861 253265 227570 247749 249351 296698 288586 275642 274821 183115 185372 731245 688881 1564810 1544397 369727 369289 520083 522902 653265 635190 650520 659671 675046 677324 642152 714345 2049649 2164010 1250402 1024649 580301 569534 682647 681863 700166 703368 706681 716385 816412 811477 5345339 5589847 39.85 70.6 2
12:10:57 2024-01-23 748701 750112 168839 167024 287422 291516 329355 324405 197721 198616 248498 252603 288766 291822 4919495 5320350 7162338 6932390 1294634 1345545 253654 223326 249500 249941 296733 290327 273158 276189 182744 185372 715374 696320 1573367 1540017 372992 366999 517846 524387 645729 631117 653939 652709 667214 684276 642116 709033 2049649 2150188 1224629 1034698 575365 565481 684107 678764 696200 708130 708191 712174 820761 820802 5442821 5593958 39.85 70.6 2
12:10:58 2024-01-23 759962 751706 168834 167253 287422 291677 329622 327389 196762 197075 247314 253134 287264 288653 4926529 5241303 7162338 6973160 1324702 1347792 253726 223430 247891 253293 297811 288586 275357 275207 183197 185372 729658 692357 1563121 1543906 369727 369880 520083 522902 652303 634740 650250 659997 676959 677359 643555 715908 2049375 2167083 1246070 1024649 579887 568728 681790 681863 701189 703368 707184 716385 816363 811477 5337677 5577728 39.85 70.6 2
12:10:59 2024-01-23 749492 751174 168813 167020 287270 291925 329818 324894 197446 195829 250440 252533 287090 291931 4924144 5288017 7164343 6931753 1302079 1349158 253230 227747 248623 253542 299883 288513 273924 275628 182166 185372 720135 697814 1582705 1540017 369691 367552 520083 524758 648510 634740 653866 654073 670988 682245 638272 709499 2046737 2139423 1255612 1033962 575910 568728 685039 677177 697187 707383 704827 710007 822505 819606 5463416 5599488 39.85 70.6 2
12:11:00 2024-01-23 762211 751551 168270 167496 286351 291445 328786 328141 197446 197241 248676 253449 287273 288599 4924712 5307329 7178551 6950001 1306582 1345509 252455 227783 248623 253613 297183 290851 273087 274785 183325 185077 724897 688881 1599586 1540017 369618 368069 514026 519805 649501 629224 650474 656518 667142 680198 644926 710040 2046737 2173217 1224848 1026990 577415 563739 680824 681656 697187 703332 709061 716348 816363 816032 5404727 5590109 39.85 70.6 2
12:11:01 2024-01-23 753798 751181 168847 167024 287719 290560 329604 327641 197446 196487 247420 251934 287678 288401 4934720 5254174 7103417 6925604 1302053 1344518 254044 227499 248658 250787 298343 288550 274799 273144 182779 185077 739180 691242 1561567 1549237 371854 367552 520083 522496 645200 634740 652328 654073 675965 682761 640154 714271 2049649 2157863 1237908 1026110 575365 567119 682758 678727 701189 709384 706681 714276 820072 811369 5382491 5585703 39.85 70.6 2
12:11:02 2024-01-23 760439 750112 168696 167028 287027 293960 330058 328678 196830 196487 246312 251899 286724 291212 4924144 5311826 7210837 6942678 1302053 1345509 251682 227783 248448 249941 297847 288513 272635 276051 182710 185077 732060 693345 1569534 1535150 370349 368660 517810 524387 651380 629224 651018 657985 669711 680198 642079 709172 2044734 2157863 1237908 1029521 578649 565408 682758 682624 693141 703295 707184 711595 815749 818449 5415660 5585703 39.85 70.6 2
12:11:03 2024-01-23 758893 752234 168546 167028 286750 293129 333077 326681 196967 196384 247384 252286 286664 288329 4914433 5258137 7107965 6912224 1302154 1346963 253654 224215 249043 249941 297847 288550 273924 273109 183325 184736 743942 688881 1557729 1549237 371854 367516 519715 521277 645200 634740 651400 654073 676210 681285 640190 714271 2049649 2157863 1235695 1025379 574956 567119 680824 678457 701189 708382 705100 715838 820108 811333 5378645 5590109 39.85 70.6 2
12:11:04 2024-01-23 759812 750539 169092 166424 287014 294532 330526 327496 196761 196522 246312 251934 287473 290730 4924224 5292053 7227616 6942015 1302053 1345509 252211 227855 247891 253186 297924 288752 272254 276051 182420 185372 723885 694335 1575734 1540017 370876 367516 515363 519805 649501 627339 649549 657251 669711 676372 640190 709172 2042049 2157863 1235695 1026110 577826 563341 682486 681656 694614 702269 709200 712137 816093 816068 5424070 5577690 39.85 70.6 2
12:11:05 2024-01-23 753007 750955 168712 166818 287378 292705 329711 326826 196967 196384 246277 252251 287229 287851 4914846 5254323 7107179 6911947 1300298 1343299 253654 227391 248274 249941 297847 288513 274571 273109 182779 184689 737593 690855 1568952 1549237 369727 367222 519715 521351 644708 633841 651139 653146 674973 681285 639701 713726 2049649 2154804 1235695 1026110 574956 567157 680787 676735 701189 707383 704599 715197 817108 811297 5380371 5589833 39.85 70.6 2
12:11:06 2024-01-23 760239 755552 169829 167074 286758 292192 327653 327750 196591 196247 246277 252450 287073 291204 4917204 5314147 7213592 6950001 1302053 1341541 251682 227463 247473 249941 296722 288513 274117 276016 181590 185372 715532 694335 1559288 1535150 369299 367588 514063 522902 649538 627375 652328 656554 669237 680198 641134 707119 2040376 2151750 1263310 1032491 577826 565008 682758 681656 692089 703259 707184 708964 811572 817835 5439045 5588014 39.85 70.6 2
12:11:07 2024-01-23 752404 751487 170132 166989 285370 290454 330452 324843 196932 195971 248537 251479 286534 288635 4917204 5263505 7097841 6926300 1305783 1344554 252490 227001 249043 249941 297811 288261 273122 273946 182779 184268 721723 687897 1567018 1553370 369691 365349 517043 518228 644986 631777 647558 653609 670988 676336 635912 710077 2049649 2162476 1240115 1018234 574274 566682 677899 676735 697187 702233 700686 714313 815919 811686 5397483 5606987 39.85 70.6 2
12:11:08 2024-01-23 760042 750224 168095 166651 286790 291774 329177 327750 196591 196704 246034 252004 285667 288847 4919710 5332095 7233419 6931244 1286739 1342575 254044 227036 247126 253506 296268 288757 272635 274522 182201 184819 720135 697814 1557513 1530797 369727 367516 513954 520945 645259 625534 651400 652221 668763 680735 638272 708126 2040376 2145597 1222416 1032491 572068 562113 682274 674750 692089 707383 705100 709504 815955 816068 5446210 5606987 39.85 70.6 2
12:11:09 2024-01-23 758516 750326 168091 166690 285405 290489 327688 328214 196250 196384 246347 251233 286325 288550 4923599 5252238 7153013 6954102 1311485 1344518 252103 227391 246330 249941 297811 287729 273959 273910 182582 184819 711988 689753 1557536 1540017 370349 368364 518981 519805 650458 632943 649549 656554 672484 680198 641134 712170 2043832 2168563 1255612 1021737 578237 565444 678860 681656 698670 702305 705100 712680 810353 811686 5345339 5606987 39.85 70.6 2
12:11:10 2024-01-23 748886 750007 168237 166418 286347 292807 328148 326790 196761 195422 246418 249700 285736 290467 4924224 5274967 7164077 6922473 1299259 1342612 252455 227356 247682 249241 295836 287594 272254 274750 181555 185077 725207 696320 1559278 1540017 370349 365021 517043 522496 644986 632047 650981 653146 667106 679037 636621 708126 2040376 2133362 1264464 1029558 574956 567119 682758 674750 695142 703404 698862 710806 818299 811441 5461358 5585590 39.85 70.6 2
12:11:11 2024-01-23 760823 751101 167578 166919 284894 291925 330452 324915 196386 198580 245624 252636 291042 288293 4923948 5292015 7163211 6932065 1302053 1344093 252068 224021 247473 249241 296139 288513 272670 273109 182455 184313 721723 686915 1574573 1540017 370349 366412 515363 518192 645656 626896 647135 654073 666840 676336 642079 709172 2040376 2173217 1215777 1025379 575365 558878 677899 678457 693105 701209 708191 712643 809245 811297 5390565 5595273 39.85 70.6 2
12:11:12 2024-01-23 750794 750409 168470 165854 286485 292186 328255 324987 195842 198580 245968 250223 289153 288401 4911340 5269144 7134362 6892495 1298336 1343027 251682 227001 247473 248471 297924 286714 272254 274330 181394 184819 715374 695823 1556755 1540017 370312 365021 517043 522126 645901 632047 652328 652875 667214 679265 630925 707955 2043544 2141038 1228144 1026110 574140 567119 682486 676220 696693 703404 698330 707923 816363 811333 5395618 5585854 39.85 70.6 2
12:11:13 2024-01-23 759267 748710 167477 166370 284858 291410 325822 324987 195842 195422 245624 251585 285027 291144 4907838 5303344 7199640 6935672 1302053 1344554 250912 227391 246400 249241 298600 287594 271423 275171 181590 184689 723885 692357 1570418 1536213 369299 365349 513904 520945 647593 626434 650200 653632 665930 676300 638308 704998 2038653 2151750 1235695 1028021 577004 563905 680824 678764 691478 699203 704062 707651 809209 817415 5437930 5593958 39.85 70.6 2
12:11:14 2024-01-23 749117 751481 169793 166651 285330 295624 328822 324987 196728 195829 248522 251233 283943 288509 4920430 5261774 7098016 6912224 1309532 1345049 251717 226806 248274 248856 297392 287886 272254 273144 182004 184560 720135 686424 1564199 1553643 370876 364765 514063 516694 644035 631600 645685 653609 667178 675275 636621 708911 2048192 2160944 1237908 1016784 575365 565444 676940 676735 696200 699167 701223 711595 816412 813840 5392313 5603277 39.85 70.6 2
[truncated: 160,046 more chars]
