# Supplementary material for: Methods for Estimating the Detection and Quantification Limits of Key Substances in Beer Maturation with Electronic Noses
Source: Sensors (Basel). 2024 May 30;24(11):3520. doi: 10.3390/s24113520 (PMC11175341; doi:10.3390/s24113520)
Supplement: Supplementary file 1 [file sensors-24-03520-s001.zip › Data/Acetaldehyde/raw data/Day 1/4000ppm11.txt]

Time Date R01 R02 R03 R04 R05 R06 R07 R08 R09 R10 R11 R12 R13 R14 R15 R16 R17 R18 R19 R20 R21 R22 R23 R24 R25 R26 R27 R28 R29 R30 R31 R32 R33 R34 R35 R36 R37 R38 R39 R40 R41 R42 R43 R44 R45 R46 R47 R48 R49 R50 R51 R52 R53 R54 R55 R56 R57 R58 R59 R60 R61 R62 T01 H01 Phase
12:37:00 2024-01-23 720519 712433 218101 215325 346500 355674 371950 369247 240100 237667 286602 295202 330170 331077 4537451 4898260 6992086 6743669 1229567 1289350 321025 282567 299364 297766 341843 332896 326667 328512 226709 229905 746981 721016 1640424 1560671 478542 476037 691024 702549 876363 846197 907626 921071 967184 975766 943554 1052514 2300005 2414307 1346615 1182955 760155 742989 912572 910347 954861 966641 997539 1013800 1136855 1135557 5311030 5527134 39.75 70.9 1
12:37:01 2024-01-23 719324 709771 217155 214117 346937 355350 373111 369803 238119 236507 288134 292133 329707 334967 4537526 4879627 7013365 6776348 1244530 1291218 321025 284334 295507 297946 341879 331386 325756 327786 226008 230334 754315 715131 1636673 1557634 475319 474357 689031 694335 876399 852256 906333 913159 965821 982102 942885 1047654 2290733 2406801 1349830 1170912 761784 742879 905052 910499 959310 964656 994592 1007515 1137089 1139258 5353130 5519921 39.75 70.9 1
12:37:02 2024-01-23 719596 711050 217528 215633 345958 355999 373711 367138 238153 237763 287858 293755 330170 330808 4540675 4822037 6952172 6771843 1249896 1291218 320019 283467 296380 295897 341567 333438 324577 327291 227061 228516 748725 711061 1604830 1567677 477114 476375 693481 694900 873880 851653 907664 913159 964445 983490 944469 1044812 2293993 2429286 1407258 1165990 762328 747141 905691 902344 959310 971593 1000317 1005809 1131638 1133878 5322289 5501716 39.75 70.9 1
12:37:03 2024-01-23 713520 710491 217259 217871 348898 353630 373183 368504 238884 236307 286920 294224 329173 333397 4542590 4847212 6901227 6742975 1263419 1291218 318569 284423 297045 295897 342879 330849 325756 327256 226709 229227 746981 709774 1634981 1576625 479258 472981 692006 696907 870100 851653 913717 915756 957461 973642 952801 1053349 2304360 2421802 1353668 1168485 757989 749265 913256 904917 955466 973507 1002490 1011757 1125227 1134414 5269339 5515080 39.75 71.0 1
12:37:04 2024-01-23 715385 712438 217597 213375 346607 351893 372131 369767 242394 237310 287455 292691 328712 332387 4545468 4919351 6994481 6743509 1236200 1291181 321061 283431 297608 296821 342879 332392 324830 328813 226675 229227 745510 716154 1669354 1565111 479938 475768 690045 701055 876363 846197 904782 921725 965813 975076 942885 1048005 2300005 2409176 1347911 1177843 761240 745300 914377 911643 954824 966641 998101 1016901 1137673 1135557 5310739 5515080 39.75 70.9 1
12:37:05 2024-01-23 719693 710725 217423 216236 344492 354994 372131 370020 238153 236542 288134 293755 329209 332387 4542590 4867154 7003807 6764332 1245458 1287486 320539 284299 296591 297244 342361 332122 325528 328778 225973 230334 750595 715904 1615987 1558457 476365 474357 690045 694604 876399 852860 907626 913159 965857 982527 943554 1047831 2290733 2414674 1355587 1174334 762873 742732 907710 912017 961318 969379 994592 1010390 1138811 1136500 5335125 5515277 39.75 71.0 1
12:37:06 2024-01-23 717086 711524 217632 213740 343458 353920 373711 368835 238153 237274 288373 292479 328942 333469 4536116 4811609 6929204 6781184 1264285 1291218 320054 283467 295865 297244 342843 331386 326776 326762 227414 229262 758060 711061 1633629 1566959 475655 472981 693214 695777 868833 854785 914368 913159 957497 979259 950213 1052650 2298228 2429898 1397477 1167177 763531 746772 905015 904917 959310 974378 998287 1006694 1127958 1133951 5310793 5505701 39.75 71.0 1
12:37:07 2024-01-23 714441 711528 217632 217760 345596 354493 372131 366293 242529 238045 286374 293542 328942 331884 4542590 4868287 6919603 6748232 1246379 1291181 321061 282603 297090 295897 342361 331422 325265 325848 227449 228481 749268 716154 1603974 1567677 478916 474021 695966 701055 869028 848000 914368 920979 958473 976973 950287 1057091 2301965 2426336 1330320 1165953 757989 747655 913256 902621 955748 974378 1001708 1011870 1123963 1133951 5252053 5501774 39.75 71.0 1
12:37:08 2024-01-23 712328 709411 218061 217827 345565 351857 372920 370020 237755 237310 286813 293755 327950 336034 4536116 4914888 6975830 6743669 1241305 1291218 321061 283233 297500 297838 342879 333435 325265 330443 226043 230495 753581 717178 1610155 1562889 479598 472981 689556 700024 875814 850299 908509 920979 962896 973590 943134 1056884 2303809 2399983 1334086 1176170 758326 741986 915203 909136 952115 967064 1001137 1012322 1134484 1133951 5286316 5511146 39.75 71.0 1
12:37:09 2024-01-23 721753 709411 217702 213667 343493 354972 372920 369984 242288 237310 288134 292932 329707 331381 4539351 4868472 6994481 6742863 1243641 1287486 320764 283502 296102 297486 342361 331422 327360 327256 228929 230657 761223 715642 1607840 1558457 477462 474138 690596 697226 878855 853437 904595 917021 968557 981956 944896 1047836 2293205 2412244 1353668 1173643 762439 742915 909187 911828 959310 966641 997539 1010390 1139619 1136537 5335125 5499368 39.75 71.0 1
12:37:10 2024-01-23 717631 711269 217298 217836 343449 353956 373711 367727 240512 237310 288613 292932 329707 333397 4533224 4797827 6932291 6780881 1256223 1289350 321061 283467 297536 297729 340535 331386 325791 325848 227449 229262 751395 714538 1603820 1571431 476103 475291 695949 696767 873325 857087 914014 913122 962288 984613 949988 1055846 2295625 2418333 1409214 1160514 757989 747141 911129 906200 956555 975067 1002565 1007440 1127958 1133951 5253987 5505701 39.75 71.0 1
12:37:11 2024-01-23 715987 710409 218123 218026 345529 354707 372560 368799 242423 238045 287621 292333 329173 332820 4539697 4867287 6932253 6743669 1245381 1291011 321964 282567 297572 296759 342843 332122 328482 329166 230013 228945 751395 719233 1619716 1570684 478826 474211 695454 700834 869608 848601 915510 920998 959153 975766 945808 1060241 2304800 2419453 1353668 1173643 759071 748807 913219 905029 954183 971593 1004599 1013315 1127884 1129041 5293874 5505701 39.75 71.0 1
12:37:12 2024-01-23 717331 708337 217597 213672 346607 355245 372131 369646 238119 237274 286392 294688 329138 331077 4539697 4907853 6990756 6743669 1228618 1287449 321702 282949 299497 299523 341279 333149 324505 327644 228713 229086 746429 721296 1587030 1558065 477754 476712 692006 701055 879603 848983 907378 921035 966504 979770 944896 1050862 2298371 2416021 1332558 1184641 762328 746155 911924 910205 956555 965957 997502 1017785 1137089 1136362 5354213 5505701 39.75 71.0 1
12:37:13 2024-01-23 723293 709906 217264 213706 345006 355747 369966 367102 238849 237073 287833 293506 329209 330308 4539697 4833506 6952172 6762427 1251636 1292864 320254 284591 297536 297554 342422 332752 326631 328600 228875 229051 748452 711809 1619374 1567677 478224 476940 693481 695847 875741 852860 909270 913159 965813 982065 947223 1044774 2293993 2434461 1328436 1165160 762328 747582 905963 903902 964127 973002 998250 1007477 1132875 1139258 5322398 5496322 39.75 71.0 1
12:37:14 2024-01-23 713335 711492 217411 213489 346607 353920 372657 365451 238119 237607 286741 292656 329173 332351 4533224 4857592 6887733 6764332 1259146 1293896 320586 283645 297392 297838 342735 331709 325721 327715 227026 228446 754347 713853 1655805 1575489 479561 472284 696236 702247 870882 850410 915397 919693 956711 977147 952124 1054137 2305961 2421802 1332203 1172808 758958 746785 913219 906473 954183 964620 1007693 1010846 1129594 1127410 5295721 5505701 39.75 71.0 1
12:37:15 2024-01-23 717592 709411 217632 213341 346642 355496 370002 368799 238119 237274 286539 292587 329173 330808 4530781 4905562 6989902 6744582 1234483 1292976 320883 283162 299751 297658 341243 332356 327555 328493 226675 229192 736219 719233 1628703 1564729 479598 476375 691515 701055 878619 848000 909034 922379 968557 977667 944896 1050991 2300005 2414307 1350527 1182955 761240 745024 913256 910462 954861 964584 998250 1016042 1137126 1137167 5291864 5505701 39.75 71.0 1
12:37:17 2024-01-23 718650 709415 216922 214335 345006 354707 369929 368799 238153 236507 287693 293095 329173 332315 4536459 4866888 7011969 6763447 1248133 1289313 320241 284263 297536 297658 341771 331350 327360 329738 225938 229764 748452 712584 1606779 1565111 478484 474357 691024 694863 878892 854748 908598 913159 966540 983490 946240 1049327 2295625 2412595 1355587 1171974 763418 745024 907896 910462 959310 964656 993909 1010390 1136284 1139827 5320137 5496322 39.75 71.0 1
12:37:18 2024-01-23 716459 709447 217597 213523 343493 353956 373711 367691 238119 237476 288337 292897 328676 335497 4544490 4803239 6927229 6764332 1254815 1289277 320954 283502 297897 297694 339974 333672 326740 325778 227379 229192 749923 714877 1629489 1566565 476103 474357 694723 694529 871333 855391 914368 913159 962288 984613 950025 1050954 2295625 2418370 1407258 1159298 757989 745860 910481 906473 956555 975067 1002565 1007440 1129594 1133951 5259988 5496322 39.75 71.0 1
12:37:19 2024-01-23 713128 709374 218276 218071 345600 354994 372003 369355 242423 237763 287410 293954 328853 333217 4537413 4877024 6932404 6743669 1245962 1291764 322799 283083 299582 296759 342325 331386 325756 325743 227926 229227 746981 719233 1611892 1566565 477790 472618 693973 701055 869645 848000 914368 921035 957424 975766 946240 1053825 2296738 2412595 1330320 1169946 759612 746390 917474 904917 954183 970149 1004599 1010846 1129594 1127374 5284455 5497851 39.75 71.0 1
12:37:20 2024-01-23 718309 709379 217259 217693 346085 355780 369677 369067 240437 237501 286396 293812 329529 332322 4537526 4896289 6961604 6736456 1236596 1286500 320990 282999 297536 297239 342879 332392 324830 328778 226675 229227 743487 716154 1637889 1562889 479938 475364 691024 701055 876363 847398 906339 922379 968557 975766 943554 1051028 2300005 2406529 1334477 1177831 759071 744496 913256 910499 954183 966641 1000423 1018553 1136284 1136362 5276647 5493148 39.75 71.0 1
12:37:21 2024-01-23 719707 712174 218441 215624 346619 355962 372811 368619 239428 237869 287914 292720 329760 333778 4523859 4882341 7018199 6738021 1236025 1287198 320704 283431 296102 297659 341807 331386 327591 327750 226709 230460 763655 717178 1595485 1555852 476103 474357 690045 695884 876363 852590 904856 917058 966577 982102 942279 1047831 2287479 2406801 1353668 1175041 764068 742879 907710 913122 960958 966641 995337 1011870 1142082 1138144 5342749 5521608 39.75 71.0 1
12:37:22 2024-01-23 721568 710807 217528 215321 346933 356718 373634 367217 240437 237466 287657 293024 330170 331903 4530318 4812837 6929204 6771805 1253994 1287413 321061 283533 297500 297694 340775 332392 325791 327256 227926 229326 743469 713341 1612123 1567677 474946 475701 696236 695921 873880 854748 914368 914280 963043 984882 950062 1050991 2300005 2425241 1445002 1162675 761240 749080 909187 906473 959310 974378 1002565 1007440 1127958 1135557 5312911 5508952 39.75 71.0 1
12:37:23 2024-01-23 717832 710422 218476 215330 346464 354994 372560 368244 242458 238045 287851 293812 329173 332351 4537986 4873043 6932578 6743669 1249043 1289313 322979 283003 297572 296759 342879 332122 325756 326762 228671 229227 751395 719233 1607216 1567677 478542 475364 695252 701055 871333 848601 916978 921725 960210 973606 947223 1060241 2300005 2405094 1355587 1174479 759612 747141 913256 907762 953811 964692 1006821 1016062 1134899 1130289 5288258 5518385 39.75 71.0 1
12:37:24 2024-01-23 719639 710689 217632 217567 346629 355241 371805 368763 238119 238010 286539 294168 329124 333230 4533224 4896368 6972323 6734290 1227744 1287413 321189 282567 299364 296759 341843 332392 326667 327750 226675 229192 746981 719233 1601514 1558457 478826 476712 692006 701055 876363 848000 908598 921725 967184 973678 944896 1050862 2296738 2412595 1330639 1182955 762328 745024 911777 911108 958225 968437 1000039 1018393 1140137 1137130 5341371 5505701 39.75 71.0 1
12:37:25 2024-01-23 715490 709111 217388 213710 344970 354994 369929 367691 240775 236993 287747 293755 328676 332118 4533224 4859199 6957180 6745358 1247741 1287449 320019 283467 297464 296794 342361 332896 324830 327786 227220 229192 746981 710434 1621882 1565111 477790 476712 692006 696619 876363 852897 908993 915756 965813 984613 947260 1047085 2290733 2432734 1355587 1165990 762328 746735 907635 906853 963405 972857 998138 1009689 1133532 1137093 5322360 5504173 39.75 71.0 1
12:37:26 2024-01-23 713092 710446 217446 213523 346987 353956 372131 366551 238153 237642 286777 292622 328676 332351 4521119 4853160 6873037 6743669 1255641 1291218 320729 282963 297608 295897 342843 331350 325265 327750 226709 228481 746596 711809 1638956 1573674 479938 474357 696236 701055 870882 851014 915699 918353 957424 973642 950062 1056907 2300005 2423959 1330320 1173891 761240 749798 915816 906436 955503 971858 1006868 1012284 1129594 1132348 5274862 5496322 39.75 71.0 1
12:37:27 2024-01-23 714498 710191 217602 213706 347160 354994 369605 369355 238119 237274 286813 293507 329173 331381 4521133 4919649 6975555 6734290 1229567 1287449 321025 282999 299374 297730 341843 333402 327129 327786 226709 229227 745510 720264 1625754 1558457 479514 477050 691734 702549 878268 848601 907664 922379 966540 979223 945568 1053717 2304044 2411242 1322786 1178670 761240 744877 915816 912291 955540 966641 1001137 1019742 1140026 1137167 5290108 5496322 39.75 71.0 1
12:37:28 2024-01-23 718686 708869 217446 213740 344522 354994 372131 370020 238153 236542 288134 293755 329209 332118 4527087 4858962 6975830 6753151 1246986 1287471 320019 284299 297464 297244 342361 333672 326667 329275 226008 229941 745510 711061 1596946 1565183 477077 475364 692006 695392 876399 855391 906788 915756 968373 985487 951604 1049252 2294484 2417860 1357506 1172659 763418 746081 909005 911145 963442 972128 994592 1011870 1138775 1142650 5318136 5496322 39.75 71.0 1
12:37:29 2024-01-23 715256 709411 217632 214404 343493 351569 373711 368799 238153 236908 288613 293755 329173 333433 4523859 4809203 6919878 6762150 1253463 1286500 321025 283957 296555 300158 341567 331386 326811 326762 227344 229262 748452 714621 1602570 1567677 476703 474088 693214 694863 871333 858309 916753 916889 963433 981226 949878 1056884 2303809 2416021 1318913 1159335 757989 745787 912831 906473 957270 975757 1003133 1009651 1127994 1135557 5243106 5491525 39.75 71.0 1
12:37:30 2024-01-23 714400 710177 218163 218071 345565 354994 372003 368799 242458 238045 287522 294168 328676 331381 4527087 4863744 6938529 6740529 1240570 1287449 322716 282999 297500 296552 342361 330348 326776 326798 227220 229941 749923 717963 1597062 1562889 478166 472611 693936 699488 874568 848565 913568 922195 964804 978224 948936 1057563 2296738 2395324 1420836 1172659 757449 746081 914340 908705 957303 970185 1006858 1013800 1134484 1129041 5280681 5505701 39.75 70.9 1
12:37:31 2024-01-23 718650 707306 217597 217541 346598 355747 370038 368799 238119 238045 286338 293244 329671 330344 4523859 4892810 7004454 6738860 1227663 1287337 323505 282642 297536 297486 340775 332896 327129 327750 227061 229262 758060 720413 1602519 1554310 478143 476940 693973 699877 877607 850977 912170 920979 966504 981408 942848 1053261 2292533 2414307 1336396 1184641 763230 747141 912572 911828 957950 964620 998287 1016803 1138811 1136500 5354213 5496322 39.75 71.0 1
12:37:32 2024-01-23 722724 709447 217597 213710 345010 355747 370002 366587 238884 237274 287693 293265 329209 329345 4523859 4817670 6938254 6762150 1247741 1287449 320764 283542 297306 296759 340535 333167 327360 327256 229850 228945 749268 713341 1613206 1567337 478677 477726 696806 699749 875010 854712 914368 915682 965813 989071 952764 1047968 2296589 2440216 1351749 1165990 764068 749810 907710 906473 964813 974378 1001137 1010152 1134484 1136500 5320530 5492402 39.75 71.0 1
12:37:33 2024-01-23 712419 710441 217808 218173 346642 354493 373183 365487 238188 237728 286884 293507 329173 332387 4524462 4863744 6891902 6738860 1255304 1289350 320539 283330 299328 297838 342663 334749 328482 328529 227309 229086 743469 712830 1611930 1576336 479827 475291 697223 701055 871370 850904 918058 919509 960247 978568 955239 1057038 2302687 2425241 1388918 1173643 760155 747692 915853 906473 956321 971593 1007613 1013837 1131270 1133149 5286316 5492402 39.75 71.0 1
12:37:34 2024-01-23 716061 708914 217667 213740 347679 355730 372131 369355 238153 237310 286813 293507 329351 331346 4527087 4891306 6975830 6734290 1226871 1291944 321714 282786 299533 297311 341699 333023 327360 328104 229579 229764 746981 721296 1628130 1556248 479258 477050 693936 703048 878892 848601 907439 923605 968666 979259 946240 1051065 2298098 2413224 1334477 1183798 762328 746081 912572 908867 958629 966641 1000861 1016766 1139619 1136537 5350388 5496322 39.75 71.0 1
12:37:35 2024-01-23 722724 709415 217446 213740 345565 355999 370002 366587 238188 237274 287252 293755 329209 331667 4523859 4815260 6938529 6755967 1249883 1286520 319876 283758 297356 299523 342663 333257 326631 329902 227220 229262 748452 712075 1614358 1567337 478129 474893 693214 699786 877099 855391 910031 917058 967184 984882 950025 1047831 2290733 2433306 1379871 1165990 763964 749810 906607 905829 963442 974378 1001137 1007515 1134212 1136500 5322517 5492402 39.75 71.0 1
12:37:36 2024-01-23 713520 709953 217446 215597 346642 354994 372920 366551 238153 237642 286777 292622 329173 332351 4511335 4856748 6905009 6754014 1258915 1292056 319876 284192 297392 295897 342879 330849 327518 327750 229362 229262 746550 709774 1615475 1576284 481266 474357 695215 698995 872642 851653 915689 918353 963043 979259 954155 1055140 2304917 2421802 1332203 1171974 758958 748750 915853 903902 953811 972315 1004599 1013079 1127958 1133951 5259678 5483661 39.75 71.0 1
12:37:37 2024-01-23 710487 708332 217632 213672 345560 351893 369713 369947 238153 237642 287693 293919 328180 333433 4526764 4909157 6972058 6744582 1245458 1287413 322489 283431 297018 297838 342663 330312 327234 328281 226903 230495 754315 720264 1605483 1562889 478542 473687 691932 701055 873880 849737 914368 922379 966912 975766 946552 1059485 2300005 2393620 1337853 1175316 757989 744496 916882 911791 954183 966641 1001708 1016803 1135443 1133951 5261676 5499368 39.75 71.0 1
12:37:38 2024-01-23 721694 707374 218371 213710 344527 355496 372920 369984 242119 237843 288134 293343 329938 331381 4528513 4869358 7016357 6742863 1236176 1290092 322381 284299 296555 297694 342361 333909 328518 327821 227061 231016 763655 717178 1596661 1553370 477077 475701 690045 696907 878892 852897 906788 917016 969388 984186 944469 1051181 2290733 2409176 1353668 1171974 762982 745024 909187 911828 962979 970222 995374 1011870 1139619 1143093 5314743 5496322 39.75 71.0 1
12:37:40 2024-01-23 718415 709415 217637 213706 343493 354936 372003 367691 238153 237677 288360 292408 329422 335317 4521512 4792965 6912786 6762427 1253098 1286537 321738 284085 297248 297694 340811 332158 325791 326762 227767 229262 751395 713092 1596444 1566565 475655 474629 696730 696944 873880 855391 914368 913159 965129 982620 952801 1051028 2295107 2418370 1417039 1159372 761240 747619 911278 906207 959310 975757 1001434 1007515 1130431 1133259 5261638 5480384 39.75 71.0 1
12:37:41 2024-01-23 713357 711264 217667 217765 346598 354994 373793 366888 240299 238536 286669 294581 329102 332784 4527990 4859199 6902930 6724912 1245458 1287486 322489 282567 299364 296794 342614 331888 325756 325848 227767 228871 744919 715131 1595505 1567677 479598 475364 696236 701055 868833 848601 918058 922379 960247 973715 950099 1058729 2300005 2412595 1355587 1173643 760155 746563 915853 907541 955200 970222 1006858 1014559 1134484 1129077 5275036 5496322 39.75 71.0 1
12:37:42 2024-01-23 716408 707834 218101 215472 348224 355853 372548 368691 238085 237869 286633 295160 329031 332175 4520939 4889150 6952403 6719839 1229567 1286537 321061 283268 299787 297838 341843 332896 326667 329546 226709 229262 758060 717178 1646347 1558457 479938 477050 692006 701055 878892 848601 908347 922379 968666 973715 944506 1053349 2290733 2414307 1345992 1184641 764612 747141 911924 911828 959310 964656 998287 1016042 1140463 1136537 5348334 5486188 39.75 71.0 1
12:37:43 2024-01-23 721899 709234 216818 213659 345458 355423 369821 368095 238781 237134 287459 293755 329209 331381 4521044 4822449 6952398 6743669 1245849 1285643 320019 283904 297291 296794 342361 332356 324830 329275 226709 229227 747818 709037 1630480 1565111 478542 474893 692006 696944 876399 855391 909067 915756 966577 983490 949351 1047831 2290733 2431009 1355587 1165990 764068 749847 908268 906473 962979 974378 998287 1009651 1132875 1138180 5306875 5486183 39.75 71.0 1
12:37:44 2024-01-23 711964 710041 216818 214686 346464 353739 372657 368539 238884 236542 287176 294224 329209 332856 4517412 4832268 6910553 6743420 1263419 1287178 320575 284871 296172 296794 342879 330884 327538 327750 227061 229262 746981 709037 1649400 1576897 479258 474021 694723 696980 871406 856605 916978 915682 963080 982102 951530 1056542 2300005 2414307 1409214 1159372 760267 746956 913219 906853 958629 973633 1003171 1011148 1133249 1136983 5263718 5496124 39.75 71.0 1
12:37:45 2024-01-23 716571 710418 218241 213489 346041 355245 372821 368216 238085 238010 286777 294374 328145 333083 4511335 4857901 6930277 6734518 1245962 1287471 322979 282963 299292 297766 342843 331852 325756 328432 228121 229623 751395 719233 1601818 1567677 479938 475701 696236 703048 872121 851014 919486 923605 960173 973678 950025 1058392 2300005 2406801 1357506 1175316 759500 748492 915853 907812 957234 974160 1009750 1019046 1134373 1132806 5284452 5502634 39.75 71.0 1
12:37:46 2024-01-23 718502 707301 218265 215294 347652 356503 372620 368763 238153 238430 286633 292587 329902 330808 4508137 4887017 6986994 6724912 1227663 1285643 323014 282567 297248 299523 341290 333149 327360 329902 227379 229905 749923 720779 1608250 1549237 477790 477050 693973 702549 878892 851014 910323 922379 966577 983490 945967 1049125 2293993 2416021 1347911 1184641 764510 747141 914377 914242 963014 967936 999603 1019121 1142571 1142823 5352155 5489699 39.75 71.0 1
12:37:47 2024-01-23 721694 708301 217411 214186 345252 355256 372095 367138 238849 237239 288098 293755 329173 330844 4504913 4826916 6952172 6743669 1247703 1285643 320468 284099 297500 297766 342879 332356 324577 329506 229199 229227 716820 709774 1619259 1565111 478542 474629 693973 696870 878268 856605 912283 917058 966540 984882 949988 1047911 2295351 2434461 1364221 1169946 767922 749960 907598 908757 964776 975647 1000674 1011683 1134484 1139790 5318436 5477565 39.75 71.0 1
12:37:48 2024-01-23 710487 711050 217073 217943 346633 353920 372920 366551 240850 237239 286813 294367 328676 332351 4523859 4844293 6882577 6734290 1260714 1285643 320499 284299 297536 297694 345075 330849 325791 327750 227026 229709 748452 709774 1605193 1576897 479938 474021 693973 697932 871370 854748 915548 917016 963043 982102 954155 1053764 2307607 2423281 1355587 1163280 760155 750331 914377 909053 959628 975757 1004599 1010390 1131338 1137130 5239288 5496322 39.75 71.0 1
12:37:49 2024-01-23 711313 709379 218315 213676 346344 353920 373975 369947 237755 238010 287657 293919 328907 335205 4520939 4860074 6912411 6724635 1243122 1287471 322979 283162 297536 296759 342843 332122 326776 329166 227961 229905 751395 719233 1623752 1565111 479666 475364 695252 703048 871296 850410 915312 922873 963006 979807 951567 1060933 2301033 2420515 1357506 1172659 760963 748969 915853 904917 955540 972018 1006755 1013005 1131196 1133951 5275036 5483030 39.75 71.0 1
12:37:50 2024-01-23 714364 707306 217602 213528 346642 354994 370002 369059 238119 237274 286741 294403 329173 331310 4531044 4898594 6966505 6715533 1225961 1287471 321738 283520 300854 299256 342361 332860 327129 328742 227026 229905 746981 719233 1599814 1558457 479938 477050 692006 703048 878892 848601 912747 926241 971545 981305 948936 1056884 2301033 2408983 1319020 1178670 760080 746081 915444 915069 955540 964620 1001137 1019083 1140390 1136464 5292133 5486943 39.75 71.0 1
12:37:51 2024-01-23 719066 707328 217602 216084 343493 354994 372131 369947 238849 237073 288098 293755 329671 332082 4498371 4839407 6985776 6743669 1239567 1287471 321025 284299 296555 297802 342325 331888 325756 328742 226008 230657 736683 714621 1627369 1557634 477077 476037 691024 699749 881319 857698 910219 918362 972692 986900 947512 1052725 2290733 2406801 1357506 1174903 764612 745024 909187 913122 964776 972734 998250 1013315 1142082 1139790 5322398 5483737 39.75 71.0 1
12:37:52 2024-01-23 719707 710150 217597 213706 345041 355999 373183 367396 238153 237642 287657 293343 330170 330844 4504590 4794292 6930277 6743669 1247665 1286557 320397 283967 297284 297659 341290 332392 326667 327750 227414 229192 750718 709774 1616482 1566959 479852 478367 698526 698811 876326 855207 913494 918362 967525 982656 950062 1050862 2294951 2434461 1355587 1165990 764510 751398 907434 907500 964344 975757 1001137 1010846 1134484 1138948 5314847 5477565 39.75 71.0 1
12:37:53 2024-01-23 712001 709379 217259 217827 347124 353920 373183 366258 238188 237607 286835 292622 328216 332118 4517715 4849637 6887957 6724912 1255327 1287471 319535 283493 297608 296552 342879 332925 327591 327750 227185 228945 746981 711809 1601264 1576336 481266 475664 697150 700907 874568 853437 916978 919693 960210 979223 955290 1055304 2300005 2421091 1335969 1170271 759537 749847 915853 904917 956555 973002 1003847 1013042 1127921 1135557 5250530 5486943 39.75 71.0 1
12:37:54 2024-01-23 713247 703286 217632 218106 347129 354130 369929 368799 238119 237274 286880 292656 328180 331310 4517715 4905562 6972066 6715533 1225998 1285643 321025 283436 299999 295897 342555 333113 327555 328529 228765 229764 745510 717963 1637101 1562503 479827 478133 692952 703048 878892 848601 910069 926317 966540 973678 946240 1054470 2298371 2406801 1326801 1182955 761240 743675 913256 911643 957950 964620 1001137 1016766 1139582 1136500 5307085 5483030 39.75 71.0 1
12:37:55 2024-01-23 715481 707038 216922 213745 345010 354994 369929 368244 238153 236507 287338 293549 328641 332082 4514494 4845146 6938529 6735872 1245458 1285643 319770 284170 297212 299523 342181 332248 326631 329133 228228 229051 746981 710434 1631946 1562889 478505 476375 692006 698351 880141 856605 910360 917058 968410 987402 949988 1047831 2293993 2434461 1349830 1168485 765157 750331 907896 907775 964344 975757 998287 1012592 1134484 1139827 5314533 5479120 39.75 71.0 1
12:37:56 2024-01-23 710487 708332 216922 213706 346602 353920 372657 366551 238188 237239 286777 292622 328180 332082 4511561 4841700 6863135 6735872 1260213 1291763 318651 284716 297356 296689 342771 331242 328286 327573 228875 229870 746981 707746 1615245 1576284 480887 474357 694650 698995 873880 853959 916978 919693 964445 981372 955513 1059964 2305998 2421802 1334086 1169946 760155 749847 915853 906473 955877 974110 1004599 1013800 1127958 1135557 5248416 5483030 39.75 71.0 1
12:37:57 2024-01-23 714535 703282 217597 213672 346607 354456 369569 368835 237920 237239 286813 293507 328676 332351 4514494 4877437 6951705 6725717 1236025 1288349 321595 283289 299797 297838 342879 332086 326667 329275 226709 230015 753581 717178 1608756 1562889 481767 476191 693664 703048 878892 848601 911008 925002 968630 973678 946240 1056430 2298228 2397143 1363264 1175316 760267 742512 917807 913122 954861 964656 1001708 1019742 1137089 1136362 5267303 5492402 39.75 71.0 1
12:37:58 2024-01-23 719698 703286 218492 214182 345010 355496 372657 369984 238119 236908 288337 292133 329173 331848 4498521 4839294 7016357 6735150 1234694 1285505 322000 283431 295923 297694 341843 333961 328250 327715 227344 230692 743487 716666 1591826 1553370 477114 476375 691024 696944 880141 854143 908993 918853 971449 984882 945967 1050942 2290733 2406801 1355587 1175316 764510 742512 909187 913122 964127 964656 998250 1010883 1143704 1142284 5323938 5474492 39.75 71.0 1
12:37:59 2024-01-23 721241 708615 217264 213706 345520 355743 372131 366293 238119 236908 286813 293755 329902 329345 4503116 4799012 6912299 6734518 1245849 1281998 319759 284222 297038 296759 341807 332896 326667 327786 227344 229121 759553 710282 1616482 1563999 478542 478367 694723 697968 876363 855391 911694 916709 967184 982656 950025 1050862 2290733 2431009 1413126 1165990 764068 749243 907896 906473 963442 975067 1003997 1007515 1134484 1134860 5291864 5474175 39.75 71.0 1
12:38:00 2024-01-23 710487 710186 216922 217760 346602 353920 373183 365487 240815 237274 286777 292622 328392 334729 4518283 4841800 6887957 6731049 1264323 1285643 319251 284334 295923 299632 344407 330849 325826 327750 227061 229905 746981 707746 1622191 1574370 479598 474021 695215 696944 872605 856605 915435 917058 963080 983490 954155 1056430 2303278 2421802 1334086 1165990 759071 752541 915853 906689 956592 975067 1004636 1013800 1127921 1133951 5229883 5479120 39.75 71.0 1
12:38:01 2024-01-23 712507 703286 217597 217796 345529 351821 370002 369355 240100 237728 287477 295933 328038 333289 4518548 4901816 6957180 6715533 1233559 1289303 321025 283436 297212 295862 342879 331888 326667 328778 226709 229941 756567 715131 1640362 1559854 479938 476375 692006 703048 878892 848601 909030 925002 968630 973715 946240 1056154 2300005 2406801 1351749 1178536 761240 744295 915853 913122 956592 969918 1001137 1019742 1140427 1138144 5282542 5479120 39.75 71.0 1
12:38:02 2024-01-23 716810 703322 216957 216088 346901 355492 372965 369695 239764 237134 287513 292471 328995 334127 4511673 4845146 6981550 6743669 1238680 1281998 321025 284334 296131 299632 342602 331888 327482 327750 226709 230692 741077 715131 1612537 1555852 477114 475701 691024 696377 879878 855391 907664 917016 973626 982620 944506 1050991 2293993 2412595 1359425 1171140 762982 744129 909952 911791 963442 973002 995337 1012582 1139619 1145523 5295721 5474213 39.75 71.0 1
12:38:04 2024-01-23 718614 710422 218066 215624 345953 356755 373903 366995 240269 237501 288166 292755 329635 330308 4489361 4777052 6914442 6724912 1244111 1285371 319734 282999 297500 296759 340260 333131 326667 326762 227414 228836 747818 711061 1602294 1565111 478203 474893 696730 698995 875120 855120 914127 916330 966498 982692 951642 1049327 2290733 2431009 1365183 1165715 765157 749847 908541 906473 965113 975067 1002565 1009670 1134484 1136500 5305331 5485286 39.75 71.0 1
12:38:05 2024-01-23 710376 710413 217306 213633 346460 353775 372775 366444 238153 236873 286889 294196 328180 334506 4511561 4835836 6853447 6724912 1260714 1281998 318792 284334 296757 295897 342879 330884 325791 329436 227061 229623 736219 707746 1616020 1575779 479938 474357 694687 698995 873880 854143 916978 919509 964445 982102 955513 1060354 2304917 2421802 1357506 1169318 759612 751324 915853 903902 955540 973002 1003884 1013800 1129594 1137640 5245445 5482245 39.75 71.0 1
12:38:06 2024-01-23 709177 708401 218382 215325 345529 351857 372657 369651 242458 237481 287836 293755 327915 333469 4503116 4886752 6953375 6706154 1237177 1286557 321025 283431 296757 297838 342879 333198 325265 330406 226675 230299 742568 716154 1601569 1558457 480961 474357 691515 702051 876363 848601 913717 925002 966540 973642 944199 1056547 2296738 2407490 1352949 1177831 761897 742512 915853 913122 957678 964692 1004621 1022041 1140874 1142013 5278799 5490087 39.75 71.0 1
12:38:07 2024-01-23 717838 706405 217632 214037 344492 355795 373183 369947 242493 237239 287693 292649 328889 331381 4498409 4841700 6981550 6743669 1236025 1281961 321025 283467 295686 297802 341567 331888 327518 327750 229199 230692 751284 715131 1610026 1553643 477114 476104 691515 696414 879223 854748 910331 918353 972174 982620 944469 1047597 2290459 2406801 1351749 1170308 762328 746611 909187 914653 965113 974888 998611 1013277 1140948 1145413 5307177 5486943 39.75 71.0 1
12:38:08 2024-01-23 716571 710155 217563 213672 343524 354493 373183 368101 240263 237073 288577 292479 329173 333397 4498446 4775905 6912674 6748335 1253098 1285643 319734 283431 297291 298146 342614 331888 325862 326798 227449 229262 749923 713092 1639498 1562889 476402 474357 696730 695884 873880 857821 915435 915756 965813 982728 954155 1053088 2296738 2418370 1339736 1159335 759854 750827 914377 909816 959236 978521 1008308 1012442 1131086 1136464 5233727 5486943 39.75 71.0 1
12:38:09 2024-01-23 709289 703286 218123 215330 346102 354743 373711 369947 242458 238010 286813 293898 328216 333433 4495166 4877373 6929204 6715533 1240131 1283565 322000 283233 297176 297244 342879 330348 325791 328480 226675 230657 753581 717178 1610520 1558457 479938 474021 692006 701055 876363 850375 914368 922379 966540 973606 944506 1060316 2298371 2403985 1351749 1178536 761902 743528 917770 914653 956863 972128 1003281 1019742 1137126 1137640 5269380 5481360 39.75 71.0 1
12:38:10 2024-01-23 720389 703286 218346 213740 343528 355496 372131 369393 242387 237310 287693 292932 329209 331346 4485569 4840654 6985156 6734054 1239567 1281998 320539 283467 296131 297694 341843 331422 325791 328512 226675 230657 746116 715131 1629386 1556248 477151 475701 691024 696944 880501 855391 907401 918353 972581 982656 948787 1052255 2296589 2418146 1355587 1178670 764510 744877 912831 915719 962075 964692 998287 1016099 1143704 1142284 5329840 5483030 39.75 71.0 1
12:38:11 2024-01-23 719707 708115 217597 215671 345318 355999 373183 366587 238119 237642 287405 293549 329974 330076 4505128 4777401 6905009 6724912 1243679 1285643 320504 283467 297536 297209 340882 333402 326522 327786 227255 229032 747818 709266 1599220 1564729 479258 475969 696236 700061 876399 855868 914368 920942 968410 990400 952653 1052326 2294484 2435595 1361344 1169688 765157 751477 907896 907500 966873 975757 1001137 1013427 1134899 1142284 5301062 5470255 39.75 71.0 1
12:38:12 2024-01-23 709983 707338 216279 213706 345591 351893 369641 367727 238884 236542 287324 294688 327950 332892 4505128 4812335 6891627 6734290 1257082 1281998 320539 284334 297234 297946 342879 330849 325826 327291 227061 229227 748452 707746 1614576 1572135 479938 474357 695911 697968 874568 858309 917868 918362 964298 983381 955401 1057034 2301965 2414908 1365183 1162675 761240 751324 913256 904917 959310 977683 1007613 1013800 1127123 1135661 5233215 5479120 39.75 71.0 1
12:38:13 2024-01-23 711313 707342 218406 218173 345600 354994 372003 369355 242288 237677 287252 293649 328907 333397 4498371 4839407 6920405 6720115 1240645 1285643 323050 283197 297608 300459 342602 332392 326776 325813 228191 229905 746981 717178 1604654 1564838 479754 476940 697931 703863 873362 852224 920690 924272 962823 981305 954155 1061875 2300005 2396882 1357506 1174479 757914 746919 918067 911828 959310 972315 1009049 1019016 1137126 1133951 5254346 5488486 39.75 71.0 1
12:38:14 2024-01-23 719435 703327 218280 214419 345600 355816 372131 367727 237954 238783 286781 293343 329707 330844 4508060 4859199 6975830 6720115 1227156 1281998 323050 283233 297500 299523 341326 332932 325300 327786 228875 229941 746981 720779 1621480 1553205 478143 478133 693973 700944 880104 854651 914127 921035 969388 984186 945568 1055299 2290733 2405727 1349830 1182038 765157 745553 913256 915069 962075 964656 1001137 1015319 1146293 1139827 5342749 5475813 39.75 71.0 1
12:38:15 2024-01-23 719707 710114 217632 213706 345041 355999 372131 366587 240437 237310 287684 293755 329173 332035 4508060 4780841 6932291 6724689 1245458 1285643 320504 283467 297536 296794 342289 332392 327323 329026 229199 228980 746981 709774 1615433 1565111 479073 478404 695949 699749 878892 857213 911694 917016 970511 988251 952801 1047968 2294484 2432599 1331943 1168645 766248 747655 911740 911605 964127 974378 998250 1012592 1135516 1144712 5306948 5469755 39.75 71.0 1
12:38:16 2024-01-23 710487 703332 217472 214736 346782 351929 373711 368799 238153 236612 288613 292578 328216 333469 4505128 4779310 6901227 6743669 1251309 1284731 321450 283431 297248 300188 341555 331673 327163 327150 227662 229121 739119 713853 1618633 1567337 478826 474357 696236 696944 873261 858309 918715 917058 964445 984186 955039 1053014 2293477 2414307 1411170 1161022 762328 747655 911924 906490 959347 973633 1001708 1010390 1131270 1136537 5261863 5474288 39.75 71.0 1
12:38:17 2024-01-23 713520 707333 217667 217791 345596 354743 373183 366587 242423 238010 286777 292384 328180 331346 4498708 4821962 6864038 6707412 1254890 1287337 319546 283953 300005 296447 342807 331010 328518 327644 228875 229086 746981 709924 1598279 1574370 480882 475554 697223 701055 875120 852933 915472 922305 964445 983222 955026 1058782 2300005 2423521 1332203 1171974 760155 749280 916504 906899 956592 973002 1009049 1015281 1132875 1130747 5256198 5470331 39.75 71.0 1
12:38:18 2024-01-23 712328 703291 217593 213706 346085 351929 370038 369687 242189 237310 286911 296085 327226 331381 4508060 4896289 6957180 6688287 1234732 1285321 321595 283856 297104 297838 342807 331745 327591 328778 226709 229941 744039 715131 1596702 1562889 481987 475701 692006 704901 880141 851014 914368 927635 968593 973678 944469 1056907 2297259 2406801 1360308 1179379 762328 747214 916296 913122 958629 973002 1003997 1021198 1142082 1139790 5276910 5477565 39.75 71.0 1
12:38:19 2024-01-23 716774 707406 217597 214365 344975 354994 369966 369355 238815 236507 288170 294275 329138 331848 4502182 4828972 6952021 6744582 1243646 1286421 319841 284658 296685 297659 342325 332356 327518 329488 228713 230228 746429 711061 1610628 1562079 479073 476375 693481 697932 880501 857821 910323 917016 975007 982656 949988 1050867 2295625 2425241 1371194 1168608 767341 749774 909952 908189 965749 975757 998250 1013994 1133800 1143093 5312712 5466415 39.75 71.0 1
12:38:20 2024-01-23 712507 703246 217597 214667 344492 351893 373447 367691 238119 236107 288188 294062 327879 333126 4502182 4800672 6913043 6735150 1260289 1285643 320990 284064 295507 300904 342699 331314 327234 327715 227379 229905 748452 710554 1627899 1567677 478672 474357 696730 696907 873880 857821 918265 917710 965813 984882 955513 1057183 2300005 2414307 1403345 1159966 760155 746883 913219 907500 960958 973633 1006067 1013315 1132838 1138449 5231811 5477565 39.75 71.0 1
12:38:21 2024-01-23 709289 703286 218311 213523 345010 354994 373975 369319 242387 237642 287216 293471 328641 333167 4516030 4818747 6904112 6706154 1240923 1287300 322907 283388 297536 297766 342843 332976 329449 325778 227926 229719 751395 717178 1616464 1562889 479938 475701 696730 703048 873224 851014 917576 926241 965813 981372 950062 1061455 2300005 2395324 1420836 1175316 757839 749117 915853 910462 957950 972966 1010489 1018253 1137089 1133951 5256198 5477565 39.75 71.0 1
12:38:22 2024-01-23 719435 703255 217632 214419 344492 355747 372095 367655 242387 238857 287374 293052 329386 333193 4505893 4867192 6958333 6707678 1224182 1284731 321738 283289 299787 296517 341807 332860 325493 328742 226675 229262 746981 717178 1599814 1556248 479938 475933 693481 704048 880579 851014 910031 925002 970762 983490 947223 1053312 2290733 2409176 1351749 1182114 765157 745787 912572 912438 962038 964584 1001137 1016766 1143704 1138948 5337677 5474175 39.75 71.0 1
12:38:23 2024-01-23 715453 703250 217259 213710 345010 354703 369605 367440 240437 236993 287549 293684 328981 331938 4499683 4853675 6958898 6716898 1244568 1281961 320539 284396 296555 297659 342602 331386 325756 329738 228444 230460 746550 712584 1609139 1558457 478505 476375 692006 696944 880501 857821 908993 917016 974316 982692 948605 1050867 2296984 2425241 1343266 1170271 767250 747619 910632 910425 965749 975067 998012 1013315 1136247 1145523 5310739 5464286 39.75 71.0 1
12:38:24 2024-01-23 710487 709651 217393 216545 348404 353630 373939 367547 240370 236767 288500 293506 328995 333289 4508343 4773267 6891902 6743669 1251309 1284731 320847 283467 295923 298146 342614 331386 327234 327220 227414 229262 749923 713092 1592242 1567677 478542 474357 696730 696944 873880 857821 918058 916980 965129 984882 954834 1058692 2300005 2416021 1374778 1161811 760155 747619 913256 908865 959310 973669 1007575 1010846 1132875 1136500 5229883 5483661 39.75 71.0 1
12:38:25 2024-01-23 715348 709415 218546 215321 346724 354561 374203 368583 239764 237869 287181 294161 328676 333430 4508613 4842473 6892757 6705878 1242957 1287471 322453 282999 297608 297730 342843 331386 325756 329166 228121 229192 742019 716154 1615681 1562889 481030 476375 697223 704048 872605 851619 919335 924309 963006 979259 952801 1063010 2298371 2406431 1339736 1173643 760080 747619 916987 909780 959310 974851 1011931 1019742 1135443 1133951 5245406 5466226 39.75 71.0 1
12:38:27 2024-01-23 712216 708410 218476 215936 346429 351677 369929 369911 238085 237239 287455 295998 327631 332315 4505128 4890564 6982614 6706154 1237177 1284731 322000 283326 297897 299523 342879 331755 325826 328476 226675 230299 746116 716900 1609790 1558457 480961 474357 692006 702277 876363 852220 914368 922379 966540 973642 947223 1060241 2300005 2397581 1330320 1178670 760155 746155 918460 913122 956555 970185 1001708 1021198 1140600 1140247 5259880 5480655 39.75 71.0 1
12:38:28 2024-01-23 719324 707370 218311 213672 343493 355496 371841 369623 239093 237571 288098 291688 329173 333741 4502196 4840654 6981550 6725126 1226593 1284731 322979 283431 296340 300055 340775 332086 325493 327750 227061 229262 746981 717178 1617092 1548308 478505 476866 693178 701055 880141 850375 911694 922379 970725 984882 946240 1053862 2287479 2406801 1349830 1182758 764586 744730 913039 913122 962038 970643 1003184 1019083 1146919 1142013 5337563 5474175 39.75 71.0 1
12:38:29 2024-01-23 716197 703255 217388 215633 344492 355245 369893 367727 238153 236767 287216 293755 328641 331381 4495763 4823116 6912449 6715533 1243679 1281998 319759 283864 297464 297451 342602 331852 326667 329773 227026 229227 753785 709774 1616149 1561779 479938 475562 693178 698959 879218 857821 913030 916980 972211 982656 952124 1050862 2296738 2432734 1338316 1169318 766777 752467 911466 910092 968902 978521 1001024 1015410 1137636 1143634 5291864 5464797 39.75 71.0 1
12:38:30 2024-01-23 710450 703255 216922 214369 345278 351605 372657 367691 238650 236142 287657 292587 328145 333126 4495763 4802343 6891902 6734290 1260289 1281998 321061 284614 296713 297451 342879 330312 327269 327715 227414 229941 742562 707746 1627571 1572135 478826 474357 696236 698427 873880 857821 918228 917016 965813 984882 953637 1059447 2300005 2418370 1341619 1166607 761240 751175 916467 907762 962038 979907 1009750 1017628 1126288 1136464 5220477 5469755 39.75 71.0 1
12:38:31 2024-01-23 709289 707788 217597 213672 345529 351821 372657 369911 242628 237274 287657 294168 327915 333239 4502182 4876641 6929204 6706154 1238362 1285643 321964 284050 297500 297838 342879 330348 325826 329239 226709 230692 747609 717178 1592861 1558457 481303 473286 692006 701055 876363 852860 916325 926317 968630 973678 947223 1057241 2305961 2399514 1370940 1175316 760155 747141 920421 912975 955503 970149 1006858 1019016 1140874 1139586 5258099 5486943 39.75 71.0 1
12:38:32 2024-01-23 719439 703214 217667 213706 344492 355999 372131 369319 242352 237274 287760 292487 329173 331346 4495763 4835847 6966505 6724912 1239288 1281052 320990 283864 297009 297694 341843 331350 325756 327750 226709 230692 756607 714621 1622928 1553643 477114 476712 692006 698463 883074 856605 910031 919729 973626 988961 950176 1053717 2292851 2410853 1334086 1180353 767363 742365 911529 915719 964813 972055 1001024 1015244 1145445 1143093 5323938 5473658 39.75 71.0 1
12:38:33 2024-01-23 719707 709115 217597 213706 345006 355999 373183 367102 238119 237274 287216 292373 329978 329381 4489599 4775747 6901728 6715533 1243679 1281961 320183 283467 297500 297802 340846 333402 326667 327750 227862 228996 752168 709774 1596444 1562889 479938 476304 696730 700024 876363 857213 918171 920942 970474 990473 954044 1053929 2294484 2437327 1359425 1165990 766701 751477 911740 913879 965749 977829 1003720 1015449 1135480 1139827 5295721 5466453 39.75 71.0 1
12:38:34 2024-01-23 710487 707043 216926 213745 345556 353920 372920 367691 240850 236507 286813 293472 328145 332892 4498971 4794297 6853410 6715533 1258877 1284731 319794 284334 297117 296794 342879 330849 325826 327521 227379 229262 748452 707378 1623315 1574370 479938 474357 696939 701246 876438 858309 919598 919509 966388 986668 957479 1056659 2303278 2421802 1361344 1169110 760155 753113 917155 907224 960311 973597 1007613 1016766 1131270 1133222 5220477 5470255 39.75 71.0 1
12:38:35 2024-01-23 709289 703250 217632 213375 345339 351893 372657 369947 242458 237642 287252 293656 327915 333433 4499210 4867994 6932291 6705878 1238362 1281998 322000 282999 297536 297838 342879 330348 326776 329012 226868 230263 743130 717178 1590118 1562079 480882 474101 693973 700944 878231 853437 916866 924891 971311 973642 948605 1058392 2301511 2390752 1415083 1174479 759071 747214 918460 912475 955877 973002 1007575 1019742 1139582 1135661 5250595 5477565 39.75 71.0 1
12:38:36 2024-01-23 720968 703286 218346 218138 343528 355999 372131 369349 242013 237843 287751 293039 329209 330844 4498971 4840654 6975830 6729487 1231310 1281998 322036 283864 296555 298181 341843 332392 327482 328246 229199 230732 751415 717178 1603152 1553205 478019 477726 691969 698848 881356 855207 911406 921725 976391 987526 948936 1052525 2290733 2407817 1353668 1175316 765157 746155 912572 915719 962979 971593 1001137 1018553 1144598 1143093 5323938 5477565 39.75 71.1 1
12:38:37 2024-01-23 719196 707075 217632 213740 344536 355999 373183 366551 238119 237274 288396 293039 329938 330844 4495763 4753289 6891902 6724912 1244186 1285371 320326 283431 296966 299632 340488 333185 328018 329939 229524 228855 757279 710790 1596444 1567337 478826 478404 698212 700521 876363 856333 915246 919669 968557 989757 957084 1053929 2290733 2427564 1411170 1165715 768311 751324 909579 907500 964739 973597 1003133 1010390 1134484 1138180 5276722 5458807 39.75 71.1 1
12:38:38 2024-01-23 710487 707306 217597 217871 347120 354456 372915 366258 238684 237274 286575 292622 328180 333979 4489445 4822150 6863926 6706154 1253818 1284731 320740 283815 299074 297514 342771 331278 328286 329829 227309 228804 746596 711809 1620833 1572135 481303 476037 698707 704400 873880 852860 918265 922216 965666 982102 953637 1058392 2300005 2418370 1359425 1174479 762328 749154 917155 910425 959310 974378 1010489 1019742 1135480 1133149 5252444 5468186 39.75 71.0 1
12:38:39 2024-01-23 717562 706396 217632 217756 346607 355999 370002 367691 242529 238574 286338 293229 329671 330076 4497057 4859199 6967685 6707412 1226593 1286421 321821 282857 297176 299632 341663 332991 327591 328104 228875 229192 746981 719233 1594962 1553205 479791 477991 693214 703048 880656 852830 911694 925002 972211 984186 944506 1055677 2289105 2406801 1364221 1181273 765157 742549 913256 915069 963442 964656 1001137 1016803 1144634 1139594 5323938 5464286 39.75 71.0 1
12:38:40 2024-01-23 719702 703291 217637 213710 345287 355999 372131 365487 238153 236577 286813 292613 329052 329310 4489599 4771439 6923874 6726914 1244301 1283677 319876 284591 297320 297519 342325 331350 326486 329506 228875 229658 746981 707746 1597161 1558457 479598 478811 693178 698500 879323 857821 912709 917016 971486 982692 952124 1050867 2290459 2431009 1326553 1165990 764520 750946 907635 908147 965786 973597 1002289 1012322 1135480 1142284 5292128 5458807 39.75 71.1 1
12:38:41 2024-01-23 708437 707034 216283 213706 345574 353920 372131 366587 240681 236142 286813 293919 327685 332387 4489599 4803274 6888887 6725717 1260289 1284583 318768 284769 297464 297910 344552 333672 325826 327450 227185 229298 746981 707746 1608074 1574661 479938 475028 695252 698995 874500 857213 916961 919729 965813 984882 955740 1058782 2303278 2423521 1334086 1167653 760155 752541 917807 907224 958629 973597 1007575 1016803 1132875 1135661 5226149 5458520 39.75 71.1 1
12:38:42 2024-01-23 708279 706405 217667 213528 345823 351857 372131 369651 242324 237274 286813 293919 327685 335205 4493656 4881050 6941734 6715256 1233559 1281998 320776 283913 297536 297451 342879 329386 327040 328231 228713 230460 744623 717178 1610155 1558457 479666 474357 692006 701055 876363 851653 916702 923782 968630 973715 948605 1061875 2298371 2395324 1318913 1177831 760117 746611 918460 913122 956555 971945 1003922 1021964 1140463 1138144 5250595 5468186 39.75 71.1 1
12:38:43 2024-01-23 718339 706405 217632 213740 344492 354994 372657 369623 242493 237274 287792 292932 328658 333741 4502674 4832958 6982079 6715533 1231191 1281961 322979 283467 296340 299920 341423 331888 325791 328246 227026 230460 749923 716666 1609517 1549237 477114 474893 692006 699032 879841 855391 913030 922379 974039 982692 945845 1054291 2290733 2405094 1334086 1171974 764624 744165 911092 915069 965786 973690 1001137 1015281 1143704 1143093 5297556 5469479 39.75 71.1 1
12:38:44 2024-01-23 715527 703291 217602 215823 343458 354743 373183 367691 240437 237395 288495 291511 328534 332243 4490250 4755450 6876712 6734290 1247741 1283602 320918 283431 297536 299523 340775 331386 328018 326762 227767 229192 742019 712075 1614289 1563194 477114 477050 697223 696944 876363 857821 918171 915682 965857 988324 955513 1053489 2290733 2416021 1367102 1162413 762328 749810 910632 906490 963442 975488 1004636 1010428 1132875 1136500 5270991 5458633 39.75 71.1 1
12:38:45 2024-01-23 710487 703327 217597 217612 348404 354166 372666 366008 238051 237501 286669 294581 328038 332208 4496189 4818683 6854759 6697272 1242727 1281998 321025 283233 299652 296552 342879 330849 325756 327786 226709 228481 750059 710790 1618621 1567677 480961 475701 699921 703548 871406 852933 918717 922379 963080 982102 955513 1056847 2298228 2418370 1359425 1171974 761784 749810 917155 907848 957950 974378 1010489 1018290 1134484 1133951 5236779 5458845 39.75 71.1 1
12:38:46 2024-01-23 709289 706286 218101 215628 346928 351677 372584 369247 239428 237134 286893 293613 327508 333361 4486398 4867192 6903651 6697925 1237961 1281998 322000 282567 297536 300035 342638 331386 326776 325813 227961 229905 749923 717178 1642746 1562616 479938 475701 696236 703048 873880 850375 918302 925659 965813 982102 952801 1063462 2300005 2394182 1396235 1173643 757989 744803 917807 911828 956592 973002 1007613 1019742 1137162 1136362 5239288 5485286 39.75 71.1 1
12:38:47 2024-01-23 717433 706405 217528 214419 345458 355598 369821 367511 239596 238010 286607 293343 329209 329345 4498971 4849927 6966505 6715324 1227118 1281998 323769 283197 297536 301309 340811 331888 325265 328281 229037 229262 746981 717178 1608074 1549237 477827 476074 692006 701055 877974 854748 914368 922379 972211 982656 944506 1052562 2290733 2403389 1357506 1173643 765157 746081 910632 915719 965101 971593 1002565 1013837 1143015 1144712 5322398 5470255 39.75 71.1 1
12:38:48 2024-01-23 720394 709148 217493 215321 347674 355999 372131 365487 237936 236296 287446 293024 329138 331565 4487042 4778223 6919878 6715533 1241903 1281998 319794 283502 297500 297802 342879 332392 326667 329275 227220 229262 747818 708395 1598501 1562889 480162 477011 695252 700024 879878 857821 914894 919041 970798 988056 954155 1046109 2290733 2434461 1359425 1165990 766814 751361 910228 907848 967156 973705 1001708 1015336 1139216 1143634 5301447 5471222 39.75 71.1 1
12:38:49 2024-01-23 709291 703286 216922 213745 346642 353630 372847 367655 238849 236542 286848 292656 328038 332423 4486398 4811722 6863926 6715533 1257119 1283602 319087 284334 297255 296829 342879 330884 326776 327786 227220 229941 748452 707746 1604105 1572135 480961 475364 695252 700024 875120 856605 917613 921725 967184 984186 956454 1060053 2303278 2418370 1357506 1169946 760155 752083 917807 907762 959590 978142 1009750 1016654 1131675 1137130 5215033 5458520 39.75 71.1 1
12:38:51 2024-01-23 708437 707287 217702 218062 345296 351857 372131 369947 239428 237274 286813 292684 328180 333433 4495487 4867994 6922360 6706192 1237479 1281998 320776 283431 299582 297244 342879 330348 327269 327786 226709 230495 744623 717178 1588690 1558457 479938 474357 694923 701055 876399 851653 916325 925002 969119 979259 949988 1060327 2300005 2397581 1361344 1175316 760502 746956 921039 915307 957581 970077 1006868 1021814 1140948 1139586 5246300 5473658 39.75 71.1 1
12:38:52 2024-01-23 718103 704403 218061 215633 346692 355496 370038 368504 241978 237310 286907 293039 329209 330379 4486398 4831382 6966505 6715324 1238825 1279199 321774 283467 296591 297729 341567 333672 325300 327786 226709 230657 743707 714111 1612436 1548965 477827 476712 692006 698500 881823 855391 910360 918214 975007 982728 948370 1052600 2290733 2408813 1365183 1172659 764510 747141 911777 913049 967561 974958 998101 1013800 1142082 1147247 5286316 5456867 39.75 71.1 1
12:38:53 2024-01-23 718344 703250 217294 217831 343493 354739 373183 366587 242083 236612 286902 292628 329475 331417 4477032 4747930 6853373 6724912 1245962 1281998 320539 283237 297176 299632 340811 332896 325791 326762 227414 229227 744919 709774 1610463 1558457 477114 477117 697223 700061 876363 857213 915622 916819 966540 989793 953637 1056846 2298228 2432137 1411170 1165990 764510 751212 911529 909443 962979 973633 1006104 1012582 1134899 1138948 5282529 5468186 39.75 71.1 1
12:38:54 2024-01-23 710487 709107 217667 217647 346359 354743 373183 366258 239322 237878 286813 293542 328676 331381 4486398 4828972 6863135 6696776 1240645 1285643 322489 282567 297320 297946 342325 331386 325791 325813 227961 229227 751395 715131 1597765 1562889 479938 476375 697223 704048 873261 850412 920993 923492 967552 984091 955720 1058280 2300531 2420119 1335969 1174334 762178 749810 917155 908905 958225 974888 1011931 1016840 1134484 1135448 5256198 5468186 39.75 71.0 1
12:38:55 2024-01-23 714028 706396 217259 217800 348651 353920 369966 368799 237755 237239 286777 296735 328180 330808 4492803 4880075 6929204 6683650 1231618 1281998 321025 283467 297608 295897 342879 331350 326667 330136 226675 229905 744039 713092 1650789 1558457 482524 474893 692006 704549 879951 850867 915171 927524 971303 981883 950287 1058542 2299101 2397581 1337853 1175316 762328 746390 920866 915069 956555 970185 1006036 1022693 1138775 1138948 5248694 5464286 39.75 71.1 1
12:38:56 2024-01-23 716459 706405 217597 213706 344492 354994 372131 369911 242423 236542 287306 292932 328216 332175 4492803 4839808 6957180 6712089 1230739 1281961 323014 283431 296340 298146 341290 331386 325756 327750 227026 230263 736219 716933 1592387 1549237 478166 476976 691932 700352 881319 855207 911545 922291 974823 987366 948899 1049872 2287960 2406801 1351749 1180353 766248 746081 913076 916563 963442 964656 1000423 1016766 1148806 1142284 5322360 5462428 39.75 71.1 1
12:38:57 2024-01-23 718502 706396 217264 213523 344492 355496 369893 366258 238119 236542 286777 292333 327915 331800 4483424 4784359 6910553 6706154 1241903 1281659 319983 283958 297897 297694 341843 331117 324830 329546 226675 229227 752866 707746 1628709 1562503 480882 479083 694960 698848 881356 857748 918611 920979 972211 982692 952801 1047634 2296208 2429286 1355235 1168608 768349 750405 910632 910425 967156 973669 1000423 1010846 1136284 1145523 5295721 5474701 39.75 71.1 1
12:38:58 2024-01-23 710215 705895 217597 214706 343493 351857 372657 367980 242493 235812 288134 293471 327685 332351 4483424 4774207 6882577 6715533 1254890 1281015 321025 283436 295650 299523 342325 330849 326776 326762 229362 229658 740569 709774 1625920 1564729 478826 474955 697931 699251 875851 859650 919646 916980 967552 987526 955513 1056093 2300005 2419992 1401389 1159335 760117 747655 917155 909136 962038 979214 1007613 1012322 1133679 1138948 5214970 5458531 39.75 71.1 1
12:38:59 2024-01-23 712507 706405 217667 215332 345565 354994 373975 367691 242147 237808 287001 293755 328180 331346 4492803 4818520 6848415 6687397 1242764 1287471 321025 283092 299328 297838 342314 333909 328482 330406 227274 228376 743954 711809 1621441 1569900 481950 477050 698707 704048 873261 852860 923372 924345 963006 982102 955513 1061178 2298371 2416021 1359425 1173298 762328 750909 918460 907812 958629 975488 1011931 1019016 1134484 1135557 5246779 5458807 39.75 71.1 1
12:39:00 2024-01-23 710487 705405 217597 213375 347404 353956 369929 368244 237920 237274 286848 294403 327915 331310 4486398 4868472 6928928 6687397 1222443 1284553 321488 283294 300610 297658 341699 332788 327591 328635 228713 229086 732013 717448 1631471 1557352 481913 476304 695144 705049 881393 851014 913717 926169 973479 984882 950025 1057183 2293315 2412595 1330639 1182955 764624 745787 915853 914280 959310 970185 1003997 1019845 1143704 1139827 5263529 5460390 39.75 71.1 1
12:39:01 2024-01-23 714387 705895 217131 213740 344527 354743 369893 367655 238119 236507 287252 292578 328180 331346 4480227 4810400 6929204 6716898 1240963 1285505 319912 284627 297320 299378 342145 333524 328286 329595 227906 230228 753581 711061 1602051 1561804 479938 477050 693481 698959 882610 857748 914240 919693 975007 982728 952801 1046853 2293993 2425241 1338790 1168608 767913 750182 910632 911828 968530 973597 1000423 1013800 1137126 1145591 5286316 5454914 39.75 71.1 1
12:39:02 2024-01-23 712745 703250 217632 214335 344492 351569 373183 367727 238119 236542 288581 293755 327915 333162 4480004 4762243 6886144 6739762 1250816 1283677 320883 283325 296412 298457 342325 331117 327269 326762 227414 228980 736219 712075 1592860 1567677 479258 475394 696730 697932 873880 857821 918302 919693 967184 982620 955513 1056809 2303004 2416021 1399433 1161022 759537 750909 915853 908795 959310 979250 1010213 1013763 1130431 1138107 5211072 5458633 39.75 71.1 1
12:39:03 2024-01-23 710487 703291 218315 218071 345565 354743 373711 368244 242352 237843 286813 293755 328180 331346 4483424 4815322 6884425 6688750 1244111 1286421 321025 282665 300217 296759 342638 331637 325756 327715 227732 228836 747200 711809 1602899 1567677 481569 476375 698743 704048 873261 852860 920993 925002 964445 983222 955513 1058430 2298371 2416657 1361344 1173643 760155 747619 917155 912850 959310 973002 1010489 1019780 1138775 1133951 5239288 5468186 39.75 71.1 1
12:39:04 2024-01-23 715527 705405 217663 217384 345556 355747 369966 367691 242423 238080 286539 293755 329173 329381 4490621 4849637 6942015 6687397 1222610 1281659 322692 283034 299292 297244 340775 332392 325265 328493 227274 229262 746981 717178 1606503 1548139 479258 477616 693214 703048 879878 852220 914368 925002 973626 984882 944506 1056154 2289105 2406801 1330320 1179379 765157 746611 913256 917021 964127 969954 1001137 1016840 1147955 1143093 5320137 5464286 39.75 71.1 1
12:39:05 2024-01-23 718103 703286 217597 213745 345045 355999 372131 366551 238119 236908 286813 293990 329422 331704 4493255 4775033 6911297 6716898 1244568 1281961 318803 284099 297500 299632 342879 331386 326667 329773 226640 229941 740569 707746 1604181 1558457 479938 475933 695911 700024 880538 857821 914368 919693 974045 988288 954155 1050243 2290733 2435549 1340746 1169318 766701 750182 911653 911791 968530 973633 1001137 1015281 1137162 1142323 5276722 5449428 39.75 71.1 1
12:39:06 2024-01-23 710220 705905 217584 214374 345010 351893 372920 367404 239728 236261 288329 294403 328038 333253 4490250 4781027 6895577 6722479 1250415 1283677 321061 283467 297536 299946 340535 331386 326776 327027 227802 229262 742019 711809 1594904 1562889 478074 476712 697223 696980 875741 859650 918265 916367 966540 988324 956454 1059485 2293993 2416021 1422907 1159335 762982 749810 913219 907812 964381 973669 1006858 1010809 1134484 1144352 5258110 5460390 39.75 71.1 1
12:39:07 2024-01-23 712507 703255 218123 215330 348413 354376 372929 366408 239596 237869 286759 294581 328003 333889 4492803 4811773 6855035 6696593 1244533 1281998 320990 283354 297590 296759 342879 331117 325791 327521 227185 228481 754347 709774 1625490 1567677 481303 476191 699239 704048 873880 854143 920993 925659 965813 982102 955062 1063447 2300005 2418333 1335969 1173643 760155 747386 916987 911791 959310 974378 1012643 1021235 1137162 1133951 5241203 5456867 39.75 71.1 1
12:39:08 2024-01-23 713345 707562 217462 215628 346531 355387 369821 367511 239764 237099 285757 294260 328145 329381 4484197 4852297 6929204 6678018 1219827 1281052 320704 281826 297284 296794 341578 332122 327129 327786 227061 229941 746981 717178 1591469 1549237 479938 477011 694723 703048 880574 852256 914368 925002 974316 982692 947297 1057183 2289105 2409176 1353668 1181273 765157 746611 913256 916294 963442 970185 1001137 1018290 1147461 1139863 5322398 5472826 39.75 71.1 1
12:39:09 2024-01-23 717395 706396 217306 215633 345646 354812 369749 367102 238119 236542 287252 293692 327932 332286 4483462 4807950 6919878 6705878 1241016 1280107 320054 284334 297255 297838 342361 331386 326667 330545 226008 229941 744039 707746 1608036 1558457 479938 474893 693481 698995 880538 857821 913962 919729 974316 988324 952801 1047597 2293993 2431009 1358352 1171140 767913 751324 910632 911145 968530 979250 1002565 1013079 1137126 1146886 5292015 5452357 39.75 71.1 1
12:39:10 2024-01-23 711000 707406 217458 214369 345010 351893 372657 367692 240437 235812 287661 294168 327685 332423 4489599 4781027 6892981 6720115 1254890 1281998 321061 284334 295686 298374 342879 330348 326811 327256 227414 229941 746981 709037 1616563 1567677 479258 475701 697223 698995 875741 859650 920300 919693 968241 982692 953674 1060241 2300005 2416386 1365183 1164331 760080 753150 918460 906490 959310 973705 1012643 1019046 1131601 1140395 5215315 5442463 39.75 71.1 1
12:39:11 2024-01-23 712507 703286 217667 215368 348413 355245 373711 365487 242288 237843 286902 294688 328216 331381 4486398 4812335 6835950 6696776 1242764 1285643 321025 283233 297320 298036 342879 331386 325791 327786 227414 228836 750059 710790 1613683 1569193 481987 474524 699239 704048 873880 854785 922305 925002 965813 983490 955062 1061328 2300005 2418370 1335969 1176125 761784 751063 917807 914766 960958 976964 1013376 1021123 1139327 1133805 5248190 5458520 39.75 71.1 1
12:39:12 2024-01-23 713345 708378 217597 213706 347688 354994 369605 368396 242493 236577 286338 294367 329173 330344 4480004 4861557 6919603 6683764 1230368 1281998 321025 283467 297018 297694 342879 331422 325265 329275 226675 230137 744039 713092 1593936 1558457 482330 476375 693407 704549 879841 850375 916325 927534 971940 981408 947297 1053941 2296738 2409176 1360308 1181273 764360 747030 919730 917021 962038 972893 1006868 1025580 1143630 1143093 5252053 5458807 39.75 71.1 1
12:39:14 2024-01-23 715527 705905 217597 214266 343489 354994 372131 369984 242592 236542 288134 293549 328180 330844 4480227 4790993 6952172 6697925 1223234 1281998 323997 283087 297536 298389 340846 332122 325528 327786 227220 229941 745510 717178 1580693 1549237 478943 476340 693287 701055 880538 855391 914368 924345 973626 982692 948641 1054137 2290733 2412244 1334086 1179379 767341 744656 914212 918325 968250 972820 1002490 1016766 1146330 1142323 5305127 5457887 39.75 71.1 1
12:39:15 2024-01-23 719639 703250 217259 213710 345045 355999 370002 365487 238119 236577 286848 292373 328907 329118 4480227 4774357 6901227 6688439 1239842 1278219 319016 284051 296555 297451 341807 333635 327129 329738 226481 230041 746981 709774 1629621 1558457 479938 477050 693973 699987 882508 859650 912671 920212 975007 988288 952801 1053679 2298228 2410740 1359425 1172659 764397 750095 913076 914958 966873 975757 998287 1016024 1144198 1147960 5282529 5449428 39.75 71.1 1
12:39:16 2024-01-23 716546 706396 217563 213672 345958 355999 373183 366515 237392 237432 286741 291688 329138 330272 4468597 4748777 6878612 6698030 1243407 1281924 319983 283864 297464 297174 342289 334622 326667 328778 227344 229227 743469 707746 1596444 1562616 479938 476975 696200 699987 880767 857821 915397 919509 972581 992544 956808 1054046 2294484 2420515 1337853 1171823 766701 749265 913033 913086 967120 977657 998213 1013800 1140390 1149398 5293874 5449428 39.75 71.1 1
12:39:17 2024-01-23 714681 707397 217597 213702 345958 355999 373183 367067 238085 237239 287216 292416 329173 331077 4474046 4737447 6874165 6702832 1241903 1281961 320019 284014 297500 297838 340811 333402 327360 328210 227379 229157 749268 707746 1642550 1562889 479938 479386 697223 701055 878892 858309 918754 924922 972618 991010 955438 1056091 2299393 2437327 1361344 1165990 767341 753947 911740 909743 968530 973705 1004621 1017628 1137089 1143093 5286316 5449428 39.75 71.1 1
12:39:18 2024-01-23 707919 706396 216891 214335 345529 353920 372657 367691 238849 236507 286835 294688 328145 332351 4483424 4792965 6863926 6736875 1254890 1281961 320990 284299 296311 300158 342843 331350 327269 327715 227414 229941 748452 709037 1611172 1565111 478844 475701 699921 699749 877062 861336 923372 920979 968520 989071 956798 1056697 2300005 2416021 1376697 1160514 760080 749737 915853 910425 964776 980670 1010489 1013800 1134484 1139827 5214970 5442925 39.75 71.1 1
12:39:19 2024-01-23 712001 702993 218280 213341 345560 354994 374240 368504 242458 237974 286777 294168 328911 331310 4480227 4797753 6855461 6678018 1239724 1281998 322167 282567 297428 296759 342602 331350 325756 326762 228121 229121 747818 715131 1595739 1566959 481839 477991 699165 705049 874605 853437 923334 927598 965629 982029 955513 1063425 2301511 2416021 1367102 1171974 762686 752467 918951 907812 959310 975757 1012376 1019742 1134484 1136362 5235420 5449428 39.75 71.1 1
12:39:20 2024-01-23 709406 706130 217597 213375 346319 351821 369893 368799 239767 237239 286777 294161 327650 331310 4480227 4866114 6929744 6678866 1235142 1280070 321964 283431 297536 297766 342361 330384 325791 328742 226481 230338 752088 715904 1624760 1558065 482330 475628 693973 702901 880104 855259 918171 927635 969352 981232 950025 1056772 2300005 2400336 1332558 1177831 761747 747141 918460 917021 958629 972966 1004599 1024304 1142497 1139790 5246779 5458633 39.75 71.1 1
12:39:21 2024-01-23 715453 704407 217632 213672 346505 355747 372095 367655 238424 237607 286786 292451 328676 330308 4483424 4822109 6952172 6688439 1217047 1281961 322680 281781 299582 297451 340249 333149 328482 329719 229199 229764 745510 719748 1594530 1548792 480882 479083 695949 703048 879218 852183 915435 926317 972174 982656 944469 1055459 2284357 2406801 1357506 1181273 767888 744730 913256 915719 964127 964692 1002565 1019742 1146293 1141440 5323938 5451024 39.75 71.1 1
12:39:22 2024-01-23 715385 705900 216922 213740 345287 354957 369857 367102 238153 236507 286777 293343 328145 329345 4477032 4811835 6910553 6697925 1236025 1279121 320290 284684 297212 298352 342037 331978 328286 329097 228228 230480 746116 713853 1598782 1556958 479598 477050 692006 700352 884990 857821 912992 921035 976156 990203 950025 1050991 2290733 2425241 1332921 1169318 767341 750331 911924 912475 968530 973597 1001137 1012284 1137126 1144745 5269079 5442774 39.75 71.1 1
12:39:23 2024-01-23 710215 706405 217597 214374 344492 351857 372920 367691 237920 235742 287657 293755 327915 332892 4470855 4771635 6878612 6697840 1250740 1283254 320883 283560 296966 298946 341147 331709 329449 327573 227945 229729 746369 712075 1577690 1565111 480195 475664 697223 698959 875120 860758 922227 919004 967184 982620 955513 1060015 2300005 2416021 1370940 1160514 761240 750872 914377 909136 962038 982056 1010489 1015281 1132875 1139790 5216750 5449428 39.75 71.1 1
12:39:24 2024-01-23 711729 706405 218276 217720 345045 354994 373975 368498 242352 237274 286539 292578 328145 332046 4470855 4805487 6874165 6688325 1241016 1282764 320847 282426 297284 297276 342145 332086 325756 327256 228086 228481 746369 714877 1602339 1565111 481303 477050 700194 705049 873880 852256 922305 926976 966827 983490 955513 1063425 2297259 2406529 1335969 1171974 762328 749243 919767 911791 959310 975067 1012653 1021235 1136247 1133951 5237360 5442534 39.75 71.1 1
12:39:25 2024-01-23 711422 706139 217446 213492 346633 354994 369893 367691 238085 236873 286190 292622 328180 330040 4477032 4852297 6933307 6669122 1228391 1283402 320883 283502 299632 295897 342879 331386 328213 329239 226675 230228 741096 713092 1619704 1561392 482673 477050 693481 705049 880501 851616 914368 928191 972211 982102 947706 1061906 2297259 2403389 1375958 1178670 762328 744730 918460 915719 959310 972279 1004599 1023062 1142892 1139827 5246779 5445715 39.75 71.1 1
12:39:26 2024-01-23 715453 705400 217632 213706 343484 355496 372915 369911 242352 236542 288098 292932 328180 332101 4474046 4811877 6959455 6697420 1222219 1281961 322979 281742 297320 299342 340739 332356 325493 327750 227185 229764 746981 717178 1598329 1546592 478542 476304 694945 703048 880141 852860 915672 924345 972211 982620 945845 1054137 2285989 2406801 1349830 1181273 766794 747141 913256 915719 964813 970149 1001137 1020959 1148769 1143093 5312944 5449428 39.75 71.1 1
12:39:27 2024-01-23 716061 706396 216922 213672 345036 353956 369893 366258 238153 236307 287216 292578 328109 331976 4484358 4803239 6912299 6698030 1238026 1279993 320468 284064 297255 297694 341243 332248 325756 329239 226008 230263 747609 712584 1599428 1557352 478826 474893 692989 700024 883189 857821 912709 921035 976391 991155 954155 1054100 2293993 2416021 1361344 1171140 765157 747619 912572 913122 967843 975757 998287 1013800 1140463 1148906 5261563 5442850 39.75 71.1 1
12:39:28 2024-01-23 713879 706396 217632 213710 345958 355999 373183 367102 242458 237028 287046 293862 328924 333683 4480818 4747869 6878612 6707754 1243679 1281961 320479 283957 297500 297802 341807 333402 327129 330590 227414 228945 750718 707746 1642550 1561779 479938 477719 697223 701055 880141 857821 918287 920830 970762 992593 955513 1050665 2295625 2427564 1413126 1165990 764510 753539 911924 910092 967843 973669 1006821 1010846 1137089 1143093 5267505 5440050 39.75 71.0 1
12:39:29 2024-01-23 710492 706405 217589 218071 347129 354703 371841 368257 240437 238271 286884 294995 328038 331974 4475221 4789546 6864024 6707412 1256691 1281961 321738 284166 296519 298146 342325 333198 327234 327521 227379 229905 746981 707746 1611765 1564838 479938 475701 697223 698995 875741 860261 921686 919509 967870 982656 954755 1057241 2300005 2416021 1405301 1159966 760155 749810 915853 909817 963442 979250 1009769 1015244 1132875 1142284 5205591 5449428 39.75 71.1 1
12:39:30 2024-01-23 712234 707296 218406 215325 347920 353984 373638 366444 239596 237869 286602 294061 328003 334401 4474046 4811722 6846109 6678018 1242414 1281998 320990 283170 299999 297209 342843 331350 325756 327750 227414 228481 744341 711809 1630157 1567677 481645 477653 699239 705049 874500 854748 922999 926702 965129 983490 955026 1061082 2300005 2416021 1361344 1172808 762328 750753 918460 909136 959310 975757 1015699 1019742 1134484 1135557 5237360 5447394 39.75 71.1 1
12:39:31 2024-01-23 711313 705142 217567 215330 346464 353739 369713 368065 239764 237134 286504 292622 327191 330808 4489599 4861557 6932253 6668639 1231028 1280107 320990 283003 299328 295897 342555 331386 326667 329008 226675 229941 755074 713092 1642903 1558457 482330 476304 693973 705049 882177 852224 914368 928191 975007 984091 949278 1058692 2296738 2413337 1336396 1183798 765157 747582 915853 914242 962758 970222 1003884 1020081 1143704 1141477 5271080 5452357 39.75 71.1 1
12:39:32 2024-01-23 714535 705822 217493 214266 346937 354812 372095 369911 242458 236542 287846 292330 329138 331310 4480227 4812837 6938529 6706154 1238287 1277313 320016 284179 298131 297659 342361 331386 325265 329773 225973 230263 742568 707746 1607730 1558457 480882 477050 693973 698995 883074 857821 914368 919729 975007 988324 952801 1046853 2293756 2406801 1361344 1171140 765157 746919 911740 913122 967156 975757 998287 1014574 1144198 1149441 5273150 5452357 39.75 71.1 1
12:39:33 2024-01-23 715385 706432 217628 213702 343453 353920 373493 367361 237721 236873 287693 292006 328216 333371 4467667 4737732 6869267 6698030 1241903 1281961 320054 283467 297536 297209 339746 332428 325756 326762 227414 228996 744919 709413 1595264 1558457 478166 476304 698707 701246 878268 857821 916924 919729 969352 992325 956417 1057183 2295625 2423521 1456971 1161022 763525 751398 913219 909099 964739 981223 1009750 1014537 1137710 1142013 5259880 5442850 39.75 71.1 1
12:39:34 2024-01-23 711313 705900 218406 218071 346328 353920 372920 365451 239322 237904 286302 292402 328180 331346 4474046 4808290 6850576 6678056 1242727 1281659 320990 283083 299787 296794 342879 331386 325791 328480 227185 228516 748629 710790 1641254 1567677 481987 477050 699239 704549 873880 855391 922342 925002 965813 983490 955026 1063425 2300005 2419471 1337853 1171974 762982 753539 921039 911643 960958 978521 1013376 1019630 1134373 1137093 5248694 5442699 39.75 71.1 1
12:39:35 2024-01-23 712052 705405 217597 213706 348907 351641 370002 369327 242352 237274 286817 294168 327156 332892 4483424 4868287 6929204 6673255 1230739 1281998 321061 283431 297248 295897 342879 331422 326667 329275 226675 229941 749923 714111 1601931 1558457 482673 475933 693973 705049 880538 850412 915672 928886 974039 983490 950025 1058809 2300005 2412324 1334477 1185418 766814 746809 920421 915682 963405 973507 1006868 1022618 1143704 1142284 5263529 5446862 39.75 71.1 1
12:39:36 2024-01-23 714461 706134 217294 214623 344522 354707 369966 369355 238119 236177 287545 293343 328180 331310 4477032 4794409 6952285 6696776 1232422 1281726 321025 283467 295963 297729 341567 331888 326515 327786 227061 231016 755069 714111 1607847 1549237 479221 477050 692006 700024 883189 857821 911369 922379 976391 988324 948750 1054137 2294951 2408813 1357506 1178670 767888 747214 914136 918325 966149 971556 1002565 1016840 1148475 1144566 5305127 5455201 39.75 71.1 1
12:39:37 2024-01-23 717594 706432 217446 217894 344553 355999 369411 365451 237954 236542 286777 292373 328145 331183 4480227 4772354 6901227 6688439 1238287 1278256 319794 283900 297234 297244 342325 331386 326667 329542 226008 229941 745510 707746 1612586 1558457 479852 474893 694982 699528 881938 857821 912709 919729 974316 992581 955290 1053717 2292533 2417077 1337853 1172659 764510 749265 913219 913122 965786 976271 1001137 1015730 1142082 1147247 5290108 5449466 39.75 71.1 1
12:39:39 2024-01-23 713394 705905 217667 217836 343484 354493 373183 367655 238119 237073 287765 292006 328216 331848 4470855 4737732 6863926 6715533 1246813 1281961 320990 283431 297176 298146 340499 331888 325791 326762 227767 229227 745510 711061 1608322 1562889 478484 475598 699239 700024 878268 860261 921494 920979 971237 991046 960283 1060316 2294484 2429787 1341619 1165990 764510 752083 911740 913239 967524 973669 1006067 1013127 1137126 1140247 5282542 5443038 39.75 71.1 1
12:39:40 2024-01-23 707775 706405 217268 213706 346364 353956 372131 366293 238188 237073 286777 292622 327915 333942 4477032 4797790 6845275 6691999 1257119 1281052 319051 284334 297536 296829 342879 333198 325826 328281 227414 229754 742562 707746 1622484 1572135 482330 475701 697223 702328 878976 858309 920152 925544 969933 987636 960967 1065517 2309278 2421802 1337853 1174334 762982 755288 919826 909136 962038 973633 1010489 1019742 1134484 1138144 5222419 5442850 39.75 71.1 1
12:39:41 2024-01-23 709171 704407 217632 213706 345565 351893 370002 369911 242288 237382 287455 292587 327650 332892 4480227 4860013 6927305 6682627 1236596 1281998 321738 283467 297572 296794 342879 331117 325791 329239 226675 230299 742568 715131 1587128 1562079 483666 476940 694923 705049 881393 854651 919560 930278 971991 982065 950025 1057278 2301511 2397581 1367102 1175316 761240 748807 919826 915719 958629 973690 1007613 1020118 1140463 1139790 5244947 5451024 39.75 71.1 1
12:39:42 2024-01-23 716537 705405 218346 217863 343528 355730 372131 369355 242013 237677 287675 290873 328587 330808 4474046 4818683 6947854 6706154 1231191 1281998 320704 283578 297897 298146 342602 331422 325791 328281 229254 230894 745222 715056 1603460 1553205 479073 478404 693973 699840 883904 857748 913680 922379 974242 991192 951604 1053913 2290459 2405388 1337853 1175316 765157 744693 912572 916852 967156 974378 1002860 1018290 1146330 1142287 5297556 5458807 39.75 71.1 1
12:39:43 2024-01-23 717631 706109 217632 213710 345318 355999 372920 366551 240175 236577 287216 292684 329209 331418 4467667 4757314 6882577 6691999 1241903 1281998 319251 284099 297572 297694 342614 333149 327555 328529 229524 229086 740569 707746 1613928 1562503 481229 477611 698138 701055 879333 857821 918058 923605 971449 993998 953637 1053717 2293477 2431009 1411170 1165990 764510 752083 911278 910191 967843 973705 1007575 1010846 1139619 1142284 5267519 5441659 39.75 71.1 1
12:39:44 2024-01-23 708279 703250 217441 213710 348637 353920 372131 367691 238153 236177 286813 292587 327191 331884 4467667 4780174 6854158 6696593 1254890 1281052 319805 284569 297002 300516 342663 330741 328518 329362 227309 229925 746981 707746 1614580 1572135 481118 475701 697223 700747 876363 857821 923693 921725 967552 982728 959208 1060016 2303278 2418370 1363264 1165990 762188 753683 919174 907169 959310 979250 1010489 1019742 1131270 1138144 5201666 5441659 39.75 71.1 1
12:39:45 2024-01-23 707272 704398 217667 217827 345600 351893 372131 368511 242423 237073 286871 293755 327191 333162 4470855 4839294 6891902 6664276 1245092 1283639 322728 282893 297464 299874 342494 331745 329216 326621 228015 230086 745510 716900 1597832 1558457 481155 477050 697223 704041 875741 852756 923662 927571 966540 984882 954834 1066166 2298371 2395324 1400002 1174479 760117 747655 919826 913122 959310 975757 1010980 1020118 1141810 1136500 5229883 5458633 39.75 71.1 1
12:39:46 2024-01-23 715543 705405 217667 214724 346642 355999 370002 367727 237755 238045 286338 297901 328216 329345 4477032 4846481 6905009 6673897 1233960 1284590 321857 283930 300066 297069 342181 332860 326667 329275 227414 229941 745510 715904 1648757 1557634 482673 477383 695911 705075 883074 851653 915435 928923 975007 984882 950062 1059964 2296738 2412595 1347911 1185418 766794 747619 915853 915719 964127 972047 1003884 1019356 1142979 1142284 5295444 5442850 39.75 71.1 1
12:39:47 2024-01-23 711342 705135 216957 213740 344522 354994 369929 367727 238119 236542 287333 293862 328216 330844 4464482 4784172 6946926 6707754 1232752 1282764 320633 283431 297176 299523 341602 331422 328518 328635 227220 230657 753530 714621 1611270 1552100 479258 474929 693936 701055 883074 857821 914368 922379 975424 989757 950062 1052227 2290733 2409176 1335969 1171974 764510 746993 913256 915719 967156 975757 1001137 1019742 1144634 1147247 5282529 5449428 39.75 71.1 1
12:39:48 2024-01-23 715527 703223 217632 217871 344518 355999 373183 366587 242458 237073 286848 292077 329173 330808 4461300 4746071 6875046 6697420 1241903 1281052 320054 283551 297320 300158 342361 332932 326667 328512 227414 229121 744919 707746 1617959 1561779 479938 477755 697223 701055 879255 859377 916924 922379 972248 992593 959324 1054286 2293993 2431009 1353668 1165990 767888 753683 910632 911828 970283 979250 1003171 1016042 1140463 1143634 5278772 5441659 39.75 71.1 1
12:39:49 2024-01-23 707397 705895 216922 213745 345596 353956 372131 367691 238849 235812 287252 293542 327915 334982 4474737 4779282 6875046 6701371 1259814 1281961 320504 284334 296555 297766 342627 330741 326776 329436 227220 229658 746981 706735 1607803 1567677 479938 475701 697223 700558 876363 859650 921030 920979 966577 982692 957848 1056884 2305998 2418370 1363264 1165990 760450 753539 918523 908147 960672 973742 1010489 1019742 1131270 1136537 5201666 5445542 39.75 71.1 1
12:39:50 2024-01-23 707903 704407 217663 217831 345565 351857 372131 369391 242423 238028 287648 293542 327402 333289 4478331 4810997 6858252 6687397 1236025 1281052 322799 282999 297608 300671 341843 332140 326776 328236 227449 229744 748452 717178 1598597 1558457 481303 474190 697223 703470 875741 852897 921030 926287 966577 984882 955239 1066535 2298371 2394182 1418917 1174479 760155 747655 918460 913122 959310 975067 1010225 1020118 1140463 1136537 5226149 5452608 39.75 71.1 1
12:39:51 2024-01-23 717622 704407 218686 217756 344562 356372 371841 368252 238987 237939 287311 292826 329066 332322 4480818 4831382 6952172 6683688 1221994 1281998 322000 283070 300429 297729 341602 332896 325528 328813 228875 229941 746981 717178 1596692 1549237 480961 477562 695744 703009 882448 852933 915435 927571 975007 982728 950062 1057241 2290733 2409176 1334086 1181273 767341 747214 915853 916294 965786 972315 1003171 1019780 1149657 1143093 5320137 5442887 39.75 71.1 1
12:39:52 2024-01-23 716061 708948 217423 216231 347674 354885 369785 368396 238747 236402 287549 293435 328499 331238 4477032 4811835 6942739 6696593 1236025 1281998 320575 284334 296798 297729 342073 332122 328018 328778 226709 230692 746116 712584 1603926 1553643 479938 475933 693973 700061 883189 857821 914089 922379 974967 991841 950099 1054174 2293993 2412244 1337853 1171140 765157 747619 913256 914242 967156 973633 1001137 1016079 1142082 1148943 5254024 5456971 39.75 71.1 1
12:39:53 2024-01-23 715478 706368 218158 215628 345949 356934 373602 367181 239764 237099 287464 292274 329138 330808 4474046 4738657 6874165 6696776 1243679 1281924 321736 283431 297176 297659 340224 333131 325756 327750 227926 229157 749268 709774 1592259 1562889 480882 477719 700231 703048 878892 857821 919410 922379 970762 993998 956417 1058804 2293993 2425241 1355587 1165990 764882 752010 913219 909099 965749 973669 1009769 1013763 1136902 1142248 5261567 5442925 39.75 71.1 1
12:39:54 2024-01-23 708001 707370 218136 215321 346464 353884 372058 365451 237755 237274 287976 294018 328145 333815 4465398 4793684 6831885 6669465 1254890 1281961 319051 284733 297500 297209 342879 330384 325791 327750 227220 229905 746981 708395 1608662 1572135 482330 475701 697223 701746 876363 857821 920918 924345 966540 982426 959208 1063388 2304917 2416021 1337853 1165990 761240 754218 918460 907505 962038 979214 1011931 1019083 1134899 1140247 5193663 5434811 39.75 71.1 1
12:39:55 2024-01-23 709102 706396 218088 217944 345565 354994 373793 368475 239093 237239 286871 294425 328145 332676 4464667 4822549 6864813 6678979 1238842 1281961 321025 282567 299328 297766 342566 331350 325756 327524 227926 228801 747818 711809 1605841 1565111 481987 477050 699735 705049 875120 854069 923693 926184 967184 983490 956417 1064567 2297259 2407433 1339736 1173643 763418 749810 918460 910462 960958 977646 1014673 1022618 1139327 1137093 5215315 5427202 39.75 71.1 1
12:39:56 2024-01-23 708939 705396 218066 213680 346292 351821 369893 369321 239286 237134 286777 292622 326205 331346 4467667 4847543 6907444 6659261 1236559 1280070 322000 283083 297536 299678 342879 330312 325826 328742 226675 230657 749102 715642 1596702 1558457 482673 476375 694195 703548 880767 855354 922567 926147 973310 982102 952087 1062631 2300005 2396919 1351749 1178670 762328 746993 924216 918177 960958 974232 1007426 1025580 1142745 1143634 5246779 5447114 39.75 71.1 1
12:39:57 2024-01-23 717003 705405 217667 216079 343493 355926 372131 369615 242458 236577 287693 291688 328676 330808 4467667 4803565 6944187 6683650 1221957 1284731 322943 282963 300211 297694 341290 333402 325493 328742 227379 229905 746981 717178 1592903 1548308 482673 478293 694687 705002 883074 852860 916325 930241 976391 986974 952764 1059964 2297259 2414307 1328436 1186150 768900 748858 917770 917021 966149 973964 1006868 1024810 1146956 1144712 5291864 5445542 39.75 71.1 1
12:39:58 2024-01-23 713083 706368 217597 214374 344492 355496 369893 368799 238153 236542 287769 293862 328641 331346 4467667 4796175 6932329 6698144 1228946 1278256 322716 283864 297464 300158 341807 331852 325493 327786 227414 230981 746429 715131 1608315 1548792 479221 476268 693481 701055 883074 857821 914368 925002 977074 989720 949988 1052190 2294951 2408538 1335969 1175316 767888 747141 914377 918325 967524 972966 1001634 1016024 1148438 1146886 5284229 5434999 39.75 71.1 1
12:39:59 2024-01-23 717558 706139 217411 213672 345006 355999 372657 366551 238119 236873 287869 293755 328676 331418 4461483 4747656 6887957 6687557 1238324 1279835 319475 283542 297536 297416 342325 333402 326667 328246 227379 229157 746369 707746 1606772 1561779 479938 477719 697223 701055 879841 859988 915435 922379 971486 995400 960135 1054432 2294484 2429787 1339736 1172382 767799 751398 913219 913122 967156 973597 1003184 1015244 1140427 1147211 5276910 5442511 39.75 71.1 1
12:40:00 2024-01-23 710487 705405 217624 213672 343449 353920 373707 367102 242458 236873 288098 292897 327650 334840 4458301 4732550 6859921 6696776 1245962 1278256 321025 283467 297550 298389 341531 331350 327499 327256 227414 228910 749923 711300 1596473 1562889 479938 476375 698707 699987 876363 860261 923257 925268 968373 990473 958235 1059072 2303809 2417077 1361344 1159966 762328 750182 916987 914151 963405 979250 1011209 1016062 1134484 1139827 5196212 5427202 39.75 71.1 1
12:40:01 2024-01-23 711313 705396 218487 217800 345529 354994 373711 367691 242147 237642 286750 293755 328145 332138 4470855 4807950 6864813 6668639 1237177 1281998 322716 282642 300217 297209 342325 333198 325791 326727 228475 229192 746981 716154 1623849 1562616 481987 475562 699239 706984 877062 855868 923544 929616 968520 984040 958235 1066090 2297259 2399983 1365183 1176013 762328 751472 919767 913122 965113 977138 1012419 1021570 1140427 1136464 5227941 5449466 39.75 71.1 1
12:40:03 2024-01-23 713252 705432 217632 213693 346642 355168 369929 367691 237755 236873 286307 294367 328145 329310 4474046 4849927 6911573 6674200 1228983 1280107 321061 284036 297572 297730 342879 332122 327360 329471 227026 230263 742568 714111 1596961 1562079 484737 479491 695911 707058 883904 853437 918212 932655 974860 984882 950025 1056809 2298228 2406801 1338316 1178670 763418 746956 922439 917021 959310 975067 1009049 1024556 1143704 1143093 5239288 5438885 39.75 71.1 1
12:40:04 2024-01-23 715547 705639 218123 213702 343493 355496 372657 369947 239396 236542 287693 292897 328180 330808 4467667 4803565 6957760 6696776 1235277 1280030 322979 283396 297255 298354 341542 332356 325756 328246 227220 231092 767748 715904 1608641 1553205 479450 479083 694960 700907 885794 857748 915435 925002 975656 992593 953678 1055379 2290733 2406801 1363264 1175316 767341 747141 913219 918316 968530 974378 1001671 1019742 1151289 1145554 5295721 5435037 39.75 71.1 1
12:40:05 2024-01-23 717594 706143 217597 214186 346102 356503 372131 366551 238085 237073 286813 293692 329173 331418 4464667 4729992 6882577 6683370 1238914 1278256 319794 284299 297500 297694 342843 332374 327555 331977 228875 230015 742568 707746 1603311 1561392 481677 479083 695949 701055 882563 860261 915156 923381 976391 991119 955513 1054137 2295625 2434461 1328436 1169318 767799 753683 911924 912475 968530 983062 1003133 1016766 1138775 1146335 5267505 5435263 39.75 71.1 1
12:40:06 2024-01-23 709171 704407 216736 214369 345278 351893 372131 367390 238119 235742 286777 294374 327191 331346 4464667 4764828 6854600 6696776 1254890 1280107 320504 284720 296966 298352 342591 331207 327392 327644 227309 229799 734769 707240 1619766 1571802 480961 475701 697223 701055 878976 860261 922999 922379 969388 988371 958528 1060290 2300005 2416021 1353668 1161848 760155 753613 918460 907812 963442 980670 1011931 1016024 1131270 1139827 5188554 5432294 39.75 71.1 1
12:40:07 2024-01-23 708242 705396 217632 217796 345529 354743 373183 368763 242352 237274 287266 293862 328145 332351 4467667 4802735 6874165 6669425 1240454 1282378 323679 282426 299219 297658 342181 331207 328286 326621 228299 228660 744919 713341 1598416 1562889 482182 476304 699202 705049 875120 855083 921964 928191 967184 984882 956687 1064605 2297259 2406431 1337853 1173369 762328 749810 918460 913122 960958 975757 1013177 1020081 1140427 1136362 5220477 5449428 39.75 71.1 1
12:40:08 2024-01-23 712470 704403 217667 213706 347129 354994 369929 367691 237755 237073 286128 292622 327685 331940 4464667 4837215 6911573 6669465 1231870 1280030 320883 283289 297428 297658 342807 331709 325756 329506 227026 230112 744039 715904 1615913 1558457 483360 477050 694923 707058 880538 852897 918265 930166 974316 983490 952087 1060327 2300005 2406801 1357506 1178670 764612 749154 919826 917021 962038 975757 1007613 1024594 1142979 1143093 5239288 5440050 39.75 71.1 1
12:40:09 2024-01-23 715481 704407 218276 213702 344492 354994 370038 369651 242387 236542 287751 292932 328180 330808 4461483 4794292 6961604 6692634 1224841 1283677 323553 282928 299292 299523 340811 332896 328018 328529 227379 229227 746981 717178 1605861 1548792 479938 479009 696236 704549 883867 854748 915548 925492 975007 988324 948605 1053764 2287479 2403872 1357506 1178670 767799 747141 915203 916943 965786 973002 1001671 1019742 1149620 1143669 5301340 5443038 39.75 71.1 1
12:40:10 2024-01-23 716571 706139 216957 218213 345006 355999 369966 365487 238119 236542 287419 293755 329408 331418 4464667 4786131 6903295 6687987 1237397 1278212 319251 284836 297104 300188 342566 332122 325791 329275 228605 230373 739993 709774 1628762 1557352 479938 475562 694195 701055 884327 860261 914368 922379 977777 992593 954155 1054100 2296984 2423264 1361344 1170308 766701 750405 913256 914242 967156 973669 1002289 1016803 1140463 1148094 5278772 5432294 39.75 71.1 1
12:40:11 2024-01-23 713520 702993 217632 218178 343453 353920 373183 367102 239467 236542 288134 290873 328180 334216 4462631 4724855 6878965 6678018 1239816 1280030 319499 283502 297500 297244 341519 332644 326631 329275 227220 229905 746369 707746 1602294 1558457 479938 477719 696236 701055 882802 860261 916325 922379 975007 990363 955513 1053312 2290733 2425081 1358352 1168608 768436 752047 911777 911605 968530 973669 1003997 1014522 1139655 1146335 5267505 5421292 39.75 71.1 1
12:40:12 2024-01-23 706322 705400 216585 214369 344518 351857 372131 367102 238085 235532 287405 293257 327402 334729 4464998 4754402 6854600 6698030 1245458 1277313 320776 283325 296172 297729 340775 330348 327234 326798 227414 229192 748452 712075 1624008 1567677 480195 475701 698212 698995 875741 860261 922114 922379 966577 988288 956417 1059941 2300005 2414307 1370940 1159966 761593 751477 915853 909136 962075 979250 1010489 1016766 1132875 1139827 5194243 5439149 39.75 71.1 1
12:40:13 2024-01-23 709289 704407 217632 218102 345529 354703 373529 367440 239357 237763 286669 293649 327543 332064 4461953 4780692 6865244 6664690 1241016 1278219 321512 282682 300429 297209 342879 331350 325791 327786 227414 228836 747200 711809 1606869 1565455 482673 474857 700231 704864 874500 855391 923693 925492 967870 984613 957132 1063462 2300005 2418370 1337853 1173643 762328 750331 918460 913122 962075 973597 1013177 1020118 1142082 1133222 5216750 5445542 39.75 71.1 1
12:40:14 2024-01-23 713520 705712 218066 215633 348907 353630 369785 368655 239764 237134 287073 295311 327508 333304 4470855 4867078 6942773 6669311 1235142 1280746 322036 283431 297536 297694 342879 329421 327764 328515 227026 230299 743130 716154 1596961 1558457 481303 475701 695215 704048 878892 854748 918265 926184 972174 982102 952801 1066535 2300005 2397581 1343503 1175316 761240 747141 921131 917021 959310 975757 1009769 1021607 1142892 1139827 5229883 5447394 39.75 71.1 1
12:40:15 2024-01-23 719210 705863 218698 215472 346937 355962 371950 370354 239764 237904 286835 293343 328907 329345 4465801 4827949 6901728 6659261 1228069 1278219 321025 283431 299328 297572 342879 331386 326667 329275 226709 229941 744039 712815 1637451 1557352 482673 476304 693178 705804 882448 851616 915548 930278 975007 984882 952124 1056809 2295625 2412595 1362265 1183798 764510 746993 916987 915719 964127 973002 1007575 1023864 1144598 1144712 5252053 5443038 39.75 71.1 1
12:40:16 2024-01-23 714028 704288 217493 216208 346937 354848 371950 369911 242423 236142 287657 292613 327897 330308 4448936 4785020 6934253 6678018 1222207 1277350 322751 283061 297897 298598 340811 331422 327555 327786 227414 230657 746981 716154 1601925 1547206 479598 477383 695744 703048 882448 855391 916978 924837 975007 988324 948641 1056907 2287479 2403389 1335969 1178536 767341 744767 913256 916943 967156 974798 1001708 1019742 1150146 1148517 5291737 5442925 39.75 71.1 1
12:40:17 2024-01-23 718103 707135 217528 213672 345278 355999 370002 366336 240269 236542 286777 293755 328145 331183 4467667 4730563 6882301 6678203 1238324 1276408 320019 283900 297018 297729 342325 332122 326667 329506 227026 229262 746369 707746 1595506 1558457 480961 477755 696902 701055 881938 860261 915435 922379 976119 991192 955513 1054100 2290733 2435699 1332558 1168608 767799 752083 911653 911643 968530 979834 1003847 1019083 1140948 1148774 5278799 5427202 39.75 71.1 1
12:40:18 2024-01-23 708437 705405 216961 216240 347911 351893 373183 367102 242423 236908 287927 292310 328145 332351 4458301 4724261 6845275 6687397 1244074 1278256 320539 283034 296757 298598 340811 331350 326776 326798 227449 229227 749923 711568 1594545 1560671 478830 474893 699239 699032 876363 860771 922342 919729 968666 991192 959245 1061831 2290733 2412595 1454976 1159372 764628 751324 915444 910017 968902 981259 1007463 1015449 1137673 1144091 5239288 5419456 39.75 71.1 1
12:40:19 2024-01-23 710537 705405 217637 217765 346364 354743 372929 366293 242387 237274 286338 297692 327650 333468 4452111 4791829 6817299 6663883 1240645 1280143 320990 283467 299364 296759 342361 333198 325756 327786 227414 228650 740959 709774 1639983 1567677 482673 474893 700231 704041 875120 856605 923693 927563 967184 984882 958565 1063462 2300005 2418370 1335969 1175173 762103 753539 921039 912975 962038 977829 1016273 1022618 1140948 1137167 5202312 5419456 39.75 71.1 1
12:40:20 2024-01-23 709406 704398 217532 218169 346607 351893 369929 368835 242458 237302 286813 292691 327191 331381 4459111 4830479 6882577 6669425 1235988 1280143 323014 282999 297275 297838 342361 333909 327799 326727 227449 230460 742568 717178 1599395 1558185 481987 476712 697223 703968 876399 854748 922379 928886 968666 982620 953674 1066246 2298371 2393396 1420836 1176992 761090 751398 921732 915645 962038 977792 1010943 1021607 1142892 1137020 5220477 5440680 39.75 71.1 1
12:40:21 2024-01-23 714266 704407 217602 217729 346642 355816 369966 367727 242387 237843 286101 293755 328180 331528 4458301 4824519 6911573 6654511 1224256 1278256 321025 283467 300247 295897 342361 332392 327129 329275 227026 230657 745510 713092 1650445 1557352 482673 477526 694760 705075 883074 852256 916978 930241 976391 984882 954358 1062363 2300996 2397143 1347911 1178670 764077 745676 921076 917673 959310 974378 1007613 1026238 1142892 1143093 5216555 5432294 39.75 71.1 1
12:40:22 2024-01-23 715485 705630 217706 213745 343528 354994 370038 368835 239268 237109 287455 292897 328145 330344 4461483 4794292 6932442 6668639 1220143 1278212 323050 282532 297536 297694 341026 332392 325528 327786 227061 229941 743469 717178 1580997 1547041 479598 477755 695252 704048 881938 856605 915435 926169 976851 993284 949841 1053913 2287960 2411242 1359425 1182038 768436 747141 915853 918280 966836 973002 1001708 1020118 1149292 1144602 5284267 5423365 39.75 71.1 1
12:40:23 2024-01-23 714535 704636 217259 213740 347651 354493 369893 368280 238119 236142 287082 292168 328145 330844 4458301 4786863 6919878 6678866 1225445 1278212 322786 283467 296591 301309 340811 331386 325756 327786 227026 230657 746981 715131 1601589 1549237 480689 476304 693178 700558 885756 860150 918058 923605 977777 991083 949915 1059525 2294484 2405094 1363264 1171974 766519 748623 913219 917673 967843 973597 1003997 1019016 1144634 1145591 5246537 5423327 39.75 71.1 1
12:40:24 2024-01-23 717592 703214 217294 213558 345041 355999 372657 367215 242119 236542 286575 291865 328216 329310 4448936 4729385 6854600 6678018 1238362 1277350 320504 283533 297536 297884 340296 332932 327360 327821 227414 229227 740053 707468 1599103 1558457 479938 480786 699921 703627 881356 860261 919598 922305 974076 993961 959600 1058692 2290733 2430868 1335969 1165990 767341 754218 911740 911643 968530 981399 1006858 1016079 1138775 1143093 5263744 5422928 39.75 71.1 1
12:40:25 2024-01-23 706359 705396 216771 215975 345596 351929 370038 365522 238153 236542 286566 293542 327191 331346 4455123 4775033 6838982 6687228 1254890 1280107 321025 284299 296591 297729 342879 330384 327534 327821 227414 229976 758060 707746 1654273 1566086 480195 476976 699202 699877 878231 862709 922850 922291 969315 991192 958528 1061291 2297259 2414307 1480189 1160514 764510 751514 914340 911791 965065 984177 1010489 1015281 1135480 1142284 5226265 5436170 39.75 71.1 1
12:40:26 2024-01-23 710806 705396 217667 217791 346607 354994 373183 365487 242423 237677 286436 294481 328145 330844 4458025 4786863 6810685 6650257 1251309 1278292 319087 284370 297500 296794 342879 330884 325826 327750 229362 229693 736219 707746 1623994 1574370 482673 477050 697931 702438 878855 857821 922227 924345 968410 988998 959282 1065775 2300005 2422618 1365183 1165160 761784 754218 919826 907848 962075 980670 1010225 1021235 1132875 1139827 5179155 5411449 39.75 71.1 1
12:40:28 2024-01-23 707272 704407 218311 217800 345323 351857 372920 369947 242083 237310 287464 293755 327191 332892 4455123 4839530 6863926 6659132 1233954 1278021 321452 283308 297608 297519 342350 331171 329449 329202 227821 229799 746116 717178 1620895 1561392 481987 477050 697223 702973 876399 855120 923996 928886 969388 984882 955720 1069447 2295625 2400626 1363264 1174204 762441 749154 919174 913122 960958 973597 1013214 1021644 1140463 1135661 5207351 5432294 39.75 71.1 1
12:40:29 2024-01-23 712239 703900 217632 213409 346678 355496 369966 367138 242423 237274 285904 292587 327685 331940 4451948 4827949 6882577 6621625 1227193 1278012 320776 283651 299074 297658 342771 331278 326667 329399 228228 229970 741096 713853 1596702 1557352 482673 476340 694923 707058 881905 851653 915435 930240 976317 984882 950099 1057278 2298371 2409176 1332558 1182955 765157 750405 917807 916370 963442 973002 1006104 1023136 1143015 1143093 5235548 5411726 39.75 71.1 1
12:40:30 2024-01-23 712348 703909 217259 213745 343493 353956 369966 368871 242288 235812 287252 292932 327191 329417 4458301 4775747 6947736 6678866 1224035 1280030 322907 283091 297176 299632 340631 331278 328054 327644 227026 229227 746981 715131 1624397 1567346 479938 477719 696236 704048 881356 855868 916978 924837 975007 988324 948678 1053764 2284194 2401685 1390874 1177880 766701 747141 913256 917016 966885 973002 1003171 1019780 1149657 1145359 5292133 5432294 39.75 71.1 1
12:40:31 2024-01-23 717594 706139 217294 213740 344522 355730 369929 365487 238119 236542 287028 293549 327897 330443 4452111 4753563 6909007 6687987 1231794 1279956 320847 283289 297176 298422 341771 331314 325756 328246 229199 231056 789436 714621 1594917 1549237 479938 479491 694960 701055 884954 857821 914368 925002 975656 991155 950025 1054515 2290733 2406801 1363264 1171974 766814 746883 913219 917021 968530 973597 1001671 1019742 1146956 1148906 5263744 5423327 39.75 71.1 1
12:40:32 2024-01-23 714404 707182 217597 213706 344487 355999 373183 366587 240104 237073 287419 291049 328907 331041 4452260 4711267 6875046 6669122 1240070 1279046 319759 284361 297946 297694 342278 334146 326318 329471 226991 229227 744919 707746 1622240 1558457 481303 477683 696200 701055 883074 861484 916978 922379 976391 993998 956872 1054100 2290733 2432003 1338790 1170152 768976 753077 913219 914242 970594 973669 1003997 1016766 1140427 1148058 5267505 5430671 39.75 71.1 1
12:40:33 2024-01-23 709443 705405 217619 214365 346261 353920 373183 366587 237721 236873 287657 292006 328145 331346 4452729 4717935 6856691 6692334 1241016 1278212 321153 284050 297067 297659 339710 333131 325756 326991 230013 229051 746369 707746 1595369 1558457 479510 477755 700231 702549 880141 857821 919410 922379 971486 993998 959208 1058692 2290733 2425241 1452981 1162675 766794 752010 913219 910462 967843 979250 1009769 1013800 1136902 1141440 5239288 5411651 39.75 71.1 1
12:40:34 2024-01-23 708205 706405 217632 218102 346607 353920 372095 365123 242387 237274 286302 294168 327420 332027 4465278 4784442 6828868 6669529 1256128 1280030 319983 284299 296555 297766 342591 330705 326740 327485 227220 229905 746981 705856 1645695 1567677 481303 476375 697223 701055 876363 859650 922999 922379 968557 988056 959208 1059941 2300005 2416021 1337853 1162675 761203 753150 917807 909509 963442 982056 1011931 1018978 1132875 1139754 5178027 5411651 39.75 71.1 1
12:40:35 2024-01-23 710300 705396 217667 218062 345823 354707 373183 367102 238424 237763 286526 293442 327897 333068 4449339 4787860 6822540 6658984 1241764 1278219 320847 283848 297284 297946 342325 332216 327591 329902 226868 228836 743778 709774 1610407 1567677 482399 477050 700231 705049 875120 856605 924735 926317 967184 984882 957096 1065366 2297259 2416021 1337853 1171974 763418 752393 918460 910425 959310 977657 1013139 1022693 1134484 1137167 5196745 5430671 39.75 71.1 1
12:40:36 2024-01-23 706695 703909 217632 213528 345010 351569 369677 368511 239322 237099 286669 293407 326029 332748 4461953 4811459 6883629 6659979 1231282 1278212 322453 283061 297536 299523 341843 331081 327234 326727 227379 229905 746116 716900 1588378 1558457 480961 476375 696730 705039 876363 854106 920993 928191 968630 984882 954834 1072173 2295625 2400957 1482224 1175316 760155 748733 921131 913122 959310 975067 1011931 1020118 1142082 1136464 5211072 5430671 39.75 71.1 1
12:40:37 2024-01-23 716275 704142 218406 214951 346901 355638 369749 367511 239428 237466 286163 294303 327738 331307 4455288 4828972 6887845 6640569 1228983 1277974 320990 283431 300211 295932 342325 331386 326667 329275 227185 229941 744039 713092 1623723 1558457 482673 478935 695215 704540 883189 852860 915435 930902 976391 984882 952801 1060053 2293993 2409176 1358352 1184452 767341 748586 916987 917021 964813 974378 1006821 1024594 1144598 1144712 5263718 5441816 39.75 71.1 1
12:40:38 2024-01-23 715208 705318 217493 214270 346937 355387 369785 369465 239764 236402 287715 293039 328145 330308 4459774 4791829 6934684 6650144 1217123 1278212 321702 281715 299787 297451 340739 332392 326667 327750 227220 229227 745510 717178 1618317 1547692 481303 477719 695215 705049 883184 854106 915397 927497 976851 982692 949315 1059485 2284707 2408905 1351749 1183798 767341 748586 918296 915719 965028 973002 1003847 1025036 1146220 1144712 5290108 5442647 39.75 71.1 1
12:40:39 2024-01-23 712470 704293 217120 216208 346937 354812 369929 369319 238085 236142 287657 292330 327861 330772 4461483 4780953 6905009 6669311 1222397 1276397 322979 282963 297464 298146 340703 331852 327360 327750 227026 229905 745510 716154 1610379 1543375 479938 479837 696730 704549 881786 854106 916978 925492 976391 988288 949988 1059208 2286333 2406801 1355587 1179379 768436 747431 916301 917021 965749 975067 1004599 1020118 1150109 1146886 5307177 5433493 39.75 71.1 1
12:40:40 2024-01-23 714192 704256 217085 214190 345287 354994 369597 366551 240065 236331 286741 292097 327650 330344 4455288 4798524 6882577 6669274 1230107 1276397 320990 283864 296555 297694 341290 331350 325791 327750 226709 230692 746738 713092 1608781 1549237 479938 476304 693973 701055 884442 857821 914052 925002 978021 992593 952801 1058692 2290733 2406529 1353668 1171140 765157 747141 915853 917021 968530 973633 1004621 1019083 1147461 1151220 5256118 5411374 39.75 71.1 1
12:40:41 2024-01-23 714535 704641 217446 213375 346365 355926 372058 365451 242423 236542 287068 292578 328180 330443 4442739 4720112 6848415 6669311 1236025 1277313 319051 283431 297009 297451 341843 331350 327518 329275 225973 229941 744039 707746 1596000 1557634 479938 475598 693973 700024 883189 860758 914743 922379 976391 991192 955513 1053349 2290733 2425241 1350527 1171140 768900 752047 911924 914653 971667 981223 1003997 1018393 1140948 1148737 5263718 5407768 39.75 71.1 1
12:40:42 2024-01-23 708784 705405 216922 214335 344518 351821 371805 366959 242423 235050 286813 293755 326170 331346 4445909 4736692 6850300 6678018 1251196 1276397 320990 283864 297061 297451 342325 330348 326776 327256 227061 229262 746981 706735 1630275 1565111 480581 475701 698968 700024 876363 859554 922999 922379 967945 988324 956417 1060290 2298228 2412595 1415083 1159966 764510 754149 918296 912808 966149 981947 1008863 1018843 1137636 1143093 5229275 5421292 39.75 71.1 1
12:40:43 2024-01-23 707360 705396 217423 215027 346324 353920 370002 365159 242458 237239 286338 294374 327650 330808 4448936 4771634 6801252 6668639 1251309 1278212 318792 284299 297572 296759 342879 330813 325791 327485 227220 229941 746981 705726 1605102 1572135 482107 476712 697223 702549 876363 857821 922305 925002 969352 982692 963415 1063462 2300005 2423281 1343503 1168275 762328 754108 921076 910994 964776 981296 1013338 1021198 1132875 1140284 5178825 5424060 39.75 71.1 1
12:40:44 2024-01-23 708279 703909 218311 217796 345287 354994 373183 367691 242352 237274 286338 292613 327191 332086 4445909 4773879 6801252 6650257 1248154 1276397 318569 283542 299582 296759 342879 330849 325756 329436 227026 229623 746981 707746 1613593 1571019 482673 476375 699239 703048 876399 857213 920955 924087 968666 982692 959245 1063619 2307607 2420515 1397477 1164942 762328 754463 918423 910092 964813 982092 1012653 1018805 1131601 1139754 5181854 5426798 39.75 71.1 1
12:40:45 2024-01-23 710487 705396 218276 217863 345525 354743 373183 367138 241978 237642 286777 293755 327191 330344 4448936 4775127 6831885 6650257 1239724 1278256 320504 283079 299787 296759 342879 331350 325756 328246 227220 228836 750059 709774 1638129 1567677 481765 477050 700231 705049 875741 857213 923693 926184 968373 986886 963710 1064829 2302169 2420515 1339736 1172659 764510 752010 919826 911791 963442 979834 1013861 1022693 1135443 1140105 5203402 5421292 39.75 71.1 1
12:40:46 2024-01-23 708205 703904 217597 217863 346328 351857 369929 368244 242423 236542 286777 294125 326241 331081 4452111 4843147 6887957 6650144 1231756 1276397 322000 283202 297500 297451 342325 331128 326776 327750 226481 230076 750595 716154 1609289 1556248 480961 474101 695215 704048 878892 857087 920577 931506 972027 983381 954722 1069523 2301033 2390215 1436601 1173643 760117 746956 923008 913122 959310 975757 1011931 1025430 1142082 1136500 5201666 5430671 39.75 71.1 1
12:40:47 2024-01-23 715495 704398 217597 214273 345565 355999 369929 366587 242423 238204 285989 293450 328180 331999 4449624 4822109 6882577 6631577 1226783 1276397 321025 282963 297536 297694 342879 334146 326667 330370 226675 229905 741096 711809 1593578 1555852 482673 476304 695417 707021 883867 853437 918942 930754 974897 984809 952343 1058242 2293993 2406801 1337596 1183726 764510 747619 917807 916852 964428 973002 1006858 1023136 1143704 1144712 5227941 5421292 39.75 71.1 1
12:40:48 2024-01-23 713043 702422 217294 214182 343493 354112 369857 368799 242352 235777 287455 292932 327191 330308 4442739 4756906 6892682 6663883 1230107 1276397 320990 283431 296555 297729 341567 331081 325493 327786 226516 231016 749769 712075 1616723 1553991 480195 480513 694466 700944 883904 857674 916903 927361 977740 990419 949988 1057183 2291681 2403985 1363264 1177880 768501 745676 913256 916980 968530 975067 1006067 1021235 1150473 1145554 5282542 5430671 39.75 71.1 1
12:40:49 2024-01-23 717585 705193 217632 213710 345323 355999 369966 365451 242458 236507 286539 293549 328180 331183 4448936 4735290 6863926 6659261 1237090 1278212 319087 284099 297500 297659 342361 331386 327129 329275 228228 230015 746981 709774 1616707 1558065 481266 478404 695949 700871 885509 862096 916325 922379 974967 993284 956417 1053163 2290733 2430411 1344073 1168608 768984 753683 911924 914242 968530 979250 1001708 1016803 1139619 1144745 5258099 5396197 39.75 71.1 1
12:40:50 2024-01-23 706322 703913 216922 214369 345045 351857 372131 367102 242458 235742 286813 292684 327191 332118 4442739 4746071 6845275 6687397 1254853 1277313 321701 283551 295534 297694 342591 333198 329216 329939 229362 229121 746981 707240 1637722 1566959 481569 477050 699202 699987 876363 859517 926854 922379 968593 988360 956417 1063047 2295395 2414307 1476119 1159335 765157 751324 915853 911828 964381 983481 1010489 1015281 1133837 1143093 5214970 5426798 39.75 71.1 1
12:40:52 2024-01-23 709289 704398 217667 218062 345560 354456 373183 365487 242352 237642 285900 293755 327685 331990 4448936 4771634 6801252 6650492 1253994 1278212 318803 284360 297536 299523 342807 330705 328518 327644 227274 229086 746981 706363 1616455 1571019 482197 476712 697223 703751 878194 857821 922342 925002 972002 988093 959282 1063462 2300005 2418370 1363264 1169318 762439 753683 919826 908902 959310 973705 1011931 1021964 1134484 1139790 5182855 5413563 39.75 71.1 1
12:40:53 2024-01-23 705114 702408 217632 217827 345268 351857 370002 368799 242253 237073 286871 293898 326205 332856 4442596 4824111 6863926 6650212 1232960 1280746 322346 283091 297392 299378 341699 332976 327622 329866 227274 229905 746116 717178 1622407 1557634 482325 476375 697223 705049 876399 854601 923418 928923 969352 984882 954834 1066279 2295107 2390141 1422907 1173643 760155 746956 921785 915719 959310 974888 1011931 1021607 1142892 1138144 5203635 5435263 39.75 71.1 1
12:40:54 2024-01-23 716459 704403 217632 217532 345287 355496 370002 368257 242048 238045 286101 292932 328180 329310 4451948 4797940 6886144 6640494 1227549 1278175 320847 283374 300429 297622 342699 331314 326667 329506 226675 229262 742568 713834 1620185 1556248 483360 477047 695949 707149 883074 852860 916978 931599 976391 982620 952801 1059536 2295625 2412595 1354440 1183798 765157 749339 918460 917021 962979 974378 1007575 1024631 1145445 1145523 5229883 5424552 39.75 71.1 1
12:40:55 2024-01-23 712955 702412 217450 215628 343528 354994 370002 369391 238119 236142 287693 292373 328180 330844 4448936 4780203 6933307 6669240 1223272 1281421 323553 282963 297536 298389 340811 331888 328250 328635 227061 229905 746981 717178 1619318 1548308 479938 477755 696236 704005 883074 854748 921245 928923 974930 988324 950025 1060015 2287479 2405094 1353668 1179379 768436 746526 914345 917016 965786 975067 1003171 1021964 1152106 1143937 5286316 5443449 39.75 71.1 1
12:40:56 2024-01-23 716297 704407 217259 213745 344527 354994 369893 365522 238119 236542 286871 293343 327543 331565 4445765 4774855 6884425 6669122 1235988 1276408 320539 284952 297212 299383 341807 331386 325756 328778 226008 230318 740545 710554 1621467 1553643 479938 476304 693178 701055 884987 859517 915548 922379 978494 992593 954155 1052264 2290733 2420085 1353240 1168645 769014 750790 915443 913122 968530 973705 1001708 1017552 1140463 1148094 5252485 5413563 39.75 71.1 1
12:40:57 2024-01-23 710487 704407 217632 214220 343458 351893 373183 367138 242387 236342 287693 292274 327915 334967 4450527 4701529 6856691 6668639 1240963 1279798 319251 283542 299371 297451 340009 333149 326667 327291 227449 229227 738624 707746 1590711 1558457 479938 477792 700231 703048 879255 859988 918024 922379 972211 991670 958086 1057183 2290733 2424125 1343503 1165990 765157 752083 913256 910462 968902 979250 1007613 1013763 1135480 1141902 5239288 5413563 39.75 71.1 1
12:40:58 2024-01-23 706359 704393 217446 217863 346116 353956 370002 364903 242493 237395 286589 294706 327897 333556 4446160 4763834 6807597 6669449 1252607 1278212 319428 284783 297500 297802 342879 330616 325826 329436 227414 230015 745510 705726 1629764 1571019 482673 476712 697223 701055 878268 860261 923693 923530 969388 988324 961364 1063047 2300005 2418370 1337853 1165990 762328 754612 919826 909443 962075 980670 1012653 1021235 1132875 1138144 5178146 5421292 39.75 71.1 1
12:40:59 2024-01-23 706229 703397 218487 217827 345045 351641 373265 368547 238987 237134 286669 293237 327773 332748 4446160 4770457 6855461 6640974 1235404 1276445 322000 282656 299328 297209 341843 332216 325756 325848 228121 229227 744919 712830 1591687 1562616 482330 475969 700231 704005 875120 854785 923693 928886 965857 984882 957848 1066316 2293993 2403389 1365183 1173643 762967 750946 919826 913122 964127 973633 1013935 1021607 1139619 1136537 5192260 5422928 39.75 71.1 1
12:41:00 2024-01-23 710450 704179 218101 215932 348907 351713 369785 368655 239428 237134 287073 295202 327014 331238 4448936 4823039 6888070 6654511 1234260 1276445 322751 283779 297284 297838 341879 330384 327799 327256 227061 230657 737669 717178 1635287 1558457 481303 475445 697223 704005 878892 855391 922379 930938 972248 982656 955513 1068095 2300005 2390789 1411170 1173643 761240 748481 922476 915719 959310 975757 1012643 1023099 1142892 1139827 5207351 5437921 39.75 71.1 1
12:41:01 2024-01-23 718344 705405 218206 214424 345423 355999 369821 367511 239428 237904 286620 293656 328216 329345 4452521 4794292 6873251 6640871 1227663 1278256 321025 283003 297608 297730 342879 331386 326667 329275 226709 229905 742568 712584 1613711 1557352 483360 477719 695252 705075 884617 852256 915622 931599 974242 982656 952801 1058430 2295625 2409176 1334477 1182955 764510 747692 918523 915645 964381 975067 1007613 1024631 1146293 1144712 5230332 5411576 39.75 71.1 1
12:41:02 2024-01-23 716061 704297 217988 215633 346447 356197 369966 367691 238424 237274 286929 292168 327897 329345 4439571 4785020 6901227 6640503 1217616 1276397 321025 282567 300284 297802 340811 332428 327092 328512 229362 229941 752088 716154 1606590 1549237 482673 477562 695252 704540 883101 852897 915548 928923 975656 982728 954155 1058430 2290459 2409176 1355587 1182955 767799 749847 917155 915546 965786 973002 1005830 1021607 1149292 1146886 5286361 5421856 39.75 71.1 1
12:41:03 2024-01-23 712470 706102 216926 213740 344558 354456 369337 367404 240299 235777 287216 293343 327685 330844 4451948 4756980 6892719 6668639 1231305 1275491 319699 283864 296973 297694 342336 331350 325756 328742 225973 230425 750595 711061 1610408 1555852 479938 476268 693141 701055 885583 860261 914368 922379 975656 993998 954155 1057183 2290733 2416021 1361344 1171103 765157 749117 913219 917673 968530 981186 1004621 1019083 1144827 1151220 5257942 5429036 39.75 71.1 1
12:41:04 2024-01-23 714535 705405 217632 215628 345414 355999 373183 365416 242423 236993 287981 290873 328641 331418 4442739 4720112 6846109 6650144 1238324 1278212 319696 283864 297500 297209 341771 332356 326667 329204 227026 229227 743469 706735 1609036 1558457 481569 477755 697223 701055 883184 861484 917401 922379 976391 991192 955703 1054025 2290733 2431009 1367102 1165990 770002 754218 913689 914242 973090 982687 1008308 1016616 1142571 1146261 5248694 5407768 39.75 71.1 1
12:41:05 2024-01-23 706249 704398 216701 213745 345560 351713 372095 367102 238119 236107 286741 294581 326205 331346 4445909 4743458 6835950 6674311 1250816 1276397 320729 283524 296519 298598 341807 330813 326776 327220 227414 229905 746981 707746 1596862 1558457 479938 477050 699239 700024 876363 861381 922082 922379 969315 992593 957811 1061837 2293240 2416021 1430732 1164942 767918 752705 915444 914000 968940 981296 1010339 1017628 1137986 1143093 5230332 5419757 39.75 71.1 1
12:41:06 2024-01-23 707235 704151 217427 213049 349378 351857 372657 367102 238153 235742 286745 293471 326205 331346 4442739 4746071 6835950 6669311 1249026 1278212 320954 283396 296131 300904 341807 330312 327234 329202 227379 229227 746981 709037 1613436 1567337 482399 476375 698212 701055 876363 860261 925010 922379 968630 988288 959208 1062952 2304317 2415681 1445002 1160794 764232 751175 918067 912695 966836 983299 1011931 1016803 1137089 1143634 5205591 5426798 39.75 71.1 1
12:41:07 2024-01-23 711313 705396 217632 217725 345600 354456 373183 366515 242182 237607 286539 293166 327650 330808 4436531 4769958 6801252 6650492 1251309 1278212 319016 284197 297536 296759 342879 330348 325791 327750 227379 229227 745510 706363 1609436 1572135 483360 477050 699202 703249 876363 857821 924206 926976 971486 988056 965085 1069334 2303809 2422891 1361344 1166607 763305 755141 921076 910154 964127 982092 1014673 1022693 1134484 1139827 5173449 5396160 39.75 71.1 1
12:41:08 2024-01-23 710300 704407 218324 218102 345287 354994 373711 367655 238925 237476 286741 293905 327614 330772 4442739 4768508 6801252 6640503 1244149 1279121 319016 283507 300005 297209 342879 331350 327591 327984 227026 229192 745510 707746 1615110 1567677 482673 474893 700231 705049 878268 857213 923656 927524 968410 988961 960967 1066386 2301033 2420515 1343503 1165774 762291 754612 920421 909443 965113 983481 1010980 1021964 1133249 1139827 5170731 5439559 39.75 71.1 1
12:41:09 2024-01-23 709014 704407 218088 218066 345010 354456 373183 367691 238424 237239 286302 293343 327650 331310 4439294 4766560 6801252 6649882 1240645 1280030 319499 282567 297248 295897 342879 331350 325756 327750 227220 229032 743805 707746 1608493 1567677 482673 475598 701225 705049 879603 858309 924867 927635 970622 987672 960967 1066392 2301033 2416021 1365183 1165990 761521 755650 921785 909136 962038 981223 1010943 1019046 1133679 1138948 5163136 5403898 39.75 71.1 1
12:41:10 2024-01-23 707235 703411 217667 218106 345010 353920 372657 368763 242352 237274 286512 293343 327650 332082 4445909 4775629 6841231 6649882 1236596 1277984 320704 281742 297284 297946 342361 331350 325721 325813 227767 228836 749631 711809 1622018 1565455 482673 479083 701115 707021 876326 856186 923942 930278 968483 986203 961194 1064567 2300005 2421091 1363264 1171662 764510 754218 921039 912695 960958 973705 1013376 1022693 1135406 1139790 5181739 5417255 39.75 71.1 1
12:41:11 2024-01-23 705249 703900 217632 218066 345010 351821 372389 368835 242387 237073 286777 293549 327156 334179 4442739 4809203 6859921 6650144 1236596 1281961 322716 282567 297248 297209 342325 331386 326740 325813 228121 229192 748452 715904 1633792 1564309 482561 478404 699923 707058 876326 855868 925520 931603 967872 982620 955703 1070979 2296589 2414307 1339736 1172622 764510 753150 921131 912438 962758 973669 1015379 1022825 1138775 1136464 5191006 5396160 39.75 71.1 1
12:41:12 2024-01-23 706093 704398 217808 213362 345252 351821 369966 368835 242423 237073 286781 293961 326205 334142 4448936 4821101 6873251 6649882 1233075 1278212 322453 282999 297248 299831 341843 330884 327764 329202 229524 230015 746116 717963 1589734 1560008 482673 477050 698633 706555 878855 855318 923693 930241 971486 989071 955666 1069372 2297259 2394182 1436601 1173643 762328 746919 922439 915719 962075 973597 1010980 1023099 1143704 1139827 5201666 5421292 39.75 71.1 1
12:41:13 2024-01-23 714531 704398 217632 217689 345565 355780 369966 367396 242423 238010 285663 293343 328145 332234 4439571 4808403 6873251 6631124 1227193 1276397 320729 283837 297536 297838 342663 332140 328018 329524 228228 230318 741096 713853 1624035 1558065 484048 478862 694650 705538 882448 853362 922862 931327 975007 984882 953678 1065775 2298371 2395881 1344073 1177831 762328 748461 921002 917021 959310 975067 1008270 1026091 1143704 1143093 5209103 5421292 39.75 71.1 1
12:41:14 2024-01-23 713389 703192 217632 213676 345470 355496 369929 367102 238424 237642 286777 292006 328145 329345 4436531 4785020 6907744 6640503 1221124 1278012 320740 283183 299957 297658 341663 332284 327323 329133 228875 229729 745510 715390 1653174 1553643 482673 477719 695911 707058 884954 852860 915435 930203 977777 986974 952764 1056847 2289105 2406801 1328436 1182955 767341 749243 917155 917021 965749 973002 1004599 1021570 1146220 1143093 5273150 5403935 39.75 71.1 1
12:41:15 2024-01-23 710487 703639 216922 213706 344487 353956 369561 367102 238153 235777 286857 293039 327156 330308 4436531 4753563 6882577 6659979 1227663 1278138 321571 283325 296200 299378 341111 331942 328286 327644 226991 230622 750453 713092 1613898 1573117 479938 477683 693214 703048 882610 857784 918058 926317 977084 990456 949988 1057183 2287479 2403389 1337853 1175316 768349 750849 913256 918316 968530 975757 1004325 1021198 1149620 1146335 5267608 5396160 39.75 71.1 1
12:41:17 2024-01-23 716061 705130 217446 217827 345006 355999 372131 365451 239803 236507 286777 292684 328180 330443 4433367 4729385 6871798 6659690 1235988 1278138 321758 284156 297176 297554 342614 331314 326667 328778 226008 229462 752498 707746 1603018 1558457 481303 479423 696939 701055 884327 860771 916978 922379 976391 993998 953637 1056542 2290733 2431009 1347911 1169318 769533 753683 911924 912850 970594 980670 1003884 1016803 1142082 1145554 5248694 5402535 39.75 71.1 1
12:41:18 2024-01-23 705786 704398 216922 214369 347387 351893 372657 366551 242352 235777 287252 292408 326241 332351 4436406 4688111 6828153 6669122 1238287 1278138 321439 283524 298131 297451 339746 333149 325756 326762 227732 229192 744919 707746 1604755 1558457 480195 477755 700231 703048 879841 857821 920761 922379 972248 993998 959208 1058692 2289105 2418333 1458966 1162675 766248 753150 913256 910462 967156 979250 1010489 1013800 1135443 1142248 5220477 5411914 39.75 71.1 1
12:41:19 2024-01-23 708242 704398 217597 217720 345600 353956 370002 365416 242112 237274 285989 294275 327156 332322 4437171 4769868 6840300 6668639 1249921 1276397 320990 284014 295987 297694 342289 330312 326776 326762 227274 229227 746981 706697 1627698 1562889 480195 476375 698212 701055 876363 860771 923693 922379 968630 990188 957811 1060327 2297259 2412595 1359425 1159966 762328 750909 917807 912203 964813 982092 1012653 1016766 1134484 1142284 5182855 5396160 39.75 71.1 1
12:41:20 2024-01-23 710806 704403 217702 217720 345565 354493 373183 366551 241978 237274 285976 293905 327402 333193 4439812 4775043 6814594 6630810 1245458 1278212 319016 283127 297536 297838 342555 331081 325756 328515 226709 228996 745510 707746 1603565 1567677 483360 474893 700231 705049 876363 857213 923693 926147 966504 982728 959282 1068057 2300005 2416021 1363264 1169318 763418 754218 919826 910462 962075 980670 1012653 1024304 1134484 1139827 5170688 5402535 39.75 71.1 1
12:41:21 2024-01-23 706960 702417 217632 218066 345287 351821 372131 368799 239322 237028 286624 294688 326908 332982 4442810 4792132 6830203 6631088 1235247 1277065 320740 281742 299328 296759 341843 331350 325791 327256 227414 228481 738624 710790 1592160 1562889 482673 475598 700728 704005 875741 854748 923693 928191 970311 984882 957848 1066498 2296738 2408905 1365183 1173643 764612 752047 921785 912475 962038 973633 1013935 1020081 1137126 1134860 5192260 5380489 39.75 71.1 1
12:41:22 2024-01-23 709208 702417 217294 217760 346364 353630 369605 367993 239322 236437 286405 294581 327014 332322 4439913 4821836 6868023 6631392 1225866 1276124 319475 283295 297536 297802 342879 330348 325528 328778 226516 230299 752088 713092 1592973 1557352 484048 477050 693214 705049 880538 855120 916716 931599 975007 984186 951604 1066392 2298371 2390327 1363264 1175041 762441 746883 922439 917673 959553 975067 1009769 1024594 1143704 1142284 5199685 5411914 39.75 71.1 1
12:41:23 2024-01-23 714347 704192 218781 215289 346093 355387 369821 366995 239093 237869 286633 292337 328003 331446 4436531 4784172 6867280 6631124 1223196 1278212 320504 283083 300429 296552 341843 332356 326667 328778 226675 228945 745510 713092 1656464 1555852 483704 477719 694982 705538 883074 852860 916978 930938 974930 984882 952801 1058505 2295625 2409176 1344073 1182955 766777 753486 917155 916852 965786 973002 1007538 1024594 1145445 1142287 5246779 5422856 39.75 71.1 1
12:41:24 2024-01-23 713345 703302 217159 214122 346692 354812 369821 369471 239596 237244 287419 292897 327420 330308 4440137 4756943 6892682 6640503 1213611 1276397 322000 281839 299364 297694 340260 332608 325230 328512 227220 229941 746981 717178 1612824 1546319 481303 477792 697223 705039 883074 855391 916978 928887 975656 988360 952528 1057241 2284707 2406801 1342154 1182955 768506 749650 917155 917021 967843 974378 1006067 1023136 1146293 1145591 5269119 5424060 39.75 71.1 1
12:41:25 2024-01-23 712461 704297 217155 215633 346937 353412 369929 368835 242387 236142 287455 292365 327650 330308 4436531 4758565 6887771 6659261 1217109 1272778 322979 283148 297978 299523 340535 331888 325756 327750 227061 229941 745510 715131 1595661 1544397 479938 478257 693214 703048 883074 857821 918058 926221 975656 990492 950025 1053876 2287960 2399983 1339736 1175316 768436 746956 915853 916980 967156 974378 1003171 1021235 1152640 1150299 5278799 5405195 39.75 71.1 1
12:41:26 2024-01-23 717081 705062 217224 213532 344558 355747 369929 367736 238085 236307 286777 292932 327156 330150 4427047 4725208 6854600 6645139 1236025 1272778 319087 283467 297255 297729 340811 331386 325265 329773 225973 229976 746981 707240 1602945 1555852 479938 476304 695215 701055 885619 860771 916978 922379 975656 992593 955513 1054100 2290733 2425241 1342154 1169318 768984 754218 912572 913122 971321 982687 1006755 1019046 1140948 1147923 5250420 5398785 39.75 71.1 1
12:41:27 2024-01-23 706322 703411 216775 216236 345278 351821 369966 366587 238085 235896 287661 293549 325981 332118 4423892 4717935 6826624 6659261 1243679 1276397 319734 283431 295507 298598 341531 330884 326776 326762 227667 229227 736219 710554 1591831 1565455 480961 476712 698707 701055 876363 859554 922077 922379 968666 988324 957811 1066816 2296738 2412595 1370940 1159372 762328 753150 919458 912941 964739 983372 1013099 1016654 1132728 1143634 5175458 5409501 39.75 71.1 1
12:41:28 2024-01-23 708205 703402 217667 218102 345010 354493 373111 367655 238424 237274 286302 292373 327191 332138 4430205 4766475 6801365 6622032 1243299 1276397 319087 283197 299328 296759 342361 330849 325756 327750 227026 228996 749268 707378 1607183 1567677 483360 475598 701225 704005 876363 857821 925670 926184 966540 982462 961364 1066535 2298371 2418370 1367102 1176013 764397 753539 921076 912740 963405 978521 1016273 1024848 1142082 1134860 5185456 5408054 39.75 71.1 1
12:41:29 2024-01-23 705077 703799 217672 218178 345287 351857 369929 369355 242218 236577 286875 295046 326205 331346 4433244 4826070 6873251 6650371 1232498 1274303 322489 282999 297572 299523 341843 330348 327269 327489 227061 230299 748452 716154 1593151 1553643 481645 476375 696730 705049 878892 855391 920993 930241 973626 984882 955513 1066241 2298228 2396102 1444426 1173569 762328 750864 923703 917021 962001 979250 1013935 1024594 1143704 1141093 5197953 5407791 39.75 71.1 1
12:41:30 2024-01-23 714171 704407 217632 217567 345600 355999 369929 367426 242423 238045 285900 292613 328216 331528 4439571 4796742 6873251 6612104 1227193 1276397 321061 283233 297176 296552 342879 331386 324811 329542 226675 229941 749923 713092 1594401 1556248 483360 476304 694723 706075 884327 852897 916924 931599 976851 986886 954358 1062821 2300531 2396644 1358352 1178670 764435 749265 923555 916980 962075 975757 1009750 1026128 1143704 1144712 5216750 5411749 39.75 71.1 1
12:41:31 2024-01-23 713124 702417 217632 213706 343458 354743 370002 369651 242013 236342 287657 292077 327685 330344 4433244 4750112 6892682 6649882 1216253 1278012 322979 282629 299582 297694 340535 332428 325265 328281 227061 229227 746981 717178 1586487 1544397 479938 479763 696730 703009 883074 856605 916753 930278 977593 991877 949878 1059889 2285159 2407817 1355587 1179379 768436 746390 914340 917930 967156 974378 1003171 1022334 1150220 1143093 5273143 5396160 39.75 71.1 1
12:41:32 2024-01-23 714225 703900 216922 217907 344492 354493 369597 365522 237755 235812 286777 292932 327191 329079 4433367 4764084 6873251 6659261 1231542 1275491 320019 283467 296591 297729 341567 331386 325493 328742 226008 230692 738338 711061 1606484 1552540 479938 476304 693973 701746 886425 862022 915171 924965 980558 993222 954007 1057034 2295625 2418370 1380475 1168645 769533 752010 914930 913122 968530 980565 1001708 1017552 1140463 1148094 5239288 5387233 39.75 71.1 1
12:41:33 2024-01-23 706396 700727 217441 214374 343453 351821 372131 367138 242218 235120 287428 292479 326241 331381 4427152 4701567 6840836 6640607 1236559 1276174 319794 283467 297007 297486 340846 332896 325268 327291 227220 229032 740053 707240 1594185 1558457 482219 481127 700084 702864 881393 862096 920690 924928 972064 996777 958452 1056430 2290733 2435031 1359425 1165715 767799 754612 914136 912475 971321 982092 1007575 1016840 1139619 1142323 5239288 5392315 39.75 71.1 1
12:41:34 2024-01-23 705286 704407 216732 213706 345591 351893 372652 366329 238153 236342 286575 292587 326241 332138 4430205 4748670 6816910 6688965 1251233 1278212 320764 283900 295507 299632 342879 330384 326811 327256 227026 229298 746981 707240 1608778 1566959 481303 477050 699923 700907 878855 862709 923544 925002 970075 990492 959245 1062859 2300005 2416021 1405301 1161622 762982 753003 918460 911828 965749 983481 1010980 1018290 1134484 1143093 5182067 5408054 39.75 71.1 1
12:41:35 2024-01-23 709480 703936 217663 217607 345591 354994 373711 366587 242423 237503 286777 294168 327191 330344 4427440 4763088 6793808 6649882 1248480 1276408 319051 284170 297212 296794 342879 333198 329216 328493 228875 230015 746981 707240 1597960 1572979 484048 477726 699202 704011 878892 860261 923693 926184 974076 988288 964099 1066430 2303809 2418333 1318913 1171140 763525 754218 921131 911828 963442 979286 1012419 1021607 1134484 1142284 5173449 5402535 39.75 71.1 1
12:41:36 2024-01-23 705114 702417 217632 218142 345565 351496 370038 368871 242013 237073 286575 293343 326241 332892 4433244 4787755 6835950 6640401 1231320 1278292 322751 283148 299038 299305 342073 332104 329449 325672 227856 229764 739119 715904 1596301 1560282 482330 476866 699239 704540 876363 857087 923693 931599 970762 982620 957553 1066513 2295625 2392484 1420836 1173643 761240 751244 921131 915719 961392 973669 1013188 1024594 1142892 1138144 5188554 5411914 39.75 71.1 1
12:41:37 2024-01-23 713345 703192 217446 217424 346364 355496 370002 367691 242218 237642 285976 293450 327685 331418 4433244 4790886 6863926 6631389 1227663 1280746 321262 283651 297104 297622 342807 332014 327591 329097 228228 230318 742568 713092 1598372 1556248 484048 478404 695949 706075 884327 852933 918265 931489 975007 982620 952801 1059978 2296738 2406801 1362265 1181273 764510 747692 919826 917016 962979 973597 1007613 1026166 1146293 1142323 5211072 5408054 39.75 71.1 1
12:41:38 2024-01-23 713128 702408 217481 213740 343493 354994 370038 369427 242458 236177 287693 292932 327954 330808 4423892 4750112 6887771 6655210 1216821 1276323 322548 282550 297392 298457 340595 332212 328054 327750 227120 229905 746981 717178 1584282 1544397 479901 477683 695744 704048 885163 857821 918265 927635 977777 991155 950025 1058692 2287686 2403999 1353668 1179556 769023 746316 917155 918815 967843 974378 1004325 1022693 1152923 1146335 5276910 5402535 39.75 71.1 1
12:41:39 2024-01-23 715543 704398 217224 213672 344492 354957 369857 365451 238119 236472 286539 293343 327614 330912 4427190 4744556 6879650 6650069 1225638 1278012 321560 283776 296993 298319 341495 331386 327591 327750 229199 230839 751991 713341 1604350 1548792 481229 477719 694960 701055 885583 859650 916978 926317 978494 993729 954155 1058692 2287960 2405094 1337853 1173643 767888 745787 913256 920689 968530 975757 1006067 1021198 1152106 1145591 5267505 5411914 39.75 71.1 1
12:41:40 2024-01-23 716566 705400 217411 213676 345529 356755 372131 366258 238119 236542 286777 292333 328180 331146 4427152 4727313 6846910 6659852 1235950 1278212 319983 283431 297500 297729 342037 333672 326667 329510 226991 229227 746369 707746 1628762 1558457 481987 477755 697223 703048 884327 861991 918058 925002 975620 993998 956417 1053839 2290733 2431009 1334086 1168237 769533 755288 911703 913122 972702 984177 1007538 1019742 1142082 1145554 5248694 5393156 39.75 71.1 1
12:41:42 2024-01-23 705249 704407 216883 214374 346324 353920 372095 367655 238119 235777 286987 294125 326205 331346 4433516 4688224 6840414 6659261 1236521 1276397 320219 283196 297500 301309 341567 333402 326667 328369 227379 229192 741483 707746 1616455 1558457 482330 477828 699202 703048 882448 861484 919609 925002 976391 991634 957811 1059447 2290733 2427527 1445002 1165990 767341 757827 915580 911754 968530 982092 1010489 1015987 1140427 1144712 5226149 5402638 39.75 71.1 1
12:41:43 2024-01-23 706322 704407 217411 217831 346562 353920 370002 365416 238119 237073 285900 294438 326873 333741 4436741 4757029 6813195 6650492 1253098 1277313 320019 284299 297176 300267 342879 330849 326740 327750 227379 229905 746981 705726 1603895 1567677 482330 476712 698212 702549 878268 860465 925010 925002 971449 990456 963710 1063425 2300005 2418333 1361344 1165990 762982 755762 921131 908867 965113 982787 1013139 1020118 1134484 1144314 5154638 5402535 39.75 71.1 1
12:41:44 2024-01-23 704215 704412 218311 218026 345283 354743 373183 368511 239286 237561 286965 292613 327508 334543 4433656 4771727 6791820 6640503 1245418 1279046 318792 283431 297212 296794 342879 331081 325791 327750 227220 229905 745510 706735 1643840 1567677 483704 477050 700954 704048 878892 857821 923693 926147 970762 988324 962047 1066392 2301511 2416021 1343503 1164331 763418 755288 918460 910462 964813 983481 1012382 1022417 1132875 1142284 5162725 5402638 39.75 71.1 1
12:41:45 2024-01-23 709983 704398 217632 215628 347916 354416 372929 368257 239596 237869 286696 294688 327014 332322 4436531 4765708 6798648 6650394 1244186 1278212 319016 283467 297536 297730 342879 330849 325791 327750 227379 229905 736219 707746 1584050 1571862 484048 475933 701225 705049 880767 857821 923693 926184 969388 988288 964099 1066166 2300005 2416021 1339736 1169318 763964 754612 921785 909780 964127 982056 1013376 1022693 1134484 1143093 5140945 5402638 39.75 71.1 1
12:41:46 2024-01-23 706732 704147 218563 215633 346933 354598 373675 367547 239057 237466 286692 293613 327614 330272 4420840 4764351 6801365 6631124 1250273 1276397 319016 284334 297536 297209 342879 332962 326740 327786 227220 229915 746981 705726 1597579 1567677 483360 477050 698707 703548 878892 860261 923693 927563 972174 988324 963415 1068057 2304917 2418370 1365183 1170987 762982 756361 921131 910425 962075 979250 1012653 1022693 1134484 1139827 5175125 5417255 39.75 71.1 1
12:41:47 2024-01-23 705263 703795 217528 215321 347916 354275 373074 368619 238353 237038 286539 292578 327156 333193 4433476 4763014 6801252 6631124 1249933 1278212 319016 284175 297572 296794 342879 331857 325791 328246 227026 229905 746981 707240 1612420 1571019 484048 476903 701225 705049 879956 857821 923693 926184 969388 988324 962047 1068057 2303278 2420085 1341619 1173643 765157 754218 922439 913122 963442 979250 1016102 1021570 1137126 1139790 5187527 5414628 39.75 71.1 1
12:41:48 2024-01-23 705263 704220 218171 215633 347670 351857 373183 368763 242317 237239 287441 293372 327564 332315 4427479 4750112 6796392 6631124 1244186 1278256 319051 283431 297248 297946 342879 331081 326776 328476 229199 229227 745510 707746 1611402 1571019 483704 477081 701225 704048 880141 857821 922342 926184 970762 988324 963415 1068057 2300005 2418370 1341619 1172808 764612 754686 922439 912217 963442 979250 1016901 1024698 1140026 1141939 5184204 5405195 39.75 71.1 1
12:41:49 2024-01-23 706266 704133 217632 213523 345283 351857 371841 369615 237868 237073 286813 293755 326908 333217 4433367 4803239 6855461 6640503 1231320 1278212 322943 282567 299292 297659 342577 331350 327764 326762 227414 230263 749923 716154 1604382 1558457 481987 474893 699239 705039 878892 856605 924796 931599 972174 982692 955026 1069620 2295395 2403389 1341619 1173643 764068 752010 921131 915719 965802 981259 1019182 1027084 1143013 1139586 5170422 5402535 39.75 71.1 1
12:41:50 2024-01-23 705980 702417 218092 213672 348637 351785 370002 368504 242387 236767 286813 293549 326205 332856 4427152 4799811 6845696 6621625 1231320 1276397 322716 283092 299582 297209 341843 331350 327499 328468 227767 230299 748452 716154 1618996 1558457 482561 475598 699239 705039 876363 855391 926330 930938 972174 982656 953637 1070137 2295395 2403389 1339736 1173643 765157 751064 923008 915307 964739 979907 1018454 1027084 1143384 1139550 5185570 5400028 39.75 71.1 1
12:41:51 2024-01-23 706989 702380 217454 218071 346292 351713 369893 368799 242218 236873 286777 292587 326135 332920 4433367 4808103 6864038 6641005 1231191 1276397 322489 282647 297536 297694 341807 329386 327764 327715 227379 230263 737669 715904 1599745 1557352 482107 476712 697223 705002 880141 856605 923693 931599 974316 982462 955026 1069620 2298371 2394182 1415083 1176013 764510 750257 925062 918052 962001 977065 1016273 1025580 1146956 1139827 5185303 5417426 39.75 71.1 1
12:41:52 2024-01-23 712328 704325 217632 218066 347129 355747 369966 367691 242352 237239 285900 292437 327915 331528 4430205 4804862 6883163 6631124 1230427 1278212 321738 283467 297572 297838 342879 330849 326776 330509 226675 230692 742568 714621 1599757 1556248 484392 475562 696236 704966 883322 857213 920338 931599 974242 984882 954834 1066498 2304317 2393359 1357506 1178670 763926 750938 925062 919632 962684 973669 1012653 1024594 1143704 1145523 5192260 5417426 39.75 71.1 1
12:41:53 2024-01-23 716682 703900 218616 217863 345010 355999 370002 367951 241978 237843 286813 291688 328676 329808 4430205 4775747 6874165 6607389 1221994 1278212 321061 283864 300496 297887 342084 333402 325528 329773 227220 230622 745510 712830 1631693 1557352 484048 479763 697223 707380 884447 856605 918265 933585 978939 989662 955290 1066203 2297755 2411242 1343503 1182038 766701 751398 922237 919656 964813 973669 1012643 1029057 1148806 1144745 5211072 5402535 39.75 71.1 1
12:41:54 2024-01-23 714171 702417 218163 214042 344492 355496 372131 369947 242387 236908 287751 292692 328145 330308 4430205 4757202 6892644 6640503 1217123 1276156 322979 282576 299364 299523 340775 332896 325756 328512 227220 230299 746981 717178 1616769 1546592 481303 477864 697223 705039 884987 857821 920923 932930 980447 992484 952653 1059552 2291681 2417077 1361344 1183605 768984 750790 918460 919558 967843 975488 1007575 1024594 1150220 1146335 5258099 5380764 39.75 71.1 1
12:41:55 2024-01-23 712745 704407 216957 213710 345010 355496 369893 367396 238119 236342 287455 293343 327685 330344 4436531 4754687 6882577 6659261 1225716 1272778 322036 283431 296340 300267 340811 331422 325756 328246 227061 230692 745222 714621 1591979 1549237 479938 477719 695215 702827 886425 860724 917949 927635 982433 993186 952616 1060128 2290733 2406529 1339736 1171974 768900 746846 920095 917016 970594 979907 1006104 1021964 1146293 1147247 5254346 5392114 39.75 71.1 1
12:41:56 2024-01-23 714441 705139 217632 217867 345560 355999 372657 365487 242458 236908 288275 292932 328676 331418 4423892 4707219 6835950 6640503 1237404 1276124 319759 283467 297536 297694 341843 331852 326861 329773 227026 229262 747818 707240 1610463 1558457 482561 481811 699423 704011 885509 863663 919598 924928 977777 993888 959136 1054174 2290733 2429787 1341619 1171700 768900 751477 916987 915719 968530 981399 1001708 1019742 1143704 1151420 5248694 5404198 39.75 71.1 1
12:41:57 2024-01-23 710487 704407 217597 217907 343484 354994 373443 367102 242458 236542 287693 290837 327191 333667 4440716 4683023 6807973 6649882 1236521 1275491 319535 283467 297342 297451 340811 333402 326667 327786 227449 229227 741483 707886 1612962 1562079 481574 480458 700917 704549 883904 862709 923546 926317 975007 991706 958528 1056772 2292119 2431009 1332203 1169318 769533 755288 913256 913122 972702 983481 1007575 1021687 1142892 1147247 5238782 5398682 39.75 71.1 1
12:41:58 2024-01-23 706322 705396 216922 214369 346081 354456 372131 367691 238153 235777 286911 294688 326241 331381 4427190 4724674 6826624 6650394 1245458 1278256 321025 283431 296591 300941 342361 331350 329916 329939 229850 229658 745281 710790 1626065 1570410 482330 478065 700194 702937 878892 862028 925670 925002 974076 991155 963415 1065016 2303809 2416021 1374778 1161848 762982 754612 919826 913122 967843 984873 1013972 1021235 1133837 1145591 5185575 5411914 39.75 71.1 1
12:41:59 2024-01-23 709289 704398 217667 217603 346121 354493 373183 366258 242182 237642 286777 294168 327156 331117 4427152 4757560 6789323 6635767 1251309 1276397 319051 284769 297176 300158 342627 333198 328518 328369 227309 229970 725760 706363 1612345 1574041 484048 477050 698707 703048 880141 862672 923693 926902 972211 990492 963303 1066397 2303278 2418370 1341619 1168608 763513 755687 922439 911828 963442 982092 1012456 1021607 1133837 1143093 5154638 5393156 39.75 71.1 1
12:42:00 2024-01-23 706229 704407 218401 217836 345565 351929 373183 369355 242352 237468 286777 293755 327650 333361 4427479 4729881 6789323 6631124 1240732 1281659 320740 283320 301067 297554 342735 333561 328518 328564 227627 228695 748629 709774 1631848 1566294 484048 479763 702294 706075 876399 857821 924867 930278 969352 988324 963415 1066316 2300005 2416620 1370940 1173643 764068 752083 921785 915719 965749 979250 1016901 1024594 1142082 1139827 5188554 5404198 39.75 71.1 1
12:42:01 2024-01-23 710146 704407 217632 213706 347129 355241 369929 367727 242253 236908 286410 295310 327156 330076 4430205 4812837 6863926 6631519 1227549 1278175 320883 283329 297176 299632 342771 331207 328286 329738 226709 230657 746116 713092 1597683 1558457 484737 476745 695252 707021 883074 855391 919646 931599 975699 984882 954155 1063462 2298371 2403389 1336396 1177831 768311 746956 922439 918353 963442 973633 1011931 1027629 1144598 1144712 5201666 5402535 39.75 71.1 1
12:42:02 2024-01-23 712335 703644 217702 213710 343458 355245 372131 369947 242197 236342 287693 292932 328180 329381 4423995 4747930 6879650 6626654 1222397 1275343 321982 283365 299590 297209 342614 332896 324775 328778 229362 229941 745510 713853 1620813 1555852 484048 477792 696730 706111 884954 855391 918058 931599 975693 990456 955513 1061605 2290733 2414307 1340235 1184641 768436 749847 918460 919004 967156 975067 1007613 1025361 1149916 1144745 5246779 5394842 39.75 71.1 1
12:42:03 2024-01-23 712001 704137 217259 214220 344784 354743 369893 367762 238119 236142 287252 293486 327685 330844 4420840 4744970 6893804 6640216 1223959 1276397 323733 283467 297536 301013 341555 332356 325756 328728 227220 230692 746981 716154 1590153 1547041 480689 477755 694723 703048 884442 859650 916651 927563 979916 992593 952801 1060327 2290733 2406801 1341619 1173643 768436 747619 913256 919656 970594 980222 1007575 1020118 1149657 1147247 5252583 5380764 39.75 71.1 1
12:42:04 2024-01-23 717360 704407 217593 213672 345520 355999 372657 366874 242493 236507 286813 293343 328942 331528 4433783 4733559 6856289 6650371 1236025 1276156 319805 284099 297500 299523 341807 331422 328482 329666 226008 230657 744039 707746 1607690 1555852 481645 477047 696236 701055 885583 862028 917632 925002 978031 991634 955740 1052977 2293993 2424969 1326801 1170308 769533 753539 915203 915069 972702 982092 1006104 1019008 1142082 1148943 5244947 5394832 39.75 71.1 1
12:42:05 2024-01-23 707899 704398 217667 214702 344522 351893 372657 367396 242387 235777 288022 293542 325959 334216 4439812 4684520 6817299 6650031 1238324 1276124 320279 283520 297392 300884 339782 332428 326515 326798 227961 229262 744919 707746 1592973 1558457 479938 477828 701225 703048 880538 860501 920993 922379 975007 991706 960892 1059536 2290733 2420085 1456971 1162401 765157 756209 915853 912475 968902 982092 1011209 1016840 1137126 1143902 5216750 5402535 39.75 71.1 1
12:42:06 2024-01-23 707235 704403 217632 217805 346364 354493 372403 367736 239525 237395 286638 294581 327279 332301 4430487 4750237 6815974 6654511 1248480 1276397 320764 283431 295686 298389 342361 330384 327534 327256 227379 229298 746981 706984 1626926 1558457 479938 474893 700456 701055 878268 862065 925670 922379 970798 992593 959245 1063425 2296589 2412595 1458966 1161848 765157 753613 915853 913122 968530 982092 1011931 1016565 1137162 1143093 5216028 5394832 39.75 71.1 1
12:42:08 2024-01-23 707235 704403 217166 215633 348907 351641 371841 367289 238085 236201 286633 294581 326064 332064 4417773 4717935 6817299 6649882 1250816 1274601 321025 283542 296555 298146 341771 330348 326776 327256 227255 229298 746981 706735 1601656 1558185 479938 474857 699239 701055 878268 862065 923693 922379 970798 992593 962047 1063462 2300005 2412595 1409214 1159372 762982 752467 918460 913122 967843 984873 1012456 1019742 1136320 1144712 5179438 5400028 39.75 71.1 1
12:42:09 2024-01-23 711201 704188 218794 215174 345458 354885 373975 367511 239093 237869 286669 292507 327156 330344 4411526 4757522 6798648 6640503 1250273 1274601 320090 284867 297897 297694 342879 332180 327305 328512 227449 230147 746981 705726 1610138 1567677 482330 474893 699239 702549 878892 861454 925670 925581 972211 991192 962047 1063462 2303278 2416021 1405301 1161848 763418 759413 919826 913122 965786 982611 1013935 1021235 1134484 1144712 5155523 5409501 39.75 71.1 1
12:42:10 2024-01-23 711276 704371 218667 215027 346186 355638 374203 366408 242317 237538 285936 293755 327191 332249 4424309 4751254 6779997 6635767 1245269 1277350 319051 284459 297572 296829 342879 332216 326776 328281 227414 230495 736219 705726 1612450 1571862 483704 474929 699239 704048 879878 859554 923693 926221 972211 990492 964785 1066316 2300005 2418370 1370940 1171140 764068 755824 922439 911828 963016 981399 1012456 1021607 1135480 1146072 5165285 5401333 39.75 71.1 1
12:42:11 2024-01-23 706998 703754 218166 215481 345529 351569 372131 369095 242387 237360 287221 292613 327685 332892 4427152 4760207 6796392 6631124 1243122 1278256 319794 283560 300217 297209 342879 332456 325826 327821 227414 229433 742562 707746 1599622 1567677 484048 476340 701225 705075 877974 857821 926330 928844 969388 990492 963415 1068857 2300005 2418370 1367102 1171974 765157 756361 922476 913122 964127 979286 1017689 1024735 1140063 1141203 5169393 5397474 39.75 71.1 1
12:42:12 2024-01-23 704979 702417 217632 213523 345565 351605 369785 368799 242253 236542 286813 292811 326100 332387 4430205 4792965 6845275 6612142 1234834 1278212 323014 282603 297608 297486 342361 332158 327799 326762 227449 230495 747609 716154 1613270 1558457 482673 475969 700231 705611 879969 856605 925670 931599 972211 982728 955740 1068068 2296738 2394182 1438557 1173643 762439 749154 922476 921098 964016 980528 1017689 1027084 1143667 1140395 5174744 5394832 39.75 71.1 1
12:42:13 2024-01-23 708391 703155 217528 213667 346642 354976 369966 368252 239596 236542 286007 292622 327402 329345 4420840 4806001 6863926 6612305 1225445 1275491 320800 283197 297342 296759 342879 331350 325756 329008 228929 230460 739119 711809 1592973 1555852 484737 475933 695215 706075 883074 854748 919609 931599 977084 984882 952801 1064869 2295351 2405905 1334086 1178670 767922 748858 923008 919283 964776 978521 1010101 1030876 1148549 1146261 5201666 5402540 39.75 71.1 1
12:42:14 2024-01-23 713357 705135 217667 216088 346937 355496 372131 368799 238916 236908 287005 292451 328145 332234 4423995 4748023 6883629 6612367 1215384 1276397 320990 281834 300692 297416 340524 332860 326558 328742 227344 229905 745510 716666 1595224 1549237 483360 477828 697223 706111 885240 855391 918287 931599 975656 991192 955513 1061837 2289105 2413396 1335969 1185418 770554 752541 918460 919471 969630 975647 1009028 1024556 1150436 1146335 5263718 5403182 39.75 71.1 1
12:42:15 2024-01-23 712470 704403 217411 214335 345001 354994 369893 367361 238119 236142 287216 292578 327156 330308 4411678 4738419 6872990 6631124 1217085 1276397 322692 281821 297428 297694 340811 332896 325721 328742 227767 229941 736219 717178 1631939 1546592 481303 477792 698212 705039 885583 857821 919373 930278 977765 992593 952801 1062326 2291681 2415360 1361344 1184604 773819 751138 919645 919632 968530 975757 1007338 1025361 1150109 1146335 5256198 5393156 39.75 71.1 1
12:42:16 2024-01-23 712001 705139 217294 214369 345283 354456 369893 367691 240139 236142 287419 292684 327650 330808 4411678 4742858 6868060 6640503 1216972 1276397 323469 283105 297946 298598 340488 332122 328018 328246 227379 230263 746981 716154 1607157 1544397 480961 477792 696730 704549 884327 859650 918265 926184 978242 996904 954358 1062952 2285159 2410740 1359425 1185418 768900 751973 918460 918160 967843 976964 1007538 1024556 1149620 1146335 5258099 5402535 39.75 71.1 1
12:42:17 2024-01-23 710487 702408 217446 214369 344522 354994 369893 367691 237954 236142 287455 292684 327915 330308 4411678 4738657 6873251 6635767 1219529 1272778 322656 282999 296966 298181 340775 332356 325756 327786 227155 229905 736219 715131 1604289 1544397 479938 477755 695252 704549 883074 857821 920799 927524 980410 991046 952616 1060316 2290048 2403798 1359425 1178670 768900 747054 919382 922253 968530 975757 1007300 1024848 1152923 1145591 5258099 5398696 39.75 71.1 1
12:42:18 2024-01-23 716571 704641 217255 213710 345036 355496 369857 365451 240175 236507 287216 293343 327156 330443 4414622 4725208 6835950 6631124 1231191 1272741 320054 283582 297897 297694 341578 331386 325791 329239 226008 230263 742568 707746 1598035 1553643 481303 477011 695911 702291 886425 863900 918058 926317 981952 996814 957479 1057034 2292533 2409140 1355587 1174334 768436 749080 915203 919656 971284 973669 1001708 1021964 1148100 1148943 5229883 5402535 39.75 71.1 1
12:42:19 2024-01-23 712852 704398 217597 213523 346896 355999 372131 365416 242762 236542 286777 293549 328180 330443 4414540 4701568 6826624 6631124 1233845 1276397 319981 283533 297536 297694 341290 331350 326667 329738 227220 229941 737669 706735 1620101 1557634 482949 481127 697931 703011 885509 862709 919993 924891 977703 993998 956417 1056430 2291681 2421171 1367102 1168570 772709 751175 920095 917021 968530 979250 1001671 1019742 1143704 1152235 5237360 5394832 39.75 71.1 1
12:42:20 2024-01-23 710487 704398 217597 213706 343453 354994 373183 367396 242253 236542 287455 292006 327156 331310 4417773 4661587 6807973 6621625 1234759 1272778 319087 283520 297897 297694 341807 332896 326667 328512 227414 228945 746981 706922 1625484 1560282 482673 477719 700194 704511 885163 862709 919373 925002 976391 991706 960892 1059447 2288849 2431009 1328436 1169318 769533 755224 913256 915446 973393 983481 1006821 1019742 1143704 1147211 5229883 5393156 39.75 71.1 1
12:42:21 2024-01-23 707235 704398 216957 214404 346344 353920 372131 367655 238153 236107 286813 294104 326205 332351 4411905 4678334 6801252 6621625 1237441 1278212 319794 283467 297176 297694 342084 333149 327555 330962 229524 229658 736219 707746 1590118 1560282 483641 480422 699202 704511 884954 862028 920955 927563 976973 993998 959245 1058842 2292533 2425241 1347911 1171140 770941 754612 913256 915069 973393 982787 1006858 1019742 1142082 1148906 5235548 5389310 39.75 71.1 1
12:42:22 2024-01-23 706695 703900 216957 214356 345529 351893 372131 367691 238119 235777 286813 294168 326170 331381 4423995 4688262 6813195 6650492 1241016 1276397 321025 283926 297203 298840 340488 332680 328518 327150 228015 229121 742019 710434 1605823 1562503 479938 477792 701225 702748 883867 864552 923693 922379 975007 998663 962047 1061875 2293993 2418370 1426820 1161022 764610 753539 917807 913122 968530 984873 1010943 1016840 1140427 1144712 5209103 5393156 39.75 71.1 1
12:42:23 2024-01-23 709480 704398 217667 217760 345565 353956 372131 365451 242218 237274 286423 294481 327191 330308 4420840 4754687 6770672 6612142 1253869 1277471 319770 285125 296894 297589 342771 330741 327586 328373 227309 230122 746981 705222 1606642 1567677 482673 478404 699202 703048 878892 861418 926255 925002 971449 991192 963415 1066535 2300005 2418370 1367102 1165774 763964 755824 921578 911828 964127 983481 1013177 1021570 1134484 1141477 5133563 5393156 39.75 71.1 1
12:42:24 2024-01-23 707669 703904 218311 217800 345529 354994 373183 368534 242013 237073 286777 293755 327191 331346 4414540 4738657 6779997 6631501 1235677 1278175 320918 282897 297176 297554 342181 331242 325756 327715 227961 228996 740959 711809 1618529 1562889 483360 477047 701225 708065 876399 857213 924831 930278 968373 982692 959245 1066397 2296738 2415749 1341619 1171974 764624 753539 922476 913122 962758 973705 1016901 1021607 1138775 1136537 5175125 5392879 39.75 71.1 1
12:42:25 2024-01-23 705258 702412 217632 215368 345045 351857 370002 368799 242253 236542 286974 293755 326205 331381 4417773 4792965 6840300 6631392 1231229 1277765 322310 282822 297248 299632 342361 331386 325791 325813 228619 229086 737669 714111 1613353 1558457 482673 477383 700231 705039 876399 855998 926330 930938 970075 982656 956454 1069352 2290733 2395881 1341619 1172622 762982 750790 921131 915719 962979 978946 1015416 1024594 1142892 1136537 5177861 5393156 39.75 71.1 1
12:42:26 2024-01-23 708134 702417 217597 217871 346607 354456 369929 368799 242253 236542 286813 292656 326241 330076 4423892 4812747 6865668 6631392 1231114 1278212 321061 283317 297608 297694 342278 330813 327499 328281 227414 230692 751715 715904 1590353 1556958 482330 477050 697223 704005 882448 857821 923693 931599 975656 982656 955740 1069283 2296738 2397539 1397477 1175316 762328 747619 925099 916980 961355 973633 1010980 1025124 1143788 1143093 5182855 5402535 39.75 71.1 1
12:42:27 2024-01-23 714535 703644 218646 217450 344527 355999 372131 367727 238424 238045 287392 291759 328180 329310 4411526 4793409 6866083 6612305 1224262 1275881 320776 283197 297536 296759 342879 331350 328213 329631 226709 230657 744039 713092 1602294 1558457 484737 477011 696236 706111 884327 856941 921686 934248 974930 982656 954358 1068095 2298371 2397581 1341619 1177606 763964 749339 922476 918967 962075 973633 1011209 1027629 1143015 1144712 5188554 5398282 39.75 71.1 1
12:42:28 2024-01-23 713394 702417 218346 217943 343484 355496 372915 368763 238424 236908 286848 291511 327897 330903 4411640 4765708 6855461 6612188 1224073 1275491 321025 282678 297090 296654 342879 330849 325265 329773 226675 230299 742568 713092 1596961 1556248 483973 476675 696953 707149 883074 855391 919646 931599 974205 982656 954155 1063425 2296589 2397143 1355587 1177843 763531 746956 922476 919004 962758 973633 1010489 1028819 1142942 1144712 5185456 5402549 39.75 71.1 1
12:42:29 2024-01-23 714441 703402 218781 217716 345081 355999 372131 367993 238951 237833 287369 292822 327543 331344 4411640 4785020 6848415 6612480 1230739 1276323 321061 283233 297536 299523 342879 330384 325826 328778 226675 230692 738154 715131 1609059 1556248 482585 474893 696236 705049 883074 857821 921030 930241 974242 982620 953674 1066166 2296738 2397031 1357506 1176992 763418 747619 922476 918316 963442 973597 1011931 1028361 1144634 1145591 5181739 5380764 39.75 71.1 1
12:42:30 2024-01-23 714535 702412 218346 214982 347674 355816 369677 367440 239428 237501 286271 294132 327508 331036 4421164 4793002 6854600 6593193 1228983 1276397 321061 282999 297536 297659 342879 331870 325791 328778 226709 230470 746116 715131 1588690 1556248 483704 477050 696236 705049 881928 857213 920955 930166 976391 984882 952251 1066535 2298371 2392484 1359425 1175316 762982 749117 922476 917016 962075 973597 1010489 1026166 1143704 1144712 5182855 5387233 39.75 71.1 1
12:42:31 2024-01-23 716024 704196 218397 215624 346683 355962 369821 366995 238353 238346 287131 293238 328003 331183 4408837 4775747 6846910 6603091 1227231 1272778 321025 283233 297572 296552 342879 332127 325756 329773 226709 230299 744039 712584 1589404 1557352 484737 476340 695252 706111 883867 855391 920300 931599 976391 982656 954155 1063462 2296738 2406801 1352949 1181273 766794 749847 922476 919656 964794 973705 1010489 1028361 1146330 1147015 5197953 5401763 39.75 71.1 1
12:42:33 2024-01-23 714535 704334 217558 214266 346928 356197 369857 369175 239057 237073 287760 292932 327897 331939 4417773 4758035 6873027 6621746 1214910 1276397 321025 282567 300284 297838 341567 333167 325265 328813 229199 230299 745510 716666 1582977 1549237 483360 481051 697223 706111 885615 856605 918265 931599 978530 991192 953637 1060016 2290733 2409176 1357506 1182955 768900 751514 919174 916980 968530 975067 1007613 1026128 1151289 1145591 5230293 5401333 39.75 71.1 1
12:42:34 2024-01-23 713483 704023 218171 214301 346933 355496 370038 369651 239431 236296 288166 293039 327650 330308 4411791 4753822 6883517 6593231 1214947 1272778 321025 281742 299111 296794 340524 332392 326522 328778 227255 229976 745510 716154 1616170 1549237 483360 477864 697223 706148 885702 855391 918058 931599 977802 990326 955513 1061875 2289105 2404829 1359425 1182955 768984 749883 918523 918140 968530 975067 1007575 1028478 1152640 1146188 5250420 5395763 39.75 71.1 1
12:42:35 2024-01-23 711928 704398 216957 213706 346333 354743 369677 369355 237755 236177 287783 292932 327402 332359 4408330 4738657 6853447 6635767 1226446 1272778 322463 282999 297572 300370 340811 331386 325528 328512 227414 230299 746981 715131 1622732 1544397 479266 477792 696236 704549 884327 859650 919448 926221 978494 992593 952801 1056809 2287479 2400448 1341619 1175316 768900 746526 915853 919693 972397 978375 1009750 1022656 1151142 1148774 5259880 5393194 39.75 71.1 1
12:42:36 2024-01-23 716534 704192 217423 218133 344975 355999 370002 365487 239728 236437 286813 293755 328216 330948 4414622 4697470 6826624 6631501 1236025 1272778 319087 283569 297897 297729 341567 330884 326667 329773 226709 229262 737669 706363 1632272 1557352 481987 477755 697223 701746 884327 861418 918265 925002 975693 991404 956454 1057183 2290733 2431009 1355587 1165990 769533 755687 914377 916198 973356 981983 1007463 1019593 1143593 1149588 5220477 5386330 39.75 71.1 1
12:42:37 2024-01-23 706088 704407 216922 214220 346221 353993 370038 367432 238153 235050 286902 294481 326205 331381 4417773 4708556 6798648 6631126 1241903 1274266 320054 282603 297536 300625 339782 331117 326776 326995 227449 229262 749923 709037 1602176 1557352 479938 477047 700231 701055 878070 862101 923693 922379 973626 993998 959319 1065016 2290733 2411205 1445002 1163280 766701 754108 917118 913012 968940 984800 1012578 1019121 1137089 1143093 5200395 5385467 39.75 71.1 1
12:42:38 2024-01-23 706960 704334 217411 217995 345600 353920 372058 367986 242423 237239 286598 292587 327156 330308 4414622 4739304 6785159 6631050 1252798 1276397 320729 284299 296519 298963 342807 330312 327234 327715 227379 230263 746981 706457 1650865 1562889 481303 477050 700728 702277 878892 862028 926330 925002 971449 992593 961327 1065738 2305961 2421556 1452981 1161622 766701 753536 918876 912975 969630 984873 1013376 1019705 1139179 1146225 5199685 5393156 39.75 71.1 1
12:42:39 2024-01-23 707938 704398 217632 214241 345529 354994 373183 365416 242352 237239 286392 294275 327156 330308 4411791 4737732 6780325 6640597 1253956 1276081 320990 284481 297009 297694 342566 330312 327234 327750 227449 229905 746981 706735 1639650 1565111 481645 477050 700231 701055 878892 862028 926330 925002 972137 993284 963023 1069334 2302674 2417077 1445002 1162451 766701 754034 918460 913122 968530 982611 1013188 1018978 1137126 1144712 5201666 5383777 39.75 71.1 1
12:42:40 2024-01-23 710210 705405 217632 218066 345565 354994 372920 366252 239093 237440 286302 293229 327156 330808 4411678 4732297 6798648 6640503 1251712 1276397 320954 283935 295435 298304 342325 330312 326776 327715 227414 229905 746981 705726 1613337 1565111 481303 478065 700231 702549 879516 863287 924867 927563 975090 994694 959098 1066467 2301033 2417077 1452981 1160948 765157 752928 918296 915307 968530 984873 1012653 1018290 1140948 1144712 5199685 5393156 39.75 71.1 1
12:42:41 2024-01-23 708894 704398 217632 215253 345565 354707 373183 365487 242387 237808 286539 293755 327120 330772 4411753 4736692 6770672 6640503 1250816 1274266 320990 284064 295923 298146 342879 330849 327005 327750 227414 229905 749923 706735 1624346 1563999 481303 476793 700728 701055 881282 865167 927517 925622 972027 993186 963023 1069168 2301033 2416021 1456971 1159335 766568 753353 918460 913122 968530 986877 1013376 1018253 1137126 1144712 5192899 5383777 39.75 71.1 1
12:42:42 2024-01-23 707802 704897 217597 218124 346328 353956 372095 365188 238085 237239 285900 294581 327156 330344 4411475 4735926 6779997 6621746 1251309 1272778 319016 284299 296340 299632 342879 330849 326740 327715 227414 229227 746981 705222 1604337 1567677 482561 479083 699921 702827 880104 862709 926218 927598 975165 991010 963229 1066498 2300005 2422544 1401389 1162601 764068 755687 922351 912695 965749 984873 1013898 1022806 1134484 1144712 5155939 5392879 39.75 71.1 1
12:42:43 2024-01-23 709443 704407 218123 215332 345529 354994 373183 367102 238424 237607 286974 293755 327156 330308 4411475 4737732 6772162 6621746 1249970 1276119 318534 283864 297176 296794 342879 330849 325826 327750 227379 229905 739119 706363 1616052 1574041 485428 478404 701189 705049 881356 862096 926180 929616 972174 989757 964785 1071713 2304917 2421802 1343503 1173891 765157 755288 922439 913122 963442 983213 1013898 1023062 1136247 1143056 5144955 5393156 39.75 71.1 1
12:42:44 2024-01-23 704261 704142 217667 213523 345560 351893 372920 369319 242352 237239 286996 293755 327156 332387 4414346 4745220 6781840 6612367 1243299 1276397 319051 283197 297284 297946 342602 331350 325791 330406 229524 228980 746981 708395 1608397 1569568 484737 479423 703183 707058 881356 859650 926330 930241 971200 992581 963415 1068819 2300005 2421531 1343503 1173643 765157 754686 925099 913122 964127 979250 1016938 1024972 1140390 1138948 5173449 5392879 39.75 71.1 1
12:42:45 2024-01-23 705263 702417 217667 213706 345525 351893 370002 369355 242423 237073 288072 293300 326170 332351 4408519 4760331 6818053 6621746 1234834 1278847 322000 283043 299111 298352 342037 332140 329646 327379 228530 229764 749923 714877 1633381 1563616 484048 479763 701225 707113 878892 858309 926841 931599 970762 982728 959671 1070979 2300005 2418333 1343503 1174204 764510 753150 922439 915719 964344 979214 1016938 1026091 1143704 1138144 5164044 5384937 39.75 71.1 1
12:42:46 2024-01-23 706769 702417 217637 213706 346598 351893 369736 368799 242387 236873 286539 292622 326170 332138 4417773 4803010 6845275 6621746 1231618 1277065 322202 283183 297320 297589 341699 330241 327622 327344 227309 230444 746981 715904 1593466 1555852 482673 477050 699646 706038 880767 857213 923693 932266 974860 982656 955026 1069372 2300005 2390789 1318913 1175316 762982 748512 924442 917673 962075 973633 1013861 1024594 1143704 1139827 5155750 5389310 39.75 71.1 1
12:42:47 2024-01-23 710487 702371 217632 217729 346598 355999 369929 367691 242352 237468 285663 293229 327650 330443 4411678 4804974 6864813 6622032 1232232 1276286 320847 283056 297536 297311 342699 331995 328518 328564 226446 230622 747609 714111 1587976 1559822 482673 477050 697223 704005 879993 857711 923693 931599 975007 982656 957811 1069372 2296738 2394182 1409214 1175316 762328 747619 924442 916943 963442 973633 1013935 1026091 1143704 1144712 5178027 5393156 39.75 71.1 1
12:42:48 2024-01-23 712507 702408 217597 217720 346602 355743 369929 367691 242727 237607 286132 293755 327650 330443 4414622 4785020 6850071 6621920 1231114 1278175 321560 285334 298131 299946 342879 330312 326776 328778 226709 230409 743130 715131 1595624 1555852 482673 476610 697931 704005 883074 857821 922305 931599 976391 984882 955513 1068057 2298371 2395881 1359425 1175316 764068 751199 924442 918316 962758 973597 1012643 1026128 1144598 1144712 5182855 5393156 39.75 71.1 1
12:42:49 2024-01-23 713261 703192 218346 218071 344527 355999 372131 367691 238424 237642 286813 291688 327915 329310 4411678 4771085 6864566 6603095 1227511 1278101 320954 283264 297572 297244 342879 333198 328482 329239 226640 230495 752088 713092 1605846 1556958 484048 475897 696236 704005 884954 857821 920993 931599 975620 984882 954834 1065775 2297259 2403389 1366177 1178670 765157 749243 922476 919656 964813 973633 1011931 1029094 1146293 1146335 5192260 5402535 39.75 71.1 1
12:42:50 2024-01-23 715987 702408 218311 213706 344492 355747 370002 369875 238424 237274 287657 291688 328414 329345 4408291 4783586 6850109 6612527 1224073 1275491 320990 283281 297104 296794 342879 330849 325756 329506 229254 230515 742568 713092 1610059 1556248 484737 476639 696236 708152 884327 856605 920993 934248 975656 982692 955513 1063462 2299732 2399439 1349830 1178670 764510 750405 922476 918103 965028 973705 1013099 1029094 1146293 1144745 5192260 5393194 39.75 71.1 1
12:42:51 2024-01-23 714387 702408 217632 214190 344492 355496 372131 369911 242352 236542 287657 290873 327650 332212 4411488 4756383 6840300 6603028 1223845 1276397 320954 283507 297572 296759 342361 332212 327360 329239 226991 230460 741096 712075 1592145 1556248 484737 477755 696730 707651 885583 855391 919410 934248 977074 988324 955513 1063425 2295395 2403985 1379871 1177831 764624 749117 922439 920998 963442 973633 1010489 1029094 1147461 1144745 5185456 5402549 39.75 71.1 1
12:42:52 2024-01-23 714424 703900 218838 218062 347614 355999 370002 367691 242423 238465 286526 293542 327897 331851 4424223 4803010 6854600 6621925 1231282 1277304 321938 283091 297572 299523 342879 329350 325826 328778 226675 230622 739625 714111 1598670 1555852 484700 474893 696236 705049 883074 857821 922190 931599 974930 982620 955513 1064605 2296738 2395324 1359425 1177831 764510 747655 922476 919656 963442 973597 1010489 1028361 1147141 1145523 5178027 5394916 39.75 71.1 1
12:42:53 2024-01-23 715385 702408 218311 217558 344527 356609 369713 367404 238951 237798 286633 292310 327543 331344 4414791 4774829 6855035 6593572 1227701 1276397 320504 283229 297536 297766 342879 330849 327360 328778 226481 230460 744039 712830 1586192 1553643 483936 476304 695215 706075 883074 855391 920300 933585 977084 982426 954834 1062288 2293993 2406801 1340235 1178670 764510 749280 921131 919385 964813 973633 1010489 1026166 1149620 1146335 5185456 5389310 39.75 71.1 1
12:42:54 2024-01-23 714387 701198 218406 215633 346668 355816 369821 367253 238389 237904 286732 292471 327508 330434 4411791 4776766 6845696 6593610 1224841 1272778 320539 282999 297536 296759 342879 331350 327129 329221 226675 229905 742568 711809 1589278 1553643 485153 477719 695744 706111 883189 855391 920993 931599 977084 982656 954834 1063047 2293993 2406801 1364221 1181273 767065 749810 921131 918316 965749 977657 1010489 1029094 1147955 1145554 5194243 5390555 39.75 71.1 1
12:42:55 2024-01-23 715310 704192 217563 213672 346692 355926 369821 369211 239057 237099 287608 290908 327685 329345 4408519 4747930 6845696 6593572 1221994 1272778 320990 283396 300247 296759 341807 332392 325265 329506 227379 230622 745510 713853 1654547 1556958 484048 477864 697223 709074 885702 855391 918265 931599 978494 988093 955513 1063425 2293993 2412595 1324670 1184641 768349 751398 919826 918316 967156 975757 1010489 1026166 1149657 1145554 5206527 5406893 39.75 71.1 1
12:42:56 2024-01-23 715385 702235 217558 215628 346937 355350 369821 368763 241978 237239 287252 292352 327932 331197 4405363 4770866 6835950 6602712 1225482 1275491 320504 283431 300247 297838 342361 332122 325265 329546 227026 230263 744039 711568 1624668 1556248 484048 477828 697223 708189 884580 855391 918302 934248 978494 982692 955513 1065775 2298371 2412595 1344073 1184641 767799 751477 919826 919004 966471 973669 1010489 1026166 1147955 1147813 5197690 5395763 39.75 71.1 1
12:42:57 2024-01-23 714597 702226 217493 214186 344492 354994 369966 368801 239728 236342 287311 292897 327191 330308 4411475 4729385 6878612 6607389 1219567 1276397 322979 282567 297536 299104 340535 331422 325791 328512 227061 229941 746981 716154 1595624 1544397 480961 477828 696730 705049 884355 857821 920300 928886 977519 992593 952801 1056847 2284707 2405094 1357506 1179593 769533 747619 918296 919693 968530 975757 1008270 1024698 1155963 1148774 5257942 5395763 39.75 71.1 1
12:42:59 2024-01-23 715792 702408 217259 213740 347920 354703 369857 367396 237755 235812 286893 294144 327508 329381 4411791 4752378 6882577 6602677 1216130 1273360 321964 281909 297572 297694 340260 332392 327129 328512 227220 229227 745510 717178 1596496 1544397 481303 477864 698212 705039 885583 857213 916924 928923 977802 992593 952801 1061875 2284707 2409176 1353668 1182114 769533 750946 918296 918214 970283 975611 1007426 1027084 1150220 1146261 5242749 5385467 39.75 71.1 1
12:43:00 2024-01-23 712560 703653 217528 214037 344527 354743 369301 367140 239764 236142 286777 292318 326205 329345 4405363 4729052 6853373 6602677 1213574 1276397 322453 281768 299582 298352 339746 333909 325493 327786 227061 229905 742568 716900 1586905 1544397 481303 477828 697223 705841 884327 857821 918265 928923 978494 992593 952801 1059536 2284194 2401685 1335969 1177843 770633 750405 919607 922253 968456 977829 1006868 1024848 1152813 1149588 5254346 5393156 39.75 71.1 1
12:43:01 2024-01-23 715481 703909 217446 215253 346937 354994 369337 366587 238153 236342 287455 292932 326241 330308 4405250 4730990 6848624 6626395 1216972 1274303 323014 283312 297536 298598 340811 331888 325791 328281 227379 229941 745510 715131 1602296 1544397 480961 479763 696236 704549 884327 860261 919646 927534 979916 993295 952801 1060053 2287479 2408813 1370940 1178351 771183 748438 916955 922253 972665 981296 1009750 1021570 1152106 1148906 5254346 5385467 39.75 71.1 1
12:43:02 2024-01-23 717832 702403 217637 217907 345045 355999 369966 365451 242458 236507 286777 292373 327685 329975 4405581 4729385 6835950 6631124 1231310 1272778 320054 283476 297500 298146 341326 331386 325791 329275 226008 230692 750595 709037 1619101 1552540 481303 477755 696236 701055 888138 862065 915585 925002 985008 991670 955513 1059912 2296589 2409256 1343503 1172659 768436 751472 918423 920784 972011 979250 1004636 1020118 1150183 1148906 5214970 5385191 39.75 71.1 1
12:43:03 2024-01-23 712848 703411 217624 215671 344527 355999 372920 366551 237789 236542 287005 290873 327950 329310 4405363 4697470 6826624 6626395 1234260 1276397 318792 283467 297500 297694 341843 331386 327129 329809 226709 229262 749923 705726 1604289 1554943 481303 479083 695744 701055 888138 862028 916978 924837 979751 993815 955290 1059739 2294484 2407415 1318913 1172659 769085 749080 915853 919004 971321 983384 1006104 1022693 1146293 1148943 5229883 5383777 39.75 71.1 1
12:43:04 2024-01-23 714166 703909 217632 213710 344527 355999 372131 365522 242423 236542 286813 292042 327685 331528 4405188 4683023 6801252 6626395 1231191 1272778 319016 283330 298009 297694 341807 330849 326667 329809 226675 229941 739119 705726 1601531 1555852 481987 477755 696730 701055 885583 862028 918563 926169 982613 993961 959600 1057034 2294484 2418522 1367102 1170308 768436 751324 919382 918325 970594 980706 1003171 1018895 1143704 1152235 5222419 5389310 39.75 71.1 1
12:43:05 2024-01-23 710487 704137 217632 213496 343489 354743 372920 366551 242423 236542 287581 291155 327156 331077 4402109 4673750 6801252 6621746 1234260 1276397 319051 283467 296389 297729 341843 331386 324685 329773 226043 229262 742019 706230 1597556 1555417 481987 477792 697223 702827 887688 864552 919598 924965 980558 996072 958917 1056495 2290733 2427564 1330320 1172208 770002 754218 913689 915719 974048 983481 1006104 1019742 1142082 1148943 5220200 5376101 39.75 71.1 1
12:43:06 2024-01-23 705323 702417 216957 214369 344522 351857 371841 366587 237920 235085 286813 293059 326205 331346 4399061 4648233 6789323 6640503 1236596 1272778 320019 283529 297320 299596 340535 332896 325493 327786 227414 229227 738088 706735 1592091 1560966 483666 480349 701882 705049 882963 862709 922118 927635 977740 997352 959282 1060241 2288849 2431009 1365183 1165990 769533 757379 915580 912941 972147 983481 1009769 1020155 1142892 1147283 5220477 5376101 39.75 71.1 1
12:43:07 2024-01-23 705286 704407 216926 214220 346076 353920 372131 367102 238153 235742 286813 293542 326205 331346 4405363 4661123 6789323 6631036 1237441 1276124 320019 283087 297536 297694 339508 333167 325566 327786 227449 229227 744919 708395 1589995 1562503 481303 477719 701225 705049 883904 862436 924697 924800 975007 997389 962569 1060316 2290733 2427564 1407258 1165715 768984 755288 913256 913122 970283 984177 1011931 1019742 1142082 1145591 5216750 5383777 39.75 71.1 1
12:43:08 2024-01-23 704288 704407 216740 213706 346112 353920 371864 366587 238153 236542 286813 293954 326205 332212 4405363 4681527 6789323 6640401 1240131 1272778 320539 283312 299315 298598 339746 333672 328482 329472 229850 229658 740569 709774 1615733 1560282 480882 477647 702947 702974 880538 863324 923693 928394 974934 991706 962047 1062668 2292533 2421802 1409214 1165990 767341 755224 915853 913122 971321 983481 1010225 1018014 1140463 1145523 5200754 5377792 39.75 71.1 1
12:43:09 2024-01-23 704252 703895 216922 213706 345591 351893 370002 365522 238153 236142 285936 292587 326205 330379 4405188 4701770 6789323 6631124 1241016 1271838 320054 283281 296340 298840 341555 332962 327127 327114 227344 229799 746981 710790 1605839 1567337 481970 477050 699735 701055 878744 864585 926330 925002 972211 993284 963415 1065016 2298371 2414307 1403345 1159372 762982 753150 919174 913122 967843 982611 1013935 1021235 1134676 1143937 5149319 5381628 39.75 71.1 1
12:43:10 2024-01-23 707899 703402 217667 217760 345596 354493 372131 365451 242218 237310 285900 292519 326241 332249 4399061 4722272 6789323 6626395 1252069 1277102 320290 283922 297655 298284 341699 330241 328518 327608 227309 229764 746981 705222 1604124 1562889 480896 478367 700954 701055 878892 862065 924867 925002 972211 992593 959245 1063462 2294951 2409176 1452981 1159335 765157 753003 921409 913122 967156 983481 1012653 1019467 1137126 1143093 5186169 5374399 39.75 71.1 1
12:43:11 2024-01-23 704787 703900 217294 217612 346112 353956 370038 364356 242083 236908 285900 292181 326170 329381 4405188 4723198 6770672 6640933 1252608 1272630 320397 284192 296340 298457 342422 332253 328518 327256 227414 229262 736219 705726 1623264 1565111 481117 474929 700231 701055 880030 862101 926330 925002 972211 992593 962047 1066392 2296738 2410885 1409214 1159372 764077 751361 919826 914280 968530 984873 1013935 1019780 1137126 1143561 5158697 5383777 39.75 71.1 1
12:43:12 2024-01-23 707935 703900 217702 217756 345596 354493 372131 365451 242083 237274 285900 293166 326205 332175 4402109 4723198 6781840 6636079 1248057 1276193 320883 283325 297117 300158 342361 330384 327305 327521 229362 229905 745281 706735 1615421 1562889 481423 476268 700954 701055 879516 862028 926330 925002 972137 992593 959245 1063047 2297259 2406801 1409214 1159966 764510 753501 919767 913122 967843 984873 1013861 1019742 1137126 1145523 5181739 5374399 39.75 71.1 1
12:43:13 2024-01-23 707862 704398 217632 217725 346324 354420 372058 365451 242352 237432 286302 294168 327120 330308 4402191 4721396 6820852 6631392 1241972 1276397 320729 283197 297464 300370 340488 332143 327198 326727 227379 229227 749923 711300 1593578 1558185 479938 476304 701225 701055 880141 863899 923693 924345 974280 995405 963415 1063425 2290733 2414307 1450987 1161848 766794 754218 917155 913122 969905 984873 1013376 1018253 1137089 1146335 5192899 5379938 39.75 71.1 1
12:43:14 2024-01-23 705249 704398 217602 213667 346562 353920 369966 365451 238085 236542 285900 293435 326170 330344 4398759 4717937 6805195 6645340 1238324 1272741 320740 283843 297176 298319 339710 333672 325791 329436 229850 229362 738624 707746 1591546 1558457 479938 477828 701225 703048 880501 861991 923693 926241 975007 991706 962047 1064873 2290733 2416021 1411170 1165990 767913 755687 915853 913122 971321 984177 1012653 1016803 1140390 1146335 5201666 5374399 39.75 71.1 1
12:43:15 2024-01-23 705249 704398 217597 218066 346324 353920 369966 364320 242727 236507 285864 294196 326873 333193 4411636 4707240 6803849 6631519 1243084 1272741 320504 282999 296340 301330 340631 331086 327005 326762 227414 229227 748452 709774 1583246 1562889 481303 474893 700231 701055 880767 862065 925670 925002 972174 991192 959208 1069873 2295625 2409176 1413126 1159966 764068 753613 918460 914205 967156 984873 1013139 1019742 1136284 1144712 5156674 5374399 39.75 71.1 1
12:43:16 2024-01-23 706322 703900 217632 217756 346081 354743 372131 367996 239322 237763 286965 293954 327741 333304 4405358 4716672 6801252 6640597 1241903 1277065 320990 283197 297255 300370 340260 330813 328213 326762 229524 229192 739119 709774 1609086 1558457 479938 477490 701225 701055 880141 864511 926330 922379 974280 996109 961327 1062251 2290459 2412595 1480189 1161848 764510 754218 917807 911531 968530 983481 1012865 1018978 1137126 1144712 5185456 5365020 39.75 71.1 1
12:43:17 2024-01-23 704252 704133 217411 217760 348902 353630 371805 366852 238529 236001 286696 294688 326064 333267 4408633 4681791 6796355 6612527 1232960 1272778 320019 283056 297500 297694 340223 332392 327129 327256 227379 229192 746369 706735 1588333 1558457 481987 477864 700728 704048 882448 860771 922305 926976 975007 999503 959245 1060241 2290733 2432041 1343503 1165990 769533 755288 913256 914242 973393 984177 1009769 1019742 1142082 1145591 5211072 5370566 39.75 71.1 1
12:43:18 2024-01-23 706192 705198 217042 215628 348258 351713 371950 366959 239764 235931 287513 293613 326029 331310 4395878 4663129 6791820 6621925 1235142 1272778 320953 283233 297500 297802 341771 332356 326667 328742 229254 229227 742019 705726 1596961 1556958 482673 477864 699202 703048 884327 861381 918302 925002 977777 996109 958491 1053764 2290459 2432078 1347911 1169318 768909 755288 913256 914205 974085 983481 1008774 1019742 1142082 1147247 5218522 5376125 39.75 71.1 1
12:43:19 2024-01-23 709289 706130 217528 214599 346692 354598 373038 366923 239515 236898 287702 291084 327156 331310 4408557 4664478 6801398 6612367 1236345 1272778 319051 283197 297500 297694 340452 330348 326667 328778 227026 229227 730048 705726 1603041 1556248 482330 477828 697223 703048 885311 862028 918265 925002 975656 993284 957775 1057183 2290733 2425007 1352483 1168608 770633 754218 915203 916198 972147 982092 1006104 1021198 1143704 1148943 5238782 5386330 39.75 71.1 1
12:43:20 2024-01-23 708279 704220 217528 214897 346924 354275 373183 366551 242352 236472 287405 290696 327212 331310 4386418 4654979 6798648 6612367 1234732 1272778 319051 283295 297500 297694 341290 331350 324830 329239 229091 229192 739119 705726 1622948 1557352 482330 477864 698212 703048 885583 862028 918302 926317 975656 993998 957811 1057183 2290459 2427564 1367102 1165990 771259 756361 913256 914242 972702 983481 1010213 1019742 1142534 1148627 5218307 5376898 39.75 71.1 1
12:43:21 2024-01-23 705263 705030 216878 213736 346324 351893 369713 366852 239962 235707 285998 294168 326170 332175 4408395 4680420 6796392 6631124 1233982 1272778 320279 283286 297897 297451 338472 332392 327360 327750 227414 228996 744919 707240 1617899 1558457 481987 480567 701225 704048 882802 860771 921648 926317 975007 996668 959208 1060241 2287960 2425007 1345992 1169318 769533 754612 914415 914168 973393 985478 1009712 1022003 1141935 1150404 5230447 5374399 39.75 71.1 1
12:43:22 2024-01-23 708437 703859 217597 215936 346443 354957 372131 365487 242352 236792 287513 291155 327389 330844 4399016 4664478 6789323 6612367 1235142 1272778 318509 282999 297464 297775 341290 332122 324830 328281 229254 229192 744919 706735 1594185 1558457 482330 477864 699202 703048 883101 862028 919609 926317 977777 991670 958528 1053764 2290459 2427564 1374778 1165990 772709 754612 915444 915307 974479 984800 1011580 1018866 1142571 1146298 5218522 5376240 39.75 71.1 1
12:43:24 2024-01-23 706322 705630 217259 214369 345006 351857 371841 367361 240175 235050 286777 293755 325188 331077 4399016 4655016 6779997 6631389 1234260 1276397 319759 282999 297500 297766 339197 332392 325756 327027 227449 229192 740569 707746 1597683 1558457 481303 477864 701225 704048 880501 859517 922999 925002 975007 997352 959282 1059185 2289105 2421802 1420951 1166607 767799 754388 918423 913012 970557 981947 1013300 1019272 1138765 1145523 5196778 5374399 39.75 71.1 1
12:43:25 2024-01-23 704252 703909 217155 213523 348902 351857 369966 366809 238119 235742 286777 294168 326170 330844 4399016 4661662 6781953 6621746 1235142 1275491 319699 283202 297500 297451 340260 332356 327360 327786 227862 229192 747818 706735 1589404 1558457 482673 480603 701225 704048 883074 860771 920723 924800 976391 996649 959282 1060241 2290733 2430868 1397477 1165953 771107 756324 915166 912975 974048 983336 1010213 1019742 1142082 1146886 5211072 5369217 39.75 71.1 1
12:43:26 2024-01-23 704252 704142 216585 213706 346562 353920 370002 366293 240175 236142 286410 294688 326170 330808 4399175 4681791 6791499 6621746 1234450 1272778 319535 283079 297536 297659 339460 332122 327591 327256 227732 229192 746369 707240 1586192 1558457 481303 477864 701225 704048 882177 860771 922999 924837 976391 996668 960930 1062952 2291681 2427765 1355587 1169318 771221 755575 915444 914205 974085 984177 1007575 1023505 1142892 1147247 5207123 5374399 39.75 71.1 1
12:43:27 2024-01-23 704252 703411 216922 214186 345525 351857 369966 367102 238153 235707 286539 293506 326170 331077 4386456 4648120 6821273 6621925 1235142 1272778 319535 283197 297500 297802 340535 332392 324830 327786 229254 229032 739696 705726 1585835 1558457 482673 480603 700231 704048 883074 861381 920993 926317 976170 998116 960930 1056734 2292576 2429787 1330639 1170152 770633 754218 913256 913522 975174 984177 1007263 1019742 1142082 1149588 5216750 5362364 39.75 71.1 1
12:43:28 2024-01-23 709983 703881 217597 213706 345958 354743 372920 365487 242387 236542 287216 290563 327650 330308 4386418 4673750 6801252 6607651 1234732 1272741 318792 283551 297897 297451 341290 330384 326667 329275 225973 229227 746981 706735 1603816 1553643 481987 477719 697223 702549 888138 864552 919221 927563 980558 996814 959600 1056996 2291681 2416021 1341619 1168608 766794 748858 916987 918325 970594 980670 1003847 1022693 1143704 1152235 5203635 5379938 39.75 71.1 1
12:43:29 2024-01-23 710487 704137 217446 213388 345714 355496 372657 365451 242218 236507 286539 292006 328680 331418 4395878 4692295 6817299 6612367 1232498 1272741 319016 283431 296537 297694 341567 331117 326667 329275 228444 229262 742019 706735 1592503 1555852 482330 477755 698925 702827 886425 864552 919598 924965 980558 996777 959600 1056771 2290459 2425241 1332203 1170987 771107 756361 913689 915546 974085 983481 1007300 1021235 1142082 1147211 5209103 5365020 39.75 71.1 1
12:43:30 2024-01-23 704215 702153 216736 214404 345560 351893 370002 367102 240139 235085 286813 292613 326135 331346 4399061 4641500 6785159 6612367 1234864 1272778 319535 283233 297176 299632 340524 332392 324830 327786 227379 228996 737194 705726 1591546 1562079 483285 482154 700194 704549 882692 862709 922227 927635 976280 996106 959245 1059485 2293315 2429648 1344659 1170308 770554 754612 915203 915546 973393 982092 1006104 1019742 1142082 1148943 5211072 5370566 39.75 71.1 1
12:43:31 2024-01-23 706359 702380 217632 214404 344522 351857 372131 366551 242182 235050 287657 292684 326170 331346 4386418 4634929 6785159 6593193 1235142 1272778 319051 283431 297500 297451 340811 331852 326437 329773 229254 229658 736219 706363 1625465 1558065 482673 477719 698670 702974 885624 864552 919572 926317 978494 991634 960892 1058692 2288832 2432137 1374778 1165990 770554 755824 913256 913122 973393 984177 1010213 1021964 1142082 1147211 5211072 5370566 39.75 71.1 1
12:43:32 2024-01-23 704252 703644 216887 213745 346076 351893 372131 366551 240175 235578 286777 293755 326205 330844 4402109 4661662 6779997 6631389 1236559 1272778 320019 282567 297536 299523 339197 332140 328018 329202 229524 229086 743469 707746 1596239 1560282 480887 477683 702683 703048 880538 861991 923693 926241 975007 997425 962047 1063033 2290733 2418370 1439018 1161022 766248 753539 917155 913122 968530 984873 1010980 1019742 1140669 1144712 5193051 5374399 39.75 71.1 1
12:43:33 2024-01-23 705286 702417 216913 217765 348651 351893 372131 367138 237755 235085 285900 293755 326170 330808 4395836 4677082 6791650 6621746 1236025 1272778 319475 283219 297248 299946 340249 332788 326631 327679 228145 229051 747818 706363 1633347 1560282 482673 480639 701225 704048 883867 860735 919335 926317 977084 998823 959208 1060241 2290733 2425241 1363264 1165160 768900 755288 915203 913122 971321 983481 1011931 1016840 1142082 1145523 5197953 5376101 39.75 71.1 1
12:43:34 2024-01-23 705822 703644 217298 217871 346076 351929 369966 364356 237902 236507 285900 294168 326170 329345 4399016 4689799 6779997 6607389 1240732 1278012 322463 283325 297392 298493 340403 331242 328518 326621 227980 229086 749923 707746 1599032 1558457 479938 479763 701225 701055 879323 863936 924829 922379 975007 991706 961364 1063425 2290733 2412595 1418995 1162675 765157 753683 917155 913122 968530 982092 1012653 1016803 1139406 1144712 5185456 5374399 39.75 71.1 1
12:43:35 2024-01-23 704252 703904 217264 213672 348404 351857 370002 366587 238119 235578 286338 293024 326170 330576 4386418 4654791 6779997 6636251 1234732 1274378 320112 283378 297104 297589 338579 331978 327591 326727 227862 229032 743469 707886 1600482 1558457 479938 477864 701225 705049 880538 860735 924244 925002 975007 997389 962047 1060327 2290733 2418370 1426820 1162675 766701 754218 917155 913122 968530 983481 1010943 1018290 1137126 1144712 5192260 5374399 39.75 71.1 1
12:43:36 2024-01-23 706322 703635 217632 217760 346602 354743 369966 364356 242218 237109 285762 294275 326241 330076 4399175 4715406 6791311 6631602 1240070 1278012 322317 282946 297464 298598 340546 330384 326776 329202 229524 229192 739119 709774 1599757 1557634 481569 477383 701225 701055 879841 864585 925010 922379 974316 991778 962047 1063462 2290733 2414307 1486294 1161848 765157 754218 917155 915069 968530 984177 1010980 1018290 1138136 1144712 5185456 5365020 39.75 71.1 1
12:43:37 2024-01-23 705286 703909 217259 217871 348898 351929 372131 366587 238119 235812 286504 297901 325942 330844 4395836 4673997 6790638 6621960 1235988 1272778 319510 282999 297536 299523 340009 332122 326667 327786 227667 228836 741483 708395 1601207 1558457 482673 480639 701225 704048 883189 861418 922342 926317 976391 997389 959245 1060241 2290733 2425844 1372859 1165990 768900 755288 915853 913122 971321 983481 1011931 1019016 1142082 1142287 5192260 5365020 39.75 71.1 1
12:43:38 2024-01-23 704252 704142 216917 217836 346598 353956 370002 365416 237902 236142 285900 294168 326205 330308 4399061 4688375 6790946 6612142 1236559 1274266 320254 283092 297500 297694 339710 331422 328250 329472 227767 229192 737669 707746 1591428 1557352 479938 477864 701225 703548 881887 860771 923693 924345 975007 997389 962047 1061837 2289105 2418370 1486294 1162675 764510 754218 917155 913122 968530 983481 1012653 1016840 1138136 1144712 5178032 5370566 39.75 71.1 1
12:43:39 2024-01-23 704252 704407 217259 217800 348655 351893 372131 367138 238119 235578 286432 294688 325959 333267 4402324 4650645 6776923 6607811 1234260 1272778 319251 283074 297284 297484 340021 332122 326667 327786 228251 229227 747818 705726 1587976 1558457 482330 480639 700728 704048 883074 862028 922379 924800 974242 991742 959245 1060241 2289105 2425241 1318913 1165990 767799 755288 915203 913122 971321 983481 1011931 1019016 1142082 1144712 5192260 5362910 39.75 71.1 1
12:43:40 2024-01-23 704288 703639 217294 217800 346319 353956 370002 367215 240175 236331 286584 294374 326064 332359 4405358 4695826 6782387 6626395 1233635 1274378 319794 282647 297897 297659 339197 331422 325791 325848 227414 229192 731477 706735 1592259 1558457 479938 477864 701225 703048 880574 861381 923036 925002 975007 997425 962047 1061875 2290733 2418370 1452981 1161848 765157 754218 917155 913122 968530 983481 1010943 1016840 1138370 1143902 5170612 5366736 39.75 71.1 1
12:43:41 2024-01-23 705286 704407 217251 215477 348431 351641 369713 366444 238051 236201 286231 294374 326029 333068 4399016 4671041 6789323 6631036 1236559 1272778 320254 282999 296966 297694 338757 331386 325791 326762 227449 229227 738624 707746 1592747 1558457 479938 477864 701225 703048 881823 862065 922077 924345 975007 991742 962047 1063348 2290733 2418370 1448992 1159372 767250 754218 917807 913122 968530 984873 1013376 1019016 1137162 1144712 5182855 5366736 39.75 71.1 1
12:43:42 2024-01-23 709289 702886 218101 214987 346460 354598 372548 365309 239093 237134 286159 292507 326205 329345 4383246 4715292 6781652 6621746 1241016 1272778 319948 282603 295507 300977 341818 330116 326776 326762 227379 229227 744039 709774 1612588 1562889 481987 475598 700231 701055 878892 863324 924829 924837 972211 991634 962047 1066535 2298371 2416021 1337853 1161848 764068 754686 919826 912850 967156 982647 1013935 1022693 1135480 1144712 5141020 5386698 39.75 71.1 1
12:43:43 2024-01-23 708253 703831 218206 215023 348545 353775 369821 364760 242352 237073 285900 293755 326170 332249 4402109 4708543 6798648 6612254 1242753 1272778 320740 282567 295547 300370 341567 330116 326740 326762 227414 229227 746981 708028 1596293 1565455 481802 475598 699239 701055 878892 862101 924867 925002 972248 991192 962047 1066392 2298371 2409176 1407258 1162675 768292 754612 919826 913122 966471 982611 1015454 1022843 1134484 1144712 5151639 5376898 39.75 71.1 1
12:43:44 2024-01-23 708784 702991 218171 215023 345414 353920 372657 365451 238424 237561 286526 293343 326170 329381 4389646 4718467 6742696 6598279 1245458 1272778 318569 283900 297045 297802 342614 329386 325791 327027 227061 229905 745510 703713 1620090 1567677 482673 474929 699239 703048 878892 860808 924829 926317 972248 992593 963415 1064605 2298371 2414908 1318913 1165990 764068 755687 922439 911406 964813 982787 1013972 1025467 1137562 1143634 5122231 5376898 39.75 71.1 1
12:43:45 2024-01-23 705263 702412 218311 217836 347651 353956 372965 366515 238424 236908 285900 292932 325959 332249 4395836 4720112 6742696 6598382 1247741 1272778 318542 283467 297500 296794 342879 329386 325791 326798 227061 229262 746981 705222 1611067 1567677 482524 475969 699239 703048 880141 859554 924867 926184 972248 991192 964099 1068095 2298371 2416021 1318913 1164331 764510 756361 921131 911828 967524 984690 1017689 1025580 1134373 1142947 5122231 5366736 39.75 71.1 1
12:43:46 2024-01-23 708474 703137 218593 215023 345560 354493 373183 367138 238248 237360 286414 293656 326241 329381 4386606 4715406 6747859 6602988 1249026 1272778 318803 283515 296519 297659 342614 329350 325791 327715 227379 229905 745510 704719 1610393 1567337 482673 475562 700231 703048 880141 862028 926330 926317 972174 993998 962010 1065738 2297259 2416021 1343503 1162675 764612 755687 922351 916852 968902 986928 1017727 1022581 1136697 1144566 5141095 5368519 39.75 71.1 1
12:43:47 2024-01-23 706286 704371 217602 217800 347875 353739 369966 365416 238085 236507 286302 293506 326135 330308 4386380 4678145 6789664 6612067 1241903 1272778 320219 283431 297464 299260 339710 330813 326740 326727 228216 229227 749923 707746 1618260 1558457 479938 477719 701225 701055 879946 864548 926330 925002 976391 991706 962047 1065738 2290733 2412595 1458966 1163280 768184 755000 918423 913012 968456 984727 1014508 1019121 1137089 1145523 5187527 5365020 39.75 71.1 1
12:43:48 2024-01-23 704215 704924 217423 213706 346050 353884 369966 364867 239935 236507 285945 293506 326170 330308 4386418 4688262 6781765 6621746 1238085 1272778 320019 283052 297897 301522 339424 331350 325791 326762 228086 229192 740569 707746 1587976 1558457 479938 477792 701225 702549 881515 864511 923693 924345 976391 996631 962047 1063388 2292119 2426964 1409214 1165953 769533 755613 915444 914000 973356 984763 1011931 1019742 1142082 1148517 5200471 5360664 39.75 71.1 1
12:43:49 2024-01-23 706359 704142 217597 214186 344456 351857 372095 366551 242387 235085 287657 293343 325945 331310 4389637 4657884 6791650 6612367 1233965 1272741 319016 283409 297500 297451 340811 331081 326437 329239 229091 229227 739119 705726 1611850 1558065 482673 477864 698212 703048 885583 862065 919373 926317 977765 993998 960892 1060633 2296313 2423959 1318913 1170987 770633 754149 917770 917673 970594 982056 1006067 1023505 1143704 1152235 5223511 5374399 39.75 71.1 1
12:43:51 2024-01-23 713009 704142 217597 213528 343493 355245 372920 366515 242466 236142 286741 291119 327650 329345 4386506 4670429 6789323 6598279 1233845 1272741 319484 283290 297500 297416 342059 331350 324830 328742 227220 229192 748452 705726 1589404 1556958 482330 477828 699202 703048 885583 861991 918265 926241 977593 996668 960892 1058580 2291219 2429787 1338316 1170987 771226 752928 917155 917673 972359 981326 1004599 1021235 1144198 1153757 5211072 5370566 39.75 71.1 1
12:43:52 2024-01-23 709443 704137 217632 214186 346554 354994 372920 366258 242352 236307 286777 291119 326205 330040 4392744 4664478 6789664 6603265 1234260 1272741 320727 283431 296966 299632 341290 331852 324830 328778 227379 229192 746981 706230 1591546 1558457 482524 480603 699202 704048 885126 864514 922596 927487 977740 996777 960967 1058430 2293315 2425241 1345992 1169318 771107 754926 915166 915719 973393 984177 1009028 1021926 1142892 1148906 5204483 5355641 39.75 71.1 1
12:43:53 2024-01-23 708437 704142 217597 213706 343453 351857 372095 366551 242352 235777 287455 291724 326170 331346 4392744 4640571 6779997 6593572 1235142 1272778 319051 283197 297536 297766 341290 332122 326667 328512 227185 229192 744919 706363 1609342 1558457 482673 482154 699921 704644 886387 862709 923448 927635 977703 999370 960967 1056809 2290733 2425241 1407258 1165990 769018 753539 915853 915645 972702 984873 1011931 1019742 1143704 1145554 5199685 5365020 39.75 71.1 1
12:43:54 2024-01-23 705249 703904 216926 213706 346319 353884 369966 365159 237755 236472 286338 294759 326135 330308 4389637 4690453 6785159 6626655 1236521 1272778 319759 282999 297536 299487 339710 331888 325756 326995 227732 229192 744919 707746 1608329 1562079 481118 481811 702683 705049 883904 862709 923507 926243 977777 997352 963415 1062972 2293756 2427564 1399433 1165990 770554 755824 915853 913122 972702 984873 1012653 1019016 1142082 1146335 5196626 5374399 39.75 71.1 1
12:43:55 2024-01-23 703982 703900 216736 213740 346324 351893 369966 367102 238119 235777 286741 293506 326135 330808 4386140 4645655 6781953 6612420 1235142 1272778 320019 282999 297275 297659 340260 332356 327360 327750 229524 228945 747818 707886 1604755 1558065 483360 480458 701189 705049 885163 862709 922961 926147 978247 999567 963023 1058392 2287479 2427136 1370940 1165990 769533 756361 915853 913122 974085 984873 1010489 1021235 1142892 1146400 5201666 5364743 39.75 71.1 1
12:43:56 2024-01-23 704215 703904 216283 213523 345565 351857 369966 366293 238119 235777 287491 294062 326135 330344 4386809 4661984 6763522 6602988 1234260 1272778 319983 283083 297536 297209 340009 333149 327264 330406 229850 229051 737194 707746 1600120 1560502 482673 480422 700194 703048 884954 862028 920799 926184 977777 991634 959208 1059600 2289105 2425241 1363264 1165990 768984 755288 914340 913122 972702 984177 1011209 1019016 1142082 1145591 5201389 5365020 39.75 71.1 1
12:43:57 2024-01-23 704215 703900 216887 213523 346598 351893 369641 365487 238119 235777 285864 293024 326170 330308 4383246 4671468 6779997 6626395 1236521 1272778 320254 283029 297104 301736 339186 331242 328518 326656 227786 229051 738575 709774 1591189 1558457 480961 477755 701419 702748 883091 863250 923693 924345 976391 997373 962047 1063425 2287960 2418370 1418995 1164331 766794 754686 916882 912904 968530 983481 1011931 1019742 1137126 1145523 5182855 5365020 39.75 71.1 1
12:43:58 2024-01-23 705286 702412 217597 217765 345556 353956 370002 364867 242147 236542 285663 293024 326170 329345 4383246 4688021 6779997 6622032 1245439 1277699 320219 283374 296448 298457 341147 330205 329180 327573 227309 229729 746981 707240 1607152 1558457 481118 478404 701225 701055 880141 864314 926143 925002 972211 993998 960892 1066535 2295625 2406801 1415083 1159691 765157 753150 919767 913122 964702 984873 1013139 1019742 1137162 1144712 5149319 5360335 39.75 71.1 1
12:43:59 2024-01-23 705286 702412 217446 217756 346085 353920 369411 364903 242352 236507 286302 293506 326170 329345 4386418 4684911 6779722 6641005 1242232 1276193 320361 282857 296838 300225 340595 330705 326740 326762 227379 229192 737669 710790 1596019 1562889 481303 475933 704440 702827 880141 863287 927517 926317 972211 993295 962047 1066535 2295395 2410885 1450987 1159966 764510 754218 918460 913122 968530 984873 1013376 1021235 1137162 1143093 5170617 5366209 39.75 71.1 1
12:44:00 2024-01-23 703717 703394 216926 218106 346567 351893 369966 364356 242189 236307 286589 293712 326135 330308 4386456 4684633 6793779 6621960 1236508 1275285 320326 282910 297897 298111 338722 331386 328482 329202 229524 228961 732906 707746 1600120 1557634 481225 477828 701225 703048 881786 862635 923693 924345 975007 991706 962047 1062631 2290733 2416021 1448992 1165990 766794 754686 917155 912904 968530 983481 1013376 1016803 1138775 1144712 5200900 5355641 39.75 71.1 1
12:44:01 2024-01-23 705263 703900 216922 217827 346324 351893 369641 364903 238119 236507 285900 293506 326135 330308 4380114 4673997 6781259 6612527 1235950 1272704 320019 282567 297216 297586 338472 331852 327482 326762 227414 229192 744375 708395 1585260 1558457 480961 477864 701225 704048 880533 860735 923693 925002 977777 991742 962047 1059941 2289105 2416021 1372859 1165990 767799 755288 917155 913122 972702 984873 1012653 1018242 1142082 1143901 5185456 5365020 39.75 71.1 1
12:44:02 2024-01-23 703717 704147 216594 213706 345525 351857 370002 366551 238119 235777 286548 293300 325679 330344 4395900 4659799 6783608 6621746 1233000 1275491 319734 283396 297500 297451 339746 332392 327555 327679 227379 229032 737194 706735 1589404 1557634 482673 480603 701225 704048 883074 862598 922999 926184 976391 991742 959245 1060241 2289105 2423521 1399433 1165990 768436 755288 915853 913122 971321 984177 1012653 1016840 1141272 1146335 5192260 5360335 39.75 71.1 1
12:44:03 2024-01-23 704252 702412 216922 213745 346085 351929 369569 366587 238119 235742 286405 293919 325923 332249 4386305 4660077 6772049 6603081 1233845 1271801 319051 282656 297897 297554 340224 332392 326522 327750 227414 229192 745825 706735 1616455 1558457 482673 481282 701225 705049 883074 862028 923693 926184 975656 997352 959282 1058745 2289105 2427564 1372859 1165990 768436 755288 916882 912871 972702 984873 1010943 1021235 1142082 1144782 5194243 5365020 39.75 71.1 1
12:44:04 2024-01-23 705249 704407 217415 217836 346598 353920 370002 367215 240065 236827 286633 295517 326064 332322 4399175 4679260 6776923 6626395 1234797 1277902 320504 283074 297216 297694 338757 332392 326973 327521 227926 229032 742019 707746 1589047 1558457 481303 480603 701225 705049 883074 862101 923693 924837 976391 997352 960892 1061837 2290733 2418370 1424864 1164886 767341 755288 917807 913122 970283 984177 1010980 1019016 1140427 1145523 5182855 5370566 39.75 71.1 1
12:44:05 2024-01-23 705786 703895 217632 217800 348893 354166 372135 367996 238085 236933 286432 294054 326029 331991 4386418 4661400 6784883 6612265 1234260 1272778 318980 283431 297284 297838 340811 331888 326667 327786 227379 229192 746369 705726 1610152 1558457 482673 480639 701419 704048 884327 862065 922342 925492 975424 997389 959282 1056809 2290733 2425807 1407258 1165990 769533 755687 915853 913122 973393 984873 1012653 1021235 1143704 1145591 5191246 5355641 39.75 71.1 1
12:44:06 2024-01-23 707272 704147 217388 216231 345943 351749 371986 367253 239764 235602 287689 293680 326029 331310 4386456 4652012 6784238 6593663 1232498 1276397 319087 283431 297536 297694 340811 332356 327518 328778 227379 229227 744919 706735 1615011 1557634 482673 480639 699239 704048 884442 862598 922305 925492 975656 991706 959245 1060241 2289105 2425241 1403345 1165990 768900 755824 915203 913122 973393 984177 1011931 1019742 1142892 1144745 5192899 5368404 39.75 71.1 1
12:44:07 2024-01-23 709289 703480 217528 214301 346933 354275 373074 366408 239596 236507 287657 290802 327156 330844 4386380 4648308 6789323 6598279 1231191 1272741 319051 283096 296798 297279 341567 330849 326522 329275 226675 229262 738575 705726 1631555 1557352 482330 477792 697223 703048 885583 863287 918302 925002 979953 991634 958528 1057183 2290733 2427564 1349830 1167653 769533 755288 914930 914242 974085 983481 1007613 1021607 1142892 1148094 5207905 5367465 39.75 71.1 1
12:44:08 2024-01-23 708279 702226 217528 214599 346438 354994 372131 366551 242317 236507 288022 290908 326135 330772 4383379 4651624 6798648 6593610 1234260 1276124 319016 283431 297176 299632 341567 331386 325233 329773 226675 229262 732013 705726 1594545 1558457 482673 477828 698707 703048 885583 864548 918302 925002 977074 991670 958049 1058692 2290733 2427564 1355587 1168210 769533 755762 913256 915069 973090 984177 1009769 1019083 1145828 1150330 5197690 5362547 39.75 71.1 1
12:44:09 2024-01-23 708784 704407 217597 214369 343453 351857 371573 367404 242317 235742 287693 292684 325907 333979 4373860 4628370 6770397 6602988 1232498 1272778 320163 283233 297212 299487 341807 331081 326667 329542 226675 229262 739119 706735 1595848 1555852 482330 477864 698925 703048 885615 862065 918265 925659 978261 991706 958528 1053764 2289105 2427527 1355587 1167653 770669 755149 913256 915719 972147 986177 1009750 1022468 1142782 1149588 5202008 5357371 39.75 71.1 1
12:44:10 2024-01-23 706322 702412 217423 216231 346692 353920 373183 366587 242218 236827 288058 291155 326205 330808 4383379 4648320 6798648 6603091 1233378 1272506 319051 283900 297005 297486 341290 330884 325303 329506 227061 229941 739119 705726 1603018 1558457 482673 477864 699239 704048 885702 864585 918302 926317 978530 991670 958049 1058729 2289105 2427564 1334086 1168210 770002 755288 916334 915534 975512 984800 1009619 1022618 1142745 1149588 5200357 5360812 39.75 71.1 1
12:44:11 2024-01-23 712507 703790 217602 217836 343453 351605 372783 367138 242423 236507 287751 291049 326241 331077 4373860 4635078 6800974 6612367 1229387 1271838 319087 283564 297110 297694 341567 330884 325756 329506 225973 230495 740545 707746 1596265 1553643 482330 477755 696902 703048 888138 863324 916961 926317 981379 991670 956417 1053839 2290733 2421802 1342702 1172659 772768 755687 918186 918325 974048 983372 1008308 1022581 1143593 1148906 5208559 5370566 39.75 71.1 1
12:44:12 2024-01-23 710487 703904 217528 217800 343453 354994 372920 366587 242048 236342 287657 290802 327156 330844 4383283 4648069 6798648 6602988 1231191 1272506 319051 283538 297464 297838 340775 331117 326861 329809 226008 229905 748452 705726 1602225 1558457 482330 477792 697223 703048 885619 864314 918265 926317 979223 991670 958086 1059485 2288849 2409133 1370940 1172382 769023 751175 918333 920287 972665 981911 1004599 1020118 1144598 1156133 5196212 5376898 39.75 71.1 1
12:44:13 2024-01-23 712001 703909 217597 213706 343493 354994 373224 366293 242423 236542 287252 291049 326241 330308 4380152 4668321 6802852 6602988 1232498 1270900 318286 283431 297500 299632 341326 330849 325038 329773 225973 230299 744039 706735 1626539 1556248 482330 477792 697931 703048 885619 862065 918302 925492 981108 991706 960208 1061431 2298228 2407303 1318913 1172659 768900 751398 918149 919619 972702 982092 1004673 1025505 1146293 1153867 5207123 5361194 39.75 71.1 1
12:44:14 2024-01-23 712507 702412 217597 217863 343489 354994 372657 365487 242253 236542 286584 291221 327685 329310 4373860 4672777 6798648 6602988 1234260 1272506 319051 283467 296757 297694 341567 331117 325006 329773 226008 229262 740569 705726 1593883 1558457 482673 477828 697223 703048 885619 864314 918302 926865 983348 996704 961156 1056734 2292851 2404399 1397477 1175173 769533 749243 916334 919729 974011 981296 1007575 1023099 1149657 1151237 5213027 5365977 39.75 71.1 1
12:44:15 2024-01-23 716571 704133 217619 213371 345565 355999 369677 365487 238119 236542 286651 293238 327685 330209 4386809 4702110 6835675 6612367 1219567 1269099 321714 283034 297248 298389 340775 331386 325791 328281 227414 230495 745510 714621 1588813 1544397 481303 477828 696939 704549 886251 862635 922190 931603 980961 993961 955438 1063235 2290048 2403389 1318913 1177880 769533 751398 919330 921495 970594 973633 1007463 1026128 1152120 1148943 5231811 5370566 39.75 71.1 1
12:44:17 2024-01-23 716571 702408 217446 213740 345314 355999 369929 365487 238119 236542 286777 292613 326241 330209 4386418 4708264 6854600 6612367 1216102 1272506 322525 282669 297897 298633 340296 331386 325566 327821 227096 230299 742568 715131 1583230 1544397 481303 480786 698925 706518 886425 862436 920844 928776 981952 993961 954208 1063388 2286333 2409176 1335969 1184641 770002 752083 919826 918251 968530 975757 1007613 1026166 1151289 1145627 5185456 5362136 39.75 71.1 1
12:44:18 2024-01-23 713520 702148 217632 217938 343524 354994 369569 369391 242048 236177 286916 292487 326241 329310 4380254 4726024 6801365 6579535 1224267 1272778 320504 282581 297428 295897 342638 331117 326558 328813 226709 229941 735675 712075 1622144 1557634 485428 481127 697150 709084 885583 855244 922227 935540 980558 988288 955513 1063085 2298228 2401685 1353668 1176992 764510 751472 924442 919693 963442 973669 1011931 1028516 1144634 1143937 5160357 5366736 39.75 71.1 1
12:44:19 2024-01-23 714535 702148 218311 213479 343519 355496 370002 367396 238424 237274 287104 292042 327191 331183 4377132 4738657 6810685 6570163 1224841 1272778 320539 282603 297176 296829 342879 330348 327518 329275 226516 230373 742019 714877 1584904 1556053 483360 478065 697113 707058 884533 857784 923508 931599 975656 982692 958123 1069055 2293477 2383091 1361344 1176013 763418 749847 925099 919693 963442 973440 1012456 1026128 1144671 1143902 5140666 5366736 39.75 71.1 1
12:44:20 2024-01-23 713520 703146 217632 217720 345600 355999 369966 367432 242048 237843 285900 292932 327191 330443 4383102 4762193 6817299 6579535 1228107 1272778 321025 282567 297216 297838 342879 332253 327995 329257 228875 230515 737602 713853 1595264 1558065 484737 478404 697931 705002 883074 857821 923036 934926 978494 982728 953674 1066203 2296738 2393620 1359425 1175316 764510 749847 924826 919476 963442 973669 1010225 1031336 1144634 1142323 5140945 5357371 39.75 71.1 1
12:44:21 2024-01-23 714028 701866 218341 217424 344522 355496 369929 366587 238424 237677 286781 291865 327191 330443 4383283 4744283 6817299 6574852 1223092 1272506 320539 282985 297320 297514 342627 330277 327786 328671 228551 230157 744039 713341 1591786 1558065 485083 477011 696730 707149 885756 857549 922999 934248 975693 989772 955720 1068857 2296738 2397581 1334086 1177644 763964 749847 925099 921035 964127 973705 1012456 1029132 1144671 1145523 5154638 5369860 39.75 71.1 1
12:44:22 2024-01-23 710487 702869 217632 217495 346642 355747 369641 367102 242727 237204 285828 293024 327120 330443 4383208 4784471 6827129 6584231 1231191 1276119 321678 283056 298626 298249 342699 332253 329449 328334 228875 230444 755831 715131 1606952 1555852 482561 478367 699386 707058 883037 857821 923544 931599 977505 982620 956417 1072829 2297259 2390215 1367102 1178670 763964 749774 926141 919619 963442 973633 1013139 1029057 1146142 1144712 5152590 5365020 39.75 71.1 1
12:44:23 2024-01-23 713520 702344 217597 214424 345520 355999 369929 367102 242522 237974 285864 292578 327156 330406 4386380 4791390 6827405 6603059 1231305 1275918 320112 283254 297392 298214 342699 332253 325756 328742 226675 230622 747609 715390 1596600 1558065 484737 476268 697223 707058 884327 859988 923395 933585 975620 982692 957084 1069551 2297259 2388361 1415083 1175041 764068 751472 925099 916943 962328 973633 1015379 1026091 1144561 1143056 5140982 5369822 39.75 71.1 1
12:44:24 2024-01-23 708279 702408 217632 213710 347129 354707 369411 367691 242352 236507 285900 293919 326135 331418 4386418 4764828 6819839 6603095 1230739 1276193 322310 282391 298626 297766 342325 331314 327234 325813 230013 230086 745510 715131 1615681 1558457 484048 477755 701115 706075 880141 857821 927652 933585 974008 989720 959208 1072401 2295625 2395324 1411170 1175316 763964 753150 922439 916257 965749 980670 1019114 1030563 1143704 1139790 5122499 5366209 39.75 71.1 1
12:44:25 2024-01-23 705263 702121 217667 213710 345560 351821 369966 369355 242486 236542 287041 293650 325907 331346 4386809 4708572 6754921 6607825 1245458 1276397 318498 283299 299292 297001 342555 332253 328482 328476 227379 229262 736219 706363 1607652 1571431 484737 477011 702720 706053 880501 860758 925670 930902 973626 991192 964785 1069620 2298371 2416021 1407258 1169318 764586 756361 922439 913122 964344 984873 1015342 1024556 1135443 1143093 5116739 5365020 39.75 71.1 1
12:44:26 2024-01-23 705263 702422 218276 217791 345560 353884 371805 368763 238424 237239 286302 292684 326170 331310 4389559 4715254 6753623 6602988 1250378 1272741 318544 284215 297428 297730 342843 330348 325826 327608 227379 229227 744958 703713 1636932 1567677 484048 476304 700728 704048 880767 862028 926991 926184 976391 992593 964785 1066128 2300005 2414307 1374778 1164331 763964 756361 922439 913122 967156 984873 1016140 1023467 1134484 1144712 5111466 5365020 39.75 71.1 1
12:44:27 2024-01-23 708401 703311 218267 218071 345283 354707 373183 366551 242182 237607 286477 293506 325959 331704 4386267 4708150 6781953 6622032 1245382 1276397 320019 283202 296311 298457 341807 329350 329180 326762 227379 229227 736219 706735 1612776 1558457 481303 476268 701225 703048 880141 867041 926330 926317 974316 993998 962047 1065404 2293993 2409176 1476119 1161848 764612 754218 919826 915719 968530 982647 1013898 1021198 1139582 1145523 5166066 5360335 39.75 71.1 1
12:44:28 2024-01-23 704215 704142 217376 213523 346607 353920 369677 367215 240065 237028 286499 294438 326064 332322 4395926 4678942 6780325 6621746 1234722 1276193 320504 282999 297216 299523 340224 331888 327482 326762 227926 229227 742925 707746 1601207 1558457 481303 480603 701225 704549 883097 861991 923693 926976 975620 997389 962730 1059941 2290733 2421802 1454976 1162675 767913 754612 918712 912829 968530 984177 1012419 1021198 1139582 1146335 5180847 5365020 39.75 71.1 1
12:44:29 2024-01-23 705286 703918 217411 213706 347154 353630 369713 367215 240100 236767 286405 293919 326029 332322 4386229 4657836 6768825 6603095 1235142 1276397 320019 282532 297500 297244 339710 332320 328250 327256 227414 229192 732906 707746 1604755 1557634 481303 480603 701225 705049 882544 861299 923693 924837 976391 997352 963415 1061837 2290733 2421802 1407258 1165990 767250 755288 917807 913122 971284 984873 1013376 1019016 1138775 1146335 5178027 5350848 39.75 71.1 1
12:44:30 2024-01-23 705151 704196 217037 216236 345939 351713 369461 366408 239764 235931 286678 293506 325994 330772 4386418 4656182 6772955 6602988 1236025 1271838 319051 283255 297897 297659 340811 332392 324649 327786 227379 229157 745825 706230 1599488 1558457 482673 480603 700728 705049 884954 862065 922305 924800 977802 997352 959208 1060241 2289105 2425241 1405301 1165990 769533 756361 915580 912143 972702 984873 1011931 1021235 1143704 1144745 5192260 5364549 39.75 71.1 1
12:44:31 2024-01-23 706192 702189 217120 214288 347424 353703 372511 366372 239596 235777 287797 292897 326135 331310 4389637 4636996 6770986 6593610 1232498 1272741 318792 283197 297500 299523 341807 331081 327518 329809 226675 230263 737669 705726 1603601 1557352 482673 477755 697223 703048 885615 865812 918265 926317 979916 991634 957811 1053727 2290733 2425241 1347911 1171700 771231 755687 914415 917021 973525 984873 1009049 1021964 1143704 1148943 5206527 5362547 39.75 71.1 1
12:44:32 2024-01-23 712470 702964 218136 215624 346443 355926 369641 365451 242352 236507 286620 293450 327614 330136 4383472 4701921 6817299 6593610 1226593 1270863 319087 283431 296172 297694 340499 330348 327705 328476 226008 230692 744063 711061 1589167 1549237 481987 477792 696730 703048 887507 862028 916924 926184 983504 991670 955513 1059941 2290733 2405094 1367102 1171974 767341 750909 917534 918316 972702 982056 1006104 1024238 1148475 1155312 5188258 5358033 39.75 71.1 1
12:44:33 2024-01-23 714535 703457 217597 213672 345006 355999 372131 367736 237721 236507 287392 291928 327191 330150 4380077 4701491 6829550 6607782 1219492 1272778 322036 282999 296757 300479 340260 330849 328482 327786 227026 230263 745510 714621 1596382 1543375 481303 480603 699239 704041 885583 857821 920300 930902 979916 993998 954155 1059664 2287960 2405094 1337853 1179379 769533 749847 919826 919656 968530 978105 1009750 1028478 1152850 1149588 5227532 5374399 39.75 71.1 1
12:44:34 2024-01-23 712193 702417 217446 215936 345565 354670 369525 366551 238085 236142 287261 292932 327156 329345 4386506 4701568 6845275 6602988 1219567 1272741 322525 282567 297255 300158 339746 331350 325756 327786 227220 229905 740569 715131 1590914 1544397 481987 477828 696236 705049 884987 859517 922152 928923 982770 993998 954155 1058355 2284707 2399711 1363264 1177880 769533 747655 920384 923568 970283 978375 1007426 1024858 1152850 1151220 5231679 5365020 39.75 71.1 1
12:44:35 2024-01-23 716408 704142 217224 214120 345287 355496 369605 366258 237954 236507 287140 292932 326170 329975 4383379 4701568 6829550 6598368 1216922 1271838 322453 282567 297464 298146 340260 330849 327518 327750 227026 229262 746981 715131 1584829 1543906 482330 480603 699239 705575 885583 857821 919609 931599 979880 993998 954155 1062356 2284707 2406801 1330320 1183432 771734 754612 920888 918325 968456 978521 1007426 1028704 1150220 1145554 5218522 5370566 39.75 71.1 1
12:44:36 2024-01-23 710487 702153 217155 214186 344487 354743 369561 366551 242288 235777 287010 291688 326205 329310 4360999 4688375 6845696 6593610 1210076 1271801 321964 281795 299582 297694 339746 332122 327360 327786 227026 229227 734225 716154 1595249 1544397 482673 480603 698743 706111 885583 857821 919609 931599 981342 993295 954834 1062631 2284707 2411969 1344073 1185418 769533 751212 922388 920942 969630 977792 1010489 1026162 1146330 1144745 5170726 5362266 39.75 71.1 1
12:44:37 2024-01-23 713520 701352 217672 215368 343493 354994 369966 369095 238424 236142 287023 290802 326241 331183 4376986 4720112 6803849 6574852 1216713 1272741 320504 281742 299364 297694 340811 331350 327129 328476 226709 229905 742568 713341 1644450 1554943 485083 479910 697223 707651 884447 855391 920263 934248 975656 982692 955513 1066000 2298228 2398558 1335969 1178351 764510 748969 924877 920942 964813 973705 1011931 1031463 1145408 1146335 5150528 5365020 39.75 71.1 1
12:44:38 2024-01-23 715278 701848 218311 217720 344492 355747 369966 366874 238424 237642 286338 290837 327156 330480 4380114 4741186 6801252 6574852 1224111 1272741 320990 281826 297536 297436 342879 329350 325756 328742 226481 230460 747609 712830 1590353 1553643 484737 476304 696730 705002 884327 859650 923036 933585 978753 987526 955327 1067945 2294484 2393731 1411170 1175279 764624 749043 925679 918280 963738 979250 1013898 1026128 1143704 1144602 5141560 5365020 39.75 71.1 1
12:44:39 2024-01-23 712634 702412 217632 214237 345600 355999 369929 366587 242387 237642 285663 292932 327156 330443 4383379 4768964 6817299 6574843 1224111 1272455 320990 283003 297176 299420 342879 329350 325756 328778 226709 230657 746116 713092 1601460 1555852 484737 477616 696730 704005 884327 860113 924867 935593 979861 989071 956835 1068430 2299393 2393545 1405301 1175316 763418 748618 927732 918280 963442 979250 1014710 1029094 1144598 1143093 5133563 5365020 39.75 71.1 1
12:44:40 2024-01-23 713247 702417 217446 217379 346399 355999 369929 366874 242317 237607 285026 292932 326241 330443 4389637 4762193 6817299 6574852 1227663 1272778 320764 282572 297500 299523 342879 329083 325791 328742 226675 230657 744623 713092 1622242 1553643 484392 476304 698925 707021 885756 860261 923507 931452 978902 987672 956835 1066015 2293993 2389866 1370940 1177880 764510 749810 923703 919656 964739 973669 1010943 1029094 1142979 1145523 5140945 5374399 39.75 71.1 1
12:44:41 2024-01-23 714028 702344 218311 214994 345045 355999 369966 367102 238424 237677 285900 292487 327191 330948 4383379 4747930 6807973 6570163 1223092 1272778 320539 282567 297275 297730 342879 330348 325265 328778 226675 230460 741096 711809 1600482 1556654 484737 477359 697113 706555 883904 860261 923996 931452 977740 982620 955513 1066240 2296589 2388361 1405301 1174138 762982 748997 924174 916980 962075 979250 1013935 1026128 1142979 1143093 5145233 5366736 39.75 71.1 1
12:44:42 2024-01-23 712230 702380 217632 217567 346607 355999 369893 366874 242352 237274 285026 292373 326241 330443 4380077 4766475 6817299 6579535 1224466 1272741 320504 282572 297536 297244 342843 329314 325791 328281 226709 230409 746116 714877 1595517 1558065 484048 478404 697113 707058 885163 857748 923693 931599 978242 982656 957404 1069620 2290733 2388241 1335969 1175316 764068 749280 925679 919004 963442 973669 1010188 1028361 1142979 1144712 5154638 5370566 39.75 71.1 1
12:44:44 2024-01-23 713520 702403 217667 214728 344527 355999 369929 366587 238424 237274 286141 290837 326241 330443 4383246 4757314 6801252 6579535 1226783 1272307 320254 282678 297500 297244 342879 332216 328518 328493 228713 230373 743130 713853 1582059 1557634 484048 479083 697113 705002 883074 857821 923693 932930 975656 982620 955026 1068554 2296738 2390789 1361344 1177694 765157 749810 924442 919656 963442 978983 1010980 1029094 1144634 1144712 5150958 5366736 39.75 71.1 1
12:44:45 2024-01-23 714262 702408 217632 214424 345323 355747 369893 366587 238424 237642 285864 292487 327156 330443 4380254 4740001 6817299 6574890 1224111 1272778 320019 283263 297104 299946 342663 330241 327591 328671 228228 230157 741096 713853 1586548 1556958 485083 477011 696730 706111 885756 857821 922305 934248 978242 989071 955513 1066535 2293993 2399711 1353668 1177831 765157 750938 925099 919693 964381 973705 1011931 1030601 1146293 1145591 5156674 5374122 39.75 71.1 1
12:44:46 2024-01-23 714018 702417 218346 215368 343493 355747 370002 367102 238424 236908 287023 290943 327191 331418 4386506 4738657 6807973 6570163 1220345 1278012 320740 283180 297464 296689 342735 331242 327555 329595 228875 230122 741096 710790 1617899 1554943 485083 477697 697223 706075 884954 857821 924867 934248 975693 982692 953637 1068408 2293993 2397143 1363264 1177694 764624 750182 923703 919693 964813 979286 1009507 1029132 1144634 1144745 5156674 5365020 39.75 71.1 1
12:44:47 2024-01-23 714266 702417 218346 217765 343528 355747 369966 366587 238424 237274 286539 292042 327156 331183 4383379 4741186 6817299 6593281 1226593 1274378 320883 282857 297392 299342 342771 332253 328286 328742 226516 230460 749102 713092 1612131 1555852 485083 476340 696730 706984 885583 857821 923036 933585 977952 982692 955513 1066241 2293993 2395049 1334086 1178670 764510 749280 925099 919693 962979 973669 1010943 1030601 1144634 1144745 5140945 5360917 39.75 71.1 1
12:44:48 2024-01-23 714023 702417 218346 215030 344527 355496 369966 366587 238424 237310 286553 292042 326205 330443 4383379 4744556 6829550 6588951 1226593 1275942 320586 282857 297356 297659 342879 329314 325756 328742 228713 230283 749102 713092 1590229 1553643 485083 475933 696730 704005 883189 857821 922999 931599 975693 982692 955513 1067818 2293993 2394182 1359425 1177694 765157 748713 922476 919693 963442 973440 1011931 1029094 1142979 1144712 5154361 5353552 39.75 71.1 1
12:44:49 2024-01-23 713119 702380 218276 217765 343528 354994 369929 366587 238257 237310 286405 292833 326241 330948 4380340 4752058 6818774 6574798 1221408 1272741 320279 281742 297536 295897 342073 331081 326667 328778 226008 229262 742568 711300 1592747 1553643 484737 477792 696236 708189 885702 855391 919485 934248 977791 982728 955513 1063462 2290733 2406529 1338316 1182955 767341 750909 922476 918316 967156 973705 1010489 1029094 1147955 1145591 5166066 5364743 39.75 71.1 1
12:44:50 2024-01-23 713520 702112 217667 213967 343453 355245 369966 368799 238424 236177 287068 291155 326241 330948 4386417 4730990 6802354 6574852 1220851 1272778 320515 282857 297536 295862 342638 331350 324649 328671 226709 229976 746981 711061 1591668 1552727 484737 476304 696730 705039 883074 857821 922342 934248 975693 982692 955513 1066259 2293993 2397581 1357506 1177694 765157 750938 922476 919656 965065 979019 1011931 1030601 1146330 1145591 5160080 5366736 39.75 71.1 1
12:44:51 2024-01-23 714028 702148 217706 217716 343484 355999 369966 366587 238091 237109 286338 292168 327402 331160 4389368 4747057 6807973 6569892 1223997 1272741 320054 282999 296966 297139 342879 329350 327627 328778 226709 230299 741475 713092 1589637 1554042 484737 476304 697223 707149 884327 857821 923693 934248 978530 982728 953637 1066623 2293993 2400560 1359425 1176992 766814 749117 924826 919693 964381 973705 1010980 1031501 1146293 1145591 5164044 5365020 39.75 71.1 1
12:44:52 2024-01-23 712889 702153 218346 217800 343489 354994 369966 366301 238283 237395 288049 291759 327014 331073 4383359 4743403 6801252 6570163 1224841 1274378 320764 282603 297536 297766 342879 329386 327981 328778 226675 230263 741096 713092 1618260 1557352 485083 476304 696730 706111 884327 859650 923036 934248 975729 982692 953637 1066203 2290733 2397031 1353668 1179593 764510 749280 922476 919693 963016 973705 1011931 1029132 1146293 1143937 5140982 5358299 39.75 71.1 1
12:44:53 2024-01-23 713520 702148 217667 214264 347920 355277 371389 367404 239093 236933 285757 293364 327014 330296 4370550 4759704 6820739 6584135 1227663 1272778 321774 281843 297946 297244 340846 329350 328518 326762 227061 229941 739074 714621 1599395 1553643 482673 475598 699239 705575 880501 857821 925670 931599 974930 988360 956417 1068068 2290733 2384975 1446997 1173643 762982 750405 924826 916943 962075 973705 1013935 1026934 1142979 1142284 5137890 5357371 39.75 71.1 1
12:44:54 2024-01-23 709289 701897 218066 215368 348651 353811 369785 367547 239093 236402 288444 294581 327727 331418 4377132 4766560 6801252 6584231 1227231 1272778 322000 281707 297608 297838 340811 330884 326776 325813 227449 229227 742568 714621 1601007 1556525 483360 477792 701225 706111 878596 857821 924867 931599 973626 988360 957848 1072159 2290733 2388441 1400002 1172659 762328 752047 922439 915645 962979 980438 1016938 1027629 1142979 1139827 5118566 5363925 39.75 71.1 1
12:44:55 2024-01-23 707701 702039 217528 215321 347031 354311 369417 367511 239093 236402 285864 292587 325942 331183 4405610 4746071 6807973 6584209 1225482 1270936 321061 281777 297216 297838 340775 329350 328482 326762 227026 229941 747049 714621 1587487 1554042 482673 474929 699239 705039 880501 857821 923693 931599 976391 982764 956417 1070904 2293477 2383314 1417039 1173643 763418 749280 924826 916980 962075 973705 1015454 1026934 1142979 1141477 5142152 5361551 39.75 71.1 1
12:44:56 2024-01-23 709289 702002 217528 214424 346460 355926 369857 367138 242048 236908 285672 293506 327050 330443 4373860 4768691 6817299 6574843 1227193 1272506 320054 282567 297572 297766 342879 329350 326515 328281 226516 230299 746116 714111 1594434 1557352 483704 476304 697223 705039 883074 859988 923693 931599 975656 982692 955290 1066203 2297259 2390141 1357506 1178395 764510 749243 925099 919656 963014 973633 1010943 1029094 1146808 1146886 5140831 5377972 39.75 71.1 1
12:44:57 2024-01-23 710806 702194 217563 214415 346593 355747 369375 367404 242317 236838 285080 293238 327156 330443 4380538 4763972 6807698 6584231 1227231 1272778 321061 282567 299483 297659 342843 329350 326776 327750 226675 230657 746116 714111 1618621 1555852 482487 475598 698436 705039 883189 857821 923693 931599 977777 982656 956417 1066513 2294951 2388361 1407258 1173643 762982 749810 925099 916943 963442 979797 1018416 1028238 1146919 1142910 5138766 5365020 39.75 71.1 1
12:44:58 2024-01-23 709369 701352 218027 215481 347261 355747 369857 367655 242352 236542 285757 292613 326205 330443 4361276 4759704 6801252 6579535 1227663 1272778 321738 281804 297897 297244 340811 329350 327499 326762 227026 229905 739625 715131 1588562 1556248 482450 474893 699239 706075 879841 857821 926330 931599 975007 988360 958528 1069620 2290733 2388361 1418995 1173643 762982 750534 925679 919471 966112 981259 1017727 1025942 1146919 1144529 5146847 5365020 39.75 71.1 1
12:44:59 2024-01-23 711276 703872 217411 217760 346602 355747 369641 367511 238424 236507 285026 293095 326170 329975 4373823 4763948 6807973 6574852 1224111 1272778 320990 282284 297536 296759 342602 329350 325791 327715 226675 230754 744623 714621 1604391 1553643 482673 475598 697223 705039 883074 857821 923693 934248 977777 982656 955703 1069620 2293993 2388361 1372859 1178536 764510 752728 926339 920942 964090 979907 1014744 1028554 1146068 1144712 5135827 5361194 39.75 71.1 1
12:45:00 2024-01-23 713014 702380 218066 214805 345556 355747 369893 366551 238424 237274 285062 292897 326205 330209 4380258 4729844 6807973 6565473 1223196 1272778 320019 282642 297897 296759 342879 329314 325493 328742 226008 230460 750595 712830 1597026 1554747 484737 476304 696236 705538 885583 857821 922999 934248 975620 982656 955513 1066535 2290733 2397031 1341619 1179379 764510 750938 924406 921597 964776 979907 1011931 1029094 1145445 1146335 5150958 5359798 39.75 71.1 1
12:45:01 2024-01-23 714028 702376 218346 217729 343449 355496 369929 366587 238257 236542 286338 291155 327389 330443 4374013 4731927 6798648 6565473 1216972 1272778 319475 282642 297536 295897 342325 330348 326667 328742 228929 229905 742568 711300 1587262 1553643 485083 477792 696730 708189 885583 856605 920955 934248 978494 988324 954611 1066279 2297951 2393745 1337853 1178670 766824 749502 923703 921442 964813 973669 1010670 1032239 1146956 1144745 5140945 5357371 39.75 71.1 1
12:45:02 2024-01-23 712852 702116 218158 217765 343484 355496 369929 367138 238164 237073 286777 291155 326205 330443 4374013 4731927 6798648 6565473 1219604 1269099 320504 282567 297212 297946 342614 330849 326667 329275 226675 229905 741096 710790 1593825 1553643 484737 477792 697223 708189 885583 856605 919373 935577 980447 991841 957084 1066015 2294484 2392697 1318913 1178670 764510 749207 925099 921688 965113 979907 1013102 1026128 1146644 1146886 5145233 5365020 39.75 71.1 1
12:45:03 2024-01-23 713520 702380 217624 214424 347592 355496 369597 366587 242182 236542 284991 293059 326205 330443 4380114 4766475 6815860 6584231 1225904 1272778 321452 281808 299582 297451 340811 329386 326811 325813 227190 229905 745510 715131 1594073 1555852 483360 476304 700231 706111 880501 857637 924603 935593 977010 990310 960283 1074175 2294484 2397581 1318913 1174479 764510 751064 924933 917673 965749 980670 1018904 1030563 1143704 1139790 5137535 5341362 39.75 71.1 1
12:45:04 2024-01-23 704261 703923 217632 217867 345041 351821 369893 368244 238177 236507 286539 293549 325644 331077 4380296 4709756 6770986 6579535 1233181 1275491 320019 281742 299364 296794 341567 330348 325756 327256 227220 228446 745771 707746 1591773 1562889 484048 477755 703183 709074 881319 861484 928976 931452 972692 990473 961862 1069470 2293477 2409176 1318913 1175173 765157 755288 922476 913122 965802 981399 1018388 1025361 1140427 1139827 5124333 5348005 39.75 71.1 1
12:45:05 2024-01-23 703761 701229 217437 217800 344764 351785 369893 367691 238424 236342 286427 293033 325910 331346 4361815 4688695 6714178 6570163 1237961 1271801 318534 281834 297572 295897 341843 330080 327555 327485 228875 229192 734769 706735 1607620 1570312 485428 479491 703682 707058 881356 860872 927577 931603 973384 991155 963415 1069447 2297951 2414307 1370940 1165160 764624 757304 922439 911791 964344 984177 1016901 1023099 1134484 1143093 5098205 5346262 39.75 71.1 1
12:45:06 2024-01-23 704288 702924 217667 217729 344518 353920 372657 367655 238248 236542 285900 292932 326135 330272 4374013 4692295 6714967 6574852 1245685 1272741 318088 283467 297500 297730 340488 329386 325756 327256 227220 228980 740569 706363 1602935 1571802 485428 479083 700691 705012 882336 862709 928314 928850 975007 993284 965972 1069570 2300005 2415681 1318913 1165160 764510 756361 922439 910198 965786 984873 1015416 1023062 1132197 1142284 5103964 5351821 39.75 71.1 1
12:45:07 2024-01-23 706359 702417 217698 217800 345006 354743 372657 367655 238424 236908 286338 292684 326895 329310 4361313 4688375 6738544 6584209 1245458 1272778 320054 283467 296102 297694 341843 329279 328983 329939 229579 228980 746981 705222 1630696 1566224 483360 479083 701189 704011 880767 863936 927652 926169 975462 993998 962047 1068057 2297951 2409176 1418995 1159372 765157 755224 919826 915069 968530 982611 1015379 1020507 1139619 1146335 5169756 5348005 39.75 71.1 1
12:45:08 2024-01-23 704252 704924 217597 217831 346638 354743 369966 364356 239322 236908 286114 293755 326170 329345 4377134 4680420 6761346 6602988 1237165 1271838 320019 282567 297284 299940 339222 331871 328518 327379 228015 229086 740569 707746 1593331 1560282 481266 480567 701225 703548 884355 864552 925670 924837 977084 997389 965085 1062251 2290733 2414908 1458966 1161848 767913 754612 918333 914205 968530 984873 1013177 1019742 1138775 1142287 5158697 5347258 39.75 71.1 1
12:45:10 2024-01-23 703219 704142 216957 213706 345596 351893 369966 366551 238119 235777 286575 294168 326930 330344 4361388 4640145 6752021 6593610 1232498 1274303 319510 283219 297320 297589 339639 332248 324573 327644 229524 229086 740053 707746 1608267 1558457 483360 481803 701189 705049 884327 862065 923036 928955 975656 998834 961364 1058430 2290459 2424089 1405301 1165990 768349 755824 915853 912871 973393 984873 1010707 1019742 1142082 1144782 5175458 5349501 39.75 71.1 1
12:45:11 2024-01-23 702226 703806 216288 213745 345560 351929 369966 366551 240175 235085 286405 293300 325679 330344 4361313 4629678 6743087 6588852 1234335 1274378 318945 283396 300005 298249 340309 332248 326631 328334 227379 229227 731477 705726 1610018 1562503 483360 481659 700728 704549 888046 863324 921648 926221 975693 996668 961327 1058782 2290733 2425007 1345992 1168608 771734 755762 915853 916852 974252 984873 1007613 1020118 1143704 1148943 5188554 5348005 39.75 71.1 1
12:45:12 2024-01-23 704252 702412 217294 214369 344522 351893 372131 366551 242423 235050 286813 292168 326170 331346 4358165 4608509 6763522 6593663 1232422 1272566 318427 282857 297176 297589 340775 331350 324830 328778 229254 229016 749087 705726 1601207 1556248 482673 481028 700231 704048 885583 863324 920300 926317 977110 991670 959245 1059560 2288832 2425241 1367102 1165990 771259 756361 913256 913122 973525 984177 1010213 1021964 1142892 1147247 5179155 5342449 39.75 71.1 1
12:45:13 2024-01-23 704261 702153 216585 213706 345520 351893 369966 366258 240512 235085 286338 293265 325188 329381 4361313 4639594 6762502 6593281 1233355 1273471 318757 282567 297536 297802 339974 333672 326558 329239 227185 229227 740569 705726 1599085 1558457 482673 480639 699239 703048 885347 863324 920993 926317 978530 996106 959282 1053839 2287479 2425007 1352483 1168608 769099 754218 915203 914242 974252 983481 1007613 1020507 1142082 1148979 5196778 5355641 39.75 71.1 1
12:45:14 2024-01-23 708437 701806 217298 217836 343453 351893 370002 366293 242013 236177 286813 291049 325981 330344 4370683 4640295 6777111 6584268 1231305 1269999 319016 283233 297356 297451 340775 330384 326667 329275 228605 229764 737669 705726 1590665 1553643 482673 477792 697223 703048 885619 864585 918302 924837 980647 991706 959245 1055341 2290459 2423281 1359225 1168645 770002 753683 918460 916203 972702 982092 1007338 1021964 1141326 1152235 5192260 5343350 39.75 71.1 1
12:45:15 2024-01-23 710487 700817 217433 217836 344973 355747 372131 364903 239322 236342 286347 292042 327191 330926 4380142 4665147 6809395 6593610 1220217 1272778 320990 282963 296347 299523 340260 331010 325230 327256 227061 230657 743707 711061 1597227 1545944 481303 477755 695252 703048 888138 859517 919486 928228 981379 991670 955513 1058430 2284707 2399983 1367102 1171974 768436 747655 915853 921035 971321 979214 1009769 1020118 1149657 1148906 5196212 5353552 39.75 71.1 1
12:45:16 2024-01-23 711342 702153 217259 217831 345045 355747 372131 365451 242013 236296 286526 292239 327635 329646 4373973 4689799 6807597 6593636 1224803 1269062 320019 283325 296555 297729 340811 330348 325756 327786 228444 230692 743130 709037 1604852 1549237 481987 477792 696236 703048 887595 862065 917613 926184 981379 991706 955026 1058782 2287206 2406801 1367102 1168645 767799 750946 915853 916980 971321 982092 1005114 1020118 1143015 1152235 5182855 5351821 39.75 71.1 1
12:45:17 2024-01-23 710487 702157 216957 217827 344982 355496 371841 367215 239445 236331 286745 291900 327085 331073 4377061 4660485 6801398 6584209 1230141 1269025 318757 282999 296973 297659 339424 330580 327591 329239 227906 230586 733741 707746 1620644 1549237 482330 477755 697223 703048 889127 863287 917576 926976 980611 996106 956872 1058692 2287960 2397581 1341619 1171937 768436 750938 915853 918967 972702 980634 1006104 1024267 1146257 1150569 5188554 5353899 39.75 71.1 1
12:45:18 2024-01-23 712507 702380 217414 215441 346329 355816 369677 365273 239428 236367 286159 292684 327212 329216 4370880 4686832 6807973 6593610 1224149 1268953 319759 282567 295923 297451 340224 330312 327591 327715 229091 230263 739025 710048 1611704 1549237 481987 477719 695215 703048 888101 862028 916924 927497 981342 996109 955513 1063348 2287686 2397031 1339736 1171974 768900 749774 915853 918103 972665 979178 1009493 1024998 1149584 1147211 5197953 5337516 39.75 71.1 1
12:45:19 2024-01-23 716459 704739 217423 215321 347674 354812 369417 365273 239764 236131 286687 293862 327727 330172 4373731 4688488 6826624 6584231 1216291 1269855 321964 281707 297464 297694 338722 330348 327591 327715 227026 229192 736219 714621 1584069 1540017 481303 477828 696730 705049 885583 860261 920955 928886 981305 993998 954155 1058430 2281460 2397581 1337853 1177831 769533 747619 917807 920998 968530 973633 1007575 1022334 1152923 1148058 5219768 5368519 39.75 71.1 1
12:45:20 2024-01-23 710376 701702 217155 215633 346937 355082 369785 369139 239093 235742 286777 290767 326837 331667 4370880 4705198 6789664 6556095 1216993 1272741 320019 282572 299147 295897 340739 331081 326667 327750 226991 229905 744039 712830 1643571 1553643 484737 481767 697223 707614 885702 857213 919609 934248 981305 991155 955513 1063122 2289105 2406801 1334086 1182955 769533 752047 919767 916980 968530 975757 1010489 1028324 1149584 1146886 5173844 5358033 39.75 71.1 1
12:45:21 2024-01-23 710339 701934 217462 215633 344456 354707 369857 368208 239360 236226 287482 292621 326135 331418 4371472 4692295 6830624 6570149 1210540 1269062 320019 281676 299111 296759 340452 331314 326450 327750 226709 229227 745510 715131 1598238 1549237 484048 477864 697223 706111 885583 857213 918265 933585 980647 993998 955703 1063122 2286333 2403910 1368133 1183798 768436 751718 921131 919521 968530 973597 1011931 1028516 1150109 1148627 5163212 5358033 39.75 71.1 1
12:45:22 2024-01-23 713474 700280 217411 213672 343493 353594 369677 368468 239093 236142 286777 292451 325959 332322 4370880 4698973 6808701 6565473 1208313 1271801 320406 281737 299999 300630 339710 331350 327129 328246 227026 229192 745510 716154 1588715 1548139 482524 480603 699202 707113 885583 857821 919410 934248 980647 993295 953637 1063425 2284707 2406801 1349830 1184641 773264 750716 919826 919619 970283 978411 1013814 1028945 1150220 1146298 5165285 5355641 39.75 71.1 1
12:45:23 2024-01-23 712507 701352 217423 215472 345958 354994 369893 367691 238177 236662 286777 291155 326170 330443 4374013 4717544 6789664 6556095 1216750 1270900 320019 281707 299292 297448 340775 330813 324830 327786 226008 229227 745510 710434 1627243 1553643 484048 477864 697223 707651 885583 856605 918302 934248 979916 992325 955513 1061455 2287479 2406356 1349830 1183798 768900 751101 921039 921941 970283 977101 1009619 1025979 1150220 1148737 5140945 5353082 39.75 71.1 1
12:45:24 2024-01-23 712387 700239 217602 218066 344195 354812 369929 368244 238424 236107 286848 291872 326170 330912 4364648 4710840 6796505 6555526 1216972 1270900 320019 282607 297897 297766 342602 329314 325265 330370 226008 230263 746116 712075 1613245 1553643 485428 476268 696236 706075 884954 857821 923693 934248 975656 982692 956872 1066316 2293756 2388361 1374778 1179379 766701 748821 926377 920942 964776 979907 1013300 1028554 1146142 1145523 5141572 5346262 39.75 71.1 1
12:45:25 2024-01-23 714266 704196 218406 214415 344527 355496 369929 366551 238424 237642 286302 292006 326170 330443 4361351 4738657 6798648 6565027 1225407 1272704 320504 282567 297536 297766 342843 329279 325756 328742 226481 229905 747609 713853 1618687 1553643 483973 476268 697223 704503 884327 860261 923656 933585 975620 982462 955513 1066166 2296589 2395324 1411170 1175316 764510 751398 926377 920667 964776 980601 1013861 1026128 1146257 1146886 5135827 5361194 39.75 71.1 1
12:45:26 2024-01-23 712239 702380 217602 214123 346309 355999 369893 366551 242147 237808 285940 294782 326170 330443 4374086 4747930 6798648 6565197 1224841 1272778 320729 282567 297536 297209 342879 329314 325791 330875 226008 230299 749102 713092 1596600 1555852 485153 477011 696730 705538 884442 860261 924131 934248 975620 982692 957404 1070564 2299393 2392697 1403345 1177793 765874 751398 927036 918243 963442 973669 1015435 1028554 1146956 1144712 5135827 5355641 39.75 71.1 1
12:45:27 2024-01-23 711735 701311 217597 214419 345010 355496 369929 368257 242352 237808 285663 292133 327156 330443 4361276 4747930 6801252 6565112 1231734 1271838 321025 281671 297176 298131 340775 329350 327269 325778 227026 229870 745510 715390 1586487 1553643 483360 476268 699239 706909 880501 857821 926330 935593 978242 993013 959600 1074052 2294484 2393471 1372859 1174334 763964 752047 922439 916709 968902 979214 1016938 1028361 1146644 1142284 5120776 5346262 39.75 71.1 1
12:45:28 2024-01-23 706998 701379 217597 218106 346607 353920 369857 367138 242352 236507 285663 293252 325608 331183 4380258 4736692 6794504 6574575 1225482 1270900 321061 281707 297500 297802 340775 329350 326776 329166 227026 229905 739625 715131 1598308 1555852 483773 475598 699239 706075 882610 859532 928566 935518 977010 988179 960283 1072325 2294484 2404382 1373271 1173643 764068 754612 922439 916943 965749 981186 1019182 1028361 1143704 1139790 5117016 5342449 39.75 71.1 1
12:45:29 2024-01-23 707119 701884 217632 217831 346571 354743 369301 367104 238424 236507 285940 294688 325907 331183 4374086 4736692 6779997 6574852 1224111 1269099 321929 282541 297536 299715 340739 329350 327499 326762 227220 229905 742568 714854 1598308 1555852 483360 479083 701419 708799 883238 857784 927577 934174 976244 992581 959600 1070350 2290733 2390215 1417039 1173643 762982 749810 925679 918214 963442 973705 1015416 1028361 1144598 1141440 5126422 5351821 39.75 71.1 1
12:45:30 2024-01-23 709406 701884 217597 214245 346085 354957 369893 366551 242013 236507 285111 292613 325907 330209 4367762 4757202 6801365 6574889 1224476 1272307 321061 281711 297536 297209 340811 329314 327269 326762 226675 229262 747609 714621 1594434 1557634 484011 478404 699165 707058 883904 857748 926218 934137 977084 988324 957811 1071950 2297259 2388361 1420951 1173643 763964 749810 925099 916980 963442 979250 1014657 1026128 1144634 1143093 5135827 5355641 39.75 71.1 1
12:45:31 2024-01-23 710220 702380 217380 214424 345565 355747 369893 367102 242317 237274 285663 292578 326205 330209 4361276 4757314 6801252 6574852 1225866 1272741 321025 281817 297536 297209 340775 328817 327728 327715 229199 230177 746116 715904 1592027 1556958 483704 478404 700194 708570 883867 859650 926330 933585 976851 990436 959208 1069551 2293993 2395324 1411170 1175316 764068 749810 926339 916980 963442 973705 1015416 1028361 1144634 1144712 5126422 5346262 39.75 71.1 1
12:45:32 2024-01-23 710478 702371 217597 214656 345600 355747 369929 367102 242387 237274 285659 293755 326170 330209 4370880 4729881 6831046 6574852 1225866 1272307 321061 282968 297176 299632 340524 331944 329916 329939 229037 230283 736683 714877 1609342 1556525 484048 478404 699165 705502 883074 857821 927517 933511 977777 982728 956417 1071969 2293993 2388361 1407258 1172622 764068 749080 923703 916980 962075 973705 1012456 1026128 1142942 1144712 5133869 5346262 39.75 71.1 1
12:45:33 2024-01-23 714266 701880 217597 214273 345565 355747 369893 366551 238424 237310 285864 292692 326205 330443 4377134 4744556 6798648 6565473 1223092 1269062 319770 282751 297176 297838 342591 332253 327323 328600 228067 229764 742568 711809 1605119 1554747 485083 476304 696236 708570 885618 857821 922342 934248 977519 989772 955513 1066397 2290733 2396868 1345992 1175316 766814 749080 924442 919656 965749 973705 1012653 1029094 1146293 1144709 5143171 5345986 39.75 71.1 1
12:45:34 2024-01-23 713520 702380 217672 215368 344527 354994 369929 367691 238091 236142 286745 292006 326170 331146 4370880 4710840 6779997 6556095 1220534 1276156 319770 282426 297176 297946 340117 331207 326631 328369 228713 229729 744039 711809 1644137 1552727 485428 479791 696730 708152 885583 855391 923372 934248 975656 982728 955513 1064327 2290733 2404022 1336396 1179379 766701 750909 921785 919656 967156 973440 1011931 1029094 1147955 1145591 5140945 5351821 39.75 71.1 1
12:45:35 2024-01-23 713242 700361 217667 217836 343458 354994 369929 368280 238424 236142 286777 291190 327873 331183 4374013 4701568 6789997 6569892 1220993 1272566 319876 282862 297356 296654 342422 332253 327360 328742 225973 229262 741096 711809 1593825 1553643 485428 476340 696236 709074 884954 857821 922342 935577 979786 982692 955513 1066535 2290733 2397309 1326553 1175316 766794 749810 923703 919693 965749 973705 1013376 1030563 1146293 1145591 5145233 5346262 39.75 71.1 1
12:45:37 2024-01-23 713520 700325 217667 215332 343458 354994 369966 368763 238257 236142 286777 290802 326205 330443 4354983 4713408 6791235 6560674 1216896 1275905 320361 283140 297248 296724 342325 330348 326667 328778 228713 229764 741096 711061 1593106 1553643 485428 477792 697223 708189 885583 857213 922342 933991 978457 988324 955513 1066259 2290733 2403389 1340235 1179379 767341 750946 922439 919693 967156 980402 1011931 1030601 1148806 1145591 5154638 5351821 39.75 71.1 1
12:45:38 2024-01-23 713124 702371 217632 218106 343493 354743 369966 368539 238424 236342 287055 292246 326170 331183 4364648 4708556 6809395 6574255 1226593 1270863 320764 282567 297500 299756 342314 329314 326740 327750 226709 230460 743130 713853 1593466 1553643 483360 477726 697223 705305 883189 857821 923693 931599 976851 982692 955026 1069620 2293993 2390789 1359425 1175316 764612 749280 923703 919693 963442 973669 1010943 1029094 1144598 1146335 5126422 5355641 39.75 71.1 1
12:45:39 2024-01-23 713479 702380 218311 214241 344492 355747 369929 367102 238424 237642 285980 292246 326205 330209 4370600 4740302 6801365 6565473 1226897 1272307 320479 282862 297500 297451 342879 329314 325791 328493 228228 230460 747609 713092 1599395 1553643 484048 476304 697223 704041 884327 857821 923693 933585 975693 982692 955513 1071021 2290733 2394182 1351749 1177694 765157 749117 924248 919693 964127 979250 1012653 1029094 1144634 1143937 5141560 5355679 39.75 71.1 1
12:45:40 2024-01-23 713124 701352 218311 217756 344527 354994 369929 366515 238424 237310 286539 290873 326873 330186 4361163 4728407 6801252 6565189 1227701 1270863 320504 281707 297176 299002 342037 328355 325826 327485 226709 229905 746116 713092 1607599 1553643 482673 475933 697223 704540 883074 857821 923693 931599 978242 982692 955026 1070218 2293993 2393457 1347911 1175316 764624 749080 925679 919656 963442 973669 1010943 1029094 1144598 1145523 5126422 5351545 39.75 71.1 1
12:45:41 2024-01-23 712150 700852 217632 213936 344492 355496 369929 366293 238248 237728 286526 292203 327014 330063 4371086 4737732 6789323 6560791 1217047 1270495 319876 282536 296966 297946 342879 330348 326667 328742 226675 229976 741096 712075 1590711 1553643 485428 477719 697223 708189 885583 857213 923693 935577 978494 988324 955513 1068095 2290733 2403389 1342154 1178670 767341 750219 922476 919693 965749 980670 1010943 1030601 1147955 1145591 5155944 5348005 39.75 71.1 1
12:45:42 2024-01-23 712624 700321 218311 217836 345813 355816 369641 367175 238212 237536 286432 292310 326064 330296 4367666 4735290 6803849 6555418 1224841 1269062 320504 282334 297500 297436 342879 329350 325528 328512 226008 229905 747609 713092 1595878 1553643 485083 477011 697223 705538 884442 857821 923693 934248 978939 982692 953674 1068095 2293993 2397581 1349830 1177831 766777 749154 923703 920998 962979 973705 1012653 1029828 1146293 1145591 5135827 5348005 39.75 71.1 1
12:45:43 2024-01-23 714531 703696 218781 215377 346901 355962 369821 366444 238424 237466 286195 291991 326979 330801 4361276 4751959 6798648 6574852 1226783 1274123 321025 282638 297572 299523 342325 329314 325826 327750 226675 230299 744623 715131 1586548 1554747 483360 476304 697223 705075 883359 859650 923693 931599 975656 982692 956454 1068554 2290733 2388361 1359425 1176013 764612 749810 923666 921035 964813 979250 1012456 1029094 1145445 1145523 5135827 5360812 39.75 71.1 1
12:45:44 2024-01-23 711786 702271 217480 214419 347022 355962 369749 369032 239093 237063 284991 293343 326205 330443 4371472 4750445 6807973 6565473 1226593 1270936 320539 281742 297176 301426 342879 329350 325791 328246 226008 230299 746116 713834 1606894 1553643 484048 476304 697223 705305 884327 859650 923693 931599 975693 982692 953637 1069620 2290733 2397581 1337853 1176992 765157 749117 923703 920998 964344 973705 1010980 1030601 1145445 1144745 5142152 5359798 39.75 71.1 1
12:45:45 2024-01-23 714535 701738 218476 214094 346937 355926 369893 367102 242013 237310 285026 292649 327014 329939 4374013 4757202 6798648 6560791 1224841 1268686 320539 282788 297500 297802 342879 329083 325528 328742 226008 230299 738154 713092 1598308 1553643 484737 476304 697223 705538 884355 860261 923693 934248 975693 982692 955513 1066241 2290733 2393620 1339736 1175316 764510 750219 922476 921035 964381 979286 1012653 1030601 1148475 1148517 5137120 5358033 39.75 71.1 1
12:45:46 2024-01-23 715787 701702 218276 217720 343528 355496 369966 367140 238248 237073 286741 291190 326205 330948 4367780 4716759 6779997 6556095 1216102 1269999 320019 282572 297608 297694 341567 330348 326667 328778 226709 229905 742568 711061 1603033 1553643 484737 477900 697223 708189 885583 856605 920993 934248 977630 989757 953674 1063085 2290733 2404822 1345992 1183798 768349 751477 921039 919656 967843 977683 1012643 1028516 1150220 1148774 5140794 5355641 39.75 71.1 1
12:45:47 2024-01-23 711992 702408 216961 215368 346937 355496 369929 367727 238091 236542 287486 291865 326205 330948 4367780 4713408 6796505 6556113 1220766 1272307 320019 281720 297536 295932 342879 330080 327129 328778 226516 229941 752088 712075 1596600 1553643 485428 479386 696236 708189 885583 856605 922379 933955 975693 982728 955513 1066259 2289105 2403389 1342154 1179379 767341 749154 923045 922253 968902 983113 1013338 1030488 1150220 1148774 5158322 5355641 39.75 71.1 1
12:45:48 2024-01-23 714187 702235 217667 218133 343493 355496 370038 369211 238424 236342 286813 290873 326205 331528 4355020 4710840 6791537 6551419 1216102 1272778 320054 281856 297572 295932 342879 330849 326667 329275 226675 229941 742568 711061 1615011 1553643 484797 477828 697223 709231 885619 857213 922227 934653 977630 988360 955026 1065775 2293993 2406529 1344073 1179379 768900 751101 924877 920887 968940 980601 1013338 1030451 1150220 1147247 5141133 5355365 39.75 71.1 1
12:45:49 2024-01-23 713520 701379 217458 215449 343493 355496 370002 368539 238424 236507 287252 292042 326205 330948 4358428 4704149 6779997 6560791 1213686 1272778 319794 281852 300429 296794 340811 331386 326667 328742 227061 229941 745510 713853 1618048 1553205 485083 480639 697223 708226 888138 857821 921030 935577 981379 992593 956417 1065500 2287479 2410527 1363264 1186150 770633 751472 921076 920942 971247 979637 1011931 1029094 1149620 1147283 5184272 5353044 39.75 71.1 1
12:45:50 2024-01-23 714266 701884 217637 213558 343528 354994 370038 369125 242352 236177 286813 292042 326241 332035 4367762 4707493 6779997 6556132 1212782 1269062 320539 282572 299708 296759 340775 331386 326667 328778 227061 229976 739119 714621 1627334 1549237 484737 481355 698743 708226 888138 857821 920993 932930 981878 993295 956454 1066392 2291681 2405587 1344073 1183726 768900 752319 924216 922253 968530 973742 1012653 1032978 1149473 1148058 5153218 5348005 39.75 71.1 1
12:45:51 2024-01-23 712498 701388 217667 215588 343458 354994 369966 368539 238424 236377 286813 292077 326205 331528 4367762 4704149 6785159 6546747 1219604 1272307 319759 282567 299364 295897 341567 330384 326667 328778 226675 229262 742568 709774 1647293 1553643 484737 477900 697223 708226 885707 856605 920300 935577 981915 991877 957404 1066147 2294484 2401970 1338316 1178670 768436 749810 922476 919693 965786 981259 1011931 1029094 1148806 1146886 5154638 5348005 39.75 71.1 1
12:45:52 2024-01-23 714565 700361 217702 217796 343493 354994 369966 369089 238424 236342 286777 290837 326205 331183 4358165 4704149 6781840 6556113 1216972 1269099 319570 281839 297897 296536 342361 330080 326667 328813 226516 230299 745510 711061 1602535 1553643 485428 477828 697223 709268 885619 857637 924867 936833 979487 990473 957553 1066386 2294484 2398558 1355587 1177831 765157 749733 924877 922342 964813 973742 1010943 1031261 1145445 1145627 5141213 5348005 39.75 71.1 1
12:45:53 2024-01-23 714060 702412 218346 214272 344527 355747 370002 366587 238091 237274 286137 291190 326170 330443 4364648 4722667 6789323 6546747 1217010 1270495 320019 281746 297248 295932 341843 330384 326667 329275 226709 229298 742568 711568 1602573 1554042 485428 479763 698925 710591 888955 858309 920881 936907 980558 990473 957516 1066114 2290733 2403389 1344073 1182758 768463 751324 921039 921035 968456 973778 1011931 1029132 1149657 1147247 5149319 5348005 39.75 71.1 1
12:45:54 2024-01-23 712084 700847 217481 217836 343528 354994 369966 368835 241978 236342 287455 292487 326205 329310 4364648 4701568 6794504 6560791 1212669 1270936 320019 281742 299038 297946 340811 331422 324811 328281 226709 229941 745510 715131 1611084 1555417 485428 481368 700691 709074 889363 857711 922227 935502 984537 993998 956381 1063425 2290001 2410576 1345992 1184641 768900 751826 923008 919619 968530 973633 1011931 1030563 1149584 1147211 5140945 5355641 39.75 71.1 1
12:45:55 2024-01-23 712507 702380 217411 215975 343493 354994 369893 369355 239093 236142 287616 292006 326135 331418 4364648 4692295 6808701 6565460 1210869 1272741 320729 281671 300247 297766 340224 332122 327129 328742 227185 230141 745510 717448 1617019 1549996 485428 482571 698633 710591 888202 857711 922152 936242 981305 992593 958049 1067781 2290733 2406801 1324670 1185418 769533 753113 921131 920961 968530 978256 1011931 1029094 1149620 1147211 5154638 5336884 39.75 71.1 1
12:45:56 2024-01-23 713759 701315 217563 213676 344492 355496 369966 368799 242352 236142 287733 293039 326205 331418 4370964 4701987 6781765 6556068 1216972 1270863 320504 282607 297500 296536 342843 333198 327555 329452 228875 229980 744039 711809 1600482 1557634 486467 479763 697113 710201 885583 857821 923656 936759 979487 989684 956872 1065738 2294484 2397143 1359425 1177831 766814 750182 926339 920961 965712 979178 1013376 1031298 1145408 1145554 5135827 5346262 39.75 71.1 1
12:45:57 2024-01-23 714581 702380 218346 214839 344527 355999 369966 366551 238424 237642 286539 292006 326205 330443 4361501 4729385 6789323 6546716 1216972 1272307 320504 282954 297176 299632 342591 333672 327323 329364 228228 229799 738154 713341 1598952 1557634 485428 477755 697223 708189 886387 857711 922961 936242 977765 990473 956872 1068057 2290733 2404584 1344073 1181236 767341 751287 922439 919656 967120 981363 1012653 1030563 1148769 1147211 5141213 5346262 39.75 71.1 1
12:45:58 2024-01-23 713087 701311 218123 218142 343422 355496 369929 368244 238424 236307 286813 291971 326170 331183 4361501 4701568 6770672 6550720 1227663 1274303 320740 283148 297392 297331 342699 332253 328054 329061 228713 230086 739625 712830 1592747 1553643 485428 479763 698925 707076 885698 860261 925987 936907 979637 988288 955703 1068857 2290733 2397581 1365183 1178670 766794 750219 926339 921651 965749 979250 1012419 1032072 1146293 1147247 5135827 5346262 39.75 71.1 1
12:45:59 2024-01-23 713348 702380 218311 215249 344975 355747 369966 367655 238424 237274 286862 293039 327156 330443 4367844 4720112 6794504 6565112 1226783 1272233 320847 282822 297248 297554 342735 332253 328518 328706 226991 230425 739625 714111 1597322 1558065 485428 476975 697223 706075 885822 860261 923693 934912 978494 982692 955026 1067757 2295625 2397581 1335969 1177694 766794 751324 925852 922342 965749 981363 1010943 1032072 1146257 1147211 5145233 5346262 39.75 71.1 1
12:46:00 2024-01-23 714166 701352 218311 217689 345045 355747 369966 367426 238424 237642 286777 291688 327191 330948 4354983 4731927 6781577 6565406 1223959 1274378 320811 282902 297104 297436 342843 329350 325756 328742 228875 230373 739625 713341 1592973 1555852 486120 479763 697223 707113 885583 860261 923693 935577 977593 982692 955703 1068057 2293993 2397309 1367102 1177831 767341 751184 926339 921688 965786 979250 1010943 1031336 1146257 1145554 5143171 5355365 39.75 71.1 1
12:46:01 2024-01-23 713352 702367 218346 215218 343493 355747 370002 367102 238424 237274 286741 292006 327156 330443 4361501 4729939 6790638 6565365 1226593 1274123 320954 282567 297176 297209 342627 330348 325756 328742 226481 230622 742568 713853 1611219 1554747 485428 478404 697223 707113 885583 859650 923693 935577 977765 982656 955026 1069173 2293993 2397143 1357506 1177694 766814 750790 923703 920998 965028 981363 1013376 1031336 1146293 1147211 5145233 5355641 39.75 71.1 1
12:46:03 2024-01-23 715792 701884 218346 218062 344527 355747 370002 367390 238424 237239 286741 292042 327156 330912 4373731 4730990 6800651 6560750 1223092 1272741 320254 283609 297500 299183 342879 330045 327591 329364 227026 230622 741096 711809 1597322 1553643 485428 477383 697223 707113 885583 859650 923693 935577 977556 988288 955026 1066166 2293993 2397031 1334086 1178670 766701 750182 923703 920998 965028 979250 1013376 1031336 1147919 1147247 5140907 5351821 39.75 71.1 1
12:46:04 2024-01-23 714540 702380 218346 215249 344527 355999 369966 367102 238424 237239 286777 291759 327402 330691 4373933 4719081 6799349 6536425 1223997 1272307 320504 281707 297248 297139 342879 329350 325756 329239 226675 230460 741096 713092 1599032 1555852 485428 478293 697223 707113 885698 857821 924206 935577 977074 982692 953637 1068580 2290733 2397581 1357506 1178536 767341 750219 925099 921688 965749 978983 1012653 1031336 1146293 1145554 5145233 5346262 39.75 71.1 1
12:46:05 2024-01-23 713119 701352 218311 213371 343493 355496 369966 367426 238177 237360 287468 293039 327050 331307 4370808 4719081 6779997 6556095 1220534 1272566 320019 282572 299292 295897 340811 331081 326667 329275 227026 229227 744039 710790 1638592 1553643 485428 480603 697223 709231 888226 857213 920918 935577 981351 991155 953637 1065775 2290733 2406529 1345992 1183798 769533 752047 922476 920998 968530 973669 1012653 1029094 1149620 1147247 5154638 5345986 39.75 71.1 1
12:46:06 2024-01-23 712507 701870 217602 215975 346901 355528 369677 368511 238353 236402 287073 290696 327014 331271 4367628 4710840 6781765 6564866 1225407 1272307 320990 281962 297176 298122 342879 329350 325791 329239 226709 230692 747609 713341 1596961 1554747 485428 476304 697223 706038 885583 860261 923693 934912 977729 982692 955026 1072101 2290733 2397581 1363264 1178670 766794 751324 925099 922342 965712 982056 1010943 1032072 1146293 1145591 5141213 5346262 39.75 71.1 1
12:46:07 2024-01-23 714060 703192 218781 215472 347674 355962 369785 368390 239428 237833 286598 293201 326979 330296 4367762 4738657 6796392 6565473 1227193 1269962 320990 282532 297572 299890 342325 329047 326776 327786 227026 230657 746116 714111 1589404 1555852 483704 477579 698212 705841 884442 860261 925670 934248 978939 988324 957811 1069589 2293993 2394182 1339736 1175316 765157 749810 926339 921035 964813 979250 1013177 1030563 1146293 1146335 5126422 5356497 39.75 71.1 1
12:46:08 2024-01-23 712057 701702 217528 215018 346987 355999 369749 366959 239260 237099 285828 292613 326135 329975 4354983 4747934 6801252 6565473 1226156 1272307 321025 281834 297572 297694 340775 329386 327534 327485 227379 230622 738154 715642 1587487 1555852 483704 476304 700231 707149 883074 857821 926330 934248 975620 989757 958528 1071950 2293993 2388361 1445002 1174479 764612 749810 925099 918316 963442 979286 1013935 1026128 1144598 1144712 5137886 5353121 39.75 71.1 1
12:46:09 2024-01-23 709750 701693 217528 215628 347230 354812 369821 367404 242013 236342 285663 294474 325888 330443 4355095 4748099 6770672 6560412 1231320 1271838 320019 281707 299364 297244 340811 330348 325756 327786 227414 228801 744341 709413 1599287 1562889 485083 477792 703220 708532 878892 860261 927575 931599 972211 990188 963415 1072025 2297259 2414307 1318913 1173643 767341 755288 923786 915446 965786 982092 1021296 1026091 1144161 1143597 5117988 5339168 39.75 71.1 1
12:46:10 2024-01-23 706271 702198 218179 213341 345010 351821 372131 367957 238916 236507 286302 292096 325188 331346 4364648 4689687 6729087 6565197 1236516 1271801 319016 282567 297248 297946 341807 332143 325756 330406 227379 229032 745510 707240 1602132 1565455 484527 477755 703220 708152 880538 860872 929319 931599 972248 991192 964785 1071633 2297259 2416021 1399433 1171974 765157 755687 925099 913122 967156 984081 1019145 1028478 1140874 1144602 5099069 5344507 39.75 71.1 1
12:46:11 2024-01-23 704695 701352 217624 218106 347920 353811 372920 367368 238424 236542 286253 293201 326135 330808 4364648 4689687 6729087 6565112 1247665 1272741 318088 283467 297255 297244 342361 330312 325791 327750 227026 229905 746981 705856 1608756 1567677 484737 477011 700728 703751 880538 863324 926183 928923 975007 993729 964890 1069620 2300005 2416021 1374778 1164331 765157 756361 922439 913967 970283 987517 1016789 1025580 1139327 1146225 5107611 5346262 39.75 71.1 1
12:46:12 2024-01-23 711313 702226 218276 218062 345565 354743 372965 367547 242013 237642 286575 293209 326170 329310 4355020 4681527 6733370 6593333 1246090 1269062 320539 283467 296340 297694 341843 329350 326776 329669 227379 229941 743106 705222 1609747 1566565 483086 477383 701225 704048 880501 864585 927301 928200 975007 993998 964099 1070218 2296738 2414307 1409214 1162675 766819 755501 923703 917021 968456 989647 1016789 1025580 1139327 1147923 5109714 5336884 39.75 71.1 1
12:46:13 2024-01-23 709014 703407 217632 215023 346121 354743 373183 368257 238424 237274 286777 293755 326170 329345 4364648 4683023 6714720 6574599 1243641 1271838 320279 282567 295686 298389 340811 329350 326776 327256 227414 229227 746981 706735 1603139 1558457 481987 476340 701225 703249 880593 865812 926841 926976 975007 991368 963415 1068057 2295625 2414674 1411170 1163243 764586 755178 923045 918052 970320 989062 1018454 1022693 1137162 1143901 5121182 5337538 39.75 71.1 1
12:46:14 2024-01-23 707495 702417 217602 217765 345600 353993 370002 365159 242423 237274 285900 294140 325679 329310 4348739 4658075 6752021 6583954 1237479 1271838 320019 282532 297176 300941 339472 332180 325862 329202 227414 229227 739119 707746 1600482 1558457 482056 477828 701225 703048 881823 866426 925910 925002 975656 997389 964099 1068990 2294951 2416021 1376697 1165990 770274 756324 917770 915645 974085 985478 1012456 1021235 1145828 1145554 5155712 5336884 39.75 71.1 1
12:46:15 2024-01-23 703002 702412 216736 213706 345565 351893 369966 366587 238119 235777 286539 294168 325679 330308 4355283 4614769 6724367 6574852 1231305 1269099 319499 282963 297572 297209 338757 332392 327129 327750 227414 228996 734336 705856 1617899 1556248 483360 481695 701225 704005 883074 863324 923693 927534 975656 1002207 965085 1063122 2287960 2429787 1351749 1170987 772837 758012 917155 917884 974980 986818 1011209 1021570 1143704 1148979 5175458 5333077 39.75 71.1 1
12:46:16 2024-01-23 703039 701884 216922 213740 346380 351857 370038 366587 242458 235050 286777 293954 325679 332249 4336325 4616502 6733370 6574852 1232498 1269062 318825 282999 296757 297486 340811 331386 324830 328281 227414 229227 738624 705726 1627239 1557352 484737 482072 701225 704005 885583 864585 926105 930240 979751 1001058 961179 1063386 2288004 2429787 1346615 1168570 773380 755824 918951 916873 974906 984177 1009049 1024848 1143704 1152235 5181739 5336884 39.75 71.1 1
12:46:17 2024-01-23 710487 703137 217632 217831 343489 354493 372131 366587 242182 236507 287666 291190 326205 330808 4361501 4618115 6770672 6574852 1228908 1270900 318321 283197 297500 297694 342095 330849 325756 329773 226008 230299 742568 706735 1599947 1553643 482673 477792 697223 704400 889289 867016 922087 927635 981232 999641 960967 1060128 2290733 2425241 1336396 1169946 772837 756361 917155 918046 976823 982647 1010489 1022334 1145482 1152235 5178027 5336884 39.75 71.1 1
12:46:18 2024-01-23 709480 703402 217597 213706 346823 354994 373183 366258 242387 236542 286813 290837 326241 329345 4336325 4641724 6779997 6579535 1229425 1269999 318839 283520 297946 297694 340811 331117 325265 329773 226008 229941 745510 706735 1600932 1555852 484011 481811 699921 705049 889363 865701 922672 929616 981195 999641 959245 1060241 2290733 2432137 1342154 1170308 773380 755687 917025 916980 976363 982647 1010489 1021607 1143704 1152235 5178084 5336884 39.75 71.1 1
12:46:19 2024-01-23 708437 702143 217481 218236 343519 353956 372657 366587 242387 236142 287693 292133 326170 330844 4355020 4595429 6752021 6570163 1228946 1269099 320471 283233 297212 297659 342577 330849 324775 329773 226709 229262 741656 706363 1609072 1557634 484048 480458 700194 705049 889363 865665 923546 926184 981379 997425 959282 1062191 2290733 2427564 1330320 1170987 771734 756361 915853 916709 974943 984873 1010489 1020118 1144634 1148979 5171328 5329275 39.75 71.1 1
12:46:20 2024-01-23 706322 702408 217597 214037 346860 354994 372657 366551 242387 236342 287693 291155 325679 330308 4355283 4611556 6752021 6574852 1228908 1269062 318768 283238 296798 297694 340775 330348 328018 329559 228228 229658 750595 707746 1621882 1555417 483360 477611 698138 704549 889479 865812 917987 926221 983348 997352 959208 1057241 2291644 2406801 1397477 1171140 768900 751477 917807 919693 974085 983481 1007300 1022334 1146330 1153867 5168076 5346262 39.75 71.1 1
12:46:21 2024-01-23 710487 703146 217663 217796 343449 354994 372657 366036 239065 236507 287338 291155 326205 329345 4364648 4633366 6786686 6570163 1225510 1268126 319087 283101 297973 298352 342477 333198 328482 329133 228228 230515 746116 709774 1600323 1552100 482673 477792 697223 703048 888103 866399 918265 927534 982807 998116 959600 1058782 2289105 2411505 1367102 1170308 772174 753613 918460 917487 972702 983481 1006821 1020118 1144634 1153867 5177455 5336884 39.75 71.1 1
12:46:22 2024-01-23 709983 702380 217637 217836 343480 351929 372131 366551 242013 236542 287252 290802 326170 330344 4348777 4601963 6761346 6584231 1228908 1270646 321071 283219 297176 297589 340631 330741 327591 329631 228929 229925 749087 707746 1598239 1553643 482673 477792 699921 705012 888138 864585 919646 927561 983504 997389 959282 1060316 2290459 2425241 1338316 1170308 772837 756361 917155 917016 976363 982611 1010213 1020118 1142134 1148979 5182855 5338640 39.75 71.1 1
12:46:23 2024-01-23 704288 702153 216970 214706 345278 351929 372131 367396 237868 235085 286848 292613 325188 330344 4348777 4609932 6733370 6574370 1233597 1275285 318651 283325 297216 299378 341412 331242 326341 329595 227026 230263 751395 705726 1600911 1557634 483704 480603 699239 704549 888955 867041 922342 926184 981379 998834 960682 1056847 2290733 2432078 1336834 1168645 772280 758368 917222 918177 974980 984177 1009769 1020155 1142979 1153051 5185456 5340384 39.75 71.1 1
12:46:24 2024-01-23 710487 702408 217597 213706 343453 354743 372920 366587 242423 236542 287657 291049 326205 330808 4336437 4608620 6777541 6584244 1231305 1270758 321754 283696 297284 297519 340739 331045 325756 329239 226382 229980 744039 707240 1619732 1553643 482673 481127 698633 704048 889400 865812 919298 926184 981342 997316 959208 1060241 2290733 2425241 1364221 1169318 773943 756361 917155 916943 977056 984873 1010489 1024998 1143704 1151383 5173449 5336884 39.75 71.1 1
12:46:25 2024-01-23 708437 704133 217628 213710 343489 353920 372657 366551 239396 236177 287742 292827 325907 331077 4352132 4606121 6767712 6565365 1228953 1274378 319016 283471 297500 297694 340416 333198 327555 329738 226640 229905 745510 706735 1608036 1555852 483360 477828 699202 704549 889127 866426 920955 926184 981305 996631 961290 1060241 2289105 2425007 1367703 1168608 771734 755824 918296 918160 974085 984177 1007613 1022693 1143704 1152235 5180847 5344507 39.75 71.1 1
12:46:26 2024-01-23 709443 702371 217602 213375 345714 354994 373183 366258 242352 236472 286741 291119 327389 331418 4348889 4661056 6790638 6612682 1217160 1270900 321964 282532 297176 300370 340188 331350 327591 327786 228875 230122 744039 713092 1589050 1546592 481987 481391 697223 705049 888101 862028 920993 930241 984201 996814 956872 1061837 2287960 2404510 1343503 1178670 771183 749774 918460 922342 972702 973669 1011209 1024594 1152923 1148943 5207351 5346262 39.75 71.1 1
12:46:27 2024-01-23 715552 704924 217597 213706 345283 355999 369929 365451 242692 236307 286777 292373 326891 329143 4370600 4671468 6828868 6574852 1215422 1273471 322453 281923 296966 300055 339985 333909 328054 327750 227379 229905 746981 714621 1594050 1543300 482330 480603 698212 705538 888138 862096 922999 931599 981305 996109 955513 1061837 2284707 2397031 1353668 1180433 771107 749810 919826 922342 971284 973633 1010489 1026091 1155381 1148906 5209103 5336884 39.75 71.1 1
12:46:28 2024-01-23 714535 702380 217224 213676 345010 355496 369857 365451 242387 236307 287369 293265 328350 329916 4364507 4684399 6817299 6588947 1217160 1270863 322000 282716 296613 300370 340499 331350 327591 327786 228875 230425 745510 714111 1600735 1544397 481987 481051 697223 703968 885615 862028 922342 931599 984201 991634 955513 1061493 2287960 2399946 1343503 1178670 773838 749810 919826 924309 973393 979286 1012653 1025323 1155381 1152235 5211072 5346262 39.75 71.1 1
12:46:30 2024-01-23 715543 704142 217632 213710 345565 355999 369677 368257 240512 236958 287073 293649 326029 329792 4367628 4680401 6801215 6574852 1217010 1269025 320669 282567 297464 298354 341266 331386 325756 327750 227344 230425 745510 714111 1597837 1546592 482673 480603 697223 704005 888226 862028 922999 931599 985598 997352 956872 1063388 2286333 2403389 1337853 1177831 771734 749810 919826 924965 973393 979214 1010489 1024594 1155140 1151420 5201666 5336921 39.75 71.1 1
12:46:31 2024-01-23 715547 702417 218066 215936 347923 354703 369713 366372 240100 236367 286669 292471 325994 330026 4354983 4680124 6817299 6584231 1212519 1269062 323204 281808 297897 298563 339746 331117 325756 328476 227379 229905 745510 714621 1588594 1544397 481765 480603 698212 705538 885583 861991 924169 931599 982770 991670 955513 1062594 2286333 2399983 1367102 1179556 772837 750219 921131 922342 971284 973669 1010933 1026091 1153753 1152235 5201666 5343190 39.75 71.1 1
12:46:32 2024-01-23 711313 703192 217380 215628 345423 355387 369157 366959 240100 236166 286633 292861 326135 332271 4361120 4680401 6822540 6565473 1213423 1269025 322000 282541 296757 298354 339710 331117 325493 327786 227379 229905 734769 713853 1579550 1544397 482330 480603 697223 704005 887470 861381 921419 931599 984201 991706 955513 1063348 2285989 2397031 1343503 1178670 771107 749080 918460 924309 972702 973669 1010489 1025323 1155424 1150569 5200204 5363630 39.75 71.1 1
12:46:33 2024-01-23 712832 702198 217493 215624 346167 354525 369677 366515 238085 235777 286813 293435 325959 330003 4361501 4668134 6827405 6574852 1213686 1270900 322489 281671 297500 298389 339710 331350 327360 329436 227379 229941 746981 715131 1586548 1543300 482524 480603 699239 706075 887595 861484 924867 931599 981342 996109 955513 1060016 2279471 2399983 1361344 1181273 773380 750378 919826 922342 972702 973633 1010489 1028361 1154570 1151963 5212582 5348600 39.75 71.1 1
12:46:34 2024-01-23 712056 703726 217528 215927 345494 354994 369857 367996 240402 236627 286857 293549 326170 330948 4370880 4675117 6820739 6546139 1213147 1270900 320504 281742 299461 297946 340775 331350 326667 328742 227026 229941 745510 712482 1632712 1552540 485428 482035 698707 709231 889400 857821 922305 935577 982770 993729 956381 1066535 2287442 2410885 1334086 1184641 771734 753539 921785 922070 971284 973669 1012643 1032978 1155963 1151220 5170726 5349166 39.75 71.1 1
12:46:35 2024-01-23 714266 702380 217632 213706 344991 355241 371950 369319 242013 236542 287661 292762 326064 331418 4364648 4701568 6785159 6546144 1224262 1269062 320504 283197 297572 296759 342879 329386 327591 330406 226481 230425 741096 711809 1618260 1555852 487508 477755 698212 709194 885583 857821 926330 935352 979916 989720 956417 1066316 2295395 2397581 1363264 1178670 767341 752541 926414 922342 967524 981259 1016198 1031959 1149403 1148774 5134793 5346262 39.75 71.1 1
12:46:36 2024-01-23 715490 704192 218781 214419 345529 355999 370002 367655 239093 238010 286777 291724 326241 330912 4361501 4722667 6779997 6546139 1225716 1272778 320990 282963 297176 297451 342879 329314 326740 328742 227026 230622 746116 713341 1587129 1555852 485083 477011 698212 706111 885583 859517 926330 934248 978494 989489 956417 1071747 2295625 2395436 1361344 1178670 766819 751101 928323 924609 967524 981296 1015548 1031959 1151857 1148737 5126422 5354857 39.75 71.1 1
12:46:37 2024-01-23 714028 702371 217597 214424 347175 355962 369893 367396 242423 237642 285864 293692 326205 330443 4355283 4738657 6789323 6555818 1227231 1269062 320539 282567 297284 297766 342879 329314 325791 328493 227026 230622 747609 714111 1594185 1555852 485214 477383 697223 706075 885583 860261 926330 934248 978494 988288 956381 1070099 2293993 2390178 1339736 1179379 768032 751863 927036 922195 967561 980400 1015548 1031922 1146220 1145591 5118810 5342449 39.75 71.1 1
12:46:38 2024-01-23 715108 702230 218311 217765 344492 355999 369966 367332 238424 237843 286781 292246 326241 330443 4367762 4722667 6789323 6546716 1222219 1269062 320019 282999 297572 297766 342879 330348 327129 329506 226709 229905 742568 712815 1624397 1553643 485428 477792 697223 710275 885583 857821 923693 935352 979916 988324 955026 1065521 2298228 2411228 1363264 1180353 767888 751863 926377 923568 967524 979214 1010943 1032072 1147186 1147247 5132161 5346262 39.75 71.1 1
12:46:39 2024-01-23 713124 702417 218651 217567 344527 355999 370002 367102 238424 237642 286423 293039 326205 330443 4367844 4720112 6789323 6546716 1219604 1272307 320504 282766 297536 298519 342879 330348 327360 329239 226675 230263 742568 711568 1608984 1554747 485428 477792 698212 709771 885707 857821 923693 936242 978494 990436 958086 1070904 2294484 2398558 1341619 1180353 767799 752467 926414 922342 965786 982092 1016273 1032034 1146293 1147247 5135827 5346262 39.75 71.1 1
12:46:40 2024-01-23 715167 701848 218651 217765 345010 355496 372131 367915 238424 238010 286777 291688 327156 330443 4348777 4720112 6791537 6556095 1222321 1271801 320990 283070 299582 300370 342879 331165 325756 328778 227026 230657 747609 712815 1627239 1555852 485428 477719 698212 707918 885583 859517 923693 936759 981878 990436 959600 1071110 2297755 2398558 1411170 1178670 765157 751324 927073 922910 966149 979214 1016901 1029094 1149947 1145554 5124347 5346262 39.75 71.1 1
12:46:41 2024-01-23 712741 702371 217632 217684 346607 355999 369966 367655 242458 238010 285900 293755 326205 330443 4361501 4731357 6779997 6556105 1226593 1270495 320019 282567 297176 299523 342879 329350 325791 328742 226709 230622 742568 713092 1589278 1554042 485428 477719 697223 706075 888321 862635 925446 936907 980558 990473 958235 1072235 2294484 2388441 1411170 1175316 766044 751212 927732 921035 965065 981259 1016901 1029094 1146293 1145523 5111466 5342449 39.75 71.1 1
12:46:42 2024-01-23 714597 702376 217632 214424 346085 355999 369966 367140 242387 238045 286302 293343 326205 330443 4364648 4738657 6789323 6546716 1225407 1272741 320504 282567 297536 300672 342879 330080 325756 328742 227026 230263 739625 712815 1600844 1553643 485428 479763 699423 708799 885546 861484 924936 936870 980558 990473 958197 1066166 2295625 2396807 1318913 1178670 766701 751361 926339 922195 965786 980670 1010980 1032222 1146293 1147247 5122583 5346262 39.75 71.1 1
12:46:43 2024-01-23 714526 701884 217702 215285 344527 355496 369929 367102 238424 237239 286741 292006 326205 330443 4355283 4710840 6779997 6536653 1221920 1272307 321025 282567 297536 296829 342879 329350 325721 329275 226709 230299 752088 713092 1605846 1557634 486814 478183 698138 709074 886956 860261 925520 936907 979880 988324 955703 1068328 2300005 2397581 1337853 1178536 768436 751361 925099 922342 967156 981824 1013898 1032072 1146330 1145591 5135827 5342449 39.75 71.1 1
12:46:44 2024-01-23 714257 700325 218346 218062 344492 355999 370002 367462 238424 237073 286880 292628 326205 330443 4361613 4716759 6779997 6556095 1216972 1269062 320019 282536 297608 295862 341843 331081 326667 328778 228875 229658 741096 711809 1635666 1555417 485428 480458 698633 710090 888847 857821 922999 935315 982493 991046 956381 1066535 2290733 2408744 1347911 1182955 768436 752047 924442 921035 968530 973742 1012653 1029828 1150473 1148094 5145233 5345986 39.75 71.1 1
12:46:45 2024-01-23 713520 700316 217481 215671 343528 355747 370002 369391 242013 236507 287306 292487 326205 332035 4361501 4692295 6777111 6537382 1217472 1271401 319535 281746 299328 295897 341519 333672 327555 329292 229037 229764 744039 710790 1653830 1555417 486467 482645 698212 709734 888138 857821 924697 936907 981342 991892 956417 1067669 2290733 2406801 1344073 1185418 769533 753150 922476 921035 968530 979019 1012653 1030601 1151289 1147247 5145233 5342449 39.75 71.1 1
12:46:46 2024-01-23 713252 701338 217672 213745 343493 354994 370038 369355 242352 236142 287455 291688 326170 329310 4348777 4692295 6781765 6551419 1217047 1270900 320740 283285 299993 299523 341555 331242 327360 329133 227274 230122 744039 711809 1674942 1555852 485428 481319 698707 710085 889984 857821 923036 933991 981878 991046 956417 1066535 2290733 2406529 1349830 1184641 769533 754218 923703 922342 968530 973742 1010980 1030601 1149657 1148906 5145233 5342449 39.75 71.1 1
12:46:47 2024-01-23 712503 702376 217632 215975 344492 354994 372131 369984 242387 236142 287922 292932 326170 331999 4358428 4688961 6803849 6556095 1208950 1274341 320704 281676 301280 297589 340117 331709 327823 328635 227309 230122 745510 716154 1586562 1547206 486814 481926 699202 710275 888138 857821 923372 934653 982770 992593 956417 1066259 2290733 2406801 1370089 1184572 769533 752430 921785 921688 968530 978983 1010943 1030563 1151289 1148906 5141209 5336884 39.75 71.1 1
12:46:48 2024-01-23 713252 701875 217294 213710 344492 354994 370002 369391 242253 236177 287252 292487 326170 331418 4355283 4692295 6808701 6569892 1217085 1270758 319912 282466 299817 297586 340356 331745 326667 328742 226675 229262 745510 713341 1631137 1553643 485428 482072 698707 710090 888138 857821 922342 936242 983274 993295 956454 1064605 2290733 2408905 1357506 1183798 770002 753683 922351 919693 970594 973669 1011931 1029094 1149657 1148906 5140907 5336884 39.75 71.1 1
12:46:49 2024-01-23 712507 701347 217298 215975 344768 354994 372131 369391 242387 235812 287455 292932 326170 331418 4355283 4683023 6806408 6551248 1210001 1272195 319876 281605 299352 297209 340535 331386 326667 328778 229199 229764 745510 714621 1605818 1549237 485428 482035 699239 709771 888226 857821 920993 935577 981379 993295 956417 1066259 2284707 2405094 1347911 1183798 768436 753003 922476 921688 968530 980670 1010980 1031336 1151289 1148906 5145233 5331032 39.75 71.1 1
12:46:50 2024-01-23 713119 701388 217294 213702 343493 355496 370038 369682 242182 236177 287693 290873 326205 331183 4345641 4688299 6781259 6546349 1226593 1272741 320990 282999 297536 300102 342591 330080 325791 328512 226709 230299 743130 715623 1620065 1556248 484737 477383 698743 707918 885583 860261 925670 934248 978494 988324 957848 1071671 2296738 2390178 1330320 1178670 764510 751477 927661 922342 965786 980634 1015416 1032185 1146330 1145591 5111466 5342449 39.75 71.1 1
12:46:51 2024-01-23 714266 701880 217667 217541 345565 355999 369929 367138 242013 237843 286338 292932 326205 330443 4364346 4740302 6781259 6565460 1223699 1268686 320776 282682 297536 297802 342602 329350 326776 328529 227274 230657 746116 714621 1602535 1556248 484048 477011 698707 706148 885702 860261 926330 934248 978494 988324 957848 1070912 2296738 2390789 1334086 1177694 765157 752010 927027 922342 965749 982092 1015416 1031336 1146330 1145591 5128498 5346262 39.75 71.1 1
12:46:52 2024-01-23 715089 702408 218311 217725 345600 355999 370002 367980 242119 238045 285994 293656 326908 330186 4370822 4747057 6808701 6555716 1226821 1269062 321025 282567 297572 298128 342699 329314 327305 328281 227061 230657 744623 714621 1607965 1554042 484048 477383 699239 706148 885583 860261 926330 934248 977593 988360 959245 1071187 2295625 2390518 1370940 1177831 765157 751398 928986 922342 965065 980706 1016177 1030563 1147955 1143937 5119106 5336607 39.75 71.1 1
12:46:53 2024-01-23 713516 702417 218123 214760 345565 355999 370002 367691 239525 237798 286562 292401 327543 330333 4370912 4759592 6789323 6574852 1224111 1272307 320918 282642 299582 297694 341843 329350 327269 328281 227061 230460 744623 714111 1597954 1556248 484048 477955 699239 707149 884954 860261 926330 934248 977765 988360 959245 1070912 2293993 2389095 1374778 1176013 765157 751184 926414 920998 964381 981131 1013935 1029094 1146257 1143901 5122762 5336884 39.75 71.1 1
12:46:54 2024-01-23 714262 702371 217632 217384 345565 355853 369713 367175 239525 237904 286396 292826 327014 330296 4367628 4734547 6803849 6555933 1222359 1269099 320539 282642 297536 297244 342879 329386 325791 328813 226675 230137 741096 713092 1588333 1556248 484797 477755 697223 707149 885583 859517 926330 935315 979714 988360 956454 1066513 2293993 2397309 1318913 1177880 766794 752047 926339 922342 965786 981399 1013935 1029428 1146330 1147247 5128498 5342449 39.75 71.1 1
12:46:56 2024-01-23 714018 704192 218781 215117 347428 355962 369821 366995 239596 237667 286159 293407 326029 330026 4358428 4744970 6789323 6551419 1222321 1268686 320539 282572 297212 299632 342879 329314 325756 328512 226675 229941 747609 712584 1593825 1553643 485428 477383 697223 706111 885583 859517 923693 935577 978530 988360 955740 1066277 2290733 2397581 1370940 1177694 767341 751361 923703 922342 965786 981399 1012456 1029354 1146293 1146437 5133865 5337554 39.75 71.1 1
12:46:57 2024-01-23 715713 702271 218018 214867 345494 355999 369785 368095 239093 237869 285864 292932 326170 329975 4361223 4738657 6798648 6551419 1222321 1269099 320539 282572 297536 297802 342879 329350 325791 328742 226043 230299 738154 711809 1606952 1553643 484797 477755 697223 707149 885615 858909 924867 935315 979751 988360 956417 1069334 2293477 2396756 1341619 1175316 766701 752047 926339 921688 965786 979286 1012419 1032222 1146330 1147247 5142152 5355970 39.75 71.1 1
12:46:58 2024-01-23 715552 702271 218886 215225 347674 355962 372095 367655 242048 237843 286003 294068 327014 330443 4361698 4747930 6798648 6556113 1223234 1272778 321025 281746 297536 297486 342879 329350 325791 329275 226709 230657 741096 712584 1599757 1552727 484048 477383 699239 706185 884327 859517 926330 934248 978530 988360 959282 1072513 2296738 2390789 1370940 1177694 765157 750790 927732 921035 965786 981824 1016938 1029094 1148475 1148517 5122231 5348600 39.75 71.1 1
12:46:59 2024-01-23 714257 702235 217984 214415 345600 355999 369966 367175 239693 237808 285864 292168 327156 330209 4355067 4738657 6791537 6565478 1224111 1271838 321061 282620 299582 298130 341843 329386 327269 328281 227061 230334 754315 714621 1602535 1555852 484048 477383 699239 707186 884327 860261 926330 934248 977556 988396 959282 1071987 2293993 2390789 1407258 1175316 765157 751699 927661 921688 964381 980706 1019182 1031501 1150146 1146298 5125320 5348600 39.75 71.1 1
12:47:00 2024-01-23 712503 702408 217632 214277 348660 355999 369893 367655 242083 236542 285900 294224 326927 330443 4358428 4744556 6789323 6560798 1225482 1272307 321025 282567 297212 297694 341807 329386 327305 327786 227061 230622 742568 715131 1605823 1555144 484048 478330 699735 707687 884954 859517 924868 933330 977802 990492 959282 1073805 2293993 2390327 1409214 1176013 764699 751361 926339 925230 967524 984081 1016789 1029020 1148586 1146261 5127447 5338640 39.75 71.1 1
12:47:01 2024-01-23 713252 703196 217632 214419 345600 355747 369929 367175 239093 237310 285062 292932 326241 330443 4367762 4741186 6789323 6546716 1224149 1270936 320504 282374 297176 299632 342879 329350 325791 328778 226868 230657 738154 713092 1617620 1553643 485428 477719 697223 706075 885583 861484 925010 936242 977630 988324 956381 1071298 2293993 2397309 1337853 1178670 767799 750456 928191 923568 966836 981296 1015548 1031959 1150220 1148737 5141209 5345986 39.75 71.1 1
12:47:02 2024-01-23 713520 701848 218315 215181 346937 355747 369929 366551 242013 237607 285900 292692 326170 330209 4361501 4729385 6779997 6536653 1227231 1272307 320990 281742 297536 297694 342566 329314 326740 327786 227061 230622 735212 713092 1608625 1553643 484048 478257 698707 706111 884442 860261 926330 934248 978457 982728 957848 1069352 2293993 2390215 1318913 1180041 766701 750642 927695 922253 964776 981026 1016273 1032034 1146293 1146335 5133752 5346262 39.75 71.1 1
12:47:03 2024-01-23 714113 702271 217667 217680 345529 355999 369929 367132 241978 237310 286598 293039 326170 329939 4361613 4729385 6789323 6546716 1217010 1269062 320504 281746 297536 296759 342879 330312 325265 329239 226675 230263 752088 712584 1590589 1555852 484760 477755 697223 708189 885702 857821 923693 935352 980410 988324 956381 1068057 2298228 2396756 1341619 1178670 767341 750567 928948 923568 966836 980634 1013935 1031336 1148438 1147174 5126422 5348005 39.75 71.1 2
12:47:04 2024-01-23 714018 702380 218311 214237 345565 355999 369966 367138 238424 237642 286539 291724 326205 330443 4336325 4729385 6791537 6556095 1224073 1271401 320729 282620 297897 297659 342879 329350 325791 328742 227026 230657 743130 713092 1592297 1553643 485428 477347 698707 706111 885583 860261 925670 934248 978494 990400 959488 1071447 2294484 2390997 1445002 1177793 764510 751138 927732 919656 962979 982092 1019145 1030563 1146293 1145523 5117030 5336884 39.75 71.1 2
12:47:05 2024-01-23 714055 702335 217632 214415 346364 355747 369929 367426 242352 237607 285900 293343 326170 330209 4358390 4738657 6789323 6546747 1224073 1270900 320504 282541 297176 297451 342879 329083 325791 328742 226675 230263 742568 713092 1601207 1553643 485428 477719 698212 706075 885583 860261 924867 936928 980884 990436 958235 1070979 2294484 2386594 1409214 1178670 764510 750790 927661 923568 964813 979178 1013935 1029094 1148586 1145523 5111466 5338640 39.75 71.1 2
12:47:06 2024-01-23 713525 702380 217632 214911 345529 355999 369929 367138 242387 238010 285864 292932 326927 330443 4358390 4735290 6789323 6546716 1224111 1272741 320729 282572 297608 299523 342879 330348 326776 329809 227061 230657 741096 714111 1607551 1556525 486208 477792 699239 708189 889922 865167 928826 939576 984091 993186 959098 1073544 2303809 2407453 1403345 1183689 772214 756361 931659 928155 973393 990193 1022025 1040708 1155461 1156277 5140666 5365020 39.75 71.1 2
12:47:07 2024-01-23 720973 703291 220471 215074 350849 359387 376564 372911 239250 240677 292182 295767 335960 333397 4374013 4738657 6835950 6602988 1243679 1294889 325643 288757 306478 304612 351893 342451 335578 340463 233254 233496 775966 726611 1664506 1576897 494753 491565 714965 726689 913169 882508 947020 959111 1009730 1021328 981933 1091364 2349707 2474390 1490364 1201580 792569 770382 950050 954058 1004696 1009747 1040027 1053881 1186396 1188802 5252583 5411688 39.75 71.1 2
12:47:08 2024-01-23 733826 724223 222577 218507 358786 368074 392195 385545 244928 241964 300338 303027 339118 340309 4420840 4692295 6901227 6734290 1288931 1331874 331403 292294 315419 315849 360907 351501 348381 349702 236507 237034 765218 730783 1658445 1613586 501218 494684 725828 728530 918244 897208 960809 967032 1005883 1018747 991766 1108641 2392730 2499000 1390033 1205697 790545 778961 963452 956431 1001777 1015509 1049392 1065371 1186396 1185407 5248694 5458807 39.75 71.1 2
12:47:09 2024-01-23 742984 731315 222925 217117 360997 369812 395360 393293 244963 243321 302285 307243 342654 342519 4452111 4790886 7022457 6771805 1288931 1346537 331619 292188 317385 319020 366453 358128 348376 353666 236842 236222 779718 731830 1639258 1608998 498294 496791 721675 723594 915876 894066 953165 958137 1001132 1021428 983330 1088377 2392730 2519502 1413185 1184641 790545 774930 952838 944483 996189 1009954 1041832 1050942 1162944 1171997 5197953 5443038 39.75 71.1 2
12:47:10 2024-01-23 737265 730287 218991 214037 359874 365025 396934 395241 243425 241964 301578 308676 339049 346346 4452111 4821101 6966505 6743707 1307742 1355584 327366 291175 317131 319104 368297 358275 347434 351146 233875 234440 775853 736043 1630951 1592889 493347 491893 706391 716320 907919 880327 934077 945507 993248 1003114 956417 1063085 2377675 2497228 1478154 1189725 781579 764495 937942 940782 989073 997379 1015416 1034459 1161319 1163771 5261863 5440050 39.75 71.1 2
12:47:11 2024-01-23 747477 730373 219073 212556 353852 365115 394454 390830 241193 240882 301261 303484 339834 340273 4448936 4708258 6919878 6754845 1313288 1359965 324309 285971 314352 315865 363939 351357 347487 346304 230258 232679 762318 722471 1633583 1613586 491945 484843 700728 705049 888138 869507 924831 929150 965813 983490 949790 1051065 2372498 2491921 1396743 1177831 767341 756771 930998 919693 966885 984177 1007613 1016840 1131270 1136500 5173449 5413563 39.75 71.1 2
12:47:12 2024-01-23 736796 733908 213579 208526 351983 359546 392472 388011 238188 238045 297056 304348 334445 339998 4439571 4795496 6914442 6727234 1304013 1352428 320622 281306 313600 312924 360907 348188 342821 345306 228228 230015 761693 726611 1626736 1590627 486245 481880 690008 696944 879218 855391 908993 919041 955264 963921 926377 1035486 2352294 2449423 1351749 1175316 759612 742585 919826 915719 952828 966641 991785 1006723 1125264 1124809 5201666 5411914 39.75 71.0 2
12:47:13 2024-01-23 745167 733642 210848 206168 347129 355833 387885 385581 241682 235085 295596 300845 332940 337236 4452111 4787860 6996970 6736456 1292507 1353173 318052 279995 310213 312153 358701 350656 340752 342843 226942 229227 764032 724405 1623779 1586117 481303 477755 682786 689404 876363 850412 898274 906510 948308 963653 917118 1016836 2340421 2458630 1351749 1168485 757989 738211 907896 908902 954183 963912 976777 993139 1121281 1124809 5250595 5426798 39.75 71.0 2
12:47:14 2024-01-23 745176 736650 209671 205523 347124 355299 390260 383241 237758 235050 296013 299862 333942 339094 4474878 4748670 6921940 6771805 1319974 1361000 316916 280591 310726 312847 360327 347908 340465 342735 225815 228286 757968 719899 1640574 1607693 482673 474893 684098 687812 867143 848601 898072 902307 938232 956857 915668 1018773 2346368 2467837 1359425 1158856 753683 739779 909987 903902 947398 966372 982427 988827 1108873 1114090 5203635 5445542 39.75 71.0 2
12:47:15 2024-01-23 745491 739918 210372 205203 349827 356369 392472 385581 237592 235777 295596 302890 334772 339835 4511815 4848727 6977037 6783305 1319974 1364977 318569 280583 313328 312561 362948 349276 341785 343334 225973 228555 763768 728693 1670088 1595337 482673 477755 682514 693310 871370 841270 893096 906510 939192 946601 907871 1012354 2352821 2469588 1336396 1181273 759183 738138 908931 907500 946690 954147 973891 992027 1115553 1115667 5323938 5458520 39.75 71.0 2
12:47:16 2024-01-23 751625 741502 209680 206481 349823 356440 390812 387686 238248 236827 297338 303494 336594 341542 4532506 4860112 7050887 6818699 1331360 1374197 317128 280924 312934 313579 360907 351537 342857 342843 227061 229227 765218 726611 1631187 1607977 479938 476375 685588 685721 865642 848601 898274 897375 930113 952342 911814 1007510 2353966 2480560 1372859 1159335 755294 742915 906607 901305 944643 955714 976739 982334 1106039 1109229 5246574 5474175 39.75 71.0 2
12:47:17 2024-01-23 751060 745772 211080 206165 351731 360056 394700 387213 237617 235672 297446 304562 337621 342270 4551955 4885033 7018792 6828078 1328450 1381382 319273 280818 311569 314020 363712 351429 342821 346737 226516 230299 771991 731850 1653414 1604557 483773 474929 680851 691835 869645 839381 890503 903298 934216 937660 902607 1010461 2361553 2464302 1340235 1175316 758218 734943 910228 906853 938204 946701 973199 985903 1109622 1108093 5292128 5508175 39.75 71.1 2
12:47:18 2024-01-23 762333 749950 211216 206421 351308 359532 394700 391535 236813 235602 299238 301206 339869 340237 4570008 4919649 7115711 6865593 1339783 1387351 317163 281707 313823 314092 362622 356540 345284 344819 227767 229262 769024 731328 1636916 1610263 477827 474929 684062 685529 864686 847398 890522 887259 928726 946601 907859 998185 2355640 2497228 1357506 1165990 755832 742915 902446 898644 944643 956172 970311 977666 1105255 1108093 5345187 5527817 39.75 71.1 2
12:47:20 2024-01-23 755804 753840 210668 205774 354475 358955 393204 388083 237758 235578 297698 306496 339726 341821 4592228 4953207 7097841 6865169 1338064 1390589 318828 281277 314460 314056 364258 356866 342857 344403 227414 231016 776404 737013 1656689 1609120 478542 474190 678407 684556 868563 843766 883797 889219 930113 943037 897435 995272 2355640 2473533 1344073 1173643 755832 736875 901438 904991 942912 948408 965104 981353 1116302 1109902 5386340 5546682 39.75 71.1 2
12:47:21 2024-01-23 763065 754252 210367 206524 351974 360508 395980 391936 238091 235050 301158 302115 344930 342194 4608147 4914888 7050434 6912486 1352288 1396597 319759 280814 313540 313733 365389 355784 343383 345163 227061 231016 762318 738152 1646407 1613777 481987 473730 677927 686729 864686 838786 886392 894719 924933 928682 894779 1001606 2364912 2467837 1356396 1178536 750240 736449 907635 902269 932982 948190 971325 978655 1103858 1100496 5349290 5561973 39.75 71.1 2
12:47:22 2024-01-23 768798 756923 211177 206455 352055 360871 394454 394718 236743 234653 300587 303027 339592 342411 4626878 4961669 7143688 6950001 1354770 1399577 319051 281540 310660 313258 365389 355173 344796 344403 227414 230147 779347 733418 1669881 1627593 479938 474357 682301 686017 859789 839381 886392 890101 919193 935989 897994 992371 2374185 2491921 1342154 1165990 749927 743372 905052 893267 931650 952443 968554 969752 1093808 1098938 5318136 5545792 39.75 71.2 2
12:47:23 2024-01-23 760902 757113 210750 206061 354047 358593 395674 392154 237024 234584 300126 303977 340826 346065 4648843 5028224 7228582 6945044 1339504 1401820 318123 281707 313304 313223 367635 356829 342821 345476 227961 229298 781168 734992 1656284 1622997 477151 476375 680369 682615 860399 839381 878637 884872 919193 936650 887911 981665 2366497 2509635 1338790 1172659 755295 738184 897435 898502 938292 944882 953697 966618 1095681 1102690 5400869 5582139 39.75 71.2 2
12:47:24 2024-01-23 768141 760329 209052 206520 351798 359134 395710 389817 237723 232851 300126 304436 340826 345223 4661620 5003759 7154725 6959929 1356806 1407244 319051 281501 312992 314977 367592 355712 342821 345405 227026 230425 777875 744943 1678952 1613586 477790 475701 675481 684556 860399 830162 873181 888018 917204 926225 886289 993658 2369087 2476149 1342702 1180041 749705 734418 899915 897227 925747 939292 959840 968684 1092834 1089783 5388064 5599488 39.75 71.2 2
12:47:25 2024-01-23 772454 762486 209641 206134 351983 360472 395324 393293 236588 233535 299727 302992 339592 342411 4680101 4989014 7186733 6996895 1381961 1408843 315624 280779 313213 314020 367004 355712 342821 344783 227926 229680 773918 743348 1654881 1627612 477121 472241 676931 682615 851153 830332 880638 886303 909132 923679 889229 985136 2375849 2498245 1358352 1171140 746217 738018 898229 889340 922430 937615 955346 963518 1078949 1089012 5353168 5608867 39.75 71.3 2
12:47:26 2024-01-23 765811 763884 210120 205203 354047 358557 396862 392981 236258 234385 299806 303942 339557 346310 4705245 5081738 7295005 6996895 1366126 1409844 316579 280779 311604 314092 364542 357878 344796 345550 227414 230263 778268 739223 1658442 1627700 472137 472552 677367 677121 852858 836675 874349 874484 909169 928457 883178 973015 2363232 2506441 1352483 1169318 749705 735830 889377 888826 930989 939292 946373 956608 1088368 1091012 5427272 5618246 39.75 71.3 2
12:47:27 2024-01-23 768520 767857 208947 205199 353034 358522 396547 390638 237024 232135 299383 305573 341066 344980 4715249 5073674 7229541 6987516 1360285 1415089 317128 279890 313946 314020 365061 357624 342375 343334 226675 230657 770520 744528 1701000 1629866 474712 468634 669610 676233 857837 834892 866283 875730 910651 921069 871164 971954 2358992 2477043 1326801 1179379 748104 727668 889382 892111 925090 929519 945025 962944 1088384 1081922 5474445 5638144 39.75 71.3 2
12:47:28 2024-01-23 774953 768135 208771 205203 352015 359640 395820 390948 236588 232135 299842 303027 339592 341340 4723900 5018864 7199640 7025031 1378059 1417101 317092 281651 313028 312489 365389 355748 345663 345125 228875 229980 773462 747612 1652656 1632333 474411 467589 671547 678678 848101 824152 870218 876280 901346 913244 876266 973709 2363879 2486250 1326801 1174479 741397 730972 892245 884835 915844 928529 947049 955678 1069944 1079100 5399182 5637003 39.75 71.3 2
12:47:29 2024-01-23 769901 769484 208771 203935 352019 357443 394490 393293 235495 232816 299419 303907 341066 346065 4742644 5141647 7311545 7043788 1373581 1419117 315148 281217 313823 313769 366040 355420 342821 344747 228228 229016 777875 740269 1691434 1646193 472728 467220 669720 673395 846671 828985 868978 867060 894577 915625 873710 963663 2355640 2489780 1349830 1162675 741397 730254 885559 880304 919128 930176 938171 947322 1079164 1080359 5472835 5655760 39.75 71.3 2
12:47:30 2024-01-23 770022 771663 207616 204532 353780 358269 396826 390638 236223 231870 297662 306447 341966 344457 4755407 5104441 7274908 7029957 1366448 1424985 318097 279707 312885 312010 366076 356610 342447 345234 228067 228660 777875 747612 1681965 1626456 471651 466586 664346 670426 848703 825272 860252 867060 902985 911953 864516 962976 2353966 2480560 1365209 1180999 743517 722421 884304 885463 915844 919515 935433 954278 1074509 1069958 5445933 5662529 39.75 71.4 2
12:47:31 2024-01-23 781786 769553 208952 208530 350885 359640 395638 392118 233849 232135 300520 301241 340576 342411 4764509 5072466 7274516 7093583 1395838 1426202 315789 281326 311426 311974 366310 355136 341785 342807 226481 227703 785231 746669 1674796 1636858 470718 466046 669082 673395 838293 818616 862667 869525 889847 901497 868931 963663 2364912 2489780 1342702 1168485 736656 728283 885596 876243 907936 927551 938839 942200 1066120 1069801 5502643 5674518 39.75 71.4 2
12:47:32 2024-01-23 773895 771847 208270 205223 351983 358593 396898 392118 234012 234169 297626 302781 339522 346591 4783544 5165190 7353474 7095026 1381421 1427218 314603 283971 312712 313543 362587 355420 342821 342843 227584 228446 779347 741862 1702457 1648445 470118 465241 665762 667811 839483 823276 862094 860279 889847 906778 864553 954311 2355640 2495457 1346615 1165160 739285 726636 878868 875971 913210 919660 927491 939409 1072858 1073176 5512049 5683897 39.75 71.4 2
12:47:33 2024-01-23 776224 772975 207476 208565 351789 356405 396232 390638 234046 232174 297662 305169 339049 344457 4793758 5140982 7312732 7071925 1356410 1425112 319033 279743 310804 313067 363167 355173 341497 344783 225666 228481 780455 742287 1693377 1636969 467578 465241 660552 666064 843866 820670 851514 857840 893529 901533 852791 950843 2349707 2477043 1361219 1178670 738232 719481 878245 880272 907972 910610 927528 943548 1066913 1060816 5465994 5692367 39.75 71.4 2
12:47:34 2024-01-23 784246 775003 207612 208343 349823 357982 396945 393293 233651 233154 297662 304240 341883 342230 4810954 5104366 7308498 7103054 1392825 1429443 314199 279225 311462 311171 364258 354635 342821 341771 226942 227738 774933 750607 1680877 1632088 467211 459548 663404 667474 834662 813452 855938 862009 883069 892555 859728 954311 2362351 2482727 1338790 1168485 733064 725607 881370 869871 902708 921060 932308 935574 1059220 1060705 5538768 5702654 39.75 71.4 2
12:47:35 2024-01-23 776957 775304 207616 204352 351416 356369 396547 394718 233409 233839 297626 304348 342027 345358 4829819 5200398 7404855 7133686 1383438 1429480 315008 278920 312048 311898 362044 354598 342302 341495 225666 227738 779347 745476 1676573 1646104 465450 459800 661994 664175 833253 818579 853358 851598 879910 900289 856573 942270 2351379 2497228 1355235 1164331 736656 722385 872097 870724 908532 918460 918293 932874 1068427 1060741 5549671 5712033 39.75 71.4 2
12:47:36 2024-01-23 780366 777166 207111 205080 350862 359036 395530 392490 233188 232067 297518 303812 340958 345358 4832452 5185494 7339521 7100061 1373581 1432564 315675 278065 310624 311171 362587 355424 340524 342289 225666 227385 787920 750682 1656742 1636969 465119 462510 656522 663234 838293 813538 844160 852878 883210 892555 848643 944959 2352257 2477043 1372335 1181273 735608 718461 875097 873068 902708 910013 923647 934682 1059972 1053164 5514173 5738958 39.75 71.4 2
12:47:37 2024-01-23 790325 779403 207512 204316 349679 357874 396871 394718 232402 232556 297554 302643 339592 342447 4855108 5146646 7278908 7138682 1389851 1433582 314199 278655 309648 310228 363712 353526 341544 341807 225666 227350 786140 751679 1669518 1641437 465450 459139 656213 664175 832661 809422 849090 854730 878061 888924 851093 944959 2362351 2486250 1357230 1168608 730975 719481 876376 867023 894549 910502 924858 927431 1052819 1054724 5540590 5736294 39.75 71.4 2
12:47:39 2024-01-23 779169 779632 206287 204250 350705 355263 395324 392118 232574 232174 297049 304134 340826 346065 4838950 5231866 7404798 7173041 1388421 1433582 315008 278065 310286 312117 362587 351501 340238 341771 225666 227033 774933 743348 1684452 1655350 465450 459690 656714 662447 829086 811722 848486 848620 873875 891199 848680 937648 2349707 2486250 1348571 1162675 730975 718461 869005 866751 901429 910466 915425 930258 1058800 1057146 5565557 5744764 39.75 71.4 2
12:47:40 2024-01-23 781551 780843 209785 204352 350620 358527 396196 392490 232643 230732 296358 304869 341510 344457 4877331 5291978 7411382 7165712 1381980 1434327 311792 278920 310286 310228 363131 354312 337608 341254 225666 225945 789645 744411 1678374 1646119 463246 459872 655750 659301 832070 810571 842162 846179 874107 890569 842134 932944 2346368 2462121 1353240 1165715 729933 712738 867156 870576 898294 905277 912834 931525 1056744 1051528 5585284 5749287 39.75 71.4 2
12:47:41 2024-01-23 795481 781809 205464 203745 349823 357479 395373 390997 232609 231812 296645 303281 339592 343414 4879742 5223663 7362590 7146954 1381827 1435620 314087 276982 309612 308354 364269 355173 338664 340739 225400 225630 774933 752754 1685855 1632217 461498 459045 654197 659301 830263 804666 839765 848018 872215 882811 839423 935607 2355640 2467837 1354021 1179379 729385 714308 872097 868834 893170 902792 919588 928793 1048223 1045489 5571528 5768305 39.75 71.4 2
12:47:42 2024-01-23 792867 782729 205936 203148 347683 356369 394141 392083 231941 231452 296466 302431 341066 342375 4898473 5215220 7320646 7184469 1391469 1437642 314787 276363 310286 308354 362587 351393 337643 341531 225031 226330 781948 750607 1683171 1643853 464128 457417 650923 659265 827911 802502 839167 847417 877705 879584 838791 935645 2354500 2468117 1337853 1170987 723672 713800 870810 865148 891863 901452 914359 923549 1041636 1045179 5519930 5782935 39.75 71.4 2
12:47:43 2024-01-23 788710 782097 205680 203530 351452 356369 392963 392490 231860 231452 295245 302570 345001 341857 4911340 5287930 7414124 7203231 1399177 1438737 314123 276328 310945 308354 362079 351465 339688 339710 225507 226295 787655 754908 1675655 1646104 461498 456125 652345 657830 824437 802502 840962 846216 866991 880460 841588 932795 2359762 2485422 1348502 1169318 725742 714832 869622 860242 889102 906283 914359 918216 1036023 1045179 5586075 5792307 39.75 71.4 2
12:47:44 2024-01-23 784246 783239 205645 202967 349792 356861 394141 391807 231469 231289 295596 303281 340826 345540 4924224 5313550 7432775 7221984 1418581 1442700 312148 276134 310945 308319 363131 351537 339450 338140 225507 225596 781948 755163 1687739 1648445 461501 456125 653270 656399 822904 801785 841337 845384 862087 877431 839312 934148 2358082 2477007 1343266 1159335 721467 714180 867156 857803 888193 902646 909111 913943 1042487 1046665 5630299 5801679 39.75 71.5 2
12:47:45 2024-01-23 785918 784420 205079 203109 349300 356755 395674 391891 231469 231289 295740 302643 339049 345540 4935935 5321111 7441825 7222683 1416558 1443744 312148 276136 309703 308068 362587 351429 338735 337630 225031 225596 781948 754908 1671630 1650888 461384 455673 652829 658687 818644 799506 837154 842711 859576 877970 836268 927614 2352294 2471340 1349250 1156665 720581 710347 865246 857803 885550 902190 907617 914261 1039332 1042178 5634321 5805820 39.75 71.5 2
12:47:46 2024-01-23 784787 785567 209597 202294 348738 355299 396232 389782 231079 230768 295740 302643 341066 344420 4942982 5334190 7460863 7259499 1415205 1442828 309971 276399 308357 308993 363131 351429 336662 338650 224427 225639 798472 748819 1692589 1657962 461060 455693 653196 656781 819805 800228 833590 838805 860284 875307 833081 923582 2343035 2473905 1327053 1155019 720068 710261 862212 857803 885550 897704 905033 914132 1039332 1042247 5658830 5815199 39.75 71.5 2
12:47:47 2024-01-23 789680 786679 209637 201523 349300 357007 395638 390278 230885 230732 294802 302643 341066 342375 4954665 5332095 7512800 7268878 1405957 1445906 311710 276134 306370 308072 366040 350911 339071 337523 224219 224447 783441 748147 1716903 1660062 459970 454823 650923 654491 819358 800075 832370 833879 855937 874871 833289 919335 2343753 2471340 1340746 1155842 721609 709757 857900 852842 888105 897704 899072 908886 1034557 1036101 5618131 5815199 39.75 71.5 2
12:47:48 2024-01-23 788525 788352 206062 201875 348738 355743 394454 390278 231114 230016 294766 303068 340108 342375 4943743 5350417 7555850 7268878 1399865 1449996 311390 275111 306370 310264 363975 351249 337229 337997 223990 224760 798557 745476 1696434 1663415 459857 450714 647598 650110 816363 800228 833998 832541 854692 874253 830240 918100 2342086 2477043 1359225 1159372 721609 709254 856076 852201 885587 897404 898265 906232 1038595 1035404 5645065 5839167 39.75 71.5 2
12:47:49 2024-01-23 790874 788910 206058 201805 349300 355999 393828 390838 230759 230374 294559 302643 340587 342411 4966309 5353946 7553730 7316640 1404768 1450024 310771 275477 307872 310337 364490 350826 336084 337630 224011 224204 793717 747612 1685655 1664596 458758 453389 647706 649190 813981 800228 831624 831359 854276 873635 828989 912955 2342086 2480560 1366230 1159966 721609 710261 854863 851598 885550 892582 895708 907556 1033020 1037901 5662538 5833956 39.75 71.5 2
12:47:50 2024-01-23 790276 788910 205949 201840 349300 355999 393275 388047 230759 230016 294766 303068 340587 342411 4989876 5393353 7597208 7301098 1405462 1447883 310224 274604 306226 307847 362767 350297 336556 336578 223661 223546 796748 747077 1700527 1664596 456043 451782 645906 648219 814169 799058 829258 827791 853066 873018 825361 907590 2343035 2486250 1354021 1161022 721609 708249 852340 850320 885550 893520 892414 907635 1039332 1033391 5671943 5843335 39.75 71.5 2
12:47:51 2024-01-23 790841 784409 205515 201488 348457 355999 393275 388047 231114 229337 293939 302607 340108 342375 4996268 5404132 7599230 7287635 1405173 1453123 309936 274148 305544 307387 360907 352190 338591 336578 223661 223546 795232 746339 1719926 1664596 456913 450080 644990 645735 811821 796724 828041 825375 850581 870556 822684 907588 2340421 2482727 1351223 1159335 720581 706244 851130 850996 884023 890560 889806 904935 1029992 1029959 5671943 5843335 39.75 71.5 2
12:47:52 2024-01-23 790878 788883 205191 201172 347724 355511 392100 387975 230370 229267 294516 301935 339858 344504 5001881 5409160 7581981 7306044 1405810 1449996 309395 272928 305042 309204 360907 348995 334605 336071 222998 223477 781948 745476 1701840 1664596 456151 450184 643164 645735 810672 795561 825615 824170 848105 865550 823355 905927 2337095 2482727 1354021 1159140 718530 706244 848717 848583 880505 889582 888913 900931 1030321 1028942 5677293 5848539 39.75 71.5 2
12:47:53 2024-01-23 792378 788888 205196 201027 347759 355565 395820 389467 230874 229196 293761 302077 340240 341713 5018935 5402433 7567265 7325150 1424675 1454138 307382 273675 306514 304612 363754 350297 335732 334556 224011 222788 789413 754908 1674355 1655350 454781 452103 644990 648731 809523 791035 822576 829003 848105 862708 819819 907553 2340421 2464339 1347256 1150100 713261 705184 852946 848583 876330 888676 892414 899613 1024171 1027126 5680053 5864208 39.75 71.5 2
12:47:54 2024-01-23 794931 794278 205942 200432 347022 355999 395216 390721 229562 230197 294552 301089 340108 341304 5021111 5419804 7555850 7334529 1424675 1454138 307132 272964 306514 305251 364011 349804 336444 334591 224011 222788 777875 754908 1689622 1658164 454855 450822 644076 647320 808377 788759 820753 825412 847311 861455 818584 908963 2340421 2467837 1349250 1152556 712752 701543 851130 846179 875088 883605 889843 898299 1024171 1027417 5689690 5878743 39.75 71.5 2
12:47:55 2024-01-23 796544 793397 205233 200398 347545 355926 394275 388011 229664 229302 293868 300562 340001 342375 5029588 5423254 7560822 7329298 1423020 1452938 309285 272095 306478 304612 360907 349804 334640 335565 222266 223512 784624 758699 1692585 1655350 453564 447422 640400 647572 806962 784124 820789 825412 845095 856537 817387 904595 2344700 2462121 1339276 1153376 711229 701010 852340 846179 872610 884377 890582 898425 1024770 1029995 5707044 5886251 39.75 71.5 2
12:47:56 2024-01-23 792648 792903 205480 200576 346607 353920 395540 392490 229596 228911 293690 299968 339487 342267 5038953 5427286 7544679 7319926 1406423 1457139 309971 272095 305580 304542 360907 347908 336176 336342 221537 223132 787655 754908 1677687 1655712 454855 447459 636679 645735 807195 786181 821114 825412 843899 856046 816230 904357 2346368 2471340 1354021 1160514 710722 701579 852340 843472 868848 885840 894001 894224 1017510 1021209 5688179 5895400 39.75 71.5 2
12:47:58 2024-01-23 793194 795088 204873 200192 345565 351857 390895 391200 229596 228521 293868 301760 339118 342411 5057684 5407855 7544679 7325150 1406175 1455172 308349 272060 304577 304542 362948 348714 333807 336106 221684 222754 810501 754984 1755855 1654420 454209 448076 636643 645735 808377 784124 820530 824170 842668 854837 813776 904968 2346368 2469588 1351986 1166607 712752 702462 852946 842947 867110 883092 890944 895218 1014588 1016889 5663917 5895646 39.75 71.5 2
12:47:59 2024-01-23 793462 793110 204301 200397 345323 351893 391479 391382 229312 228556 293904 299968 339083 342447 5057684 5427915 7557946 7334529 1405173 1452938 308349 271835 304613 309438 360907 347104 333807 334591 221502 222410 788602 754908 1715034 1655350 452057 448275 635783 642957 804840 784062 817541 820606 839331 852390 814108 902321 2345122 2471634 1349951 1163280 710722 701004 849417 839216 866506 883347 888913 890304 1014353 1017949 5661215 5899607 39.75 71.5 2
12:48:00 2024-01-23 797983 793504 204049 199936 346571 354994 393027 390242 228892 227848 292002 300774 340072 338972 5055527 5381128 7529018 7345006 1405810 1455172 307813 271196 304292 305989 360907 347872 333807 334556 221121 223741 789170 754908 1769664 1655712 452278 446753 634882 643340 807102 783506 815109 820960 839331 852956 813802 902150 2341111 2466877 1349188 1163280 709944 699055 848680 839363 865609 874122 888279 891504 1011750 1014482 5662538 5908986 39.75 71.5 2
12:48:01 2024-01-23 800256 793495 204232 199214 346085 355475 392472 388011 228926 228521 298031 299897 340072 339723 5074284 5392548 7508743 7359651 1407141 1455120 307848 271196 305723 305989 360907 348152 333572 334556 220811 224056 792959 758156 1728529 1650888 452278 446790 634882 643376 806529 783705 816357 820849 839478 851749 809206 900920 2341111 2469122 1347916 1162675 707916 698798 848680 839363 864004 874267 887128 890120 1010280 1015107 5670634 5912538 39.75 71.5 2
12:48:02 2024-01-23 801958 795226 204228 198595 344492 355496 393306 388047 233229 228911 292902 298049 340108 339723 5074284 5415247 7504750 7353286 1405810 1457139 307132 271801 303615 304628 360907 348678 333572 334252 220493 223741 790686 761422 1672523 1650888 450769 449239 635636 643685 806030 779408 811640 819340 839478 851749 807153 897559 2337095 2455109 1345881 1162675 706183 697471 846275 839363 862133 874483 883751 891541 1008777 1011451 5678746 5927743 39.75 71.5 2
12:48:03 2024-01-23 806672 795579 204232 198906 345958 354994 392472 388011 233229 228521 298527 298084 340072 339210 5083663 5418485 7523644 7369050 1407179 1457139 306419 270747 303579 304628 360907 348678 332796 335754 220528 223634 815166 761422 1676249 1651023 449464 446292 634359 643797 804885 779518 810634 816171 837368 847995 806580 894996 2337095 2463373 1345881 1162675 707188 692959 844280 839363 860978 870366 881203 888814 1008813 1009272 5674688 5929765 39.75 71.5 2
12:48:04 2024-01-23 802543 796944 203555 198625 344492 354456 392472 387975 233193 228521 298031 298049 339083 341095 5098870 5411571 7518081 7369050 1405810 1456032 305494 270334 305252 304342 360582 350049 331538 336430 219793 223078 784624 757071 1717643 1659031 448462 444127 631259 639687 801317 779183 814106 816171 829873 845150 807879 894931 2337095 2460374 1343846 1155842 703882 696546 844280 832626 860367 874483 880503 882322 1002936 1010736 5711742 5937122 39.75 71.5 2
12:48:05 2024-01-23 799986 796944 202915 198863 345010 351569 391917 387975 229611 226879 297535 299897 338025 340612 5102420 5423254 7518081 7357114 1412473 1462471 308583 272261 303987 304057 360690 349663 331646 336193 219947 223078 786140 756530 1698160 1658882 450689 441376 630293 638325 799762 775008 811640 813789 829836 843326 804862 892472 2337095 2460374 1343846 1159966 703882 694504 844280 833687 857890 870366 878591 882360 1004692 1000656 5709565 5937122 39.75 71.5 2
12:48:06 2024-01-23 802640 798083 203546 197940 345714 353884 392195 387939 232832 227390 297691 297979 339083 340575 5102430 5435310 7550465 7395422 1410847 1462435 306883 271994 302513 304022 360799 348710 331825 335718 219402 222935 778962 758156 1684878 1659876 449831 441255 631041 638325 797426 774842 810634 814709 829800 838509 806007 890373 2337095 2462121 1341811 1156665 702879 695747 841884 832504 856674 873180 879561 879743 1004692 1006317 5743085 5946501 39.75 71.5 2
12:48:07 2024-01-23 801513 797913 202946 198591 344492 351821 391641 387939 233158 227037 297535 299443 338025 340612 5097106 5440097 7582418 7385990 1409838 1461320 305459 274686 301772 303951 360582 349700 331753 333830 219402 222765 787655 758800 1712499 1660176 446598 441737 628921 636515 795661 774842 808830 811740 828069 838437 802543 887736 2337095 2462121 1339776 1156665 701877 692959 841286 830143 854817 874243 877057 877833 1002556 1005965 5729594 5955880 39.75 71.5 2
12:48:08 2024-01-23 801396 797518 202591 198720 344456 351821 391364 387903 229450 226369 293013 298954 338061 340575 5134788 5457839 7553095 7390801 1409151 1464438 306883 270730 301489 303027 359206 348316 330518 333830 218720 222297 795072 757071 1694921 1659876 446927 442097 627466 635613 796094 773743 807033 811740 826734 837149 802271 888847 2335434 2458630 1341811 1153376 699879 691907 839497 828966 855460 871840 875772 876959 999645 1005965 5749557 5947388 39.75 71.5 2
12:48:09 2024-01-23 801396 798078 202313 197935 343458 351158 391088 387939 228969 226142 292886 300982 337741 340354 5131668 5467460 7554005 7388530 1409838 1463517 306703 270539 302268 301294 358665 348710 330383 333830 218685 221830 784624 757071 1733362 1657850 447489 440135 627466 635613 795676 772647 804668 810015 825526 837840 797858 887062 2332794 2452901 1337741 1155019 699879 691821 838270 827755 851722 868673 873209 875637 993856 1002341 5738986 5965258 39.75 71.5 2
12:48:10 2024-01-23 802340 798078 201678 197287 344729 351496 390521 387614 229078 226230 292073 300169 337410 339428 5126116 5464282 7555850 7400180 1409189 1461320 306020 270348 300785 302319 358089 348216 329520 333360 220044 221830 781593 758156 1691930 1659876 446852 440813 626576 633740 793383 770423 802313 810589 823119 836657 796656 884982 2334454 2452901 1339776 1150063 697889 691821 836489 825338 852331 865541 870618 873074 996004 1002341 5767162 5957992 39.75 71.5 2
12:48:11 2024-01-23 799762 799625 201996 197832 342897 348924 391845 387758 228633 226037 293010 296973 335958 340237 5142148 5534830 7637933 7399413 1411516 1461320 306020 269968 300118 301859 358629 346632 329787 333360 218005 221830 781388 757071 1690024 1659876 445583 436272 625689 632806 791136 768172 804180 804648 823775 837840 793360 880788 2325155 2452901 1354021 1144077 697889 687909 832047 827168 853002 866364 866460 874391 999645 1003086 5775315 5990008 39.75 71.5 2
12:48:12 2024-01-23 799991 800348 201494 197802 342861 349487 392991 387249 228100 226177 292145 296250 337232 342699 5145641 5562539 7640805 7418937 1413221 1464438 306020 269778 304002 302319 357550 346351 329751 332819 218005 221674 783109 757694 1684878 1659876 445266 438823 625245 630943 790304 767555 802463 804231 824358 836657 793323 876992 2321850 2451161 1324565 1145707 697889 687872 829651 824097 854583 865140 862658 871796 998907 1004044 5769259 5980576 39.75 71.5 2
12:48:13 2024-01-23 799986 799781 201568 197141 343006 349308 392290 386432 227906 225950 292241 298023 336465 340985 5155013 5575789 7647259 7425905 1415547 1464438 306020 268912 301810 301154 356440 345020 330852 331812 217141 221138 781593 758156 1684878 1659031 444397 437893 623881 630907 787707 767799 801321 802520 820757 834261 791002 876300 2318550 2449423 1349951 1144077 697393 685854 827888 824134 854721 865789 863203 872596 996148 999613 5787243 5974637 39.75 71.5 2
12:48:15 2024-01-23 799912 801369 201498 196667 342451 348541 391641 386416 227766 225984 291733 295320 335994 340092 5158693 5545951 7651747 7428316 1416558 1462358 304910 269108 300381 300487 356190 344461 328791 331776 216955 221138 783109 758156 1700202 1657962 443058 438654 622117 628570 786430 765622 800144 802375 818367 834297 791002 870516 2316986 2455145 1341811 1147796 698483 687957 827461 824428 853506 862554 860782 872559 1000438 997529 5780683 5984016 39.75 71.5 2
12:48:16 2024-01-23 802419 797907 201393 197047 342487 348577 391917 385545 227235 225885 291733 295732 335994 339611 5168071 5594382 7667500 7437695 1411516 1461320 303307 268310 300745 299576 356476 345544 327234 331274 216920 220449 779509 754988 1683330 1657962 443058 437893 622117 629079 786519 765079 797797 801382 816395 828804 788653 873106 2321953 2449492 1339776 1143707 694504 684542 828088 824391 848597 856492 860099 868871 993363 998948 5794343 5993395 39.75 71.5 2
12:48:17 2024-01-23 797718 799210 200380 197698 341897 347528 391364 384967 226884 225007 290801 296623 334984 339094 5163207 5586014 7662972 7429535 1414538 1461320 304196 267522 301067 299576 354304 342451 327764 329809 216583 220449 788918 758699 1701667 1658699 442430 436004 620286 628633 785522 763453 795422 797872 818492 831562 788223 872629 2319155 2448332 1343846 1144523 694504 681804 825148 820923 849053 861505 858406 867597 992659 993970 5793081 5993395 39.75 71.5 2
12:48:18 2024-01-23 797714 799205 200345 196049 341933 348779 391364 385238 226849 224937 291284 294874 334984 339538 5177450 5573755 7662709 7437695 1413221 1463398 304660 267522 300745 299540 354339 342451 327269 329809 216583 220449 783298 756944 1695713 1660213 441803 435352 620286 627296 784016 765055 797599 798956 816285 832261 788608 867480 2316433 2452901 1337741 1146523 695633 684542 823392 819759 848671 856492 855742 866362 994772 991128 5794215 5993395 39.75 71.5 2
12:48:19 2024-01-23 802268 799116 200380 196049 340936 347456 390812 386371 226849 224937 290472 294429 334984 339057 5179434 5590395 7701474 7447074 1411203 1461320 302561 268047 300284 299505 355905 342559 326740 330773 217878 220070 790457 757071 1685853 1663765 441546 437096 620849 627222 784163 762225 796537 800093 816212 829873 785812 867667 2312564 2443681 1347916 1143264 693513 681933 823467 819759 847467 855817 855245 866087 989039 988188 5794215 5993395 39.75 71.5 2
12:48:20 2024-01-23 797734 799776 199988 195442 341380 346883 390224 384967 226498 224555 290837 295962 334445 340612 5186829 5550687 7628608 7458162 1411203 1461320 302810 267040 300429 298633 354872 342451 327518 329773 218494 219140 788341 758415 1684553 1660062 440994 435207 618246 626259 781832 761219 794835 794980 811641 828971 782808 867667 2309278 2441383 1339776 1138014 690554 680667 823392 818561 843834 856037 855928 862561 987604 989657 5794215 6002773 39.75 71.5 2
12:48:21 2024-01-23 799434 799781 199679 197442 339836 346883 388029 384085 226498 224208 290149 294189 333942 340333 5192502 5593892 7684697 7447074 1413221 1461320 302314 266407 299074 299940 356898 342199 328286 329097 217878 219433 783109 758779 1691757 1660329 440296 432759 617808 625518 781117 760712 793138 794991 811031 826398 781698 862556 2307637 2444182 1330873 1144077 692032 680667 819275 816171 845995 854828 850853 861261 986869 986859 5794215 5977627 39.75 71.5 2
12:48:22 2024-01-23 797693 799080 199535 195442 339597 346614 387957 383205 226113 223585 288743 293507 333978 339334 5192502 5575853 7647259 7447074 1410448 1464520 301642 266265 297428 297139 355926 342307 327105 328600 217878 218869 801154 754908 1711770 1659031 440996 433201 617370 623638 780834 756181 790585 794991 809277 820554 778383 864371 2307637 2436758 1339776 1138014 689081 678741 820475 815593 842567 852947 850853 859354 984169 987681 5813026 5994688 39.75 71.5 2
12:48:23 2024-01-23 799425 797952 199088 195446 340864 346393 387575 384127 226113 223516 288685 295059 332940 339611 5198164 5548115 7635282 7468862 1413881 1464401 301925 266043 297104 297554 353453 342415 326667 328281 217610 218799 791779 754908 1701438 1658882 439161 432543 617370 623638 779729 756776 790883 795283 809240 820518 778346 861294 2309278 2436758 1337741 1138014 689571 680115 818694 814979 841375 852417 851504 860796 984169 984891 5813026 5994688 39.75 71.5 2
12:48:24 2024-01-23 798178 799617 199088 194833 338811 346883 387921 382632 225449 223551 288613 292622 332975 337548 5201874 5612500 7709753 7470882 1413881 1463398 301432 265776 297536 297244 354489 340792 327360 327786 216652 218363 783725 758415 1713215 1659876 437465 430791 615621 622719 775181 756402 788525 791053 806886 820518 778934 858378 2305998 2447686 1354826 1144077 690554 678741 816377 811417 841375 847586 847873 858309 984740 982038 5813026 5999038 39.75 71.5 2
12:48:25 2024-01-23 801850 800237 198876 196594 338811 345334 387957 382060 225414 223585 288577 295059 332975 337511 5215310 5623577 7722395 7475210 1415735 1466323 301396 265333 297045 295897 351893 339895 327129 327256 216652 218363 791779 758156 1688393 1658699 436931 429514 614713 621361 774876 755729 785618 788741 807227 820518 777245 858341 2303278 2445952 1322733 1143264 690554 678741 814145 811703 842297 847550 846630 857698 986265 983395 5813026 5994725 39.75 71.5 2
12:48:26 2024-01-23 802414 799080 198699 199143 338775 347486 386070 382022 225449 223551 288288 295338 333978 336743 5222249 5631622 7703211 7478974 1414538 1464520 302748 264962 296340 297946 354670 339763 326558 327256 216499 217685 784302 757071 1698239 1659876 436502 430239 613843 619972 774980 755330 786213 788741 806656 818642 777124 857500 2303278 2440216 1303369 1143264 688591 676233 814145 811703 839487 847478 845990 855794 982775 979196 5822432 6007677 39.75 71.5 2
12:48:27 2024-01-23 800854 799116 197849 198762 337790 346737 387287 383032 225015 223447 287635 294688 332799 336578 5225983 5635550 7703211 7475210 1411203 1463398 299571 264962 296347 297275 353920 340349 324830 325813 216278 217312 788918 754988 1691930 1657962 437553 430150 612975 619833 774980 754259 783947 789625 806048 818476 774920 857082 2302687 2434461 1333671 1138014 686634 676700 814145 810552 838260 846213 844113 853325 978462 978539 5813026 6010606 39.75 71.5 2
12:48:28 2024-01-23 800219 802431 198841 196043 338157 346356 385348 381069 225275 224887 287518 295410 332637 336486 5220045 5609843 7706769 7484589 1421874 1463398 300447 263746 296131 295415 351893 338298 326667 324762 216347 217650 782956 759986 1699898 1655599 435072 429991 614750 619972 772748 755866 783813 784080 802525 819832 774920 851429 2300005 2445952 1366260 1143264 688591 674763 811837 810552 838260 845738 841644 855148 983279 978539 5823447 6028547 39.75 71.5 2
12:48:29 2024-01-23 801665 802622 198603 195905 338395 345514 384771 381752 225798 223261 286813 293954 333978 337127 5224344 5610269 7712536 7484589 1417790 1461320 299571 264150 295686 296821 350472 338227 324830 325252 216043 217346 787092 758236 1688066 1657962 433838 429383 611243 619833 772477 752124 781584 784080 802488 817419 774920 851998 2300005 2443681 1320698 1140790 687612 674763 811261 809404 839216 845022 841046 852645 983316 979534 5829666 6027738 39.75 71.5 2
12:48:30 2024-01-23 805766 800246 197806 195493 337754 346187 385276 379069 225031 222827 286813 293954 331906 336340 5235626 5635625 7712536 7484589 1412522 1464438 299082 263930 295650 296612 351893 339286 324564 325515 215435 216335 784302 754988 1707308 1658699 436310 428533 610738 618076 772748 752509 783813 785752 802488 816168 771520 853321 2298371 2427564 1358980 1138014 684636 671764 810686 808779 836744 847228 844446 852621 976978 975629 5827450 6020552 39.75 71.5 2
12:48:31 2024-01-23 800072 802580 197776 195498 336773 345903 386722 382418 224511 227304 286777 292613 331674 335464 5229990 5646109 7697727 7473917 1413221 1461320 298629 263930 294748 296166 351893 339763 323880 325252 215562 216637 796467 754908 1754983 1655350 435691 428870 610307 617637 772748 749888 782697 783873 800187 811541 769264 852035 2298371 2425241 1303369 1135144 684148 675119 811798 806893 834368 843208 844558 852584 974865 975775 5831838 6029194 39.75 71.5 2
12:48:33 2024-01-23 797963 799588 197363 195224 336466 342915 385527 382022 223834 227233 286575 293343 330911 335975 5237606 5630078 7684560 7484589 1413221 1461320 299519 263123 293601 295334 351893 339286 323880 323820 215284 216116 785264 757071 1725215 1650656 433838 428533 608916 618076 772748 750446 781584 784106 799191 811432 769228 852035 2301033 2433245 1342366 1140449 685125 673381 809490 807056 834961 843280 839756 848983 978907 976290 5834926 6024866 39.75 71.5 2
12:48:34 2024-01-23 802419 800209 197402 195281 336666 342879 384266 378925 224025 224204 285922 294275 330841 333469 5224344 5654367 7729038 7475210 1414463 1465479 297655 263272 294263 295262 351533 338227 322050 327151 215248 216231 794904 754908 1750634 1655350 433838 429991 608410 617199 772477 747660 780398 784080 800141 813867 769915 852617 2301033 2433245 1346519 1141225 685125 673381 807190 805909 834630 838392 838486 848946 977051 971465 5834926 6024852 39.75 71.5 2
12:48:35 2024-01-23 805845 800241 197432 194946 336431 345028 383152 378925 223990 223889 285628 293755 330841 333469 5243101 5651620 7734550 7484589 1412485 1466323 297690 263052 294470 296166 351893 338227 323615 326690 214759 216231 794904 754908 1688066 1659876 434763 428777 609026 616698 771182 750673 782261 783970 801424 813977 770026 851934 2297755 2434461 1340289 1138014 685125 672353 807190 804765 833812 842512 837145 848341 974975 970095 5840176 6037853 39.75 71.5 2
12:48:36 2024-01-23 804042 800246 197089 194405 335689 344892 384266 378731 223800 223889 285026 292897 330841 333469 5252480 5663713 7740036 7495280 1414538 1463398 297690 262869 293601 295957 351821 337954 322898 324816 214511 215930 793342 757071 1678239 1660213 433654 427916 609026 615195 768993 746813 780029 781367 797913 813977 768970 847733 2297259 2434461 1354826 1138014 682686 671216 807209 804765 832629 838500 838523 847097 974284 970059 5840176 6029157 39.75 71.6 2
12:48:37 2024-01-23 800293 801332 197089 194951 335653 342879 384266 378961 223644 223889 285628 292897 330841 333469 5252480 5655098 7738384 7493967 1413221 1461320 296789 262248 293693 295298 351042 339542 322372 326509 214437 216023 794318 757326 1688393 1660062 433765 427384 608399 614287 768993 747182 776967 780678 798060 810921 767878 846453 2290733 2429787 1364140 1138014 681229 669573 804899 802483 830231 838428 834804 845254 974975 970771 5840176 6037853 39.75 71.6 2
12:48:38 2024-01-23 801217 799644 196508 193828 334680 342843 383152 378320 223576 223261 284991 291688 330380 333433 5250591 5663447 7743902 7495280 1413953 1463398 296754 262030 295383 294976 352724 338769 323436 324672 213942 215792 783967 759242 1702180 1657850 431275 423782 606667 614470 765488 746998 774487 778169 794532 810789 767804 843374 2290733 2434461 1339510 1137204 681229 669573 802617 802483 832356 837176 833581 844016 972142 968345 5841243 6037853 39.75 71.6 2
12:48:39 2024-01-23 804964 800246 196542 194234 334644 342614 381971 377751 223299 223261 284555 292897 330849 333361 5252480 5671626 7743902 7494333 1417940 1468700 299978 261960 293850 295857 348996 338363 324131 324143 214394 215457 783967 757613 1719305 1660442 431624 423637 607301 613564 763554 744845 774487 774860 793372 809006 765700 844911 2290733 2434461 1336135 1137204 681229 669536 802617 801914 830231 838763 831770 843979 972142 968712 5857963 6037853 39.75 71.6 2
12:48:40 2024-01-23 805977 800246 196512 194028 334644 342771 381668 378054 223299 222948 285044 293039 329850 333397 5252480 5651620 7735067 7518044 1416520 1465405 299664 261925 292742 293693 347599 338545 322862 324587 213537 215688 788655 758236 1681386 1657962 429982 423493 606871 612659 764638 745065 773385 774721 792775 811104 765121 842124 2290733 2432734 1366260 1136395 681229 669849 802617 801346 829054 837831 832800 841509 969283 966659 5849595 6042169 39.75 71.6 2
12:48:41 2024-01-23 804969 802539 196504 194063 334644 342253 383356 377184 223076 223104 284520 291688 331869 333361 5261971 5673441 7758335 7508612 1418506 1463398 296754 261629 292778 294769 348996 337516 322599 324359 213414 214927 786506 759242 1684878 1658882 430628 423782 604942 612190 763554 744538 773385 774860 792215 809386 763421 842124 2290733 2434461 1364140 1136395 680259 667570 801442 799606 827879 836648 832800 839086 969320 965184 5860054 6063927 39.75 71.6 2
12:48:42 2024-01-23 804969 801441 196197 193793 335918 342771 383356 377184 222921 222948 284756 292006 331869 333397 5274960 5681386 7750611 7503346 1413563 1463477 297689 260865 291745 294363 348362 337370 322127 324359 213378 214709 790217 757071 1703415 1657704 430019 423746 604082 610351 763283 743030 773385 774860 791060 807103 761223 841487 2289105 2427564 1337433 1136395 679292 665647 801442 799003 827021 836648 830430 842092 967838 964197 5849595 6046565 39.75 71.6 2
12:48:43 2024-01-23 801507 800246 200206 193181 335918 342541 383085 376582 223110 222599 287013 292168 331099 333217 5273145 5674726 7757075 7490949 1414538 1465442 295616 260865 291647 293466 349175 337552 320682 324359 213044 214525 779686 754908 1680089 1657704 430019 423746 603833 610587 763013 743752 773385 774860 789907 802491 760036 842124 2287479 2421802 1348596 1134778 677362 664634 800306 797798 824257 836648 830430 839658 965781 961030 5849595 6046528 39.75 71.6 2
12:48:44 2024-01-23 799422 800246 200130 193146 333776 341412 383210 377199 223059 222805 284130 290978 331565 332712 5273145 5676784 7757075 7503346 1411203 1465479 295410 260830 296922 292254 348613 337552 320649 323603 212832 214193 778148 754988 1679531 1655599 428694 422446 602127 610587 761393 738252 771701 774588 791131 802527 760036 837191 2289105 2427564 1334059 1136395 678326 666449 799173 797270 825462 829523 829839 839658 967152 960994 5860054 6058005 39.75 71.6 2
12:48:45 2024-01-23 806281 804328 197684 192966 336392 340249 382742 377608 223128 221028 284377 290978 330205 333325 5267478 5663224 7766420 7490949 1417827 1464438 295858 265472 297096 291916 346275 336217 321884 321870 212710 214193 783967 758156 1687740 1655599 427646 421151 603833 610587 758020 738216 767721 769786 788892 802527 760791 837191 2286333 2406801 1353538 1138014 675264 660405 799173 802211 823382 827557 829839 842743 961885 959577 5904274 6046414 39.75 71.6 2
12:48:46 2024-01-23 802543 802612 197124 192997 333884 339974 383319 376618 222543 221905 284955 288851 331386 333361 5261859 5691861 7794456 7534321 1435315 1465479 295423 265472 291922 291853 346518 337552 319903 319925 213749 213200 785841 757071 1681222 1660062 428255 423113 606236 610587 763013 745139 769396 765910 784319 802455 758359 838458 2286333 2401685 1347177 1140827 675746 659397 798041 802483 822613 826973 828032 843342 964734 959236 5903140 6046424 39.75 71.6 2
12:48:47 2024-01-23 808286 802584 196571 192941 332981 342253 382274 375910 222543 221523 283886 290200 331636 331977 5261596 5712266 7815116 7528642 1438216 1466359 294429 260432 296639 290621 347040 337552 319359 321609 212674 214201 784934 752987 1682872 1664952 427412 422482 606871 608226 759167 743716 768849 770368 788793 802383 754658 834776 2281460 2397581 1347177 1145707 677088 658501 798041 800210 821114 827200 830533 844460 961350 955163 5827708 6046829 39.75 71.6 2
12:48:48 2024-01-23 811868 804333 199818 192767 333956 341771 378907 374364 223024 221072 284139 291197 330241 331124 5276850 5683943 7812769 7540861 1418650 1465479 295043 261500 291230 292050 344439 335469 320424 320635 212525 212870 784302 745476 1704131 1666963 425826 419932 603833 604770 760279 742920 763529 765641 791655 802383 751370 837228 2286333 2397031 1358685 1146523 673551 660550 804487 800026 814099 825042 835180 841979 952787 955163 5863203 6072837 39.75 71.6 2
12:48:49 2024-01-23 808984 800209 196006 192831 334024 339639 381196 378925 221857 221213 284355 289164 330241 330844 5271237 5666235 7762606 7512725 1415242 1461320 294358 265472 291642 290621 345199 338342 317973 320600 212674 214201 795072 748819 1684878 1657962 426431 423746 603451 605632 763554 742920 764617 769823 791131 793299 749783 842124 2285586 2402932 1351418 1141262 671903 662206 802580 794316 814678 831663 833989 833484 951036 956408 5821338 6063814 39.75 71.6 2
12:48:51 2024-01-23 809496 799977 196594 191891 334019 340153 378979 377486 221857 221213 283264 289681 329351 330844 5286222 5619379 7667500 7484589 1409189 1465479 295745 265436 296675 290109 344403 337516 319641 320410 212008 212870 790217 759242 1681385 1646104 425524 422482 600318 608856 762473 737778 764515 770442 783112 797950 758078 839437 2285159 2413645 1353538 1133526 674783 662206 795653 793263 818685 827557 827534 836796 960141 956830 5877852 6063927 39.75 71.6 2
12:48:52 2024-01-23 803984 802616 196607 191926 334028 338579 382004 376317 221857 220524 284085 288268 329209 332856 5288342 5684448 7777814 7531482 1433269 1465246 296197 261086 292675 290621 344439 333546 319939 318923 212341 214201 787092 758236 1702187 1654420 425826 422941 603224 608226 755807 739987 766592 764426 784085 801354 751909 835114 2282329 2400263 1347177 1140449 673341 654605 795380 798919 815680 825223 828032 837196 955049 950441 5840176 6072832 39.75 71.6 2
12:48:53 2024-01-23 811831 802611 196046 191926 333486 340703 378871 375489 222268 220524 282957 288881 330205 330344 5276718 5693322 7824441 7543550 1420608 1463398 294429 265508 290336 290621 345996 333510 318454 319381 211415 214201 790217 749219 1680335 1669096 427038 422043 602367 604473 756356 742167 763423 765567 788745 801313 748743 835077 2278220 2403389 1330215 1148976 670947 656568 800306 795506 811791 820437 830430 837233 950327 946574 5869460 6076964 39.75 71.6 2
12:48:54 2024-01-23 814215 802620 196020 191891 332976 338615 378302 376317 221857 219802 283135 287569 329978 330344 5289995 5647173 7766688 7531482 1415242 1463125 293732 260980 291230 290524 343405 336527 317048 318958 212008 214051 788918 751369 1685528 1660213 424619 421115 601981 603371 761934 743223 762446 767818 787739 791065 747261 839415 2284707 2383949 1345057 1138014 670186 658465 798041 792139 810640 827787 829839 832146 949411 946538 5831838 6072615 39.75 71.6 2
12:48:55 2024-01-23 809496 800246 196193 191287 332976 339365 378266 376053 221174 220524 281495 290271 328942 329381 5276755 5635677 7697142 7503346 1389851 1462358 295432 260246 290787 290145 344819 333257 320081 319605 211655 214130 788655 757076 1693466 1648445 422969 422043 595589 604691 756949 733448 757807 765369 784159 793445 751407 834776 2287217 2405094 1351418 1125480 666367 658673 795653 790419 816331 825223 821105 831871 953880 946610 5869352 6072615 39.75 71.6 2
12:48:56 2024-01-23 800293 800246 195746 191253 332476 338104 378907 372911 221021 221014 287381 288881 328676 330308 5295594 5691562 7759163 7512462 1413221 1463398 295008 260361 290806 290039 346773 332752 318830 318781 210873 214165 793141 758232 1686108 1655599 424017 419068 596639 604770 751356 735350 760745 762353 780830 797893 751487 826752 2278220 2397581 1342937 1133971 668089 652650 792272 795506 814526 818467 821105 834743 953880 948427 5912699 6046603 39.75 71.6 2
12:48:57 2024-01-23 806691 801441 194273 191891 329934 337086 378979 373208 220987 219837 287321 287778 329671 331234 5289995 5736718 7815116 7561208 1438471 1464520 291476 260908 288486 288860 346773 333064 319402 318299 210543 213600 788655 745476 1707870 1669843 424619 419364 597923 599636 752225 737416 757807 761237 784329 793513 742142 829183 2272188 2390215 1352188 1146523 668089 652687 796784 793263 806592 819356 827406 833484 943265 945640 5869460 6067485 39.75 71.6 2
12:48:58 2024-01-23 807131 799107 195131 191287 329960 337523 378547 375453 220307 219837 281495 287012 328676 329310 5291818 5689842 7772796 7546342 1408426 1463477 294024 260836 288450 289809 344855 333474 316057 319890 210026 214165 798744 748683 1679339 1654175 423157 420850 595955 599636 756540 733752 757566 765641 782006 789917 746535 832333 2281460 2406801 1342937 1128689 665417 660135 796784 789859 811828 820473 821105 830332 949411 946574 5888271 6087182 39.75 71.6 2
12:48:59 2024-01-23 802603 800764 195334 191257 331668 336000 378979 375453 220494 220180 287285 287534 328180 331848 5307173 5667751 7728510 7527477 1413881 1463398 293177 259809 291000 290458 345794 333438 315636 318958 210684 213451 786506 754069 1744430 1650656 424619 420552 595992 601740 753799 731173 761864 765641 779724 791101 747628 826678 2272188 2414307 1334456 1128689 669993 656495 788874 789588 811828 819625 819936 832740 950363 948427 5907082 6077201 39.75 71.6 2
12:49:00 2024-01-23 802505 802008 194840 191119 330933 336507 378943 373208 220528 219649 287321 288088 328712 331087 5303420 5727387 7816450 7534058 1431226 1467565 293462 258609 290418 288089 342879 333221 318501 316044 211345 212668 788918 754988 1669539 1655599 423416 419364 599381 602941 751542 735872 759627 756223 779724 791101 746483 824294 2270573 2388361 1336576 1140827 669040 651238 788874 789822 807163 817312 820743 832146 946722 937561 5869563 6076964 39.75 71.6 2
12:49:01 2024-01-23 811906 801450 194853 190651 330929 336542 376865 373243 220494 218778 286842 287290 327897 330632 5284225 5670726 7777814 7555911 1419594 1464438 292695 259666 288595 288965 341843 333402 316022 318894 210026 212817 791779 750607 1673180 1655829 420607 419660 598956 599885 755431 735964 754543 760123 775306 784536 744198 832179 2278220 2369700 1352749 1134778 662578 653086 793397 785771 804771 819823 820780 824884 941894 945677 5840176 6092212 39.75 71.6 2
12:49:02 2024-01-23 811293 802356 194273 190655 329934 337594 376349 376116 222349 219556 282338 287866 328800 330333 5320308 5674565 7753254 7527477 1394383 1461320 294394 258645 287968 288636 342879 332392 315816 316965 209662 213002 785530 753910 1698821 1650999 420877 419068 594691 599131 753683 728912 753687 763471 780830 784500 744776 830365 2278220 2399983 1342937 1123879 662578 652650 791113 784106 810640 818057 815099 824847 946900 945677 5878865 6082126 39.75 71.6 2
12:49:03 2024-01-23 797734 802580 194540 190766 329684 338724 378727 374258 220087 220229 282484 287064 327014 331307 5314889 5743049 7747268 7535483 1413221 1463398 292604 258609 288283 287391 344638 332392 315816 317035 209335 212967 785841 753291 1687867 1650656 423416 417885 593011 599636 750025 727332 759730 760662 777483 788806 746989 822834 2272188 2414307 1339194 1128689 668089 652650 788874 787551 810596 811532 815136 830332 949411 942901 5921117 6081167 39.75 71.6 2
12:49:04 2024-01-23 804624 802438 193891 191183 328795 339203 378388 374258 220392 219118 282829 285321 328180 330186 5308752 5745061 7843092 7568997 1432282 1464482 293462 258609 288631 287251 342879 332122 315816 315788 210354 211706 782764 753830 1697272 1655599 422181 417885 596231 599968 748928 733789 757568 755884 778621 788770 741800 820642 2266136 2388627 1360851 1139637 667319 650777 788874 786957 802608 811496 820743 829741 941931 941306 5890544 6081318 39.75 71.6 2
12:49:05 2024-01-23 814067 804060 194097 190512 329889 336036 375435 373243 220787 218533 282993 287012 327156 330948 5314814 5671216 7790437 7528642 1416558 1461320 292124 258645 288080 288527 341843 332158 317603 315532 209991 211777 785530 750813 1669438 1654175 418026 417885 596989 599210 751542 733233 749265 755652 779454 784427 737177 829183 2272188 2372130 1334059 1134778 660694 651238 790892 784043 802608 819625 820881 824375 940446 945983 5846369 6094510 39.75 71.6 2
12:49:06 2024-01-23 807251 802053 195162 189490 331148 336271 375963 373768 223923 218930 282230 287325 327191 329310 5307173 5652890 7701002 7512725 1393542 1461320 292285 257597 288559 287251 341555 332428 315816 316009 209335 212371 785530 757071 1677999 1641437 419318 418476 593011 599968 753021 727410 755298 759585 770663 784391 746045 823050 2267748 2393852 1353538 1125480 664469 653086 786059 783687 810480 816276 816422 828214 945868 943270 5878729 6091147 39.75 71.6 2
12:49:07 2024-01-23 802325 802620 194032 189523 329435 336575 378316 374258 223887 218778 283066 283934 326205 331939 5307173 5729829 7796465 7550240 1429187 1462398 292569 257777 288523 291648 342879 331386 315816 315838 210026 211706 806623 754908 1682904 1655350 420579 417296 596414 599636 747321 731087 757290 753855 774081 788974 738548 821040 2262915 2379871 1332335 1140833 667411 650483 788645 787391 802571 813968 821063 827122 939421 939311 5897935 6091561 39.75 71.5 2
12:49:08 2024-01-23 807131 802350 193921 190052 328898 336813 376264 373243 223711 218367 282630 283938 327120 329436 5308752 5695620 7768153 7540861 1415242 1461320 290723 258356 288203 287391 342843 331852 314892 316929 208682 211636 790217 745476 1674098 1655350 418321 417849 594801 595144 751656 728742 750331 758938 779724 780941 740139 823013 2277845 2402932 1334456 1131910 662578 653976 790892 781458 804853 816050 815679 823388 939124 946653 5888271 6104589 39.75 71.6 2
12:49:09 2024-01-23 807636 800209 194172 189144 330898 336575 376528 373172 224095 218743 281959 285528 325608 330004 5314776 5663447 7697142 7514064 1406175 1464438 290652 256949 288486 291705 340416 332356 315557 315973 208682 211706 782405 758156 1699193 1644936 419615 418476 591192 600488 749988 727709 754761 758401 772523 787592 746301 819685 2266508 2410740 1354354 1128985 666367 653086 784177 784043 806477 811522 811630 825397 944639 939311 5920662 6081318 39.75 71.5 2
12:49:11 2024-01-23 804260 801409 192944 190312 327344 337767 377131 372675 219782 218402 281760 284898 326205 328104 5327510 5745270 7822492 7550240 1434291 1464445 290758 256984 288044 291411 342843 330849 315780 315838 209300 210644 784302 752987 1677007 1657704 418949 414768 595534 599210 748141 732858 757830 752230 774939 784283 738137 818407 2263625 2379141 1358685 1138014 664547 650325 788608 786273 798032 811094 819928 825590 932716 936586 5882064 6090805 39.75 71.5 2
12:49:12 2024-01-23 809459 802388 192944 189454 326877 337289 375364 373465 223641 219118 281760 284296 326170 328933 5318131 5709603 7768190 7550240 1415242 1457139 289602 258139 286261 291822 342325 330849 314670 316009 208612 211340 788655 745476 1672646 1655350 419851 414552 593071 596320 751008 728669 750245 758987 777473 782006 741118 825184 2272188 2397031 1332335 1125442 659755 652623 788837 782785 804319 811496 814096 821007 940292 941306 5886260 6096561 39.75 71.5 2
12:49:13 2024-01-23 801207 800246 193559 189386 327910 336575 377661 372938 223520 218930 279707 285541 325188 329939 5327510 5679708 7712536 7534321 1411203 1463398 290758 256984 287567 287203 342602 330312 314892 315973 208321 211671 785530 754069 1714405 1656893 421350 414624 590586 598472 746506 724401 754575 756825 772196 783215 741006 818653 2266136 2406801 1347857 1130828 664469 651238 784177 784043 804890 809377 810624 822980 941192 938574 5924947 6090805 39.75 71.5 2
12:49:14 2024-01-23 802468 802611 192783 189489 326886 336813 378266 373202 223782 218180 281326 284003 326205 327799 5322393 5749355 7837422 7568997 1433269 1462473 290316 256949 287266 291223 341519 332962 315564 315428 210890 210210 793342 752987 1676698 1658070 420150 414552 594545 595827 744639 728742 753413 751886 772743 784355 736088 815614 2260676 2379141 1352188 1138014 663596 647379 786407 784043 796793 808805 818719 823017 932752 933836 5886260 6096561 39.75 71.6 2
12:49:15 2024-01-23 810713 802356 192979 189424 326886 336813 374310 372614 219899 218215 281959 289736 326170 329436 5327510 5709941 7803801 7550240 1415242 1462473 290449 257493 286611 287868 340117 331242 313791 315802 208542 210833 781225 749756 1677417 1655350 418658 414840 592742 596136 751119 728742 746993 756421 777105 781011 738137 821040 2269362 2395881 1358685 1127885 658817 651238 787525 777222 801433 810780 813516 819801 938200 939311 5878564 6105269 39.75 71.5 2
12:49:16 2024-01-23 802030 802570 192948 189144 327874 333866 376564 371760 220180 218215 279707 285071 325644 330443 5336888 5684448 7719693 7542235 1415237 1464364 290617 256807 287459 287203 341100 333383 313756 317589 208251 211340 794728 754908 1752567 1650925 418617 414732 589749 596171 746269 724621 752579 755748 770011 783221 738279 813803 2260826 2406801 1326200 1127885 662578 648827 783621 782932 802426 807094 807060 823017 939124 933836 5934088 6105939 39.75 71.5 2
12:49:17 2024-01-23 804833 802547 192301 189459 325937 336575 376228 372149 223747 217724 279743 284072 326170 327567 5333082 5756436 7838824 7593827 1438216 1468572 290246 256807 287198 287001 340775 329314 314670 315550 208507 210098 787379 751908 1689817 1658009 419552 413166 592974 594376 740591 728742 751161 750968 771649 782077 732608 811422 2257415 2374751 1325975 1138014 663596 645479 784177 783687 795644 808805 813872 820423 930324 928547 5876828 6100292 39.75 71.5 2
12:49:18 2024-01-23 811906 802392 192301 189092 325901 336813 373679 373202 220467 218895 279563 284072 326135 327396 5336888 5717014 7792072 7546342 1400378 1457176 289840 256733 284715 287868 339460 328781 314377 315802 207782 211523 819336 752758 1724009 1650656 416580 412876 588642 592937 746339 720348 745449 756421 766292 779909 738137 821040 2270573 2388361 1334456 1117771 656989 647379 779706 774917 802608 810173 804659 814965 940644 936514 5907082 6096561 39.75 71.5 2
12:49:19 2024-01-23 806991 802611 192944 188490 327609 333866 374275 370020 223903 217502 279599 285506 324175 329436 5322199 5727186 7807044 7559618 1417940 1463398 290449 255372 284973 287001 340249 331312 315557 313957 207996 210350 791554 756530 1671308 1650656 417469 412259 589415 596171 743854 725649 747030 745920 766097 782115 733905 814068 2253643 2375768 1352188 1136395 660694 644806 781919 781421 795644 802252 811523 821007 929006 932170 5867396 6100292 39.75 71.5 2
12:49:20 2024-01-23 811257 801405 192301 188918 325928 336575 373154 372675 223485 218063 279330 286436 325888 327141 5348327 5730875 7757061 7551633 1396377 1461320 291794 256306 284067 291231 339710 328817 313935 315358 207672 211340 819336 752754 1704634 1650888 415989 412259 587210 592210 744639 720312 743859 754784 770556 775450 738045 818631 2272188 2384975 1336576 1117771 656052 647484 778266 774824 800865 809377 807060 818598 940198 928511 5912747 6104103 39.75 71.5 2
12:49:21 2024-01-23 802419 802648 192605 188591 327910 333830 377433 371895 220502 218926 281217 285748 325013 331036 5349285 5730810 7790400 7561208 1424919 1464438 290316 255337 285089 286803 339746 329047 314892 313665 208321 210350 785530 754988 1715760 1654420 417172 412224 589488 593170 742495 725649 747030 747201 766061 781011 729628 811714 2253643 2375768 1350022 1138014 660694 639929 780811 781458 795644 802446 814096 819839 929006 931901 5895806 6105939 39.75 71.5 2
12:49:22 2024-01-23 810681 804333 192664 189213 328373 335718 375832 372865 219802 218297 279491 285432 325503 327981 5342454 5728226 7795605 7555774 1411857 1461320 288085 256769 284032 287090 338757 328320 313714 315838 207638 210679 792347 748469 1680880 1653903 415399 411644 586411 590416 743058 718989 742200 753119 769466 775378 735876 817737 2267291 2384975 1292971 1116349 654650 644531 779154 774824 802002 810548 803598 813193 939531 932830 5925893 6107454 39.75 71.5 2
12:49:23 2024-01-23 804557 802438 191630 188989 328241 333649 375221 371714 220075 217211 279599 284069 324891 328163 5336888 5749595 7831562 7568997 1426062 1461320 289840 255123 284937 286396 338722 330374 313678 312968 209700 209512 783967 754908 1678131 1650656 416284 411634 589841 593499 738717 723522 744018 747201 764942 775486 730374 810522 2251335 2366193 1339194 1136395 658817 644806 779706 778360 792226 802374 811779 816236 924956 928844 5859825 6107531 39.75 71.5 2
12:49:24 2024-01-23 811722 802612 192211 188653 327773 333902 374240 372149 220026 217316 278881 285668 324140 324492 5337673 5711817 7781333 7534364 1396377 1460283 288724 255372 282791 286799 338140 330374 312068 314657 207134 210315 805805 752987 1684140 1650999 415104 409806 583895 590416 738389 719012 739982 751500 766097 774447 734797 814997 2262915 2381595 1344879 1116181 653252 645722 774957 773725 800297 802518 801698 815010 939623 931576 5942417 6098776 39.75 71.5 2
12:49:25 2024-01-23 802382 802620 192171 188034 325866 333267 376365 369984 219565 217013 279671 284149 324418 329646 5336888 5730810 7787140 7533743 1415735 1463398 288996 254553 284032 285521 338650 329907 314347 312968 207134 209658 789967 754908 1693739 1650656 415399 409124 588913 592205 738188 720348 745449 745084 757278 775486 730893 808595 2247857 2369921 1319614 1134778 659755 643436 779706 779201 791972 804753 811390 815742 927022 928662 5849458 6096561 39.75 71.5 2
12:49:26 2024-01-23 811868 802622 191665 187873 324881 333866 373711 369695 219877 217013 277885 289365 324140 326400 5338645 5729631 7777814 7550277 1402384 1461320 287212 255372 282733 286159 337665 329907 312068 314914 207638 209888 782031 750278 1688551 1649486 414222 409770 583735 590416 738608 718502 737939 749833 765828 772509 733720 813803 2260713 2376475 1332335 1116387 654575 645648 776707 772481 797871 804826 804707 818696 935640 928937 5929183 6105269 39.75 71.5 2
12:49:27 2024-01-23 805840 803793 191451 189170 325014 333559 374275 369947 219565 216978 279169 284069 324210 326436 5338645 5749355 7815116 7555887 1430950 1464438 289031 254553 285129 285485 338401 329907 311457 312968 207348 208858 787092 753830 1679069 1654175 415399 409770 589139 591750 737853 722499 746511 744556 763945 775486 728549 808144 2254550 2380916 1337028 1137977 658397 643362 781882 779238 793063 805966 806413 815347 928348 930195 5857963 6098662 39.75 71.5 2
12:49:28 2024-01-23 809560 801450 192809 187020 326882 333288 372299 372149 219565 216862 278741 289622 322906 327567 5339526 5679596 7729342 7512537 1405810 1461320 288224 254553 284937 285285 337665 329614 311778 314590 207638 209039 779280 754908 1701339 1641437 416307 410995 583895 590623 738717 718502 744091 747016 762468 776921 732899 809248 2257340 2400263 1337493 1124963 656989 641653 774920 776599 795079 800045 804659 816324 930324 924808 5898995 6105939 39.75 71.5 2
12:49:29 2024-01-23 815104 802648 191527 187608 324885 332783 373183 372149 219565 216513 279169 284548 323653 327164 5346267 5740216 7846427 7559618 1415242 1463398 287212 254945 283165 285655 336106 329440 312068 312055 206990 208678 789967 749537 1671571 1654175 412720 409806 587251 589579 738498 720348 739178 744005 767351 772952 727566 815193 2262473 2376660 1321734 1127083 653252 645264 779706 773036 793388 802410 801312 809336 934294 928511 5896690 6101584 39.75 71.5 2
12:49:30 2024-01-23 800339 802017 191695 187613 325340 332747 372560 368539 219565 216827 277885 289294 323917 327396 5346305 5759708 7761693 7559618 1413221 1457176 287282 254375 282932 283746 338722 328436 311086 314657 207638 209004 788380 752754 1696618 1650384 415399 409964 584679 590268 737218 717103 743771 746068 762395 778136 734017 806701 2253643 2369921 1347857 1127374 655117 638263 774957 774824 789983 800068 806450 811464 922268 919533 5896690 6115318 39.75 71.5 2
12:49:32 2024-01-23 809824 801405 190920 187604 326853 332783 373711 370056 218695 216676 278741 283636 323688 324564 5346267 5711930 7812755 7555699 1415242 1461320 291736 254898 282804 284663 336684 329907 309856 313921 207638 207738 788655 745476 1699576 1650701 413671 412582 583749 587840 742306 719522 740873 748553 766807 766472 728821 811136 2260713 2384975 1350022 1119364 651395 645722 778266 770368 793345 802446 797751 808149 930081 928844 5912264 6099539 39.75 71.5 2
12:49:33 2024-01-23 801474 802620 191695 187020 325862 331507 372038 369947 219259 215035 279347 284069 323907 328468 5348010 5740706 7796465 7568997 1413530 1461320 288724 253772 282698 284761 337393 327437 313494 312718 207638 209267 792930 757503 1667192 1650789 414111 408951 583767 592095 733706 717484 741071 738234 760849 779614 728009 806921 2248193 2370780 1342713 1127083 655117 638336 774957 774824 789721 799157 807060 811390 919554 919533 5882054 6115318 39.75 71.5 2
12:49:34 2024-01-23 811634 802584 190530 187574 325014 333288 373711 369947 218238 217048 277885 283672 323688 324262 5346267 5748252 7796465 7572694 1416520 1465283 287247 254375 285352 285272 338135 328915 313823 311841 207638 208573 784162 749756 1678793 1655525 411261 410544 586379 588849 737637 721531 735913 742902 757278 766508 724552 811453 2256493 2363207 1347857 1125480 652977 642980 778266 769241 791103 802374 801037 806926 930324 927496 5907082 6105939 39.75 71.5 2
12:49:35 2024-01-23 804969 802356 191126 186986 324881 331776 373975 367138 219710 216340 277423 289258 321712 326897 5348010 5744874 7772277 7559618 1412473 1464520 288861 254307 283303 284038 338306 326793 310909 312468 207492 209274 783619 752998 1708911 1649486 414222 408554 582606 589579 732814 713320 740088 744300 758929 773705 728821 802202 2247708 2362568 1343525 1122208 652787 636425 771708 772629 788864 798029 802340 811682 922957 921079 5896690 6110956 39.75 71.5 2
12:49:36 2024-01-23 811020 801441 190760 186816 325014 331740 373183 370056 218238 216004 277885 283239 322265 324528 5351826 5716898 7803801 7580181 1415205 1463324 288856 254022 284343 284002 336450 329294 309603 312019 207638 207738 780842 746669 1685660 1650656 413013 409124 585135 586653 737309 718502 735646 745084 761562 766400 725897 806958 2256850 2377454 1347857 1122245 650469 642980 774957 769205 793388 801244 795413 805780 930324 919569 5912264 6091561 39.75 71.5 2
12:49:37 2024-01-23 802080 802620 190924 186405 325010 329738 374094 367727 218883 215001 278509 283902 321712 327432 5340389 5743049 7810526 7555586 1415242 1463477 287910 252924 281442 283512 336377 327936 311747 312034 207638 208318 792930 754908 1680102 1650888 413657 409097 584840 589579 733890 717484 739140 737981 758089 771934 723454 802426 2244370 2369921 1341360 1133165 653252 638067 776609 772629 785968 799157 801883 805470 921430 919497 5866246 6105939 39.75 71.5 2
12:49:38 2024-01-23 811911 799672 191393 186401 324885 331776 372131 369947 218730 215762 277459 289017 321677 324564 5348010 5716778 7767727 7546342 1394383 1457139 288085 253527 282938 284316 334591 327936 310109 312019 207054 208213 789967 753291 1670898 1641406 410535 409386 579719 586283 737054 711232 736137 742938 759235 766436 728821 806996 2256493 2375768 1330215 1110038 649462 640218 768866 767633 790543 798029 797788 810526 927690 923035 5934366 6105939 39.75 71.5 2
12:49:39 2024-01-23 806113 802388 189295 187608 324772 331507 372003 367138 218918 215669 277423 282412 323917 324419 5362141 5794509 7891288 7599268 1436968 1461320 287324 253560 281442 282019 336578 326441 310144 311764 207054 207703 788380 745476 1699556 1659876 413049 405898 582174 583544 731187 718502 735646 738562 757242 770844 722430 804358 2250442 2360701 1364050 1127885 649545 635490 774957 768117 784265 800045 802454 802207 919812 924844 5895542 6105939 39.75 71.5 2
12:49:40 2024-01-23 804833 801450 190491 186439 325014 329738 372038 368799 217864 216154 276783 283388 324736 324275 5353011 5731466 7712536 7544855 1408388 1461430 288323 254851 282733 282019 335636 328436 309170 312055 206763 208096 786793 753528 1714167 1641437 413635 409386 577235 587909 733890 711232 737995 744028 755875 766508 726719 801210 2244370 2384703 1341360 1119364 650469 634557 769516 772629 788269 793468 800172 809299 919591 919777 5870175 6097234 39.75 71.5 2
12:49:41 2024-01-23 810118 802657 190161 186816 325014 330951 372403 369695 217959 215796 277742 282297 324051 324347 5354209 5721538 7856126 7597133 1418581 1460283 287234 253595 282539 282055 336423 324532 310144 310819 206763 207524 788380 744411 1692368 1659876 411808 405862 581411 581824 729601 714910 735090 737981 761388 770845 722430 802276 2246108 2352419 1336216 1128689 647610 634521 772762 765604 783984 797760 801883 802170 918292 919569 5897399 6110956 39.75 71.5 2
12:49:42 2024-01-23 801363 802617 190681 186850 324762 329666 374240 366444 218064 216201 276819 283146 323823 327881 5351826 5722670 7721862 7512500 1409189 1458308 291254 252748 281579 281546 334662 326477 308235 311800 207054 207524 782031 751908 1733558 1639037 412720 409386 579719 586680 731778 710191 737612 742938 754808 766472 725653 799464 2244097 2383536 1341360 1119364 649545 630916 767915 770368 786524 793396 797825 806963 917172 917923 5896690 6107493 39.75 71.5 2
12:49:43 2024-01-23 811593 802622 190052 186914 323884 330630 371986 368360 217352 216420 276768 281911 322230 324419 5355646 5724099 7807459 7555699 1414231 1457176 287032 252959 282738 282046 334591 327437 307268 311073 206909 206446 783381 744411 1671249 1648538 409919 409097 579719 581929 735973 714368 734567 742938 760311 761917 722430 802239 2252042 2377454 1317493 1116181 647610 638336 770538 765345 790543 799721 793129 802244 926377 922765 5939029 6107531 39.75 71.5 2
12:49:44 2024-01-23 802543 804895 189983 186905 324305 329702 374240 367067 218203 215001 277563 282040 323360 324419 5358038 5770926 7823445 7577536 1427115 1461320 287421 252150 281372 281984 334591 326404 309135 309121 207492 206378 782405 751908 1668654 1650384 410499 405826 582997 586967 731151 716705 737186 735890 756373 769209 721647 799721 2244370 2368240 1337028 1133526 651395 636502 774957 769168 785840 797993 799529 805777 918862 926405 5920866 6116302 39.75 71.5 2
12:49:45 2024-01-23 804624 800200 190254 186238 325014 329738 373793 367511 217456 216120 276114 282376 322961 324203 5347187 5741189 7747729 7533983 1407169 1460246 287841 254851 283339 281056 335600 324532 307949 311002 206763 207413 783619 749756 1705091 1644911 411772 405790 578079 583617 730953 710303 738763 740131 754699 766400 724516 797649 2244370 2376499 1341360 1119364 649046 634698 767355 766921 786250 795012 801662 809290 917756 918440 5861333 6114699 39.75 71.5 2
12:49:46 2024-01-23 813947 802543 190013 186333 323956 331471 369929 367655 218029 216120 275269 283424 321677 323399 5346267 5740216 7784849 7559618 1405810 1457103 286794 252924 281705 282086 336503 326368 308235 311729 205857 207489 785841 747077 1701119 1648445 409231 405826 578042 582849 734930 710303 730699 738270 756373 763527 725860 807165 2247708 2356115 1328095 1110038 648535 640128 767355 765382 787479 794559 793017 808713 925048 917103 5877956 6113420 39.75 71.5 2
12:49:47 2024-01-23 811832 802575 189853 187685 324197 331202 369857 366551 218203 214932 276149 282306 322961 323399 5355646 5802888 7878564 7598593 1438216 1464438 287374 252150 282938 280859 334287 324460 310432 310060 206472 206343 781225 745476 1678272 1658075 411998 405718 581243 582610 728881 714910 736137 737457 756373 766436 718544 798858 2247564 2358049 1328366 1128179 646687 634457 771196 765493 783715 797812 799946 802099 917172 921079 5895693 6081129 39.75 71.5 2
12:49:48 2024-01-23 800149 801414 189084 185783 324019 329435 370002 364320 217829 214966 275851 283063 321159 324419 5355646 5767900 7757075 7563887 1411203 1457139 287234 252185 282738 280859 335565 324460 307733 311038 206182 206412 783619 751908 1671779 1646119 411735 405147 577224 583186 728327 708290 736661 737981 754938 766400 725726 798663 2248367 2363200 1338382 1119364 649462 632755 767878 767744 783775 792315 797788 805607 911812 915671 5861049 6115318 39.75 71.5 2
12:49:49 2024-01-23 813637 800282 189261 189914 323010 330701 369893 367102 217829 214932 275004 283725 321159 325675 5355646 5756631 7768228 7559618 1396377 1455157 287032 252185 281271 282046 335791 324532 308200 309834 205893 207634 810802 748469 1687932 1641437 409074 405790 576407 581751 731705 708290 730463 739508 755815 763716 723856 804604 2239188 2372544 1330215 1114795 647610 636388 765194 765604 787965 792315 791963 804562 920892 916454 5876828 6105939 39.75 71.5 2
12:49:50 2024-01-23 807260 804023 189265 186367 322022 331238 372095 365416 218016 214599 275884 282108 322161 322383 5365025 5786445 7859873 7578376 1423903 1461283 288043 251378 282738 281192 335791 324460 309135 307900 206763 206412 783619 754046 1681780 1649616 409231 405754 581094 587426 730842 714350 734941 733141 754048 766097 719380 797599 2238630 2352671 1337028 1128689 651321 634588 771630 765837 781910 793254 797665 801177 912984 919741 5895542 6115318 39.75 71.5 2
12:49:51 2024-01-23 808863 802003 189265 185787 325014 327679 372131 368244 217491 214966 276078 282094 320231 324167 5363296 5695658 7706769 7540861 1410448 1457176 286920 252150 282938 280236 335791 326634 306983 310566 205893 206412 792930 751908 1721988 1648597 411998 405502 577450 584508 728844 709222 736549 740079 755426 767724 722321 795311 2241465 2374750 1339194 1119364 646687 632902 765700 767781 784131 791056 795413 807133 913824 913136 5895693 6115318 39.75 71.5 2
12:49:52 2024-01-23 811118 802584 188929 185783 322747 331455 369929 366588 216816 215600 275691 281250 321194 323136 5355646 5755323 7813147 7599648 1415242 1461320 285517 251763 281705 281091 333866 326404 306586 309121 206221 206171 791554 746133 1677654 1658449 409657 407782 579683 582398 734077 712322 728627 738526 755839 757459 719306 802170 2248367 2372401 1345691 1113206 643927 635599 765737 760550 786524 793360 790836 802356 919812 910484 5934366 6096284 39.75 71.5 2
12:49:54 2024-01-23 801474 804362 189192 189807 323001 328440 372657 365451 217491 214599 276734 279738 322686 323855 5357375 5758628 7807159 7567973 1421874 1461320 287899 255767 282539 280236 335609 324172 310286 308851 206257 206240 788181 754979 1669539 1648352 409657 404361 580917 584359 727810 709152 732927 732913 751537 763680 715385 792982 2241577 2360701 1331885 1128689 647610 632902 769411 765604 781910 790464 794826 797616 911911 917073 5895528 6115318 39.75 71.5 2
12:49:55 2024-01-23 808286 801414 189226 189639 323992 327644 369929 366551 216816 214599 275269 281968 323283 327127 5357375 5716898 7719693 7531482 1399177 1461320 286508 252630 282756 280933 333758 324352 308538 309015 205750 206240 783619 756238 1657230 1632032 408041 405790 577224 586173 729879 708290 732691 738078 750469 763862 719601 795364 2231590 2376905 1333067 1116181 647610 632902 763531 767781 784131 791196 792803 802356 911911 909684 5878602 6105939 39.75 71.5 2
12:49:56 2024-01-23 808308 802469 189056 189675 322747 328706 369857 367361 216631 214266 275691 280252 322686 323399 5355646 5737838 7865478 7580181 1419975 1463402 286213 252702 281435 281414 333758 324015 310286 308045 206365 205667 786793 747612 1668591 1657850 408203 403261 581366 581196 728881 712248 727860 731549 755839 763934 716472 802389 2244370 2351481 1339194 1119364 643927 635599 768286 758938 780361 791056 790799 797050 919812 915707 5915528 6105939 39.75 71.5 2
12:49:57 2024-01-23 804833 801441 189291 186369 324188 327450 369929 365451 217305 218030 276078 281876 321328 324492 5357375 5759422 7801094 7574639 1411346 1462435 287171 252702 281090 280131 333866 324874 308200 308186 205279 206780 800903 754369 1666871 1645831 408493 404853 578079 581751 724172 708290 730736 731549 748960 765213 718581 792982 2235098 2351481 1334863 1124888 647148 632902 765737 765061 775113 789891 793129 796446 910618 910520 5888271 6115318 39.75 71.5 2
12:49:58 2024-01-23 810598 800237 189192 189506 323992 328651 369893 366551 216816 214266 275233 281018 321328 327134 5365025 5699720 7706694 7536909 1405462 1462435 286320 252558 282140 279432 333866 324316 306802 308186 205244 206089 783619 754069 1681917 1635437 409365 404541 574779 581751 727810 706286 732369 737031 749367 762856 719601 793063 2228385 2369456 1347022 1116181 645765 631039 761874 765604 781356 788929 792000 801785 911726 909316 5878564 6110956 39.75 71.5 2
12:49:59 2024-01-23 807131 801405 188593 189604 322031 328210 369301 365487 215440 214266 275233 280193 323319 325324 5361198 5750578 7807044 7581274 1415242 1461320 285610 252702 279581 280319 333866 324460 307091 308116 205279 205062 782405 744411 1672627 1648445 407913 405147 576407 579960 729768 708290 727860 735982 752498 757350 718507 797082 2241242 2359653 1339194 1110038 642096 632902 762450 756721 784131 790928 786167 797654 915801 911963 5929504 6096561 39.75 71.5 2
12:50:00 2024-01-23 802080 801450 188432 189630 321056 326692 369929 363229 216782 214266 274812 278928 322232 324944 5371335 5770730 7835186 7580181 1433082 1463398 287225 255299 281415 279530 333866 323176 306802 307971 205712 204993 787092 749756 1668757 1650888 408493 402977 579309 581196 724722 710303 730773 729469 751537 763934 711200 793063 2241577 2351481 1346346 1125480 643469 630856 767915 761201 776796 789908 793129 796874 910618 910556 5921169 6115318 39.75 71.5 2
12:50:01 2024-01-23 802468 799043 188834 189290 322031 327679 370002 364867 216179 216621 277183 281258 322471 323747 5362552 5763525 7740513 7551721 1407141 1461320 286155 255551 279617 278597 333902 323439 306802 308222 204597 205701 791318 752216 1675096 1646104 408041 403261 573894 580077 724722 705213 731849 734939 750057 761490 719601 791334 2231553 2354087 1303977 1116975 643927 629183 761370 761164 779660 784455 793129 801214 907325 910638 5867117 6115318 39.75 71.5 2
12:50:02 2024-01-23 811634 801414 188602 189670 321056 330985 368493 367215 216876 214897 274285 280547 322877 322011 5367470 5768741 7813147 7555421 1414231 1461320 284446 255803 279545 279349 333866 323931 306658 308222 205064 205062 780842 743348 1676799 1648597 407334 404505 574336 577872 728881 706286 726824 735895 753827 756248 716980 796479 2247969 2366561 1337028 1108458 641888 632454 760831 756685 783019 788965 789337 797691 915801 910638 5938164 6105939 39.75 71.4 2
12:50:03 2024-01-23 806557 804904 188460 187150 320731 328600 368601 365142 216678 215556 274670 280490 322578 321108 5366741 5786538 7857689 7588278 1434359 1463398 285045 255371 281271 278501 333866 322459 306802 307255 205244 206445 784302 747612 1696280 1655350 408493 402092 577808 579549 723148 710303 728627 730515 751950 763395 710123 791935 2239871 2351481 1317537 1121759 641183 628258 765737 758938 776600 791755 792564 793068 911726 910448 5891367 6116545 39.75 71.5 2
12:50:04 2024-01-23 801752 802617 188529 186500 322638 329582 368601 365142 216458 214232 273971 281111 321293 322418 5355646 5780190 7768228 7559618 1411460 1461320 285481 255695 279509 279458 333866 323679 306802 307971 204239 205987 800903 752216 1679349 1644936 407334 400259 572606 581196 720485 702153 727860 729537 745645 763934 718581 793063 2222029 2352387 1332697 1119579 643927 627335 762420 761201 774948 786432 791436 794677 908004 910638 5880840 6111914 39.75 71.4 2
12:50:05 2024-01-23 806932 802622 188791 186365 320878 327723 369893 365451 215509 213934 276287 280994 321257 325203 5369222 5707968 7706769 7550240 1410448 1460283 284645 251776 279545 277751 333866 323176 306802 307936 204418 205734 800903 749219 1698808 1644936 408493 400893 572202 580372 722052 701584 728627 731728 746772 761780 717525 788414 2228385 2354087 1334863 1116181 643011 627335 760791 758975 775113 783794 790873 799847 907808 909831 5868418 6111914 39.75 71.5 2
12:50:06 2024-01-23 813329 800348 188040 185927 320014 327750 367350 364320 216110 217995 272717 280591 321007 322873 5361198 5754866 7803801 7559618 1403726 1461320 283777 255371 277832 278536 331525 322387 306802 307255 203597 205667 799265 745476 1687545 1641437 405603 400893 568108 577427 726779 701584 723655 733734 747865 755148 718309 793019 2239871 2359823 1339194 1106095 642096 632454 758003 756721 780436 786506 785293 798677 912484 907972 5911582 6109778 39.75 71.4 2
12:50:07 2024-01-23 813637 804636 187971 186369 320981 327150 366497 365159 216678 217618 274356 279703 321293 322156 5360922 5742807 7852074 7578376 1415242 1461320 285338 255299 277796 279384 332891 321446 308538 306257 204884 205028 782031 744411 1685796 1657704 406031 401428 574779 576129 722052 706249 723655 728244 752221 757423 710625 793019 2241183 2335626 1328095 1117771 640056 632504 764525 755626 776563 784346 788286 795219 913169 911817 5897676 6105939 39.75 71.4 2
12:50:08 2024-01-23 804833 800282 188765 185583 322875 328186 368486 363299 216851 217923 273936 280626 320842 322908 5365982 5758628 7796465 7561208 1408502 1457176 285081 251991 279079 279811 333866 320473 306802 307005 204561 205558 797626 753552 1668352 1644936 406179 401428 571359 579218 719661 701584 727342 728761 743506 763439 715385 791935 2231923 2353019 1330531 1122784 643927 629960 762995 759940 773467 784320 789412 795332 906445 909316 5864242 6115318 39.75 71.4 2
12:50:09 2024-01-23 811598 800246 188632 185579 322031 327150 366533 364356 215509 213603 273552 281482 320321 322383 5365025 5729631 7757075 7549963 1390119 1457176 285655 251637 277832 278536 331883 322423 306118 306327 204418 205028 782428 750607 1664400 1639231 405028 400857 571335 577872 724722 701083 723140 729410 745681 752954 718507 795140 2238759 2363200 1323854 1110038 643727 631787 759085 759613 777382 782068 783371 797654 913169 905405 5898995 6108290 39.75 71.4 2
12:50:10 2024-01-23 811906 804389 188040 185969 320535 328186 366240 364320 216445 217582 273971 278923 321067 321894 5366741 5785984 7889662 7591715 1428757 1460283 281980 255299 278651 277427 333866 321184 306802 306292 203953 206445 792930 742817 1667041 1657962 407045 401428 573662 574464 719661 705213 725274 727470 750507 761278 713414 791786 2236943 2337063 1332697 1122558 638231 626376 762450 755284 774487 788965 787918 793068 906408 909170 5878602 6105939 39.75 71.4 2
12:50:11 2024-01-23 799585 800273 188040 185588 320535 327954 367343 363597 215509 218030 272682 280738 320356 323899 5370570 5786079 7790475 7550262 1410195 1457139 284175 251283 278455 278381 333866 319468 306802 306292 203597 205028 809136 751679 1662202 1641406 405603 400861 571335 577579 719513 702503 725493 728724 742796 757314 715954 788265 2229206 2344820 1330531 1119364 641888 627282 761370 758401 772716 782104 789526 792950 905363 906487 5864242 6106599 39.75 71.4 2
12:50:12 2024-01-23 811639 800273 188006 185592 320050 328432 365469 365907 215509 217995 272682 280718 320806 320468 5374403 5757808 7768190 7559618 1395380 1457139 284211 251814 276908 278575 331847 321446 306586 305864 203599 205062 814255 747935 1704477 1646341 404807 403437 571704 574318 723513 701083 721342 733551 745888 756981 714299 793101 2235766 2359844 1341360 1103663 639363 629256 755846 756933 775113 782068 783803 795316 910524 904124 5878865 6115318 39.75 71.4 2
12:50:13 2024-01-23 807131 802648 188001 185588 319038 327679 367084 364111 216144 217618 275979 278923 321293 319947 5370570 5808207 7857689 7599268 1434107 1463398 282121 251637 279115 277234 332891 320473 306802 305829 203597 206155 791318 745640 1717146 1655492 407334 401997 574589 576874 719624 706102 725791 727728 746772 757423 708037 790771 2235098 2340600 1297616 1121759 637776 626392 759718 755311 773348 784491 787358 790176 906519 909316 5897399 6105939 39.75 71.4 2
12:50:14 2024-01-23 800343 799681 187454 185592 320050 327723 368781 362106 215290 213603 272717 278889 320806 324439 5366741 5726739 7723533 7556265 1403095 1459348 283768 251283 279581 277199 331328 322172 305688 309178 203491 204288 791318 754069 1660956 1637159 406179 403707 572147 579549 720485 699531 727067 731872 743053 752918 711200 783836 2232385 2369921 1319789 1110038 640056 625456 755846 758975 774948 779834 782947 792987 901384 903275 5897676 6110956 39.75 71.4 2
12:50:15 2024-01-23 807260 802392 186901 185592 319109 328186 366533 364320 215106 217653 273517 278042 319517 320468 5370570 5736605 7805790 7558206 1414500 1461320 283476 251068 277581 279811 329738 320366 306766 306753 203811 205866 789570 746669 1673287 1646119 403559 399662 574510 578107 723660 704179 718350 726696 745764 753706 708332 793101 2235209 2354014 1326200 1114594 638418 629256 761370 755311 774948 784418 780426 788418 911726 901542 5929694 6105939 39.75 71.4 2
12:50:17 2024-01-23 802543 801441 187416 185328 320829 326799 367637 361093 215440 217312 273779 278509 319836 322908 5366741 5766823 7796465 7570695 1416498 1463440 284467 250399 278543 279417 331704 321527 306766 306249 203776 203756 789706 751369 1658808 1646341 404954 401428 573084 577909 719661 704076 725791 723504 739539 754050 709374 783762 2224244 2342261 1350772 1122784 641639 621938 760754 756186 770529 783030 783864 787261 901144 906678 5895542 6096561 39.75 71.4 2
12:50:18 2024-01-23 804520 799107 186837 185069 319047 324960 368486 362939 214590 217618 277866 278465 319388 322383 5366741 5711109 7700984 7540949 1404768 1460355 283366 250911 279168 279024 330808 321446 305043 305829 202672 205830 800903 751908 1666427 1632217 405603 403099 571335 577872 719394 700585 725791 728540 740952 754311 710086 786162 2225826 2366561 1342497 1110038 640272 625505 755846 756721 773812 781554 783901 793068 899845 902708 5882054 6106599 39.75 71.4 2
12:50:19 2024-01-23 808922 800282 186863 185971 318600 327723 365433 364111 214441 213603 272717 278008 320356 320208 5357375 5760954 7810526 7555774 1413525 1460318 282037 251247 276908 277199 330987 322997 303615 308561 203205 203722 778857 742817 1693498 1646104 403882 401428 570526 574418 721746 701083 719333 728343 745470 752715 711623 790134 2235098 2359027 1332697 1103854 636867 626819 753803 752033 774362 783212 779206 795332 908004 900225 5895693 6108404 39.75 71.4 2
12:50:20 2024-01-23 811869 802584 187382 185588 319042 327723 364231 363854 215406 214047 272717 278478 320025 321144 5364748 5788216 7880164 7609490 1423368 1460283 284330 251563 275989 277551 332279 319432 306766 306789 203599 205866 791318 741228 1687893 1655599 403796 400295 571322 573602 719661 701051 718277 723467 745999 754844 708295 790734 2235098 2331387 1328095 1116181 635960 627134 760287 751532 770054 781446 783245 789764 909328 901470 5906109 6108290 39.75 71.4 2
12:50:21 2024-01-23 802468 801414 187620 185034 320499 324924 367013 364626 215072 213597 272717 278819 318835 322454 5374270 5766512 7807044 7562550 1416520 1457103 283741 250470 277103 276891 330665 319468 306766 304600 202637 204357 807471 754908 1660430 1641437 403845 400013 568072 578107 717077 701083 722553 722407 740915 756799 709374 786012 2224337 2342261 1324034 1119364 640272 626392 759747 757328 769058 781554 783803 787187 901930 901470 5874480 6105269 39.75 71.4 2
12:50:22 2024-01-23 806991 799635 187412 184447 320274 324852 364814 362649 214739 214348 275005 278610 318775 324981 5376902 5716514 7740066 7541964 1387431 1461430 284432 249732 276678 276813 329275 320473 303722 306573 202637 203722 791318 752216 1657744 1632237 401419 401428 568911 575685 720448 697118 718277 726696 740879 748373 710625 787257 2229091 2359119 1339194 1106882 640056 627298 756517 755173 774911 775477 778795 790139 905113 901535 5900906 6096561 39.75 71.4 2
12:50:23 2024-01-23 811869 804702 186833 185471 318079 326799 367197 366177 215199 213984 275310 277868 318856 323103 5367470 5761271 7872951 7599192 1412410 1457139 281984 250858 275180 281591 330844 321207 305688 306357 203205 205288 791318 740172 1686031 1650888 402630 399130 571469 571976 717077 701083 718535 720330 744707 754311 706217 788414 2235098 2331387 1339194 1112973 634602 621902 758669 750465 769328 782106 779206 785475 908004 905405 5895504 6105939 39.75 71.4 2
12:50:24 2024-01-23 803687 802529 189284 184753 321971 324636 366354 363525 215302 213270 275079 278679 318658 324630 5365025 5744622 7791661 7559618 1412831 1460283 283507 249732 277334 281761 330773 322502 306550 304386 203561 205288 800903 751908 1658473 1641437 403882 400295 568108 576129 717585 701083 722590 719748 739831 753779 706180 783738 2222627 2342261 1321869 1122784 639817 625061 759208 756384 768240 781818 783803 783767 899150 901470 5916818 6098662 39.75 71.4 2
12:50:25 2024-01-23 802032 801942 186794 185183 318905 326654 367386 363745 214601 214951 274265 278361 320061 322518 5374403 5737895 7747729 7528604 1407104 1461320 282015 249973 277298 277848 331310 320177 303830 306789 202637 205288 789706 747612 1687509 1636673 405028 400295 568069 573544 717585 698106 723618 727728 738421 754844 710381 782585 2225826 2351209 1353273 1110038 637321 623293 753659 754241 770492 775477 785480 791902 899187 901535 5850297 6122063 39.75 71.4 2
12:50:26 2024-01-23 811593 802622 186760 184854 318611 327650 367197 364111 214739 214348 273950 279906 319776 321019 5374403 5761271 7768228 7559618 1409838 1457139 281122 251247 276060 276883 329488 319468 305473 306825 202283 203722 774016 744411 1715650 1641437 402630 400295 568069 571976 720683 697118 718535 728761 743053 748409 712128 787257 2226766 2351481 1339194 1100713 637321 625493 751518 752033 772716 775441 776921 791302 904357 899646 5903126 6116302 39.75 71.4 2
12:50:27 2024-01-23 813605 804065 188483 184705 318079 324924 364302 362141 214934 213747 272646 277164 319317 320397 5366465 5737374 7865478 7587755 1421586 1457103 280855 251283 276060 277848 331310 320979 305473 304636 202602 205288 789706 741331 1667379 1655350 403796 396849 569718 571570 715011 699096 718535 720293 739215 754844 705680 783206 2229105 2323822 1334863 1116181 633699 625061 756998 746942 767906 783030 782811 789238 907771 904015 5896857 6109630 39.75 71.4 2
12:50:28 2024-01-23 803687 800246 189250 184162 320975 324816 365326 363084 215440 213747 274349 279316 318353 320468 5360340 5761384 7809366 7562550 1414538 1457139 283817 249696 276096 281379 329809 320979 305903 303673 202602 205288 797626 753830 1657244 1641437 402630 396885 570526 576017 715554 698601 719407 719239 737632 755316 706217 782585 2222627 2338941 1318350 1118567 638231 624619 758595 755711 767485 779719 780796 785942 902911 902701 5895693 6109778 39.75 71.4 2
12:50:29 2024-01-23 804624 800348 190943 184740 317158 324816 366462 362976 214040 214348 274096 278038 319058 321142 5374403 5721538 7695723 7540861 1407141 1457176 281980 249732 277334 277458 329542 319916 303119 306789 201965 205000 788093 749756 1710694 1632032 403882 400295 567266 573544 717077 696588 722830 726696 740391 752715 710381 780287 2225918 2358168 1321869 1111761 638231 623354 753938 753523 770054 775225 784809 790479 898326 901319 5867396 6115318 39.75 71.4 2
12:50:30 2024-01-23 811791 798989 186434 184482 317158 327491 363211 363084 214555 214085 273563 278854 319282 321275 5374403 5758973 7790662 7559618 1396377 1457103 282090 250506 275144 281555 329542 319468 303509 306357 202425 203756 788818 745476 1695103 1641437 401419 399166 567266 571976 718604 696058 716492 726696 742527 748373 709877 786065 2238759 2356371 1330531 1100713 637321 627282 751556 751199 771438 778502 776156 789540 903344 897614 5896690 6098776 39.75 71.4 2
12:50:31 2024-01-23 811869 801414 190710 184478 317158 324924 363685 364111 214739 213148 272646 277130 318737 319947 5361198 5740951 7846464 7550224 1416520 1456904 281949 249767 274987 276779 328813 320298 305473 305030 202602 204713 791318 743348 1670564 1655350 401419 396849 570526 571976 716569 700811 716492 719239 744634 753678 707128 788994 2235346 2330430 1323854 1114795 634150 626356 758130 747164 765997 779900 776501 783767 905327 902847 5907082 6099615 39.75 71.4 2
12:50:32 2024-01-23 800149 801446 190826 184447 318753 324852 365398 361042 214520 213747 272456 276753 318353 321406 5365025 5775033 7798242 7550224 1412522 1457139 282877 249200 275831 277848 328813 320298 305688 304672 202425 203505 795987 751679 1668916 1641437 402024 396813 570121 573544 713494 698106 721539 719356 737985 753670 704998 781286 2224631 2342729 1317537 1119364 637321 623734 756923 755173 765125 775369 779280 783705 898660 901389 5878983 6099577 39.75 71.4 2
12:50:33 2024-01-23 802345 799672 190684 184120 318753 323830 365398 364111 214074 214047 273333 278239 317427 321929 5366741 5708763 7693886 7522103 1396154 1457176 281515 248541 276908 277458 327821 319468 303119 305926 202248 204713 788093 753541 1646533 1631085 401419 400295 568288 576464 718418 697787 722129 724456 737803 749984 706979 778993 2224337 2360794 1333067 1109248 638231 623256 750279 753562 770529 779334 781575 787784 893580 896899 5887271 6105939 39.75 71.4 2
12:50:34 2024-01-23 808046 799635 190644 184874 316609 324960 363976 362817 213709 214198 273756 275453 318799 321275 5374403 5756436 7784886 7559618 1414231 1457139 281083 249521 275602 277848 329509 319468 303119 304994 202130 204139 774016 742287 1671779 1646247 402646 400679 570489 571939 719624 699023 717912 723087 738348 746772 702011 783809 2229105 2355608 1321869 1105271 632797 625061 753771 745847 770529 779900 774681 783767 902704 898627 5924947 6096284 39.75 71.4 2
12:50:35 2024-01-23 801474 801414 190336 184900 316605 324551 365106 361006 214040 213148 277487 275436 318835 322224 5363296 5766823 7801555 7558466 1421874 1461320 281980 248192 275866 277263 328813 320752 303155 304066 202672 204929 789570 754069 1669724 1641257 401273 396705 570489 574122 715506 698986 718277 718521 735188 751010 703007 781107 2219707 2340600 1314560 1121759 636413 621934 756517 752033 768240 775441 780389 781477 894918 902847 5895226 6105939 39.75 71.4 2
12:50:36 2024-01-23 802691 800241 190381 184146 317123 323567 364849 363597 213743 213747 273140 277190 318353 322190 5366741 5718075 7710348 7531482 1395161 1461320 281240 248541 276096 277458 328068 322045 302622 305423 202037 204677 800903 754069 1673907 1632467 401273 399867 567156 573507 717077 695037 718551 723907 729877 747247 705717 779178 2225997 2360794 1324215 1106882 636338 621934 750562 753525 770492 775369 779243 786070 892245 896715 5887271 6105939 39.75 71.4 2
12:50:37 2024-01-23 807255 800764 190336 184452 316096 324888 363175 361042 213230 213747 273563 275453 319058 321275 5365025 5756436 7790437 7559618 1414463 1457139 281269 249236 278050 278024 327185 321207 303013 303887 202284 204677 789570 744528 1681871 1641331 399789 399166 569974 571828 717512 699096 713875 719276 740158 747336 701161 785975 2222669 2348147 1341919 1110038 632797 625505 753803 746707 769365 779900 773376 783743 902704 897346 5929466 6100292 39.75 71.4 2
12:50:38 2024-01-23 800302 802616 190381 184487 318010 323830 365398 361006 214109 213597 273756 275419 318353 322224 5365025 5777173 7807197 7552831 1431828 1462361 281839 248608 275918 276466 328369 318992 303013 304351 202461 203818 791318 747612 1691359 1640872 402630 396777 570121 571976 711369 699633 717259 719031 734187 748373 701161 776856 2221287 2342261 1333067 1117906 633699 620067 755920 748572 765728 775477 779280 781403 896222 900225 5896690 6096561 39.75 71.4 2
12:50:40 2024-01-23 800035 797916 190639 183863 316831 324323 364814 360680 213413 214047 272947 277164 317392 321312 5366741 5730810 7706769 7555774 1409710 1458279 280833 248847 275459 275584 329773 320298 301739 305710 201296 204810 805805 745476 1685073 1639185 402060 396488 565330 571570 711332 691948 717259 720366 734405 749380 705181 774579 2216553 2341990 1315372 1108458 633699 618244 749349 747605 765728 773720 779243 783804 893198 892420 5844351 6097234 39.75 71.4 2
12:50:41 2024-01-23 811597 799672 190043 184283 315179 324888 364608 361006 213743 214047 272334 276489 317427 319389 5365025 5769638 7812529 7546446 1397910 1455194 280196 249310 273499 277263 327291 319816 304318 304922 200945 204713 814255 744943 1678144 1631958 399221 396777 562330 568741 715468 691863 712281 720330 729985 743432 707165 783775 2222868 2344783 1339194 1100713 634602 623734 749422 746942 766033 770871 772276 785980 898697 894696 5921548 6096561 39.75 71.4 2
12:50:42 2024-01-23 811634 800282 190301 183832 316132 324323 363579 362817 214040 212446 273140 275488 317392 321768 5365025 5796767 7867263 7589201 1414500 1454138 281823 249447 276158 276608 329275 319393 303191 304066 202201 204139 799265 740172 1685196 1654420 400177 395274 566864 568265 710328 695073 714345 717502 737341 748373 701161 781510 2225826 2320527 1332697 1112145 630103 620701 752202 744322 762981 775405 774478 781074 901425 897614 5887045 6108200 39.75 71.4 2
12:50:43 2024-01-23 801474 799676 190755 183285 317119 323567 363175 360970 214406 212779 273608 277164 317135 322371 5376130 5766036 7801471 7550240 1413221 1457139 281227 247774 274987 276608 327679 319393 303084 302893 201965 204139 795987 751369 1669256 1641437 399612 396461 567266 571976 711369 695073 717512 716486 733885 747175 701161 774616 2216553 2335626 1341090 1117771 634602 620701 756293 750590 762949 772536 776369 778926 893497 897650 5890238 6101584 39.75 71.4 2
12:50:44 2024-01-23 804148 797948 190345 183819 316574 322001 364843 361042 213413 213447 272693 278316 318105 322808 5378015 5761763 7721862 7540861 1405998 1460355 281163 248192 275251 275533 327821 320298 301281 304908 200980 204139 799265 749219 1716610 1635696 402076 396813 563957 571165 711369 690971 718348 720330 734405 746124 704110 773407 2219707 2351481 1315372 1105308 632797 617976 747371 749103 765728 773868 776957 783458 886787 894807 5844962 6096561 39.75 71.4 2
12:50:45 2024-01-23 809448 797912 187141 183867 315179 324924 364720 360717 213869 213498 270621 277026 317286 319921 5376902 5768352 7811145 7539479 1405810 1456069 279345 248925 273918 276608 327786 320072 301281 305926 200980 204139 778857 741228 1666602 1639000 398976 396497 563559 568302 712953 691459 712281 721422 736518 743432 702084 782623 2225826 2347910 1324034 1097583 631000 622851 746238 746104 765728 773016 772276 783767 898200 890751 5892478 6097234 39.75 71.4 2
12:50:46 2024-01-23 809840 802580 187587 183614 319138 324383 363763 360246 214006 212637 272573 276536 316994 319921 5365025 5804990 7869191 7568997 1425936 1456904 280231 247427 275215 275797 327291 319393 302892 302893 201331 202963 787388 745476 1680919 1643779 399895 395589 568508 571570 710441 697291 717512 715472 729949 746124 699138 774152 2216553 2335626 1328641 1118567 632523 617335 753803 746906 763522 775369 777863 778002 893617 897614 5878602 6098700 39.75 71.4 2
12:50:47 2024-01-23 799012 802354 187522 183595 318246 323687 365124 358584 213732 213305 270730 276675 317170 321048 5374403 5768967 7740513 7539475 1407179 1457103 280236 248157 273883 274918 328813 319393 301035 304566 200665 204139 802473 745476 1662317 1639109 401419 395589 562857 569951 710441 691372 718023 718224 730007 746196 703612 776107 2216553 2337283 1317537 1106882 632347 616428 746017 747164 763522 773016 778099 785629 888709 894660 5851426 6117688 39.75 71.4 2
12:50:48 2024-01-23 811758 800348 187659 183137 318869 324672 363836 361006 213413 213148 270730 278374 317392 320330 5359093 5761384 7768489 7555887 1393391 1455037 280267 248192 272699 276680 326798 319773 301739 303213 200980 204569 832026 745476 1692636 1639109 399221 395553 559131 567863 712449 690882 710187 719821 734441 744701 702084 781472 2225826 2340600 1334863 1097592 632797 622851 746238 746104 765728 771529 770008 784860 894360 893428 5902109 6107531 39.75 71.4 2
12:50:49 2024-01-23 814084 802052 187006 183280 316001 323830 364608 362867 213310 212744 272947 275193 316878 320367 5365025 5737838 7857689 7568997 1413221 1455037 279805 248488 272664 276680 326833 317933 303155 302893 200980 203818 799265 740700 1689292 1651023 399221 396230 565663 566586 710441 693000 710187 715385 738968 743991 700167 779215 2219508 2317202 1332697 1109248 627956 619629 752202 742865 762949 775094 773938 781036 900368 897532 5902109 6105939 39.75 71.4 2
12:50:50 2024-01-23 802686 799417 187456 183609 316127 322550 364350 358764 213926 212637 270766 276937 316435 321312 5366741 5769245 7790774 7534058 1406175 1456207 280237 248157 273918 275762 329012 317412 302694 303142 200665 204139 812561 748539 1658200 1631995 399221 393155 562366 570356 707889 690882 714382 715435 731901 747283 701020 777277 2214978 2331387 1344132 1110038 632797 619819 750451 750465 760159 770727 774441 778997 892084 894886 5860054 6102380 39.75 71.4 2
12:50:51 2024-01-23 806113 797952 190372 182407 316605 322669 363618 361006 213378 212779 270802 275458 315446 320172 5366741 5721458 7745960 7522103 1389851 1455037 280088 247392 274794 275762 325813 319393 302097 302360 200665 203532 799265 751369 1670415 1627612 400358 396777 563559 571570 712916 689960 715473 718224 730739 744634 701161 773444 2216553 2360638 1315363 1108589 632456 617804 746201 749288 765493 771816 776688 783158 889039 891208 5844641 6101584 39.75 71.4 2
12:50:52 2024-01-23 808260 800339 186959 183285 316001 324359 363579 360390 212753 212964 270657 275539 316913 318378 5365982 5758973 7759163 7532748 1389941 1454138 279761 248121 272629 276379 325778 319320 301246 302858 200630 204426 830273 747612 1667321 1638021 398937 394925 562527 568383 711332 689903 709070 719541 735447 743996 701479 782186 2229556 2343002 1302651 1097629 632760 621714 744211 745920 767869 766427 768803 783110 893910 891941 5878324 6105939 39.75 71.4 2
12:50:53 2024-01-23 813641 800237 187137 183250 317788 323303 363030 360934 213709 211781 272297 275384 317100 321005 5374403 5803659 7874830 7578099 1430804 1457139 278496 247738 274267 274655 327786 318346 301652 302999 200945 202928 788380 742394 1665608 1650656 399012 394333 565663 567790 708391 695000 714419 716957 736865 747058 698860 775976 2219881 2327790 1304543 1114795 631552 618062 749422 745047 762634 778428 776501 779109 892281 895629 5895811 6105939 39.75 71.4 2
12:50:54 2024-01-23 797987 804092 187400 183083 316092 322813 364608 358440 213378 213113 270693 276735 317357 320821 5383782 5778305 7740513 7555623 1407179 1457103 280001 248121 276475 274655 327821 318085 300788 304030 200630 203818 786793 747612 1660923 1631958 399822 393743 562890 568705 709242 690171 717353 718446 733917 747865 704155 773124 2219881 2339676 1315372 1106882 631898 615654 747261 747164 760093 770835 774644 782404 892231 893731 5857963 6096561 39.75 71.4 2
12:50:55 2024-01-23 810638 797916 187006 182916 317824 324551 363066 360354 213378 212446 270657 276753 316878 318828 5365025 5764862 7762623 7550240 1393353 1456207 279345 248121 272594 275726 325778 318767 301246 301830 200036 204104 824713 745476 1692744 1635696 398937 396784 562890 569193 713437 689304 711234 718410 733738 739215 704618 779104 2216553 2342261 1332697 1100655 632797 621457 744923 746634 768193 768112 769386 780810 890600 889453 5878602 6096561 39.75 71.4 2
12:50:56 2024-01-23 813493 802008 186608 182960 316001 322813 364093 361006 213344 211816 272334 274967 316878 320784 5374441 5769493 7874830 7597133 1430804 1457139 277651 248157 273464 274848 327750 317376 302666 302079 200630 203532 797626 742394 1670274 1655599 400358 393961 565330 565166 707779 693830 713266 715269 734405 746808 699101 774152 2220150 2317202 1306709 1112413 627956 617185 749150 740655 760995 773044 772239 776823 893617 893731 5895811 6090805 39.75 71.4 2
12:50:57 2024-01-23 802649 800579 187128 182635 315836 322777 363836 358440 213709 211746 270369 276337 315411 320821 5374403 5773947 7777814 7533983 1405810 1454138 279345 246629 272664 274655 327560 315518 300998 304157 199827 203784 832039 749219 1655651 1639319 398937 394260 562092 567643 705850 687950 710187 714313 732471 747205 701161 774450 2210422 2329734 1311040 1107670 631000 615874 746767 746104 757936 766355 774478 777928 888373 891135 5849595 6090805 39.75 71.4 2
12:50:58 2024-01-23 806113 800380 190310 182053 317639 321835 362740 359847 212719 211816 270657 276255 315411 320821 5365025 5747225 7743902 7512537 1386442 1456207 280881 246594 275377 275671 328077 317805 300226 302466 200350 202822 795987 750831 1657287 1634567 397815 394333 561332 568265 710793 687767 708986 716994 731773 739359 704117 776856 2216553 2344820 1330531 1100713 632797 619835 742741 747164 765691 766355 771103 781165 888043 888824 5877781 6096561 39.75 71.4 2
12:50:59 2024-01-23 811873 800277 186613 182916 316001 322550 364093 360970 212719 211464 272334 274585 316365 319352 5370570 5733215 7818718 7550240 1417946 1459348 281425 247838 275377 275357 327151 319211 300858 302007 201121 202752 782031 742394 1677319 1641517 398370 395858 566134 566644 711369 691948 710150 716847 730201 739057 695989 774542 2221287 2346087 1341919 1103854 627956 617299 745144 740655 765728 773016 769971 780847 896185 888194 5923990 6105939 39.75 71.4 2
12:51:00 2024-01-23 802677 800246 186082 183669 315778 323733 364093 358152 212753 212446 270693 274585 317357 318342 5374403 5786445 7837422 7589668 1430804 1460355 279319 247250 274161 274286 328578 317715 302360 302114 200945 202291 788380 746669 1652549 1646104 399221 393155 565626 568521 708391 693682 713330 713339 733590 745227 692968 773872 2216553 2333042 1322002 1113206 629474 616311 750488 744482 759098 773562 774203 773961 892231 893731 5891480 6096561 39.75 71.4 2
12:51:01 2024-01-23 797987 800077 186608 182631 315996 321835 364093 357613 212514 212779 270657 275419 315446 320294 5374403 5745270 7751130 7544680 1408426 1458242 279244 247215 272369 273241 327521 315554 299457 304373 199653 202928 804139 745476 1663342 1631848 399789 391980 561857 566987 706386 687913 712244 715398 731901 745227 701161 771038 2216553 2329734 1339706 1106095 629751 614566 744616 745157 757994 765779 774478 778518 889039 888549 5853777 6105939 39.75 71.4 2
12:51:03 2024-01-23 809374 800348 186478 182631 315735 323794 360952 359269 212685 211781 270204 275531 315446 318342 5374403 5767079 7801471 7555774 1397399 1455172 278496 247356 274064 274777 325252 317490 300332 302185 199687 203926 812561 743879 1668724 1636858 396959 393743 559743 565275 710441 686903 708200 716994 731773 739323 701161 777656 2216553 2338941 1326200 1097592 631000 619819 742741 743992 763522 765291 768431 778518 889339 886901 5891480 6087182 39.75 71.4 2
12:51:04 2024-01-23 813568 800241 186482 182508 316001 322550 361024 359847 212719 211119 270730 274577 315446 320067 5375462 5763676 7846464 7559618 1411203 1460355 278553 247541 272629 274848 324852 317976 302147 300354 200036 202291 800903 742394 1694494 1640351 396396 395660 563993 565312 710441 691863 708200 713302 732847 738858 692968 774579 2216553 2338941 1339706 1103700 627061 619118 748359 740655 763522 773016 766243 776235 892912 889841 5934366 6090805 39.75 71.4 2
12:51:05 2024-01-23 802071 800811 186051 182749 315778 322833 364093 358188 212719 211781 270693 275206 317110 319061 5376902 5772575 7796465 7561025 1423627 1457139 280078 246453 273464 274008 325588 317376 301974 300319 200665 202609 788093 748683 1674480 1641437 398088 392016 564827 568265 707388 690447 712244 710136 731219 744106 692968 771001 2213405 2333042 1335280 1117771 630551 616311 749422 745047 758474 772470 773927 774417 889669 893731 5900906 6091561 39.75 71.4 2
12:51:06 2024-01-23 797987 797916 186639 182499 315996 321835 360627 357363 212549 212496 270369 277534 316259 319921 5376902 5758628 7731187 7532748 1405810 1457139 278536 246629 272629 272980 325813 317861 299386 302785 199827 202928 817642 745476 1679321 1631958 399515 393155 560537 566586 706386 687950 713293 715435 729738 743651 700664 768738 2216553 2333042 1311040 1103700 628852 616311 743035 742865 759062 766355 773927 780292 883839 883515 5844351 6096561 39.75 71.4 2
12:51:07 2024-01-23 809448 797916 186063 182932 314944 323543 362776 358584 212617 212602 270060 276755 316259 318160 5360340 5761859 7785111 7543550 1393620 1456207 278544 247356 273435 274883 326726 317376 299457 301268 199862 203818 832026 747077 1685844 1636858 396959 392016 559743 565048 708391 686903 707193 717502 732847 740245 699101 774542 2216553 2335626 1324034 1094428 628852 617335 738402 741216 763522 765240 764844 779109 889339 884323 5886993 6098662 39.75 71.4 2
12:51:08 2024-01-23 814153 802580 186360 182527 315929 322180 362958 360790 213094 211605 272116 276755 315446 320514 5360740 5732357 7807459 7534020 1414231 1455157 278039 247356 272403 274043 324570 318869 298515 301726 200036 202291 782031 740269 1683373 1636636 397805 394369 559095 563607 710291 690882 707794 716486 733981 735028 697049 777364 2222593 2342261 1321869 1097583 625276 616428 742509 736041 762981 766463 765424 779109 894876 886493 5869352 6098700 39.75 71.4 2
12:51:09 2024-01-23 811598 802612 186376 182496 315893 323124 360736 358296 212753 211274 270657 274585 316143 319061 5366741 5804990 7852417 7578376 1431226 1457176 278462 246594 275303 273206 325287 315554 301170 301303 199827 201656 781819 744411 1695780 1646305 398654 391980 563993 565275 705350 691863 710187 711250 731256 742943 691916 769906 2214978 2323822 1336940 1110038 627061 614566 747297 742865 756508 773016 773376 775521 889705 891854 5896857 6098776 39.75 71.4 2
12:51:10 2024-01-23 799692 801484 186498 182307 316001 320860 361024 356003 213504 211605 270168 275384 316176 320104 5383782 5784332 7785607 7559618 1405098 1456207 278496 246594 272212 274043 325848 315188 299422 301938 199374 202963 810868 747612 1658365 1639185 396959 390775 559743 566987 702289 687680 708028 711214 727501 743651 699138 773036 2210422 2326395 1337493 1106882 629172 614566 744088 740923 755935 764127 773385 777549 887990 888440 5855828 6107531 39.75 71.4 2
12:51:11 2024-01-23 805777 800343 186347 182377 317670 320197 363030 359522 212263 211781 270657 276755 314971 321996 5374403 5722147 7706494 7522103 1391833 1456069 278531 245799 272664 274043 324852 318346 300708 301055 199966 201974 807471 750831 1645881 1627612 396959 394056 561061 568668 709434 687950 710150 715472 726683 738603 698606 769869 2213405 2355683 1337972 1103068 628404 614566 741983 746385 760122 768222 771541 781187 885546 889637 5844162 6101584 39.75 71.4 2
12:51:12 2024-01-23 811758 799644 186347 182053 315735 322813 360952 358045 212538 211781 269824 277073 315446 317408 5374403 5758973 7781310 7550240 1397399 1456207 278298 246629 273629 274463 324888 318078 299457 301021 199374 202963 810868 745476 1687178 1641437 396959 392016 559743 562775 708391 686940 707193 716994 731810 738246 699138 774579 2219707 2335626 1313206 1097561 630201 619819 743957 743205 761178 767231 766715 779921 887897 884213 5878677 6105269 39.75 71.4 2
12:51:13 2024-01-23 815071 800277 186365 182369 316001 321835 360880 357830 212719 211084 270657 274516 315446 318865 5365025 5785984 7863337 7587755 1432059 1455000 276809 246594 272629 273015 325778 315554 301170 300620 200127 202008 795987 741331 1668757 1650656 398654 391359 562129 562775 704316 691372 708065 710945 732847 742943 691953 772173 2217137 2322577 1300212 1110038 625276 614456 742668 740042 757528 771779 769934 773375 888080 889453 5891621 6098496 39.75 71.4 2
12:51:14 2024-01-23 802686 799071 186351 182092 316001 320825 360988 355503 212719 211562 270067 275339 315411 319389 5374403 5782176 7759410 7534058 1405135 1456069 278496 246214 272177 273241 325848 314709 299177 301268 199166 202963 817642 748819 1668549 1631958 396959 392312 559743 565312 702253 685931 709209 710136 725467 739179 699856 773319 2210556 2327790 1310228 1108589 630201 615801 747422 740325 754724 764127 767711 774268 884918 891054 5867396 6090805 39.75 71.4 2
12:51:15 2024-01-23 802325 799672 186090 182088 315992 320303 363582 358764 212028 211816 270204 274551 315191 319316 5374403 5728565 7706882 7528642 1406100 1456207 278073 246594 276881 272372 325550 315482 298479 300913 198750 202291 804139 745476 1685922 1631922 399221 390775 559347 564477 702289 684925 712174 714368 728802 739287 696939 769501 2215285 2331103 1311040 1103663 627061 613619 740897 742139 755846 763518 772276 776328 883875 888378 5844351 6096561 39.75 71.4 2
12:51:16 2024-01-23 811178 799681 186360 181512 316001 321835 360916 358764 212062 211598 269824 275488 314426 318865 5369826 5729631 7719693 7504288 1385788 1455172 279480 245835 276808 274043 324852 315591 300818 300811 199687 202291 794349 750831 1668596 1627612 396115 393155 559596 568788 709753 688488 709172 713192 726774 738867 696874 769720 2210556 2351481 1308063 1099146 630651 614055 741229 742902 760782 765240 768109 778320 884290 884614 5872629 6090805 39.75 71.4 2
12:51:17 2024-01-23 810686 799672 185495 182088 314561 322323 362799 358188 212062 212779 269788 279200 315446 315370 5370570 5754200 7788903 7544830 1413221 1457103 276809 246594 276772 273206 326496 317376 297541 302631 199374 202114 785206 739739 1665455 1641655 396530 395379 560427 564356 708355 687280 707920 714709 731187 736627 693005 773861 2219707 2343002 1339706 1095948 624387 612622 740139 738041 756917 765328 765153 776551 889485 884724 5860940 6090919 39.75 71.4 2
12:51:18 2024-01-23 810677 802017 186082 181927 315556 321835 360336 357649 212572 211098 270204 279396 314971 319090 5374403 5814263 7867121 7587755 1429976 1457103 278271 246386 272177 272372 325287 315482 298968 302046 199687 202009 801927 742394 1670805 1648389 398654 393424 561295 562756 704178 690845 709209 710321 731379 739431 693724 771074 2213405 2316475 1328641 1110038 624387 612829 743035 737948 754724 770835 767674 774380 889669 888231 5861802 6096561 39.75 71.4 2
12:51:19 2024-01-23 796797 797943 185920 181927 315547 320633 360952 355468 212062 211781 268994 274551 315951 319316 5376106 5759708 7721862 7512500 1405135 1456904 277651 245835 276845 271922 327845 315266 300689 302866 199479 202468 825688 745476 1677146 1631848 398654 393424 559274 563571 702253 685520 709647 714368 725462 739359 697086 767047 2214978 2329734 1335280 1102282 628127 612359 742093 738197 754328 763925 771415 775521 884501 888487 5849595 6099653 39.75 71.4 2
[truncated: 183,490 more chars]
