# Supplementary material for: Methods for Estimating the Detection and Quantification Limits of Key Substances in Beer Maturation with Electronic Noses
Source: Sensors (Basel). 2024 May 30;24(11):3520. doi: 10.3390/s24113520 (PMC11175341; doi:10.3390/s24113520)
Supplement: Supplementary file 1 [file sensors-24-03520-s001.zip › Data/Acetaldehyde/raw data/Day 1/4000ppm12.txt]

Time Date R01 R02 R03 R04 R05 R06 R07 R08 R09 R10 R11 R12 R13 R14 R15 R16 R17 R18 R19 R20 R21 R22 R23 R24 R25 R26 R27 R28 R29 R30 R31 R32 R33 R34 R35 R36 R37 R38 R39 R40 R41 R42 R43 R44 R45 R46 R47 R48 R49 R50 R51 R52 R53 R54 R55 R56 R57 R58 R59 R60 R61 R62 T01 H01 Phase
12:58:00 2024-01-23 727852 714299 222542 217646 352019 360799 377733 375154 240755 241595 297687 298023 332905 337511 4578792 4933619 7082592 6847223 1254890 1296643 324365 290866 302697 304628 348742 339062 332832 333613 230763 232096 756567 722471 1629611 1573252 484048 480603 701225 706111 891268 869507 923693 931599 986997 1003114 959245 1065775 2321850 2444914 1403345 1184641 774483 757973 924442 926864 977056 982683 1011209 1026128 1152084 1160519 5370966 5552594 39.85 71.0 1
12:58:01 2024-01-23 718614 715568 221506 218507 351695 358557 378568 373208 241159 239896 297535 296868 333978 339835 4583386 4886457 7005093 6835327 1273755 1300364 324911 293628 303204 302990 347563 338545 332562 335270 231407 231314 755808 719233 1652092 1590627 485975 477828 707393 712295 888138 867041 932744 935593 977777 991670 968428 1075887 2327823 2451161 1405301 1187176 772280 761214 930998 922342 971284 982683 1023197 1032072 1146293 1148058 5350388 5569956 39.85 71.0 1
12:58:02 2024-01-23 725600 715568 221812 216936 354547 360799 376564 376383 242029 242230 291890 297458 332799 336340 4594008 4933379 7084226 6828078 1251634 1296570 327065 288852 304866 304200 345512 338582 332328 333830 229936 232062 753581 721441 1627240 1574370 484048 480603 703535 706111 894168 869507 921419 931599 986297 1000989 961327 1063462 2316986 2451161 1355235 1183798 777802 758952 925757 924965 977749 988279 1012653 1028086 1152923 1158059 5385247 5552594 39.85 71.0 1
12:58:03 2024-01-23 720665 715568 222093 218913 351767 360824 378727 374186 241762 240126 293804 297631 334159 340464 4572950 4859899 6994481 6840225 1277024 1298520 324890 294079 300328 303951 347563 337977 333337 333830 231570 231993 755808 717178 1626843 1590627 485428 477792 703822 708189 888138 868890 930254 931599 977765 991670 968193 1074052 2331135 2449423 1465181 1183798 771221 762871 931659 919656 972429 989747 1021296 1031336 1143704 1152235 5314533 5559554 39.85 71.0 1
12:58:04 2024-01-23 720656 715421 221705 217685 353974 358978 377216 374186 241727 240872 293156 298255 333870 339094 4586590 4951924 7037259 6809320 1239762 1300401 327369 288757 303651 303240 345512 339302 331825 333830 231047 231831 755808 728693 1610682 1565455 483360 482790 703220 712295 889339 864585 924792 935352 984201 997352 957811 1068857 2315257 2434461 1401389 1190586 777272 756361 925099 928850 977749 984873 1013139 1030563 1160496 1156350 5406032 5570996 39.85 71.0 1
12:58:05 2024-01-23 725827 717599 221705 217689 351519 360546 378871 373172 241193 241086 297458 297070 332905 338504 4573947 4863292 6985156 6828078 1274854 1296643 324911 294115 301736 302692 347599 338582 332832 333830 231047 233007 755808 719233 1638913 1586117 485520 481127 707393 712022 885583 866426 932317 936242 976119 991634 967741 1075631 2327823 2449423 1405301 1187176 772837 760060 930338 922342 971284 982683 1023234 1034459 1150146 1149478 5345015 5565547 39.85 71.0 1
12:58:06 2024-01-23 722724 715572 221843 217332 354798 360763 376313 374293 241159 241086 292373 298501 333978 336743 4577212 4929904 7087104 6818699 1245849 1300129 326890 288757 301278 304878 345441 339062 332832 333830 231047 232096 765839 724020 1612162 1571019 483360 480603 701225 707149 894802 868617 922077 933585 984736 1000282 959451 1065029 2318550 2434461 1343503 1184641 776140 756735 925099 924965 980022 990391 1013188 1025979 1152850 1161036 5381092 5560564 39.85 71.0 1
12:58:07 2024-01-23 718614 716472 220220 218472 351983 358557 378302 375850 242401 240100 297691 297736 331871 340062 4573947 4894187 6957180 6809320 1266741 1297600 324854 293397 302692 302991 346518 338342 332832 333830 232527 232679 764635 724537 1654699 1581381 485428 480313 707393 713307 884987 864548 933019 937846 977777 993998 964207 1077175 2327823 2434461 1468940 1188022 772328 759972 931663 927598 972665 988362 1027146 1034986 1152776 1151220 5331550 5553781 39.85 71.0 1
12:58:08 2024-01-23 726236 715155 221812 216978 352042 360799 377130 373732 241995 242275 292373 296250 332905 336450 4577212 4924107 7072634 6823208 1253022 1296730 324890 289023 300574 304664 345961 339062 332364 335754 230294 231831 751395 720779 1616331 1576897 484048 480603 701225 706946 894802 868659 923693 931599 986297 1001428 963415 1059941 2323502 2460556 1356396 1187113 778357 759294 924406 924198 981190 990464 1013376 1026128 1152923 1158059 5389777 5559554 39.85 71.0 1
12:58:09 2024-01-23 719439 712264 220502 217490 354547 359098 377733 372056 242272 241051 292259 298640 331906 338577 4580051 4903350 6972091 6813836 1257466 1300438 326855 288757 302231 303915 346518 337589 333591 333830 231407 231670 752866 728171 1612393 1576284 485083 477755 704393 712295 888138 865130 930292 937379 979916 991634 965085 1078918 2331786 2422891 1492399 1190567 771221 757844 933028 926204 968530 984873 1022567 1031847 1155381 1151420 5333344 5565054 39.85 71.0 1
12:58:11 2024-01-23 726788 715568 222381 217455 351974 360472 378605 375489 241159 241086 297696 296215 332869 336945 4580051 4910331 7041108 6830435 1257082 1296643 323877 294049 300856 304165 346275 339062 330822 336229 231083 233691 749268 717178 1610990 1576897 484737 482753 702294 708189 893534 869274 927517 934210 986150 1003901 966121 1062934 2327429 2466877 1343503 1183798 777802 764495 922439 926204 981961 992584 1015416 1028361 1153497 1158022 5389777 5552594 39.75 71.0 1
12:58:12 2024-01-23 719435 712264 221661 217117 354798 359676 377733 371500 241228 241765 292659 297944 331906 338577 4577212 4898260 7013792 6801101 1253262 1296606 326890 288757 302231 303275 347756 339062 333807 333324 232527 232027 761956 726611 1649233 1576897 485428 480639 706391 713666 888679 866399 932870 939576 977740 994547 964674 1078608 2327823 2423281 1424674 1188811 770554 757806 929679 923568 973090 982683 1023197 1032398 1152923 1148058 5322360 5562559 39.85 71.0 1
12:58:13 2024-01-23 725722 715057 221883 216444 352055 360799 377130 373732 241228 242446 292182 297148 332905 336486 4573947 4924107 7082780 6828078 1250273 1296643 324890 293404 300820 304664 345512 338582 332832 334296 230132 232027 749923 720413 1629365 1576284 485083 481028 703220 707504 893166 871982 923544 931452 986923 1003114 963415 1065775 2324705 2452901 1352483 1184641 777802 760565 922476 924309 980530 990483 1012419 1026128 1152106 1158022 5388064 5552594 39.85 71.0 1
12:58:14 2024-01-23 718925 712228 220467 217642 354047 358557 378302 372091 242272 240677 292803 298049 331871 339057 4573947 4900887 6972066 6799942 1257466 1298557 328600 288554 304603 303240 345476 337552 333807 333830 231518 234286 759553 728578 1610628 1576610 485428 477611 706013 712221 888216 864548 930177 937379 978494 996106 964099 1075850 2323611 2427410 1413126 1187245 769533 756361 931696 924965 968530 984873 1022025 1033906 1152923 1150569 5324345 5562086 39.75 71.0 1
12:58:15 2024-01-23 726825 714560 222582 217117 351974 360763 377697 374030 240420 241765 297535 295767 332602 336998 4570686 4905562 7059759 6832580 1256204 1294770 323616 293404 300820 303914 348532 338512 331574 336595 230187 233828 754337 719233 1628507 1576336 485083 480458 702720 707651 894802 868659 927517 930129 984772 1001697 964511 1063010 2321850 2458630 1349794 1183798 777802 761214 922476 924309 981688 988315 1010980 1026128 1151289 1159734 5389777 5552594 39.85 71.0 1
12:58:16 2024-01-23 717681 712300 220502 217486 354047 359953 378266 372056 242644 241086 292182 298084 333906 338577 4573524 4910238 6986389 6809320 1256223 1302200 327845 288504 304381 303026 346933 339192 333771 333649 232121 233992 751395 728693 1621400 1576897 485428 477864 708237 713307 885583 864585 932965 940915 977802 991634 964785 1078998 2326169 2425241 1484259 1187203 771734 756361 931696 926280 968530 982611 1020253 1032398 1152120 1152235 5322398 5529971 39.85 71.0 1
12:58:17 2024-01-23 727340 713544 222546 217152 351979 360799 377733 374030 240957 241765 297077 296008 332905 337511 4570686 4912543 7059759 6835327 1256166 1298575 324749 288757 302697 303736 345854 337904 331682 336704 230294 231670 757279 719111 1650949 1576897 484737 480639 703220 708799 894802 869926 925670 931599 983345 1001697 964099 1064958 2321179 2458630 1364221 1184641 777802 761214 923703 924965 981961 990483 1012419 1026128 1152106 1158059 5380371 5544491 39.85 71.0 1
12:58:18 2024-01-23 718682 712300 221156 217939 354047 359134 377733 371795 242475 241086 292378 298084 331906 338062 4564172 4905589 6975062 6791198 1259814 1302274 327782 288373 302692 302565 347040 338582 332279 333306 232384 233007 758750 726092 1612556 1580783 486467 480639 706391 713307 885583 865812 933019 937416 975656 993998 964785 1078229 2324516 2427564 1396235 1188893 769533 756735 931659 924965 968530 982647 1021742 1033906 1152923 1148906 5322398 5559554 39.85 71.0 1
12:58:19 2024-01-23 726825 715066 222546 216780 352051 360835 378036 373732 240755 241765 296694 297495 332869 336159 4577212 4914754 7062396 6829474 1246576 1296730 325380 293250 303273 304592 345961 339062 332562 335754 230329 234386 758060 721441 1624977 1572135 484048 481695 701225 707687 891973 868659 923693 932930 984809 1002405 962047 1065000 2324516 2451161 1359225 1182955 777802 761214 926414 924965 977749 989747 1010980 1026166 1152923 1160555 5380371 5552594 39.85 71.0 1
12:58:20 2024-01-23 717081 715385 220467 217863 354047 358629 378302 373208 242644 240339 296904 298049 331639 339370 4578792 4888895 6967104 6809320 1273125 1300312 324911 294079 303666 303275 347349 338436 332077 333830 231605 231314 755808 717178 1625063 1586117 486245 477864 707894 710275 888769 867041 932355 935352 975693 997389 971293 1075887 2327823 2449492 1405301 1184641 772837 761251 930998 922342 971321 982719 1023234 1029391 1147461 1148906 5325732 5552594 39.85 71.0 1
12:58:21 2024-01-23 723808 715061 221466 216483 353825 360835 376600 374066 241193 241926 291890 297596 333978 336304 4578026 4947759 7069084 6801290 1238362 1296643 327136 289108 304640 304165 345441 339542 331861 335306 231407 231993 755808 726611 1615287 1565111 483773 482790 701225 710275 892267 867041 926605 935593 986297 1000282 958565 1068857 2316903 2434461 1407258 1184641 776140 756361 925099 928191 977749 988315 1013214 1030601 1158851 1158059 5372693 5544781 39.85 71.0 1
12:58:22 2024-01-23 722302 712264 221883 217824 350885 359135 378655 376112 242029 241657 293841 296766 332300 339946 4568607 4846772 7005093 6830472 1272807 1300438 324890 293736 300364 304200 347599 338342 333337 333830 231407 231831 755256 717178 1621442 1590627 486245 477864 705184 710275 889857 869507 933019 934912 979953 997425 970603 1072788 2331135 2449423 1407258 1184641 771734 763412 931424 921688 972702 991183 1020253 1032398 1144634 1152235 5292015 5554043 39.85 71.0 1
12:58:23 2024-01-23 718614 714878 221599 217619 353965 358450 376457 375310 241796 241622 293388 300593 334087 339057 4564172 4948405 7043863 6795092 1237329 1296680 325380 288757 302763 303240 346032 339322 331861 333830 231083 232027 755808 728171 1611330 1565455 484737 483473 703859 713307 890636 865812 926330 938117 985598 997389 961091 1068865 2316903 2436758 1463146 1190572 776693 756361 925757 930205 979598 984873 1015416 1031336 1162143 1159734 5395328 5566557 39.85 71.0 1
12:58:24 2024-01-23 724543 715568 221741 217719 351839 360425 378763 375318 241900 241051 296694 296659 333978 337293 4563577 4832193 6975830 6828078 1268853 1296643 324766 288856 302776 304700 346553 337277 333337 333830 232101 231670 754337 716154 1627403 1586117 485083 477828 705391 708189 888138 869963 932965 931599 977802 997425 967018 1071187 2327823 2445952 1409214 1177880 771734 763412 930338 919693 973393 991183 1020253 1031336 1143704 1152854 5284154 5548178 39.85 71.0 1
12:58:25 2024-01-23 716571 715270 221666 217467 352046 357515 377432 374400 241658 241514 293010 297148 330911 339611 4580051 4947116 7041108 6799942 1233492 1295724 324854 288021 302763 302955 345476 338289 331897 333830 231443 231670 755808 728414 1625847 1565111 484048 483473 704393 713034 893534 865812 924831 936751 984076 999540 959245 1069620 2315257 2435031 1405301 1187296 776693 756361 923703 928886 977749 982647 1016962 1032978 1162796 1160427 5392313 5561696 39.85 71.0 1
12:58:26 2024-01-23 723289 715568 221506 217297 351411 359676 378907 372614 241193 241086 297324 295181 331906 339094 4556932 4832494 6975481 6825547 1260714 1297563 324663 288757 301772 304700 343440 338342 333555 333595 231804 231636 758750 721441 1597182 1580783 484048 477864 706391 707149 887507 871288 933019 931599 978494 999576 966333 1071987 2326169 2440216 1441013 1179593 771183 763412 929676 923568 976823 995391 1024215 1028982 1143630 1153757 5295721 5542124 39.85 71.0 1
12:58:27 2024-01-23 716571 714466 221741 217083 352051 357982 378281 377451 241159 241051 297086 297113 331871 339244 4567833 4933379 7057696 6776660 1245458 1297652 324854 288757 302620 302283 347563 339542 331287 333830 231047 231842 754337 726611 1646050 1572135 485864 483473 703220 714322 894913 863250 926330 939465 986997 991670 962047 1069296 2318550 2441948 1295201 1198244 780138 759934 929052 931565 978252 984727 1017000 1034209 1161996 1154644 5415532 5552594 39.85 71.0 1
12:58:28 2024-01-23 726784 716944 221564 217451 352019 360835 378835 372578 241159 241051 293087 296250 332905 335938 4564575 4836866 6986549 6818699 1269762 1296730 325344 288757 301841 305093 349273 337516 333212 333830 231768 233335 746369 720413 1614931 1586117 485428 477828 706391 709194 888101 870506 933019 933585 978457 1000282 968391 1073976 2335743 2452983 1411170 1181195 772837 763228 932364 923568 976128 993286 1020216 1032072 1145754 1155502 5276647 5552594 39.75 71.0 1
12:58:29 2024-01-23 715490 713540 221812 217117 351690 358234 376564 375154 241159 241425 292803 297113 330876 339611 4570122 4951924 7031783 6781184 1244568 1294889 324854 288852 303850 302354 347599 339062 331287 335501 231012 233335 752866 724537 1655973 1574370 487045 483131 703220 714322 894168 862028 927376 940115 986297 996106 963710 1074456 2322460 2441346 1367102 1196596 778357 759590 927732 927460 976363 985291 1016273 1033546 1162143 1155502 5410768 5552594 39.85 71.0 1
12:58:30 2024-01-23 728613 715568 221466 217420 352055 360799 378532 371830 241159 241015 292803 298131 332869 335428 4556932 4840654 6986389 6818699 1267945 1296730 324854 288852 301841 304664 346239 337241 333807 333830 231372 233335 755256 716154 1648649 1585882 484737 477792 705184 708152 888138 871870 934300 934260 982576 999641 970292 1074942 2329089 2446592 1409214 1178670 771107 764495 932716 919656 974085 992584 1020216 1034459 1143704 1152235 5276647 5543216 39.85 71.0 1
12:58:32 2024-01-23 715453 713544 221812 217117 352051 357443 377697 374364 241124 241051 293119 297113 330911 340333 4564575 4942651 7037483 6771805 1244866 1294889 325344 288757 304566 302779 347284 339803 331287 333830 231047 231993 752866 726611 1608847 1571019 485864 483473 705184 714211 895713 865167 927614 940949 986886 999641 962956 1071112 2316903 2440216 1457041 1194824 777802 756361 927073 929504 979333 984873 1013898 1032072 1162143 1158022 5399182 5552594 39.85 71.0 1
12:58:33 2024-01-23 725717 715568 221621 217425 352055 360605 378835 372021 241193 241086 292999 295974 333978 336413 4549075 4839407 6975830 6820625 1258877 1296730 324854 288757 301736 303594 344403 338306 333572 333830 232065 233335 758750 721441 1640884 1580783 484011 480458 707821 709074 889391 873222 933632 931603 980574 1003114 967018 1071633 2325155 2443681 1478154 1174479 776603 760027 927732 922342 974943 993989 1022754 1026128 1146293 1154684 5295721 5543216 39.85 71.0 1
12:58:34 2024-01-23 715527 715307 222350 217117 352046 359676 378907 374364 241090 241765 293010 297113 332138 339538 4558454 4924267 7004454 6792791 1249821 1296730 325871 288852 305534 303275 347528 337552 332832 336084 230763 234451 749923 726805 1613441 1576610 487508 477647 703183 715169 893203 864548 927538 940819 986150 993998 962010 1072438 2324516 2436758 1355587 1197491 774483 758379 929020 927497 974943 984873 1018388 1035416 1158543 1155497 5349176 5543216 39.85 71.0 1
12:58:35 2024-01-23 723534 714560 221160 217794 351983 360183 376264 374328 242440 240304 297114 296250 332405 337548 4558454 4898608 6999334 6801064 1254890 1296730 323877 288757 303703 303879 348495 338014 331538 336193 230152 233828 754337 719233 1617486 1575519 485428 481282 703220 708189 891937 873185 924754 931599 984736 1003114 967496 1063202 2321850 2458630 1344073 1184641 778357 763412 922476 922342 981961 991183 1014657 1028361 1152923 1158059 5378368 5540581 39.85 71.0 1
12:58:36 2024-01-23 717594 715572 221470 217117 354038 359351 378281 371464 242237 241051 292182 298501 331836 338541 4563577 4886938 6962720 6781577 1256969 1300363 328368 288581 305580 303097 346133 338123 332617 333649 232676 233912 749268 726611 1653332 1576897 485428 481708 708396 714322 885583 865812 934300 942257 977729 996814 965611 1078998 2325155 2427564 1411302 1188022 770696 759442 931659 927598 971321 982683 1023197 1033906 1153753 1151383 5314705 5543216 39.85 71.0 1
12:58:37 2024-01-23 726517 714560 222537 216444 352055 360835 377130 373732 240922 245522 292807 296215 332405 336212 4558454 4912543 7059759 6821251 1242232 1296656 326749 288613 302550 304449 347546 338878 331825 333830 230850 231831 754337 725445 1627865 1562889 483704 483131 701225 712113 894918 867041 928314 935577 986997 1000282 959208 1066128 2315856 2432734 1433033 1184641 775587 757844 925099 928155 980530 987581 1010980 1030563 1158814 1158059 5359807 5543216 39.85 71.0 1
12:58:38 2024-01-23 719707 715563 221461 217794 350881 358557 378871 372911 241159 240677 297691 297915 330911 339611 4555203 4837380 6989902 6829474 1263905 1296656 325434 288649 302232 305129 345441 337003 333572 333253 231768 233335 755808 717178 1627146 1580783 485377 477828 706391 708152 888138 871159 935682 931599 978494 1000282 967741 1073976 2327823 2441948 1413126 1176992 773106 763412 930338 921035 974943 993989 1023197 1031336 1143704 1154684 5286316 5543216 39.85 71.0 1
12:58:39 2024-01-23 716534 713544 221847 217455 352055 358018 378266 374400 241124 241086 292803 296763 331871 340612 4567833 4959364 7025106 6782312 1251271 1296643 325380 288757 304603 304326 348577 339062 331825 336229 230850 234451 764032 724020 1611353 1575779 487662 482228 703220 713887 890673 864548 927538 940819 983274 993998 962047 1072438 2325155 2434461 1361344 1199871 776160 758363 929676 927460 976363 984873 1019114 1035416 1158814 1156314 5389777 5542939 39.85 71.0 1
12:58:40 2024-01-23 726751 711971 221156 218101 352051 360799 376564 371760 241900 240846 292935 296801 332370 335174 4560196 4849637 7002570 6809320 1260289 1297379 324730 288757 301489 303275 346773 340228 331825 333830 231768 233007 755068 717178 1599310 1576897 484048 483473 707894 710275 889669 868389 930177 931599 983504 1000647 967348 1069620 2318550 2451161 1484259 1177831 774483 761214 926414 922342 978911 991183 1019841 1025361 1147955 1152744 5337677 5543216 39.85 71.0 1
12:58:41 2024-01-23 718614 714555 222199 216780 352055 359640 378907 372056 240952 242230 292754 297804 333978 338640 4560196 4875994 6952172 6790871 1254890 1298520 325588 288757 302692 303027 346518 339062 332598 333324 232527 231577 750718 724537 1637756 1576897 485484 481659 707393 714322 885707 865812 933019 939539 975620 993998 964170 1078998 2323502 2425241 1407535 1188022 768900 758915 931659 926280 970594 982647 1022432 1032398 1152084 1148943 5314533 5552594 39.85 71.0 1
12:58:42 2024-01-23 724800 713544 222350 216444 351695 360546 377446 376116 240617 242033 292900 295869 332764 336304 4563350 4905562 7062621 6809320 1242513 1293970 325906 288757 301768 304200 347510 338582 331861 333830 231372 232027 749268 725573 1631441 1565111 483704 482035 701225 709231 894530 867041 926330 934248 987636 999531 959282 1069447 2315220 2432599 1407258 1184641 775587 756765 924442 927412 977749 982683 1013972 1029094 1158814 1157168 5353909 5535313 39.85 71.0 1
12:58:43 2024-01-23 721531 715385 221599 218075 350445 358414 378727 375318 241055 240703 293683 296075 331871 339538 4549113 4839858 6971037 6809320 1260714 1294889 325611 288757 302482 304664 344957 337003 333807 333000 231407 233171 755808 717303 1634544 1581381 484737 477828 706391 707651 888138 870579 935015 931599 978494 998834 967018 1074946 2323502 2436721 1413126 1175316 770906 763412 929020 919656 974252 992584 1021705 1030563 1143704 1154684 5282529 5546094 39.85 71.0 1
12:58:44 2024-01-23 716385 714482 221705 217355 351875 358378 378122 376806 241124 241086 293119 296250 330876 340076 4561320 4940693 7022457 6781878 1244149 1296730 324890 288766 302656 302977 347040 339302 331323 333830 231047 231636 754337 726092 1619314 1567677 486208 483473 703220 713814 894802 864548 926330 940152 987555 991742 963415 1069626 2315856 2441333 1343503 1193967 777802 756361 929020 930205 977749 984873 1013935 1029354 1162143 1159494 5386340 5546682 39.85 71.0 1
12:58:45 2024-01-23 726904 715508 221329 217117 351938 360799 378871 372056 241658 240730 292182 295526 332905 336450 4555203 4826548 6952224 6801177 1258213 1296730 324890 288757 300820 304914 345476 336200 333572 333830 231407 231797 755808 717178 1655488 1581108 484048 477828 706391 708152 888142 871196 935015 931599 978494 1000282 968502 1074014 2327823 2436758 1443007 1175316 771412 763953 930338 920998 976363 993275 1025566 1032978 1147461 1155466 5286361 5543216 39.85 71.0 1
12:58:46 2024-01-23 715261 713544 221883 217619 351803 360056 378266 375154 241159 241086 292978 297915 330911 340092 4551955 4933645 7013132 6762656 1247741 1294889 325380 288852 301489 303027 347599 338306 331556 335754 230368 231670 751395 722471 1608513 1574370 487353 483204 703220 713147 894168 863936 926183 940819 986297 991670 962047 1071187 2323502 2434461 1379871 1192622 776693 758379 930338 928723 979609 984836 1018689 1037244 1159493 1157924 5401342 5537438 39.85 71.0 1
12:58:47 2024-01-23 722724 715297 221156 217828 352055 360474 378237 372091 242146 240304 297114 297705 331604 336522 4555203 4867107 7003807 6781577 1254890 1294889 323390 288757 302770 303311 346255 339542 330822 333830 231407 232679 756518 717448 1623281 1576897 485083 483473 706391 710275 892267 868659 927575 933585 984201 1000418 964890 1065366 2315257 2455145 1433033 1182000 777829 764364 925062 921923 981924 992439 1019654 1028554 1152923 1154681 5364597 5543216 39.85 71.0 1
12:58:48 2024-01-23 718614 715568 221812 216966 354047 359387 377130 373202 240957 241086 291733 297650 330946 337548 4550527 4884686 6942481 6762164 1256572 1296663 325871 287990 304713 303275 345996 338582 333807 333089 231768 233335 751395 726092 1616601 1576284 485428 480639 706391 713307 888138 864585 933019 938782 979223 993998 964785 1075512 2326364 2423281 1396564 1188811 771734 760009 932364 927598 972665 988011 1023234 1033906 1152923 1152235 5314255 5548737 39.85 71.0 1
12:58:49 2024-01-23 725451 713544 222194 216448 352055 360799 376564 373172 240755 242275 292182 296008 331906 335501 4551679 4891306 7062733 6786460 1241016 1294889 328564 288757 303703 304664 344921 339062 332598 333830 231407 232062 756607 724537 1641727 1566565 484048 482790 703146 709734 894918 869507 924867 935577 987636 1003901 963710 1066015 2317515 2433865 1435028 1188022 777272 758511 925099 928886 980530 988952 1017727 1029391 1158851 1158022 5356705 5533837 39.85 71.0 1
12:58:50 2024-01-23 723047 714560 221852 217490 350881 359676 378604 372091 241159 240677 293119 294429 331906 337548 4537375 4817249 6966505 6809320 1259814 1294889 323947 288757 300820 304878 344439 336949 333572 333830 231768 231670 760222 717851 1633285 1586117 485428 477864 706391 709231 888138 870632 934300 935593 981878 999641 970146 1074980 2331786 2448332 1469251 1180433 771734 763412 933028 920998 973812 992584 1021705 1031884 1143704 1153051 5286316 5533837 39.85 71.0 1
12:58:51 2024-01-23 715917 712535 221847 217455 352055 358329 376299 374030 241159 241086 292803 297806 332895 339094 4551955 4919351 7013132 6752485 1243679 1294889 324627 288757 302656 302354 347040 339062 331323 333866 231343 233335 754337 725573 1637957 1567677 486245 483473 705184 714211 895713 865167 924716 940915 986923 999641 963266 1070714 2318550 2440216 1397477 1194824 778386 756361 927732 930203 977749 984873 1015416 1030893 1162143 1154681 5391477 5535313 39.85 71.0 1
12:58:53 2024-01-23 724694 714555 221692 217152 352051 360835 377733 371500 241159 241051 292246 297603 332173 335938 4542590 4822109 6957180 6809320 1260714 1295688 324627 288757 300856 303594 344439 337552 333337 333830 231047 231670 755808 718087 1644514 1580783 485083 477719 707356 709084 888216 871982 932870 931452 979880 1000282 968465 1072788 2327823 2440216 1445002 1175316 771107 763412 927658 920345 974943 993286 1022469 1030601 1143704 1153867 5276910 5529890 39.85 71.0 1
12:58:54 2024-01-23 715317 713044 221852 217211 352055 358018 378035 374364 241124 241086 292182 296285 330876 339611 4537337 4914888 6989902 6771805 1248969 1296730 325380 288757 301313 303240 347040 337552 330965 336084 230763 234121 749923 725445 1628034 1575921 488204 477683 703220 712221 893203 866426 928895 940819 983348 993998 962010 1072475 2321850 2431009 1349830 1197374 774483 756735 930338 928191 974252 982647 1016938 1035454 1157993 1156350 5353935 5527134 39.85 71.0 1
12:58:55 2024-01-23 723771 713544 221156 217642 352051 358629 377162 371795 241228 240304 292182 296215 330911 336248 4542590 4854654 6985156 6781614 1256223 1294889 323651 288757 304171 303701 347756 339877 330571 333830 231661 233119 745771 717178 1629470 1578853 485428 484157 706391 710275 888043 871288 929556 932893 983504 1005244 968912 1066316 2318550 2452901 1397477 1177880 776140 762837 924442 922342 980530 991183 1019841 1026128 1152106 1153866 5345458 5525947 39.85 71.1 1
12:58:56 2024-01-23 717365 714560 221847 216478 352055 359098 376600 372938 241159 241501 291737 297148 330911 337273 4537375 4867192 6919878 6752485 1264323 1300363 324766 288541 302549 302636 346411 337407 332220 333758 231661 232971 756518 721296 1647210 1581381 486245 481064 709401 714322 888138 867041 935682 939576 975693 991706 967018 1075887 2321850 2436758 1407258 1187176 771183 758989 930338 925622 972147 982719 1024729 1033868 1152923 1148943 5305127 5529890 39.85 71.0 1
12:58:57 2024-01-23 723808 714290 221656 216444 352051 360763 376564 373172 241159 242105 292145 296905 332681 335464 4537526 4905562 7041108 6797408 1237397 1291107 327282 288278 303850 304022 346810 338952 331646 333830 231407 231349 754337 726092 1633854 1562889 484700 483473 704393 713307 893534 867041 927465 935388 984772 1000989 959282 1069620 2312564 2431009 1435028 1187176 778357 755629 925099 929545 980567 982719 1016901 1029428 1162143 1159734 5363301 5529890 39.85 71.1 1
12:58:58 2024-01-23 721568 714551 221537 217152 350921 358593 378871 372649 241159 240882 297609 294874 331906 338577 4545468 4797715 6951983 6807898 1262095 1294778 326749 288613 305082 304700 343440 337039 333337 333830 231407 233007 744919 718362 1612962 1585882 484737 477864 705891 710275 888138 869926 933019 931599 979953 998834 968465 1074861 2326169 2445952 1409214 1177917 771734 763412 929639 921035 973562 992584 1021742 1033697 1143704 1153051 5276910 5520518 39.85 71.1 1
12:58:59 2024-01-23 713389 711533 221661 217974 352055 357515 376299 374328 241124 241051 292392 298023 330876 339611 4542590 4933619 7020546 6777465 1251309 1296730 324925 288554 302942 303097 347563 337552 331502 335754 230885 233992 749923 722471 1618526 1574041 487735 480639 702720 713814 892267 865783 927575 940819 985598 991670 962047 1072788 2318550 2434461 1377914 1199871 774483 756698 929020 924122 975671 984177 1018388 1035454 1158851 1154717 5370966 5523178 39.85 71.1 1
12:59:00 2024-01-23 725870 713544 221156 217152 352051 360255 377167 371500 241193 240304 292182 296250 330946 335975 4556932 4841700 6987591 6801290 1256204 1294889 323877 288757 301313 303275 346773 339469 331359 332531 231605 233299 755068 717178 1616727 1575779 484737 483473 707429 710275 889705 869507 930292 932930 983504 1000719 967055 1066241 2318550 2449423 1476119 1177880 774483 762295 924442 921035 977749 991183 1021296 1026128 1149657 1154681 5342749 5527424 39.85 71.1 1
12:59:01 2024-01-23 719711 713549 222234 216478 352055 359387 378871 372649 240918 241345 291986 298023 333978 336853 4549769 4878430 6975830 6781184 1250138 1296663 325800 288766 301736 303275 345476 336527 332868 333830 230365 231831 755074 724537 1611666 1572430 485428 477864 702294 711789 887773 866426 929630 938080 984201 994694 962730 1075887 2324516 2421556 1397477 1190683 771734 756164 931696 927412 970631 982611 1019841 1035454 1153789 1154684 5291939 5535313 39.85 71.1 1
12:59:02 2024-01-23 722535 711538 221541 217642 352631 360220 376313 376116 240283 240979 292982 295663 332764 336816 4549769 4887017 7022793 6781619 1245458 1291218 325380 288757 299908 304200 345512 338067 332364 333649 230168 232096 756567 721441 1619084 1567677 484527 482072 701225 708226 894499 870579 924831 934248 986937 1003114 963415 1066279 2318550 2443681 1355235 1182955 778586 759945 927073 926280 980530 990391 1013139 1029094 1152923 1161377 5359807 5524458 39.85 71.1 1
12:59:03 2024-01-23 717155 714878 220873 217584 353938 358378 376987 375099 242471 240463 292109 297874 331836 337511 4549075 4858616 6947166 6781184 1271936 1294889 324911 288852 301701 302977 346518 337516 332832 333830 231372 232679 762923 717178 1621381 1584755 486245 481659 708396 713814 888138 867041 935682 936678 977952 991670 968428 1077423 2326169 2443409 1407258 1188022 774483 762294 934345 924965 974085 988315 1026226 1035942 1152923 1148943 5316757 5533420 39.85 71.1 1
12:59:04 2024-01-23 718614 713439 221710 217689 354720 359460 376349 375850 241124 241015 292326 298049 330911 337220 4549075 4915429 7023797 6742788 1239762 1294889 323912 288517 302656 302283 345996 339062 331287 333830 231372 233171 754337 726611 1619063 1567405 484760 483473 704219 714322 894802 865812 927652 939448 984809 998798 964099 1071633 2315856 2434461 1401389 1192268 777802 755687 927732 930865 977749 984873 1015379 1029391 1162143 1162000 5382853 5527817 39.85 71.1 1
12:59:05 2024-01-23 726629 714988 221670 217572 351627 360438 378532 374258 240952 240677 292241 296975 332138 336450 4549075 4817249 6967685 6799942 1257044 1294889 324365 288852 303850 304165 343405 337552 333572 333794 231447 233335 757279 719748 1605104 1581381 484048 477598 706391 708152 888226 871196 933019 933585 978494 1000282 967018 1072751 2327549 2434461 1413126 1175316 771117 763412 929714 921442 974943 993989 1026792 1032978 1147461 1155429 5276888 5530851 39.85 71.1 1
12:59:06 2024-01-23 714404 714796 221816 217211 351726 357407 377661 373732 240698 240641 292937 297915 330841 339611 4530846 4912517 6985156 6753048 1247741 1291218 324854 288554 302697 302991 347372 337516 330786 335481 230652 233335 749923 722292 1627645 1572135 486971 480603 702222 714322 893534 863936 928846 940819 984201 991670 962010 1071149 2318550 2434461 1363264 1197374 776693 758379 930338 931291 978911 984836 1018964 1037244 1161969 1158745 5376907 5521598 39.85 71.1 1
12:59:07 2024-01-23 724731 713544 221085 217459 351983 359387 375256 372021 241193 239896 292803 295958 331373 336998 4539697 4868472 6985156 6757304 1254890 1292864 323877 288761 300820 303275 345441 339542 331789 333830 231768 232679 755068 717178 1608091 1576897 484737 483473 707894 710275 889669 869507 930254 934248 982770 1000683 967704 1068979 2315257 2449423 1488329 1181735 776160 764364 927036 922158 979760 992835 1022679 1028554 1150399 1153793 5348751 5524458 39.85 71.1 1
12:59:08 2024-01-23 719196 715119 221710 216444 352051 359604 378505 373465 240755 241086 291939 298059 330911 336998 4550541 4875400 6967409 6771805 1249933 1293970 325871 288400 304225 303240 345476 336490 333807 333559 231012 231831 746981 725573 1605193 1572135 485428 477792 705121 712295 889400 865812 931617 939448 982770 991634 964785 1078229 2324668 2423281 1376902 1188022 771734 761170 933028 927561 973356 982647 1023234 1035141 1155963 1152235 5297702 5533837 39.85 71.1 1
12:59:09 2024-01-23 725758 713035 222659 216439 352019 360763 376528 372614 240386 241443 292246 297603 332370 335428 4537413 4902076 7032246 6762164 1237177 1291218 325906 288278 301278 302919 344921 337983 331825 333830 231047 231797 754337 723503 1616317 1562889 484048 482753 701225 710275 891937 869507 927652 936907 987636 1004613 964809 1071671 2313135 2435595 1400655 1185418 776663 760009 926414 928155 980991 991832 1014786 1031298 1155461 1164670 5333344 5515080 39.85 71.1 1
12:59:10 2024-01-23 717594 714800 221812 218472 352015 358269 377697 372091 241159 239560 297498 297527 333333 338577 4536459 4821101 6962720 6790871 1270044 1294889 324622 288856 300820 302991 347284 337552 332832 333830 231407 231670 754337 717178 1645346 1586117 487316 480603 708396 711789 890033 870110 934110 939502 983311 999641 972526 1077310 2329089 2451816 1409214 1184641 773943 763412 935691 922342 973393 990447 1024691 1034986 1147955 1153867 5276647 5520518 39.85 71.1 1
12:59:11 2024-01-23 717433 713040 221656 217152 354547 358557 375435 373732 240755 240846 292182 298049 330841 336998 4539697 4919653 7003807 6753062 1241769 1291218 324627 288982 302656 302034 346275 339542 331323 333830 231012 233335 743469 726333 1622494 1566565 485484 483473 705184 716008 897027 865167 928314 940004 989064 999641 963266 1073976 2315257 2440216 1401389 1193967 777802 757919 928323 932893 977749 984873 1013898 1032361 1164621 1157168 5380371 5533837 39.85 71.1 1
12:59:12 2024-01-23 724140 713544 221501 217974 351983 360799 378266 373729 241124 240641 292595 295320 331906 335428 4530318 4812837 6933307 6790563 1255252 1294889 323912 288766 300856 303275 343405 337589 333519 333324 231804 233007 746369 719233 1606708 1580033 484737 482608 708359 709074 890749 874467 933632 932930 983467 1004533 968465 1072713 2321850 2440216 1458966 1173643 773323 760602 927732 922342 976363 993989 1022754 1029094 1149657 1155649 5284305 5521608 39.85 71.1 1
12:59:13 2024-01-23 718650 713544 221847 216746 352046 358593 378510 371500 240755 241595 292145 296250 330911 336724 4536459 4867078 6922046 6762427 1255603 1294889 325835 288314 302408 303027 345476 338306 333337 333036 231590 233504 752866 725445 1657509 1576610 486814 480458 707550 715338 889363 865775 935015 940819 979714 991706 964853 1078718 2323502 2420085 1488329 1188022 771221 756176 934345 926939 971284 982683 1023197 1035416 1154606 1152235 5293874 5524458 39.85 71.1 1
12:59:15 2024-01-23 725456 713040 222890 217117 351983 360763 376564 372614 240352 241086 292182 296868 331906 335428 4539697 4887017 7031783 6790871 1241588 1291218 325906 288852 302268 303914 347756 338529 331538 333722 231427 233828 754337 725573 1615164 1564729 484737 483095 702720 710275 894802 870632 926804 936907 987636 1002405 961899 1069620 2314209 2431009 1407258 1184641 776693 756735 926414 927412 981961 990447 1013898 1031336 1157136 1163022 5333344 5515080 39.85 71.1 1
12:59:16 2024-01-23 717631 713544 221656 217794 350557 358557 378568 372911 241090 240100 297114 296180 330911 339094 4536459 4807990 6952172 6790563 1259814 1296663 327868 288504 302623 304985 347546 337407 333699 333378 231625 233299 760222 721296 1616362 1576897 484355 480349 709247 708152 889002 872468 934300 931452 983504 1003114 970566 1072751 2316903 2440216 1486294 1173643 774207 761214 929020 922342 977056 993989 1020253 1029094 1151289 1154681 5284267 5520518 39.75 71.1 1
12:59:17 2024-01-23 718614 714592 222385 217117 352055 359387 378871 372649 240386 241765 292182 298095 330911 336962 4542590 4867078 6942203 6773818 1253463 1294778 327210 288170 302549 302776 345854 337078 333121 332783 232328 233171 754337 725295 1636259 1576610 486467 482035 706391 714953 888226 865812 933019 940819 978494 991670 964207 1077317 2316903 2418370 1418917 1184641 770002 756735 933028 926111 970594 982683 1023197 1033906 1153753 1152235 5292128 5524458 39.85 71.1 1
12:59:18 2024-01-23 722499 711528 222506 217515 351983 360763 376264 372056 240386 241765 292182 295320 331871 335464 4530781 4888161 7032309 6763447 1234260 1294741 326714 287729 301701 303915 343405 337589 331467 333577 231320 233335 754337 724020 1620779 1562079 484048 483131 701225 710275 892267 867634 926841 934653 986900 1000282 959282 1069620 2309278 2427564 1405301 1184641 774483 756324 925099 927525 980530 988315 1013935 1032072 1157993 1161377 5338935 5512121 39.85 71.1 1
12:59:19 2024-01-23 721241 713544 221311 217117 350347 359387 378245 371464 240755 240677 293215 296349 330911 336998 4526764 4792132 6950076 6796879 1258915 1293970 323877 288757 302733 303780 346211 338545 332796 333360 231804 233171 752168 717178 1644251 1576897 483704 483473 709167 709771 889705 871159 931654 931599 983504 1000683 968502 1071671 2318550 2444182 1492399 1173643 774483 763130 927732 922342 977749 993286 1022754 1028361 1149620 1153829 5308757 5515080 39.85 71.1 1
12:59:20 2024-01-23 719639 713040 222667 216931 352055 359676 378871 372056 240386 241215 292241 297008 330911 336998 4536138 4867994 6969951 6752523 1251712 1298511 325835 288829 304497 303275 345476 338056 333735 333324 231768 231636 751395 725573 1621208 1574370 484760 477900 706391 713814 888955 865812 934349 940819 981379 991742 964890 1078925 2321179 2418370 1480189 1187250 771734 756164 934345 926147 971284 982683 1022469 1034642 1155461 1153597 5291826 5533837 39.85 71.1 1
12:59:21 2024-01-23 723596 711528 222542 217122 351983 360763 376600 373208 240386 241086 292827 297495 333424 336707 4546845 4888133 7052664 6762164 1236025 1291218 328600 288170 301736 304664 344403 338342 331861 333830 231505 232027 754337 723503 1603729 1562889 484048 483473 701225 710275 894918 869507 926183 935352 989035 1001697 962047 1066203 2312564 2431009 1407258 1184641 777272 756698 926414 928850 980567 989711 1013898 1032072 1158851 1161377 5342749 5516582 39.85 71.1 1
12:59:22 2024-01-23 718577 713549 221497 217828 351132 358342 378014 375016 240952 240019 293484 295869 333039 338911 4537413 4811722 6962720 6773828 1267945 1291218 323912 288852 302024 304200 346239 336490 332832 333830 231407 233335 754337 716154 1621474 1586117 485484 477864 706391 710275 888138 869926 933019 934248 980647 998798 971293 1075121 2327823 2445952 1405301 1177880 771734 764495 931659 921035 974943 993286 1023234 1032361 1143704 1153867 5267608 5515080 39.85 71.1 1
12:59:23 2024-01-23 714018 713451 221599 219149 351731 357839 375856 373661 241021 240668 292036 296110 333039 338911 4536459 4916222 6975830 6753151 1247741 1291218 324627 288757 301525 303275 347599 337552 331001 333830 230652 231670 751395 722471 1619324 1571431 487699 480639 702720 713814 892267 863825 928932 940819 985598 993998 963415 1075631 2318550 2431009 1351749 1192622 775587 756771 929020 927525 974943 984873 1019114 1035454 1158814 1156350 5344293 5529443 39.85 71.1 1
12:59:24 2024-01-23 721694 711351 221019 217724 351830 359496 377051 375318 241055 240091 292803 297495 330876 336998 4534284 4861360 6975830 6752598 1251309 1291218 322904 288852 303073 303951 345476 339542 329822 333830 231570 232871 755068 717178 1618962 1575779 485177 484843 706391 710275 893534 871196 928932 934260 985598 1000683 967018 1068857 2318550 2455145 1478154 1177917 776693 765013 924442 922342 981961 993286 1019841 1028361 1152923 1156350 5345187 5518385 39.85 71.1 1
12:59:25 2024-01-23 716301 714482 221484 217476 351911 359351 376600 372675 241159 240304 291895 297951 330876 337511 4531494 4856634 6922360 6771805 1265595 1294889 323355 288761 302692 303240 346518 337589 331861 333830 231804 232516 755776 719233 1643490 1576897 487008 482072 709438 714322 887235 867041 935682 938080 977765 995926 968502 1077423 2318550 2444914 1407258 1184641 773380 763412 931696 922910 973393 989747 1026263 1034873 1151820 1152817 5297718 5518385 39.85 71.1 1
12:59:26 2024-01-23 718614 711264 221466 217117 354047 359352 377968 372875 241090 240677 291733 298049 333978 336340 4527544 4907853 6994481 6753048 1233954 1291181 325120 288350 304603 303027 344957 338582 331323 333541 231012 231314 754337 726611 1608367 1561779 486120 483473 705391 714322 894802 866426 927575 939448 984809 1001697 962047 1072438 2309278 2431009 1405301 1189725 778635 756361 926414 931562 979609 987517 1019182 1033509 1165448 1157913 5382853 5524458 39.85 71.1 1
12:59:27 2024-01-23 723696 714331 221847 217117 351416 360799 378835 372911 241021 240677 292182 294874 331674 336486 4533224 4784172 6947204 6790563 1252069 1291218 323912 288779 301278 302990 343405 338342 332598 332855 231605 233007 749268 716900 1624017 1575779 483704 483473 707931 709499 886751 871196 931654 931599 983504 1003114 968502 1071149 2315257 2441948 1478154 1171974 774434 763924 928948 923568 978252 993916 1022717 1028667 1150220 1155429 5314894 5524182 39.85 71.1 1
12:59:28 2024-01-23 719707 714294 221847 217297 351902 359098 377733 372056 240386 241086 291621 296215 330876 336522 4524312 4853462 6948981 6753048 1245418 1290946 325871 288350 301772 303240 345476 336527 333807 333324 231083 231314 748452 724537 1609994 1572135 484797 477828 705391 713307 888336 866769 932136 940152 982807 991742 966463 1077354 2318550 2419833 1442470 1188533 771734 758926 934308 927598 972322 989062 1025679 1035416 1155461 1151420 5284267 5527134 39.85 71.1 1
12:59:29 2024-01-23 724791 711528 222577 216478 352019 360508 376564 372091 240018 241086 292182 297077 331906 335927 4531044 4877744 7031783 6771805 1233559 1290265 325941 288648 302990 304200 343440 337589 331861 333830 231047 231876 759684 722471 1647246 1562889 484048 483131 701225 710275 894839 869507 924831 938117 989808 1003114 962047 1070960 2319737 2432137 1407258 1184641 776160 760397 927695 928813 980530 991183 1013188 1034611 1157956 1163846 5329954 5520518 39.85 71.1 1
12:59:30 2024-01-23 719698 713544 221692 217148 351416 358629 377733 372091 241193 241086 297535 294429 330946 338577 4527087 4792965 6947204 6790563 1259537 1291218 324627 288766 301525 304236 343405 337552 333337 333360 231804 233007 747818 719233 1609683 1581381 484392 477900 706391 708189 888138 871232 933019 932930 983348 1004613 970292 1075479 2322460 2446039 1450987 1174334 771107 761178 929020 925544 978215 993989 1023197 1029094 1146367 1155502 5269380 5515080 39.85 71.1 1
12:59:31 2024-01-23 714477 713035 221887 217117 351650 358593 378907 373208 240755 241051 292145 296250 330911 338577 4517817 4885665 6966505 6762427 1247741 1293970 324925 288350 303451 303311 346518 337039 331861 333649 230329 232027 755074 723503 1630944 1572135 488193 480603 702294 712295 894438 868871 934021 942751 986223 996109 963988 1078608 2322460 2425241 1351749 1194256 774990 760009 931659 928886 974252 987517 1019766 1038446 1158851 1156350 5338172 5516582 39.85 71.1 1
12:59:32 2024-01-23 723423 711528 221156 217863 352019 359640 375435 376383 241193 239931 297114 296008 330911 336486 4530931 4863744 6994481 6757304 1251309 1291218 322904 288766 300610 303972 345234 338582 329822 333830 231443 233007 752168 716154 1618237 1574661 485428 485383 707230 712113 894802 873222 928976 935540 987480 1003041 969602 1066166 2315257 2462033 1407258 1180433 777802 763412 926339 924965 981278 993286 1019841 1030601 1152923 1158059 5342749 5508720 39.85 71.1 1
12:59:33 2024-01-23 716541 714050 221501 216966 354042 359134 376600 372938 241159 241086 291977 296868 330911 336998 4533224 4858926 6952662 6762427 1253818 1293970 325871 287909 302727 303311 345996 337589 333337 332855 231839 231314 752866 726488 1662605 1579381 486814 481963 708396 715847 889479 866931 936942 940819 981379 991742 967778 1081934 2318550 2421802 1446382 1188022 770554 756176 934345 926111 972702 982719 1024729 1035491 1155461 1153867 5295721 5529890 39.85 71.1 1
12:59:34 2024-01-23 724694 711533 222390 216478 352019 359931 376299 372911 240386 241765 292182 295355 331871 335975 4524312 4887017 7031783 6762656 1238362 1291181 325906 288355 302733 304700 344439 338582 332041 333613 232641 234286 759684 722471 1609329 1566224 485083 483058 703183 710090 894802 869507 924868 936796 990583 1003114 962730 1066550 2315856 2427564 1407258 1182955 774483 757842 925099 927938 980567 989747 1013661 1030601 1155534 1163846 5335125 5515080 39.85 71.1 1
12:59:35 2024-01-23 714983 713270 221156 217863 351979 357479 377432 372091 240732 239560 296657 297495 330911 338614 4526764 4804562 6942241 6781184 1263419 1291218 324401 288541 302807 304378 348508 336986 333699 333722 231463 233335 755808 720264 1607397 1584481 485428 480639 706391 709771 890051 873222 935015 933585 981379 1003629 968502 1075121 2323502 2440216 1437023 1175316 771734 763412 930338 922070 975671 993989 1024766 1029428 1145482 1153867 5260002 5507216 39.85 71.1 1
12:59:37 2024-01-23 712359 711528 221661 217152 352019 357192 376600 373803 240789 241086 292182 296890 330876 339611 4524312 4896566 6967685 6753302 1250273 1296390 328368 288811 302301 303097 346375 336857 331610 335646 230834 234322 749923 723503 1629489 1572135 489251 482497 703220 713814 893534 867041 932847 940819 986297 993998 964785 1077146 2321850 2425241 1351749 1196532 776140 759590 931659 928813 976326 988011 1020568 1038446 1160459 1157131 5314533 5515080 39.85 71.1 1
12:59:38 2024-01-23 721495 711492 220471 217576 351380 359351 375399 373208 241159 239560 293087 298023 330876 336962 4530318 4854445 6991653 6783305 1250778 1292976 324911 288725 303635 303986 347792 337370 331789 335718 230097 231993 747901 720264 1621848 1567677 485428 482717 703220 709047 897347 871196 926330 935577 989772 1003114 964785 1068057 2315856 2443681 1369199 1182114 778912 760602 926141 925515 981961 991146 1015342 1032034 1155381 1163022 5342749 5505701 39.85 71.1 1
12:59:39 2024-01-23 714535 713549 220431 217083 352046 358522 376564 371464 242272 240233 292145 297113 330841 337511 4530318 4832193 6937891 6782312 1267907 1292976 324839 288757 300785 303204 347040 337188 332275 333577 231372 233335 754337 715131 1629971 1587865 486934 480567 707894 712295 890121 869507 932982 936928 981342 998798 973784 1078961 2325155 2443681 1469251 1184641 772768 763412 931696 922342 973812 991183 1024654 1032361 1147919 1155502 5282582 5505701 39.85 71.1 1
12:59:40 2024-01-23 717286 711460 221421 217083 354047 360056 375399 372614 240755 240268 291325 298014 331852 335464 4511298 4914914 6998168 6734290 1236025 1289240 324592 288314 304603 301787 347546 338545 330750 333830 231087 233335 754337 723367 1650361 1567677 486245 484573 703324 714322 894802 864548 926146 940819 986203 997352 963415 1074052 2316903 2434461 1353668 1193967 777802 756361 927732 929483 977749 984873 1016626 1033868 1162143 1156314 5370966 5515080 39.85 71.1 1
12:59:41 2024-01-23 722535 713275 221156 217117 352019 360799 377396 373202 241670 240304 292145 297567 333942 333217 4527980 4803010 6969951 6762427 1255304 1290191 324839 288852 301489 303240 346671 339542 331825 333830 231732 233007 756518 716666 1631255 1575489 485428 484843 708396 710275 892231 869926 931511 936242 984201 1007875 968465 1069620 2315856 2451161 1486294 1178670 776140 763412 926414 924692 980567 993286 1022754 1026128 1152923 1156314 5314705 5505701 39.85 71.1 1
12:59:42 2024-01-23 716459 712535 221652 216936 352055 358557 377094 372938 240918 241309 291854 297545 333508 336340 4527980 4839068 6902523 6753048 1258362 1296390 325466 288761 302692 303240 345996 338545 332292 332819 231839 233007 758750 724020 1647674 1575779 486245 483131 708396 714322 889400 867041 935682 940819 980611 997352 968428 1081726 2318550 2425241 1387319 1188811 771734 758915 934345 927598 973393 990878 1026226 1035454 1155424 1152235 5286316 5520518 39.85 71.1 1
12:59:43 2024-01-23 724351 712540 222354 216878 351731 360474 376313 375850 240819 242033 292305 297423 333798 335757 4537526 4884686 7037483 6771805 1236508 1290228 325906 288404 305082 304200 344403 338030 332328 333830 231570 232027 754315 722471 1624575 1562889 484048 483131 704182 710275 894802 870743 924831 935315 991680 1003114 963415 1068791 2314209 2431009 1407258 1183798 776693 758915 926414 928813 981961 991183 1013139 1030856 1158814 1164670 5328164 5505627 39.85 71.1 1
12:59:44 2024-01-23 723696 714461 221564 217502 350737 360328 378122 374258 240986 240668 292000 295112 331836 336962 4525517 4784359 6942241 6781479 1251309 1291218 324365 288852 303850 303240 343370 337261 332832 333559 232293 233335 749268 717178 1602097 1575216 483704 483473 708433 709231 888856 873086 933019 933005 984201 1000683 973092 1074317 2318550 2443681 1429999 1173643 774483 762871 929052 924309 977477 996805 1022754 1029094 1151289 1157168 5309207 5518385 39.85 71.1 1
12:59:45 2024-01-23 719324 712389 222208 217281 351875 361043 378691 374258 240720 241051 292145 296215 333942 337366 4523859 4860112 6912411 6743669 1249970 1291218 324890 288292 302408 302814 345512 338030 332832 332549 232492 233007 757279 723503 1613066 1574370 485484 483204 707894 714322 888226 865812 935682 940819 981342 991706 965611 1078888 2318550 2418370 1401885 1187176 771107 757842 934345 928092 971284 988279 1025988 1035416 1155424 1152817 5297718 5518385 39.85 71.1 1
12:59:46 2024-01-23 725870 713101 222328 216409 351690 360183 376264 372091 242172 241863 292145 295286 331604 335428 4524274 4868472 7028138 6772086 1236025 1290228 325835 288757 302195 304664 344178 337552 331825 333830 230850 232027 751284 721296 1616563 1565111 484737 482790 702720 709231 897384 870743 924792 935315 990510 1000683 963415 1068828 2315856 2434461 1407258 1182955 776693 759516 926414 927226 980530 991832 1016161 1032978 1159493 1164597 5333727 5513565 39.85 71.1 1
12:59:47 2024-01-23 718614 712535 221116 218228 350598 358522 377661 372021 241090 240268 293596 297829 330380 338541 4517715 4792965 6929204 6771805 1264323 1291011 323912 288982 302024 304200 345512 336728 332832 333830 231047 231314 754337 713092 1618213 1584755 485827 480603 706391 710275 889488 871159 935682 935577 981379 1001697 973365 1077146 2326169 2443681 1409214 1179379 772837 764495 933028 923568 976823 996535 1027146 1034986 1148586 1155392 5269382 5505703 39.85 71.1 1
12:59:48 2024-01-23 715208 711492 221812 217113 352019 357479 377554 374293 240720 240641 292182 296215 330876 339574 4530318 4896131 6976557 6738021 1247741 1291218 325607 288757 301736 304165 345441 336454 332796 333830 231012 231993 754514 724020 1614901 1572135 486934 480567 703324 713307 893534 867041 931654 940819 986900 991634 964785 1078191 2321850 2425241 1401389 1193971 776160 759897 934036 931506 975434 989763 1021184 1041338 1160459 1157168 5309136 5510525 39.85 71.1 1
12:59:49 2024-01-23 722780 711346 221812 217455 351407 359676 376528 374364 240755 240304 293119 295286 330876 336450 4517817 4863707 7023131 6777060 1241343 1289313 325344 288757 304218 304628 344921 337589 331825 333830 230294 232062 764923 719899 1632519 1567405 484737 482072 703220 710238 897384 871196 927652 935315 990510 1000683 964890 1070904 2323611 2441918 1407258 1184572 776160 760009 927695 930240 984720 992548 1013898 1032185 1156054 1167107 5329536 5505701 39.85 71.1 1
12:59:50 2024-01-23 717091 711528 221501 217868 351983 359801 376564 372056 240957 239321 293215 298023 330576 338577 4523859 4800672 6938529 6771805 1267945 1291218 323912 293555 302776 303311 346482 337003 332832 333830 231407 233335 754337 713341 1609226 1584992 487316 480955 706391 711789 886123 869889 935682 937809 983504 1002478 975842 1081150 2331786 2448332 1407258 1182038 777720 764348 933682 922342 974085 994685 1026263 1032361 1146293 1154684 5265617 5496322 39.85 71.1 1
12:59:51 2024-01-23 714535 712676 221470 217455 352051 357982 375399 373172 240755 240846 292182 298049 330345 336998 4530318 4896294 6985776 6734518 1241016 1291218 323877 288314 302692 302319 348508 338545 331287 333830 231047 233335 748452 720779 1609694 1571019 488428 483473 702330 714699 894913 865167 930191 944945 986813 999641 964711 1074670 2322460 2439060 1343503 1196521 777802 758327 931700 931525 977749 984873 1019114 1035304 1162143 1157168 5359807 5505701 39.85 71.1 1
12:59:52 2024-01-23 724652 711492 220502 217117 351789 360763 375963 373202 241159 240677 292241 296575 331871 333469 4511373 4802588 6938529 6771805 1252203 1291011 323912 288757 303993 303951 343334 338030 333337 333324 231768 233007 747818 717178 1607367 1572135 484048 483473 709247 710591 893282 874466 932832 931525 983283 1007381 972369 1075749 2316903 2441948 1490364 1173298 773931 761214 928986 924309 977676 991697 1020216 1029094 1151252 1154681 5284568 5507216 39.85 71.1 1
12:59:53 2024-01-23 718415 711492 221847 216780 352055 359351 378871 372091 240352 241086 292145 296215 330876 336998 4511298 4839407 6939629 6753151 1249933 1291218 325380 288314 302656 303275 345476 338067 333572 332819 232328 233335 740025 724537 1617786 1576284 487508 481744 707857 714322 889996 866279 937648 940672 984201 997352 967018 1081887 2322460 2416021 1413185 1184641 772214 760064 934345 926147 974085 988315 1026226 1036315 1155461 1152235 5292128 5515117 39.85 71.1 1
12:59:54 2024-01-23 723808 711524 222194 216444 352010 360763 376264 372649 240386 242105 292145 295767 331906 333505 4511298 4875400 7023150 6762427 1236025 1291218 325941 287909 302733 304450 344439 337188 332562 333613 231158 234286 761223 724405 1609070 1564838 485083 483290 703183 710090 894544 870743 926146 936715 990546 1004351 964785 1070904 2312564 2431009 1407258 1182955 778680 760064 927073 927534 983358 991183 1013898 1032072 1157993 1163835 5323938 5505701 39.85 71.1 1
12:59:55 2024-01-23 719435 711528 221156 217455 350885 360056 378266 372127 241124 240304 297114 295320 330876 338577 4520939 4783586 6934684 6776348 1257119 1291218 323912 288590 303635 304628 346773 337261 333555 333722 231661 233335 757279 719233 1632763 1576610 484737 484560 709438 709231 888153 874466 935682 934639 984201 1000719 973062 1075887 2318550 2443681 1462956 1171974 773943 761214 929679 924965 977749 991661 1023962 1029828 1151289 1154644 5261863 5497851 39.85 71.1 1
12:59:56 2024-01-23 714468 711264 221883 216483 352019 359098 378302 372911 240501 241051 291737 297495 330876 337200 4523859 4849637 6947204 6745531 1249933 1294780 328600 287706 305363 303133 345370 337407 333735 333144 231625 233663 761046 725407 1606921 1572135 486467 480639 708742 714322 889400 867041 935682 942751 983504 998530 967018 1081268 2318550 2418333 1480189 1188022 771734 757435 934345 925914 972702 982683 1023197 1035454 1158814 1154684 5269117 5505701 39.85 71.1 1
12:59:57 2024-01-23 723293 710450 222385 217113 351407 360219 376299 373172 239685 240846 292803 294840 330946 335464 4517715 4859199 7003807 6773818 1240732 1292976 325765 288649 302880 304485 347301 337884 331682 333830 231209 232062 765218 722471 1629954 1562079 484737 483473 703220 710275 897717 869507 926841 937416 990546 1003114 963415 1070586 2312564 2431009 1407258 1183689 776140 758952 927073 927497 981961 992316 1013898 1032072 1157993 1164670 5319860 5501774 39.85 71.1 1
12:59:59 2024-01-23 719439 711492 221156 217122 350356 358018 378505 373994 240755 240339 297114 296170 330611 338541 4511561 4783586 6933029 6782312 1258486 1294817 326749 288613 303752 304628 343405 336527 333337 332531 231518 233335 749268 716154 1625328 1574370 485083 480639 709438 709231 889400 873779 935682 934248 981379 1003114 968465 1075887 2320295 2436758 1476119 1175316 772280 763412 931659 922342 976363 991661 1025496 1032124 1144634 1154681 5248289 5496322 39.85 71.1 1
13:00:00 2024-01-23 712507 711228 221808 217117 352055 356440 376564 373732 240386 240357 292246 296215 330876 339370 4504941 4866964 6959455 6744582 1246986 1291218 325906 288593 303199 302990 348248 336639 333807 332819 231605 231831 749268 725445 1613382 1571862 485864 480603 706391 714322 890033 867041 935682 940819 984201 997389 967018 1081925 2321850 2416021 1405652 1184641 772328 758379 934345 926184 973393 988315 1026226 1035454 1155424 1155502 5276910 5511146 39.85 71.1 1
13:00:01 2024-01-23 722780 710450 222542 216444 351443 360244 375999 372056 239651 241086 292145 296206 330911 333541 4522277 4868287 7016641 6753048 1235142 1291026 325906 288115 303666 304236 343440 338805 332418 333830 231256 231993 754337 723503 1599011 1560671 484737 483473 702720 710275 894802 869310 927538 937416 990510 1003114 963415 1069589 2312290 2432003 1407258 1184641 778842 756698 926414 930166 981961 988351 1019565 1032361 1162143 1161377 5335125 5511146 39.85 71.1 1
13:00:02 2024-01-23 719439 713044 221501 217455 350921 358593 378568 372091 241124 240677 293735 297077 333978 339051 4521512 4783586 6938529 6788396 1257119 1291218 324854 288653 299908 305129 344957 337277 333572 333830 231407 233171 755808 716154 1633096 1576897 484737 480639 707393 710275 884209 873160 935682 935577 982807 1003114 971293 1077423 2321179 2440216 1446997 1175316 772280 765038 931659 922342 977056 991661 1026226 1032398 1146023 1154681 5248694 5505701 39.85 71.1 1
13:00:03 2024-01-23 712507 711528 222190 217510 352051 360056 377482 376383 240918 240908 292073 297879 333039 339187 4528084 4896131 6961604 6755967 1248154 1293970 325941 288350 301772 303311 345476 336253 332509 333830 231047 232027 759553 724537 1612345 1571431 485864 480603 705891 714322 891635 867041 933019 940819 985598 991778 964927 1078650 2321850 2418333 1437023 1192268 773380 756735 935674 930241 972702 982719 1021742 1038446 1155461 1154644 5278495 5502634 39.85 71.1 1
13:00:04 2024-01-23 723756 712438 222293 217246 351695 360618 378468 374258 240283 241622 292693 295628 333978 335793 4501617 4867235 6985731 6743669 1229530 1287449 324854 287945 304026 303275 345199 338822 331825 333830 230885 233007 754337 726092 1592947 1558457 484737 484500 706391 713307 894802 867041 928932 939448 987636 1003114 963415 1072438 2307607 2435031 1401389 1192296 778912 755629 928361 931562 977749 982647 1016938 1035179 1164629 1160555 5358531 5513705 39.85 71.1 1
13:00:05 2024-01-23 725554 711346 221196 217689 351875 360039 375221 374258 241090 240268 292595 296250 330911 333577 4517817 4839219 6966505 6753151 1250273 1289350 323425 289018 300856 303311 345476 339322 330822 333830 231443 232679 752168 715131 1628034 1572135 484760 484843 707931 711789 893534 871232 931654 934653 983345 1006453 968230 1069296 2315257 2452901 1473321 1177880 777802 763412 926414 922342 981044 993989 1020216 1029094 1152923 1158059 5328164 5514441 39.85 71.1 1
13:00:06 2024-01-23 716571 712394 221670 217316 353929 359375 376600 373202 241124 241086 292109 297915 333635 337236 4519040 4849637 6901227 6743669 1249970 1291218 324627 288554 304603 302920 346032 337589 331825 332819 232508 233007 750059 723503 1644713 1575779 486971 483473 709438 714157 888138 867041 935479 940819 981342 997389 968502 1080499 2323228 2431009 1396564 1186330 772285 761251 933682 927497 973562 990483 1028184 1037948 1158595 1156133 5273150 5518385 39.85 71.1 1
13:00:07 2024-01-23 725827 711492 222230 216448 352055 360546 376421 373172 240755 242105 292155 296250 332300 336813 4517412 4874278 7032582 6738021 1234260 1290265 326890 287909 301772 303879 344439 338582 331825 333830 231047 233335 754337 724259 1619181 1558457 484737 483473 702294 713034 894913 868659 930292 938117 990510 1000647 964099 1071671 2314209 2432734 1407258 1184641 776693 756771 926339 930203 983246 993275 1019182 1034986 1162070 1164633 5368911 5511146 39.85 71.1 1
13:00:08 2024-01-23 719707 713028 221253 217939 350881 359423 378266 374185 241021 240677 292510 296206 330946 337511 4511561 4777550 6923874 6776348 1253098 1291218 323877 288757 301525 303311 343405 337552 333085 333595 231605 233007 760038 717178 1618893 1574041 484048 483473 709438 709268 891004 874466 935015 934248 984201 1000756 971293 1075660 2315257 2440216 1434645 1173643 773943 763924 931663 926280 977676 998217 1024947 1030451 1151142 1158782 5257848 5506578 39.85 71.1 1
13:00:09 2024-01-23 715527 711533 221847 216827 352046 358557 378014 373465 240755 241595 291733 296250 330876 336486 4517715 4840654 6910553 6743682 1246342 1291181 324890 287954 304603 303275 345512 337552 333337 332585 231839 232863 749923 724537 1633006 1572135 485901 482108 707660 714322 889400 866426 935682 940819 981415 997425 967741 1081306 2316986 2421556 1383622 1188811 771660 759954 932364 927598 975434 990464 1026077 1038171 1154606 1152235 5275036 5510502 39.85 71.1 1
13:00:10 2024-01-23 723330 711492 221656 216293 352055 360219 375999 372056 240588 242011 291398 296215 330911 333469 4537903 4874278 7013244 6748232 1232498 1286537 325906 288355 301736 304200 343405 338582 332364 333830 231083 233335 754337 724020 1607103 1558457 485083 483473 702330 711789 892968 868695 929593 938117 990510 1003901 963710 1072528 2316986 2431928 1405301 1188022 778912 758511 927732 931491 982659 988315 1019841 1034873 1162143 1161377 5349176 5501774 39.85 71.1 1
13:00:11 2024-01-23 722780 712275 221501 217152 352015 360799 377733 373202 241124 240677 292182 295115 331683 335464 4495241 4777401 6922360 6757604 1250415 1291218 326676 288766 303525 303311 344439 338822 332868 333595 231839 233007 750718 717178 1609235 1573545 484011 484500 709942 710275 889375 873123 934300 936796 986813 1010239 972563 1075749 2319155 2450630 1464950 1178670 777802 763412 927732 924965 981924 993989 1023234 1030601 1153497 1158059 5314899 5497851 39.85 71.1 1
13:00:12 2024-01-23 717592 711533 221847 216444 352055 359098 378604 371500 240957 241595 292182 297148 330911 336998 4498409 4839407 6901227 6740529 1253855 1291218 325380 288350 302692 302034 345512 337589 333337 333324 231839 231280 747200 725295 1606554 1574370 486282 482790 707931 715279 890628 867634 938205 943457 981232 998689 970292 1084406 2322460 2421802 1440513 1184641 773943 760356 935674 928155 972702 990338 1026263 1038446 1157993 1153867 5276910 5507216 39.85 71.1 1
13:00:13 2024-01-23 721983 711528 222421 217246 351983 360799 376564 372127 240185 241086 292246 297603 331906 335464 4514494 4861557 7008767 6762427 1236521 1291218 325941 288766 300856 304914 344439 337589 332279 333830 231083 232062 761223 720413 1619451 1565455 485428 483181 704683 712113 894434 874466 928939 939576 992621 1007344 964785 1071149 2315856 2433865 1397477 1184366 777272 760602 929052 926147 981961 993286 1015379 1032072 1158778 1163735 5322398 5505701 39.85 71.1 1
13:00:14 2024-01-23 717558 711528 221656 217798 351411 358269 377697 372091 241124 240304 297498 297286 330876 338727 4491927 4781027 6922755 6752448 1257119 1291144 324592 288757 301278 305129 343370 336966 333572 333830 231372 234020 755808 719233 1625065 1585610 486814 480458 707282 710054 890628 874466 936905 935593 981342 1002405 973062 1078158 2327823 2439650 1443007 1178670 772837 765581 931659 922342 977749 993989 1026189 1032361 1145408 1155502 5244853 5486943 39.85 71.1 1
13:00:15 2024-01-23 714262 710953 221812 217420 351983 357407 376528 374328 240720 240472 292241 296215 330345 338817 4511790 4891321 6966505 6715533 1240221 1290228 327760 288757 301701 302743 347284 337738 331001 335573 231122 233956 754337 721296 1629150 1574041 488590 484353 705221 715169 893601 865812 928895 946294 987562 998080 964099 1075517 2323502 2431928 1353668 1194083 776693 758915 931659 928806 977056 982683 1022025 1038446 1161319 1158022 5284192 5496322 39.85 71.1 1
13:00:16 2024-01-23 719707 710948 221120 217833 351947 359098 375100 373172 241124 239896 292803 297705 330876 336450 4511561 4835761 6975830 6753151 1251271 1290228 324766 288541 303267 303914 348248 338399 332185 335392 230152 233992 756567 717178 1637250 1572135 486814 483473 703288 710275 894360 873705 929556 936907 990510 1008094 966981 1069372 2318550 2449423 1342702 1182955 780862 763412 927732 926111 984100 993989 1016901 1032072 1155424 1164670 5330149 5486943 39.85 71.1 1
13:00:17 2024-01-23 714424 711492 220467 217850 352019 357982 377130 372091 241159 239321 292182 296250 330576 338541 4495129 4799811 6919878 6756092 1261154 1292901 327442 288649 303310 304949 346773 338123 333627 333613 232313 233299 757279 719513 1603895 1575489 485428 483473 709401 709074 890967 876959 937017 934248 985598 1006150 972674 1077423 2318550 2443681 1432689 1173643 773931 760559 930998 925622 977749 991697 1024691 1032034 1152923 1156314 5252588 5496322 39.85 71.1 1
13:00:18 2024-01-23 715256 711528 221847 217083 352019 359640 378568 373172 240386 241051 292145 296663 330911 337200 4511561 4835723 6912425 6754014 1252203 1294700 325730 288342 303436 303097 346340 338545 333807 332819 231804 233335 749923 724537 1626252 1574370 486208 482790 709401 713147 886087 867041 937017 943494 984201 999540 968465 1083381 2323502 2421802 1440513 1188874 772837 758379 936339 928813 974085 990447 1028459 1038446 1157099 1154684 5269104 5501025 39.85 71.1 1
13:00:19 2024-01-23 721753 711232 221816 216409 352051 360763 377433 372649 241159 242105 291733 296250 331871 333505 4498446 4875400 7007296 6736580 1231618 1292976 324854 287837 304063 303240 344921 338805 331538 333830 231336 233171 754337 726092 1641835 1558457 485428 484843 707122 714322 894802 867041 929556 940819 989071 1003114 962730 1072438 2312554 2434461 1401389 1192291 778912 757973 929052 931562 980530 982647 1019114 1035141 1164629 1161377 5359807 5495462 39.85 71.0 1
13:00:21 2024-01-23 724791 711528 221302 217642 351983 360726 376264 373729 241159 240304 292182 296215 331906 333397 4506544 4811835 6969951 6762954 1248875 1291181 323390 288541 303777 304129 345441 339285 330786 333830 231625 233007 755068 715131 1603535 1574097 486208 485873 708396 712295 894802 873086 933019 936907 984772 1006417 971256 1069296 2315856 2452901 1482224 1178670 777802 764495 925099 924309 984137 993989 1022754 1029094 1152923 1158059 5322131 5483661 39.85 71.1 1
13:00:22 2024-01-23 714262 711524 220431 217117 352055 360056 376564 370979 241193 240268 292145 298014 332895 337220 4518548 4820429 6906648 6753151 1266423 1291144 324911 288757 301736 302955 347177 337589 332562 333830 231483 232679 754337 717178 1638996 1583630 488428 483204 710445 714322 889669 870743 936107 940819 981379 1000282 973365 1078888 2327549 2443681 1411170 1186330 773943 764495 935674 923530 976363 992584 1031120 1035454 1152923 1153051 5275036 5496322 39.85 71.1 1
13:00:23 2024-01-23 716571 711264 221652 217642 354042 359640 375399 375850 243404 240730 291080 299890 333508 335319 4518548 4896264 6975830 6734290 1232942 1291026 324890 288517 303366 303240 344957 339062 331825 333830 231407 231670 754337 727009 1626223 1558457 486467 484843 706391 713147 894544 868890 930292 940819 990510 1002845 964099 1072751 2314209 2434461 1405301 1190572 778912 756735 927732 933276 982659 988279 1019841 1034679 1167144 1163022 5350388 5501774 39.85 71.1 1
13:00:24 2024-01-23 722511 711497 221501 217584 351411 359931 378014 374258 241055 240703 292490 296479 332497 336816 4511561 4768248 6919878 6771805 1250415 1292854 324592 288757 301701 303915 343405 337516 333337 333324 231768 233171 750718 717178 1632665 1572135 484048 483473 709438 710275 892267 875019 935015 934248 985598 1006453 972674 1076378 2315856 2440216 1460961 1172622 774483 763412 930998 924965 977749 997076 1023197 1031336 1152106 1157168 5269103 5489215 39.85 71.0 1
13:00:25 2024-01-23 718103 714201 222257 216978 351943 358450 378388 373129 240952 241586 291757 297888 330841 336486 4509567 4825703 6901945 6734290 1253538 1291218 324627 288757 305196 303240 346275 337552 332562 333324 232293 233171 756518 721296 1602628 1576897 487662 483131 710445 714699 889400 867041 936773 940819 981305 997352 968502 1081231 2321953 2427564 1394715 1187176 772280 761178 934345 927460 974252 991183 1028459 1039690 1157136 1152235 5266692 5505016 39.85 71.0 1
13:00:26 2024-01-23 718614 710802 221670 216978 353893 360582 375256 372056 241124 241015 291284 296766 333942 333541 4508343 4868472 6967685 6724912 1225603 1291144 325871 287958 302692 303915 343405 338216 332292 333830 231407 231670 754337 725055 1608091 1558185 485428 484843 705391 713814 894802 869507 930254 939606 989071 1003114 963826 1071950 2309278 2427564 1469251 1184641 778357 756771 927732 931562 983865 991146 1019841 1033906 1165282 1165379 5353016 5505665 39.85 71.1 1
13:00:27 2024-01-23 725084 711310 221324 217455 352019 360546 377697 374980 240986 240268 292150 296457 331871 333433 4502182 4785020 6938529 6762427 1251309 1291181 323912 288761 301736 303275 343405 338582 333103 333595 231483 233007 747818 717178 1626579 1574370 484737 484916 710445 710275 889339 873779 933019 934248 986297 1006453 972674 1075887 2318550 2443681 1478154 1173643 774483 763412 930338 924122 980530 996659 1027564 1032978 1152813 1158782 5292128 5496322 39.85 71.0 1
13:00:28 2024-01-23 715490 713279 222194 217211 351654 359604 378907 372021 240663 240801 292583 298059 330911 337511 4498409 4839407 6911573 6734290 1249970 1291218 326604 287909 302727 302991 346813 338342 333572 332819 232890 233335 755808 724537 1620607 1574370 487316 483473 708433 714699 890033 867041 937563 943494 984201 1001697 968465 1082113 2318550 2425241 1371456 1188022 772837 758952 937695 931954 975397 991001 1026114 1039112 1159493 1155392 5267505 5498695 39.85 71.1 1
13:00:29 2024-01-23 722134 710957 221085 216444 351789 360472 376385 372091 241159 242105 291733 297060 331871 335464 4485531 4868472 7004454 6734290 1232498 1290092 326855 288314 304097 304129 343405 338582 332598 333830 231570 231993 754337 723503 1606599 1558457 485428 484500 703859 713307 894802 869926 931617 940152 990546 1000683 964785 1078010 2312564 2431009 1443007 1186150 779503 761753 929052 931415 984720 992872 1019182 1034986 1162143 1164670 5322398 5496322 39.85 71.0 1
13:00:30 2024-01-23 719435 713455 221852 217152 350885 359640 378302 372056 241124 241051 293119 294840 330911 337475 4498971 4765708 6912561 6762427 1254890 1291218 323947 288852 304281 304200 343370 337552 333807 333830 232328 233171 747275 717178 1604903 1574370 484737 483473 709247 710275 892267 875640 935682 934912 984772 1000756 973365 1077423 2323048 2446008 1438557 1174334 774434 762724 932753 926243 980493 991697 1024691 1032398 1153497 1158782 5252588 5492402 39.85 71.0 1
13:00:31 2024-01-23 714983 711506 221869 217117 352010 359134 378835 373172 240386 241051 292182 296250 330876 336962 4505128 4832306 6902518 6724912 1249043 1291181 325607 288314 302692 303275 345512 337589 333807 332819 231768 231636 752866 724537 1602424 1571862 486971 482790 708396 714194 886087 867041 935442 943494 984201 1002478 972369 1087371 2322460 2422891 1371456 1188022 773390 760374 933682 928155 976363 993275 1026040 1038446 1155461 1154684 5267608 5496322 39.85 71.0 1
13:00:32 2024-01-23 723756 711497 221847 216409 352055 360799 375999 372091 240957 241765 291939 296215 331906 333505 4508343 4859199 7009447 6743669 1232498 1287449 325941 288314 301489 302919 344439 338582 332832 333830 231122 232027 754337 722471 1608778 1558457 485428 484573 702330 712295 896747 871907 932965 941585 994033 1005956 964711 1074052 2318084 2433245 1409214 1187115 778912 757844 929714 931562 983358 991183 1021296 1036390 1162143 1163022 5333344 5496322 39.85 71.0 1
13:00:33 2024-01-23 719707 713284 221537 217490 350881 359134 378568 372091 241403 241051 297687 295080 330946 337548 4508060 4770755 6910553 6762427 1253994 1291181 324694 288757 303378 304165 344660 337589 333807 333830 231804 233171 762539 719233 1628006 1574370 485083 483473 710335 711605 893166 876187 937686 935577 986960 1010239 973909 1077273 2318550 2443681 1464950 1172659 774483 762800 930998 925877 981742 997379 1024729 1032072 1152923 1158022 5250354 5492402 39.85 71.0 1
13:00:34 2024-01-23 716578 711524 222385 217117 351726 359676 378871 372649 240386 241595 292182 296698 330946 336998 4505128 4840654 6922323 6743669 1246305 1291218 325906 288314 302231 303275 345996 336236 333807 333541 231407 232027 759553 724537 1612711 1574041 488974 481744 707857 716357 893291 868853 937372 943420 984772 1000282 968465 1085145 2326364 2418370 1413126 1190572 774990 758952 937005 930902 974252 988952 1024729 1038446 1158814 1156350 5267519 5496322 39.85 71.0 1
13:00:35 2024-01-23 723330 709443 221847 217455 351452 360508 376564 375225 240755 240882 297077 295320 330911 335464 4499074 4835949 6994481 6743669 1236025 1289313 325871 288757 304650 304664 344957 338103 332832 333830 230798 234652 745556 721296 1628319 1567337 485428 483363 704720 710127 899901 871159 926183 936715 994805 1008021 966158 1072751 2315856 2440216 1407258 1182955 778912 761214 928749 926147 981961 993286 1016140 1033718 1155461 1163771 5316340 5486943 39.85 71.0 1
13:00:36 2024-01-23 715490 711487 221652 217868 351411 358018 377697 372091 241124 239560 297265 297788 330876 338577 4505128 4783586 6925339 6752785 1254890 1291218 324401 288554 301554 304592 347756 336748 333320 333541 231625 233335 755808 717178 1601158 1583079 486814 481137 707894 710275 889669 874466 936810 936907 984201 1003114 974451 1075673 2326169 2438486 1413126 1175316 773380 765013 931696 922342 977749 991733 1027727 1033906 1146330 1158022 5239288 5496322 39.85 71.0 1
13:00:37 2024-01-23 712322 711492 221501 217156 352055 358018 376600 374328 240922 241086 292182 298095 330415 339340 4505128 4867078 6929204 6734290 1243262 1289191 327673 288257 304387 302812 347177 336381 331718 335718 230708 233992 748452 722848 1611302 1567677 489158 481028 705184 715847 891937 867041 933019 946294 987599 991742 964785 1077423 2323502 2427564 1351749 1194218 776693 759794 932991 931562 977749 988351 1023567 1039966 1162143 1160555 5293874 5496322 39.85 71.0 1
13:00:38 2024-01-23 719707 710381 220502 217798 351983 359423 375435 373243 241193 239896 296904 296008 330841 336486 4485531 4831382 6961604 6760825 1246372 1288349 326749 288721 302880 304485 346591 337884 332149 333722 230652 232062 754883 719899 1635339 1567337 485428 483473 703220 710275 896667 871196 926220 937416 993395 1005810 964785 1072438 2315257 2425044 1409214 1183798 776693 758989 927732 929467 981314 992584 1016938 1032398 1160496 1162913 5307102 5496322 39.85 71.0 1
13:00:39 2024-01-23 719196 711487 221156 217152 350917 358593 378871 372091 241159 240882 297535 296242 330911 337511 4495763 4765708 6928352 6772624 1254853 1292056 327174 288613 302089 304878 343370 337589 333807 332495 231554 233627 746369 717178 1596551 1576897 486538 481781 708433 710275 892378 875019 936773 934653 984201 1000683 972674 1078793 2321850 2436758 1474084 1175316 773943 765013 931696 922342 977749 996659 1027727 1033906 1146330 1158022 5233727 5492402 39.85 71.0 1
13:00:40 2024-01-23 713372 710455 221878 217117 352055 357479 377733 376383 240789 241051 292595 298023 330876 339611 4505128 4852970 6940697 6726914 1247741 1291181 325607 287909 305733 302706 348248 338436 332832 333324 232527 233007 747818 724644 1649072 1574661 487699 483473 709942 717383 885460 867041 936847 943494 983504 1000282 970603 1085239 2321850 2425844 1391017 1188022 772280 761251 935025 928850 974980 991183 1029193 1039966 1158814 1155502 5267505 5505701 39.85 71.0 1
13:00:41 2024-01-23 722362 709415 222542 216537 352019 360799 376299 372091 240386 241765 292182 295355 331906 335464 4512575 4864822 6988627 6738860 1228983 1291944 326749 287837 302408 304664 344403 338582 334156 333649 231407 231636 754337 724537 1607789 1557634 485428 484843 704393 713307 894839 871352 931691 940152 990546 1000647 964099 1072519 2309278 2427564 1409214 1184641 777802 758952 927732 930129 983358 991183 1016938 1033906 1162143 1163022 5308757 5489215 39.85 71.0 1
13:00:43 2024-01-23 721753 711533 221160 217152 352046 360799 378280 373202 241159 240713 291963 297315 333978 335211 4502674 4775033 6928928 6752598 1251309 1289313 323912 288757 303556 304200 343405 337552 333337 333360 231605 233063 746369 717178 1619374 1574370 484737 483473 710173 710275 892267 875640 935682 934248 983345 1006453 972674 1078229 2316986 2440216 1462956 1171974 773931 761679 930998 924965 977749 991697 1023234 1029117 1152106 1156350 5244996 5488486 39.85 71.0 1
13:00:44 2024-01-23 715531 710989 221883 216767 352055 359676 378619 376383 240918 241375 292036 296145 333039 337366 4503845 4835836 6922436 6734290 1246691 1287486 325871 288008 302231 303275 345441 338073 333807 333360 231641 231670 749923 724020 1607665 1567677 486282 481355 706391 714230 890858 867041 934077 943494 984201 1000282 968193 1082076 2318550 2416021 1382928 1184641 772280 760100 935674 927534 973291 991183 1028459 1038446 1157993 1151316 5261857 5497851 39.85 71.0 1
13:00:45 2024-01-23 723289 710418 222297 216909 351767 360280 376385 375053 240317 242033 292246 295628 333834 333397 4501917 4852047 6994481 6743509 1233597 1288399 328600 288757 300856 304914 344403 337589 331897 333830 231541 232062 764300 719899 1619451 1562889 485428 483473 702294 710275 898660 871232 927517 938117 992691 1000756 964207 1072438 2315257 2432734 1409214 1181273 778386 761214 927732 927497 982659 993989 1016938 1030930 1157136 1163771 5307140 5494759 39.85 71.0 1
13:00:46 2024-01-23 720152 711118 221550 217537 350773 358450 378388 374258 241021 240872 297114 294429 330911 338301 4485531 4751254 6902593 6745358 1256223 1290265 323912 288757 301525 304664 343405 337552 333572 333830 231804 231636 755808 717178 1625494 1581381 486282 482072 708433 711098 886897 873779 935479 935388 984201 1000418 973365 1078998 2327823 2442413 1415083 1175316 773943 765581 931696 922342 977749 991697 1026263 1035454 1149349 1156350 5237018 5493229 39.85 71.0 1
13:00:47 2024-01-23 714262 710268 221635 217619 351839 358486 376492 374293 241090 241015 292399 298023 330841 339538 4502182 4881915 6962720 6715533 1241903 1287449 324854 288766 301701 302991 347284 338269 330965 333830 231047 231831 754337 720264 1642926 1571431 489158 484843 704320 715242 894507 867016 930217 945507 989772 1000246 964853 1075850 2318550 2434461 1399433 1196521 778912 760064 930998 931325 980530 982611 1019841 1040922 1166112 1162000 5345015 5492796 39.85 71.0 1
13:00:48 2024-01-23 718975 709334 220467 217607 351943 359098 377212 375318 241865 240268 292559 297915 331924 336707 4499221 4811534 6971812 6753302 1245420 1287471 324911 288757 301439 304165 345441 337552 331287 335754 230850 233335 746369 715131 1613561 1571019 485827 484157 706121 711789 894544 875019 928857 936907 990510 1000719 968428 1069620 2316986 2452901 1361344 1182955 780582 765038 926414 927598 988230 996097 1022103 1034708 1157846 1163736 5329910 5485389 39.85 71.0 1
13:00:49 2024-01-23 713345 713446 221019 217654 353797 358018 376564 372056 242367 239699 292182 297806 330611 337548 4502271 4812638 6907744 6743669 1268445 1287413 323390 288757 300539 304414 347004 337224 332796 333830 231209 231831 754337 713853 1610379 1585845 488774 482753 708396 712801 892378 871196 937017 938266 984201 1003114 974497 1080540 2326169 2443681 1471286 1182955 773943 765396 937027 926204 977977 993916 1028615 1037948 1151857 1158745 5239288 5493229 39.85 71.0 1
13:00:50 2024-01-23 714526 709370 221847 217789 353757 359086 374310 373208 241090 240641 292182 298049 331816 336962 4502182 4877744 6962720 6715734 1238879 1287413 323877 288413 303153 302779 346482 339062 331556 333830 231505 231993 749923 725573 1635843 1565455 488428 485873 706391 715242 898022 867041 930254 943494 990510 1003114 965611 1075887 2312564 2441918 1397477 1198244 781741 761753 932364 931565 981742 989062 1020907 1038409 1162143 1161340 5350388 5486943 39.85 71.0 1
13:00:51 2024-01-23 725242 713279 221156 217607 352010 360763 376528 373202 241159 241015 292145 296215 331604 333433 4495763 4794558 6952172 6740860 1247628 1287449 322904 288852 300820 303311 345441 338545 330786 336229 231012 233335 744919 713853 1608816 1572135 486814 485529 706391 710275 897384 875019 930254 936907 989071 1006150 968465 1072438 2316986 2457605 1411170 1182038 780582 765470 927036 927324 985533 991661 1022025 1034096 1157698 1162199 5318650 5474175 39.85 71.0 1
13:00:52 2024-01-23 713805 711524 220431 217794 352019 358018 376564 372056 241900 239560 292145 298695 330380 337511 4492803 4797827 6901227 6748727 1264323 1291011 323877 288856 300749 304200 346518 337516 333337 333830 231372 233335 754337 714621 1635753 1586117 488774 482753 707894 713307 892267 872468 937017 940782 986852 1005326 976684 1083594 2328467 2446592 1413126 1182720 774483 765581 932991 924965 978911 998217 1026189 1035454 1149620 1157961 5241105 5482025 39.85 71.0 1
13:00:53 2024-01-23 714257 710450 221812 217602 352019 357443 376564 374101 241124 241015 292182 296250 330380 339334 4502182 4878430 6952172 6724912 1245458 1287449 324854 288314 301736 303311 347004 336490 332598 335718 230652 232027 749372 722330 1615266 1567677 489158 482753 704320 714322 895834 869359 934300 946294 991916 999641 967534 1078848 2322460 2425241 1351749 1193995 776693 762295 934073 930092 977749 989711 1022604 1041664 1162143 1160519 5288347 5483661 39.85 71.0 1
13:00:54 2024-01-23 721241 709411 221435 217607 351407 359640 376564 374328 241124 240304 297535 295974 330876 336176 4502182 4821887 7000102 6734290 1241343 1287449 324854 288757 300749 304200 344921 338067 332832 335718 230294 232027 752088 717178 1635358 1567405 485827 483938 705184 712621 899901 874466 930303 938908 993211 1008809 970292 1070828 2315856 2443658 1439018 1183798 777802 761178 927732 931528 984137 993286 1016140 1032361 1158814 1167143 5307296 5477602 39.85 71.0 1
13:00:55 2024-01-23 718577 711492 221621 217828 350885 358522 377733 372056 241124 240339 297114 295732 330841 338265 4492803 4757522 6887733 6753048 1249896 1287449 323877 288229 301736 304165 345831 339062 332796 333830 231804 231577 750718 717963 1611715 1576284 486467 485873 710409 712258 895112 874466 935532 938908 986997 1009336 973365 1075673 2318550 2443681 1444426 1177694 776693 765309 929052 924965 981961 993989 1025034 1030563 1152923 1157986 5288045 5486943 39.85 71.0 1
13:00:56 2024-01-23 716756 711524 221847 217078 352055 359387 378266 373729 240755 241765 292145 296905 330611 336450 4498971 4811534 6863135 6715533 1249970 1291181 323877 288314 302692 302779 345961 338306 331502 333036 232568 233263 750718 722848 1613117 1575489 488204 483327 710409 717377 888007 867041 936810 943494 985449 1000246 971256 1082076 2322460 2425807 1392866 1187176 772214 760064 935674 927412 974252 991183 1029193 1038446 1157956 1154684 5263718 5496322 39.85 71.0 1
13:00:57 2024-01-23 722780 710450 222546 216444 351974 360763 376528 372056 240386 241765 292182 295974 330911 333505 4485531 4856829 6994481 6736219 1229456 1288386 325941 287873 304603 304306 347510 338805 332185 333433 231625 233828 751395 725445 1629125 1562503 487856 485529 706391 714194 898022 870632 932982 942155 990510 1003114 966158 1075631 2312564 2432734 1399433 1189725 779748 756735 927732 933548 983358 990447 1019841 1035416 1164592 1163846 5338935 5486943 39.85 71.0 1
13:00:58 2024-01-23 721531 713040 221656 217459 350885 360219 378835 373474 241124 241051 292880 296349 331836 336998 4502182 4756383 6911067 6753057 1255091 1291011 326676 288716 303771 303736 346283 339505 332617 333685 232150 233299 755068 716900 1610575 1572135 485428 486107 710409 714048 894802 873086 936977 935352 984772 1009372 974057 1075083 2315856 2445952 1438557 1175316 776693 764495 927621 926280 983358 991661 1024691 1031336 1152923 1158022 5286316 5483030 39.85 71.0 1
13:00:59 2024-01-23 716537 711497 221847 217110 352055 358557 378871 373729 240922 241086 292241 296801 330911 336486 4502182 4828972 6886144 6740529 1247703 1292056 325730 287814 305580 303097 347792 337334 331969 333288 232527 233171 749268 723367 1624714 1576284 488428 483473 710445 717377 889632 867634 938180 943494 983504 1000246 971293 1082113 2318550 2427564 1398412 1188842 772280 761214 935674 928859 974980 991883 1029193 1041451 1158814 1153867 5265617 5483661 39.85 71.0 1
13:01:00 2024-01-23 718576 710953 221466 216444 354038 360763 378237 372091 241124 241051 291389 297148 330911 333505 4498971 4865013 6961604 6725717 1232498 1292976 327210 288260 306014 303240 345199 339062 331825 333613 231229 233227 754337 724537 1611760 1562503 486245 485529 707122 714699 897384 868890 931617 942825 990546 1003114 964785 1073986 2312564 2432734 1411170 1189832 778912 758327 929020 933548 983358 988315 1019841 1035454 1166317 1163022 5337677 5486943 39.85 71.0 1
13:01:01 2024-01-23 723052 710953 221466 217455 352019 360763 377697 373202 241124 240503 292182 296250 331906 333469 4493837 4783586 6922210 6735150 1250273 1291181 323390 288757 303987 302848 345199 339994 331825 333830 231768 233335 753618 716154 1625840 1572135 485140 485529 710445 713307 895075 872468 935015 938080 984736 1009372 972674 1072751 2318550 2445952 1436601 1178670 776693 765038 927732 924965 981314 991661 1024729 1032072 1152923 1157790 5295721 5486943 39.85 71.0 1
13:01:02 2024-01-23 714947 711269 221812 216780 354038 359640 377697 373202 240922 241595 291939 297113 330689 336945 4503317 4811459 6885301 6734556 1254890 1291144 326604 288757 304603 303240 348779 338014 332832 333830 231407 233007 755808 717178 1617100 1583868 489158 483473 710445 715242 888043 869926 937461 940819 982807 1003114 974057 1080499 2323502 2445915 1409214 1184641 777802 764495 935009 927598 977056 993286 1032133 1038446 1154606 1155502 5275046 5486943 39.85 71.0 1
13:01:03 2024-01-23 716459 709411 221656 217420 354793 359640 375699 373208 241159 240801 291890 298708 333942 337121 4505651 4886938 6967685 6725126 1231320 1289313 327673 288381 304603 302919 344439 339302 331825 333830 231570 231831 754337 726333 1616407 1558457 485484 485529 707393 715009 897384 869507 932317 942825 991951 1000683 964785 1075121 2312564 2434461 1409214 1187152 778912 756735 928986 934211 984137 991183 1021296 1035454 1164666 1164670 5327514 5488209 39.85 71.0 1
13:01:05 2024-01-23 719624 711528 221466 217545 351128 360510 378619 375282 241796 240908 292937 295181 331766 336780 4499683 4755540 6897560 6754845 1253098 1291218 323912 288757 301736 303702 345831 339062 331861 333830 231768 233007 756518 716154 1621517 1571431 485428 485529 710445 713307 894802 873742 935682 935388 986900 1009372 974057 1075611 2316903 2449423 1464950 1177694 776693 765038 929052 924965 981314 991431 1025458 1032072 1152120 1158059 5276370 5486943 39.85 71.0 1
13:01:06 2024-01-23 718103 712940 222066 217363 351947 358990 379581 373994 241021 241416 292000 297879 333508 336413 4492803 4811534 6874770 6715533 1249970 1289350 323912 288350 305778 303240 345961 337552 332562 332855 231804 232843 753437 721296 1621752 1574370 487316 483473 710445 715242 889488 867041 938205 943494 983504 1000282 971293 1082113 2316986 2425844 1394715 1187176 773380 761214 935674 928886 974252 992584 1029193 1038353 1158814 1155502 5252053 5498695 39.85 71.0 1
13:01:07 2024-01-23 720519 710305 221817 216309 354475 360618 376385 375053 241124 241765 291939 296905 330946 333253 4492803 4860112 6952172 6706154 1236214 1285589 324627 288757 302656 302319 345476 338289 331556 333830 231047 231993 752712 724020 1611125 1564073 487735 485529 705891 715242 894581 867041 930217 943494 990510 1003114 968193 1075887 2315257 2434461 1461111 1192268 778912 756735 929020 934211 983084 988315 1019841 1035454 1168008 1164551 5353130 5490087 39.85 71.0 1
13:01:08 2024-01-23 724001 710807 220979 217654 351983 360172 375399 373202 241193 240766 292661 296663 330876 333505 4490621 4797827 6942241 6738860 1247665 1285643 323390 288766 300856 304200 345476 338822 331287 335754 230763 233335 758750 714621 1627296 1572135 486245 485947 706391 712295 894544 873779 931617 936715 989808 1006417 971293 1069626 2316903 2455145 1409214 1181273 778912 765038 927073 926615 985570 991661 1022328 1034873 1157698 1163772 5322512 5474099 39.85 71.0 1
13:01:09 2024-01-23 713520 713284 220467 217828 352051 358414 377094 372056 242146 239524 292182 297769 332931 338577 4495768 4792965 6882864 6743669 1264323 1287449 324766 289217 300364 304200 347336 337241 333337 333830 231605 231670 754337 714111 1621400 1586117 489158 482753 708396 713307 888672 875019 935420 940819 985598 1000683 974805 1078925 2327823 2449423 1437023 1181273 774483 765581 935674 926517 979609 996695 1029080 1037557 1151958 1158782 5248469 5488486 39.85 71.0 1
13:01:10 2024-01-23 713345 712438 222159 217455 351789 357479 376299 376383 241055 241086 292182 298170 329885 338577 4502285 4881165 6947854 6715256 1243679 1289313 325380 288757 302196 304200 348648 338582 331825 335754 231047 232027 763532 721956 1627307 1572135 490549 483473 705391 716838 897384 867041 933019 944520 991988 1001697 965611 1078722 2318550 2434461 1401389 1196532 781139 762295 933028 931452 982622 990193 1021184 1038297 1167935 1161377 5342749 5482025 39.85 71.0 1
13:01:11 2024-01-23 723534 710994 221218 217589 352019 360472 375963 371500 241193 240304 292595 296250 330911 333505 4498971 4790886 6942241 6734290 1249485 1287449 322904 288856 304066 303987 345199 339062 330822 333830 231407 233007 740947 714111 1628398 1572135 486971 483820 708237 712295 896747 873779 933019 935388 990546 1008587 971256 1069589 2315257 2460556 1480189 1180353 780621 765581 927459 927598 986122 998217 1021668 1032398 1155461 1160353 5291902 5466112 39.85 71.0 1
13:01:12 2024-01-23 713520 711528 220431 217152 354038 358593 377697 371795 242272 240304 292182 298049 330380 336998 4492803 4803941 6886996 6738860 1264323 1287449 323425 293399 303210 303311 347040 337277 332868 333830 231407 231866 754337 714621 1618343 1586117 489676 483131 709438 713307 892267 871269 935442 940819 986297 1003114 978846 1083518 2332413 2448332 1407258 1185418 776160 765581 936968 926280 977749 991625 1028615 1038446 1152106 1158059 5248694 5474175 39.85 71.0 1
13:01:13 2024-01-23 713345 710450 221847 217459 352055 357192 375999 373768 240755 241086 292182 296250 335560 338860 4495763 4868159 6929204 6720115 1244186 1287449 324890 288504 301772 302671 347563 337552 331825 333830 231047 232027 749923 720413 1614901 1567677 489158 481744 704357 715242 893239 867041 933019 948126 989693 1001021 967534 1078116 2322460 2429787 1343503 1193229 776693 760944 935674 932893 978252 991146 1022567 1038663 1162070 1160555 5257773 5486943 39.85 71.0 1
13:01:14 2024-01-23 719702 708874 221147 217824 352019 360219 375435 374066 241159 240100 297114 296180 330911 336486 4489599 4797790 6966505 6738860 1245180 1287471 323877 293214 300820 304200 347228 338342 332868 335754 230329 232062 747818 717178 1624867 1567677 484797 483473 705391 711098 898655 876335 931558 939576 993284 1008901 968912 1072325 2319118 2439541 1413126 1182955 778912 762257 929052 929430 983439 996100 1016938 1032435 1160496 1166277 5291902 5474175 39.85 71.0 1
13:01:15 2024-01-23 719707 712452 221506 217490 350917 360219 378871 372127 241159 240677 297114 296242 330946 336998 4486398 4754687 6901728 6753048 1253098 1287449 324630 288852 304281 304664 343405 337552 333807 333595 231839 231314 747818 717178 1629125 1574370 486627 484280 710372 710054 893203 876224 939664 936907 986960 1008809 974057 1078229 2316903 2446592 1492399 1172808 776693 763412 933028 926147 980567 998861 1026263 1032398 1152923 1158059 5243106 5474175 39.85 71.0 1
13:01:16 2024-01-23 717592 711533 221883 216966 352055 359676 378871 372056 240420 241765 292182 297148 330911 336962 4489356 4822109 6892682 6716898 1249970 1290265 323877 288445 305363 303275 346518 338582 332832 333830 232527 233335 749268 724189 1622889 1576284 488317 484427 710409 717228 890628 869507 941038 944836 984201 1001428 971676 1085239 2321850 2427564 1394715 1187282 773380 762330 935674 930205 974980 992584 1029193 1038663 1160224 1153866 5254346 5483030 39.85 71.0 1
13:01:17 2024-01-23 720189 711487 222542 216439 352055 360835 376600 372127 240386 242105 292912 296250 330911 333505 4489356 4849927 7002607 6720115 1226834 1287486 325871 287909 302692 303311 343440 338326 333681 333649 231483 233956 744556 725055 1632399 1560502 487508 486217 707282 716357 894544 869507 932355 944945 990363 1005244 964785 1075611 2315257 2431009 1439018 1190572 778912 756771 929020 934211 983439 991183 1021296 1035491 1167180 1163771 5334847 5483661 39.85 71.0 1
13:01:18 2024-01-23 722780 711533 221156 217642 352046 360799 377978 370979 241193 240882 292182 296250 331906 333505 4486398 4768964 6912397 6734290 1247741 1287471 323651 288541 303857 303701 347510 339505 330679 333830 231625 233335 756518 715390 1615967 1574370 487856 486217 710173 712295 898395 875019 934349 938080 987672 1011672 971293 1072751 2313682 2455145 1407258 1177917 778912 765581 927732 923492 984871 991733 1023197 1030619 1155498 1161377 5305127 5474288 39.85 71.0 1
13:01:19 2024-01-23 713345 711528 220612 217446 354047 358557 377733 371831 242306 240339 292182 298049 330611 337273 4486398 4784023 6868135 6729487 1264742 1292854 324730 290390 303525 303986 347141 337078 333121 333722 231554 233992 738981 713853 1620367 1585845 490651 482426 709905 714322 889339 873123 939695 940819 986997 1003114 975917 1080462 2327823 2443681 1471286 1184641 776140 765581 936339 926280 977477 996100 1029193 1038446 1152923 1158022 5246779 5482139 39.85 71.0 1
13:01:20 2024-01-23 713252 710414 221812 217425 352055 359784 376564 374328 241090 241015 292803 297078 330345 339057 4502182 4867078 6932253 6735872 1245458 1292056 325765 288676 304713 303986 348039 338363 333807 333324 231804 231993 752866 725445 1612996 1574370 487699 484573 710764 718400 891562 869507 938848 946180 986297 1003114 971256 1086788 2323502 2423521 1442470 1188022 774483 761141 939006 931562 974943 992584 1032133 1041451 1162143 1156314 5265617 5483666 39.85 71.0 1
13:01:21 2024-01-23 722262 712770 221812 216448 352055 360763 376564 373172 241159 242105 292241 297113 331871 333541 4492803 4850992 6972091 6707832 1238362 1289265 327442 288757 305469 303240 345476 339062 331538 335718 231372 233335 752866 724925 1610525 1566959 487699 486217 706391 716792 898660 869507 931617 944836 993395 1000418 965611 1077423 2314209 2434461 1409214 1193117 780582 756066 931659 934211 983358 989747 1021296 1036930 1170533 1163846 5333344 5482025 39.85 71.0 1
13:01:22 2024-01-23 722535 711533 221656 217420 354042 360871 376564 373994 241193 241051 292803 296250 332405 333469 4492803 4786131 6927192 6735150 1247628 1289135 323842 288608 304713 304129 345405 339542 331825 333830 231844 233299 744341 716154 1606280 1574370 487699 486217 710445 713814 893276 875019 935682 939412 987599 1011514 973365 1072475 2315856 2452901 1415083 1181273 778912 765581 927732 926280 985570 991697 1024654 1032072 1155461 1161377 5287767 5474175 39.85 71.0 1
13:01:23 2024-01-23 714409 711492 220431 217122 354047 358557 378505 373729 241900 241051 292155 298014 330841 336981 4497057 4810997 6894429 6724912 1264617 1289240 324911 288757 303315 303240 346898 337552 332832 333830 231732 232679 757206 717178 1626584 1581381 489158 483473 712193 715279 888043 870542 939516 943494 984201 1002405 971972 1082039 2324705 2443681 1441013 1186330 774483 763306 935674 928155 977749 993989 1032133 1041174 1155461 1153867 5275036 5486069 39.85 71.0 1
13:01:24 2024-01-23 716571 710419 221661 217459 355048 359351 375963 373732 240986 241001 292583 298708 333508 336340 4503845 4881050 6952172 6715533 1244454 1287337 327673 288757 301736 303311 347319 338792 331556 335754 231012 232027 751395 720779 1615266 1572135 490549 483473 705391 716257 898307 867041 935015 945859 991951 1002405 966981 1078191 2318550 2434461 1407258 1196521 781139 761214 931659 931562 982659 988315 1022025 1039966 1166280 1163022 5333852 5477565 39.85 71.0 1
13:01:25 2024-01-23 723808 711455 221120 217642 351762 360474 377968 374149 242133 240535 292937 297879 333508 333361 4499221 4803565 6947854 6734290 1250378 1287471 324595 288757 303414 304165 345961 339542 331520 333830 231768 233007 752168 716154 1627296 1572135 488902 486217 710445 713307 894802 875019 937017 938746 987636 1011514 972674 1072438 2315856 2452901 1445002 1178670 779748 765581 927732 926280 985570 991697 1026189 1032072 1155461 1161377 5293874 5474213 39.85 71.0 1
13:01:26 2024-01-23 716605 713455 221564 217584 353974 358450 377554 373666 242471 240837 292073 298778 330841 337475 4492803 4802343 6873251 6724912 1262890 1289277 324911 288852 302692 303937 346518 337552 332832 333830 231768 233007 755776 717178 1614032 1576897 489158 484157 710445 716838 889632 869926 939553 942825 984711 1001697 974057 1081268 2321850 2443409 1441013 1187176 774483 763412 937005 928850 977749 993989 1032133 1040708 1157136 1155502 5252053 5489571 39.85 71.0 1
13:01:28 2024-01-23 717592 710812 221705 217619 355546 360292 375820 375850 241124 241015 293301 298954 330876 335684 4492803 4877096 6952172 6696776 1238362 1289313 325344 288757 304603 303240 346239 339302 331825 335754 231732 232027 754337 724405 1663385 1567677 489158 486217 706391 716838 897199 869234 931654 944446 993395 1000719 965611 1075887 2312564 2431009 1405301 1190572 780582 758253 929679 935540 985570 991146 1021296 1035491 1167971 1167001 5329745 5480655 39.85 71.0 1
13:01:29 2024-01-23 725827 710775 221324 217794 352019 360799 376528 371464 242401 240846 292766 296871 330911 333433 4489599 4784471 6929204 6724912 1247665 1288386 323616 293360 301736 303275 345441 339062 331825 333830 231804 233171 755068 716154 1617060 1572135 485864 484309 710445 714322 894802 873742 935682 938080 987636 1010800 974057 1075083 2318550 2449423 1438557 1179593 777802 765013 929020 926280 984137 991661 1028615 1031847 1156786 1159552 5295834 5474175 39.85 71.0 1
13:01:30 2024-01-23 714028 711269 221466 216478 354475 359062 376564 372675 241159 241051 291405 297847 330345 336486 4483424 4807950 6854600 6717153 1260714 1288386 324911 288757 301489 303240 347319 337516 332328 333830 231407 231831 754337 714877 1613373 1582505 489657 483473 710445 714322 893534 871196 935442 940819 984899 1000381 976138 1081963 2323502 2445915 1470014 1184641 776140 765581 937027 927176 978911 996097 1031322 1038297 1152813 1157104 5254285 5473658 39.85 71.0 1
13:01:31 2024-01-23 717991 710921 221625 217117 354038 359640 377968 373732 241159 241015 291939 298954 330611 335464 4492803 4868472 6962720 6706154 1228655 1287300 324592 287976 305580 303240 344439 339062 331825 333830 231372 231636 754337 724537 1612955 1558457 485864 486217 707393 714736 894618 869507 932982 943494 992654 1000683 964785 1075611 2309278 2427564 1411170 1193118 781698 760633 930375 934137 984720 992571 1021912 1037986 1168765 1164670 5327988 5474175 39.85 71.0 1
13:01:32 2024-01-23 724658 712433 221564 217451 352019 360799 377968 373729 241193 240677 292182 296250 331871 333433 4480004 4774829 6928928 6734290 1249523 1289277 323842 288757 302464 304200 344439 339302 332562 333830 231804 233171 755068 716154 1618237 1574370 485428 485873 711687 712295 891937 873742 935682 936715 987599 1010800 974057 1077423 2318020 2458804 1480189 1181195 780025 765581 929714 927598 986122 997343 1025421 1030619 1155461 1162037 5286270 5474175 39.85 71.0 1
13:01:33 2024-01-23 714028 711528 221267 217455 354047 358593 377396 373202 241900 240525 292155 298049 330611 337236 4489599 4807366 6873251 6724912 1262057 1287449 324911 288856 304066 303275 347040 336711 332832 333830 231407 233335 754337 715131 1625430 1581108 489158 483473 710445 714194 892267 871196 936810 940819 984201 1003901 977837 1083481 2328467 2448332 1471286 1187113 777802 765470 937005 927598 977477 993989 1032095 1038446 1152923 1152978 5265617 5474175 39.85 71.0 1
13:01:34 2024-01-23 714535 709374 221656 217459 354038 359087 375399 373172 241159 240677 292145 298710 329885 336212 4486398 4874278 6952172 6706154 1236596 1287449 324627 288766 302196 302779 347040 339062 331556 335754 230727 231993 752866 721296 1649320 1567677 489158 483592 706391 716293 897162 867041 934300 946031 995449 1004497 969602 1078116 2322460 2439060 1409214 1193967 780025 760064 931663 935502 982659 988315 1022754 1037948 1168008 1161377 5342749 5483030 39.85 71.0 1
13:01:35 2024-01-23 723838 710957 221501 217117 351983 360763 377697 373202 241159 240677 292186 297495 330911 333433 4483424 4757202 6901227 6716898 1247741 1287471 323390 288757 300856 303737 345199 339302 330822 333830 231768 233171 756518 715904 1614536 1572135 487699 486217 709438 714583 897027 876959 934237 938908 989804 1011815 972526 1072249 2315856 2455145 1476119 1179379 778912 765013 927732 926280 987564 991697 1024691 1028622 1155461 1161377 5307986 5468186 39.85 71.0 1
13:01:36 2024-01-23 713394 712779 221501 216815 352051 358593 377396 372938 240922 241086 291733 297113 330345 335975 4483424 4813823 6864813 6706154 1253538 1287337 324911 288757 302656 302779 346518 337589 332328 333830 232293 232679 751488 717178 1612278 1580783 489600 484280 712429 717377 890628 870743 941038 943420 984017 1001697 974057 1081764 2323048 2436758 1413126 1187962 773931 764468 935009 930205 977749 993720 1031397 1041451 1157956 1154684 5248416 5477602 39.85 71.0 1
13:01:37 2024-01-23 719707 710450 221656 216409 352051 360763 377433 372091 241159 241765 292241 296250 330911 333505 4486398 4840654 6966230 6715533 1228946 1287471 325871 287909 301969 304200 344403 338067 332598 333830 231047 233956 742019 723367 1623694 1560282 486814 485529 704947 713777 897014 873844 930254 940819 994099 1005810 965972 1074746 2314209 2432137 1413126 1184641 777802 761753 929020 931562 984137 993989 1019114 1035416 1161319 1167138 5292133 5477565 39.85 71.0 1
13:01:38 2024-01-23 717594 711533 221506 217490 350885 358593 377733 372056 241159 241051 297535 295732 330876 337511 4483424 4739304 6891902 6743669 1255252 1287449 324854 288757 301525 305129 346773 337775 333555 333541 232241 233663 747818 718719 1627898 1574041 486467 484769 710445 710275 891937 876261 939583 935315 986864 1010800 973387 1081274 2318550 2441948 1438557 1173643 774483 764495 931696 924706 981961 1000273 1029193 1032398 1152120 1160555 5243106 5483030 39.85 71.0 1
13:01:39 2024-01-23 713430 710989 222542 217152 352055 359640 378871 373172 240922 241086 292803 297598 330911 337475 4489440 4818708 6891902 6724912 1245073 1290092 329408 288468 304603 303879 345334 337407 333735 332118 231625 233992 752866 724925 1623851 1572135 489251 483131 708433 717888 892267 869507 939590 944836 987555 1001697 968502 1086703 2321850 2416021 1411302 1187176 774207 761214 937005 930205 974980 993286 1030661 1038663 1158851 1153793 5248694 5479120 39.85 71.0 1
13:01:40 2024-01-23 722724 710491 222542 216780 351983 360763 376600 372649 240386 241765 292182 295767 331639 333541 4489599 4837215 6981626 6712879 1228908 1291137 327673 288170 303508 302528 346773 338915 331377 333433 231265 231958 754337 725573 1610963 1564729 488774 486217 706391 717420 897199 869359 931654 944165 991951 1003114 965648 1076655 2309278 2434461 1411170 1190572 780025 756771 929020 934211 981314 990447 1020568 1035491 1167737 1163846 5330149 5477565 39.85 71.0 1
13:01:41 2024-01-23 723020 711524 221156 217152 352019 360835 377733 371500 241159 240882 292182 296008 330946 333433 4477032 4747934 6914442 6725717 1249026 1290840 324875 288653 302053 303772 344368 339062 332328 333830 231839 233299 750773 715131 1603895 1571431 484797 486217 710445 713307 894802 873742 935682 936715 984809 1010800 974057 1075611 2315257 2445952 1440513 1175316 776693 764495 930338 926280 982659 991661 1026226 1029391 1152923 1160555 5276633 5470957 39.85 71.0 1
13:01:42 2024-01-23 713394 711264 221501 216780 353797 359351 377968 372938 241159 241086 291939 297563 330345 336486 4486398 4806715 6865391 6716285 1257119 1291137 324911 288757 305196 303275 348742 337407 332796 333830 231605 231314 754337 715390 1654942 1583630 489158 483473 712392 714194 889375 871232 936810 940819 984628 1003114 973387 1081268 2324516 2443681 1441013 1184641 776693 765038 935674 926147 977749 993989 1032133 1039966 1152923 1151352 5231009 5470255 39.85 71.0 1
13:01:43 2024-01-23 712507 709411 221537 217490 352051 358018 376564 374364 241159 241051 292182 296250 330345 338854 4481148 4860638 6912299 6726871 1244186 1289313 328600 288409 304566 304165 345476 335979 333807 333577 231554 232027 756567 724020 1607015 1571862 488464 482072 708396 715242 894802 869507 935405 944836 986900 1001697 971293 1084466 2324516 2418370 1405301 1190572 774483 760064 937549 931562 977749 991183 1026263 1041660 1162143 1161377 5254346 5479120 39.85 71.0 1
13:01:44 2024-01-23 722549 710450 221883 217490 351983 359352 377396 374364 241124 240882 297535 296006 333978 336469 4490288 4821478 6986389 6722012 1229425 1287449 325941 288590 304171 304806 344439 338545 332328 333830 231407 232096 755074 721956 1603816 1561779 485901 483592 704393 712295 898836 873123 931617 940547 994805 1006453 964207 1072788 2314209 2427564 1441013 1183798 778357 761214 929020 931562 984173 991625 1019841 1035416 1162143 1167138 5284267 5474175 39.85 71.0 1
13:01:45 2024-01-23 719702 711269 221692 217152 351452 360508 378835 375016 241693 240801 292998 295181 331801 337366 4490250 4749614 6895577 6726385 1247703 1291218 323877 288757 303199 303311 344439 339542 331861 333830 232328 231314 754347 715904 1601378 1572135 485428 486217 710445 713814 894802 875019 934077 937416 987636 1011961 975444 1075887 2315257 2449423 1464950 1176170 777802 765581 930338 925877 983439 991733 1026263 1029391 1155461 1161377 5278772 5479120 39.85 71.0 1
13:01:46 2024-01-23 715490 711492 221887 217246 353820 359931 378280 373729 241055 241657 292486 297008 333508 336340 4483424 4794409 6864373 6715533 1249970 1287337 323912 288436 304603 303275 345996 337552 332868 333360 232527 233171 750718 720779 1608996 1574661 488811 484500 710445 716838 889705 868659 939590 943814 986997 1002405 971293 1086512 2318550 2418370 1460961 1188811 773931 760100 938214 931562 974980 992316 1029193 1040708 1159673 1154681 5246502 5479735 39.85 71.0 1
13:01:47 2024-01-23 724161 712438 222404 216340 351911 360654 376457 375318 241021 242203 292036 296180 331604 333541 4484197 4840654 6984881 6717229 1225482 1287449 325906 287706 303850 304200 344403 338582 332598 333830 231443 231831 754337 723503 1606708 1558457 485428 483856 708162 714194 898660 871196 933019 940819 991988 1000756 964785 1075631 2307607 2431009 1397477 1190595 780582 758952 930338 934211 983403 991183 1020216 1038171 1168045 1162292 5332021 5480655 39.85 71.0 1
13:01:48 2024-01-23 724833 711383 221662 217685 351911 360618 376385 373202 241159 239984 293156 296250 333707 333325 4480227 4780841 6932291 6724689 1246691 1286557 322904 288757 301525 304200 345476 338289 330822 333866 231768 231636 755068 715131 1624017 1574097 487699 484915 709438 713814 894618 876261 933019 939448 990510 1009372 973784 1072438 2315257 2455145 1448244 1179593 781139 765581 927732 924837 986697 997343 1023234 1032398 1158558 1164487 5303495 5471222 39.85 71.0 1
13:01:49 2024-01-23 714535 711346 220326 217455 352051 358834 376600 375318 242168 240064 292182 298049 330415 337548 4483424 4788756 6853410 6724689 1262778 1289350 324911 288757 304387 303275 346553 337039 332598 333830 231483 233007 763164 716154 1615475 1581381 489158 484230 710445 715279 891635 871232 939590 943494 984201 1003114 973387 1081268 2324243 2444218 1443007 1184641 776160 764495 935674 927525 977749 993806 1034732 1042451 1157846 1155466 5259880 5498570 39.85 71.0 1
13:01:51 2024-01-23 714875 709411 221696 217584 354547 359062 375399 373208 241124 240713 291927 298084 330876 335975 4492803 4868472 6982884 6697925 1241903 1285589 324663 288350 301808 303347 347319 338067 331323 335754 230688 232027 751395 721956 1610939 1571019 490549 484843 705891 718400 897384 867041 933019 946603 993395 1003114 967055 1078229 2316903 2436758 1407258 1193967 781139 760675 933028 936223 983284 988170 1022754 1039854 1169247 1162912 5338935 5475813 39.85 71.0 1
13:01:52 2024-01-23 723803 712540 221350 217549 352055 360726 376564 370944 241935 240713 293234 296180 330911 333469 4477032 4785168 6932329 6724912 1245887 1287486 323390 288757 303236 304093 345512 339062 331321 335754 231443 231670 753618 714111 1604542 1573674 487735 483892 708433 713307 898022 875019 933019 938117 990583 1009372 972674 1071712 2315257 2455145 1446997 1183726 781698 765470 927732 927598 987564 999632 1025679 1034986 1157099 1161377 5282304 5458520 39.85 71.0 1
13:01:53 2024-01-23 712507 711383 220467 217676 352051 358557 378237 372127 241935 240304 292246 298084 330380 336998 4480227 4784359 6872508 6720115 1262517 1283769 322974 288757 303432 303204 347076 337314 332364 333830 231083 231831 754337 713092 1630019 1584992 489158 483473 710445 714322 892267 873779 936847 940819 984772 1000683 976262 1082076 2329146 2449492 1409214 1180353 774483 767758 935637 924891 980493 997379 1029193 1038171 1149620 1160555 5210261 5490689 39.85 71.0 1
13:01:54 2024-01-23 714461 711492 222257 217152 352055 359387 378604 373208 240420 241086 292182 296250 330380 336450 4480227 4808403 6882577 6706154 1242727 1289350 325643 287873 302444 303773 346239 336711 333807 332855 231875 232027 749923 724537 1609139 1572159 488464 483473 709438 716330 892267 868890 938217 944836 984772 1004613 974451 1084841 2322460 2421171 1385980 1188022 773943 763265 936339 930241 977749 993275 1029525 1041451 1160496 1156350 5241203 5479120 39.85 71.0 1
13:01:55 2024-01-23 723025 710989 221883 216478 352055 360510 376600 373208 240789 242105 291883 296043 331906 333505 4483462 4833779 6987886 6701371 1225482 1287486 325906 287913 302727 304200 343440 338582 331861 333830 231320 231866 754337 723503 1632035 1558457 486245 483628 706391 713183 896222 871196 935643 944272 994741 1007381 964711 1075749 2312860 2429787 1441013 1192268 781139 758915 931663 935635 984757 991110 1022478 1038297 1167971 1164670 5323938 5498570 39.85 71.0 1
13:01:56 2024-01-23 723808 713284 221625 217455 351974 360763 376528 373729 242076 240472 293010 296215 330911 333397 4480227 4770866 6925339 6715533 1247703 1286557 324622 288757 301701 304165 346220 339542 330750 333830 231768 233335 756518 715131 1621157 1573252 487662 484879 710298 714174 898307 876959 935533 939576 991211 1012120 972489 1073862 2315856 2452901 1482224 1181120 780025 765581 927732 927324 987527 997307 1025421 1031626 1158814 1161377 5276647 5490689 39.85 71.0 1
13:01:57 2024-01-23 713520 711487 221120 217642 354042 358557 376600 373729 241900 240846 292145 298695 330841 337475 4483424 4792965 6863930 6715533 1262517 1287300 324911 288987 301736 303275 347004 337241 332832 333830 231768 232027 755808 715131 1642505 1585610 491002 483217 712429 715338 893276 874466 938318 943599 985450 1004533 974805 1081801 2326364 2443681 1470014 1185418 776693 765396 936339 926939 977749 991395 1032133 1039187 1152923 1154644 5237360 5482823 39.85 71.0 1
13:01:58 2024-01-23 714540 710414 221776 217117 352055 357982 375963 374030 240922 240846 292145 297528 329885 337511 4476756 4860226 6929204 6702832 1243679 1285643 327673 288757 304603 304200 347528 336966 332328 335718 230565 234286 759553 722848 1608091 1571802 489047 483327 708237 717377 898623 871982 934186 944520 990510 1002478 967385 1078961 2316986 2437327 1403345 1197374 780025 762294 931659 931562 981961 988279 1021705 1038482 1162143 1161377 5286227 5458807 39.85 71.0 1
13:01:59 2024-01-23 718650 710155 221041 217794 351979 359604 374310 373208 241159 239241 293119 297495 330841 336486 4474046 4798652 6992893 6715533 1237024 1285643 323912 288757 300785 304664 347510 336969 332275 333577 230905 234487 762762 719233 1615660 1564454 487161 484733 704320 711789 899938 872468 931558 940819 995510 1007875 967018 1075441 2314209 2431009 1415083 1183798 780025 762834 930338 930205 985533 993989 1016901 1032398 1158778 1167175 5286316 5486754 39.85 71.0 1
13:02:00 2024-01-23 719707 711492 221466 217490 350876 359388 378266 372021 240957 240677 293571 294429 330876 337475 4474046 4737732 6887957 6734518 1251309 1285468 326640 288504 304603 304342 346039 338160 332688 333649 232150 233299 749268 715904 1631671 1574370 485428 485947 710445 713122 891900 876261 937017 936678 991211 1011514 975444 1077423 2316903 2443681 1442470 1175316 777802 765581 931659 927774 983358 998789 1028917 1031589 1152923 1161377 5275036 5458807 39.85 71.0 1
13:02:01 2024-01-23 714424 711524 221812 217083 354047 359098 376564 373202 241124 241051 292145 297148 330876 336450 4477032 4784060 6854600 6708159 1262095 1291011 324538 288806 302053 303097 347141 337334 332617 333758 231427 233007 743469 715390 1627911 1585610 489010 484157 710445 714174 892267 874466 938180 942825 984201 1005686 974805 1082039 2325155 2443681 1413126 1184641 776693 765013 935674 927598 977749 993989 1032133 1038446 1155424 1155502 5239288 5442850 39.85 71.0 1
13:02:02 2024-01-23 714266 709374 221501 217113 354047 357982 375364 373208 241124 240641 292145 297771 329850 336450 4474046 4859199 6942852 6706852 1236025 1289979 327210 288613 302513 302849 347004 337516 331287 335718 230850 233956 743469 720264 1635388 1569904 490201 486217 706391 717383 897162 867041 932982 946566 993395 1000647 968465 1078191 2312564 2434461 1403345 1193967 781139 758952 931659 934889 983358 991146 1022025 1039928 1168837 1163846 5323938 5472529 39.85 71.0 1
13:02:03 2024-01-23 721642 710957 220467 217642 352046 359351 377433 373729 241193 240304 292182 296215 330876 333541 4474046 4810348 6940421 6725717 1246691 1287471 324911 288757 303143 304236 347756 337738 331825 336229 230294 232027 755074 716933 1613579 1567677 487508 484843 706121 712295 899150 876261 930254 938043 993395 1008587 968465 1069626 2316986 2443681 1356396 1182955 781139 764495 928361 928155 986969 996100 1020568 1034367 1158778 1164017 5297702 5464286 39.85 71.0 1
13:02:04 2024-01-23 714424 711492 221231 218512 352055 358522 377697 372091 241193 239205 293571 297113 330345 337511 4484358 4773267 6903651 6734290 1259814 1287471 327369 289221 300328 304592 345476 336474 333572 333758 231407 231993 754337 713092 1628158 1583630 488428 483473 709438 712295 893534 876261 938180 939412 986997 1000683 975225 1078925 2324516 2441948 1475356 1178670 774483 765581 935674 924965 980257 997343 1030661 1038446 1149584 1160555 5201666 5490689 39.85 71.0 1
13:02:05 2024-01-23 712507 710455 222385 217490 352055 359122 378302 373732 240386 241051 292145 296868 333148 338248 4487042 4806671 6873027 6697925 1245381 1289313 324890 287909 304640 302955 345476 337552 333807 332819 232568 233171 755808 722330 1618525 1574370 488811 484573 710445 716838 888043 869507 939553 944483 984736 1003114 970566 1088378 2323228 2420269 1413185 1188022 773943 762330 938338 930129 976363 993989 1029215 1038663 1160496 1156314 5239288 5473658 39.85 71.0 1
13:02:06 2024-01-23 722780 711264 222542 216444 352051 360799 376528 375282 243233 242096 291927 297423 333978 333361 4480818 4835949 6923874 6687397 1226593 1287449 324694 287909 303615 303275 345179 339062 331825 333830 231407 231636 754337 724537 1605846 1558457 486245 486217 707894 714736 898660 869507 931245 943494 991951 1006417 962805 1075887 2309278 2431009 1411170 1187152 781139 758952 930338 935266 985570 992584 1022754 1037707 1167971 1160629 5314533 5490689 39.85 71.0 1
13:02:07 2024-01-23 724791 710957 221373 217584 351537 360510 376313 373994 241055 240499 292729 297649 333743 333253 4480437 4767400 6910553 6715256 1247741 1285643 324911 288757 301278 302888 345441 339062 330786 333564 231768 233171 747200 715131 1618893 1572135 488045 486217 710445 714322 897384 876261 935682 939448 989071 1012230 972674 1075517 2315257 2455109 1480189 1178536 778912 765581 928323 926939 985570 997379 1025458 1029391 1155424 1161377 5286316 5464968 39.85 71.0 1
13:02:08 2024-01-23 715204 712438 221014 217689 353974 358955 376457 373725 241930 240463 291963 297771 332103 336450 4478084 4804974 6863926 6715533 1259258 1287471 324911 288757 302231 302814 346518 337552 332598 333830 231372 232679 752381 717178 1624372 1576897 489158 483473 710445 715242 889669 871196 939590 943494 985598 1003114 974057 1081268 2318550 2440216 1409214 1184641 774483 763953 936731 928850 977749 993989 1031724 1040230 1157099 1154684 5248289 5470255 39.85 71.0 1
13:02:09 2024-01-23 716024 711127 221661 217689 354438 359460 375256 372875 241124 240677 291877 299353 332931 333541 4483424 4855473 6929204 6687397 1226871 1285643 323912 287535 305363 303240 344403 338545 331287 333830 231047 231636 743469 724537 1599849 1558185 486245 485873 707393 714736 898660 870743 932317 943494 991988 1000683 964890 1075717 2309278 2427564 1413126 1187250 778912 758989 929020 934211 985570 992584 1022025 1035491 1167824 1168696 5314629 5466188 39.85 71.0 1
13:02:10 2024-01-23 724791 710264 221466 217420 352019 360799 376564 373848 241762 240268 292145 296008 330911 332892 4470652 4759704 6901227 6706154 1245458 1286557 324911 288590 303850 303275 344921 339062 331287 333830 231804 233007 755068 714621 1604181 1572135 486971 487142 710445 713814 894802 875019 935682 940547 987636 1011514 972674 1072788 2314209 2445952 1484259 1177917 778357 765581 927732 926280 984137 999558 1028615 1033358 1157846 1160409 5288258 5466340 39.85 71.0 1
13:02:11 2024-01-23 713511 712775 221120 217346 354047 358522 376564 373202 241908 240766 291830 297148 330345 336450 4474046 4794596 6854600 6710743 1259258 1287449 323390 288757 302656 303027 345476 337516 331861 333830 231804 232679 752917 717963 1605173 1576897 489251 484500 710445 715279 886087 868695 939590 943494 984201 1002845 974057 1082039 2318550 2440216 1415083 1184641 774483 762837 937695 932618 979609 993916 1033607 1041376 1162796 1155392 5248694 5482139 39.85 71.0 1
13:02:13 2024-01-23 718103 710414 221656 217490 354038 360075 375999 373172 241124 241051 291284 297806 330841 333469 4480227 4849927 6942354 6687397 1231702 1290092 323912 288350 302727 302779 345476 338582 331556 333830 231047 231797 754337 724020 1606579 1562079 488428 486217 707393 716330 899377 868890 933019 943146 993395 1000756 962805 1075887 2309278 2427564 1443007 1190529 781139 760670 930375 934347 986159 992402 1022717 1037986 1164592 1164670 5321200 5470255 39.85 71.0 1
13:02:14 2024-01-23 724768 712940 221501 217833 352019 360799 377410 373202 241159 240304 292145 297705 330911 333433 4474046 4729881 6910278 6715533 1247703 1288386 323616 288757 301969 303951 345476 339062 331825 333830 231804 233171 752917 714621 1604903 1572135 487353 484915 711687 714322 894802 873779 935682 939448 987672 1011514 974057 1075631 2318020 2458804 1474084 1182038 782256 767758 929052 927598 988971 991697 1023197 1033668 1159381 1163846 5291941 5464286 39.85 71.0 1
13:02:15 2024-01-23 713520 710957 221156 217117 352055 358593 376299 372675 241193 240823 291321 297598 330115 336486 4474046 4819375 6845275 6696776 1259258 1286500 324911 287909 304603 302779 345476 337277 331861 333830 231768 232026 748629 717178 1616372 1575779 489158 484500 710445 716330 891635 868695 940929 943494 984201 1003901 973835 1085068 2322460 2434461 1472049 1188022 773943 763265 936339 927449 977749 996097 1031724 1041451 1158814 1153867 5239288 5469755 39.85 71.0 1
13:02:16 2024-01-23 719707 709411 221501 216448 352051 360763 375435 372091 241124 241765 291284 298667 330876 333505 4483424 4837215 6912411 6691999 1225998 1283732 324365 287670 303402 303240 343440 338582 331789 333577 231047 233335 751395 724020 1629125 1558457 487427 486217 707393 714699 897162 871907 934300 944651 993248 1007381 966845 1077061 2313135 2429787 1403345 1192384 780305 758952 933028 934211 983358 988916 1021296 1040178 1168873 1163022 5322398 5458520 39.85 71.0 1
13:02:17 2024-01-23 722649 708910 220502 217156 352019 359351 374275 372684 241193 240304 291939 298667 330611 333361 4470855 4780767 6910553 6715533 1244301 1281998 324682 288852 300820 303879 344957 338582 329822 333866 231012 233171 746369 712815 1624753 1569904 486971 486217 709247 713937 898549 876151 932870 939576 991916 1008809 972526 1074175 2312564 2455145 1413126 1180353 781139 765581 928323 927487 986969 997379 1023197 1032435 1155461 1163022 5276685 5442571 39.85 71.0 1
13:02:18 2024-01-23 712507 710953 220471 217974 352055 358018 376564 371795 241228 239560 292378 296903 329920 336486 4470855 4786131 6886144 6724689 1264323 1289313 323425 288852 299872 303311 346518 336527 331538 333830 231083 233335 754337 713092 1615696 1584951 490301 483181 709905 714322 893423 875091 940367 940672 986997 1003114 976955 1082076 2326364 2443681 1443007 1184641 776160 765273 937005 926540 977749 991697 1029193 1038446 1152923 1156350 5211072 5455201 39.85 71.0 1
13:02:19 2024-01-23 712001 708874 221847 217152 352051 357192 376313 374364 241124 240339 292182 296075 329850 338577 4477032 4849237 6919603 6710743 1240570 1287449 325380 288436 304115 304200 345199 335469 333337 333830 230798 234487 753581 723367 1602097 1570684 488974 482608 707048 716867 894766 870506 935682 944836 989071 1002478 968428 1082113 2323048 2421802 1343503 1189832 776693 759982 937005 933548 977749 991183 1023234 1041422 1162143 1161377 5248694 5458520 39.85 71.0 1
13:02:20 2024-01-23 721694 708874 221804 217642 351699 359676 376564 374328 240386 239984 292803 298457 330415 335428 4464482 4794292 6957180 6706154 1233845 1284731 324401 288757 299872 303914 346773 337042 332041 333649 231265 234652 751284 720779 1602537 1562229 486814 485493 704357 712295 898873 873742 930106 940819 995510 1006453 966061 1078760 2312564 2427564 1471286 1182955 778912 762330 929679 930241 985298 993989 1019114 1033906 1160496 1169691 5261563 5458520 39.85 71.0 1
13:02:21 2024-01-23 718245 710414 221501 217152 350885 359123 377733 372056 240922 240677 293156 297827 330611 336486 4467667 4730193 6873251 6720115 1249896 1290092 326676 288599 304171 304022 345550 337921 332185 333180 231625 233335 752168 715904 1644973 1572135 485428 483592 712429 711062 894802 875640 935682 936796 989108 1009372 974057 1077423 2315257 2440216 1464950 1173643 776693 764495 930998 926765 981961 998825 1025988 1030893 1152084 1158095 5259988 5460390 39.85 71.0 1
13:02:22 2024-01-23 714983 711223 221883 216780 352055 359134 378568 371795 240663 241086 291733 297947 329885 335975 4467667 4794292 6859921 6702610 1254890 1291137 324911 288409 304455 303062 348435 337095 332149 333722 231372 232679 749268 715642 1630055 1583630 489158 483473 711960 714736 893203 871196 939553 940819 984201 1000683 973387 1080499 2321850 2443681 1413126 1184641 776693 764495 935674 928850 977749 993989 1029488 1040708 1157956 1153867 5239288 5458807 39.85 71.0 1
13:02:23 2024-01-23 714028 708373 221156 217113 353789 358593 375399 372091 240957 240304 291321 298049 329885 335464 4470652 4873377 6933307 6697992 1241343 1287434 325470 288170 301630 304165 346447 336527 331861 333577 230439 234286 745771 721441 1600658 1567677 488937 482840 705891 715242 894523 868659 935442 944520 990583 1000282 966333 1078022 2318550 2432734 1370940 1195669 780305 762330 931696 931562 981961 987444 1020253 1038756 1161262 1161377 5312712 5454914 39.85 71.0 1
13:02:24 2024-01-23 720389 708874 220506 217828 352019 359676 374310 375777 241193 239595 293161 297077 330611 335464 4470855 4793239 6982193 6722051 1231305 1288386 325835 287837 301736 304092 346773 338123 331789 333830 230976 233335 754337 725164 1624223 1556958 485827 486217 707393 715242 898660 871362 932280 940819 991951 1000683 964785 1072751 2309278 2425241 1415083 1184641 778912 758952 927584 933548 985533 993286 1022754 1035416 1163731 1164670 5284229 5442850 39.85 71.0 1
13:02:25 2024-01-23 722770 711455 221656 217580 351983 360763 377661 373202 241090 240641 292145 295974 330876 333397 4468597 4747057 6898367 6707754 1245458 1287225 324694 288761 300785 304165 344921 337516 330518 336668 231590 233335 746369 713092 1642085 1571431 487699 486217 708396 713307 899299 876261 932982 939412 992691 1008587 972674 1072438 2315856 2452901 1387695 1182114 781139 765581 927732 927460 986969 991697 1022754 1033868 1155424 1164670 5284178 5439078 39.85 71.0 1
13:02:26 2024-01-23 713520 710657 220431 217828 352015 357730 377968 372056 241124 239118 292145 297771 331888 337183 4471386 4756173 6883517 6716898 1253098 1289277 323616 288314 303630 304022 343370 337003 333572 333794 231570 233335 744919 716154 1609310 1576897 486934 483473 710445 712295 892267 876261 940484 938043 986997 1000683 974057 1080540 2323611 2436758 1446997 1175316 774483 766668 933682 924965 980530 997343 1030661 1039652 1149620 1158022 5204483 5458807 39.85 71.0 1
13:02:27 2024-01-23 715453 710455 222306 217117 352015 358593 378835 374678 240883 240766 291890 296833 333039 336304 4461953 4806671 6874165 6688439 1249970 1290092 324911 288404 304350 302743 345441 337516 332526 333830 231768 232679 750059 718719 1633021 1576625 489158 484843 710445 717346 889632 868659 939553 944836 984201 1001697 971972 1081849 2318550 2434461 1415083 1186330 773931 763412 935674 930168 980530 993989 1032133 1041451 1158778 1159040 5224208 5458482 39.85 71.0 1
13:02:28 2024-01-23 716422 709374 221656 217584 354329 360474 377700 374788 241021 240668 291103 297458 333003 333095 4477434 4850346 6934684 6718068 1240732 1287471 324627 288761 303163 303275 347076 337516 331789 335718 231012 231807 751395 719233 1631227 1567677 490549 484500 706391 717346 897384 868890 935682 948655 993395 1003114 966981 1078998 2318550 2434461 1343503 1194083 780582 762600 932327 931562 982659 988279 1023567 1041451 1166317 1163022 5314667 5456957 39.85 71.0 1
13:02:29 2024-01-23 720214 710413 221373 217685 351839 359496 375256 375053 241021 240091 292900 296075 330841 335464 4471045 4794596 6938529 6706154 1245180 1285643 324911 288757 300820 303951 346737 337479 331825 336466 230294 231636 753618 714111 1606611 1567677 487662 484843 706391 712295 900515 876261 932317 938043 994805 1008735 971256 1072401 2318550 2451200 1351749 1182955 782256 765581 927732 927449 986969 991697 1022754 1034642 1158778 1163771 5293938 5458368 39.85 71.0 1
13:02:30 2024-01-23 716571 711346 221705 218332 351798 358378 377518 372578 241090 239524 293010 297495 332427 337220 4464667 4739015 6873251 6725126 1251309 1287413 326604 288554 303163 305129 343370 337277 333807 333830 231732 233335 743469 716666 1618378 1580259 487856 483473 709438 712295 892267 875640 938205 938080 986297 1000683 975444 1078888 2323502 2440216 1476119 1176992 776693 767758 935009 924965 980530 997343 1029193 1038446 1149657 1160316 5210577 5452357 39.85 71.0 1
13:02:31 2024-01-23 716408 710232 222355 216927 351983 359098 378835 372875 240883 241514 292241 296215 330841 336450 4467667 4793684 6874165 6688650 1248154 1287413 323877 287909 302656 303204 345961 337516 332292 333559 232293 233007 756518 720031 1602679 1572135 489751 484843 710445 717346 890930 869507 940259 944836 985598 1002845 973365 1085239 2318550 2425807 1403959 1186330 774483 762871 937005 931290 977056 993989 1033040 1043945 1163624 1157961 5246229 5474455 39.85 71.0 1
13:02:32 2024-01-23 717596 709374 221812 217455 353829 359460 375364 372911 241090 241015 291441 298449 329885 333541 4474046 4849927 6919878 6669274 1238362 1285321 323912 288314 301736 303027 346518 337516 331323 335754 230850 231993 749923 718719 1617793 1567677 490549 485529 706391 717383 898738 867041 933019 947237 993395 1000647 968428 1078722 2315856 2434461 1403345 1193933 781139 758952 932991 936891 984546 993004 1022679 1038334 1168765 1163736 5325936 5458807 39.85 71.0 1
13:02:33 2024-01-23 721694 711196 220467 217607 351979 358593 377433 373848 241159 240100 292378 297495 330380 333505 4464390 4791829 6919878 6715734 1245458 1285643 324911 288757 302733 303275 345163 337552 329822 335754 231047 233335 749268 713092 1633025 1571019 487316 486217 708742 712295 899299 875640 933019 938080 993124 1006453 971293 1072514 2312564 2452901 1403345 1182000 782256 765433 929052 928918 988267 998924 1024178 1037986 1159493 1163846 5287707 5449428 39.85 71.0 1
13:02:34 2024-01-23 714535 709415 221329 218402 351407 357479 376600 372021 241090 239524 292182 296215 332103 337511 4461483 4743458 6888070 6715533 1258486 1287471 323651 288757 302024 304236 345163 335469 332868 333830 231047 233335 754337 712075 1619431 1579986 487699 483473 709438 712295 894278 876261 938848 938080 986997 1000683 977611 1078888 2324705 2443807 1476119 1175173 774990 764938 934972 927561 983321 1001049 1030661 1035416 1149620 1164551 5211072 5466453 39.85 71.0 1
13:02:36 2024-01-23 715478 707301 221878 217117 352055 358593 378266 372614 240386 241051 292145 296250 330645 336413 4474046 4793801 6878724 6696776 1244186 1289313 324890 287554 302656 302423 345441 337516 333807 333324 231570 231993 751395 721296 1629203 1567677 488774 483871 709438 715279 889302 869507 938941 946529 987636 1000282 972369 1088067 2328467 2420515 1478154 1189718 774990 762563 940376 931562 976363 992584 1032412 1041376 1162143 1158022 5239288 5466453 39.85 71.0 1
13:02:37 2024-01-23 723020 709406 222385 216439 352055 360799 376264 372091 240352 242105 292182 295320 330911 333433 4474046 4818595 6912449 6687397 1224219 1287471 323912 287670 303615 303275 344162 338582 331789 333830 230850 231831 737194 723503 1606001 1557352 486245 486217 707894 715242 897564 868659 932809 946294 995449 1004636 967534 1077834 2313135 2430510 1343503 1192375 781139 760064 931659 935331 983358 989711 1021296 1038446 1170391 1163846 5307064 5458482 39.85 71.0 1
13:02:38 2024-01-23 721679 710393 221156 217490 351974 359640 374310 373202 241159 240268 292155 297705 336104 333433 4464704 4778223 6910553 6706154 1245458 1285643 323619 288852 303420 303987 344921 338306 329822 335754 231209 233007 747818 713092 1601018 1572135 488204 484915 708396 713122 899187 876959 935528 939576 990363 1010239 972526 1074942 2315856 2452901 1411170 1179593 783375 765581 927732 926147 986969 998851 1023197 1034679 1157136 1163022 5272880 5438885 39.85 71.0 1
13:02:39 2024-01-23 712328 709415 220502 217455 352055 357479 376564 372056 241193 239153 292155 297148 331869 337511 4467667 4764828 6868358 6707412 1254890 1287471 323390 288593 300915 304700 344886 335469 333337 333830 231047 231797 754337 713341 1626909 1576284 488902 482840 710764 713017 893203 876187 940367 940245 986186 1005956 975444 1075640 2323502 2443681 1474084 1177831 774483 767213 937027 924965 977749 997379 1029193 1037707 1149349 1157168 5201666 5449428 39.85 71.0 1
13:02:40 2024-01-23 712234 708874 221847 216931 351983 357192 377396 373208 240386 240677 292035 297813 335488 338541 4464667 4811722 6892389 6688552 1242414 1287300 324627 287886 302196 302991 344921 337003 333807 332819 231768 233335 749923 724405 1611989 1573674 488280 483327 709401 717377 893203 869470 939695 946180 984809 1002405 972369 1086362 2318550 2416021 1383622 1185418 773380 761214 937027 930205 974943 993989 1029193 1038663 1160496 1154644 5229883 5460390 39.85 71.0 1
13:02:41 2024-01-23 721241 708042 222385 216780 351979 360763 376264 371500 239651 241086 292145 296206 330876 333505 4467391 4803565 6939629 6678866 1231320 1285643 323912 288350 305469 302319 344921 338805 331502 333649 231320 233956 754337 724405 1625743 1562503 489251 487598 709209 717346 898127 870743 933019 947415 995128 1000683 967741 1078998 2316903 2434461 1409214 1192268 780582 758415 931659 934875 984137 992584 1022754 1039928 1169703 1164670 5320530 5458807 39.85 71.0 1
13:02:42 2024-01-23 722780 710455 221125 217152 352046 360472 375435 373202 241193 240304 292595 296250 330380 333433 4467667 4784471 6910553 6706154 1243679 1285643 324911 288541 304171 303665 347756 337407 331180 336430 230187 233663 746369 713853 1617699 1571528 487662 485529 706391 712295 898252 876261 932280 938080 993395 1009227 973365 1071149 2316903 2452901 1363264 1181273 781139 765581 927732 928191 989073 991733 1022754 1033906 1155461 1165458 5284573 5449428 39.85 71.0 1
13:02:43 2024-01-23 713335 709370 220502 217863 351983 357479 376528 372056 241159 239153 292182 296905 335888 337242 4464667 4741054 6873251 6720115 1255091 1287337 326676 287864 302880 304985 346810 336857 333663 333649 231590 233912 755808 717178 1593122 1576897 488204 483473 710445 712295 892267 876261 941038 936759 986297 1000756 974057 1078925 2324516 2436758 1480189 1175316 774483 765851 934345 924965 980567 999567 1029193 1037707 1149620 1158059 5197953 5442850 39.85 71.0 1
13:02:44 2024-01-23 712239 708878 221883 217117 352019 358593 377697 373208 240386 241051 292145 296215 329885 337511 4470855 4803010 6883051 6707412 1247741 1289303 324784 287697 304202 303062 347546 336821 331789 333830 231768 232353 751488 718996 1640317 1574370 489158 484500 710445 718400 892267 869507 940929 944836 985598 1003114 974057 1085202 2318550 2431009 1387319 1184641 774483 762871 935674 930241 977749 993989 1032133 1041451 1158851 1153015 5229883 5458807 39.85 71.0 1
13:02:45 2024-01-23 717081 709689 221466 217117 354042 360219 375399 372056 240922 240677 291042 297113 330654 333397 4467667 4839598 6933307 6687853 1235950 1287360 326459 288314 302160 302319 346239 337589 330571 335718 231012 233335 752866 720779 1652396 1572538 490549 484843 706391 717383 898840 867041 933019 947274 993395 1003114 967055 1078229 2313576 2434461 1405301 1193117 782693 760100 931659 934211 983358 989784 1022025 1039966 1169703 1163022 5310864 5454914 39.85 71.0 1
13:02:46 2024-01-23 718614 708874 221466 217490 352010 358593 374310 370979 241159 239560 292182 297077 335560 333541 4464667 4792972 6912336 6707832 1244470 1281998 323877 288757 303488 303950 344403 337552 331861 335754 230294 233992 748452 716041 1640919 1567677 487316 484843 706391 712113 901293 876261 931617 939485 994805 1010531 970566 1072438 2318550 2449423 1358352 1182955 781139 763924 929020 928850 986969 991661 1021296 1034679 1160496 1165453 5282542 5445542 39.85 71.0 1
13:02:47 2024-01-23 715441 709447 221816 218507 350921 357515 377130 372056 241124 239931 297114 296648 329920 338009 4471675 4728829 6885301 6724912 1254405 1290092 323877 288350 305405 305129 346247 338253 333337 333564 231804 231314 750718 716154 1635542 1571019 485103 486217 711960 712295 894802 876261 936107 935388 987672 1010800 974077 1078925 2315257 2443681 1460961 1172584 777247 765038 932122 926147 981314 1000273 1026263 1032398 1152120 1160555 5254346 5442850 39.85 71.0 1
13:02:48 2024-01-23 715261 710455 221847 216780 352055 358593 376564 372933 240755 240801 291441 297318 332931 336340 4468190 4788708 6835950 6696950 1249970 1286500 324911 288436 304713 303240 345476 337516 332364 333830 232328 232679 746664 717178 1611111 1576897 489158 484843 711960 717383 891635 869926 940966 944836 983345 1003114 971972 1082076 2318550 2434461 1401389 1184641 774483 763412 935401 929558 977749 993286 1029488 1041697 1158814 1153829 5224208 5442887 39.85 71.0 1
13:02:49 2024-01-23 717012 708861 221510 216966 353825 360474 377968 375282 240952 240535 291328 297915 333039 333361 4471386 4833506 6922323 6678904 1234797 1287471 323912 288427 302990 302107 346553 338582 331323 333866 231047 231636 752866 721296 1684410 1567677 490376 486217 706391 717383 898164 867041 933019 944556 993395 1000683 967778 1078229 2309278 2427564 1411170 1189725 780025 757751 930338 934211 985570 991183 1021296 1035491 1168008 1162918 5305127 5443038 39.85 71.0 1
13:02:50 2024-01-23 722537 712438 221213 217589 351839 360075 375292 373165 241090 240126 292036 296110 332769 332856 4458301 4776512 6912561 6701371 1243679 1281998 324911 288468 302990 303311 344921 337552 329858 335754 230688 233007 757279 713092 1617699 1567677 487353 485346 707931 712295 897384 875019 933019 940819 990583 1007911 971293 1071187 2314209 2452901 1411170 1177880 780582 765309 927073 926111 986969 991733 1023567 1032435 1155461 1161377 5261601 5451296 39.85 71.0 1
13:02:51 2024-01-23 712745 709270 220326 217689 351875 357839 376385 373994 241055 239489 291733 297148 335488 336486 4464667 4762725 6873251 6706154 1258486 1285643 323390 288355 300915 303204 344921 335979 332868 333830 231407 231314 754337 711061 1642954 1576897 488428 483131 708433 712295 894168 875019 936847 939485 984772 1000756 974805 1077317 2321850 2440216 1415083 1177880 774483 765851 935674 924965 977749 991769 1029193 1038446 1149657 1158022 5204483 5448461 39.85 71.0 1
13:02:52 2024-01-23 714028 710155 221674 216978 351835 358557 377733 372091 240420 240801 291890 297495 330089 336212 4464998 4790272 6863926 6678866 1242764 1283732 326640 287670 302692 302814 345199 337003 332328 332819 232328 233007 754337 720779 1651725 1571019 488811 484843 710445 715279 889705 868890 938168 944836 985598 1001697 971293 1085239 2318550 2418370 1424674 1184641 773943 760639 937005 930803 975671 991883 1029193 1044097 1162796 1156994 5227760 5461790 39.85 71.0 1
13:02:53 2024-01-23 721241 709102 221816 216258 352046 360220 375999 372056 240668 241595 291733 295767 331766 333433 4467667 4825595 6910553 6673255 1224256 1284731 323425 287670 302727 302319 343440 338103 331323 333830 231012 231636 754337 723367 1615223 1557352 486282 486217 707393 715227 897384 869507 932317 943494 992691 1000490 962841 1075887 2309278 2427564 1413126 1187152 778912 756176 929020 932893 986122 993275 1022567 1035304 1168765 1164633 5307177 5454914 39.85 71.0 1
13:02:54 2024-01-23 722594 712433 221705 217117 352019 360799 375999 373020 240986 240304 292145 296028 330876 333162 4451948 4735290 6886996 6691999 1245924 1283602 325055 288575 300820 303275 344439 338582 331323 333595 231768 232679 753618 713092 1612123 1571019 486282 483856 710445 713814 894802 873123 935682 939485 986900 1010800 973365 1075611 2309278 2444218 1436601 1177694 780062 765396 930338 927598 984720 999361 1027146 1031997 1155307 1162074 5254346 5440050 39.85 71.0 1
13:02:55 2024-01-23 713252 709949 221156 217013 352055 358593 375999 372149 240957 240882 291321 297148 335924 335464 4455288 4781065 6826624 6687397 1253538 1285643 324453 288350 301736 302319 345476 336527 331825 333830 231407 232516 756670 716154 1625236 1576897 489158 484157 710445 715279 889669 870579 939590 940819 984201 1001697 974057 1081963 2316903 2441918 1409214 1185418 776663 765001 937005 927598 978948 993916 1032095 1037835 1152923 1153867 5218522 5445715 39.85 71.0 1
13:02:56 2024-01-23 712507 707115 220502 216815 352051 357982 374310 372091 240386 240304 291913 297183 331170 335464 4461483 4849485 6912449 6673255 1238362 1284731 323912 287909 300856 303275 346518 337314 330589 333830 230329 231314 749923 717178 1614536 1567677 490301 484500 705391 716875 894581 867041 933019 945895 991988 1003114 968465 1078570 2318084 2432137 1409214 1193971 781139 760009 932364 934211 983358 988315 1021296 1040960 1168008 1163022 5311030 5449428 39.85 71.0 1
13:02:57 2024-01-23 718502 709411 220467 217152 351983 358557 373977 372938 241124 239931 291939 295767 335524 333311 4455288 4768024 6901227 6691999 1245458 1285643 325091 288265 300574 303275 343440 337552 329822 333830 230850 233171 755808 712584 1612870 1567677 487699 485617 708433 713307 897528 875640 933019 939576 992621 1010239 974451 1072325 2315819 2455858 1409214 1180353 780025 764428 927073 926184 986933 997343 1023567 1033943 1157136 1162913 5276910 5441659 39.85 71.0 1
13:02:59 2024-01-23 711076 710487 220471 217828 352055 358557 376564 371500 241193 239357 292182 297148 331170 336522 4458301 4752850 6863926 6706154 1263141 1285643 323425 288757 300328 303987 345512 336253 332634 333830 231245 233171 743469 712075 1628039 1581624 489158 483473 708433 714322 895438 876335 941001 943420 986997 1007469 979618 1081773 2327429 2444877 1445002 1175316 773792 768849 935674 925544 980530 997343 1032058 1038409 1149620 1157131 5185456 5438885 39.85 71.0 1
13:03:00 2024-01-23 714441 710725 222506 217117 352019 358557 378230 372056 240352 241051 291939 296180 330584 335938 4455288 4789353 6846109 6668639 1240645 1285643 327600 287082 304603 303240 345441 337003 333807 332819 231768 233335 749923 721296 1638693 1567677 488204 484623 710335 718400 894475 870743 941011 946180 986923 1002968 972489 1088416 2316903 2425337 1384165 1184641 773943 763412 935674 932893 977749 993989 1031397 1041451 1158814 1155502 5222253 5458807 39.85 71.0 1
13:03:01 2024-01-23 716571 707338 221466 217087 354042 360183 375399 373994 240755 240979 291330 297078 330345 333397 4455288 4828972 6901227 6660029 1234260 1285643 323912 288517 303593 302071 345441 337516 330571 333830 231012 233335 761046 723146 1665032 1569193 490651 486907 707230 717191 899901 868816 932965 947526 993358 1000418 968391 1080339 2312564 2434461 1403345 1193971 780582 758290 930998 934211 983358 988279 1021296 1038446 1169703 1163022 5305127 5449428 39.85 71.0 1
13:03:02 2024-01-23 722469 708874 220467 217152 351380 359098 374239 372938 241124 239560 292241 295974 332103 333397 4452111 4766475 6901728 6698030 1238680 1283489 323390 288757 300328 304129 344403 337241 331287 336084 230081 233792 746369 715131 1631031 1570684 488204 485456 707230 712221 901219 876261 931579 938043 995449 1009336 970529 1072235 2315333 2449423 1340235 1182758 782256 765581 927732 928850 986969 997076 1022025 1033868 1157956 1163771 5274759 5440050 39.85 71.0 1
13:03:03 2024-01-23 713087 709379 221470 217828 351699 357443 376528 371500 240755 238783 292803 297495 331636 336962 4455288 4717935 6869267 6706154 1254853 1285643 323912 287873 302268 303914 347264 336200 334817 333414 231265 233299 732370 716154 1633448 1582227 488204 483436 709247 712295 892267 876187 936773 938080 984772 1000683 975221 1078998 2323502 2434461 1415083 1175316 773943 766668 935401 924965 977749 991733 1029193 1039928 1148769 1156350 5190266 5440050 39.85 71.0 1
13:03:04 2024-01-23 710487 708341 221812 217117 351974 356405 376564 373172 240352 240268 291733 297495 332103 337511 4455288 4802343 6883517 6678866 1243122 1287337 327637 287347 302549 303097 347792 336821 331682 332639 232150 233299 749268 720779 1607368 1574370 489158 485346 711923 716764 888043 870470 939553 946069 985598 1001697 973062 1085239 2318550 2421802 1389168 1187176 774483 762330 937005 930865 978215 993989 1031397 1041451 1158778 1156096 5218522 5443038 39.85 71.0 1
13:03:05 2024-01-23 717368 708337 221466 216409 352055 359676 375399 371760 240957 241051 291248 296250 330345 335923 4458301 4811722 6902518 6678952 1233697 1285505 326749 288251 304281 302636 346862 338363 330643 333830 231012 234020 751395 717178 1650290 1567677 490201 486217 706391 718400 898836 867041 932982 946031 993395 1003114 967704 1078998 2318550 2434461 1403345 1194083 781139 763998 931659 933548 982659 989711 1022754 1041451 1167144 1161377 5291864 5442850 39.85 71.0 1
13:03:06 2024-01-23 718888 708869 220467 217455 351947 358557 374239 370944 241124 239757 292145 295767 329850 333505 4452729 4767176 6942739 6707754 1229349 1285505 327442 287252 302880 302852 345831 336711 331287 333830 231158 233299 752866 721441 1615801 1557352 486814 485529 704357 713814 897384 871196 932317 940819 994805 1000719 964619 1074746 2309278 2425241 1469251 1182955 778357 761178 929052 931562 985262 993989 1018388 1035454 1161319 1167102 5267505 5449428 39.85 71.0 1
13:03:07 2024-01-23 719707 710441 221156 217420 349863 359917 377094 373202 240720 240268 292145 294120 332895 333505 4455288 4715292 6884425 6687987 1246167 1285643 324911 288838 300785 302990 346810 337205 329751 333830 230294 232679 755808 714877 1621517 1567677 487316 484991 707894 712295 898022 875019 932982 937772 990546 1006453 971983 1069589 2315257 2452901 1407258 1177880 780025 765581 927732 926111 986969 991697 1023197 1032398 1155461 1163022 5267505 5423327 39.85 71.0 1
13:03:08 2024-01-23 712001 711664 220431 217828 352010 357443 375435 371725 240918 239321 292035 296250 331636 336450 4462202 4754402 6879312 6706342 1254612 1285431 324911 288721 302024 304200 346737 335469 333193 333830 231047 233007 754337 714111 1629592 1572135 485484 483131 710445 710275 893377 876261 936810 935352 986997 1007234 974057 1078998 2318550 2434332 1490364 1171974 774483 763412 931696 927525 980530 997379 1028459 1032361 1152923 1158022 5214970 5443038 39.85 71.0 1
13:03:09 2024-01-23 714404 709406 221812 216444 352055 358557 377697 373202 239984 241051 291441 297771 332427 335921 4458765 4784442 6836757 6664352 1249970 1285643 324392 287954 304713 302283 345441 336490 331825 333830 231732 231991 745771 717178 1609802 1576610 489600 484500 711960 716293 889669 870542 940254 943494 984201 1003114 974057 1082039 2318550 2433306 1415083 1184641 776140 763412 934345 928850 977749 993286 1032133 1041601 1158814 1155502 5209898 5440050 39.85 71.0 1
13:03:10 2024-01-23 713520 707301 221501 217122 352051 357479 377165 375282 240918 240019 291977 299709 332067 335319 4452521 4864380 6912561 6683818 1241865 1287471 324854 287909 301736 303275 345441 335469 331861 333830 230329 232027 756567 721296 1604974 1567677 489158 483473 705891 714099 894544 871159 935682 945507 990510 1000721 968428 1080462 2318550 2425241 1363264 1193967 777802 760596 935674 931562 979834 992584 1024729 1041771 1164592 1163022 5246779 5440050 39.85 71.0 1
13:03:11 2024-01-23 721758 707342 221564 217619 351411 359388 375856 374221 241021 239958 293181 296933 333039 335247 4455288 4785286 6938529 6688756 1226593 1282574 325607 287899 300328 303951 343370 337003 331789 333830 231012 232062 751284 717178 1614968 1561779 486245 485529 705391 712801 900786 873779 930292 940819 996217 1009336 967018 1075611 2309278 2425241 1441013 1182758 780025 762837 930338 930205 984137 991467 1019841 1033906 1158814 1167138 5273143 5447394 39.85 71.0 1
13:03:12 2024-01-23 720394 710409 221329 217316 349684 358450 377554 374258 240952 240499 292900 295926 329885 336486 4446712 4708258 6859921 6696950 1245036 1285643 322939 287873 301278 303275 345343 338306 331825 333595 231768 232679 741483 714621 1622598 1567677 485520 486217 710445 713814 891937 873742 937017 937379 989209 1011514 974057 1075887 2312564 2441676 1466945 1175316 776693 765038 931659 926280 983358 991697 1026226 1031463 1156387 1158059 5254029 5442925 39.85 71.0 1
13:03:13 2024-01-23 714535 709265 221479 216978 351871 358414 376228 372675 240386 240846 291464 297807 332067 333505 4448936 4774852 6822540 6668639 1248154 1285643 324911 287873 302196 302319 344921 336217 331789 333360 231768 232026 748629 717178 1629994 1574661 488204 484500 710445 715279 886751 869507 939553 943494 984201 1001697 974057 1082076 2316903 2425844 1400261 1184641 773931 761679 934345 930205 977749 993286 1031397 1040708 1159419 1157814 5215315 5427089 39.85 71.0 1
13:03:14 2024-01-23 714289 709411 221120 217420 352055 358557 374275 374185 240883 240064 291006 297355 332246 333275 4461483 4841951 6910553 6668639 1233521 1281998 323877 288431 301489 302319 345476 337516 330750 333830 230329 231807 751395 717178 1641573 1567677 490201 486217 705891 717383 899299 867041 933019 947378 992691 1002405 967018 1077460 2316903 2432734 1403345 1194083 780582 762871 931659 931562 982659 991832 1024300 1043198 1168765 1162912 5291713 5442774 39.85 71.0 1
13:03:15 2024-01-23 718383 708874 220467 217619 352019 359062 373977 373465 241124 239816 291895 295974 332714 335464 4458301 4780054 6910553 6687397 1241865 1281998 322869 288852 300539 303275 343405 337003 329822 333830 230294 233007 749923 713092 1605582 1567677 487699 486217 707393 712801 898873 875640 932317 937379 992691 1008623 971293 1071149 2309278 2452901 1357506 1179593 780582 765581 930262 930203 988934 998924 1024215 1036466 1158669 1162875 5261526 5441816 39.85 71.0 1
13:03:16 2024-01-23 712507 710150 220238 217490 352015 357839 375999 371464 241159 239153 291733 297113 329594 336450 4442739 4746071 6845275 6696776 1259777 1285643 324730 288852 301841 303240 345476 335943 331861 333830 231047 233171 752866 711809 1605485 1581381 489600 483473 710445 714322 893534 873742 938168 942825 986203 1000683 976225 1082076 2324516 2440216 1415083 1185418 778386 766557 937005 927598 978948 996805 1031284 1042603 1152923 1154681 5185265 5436170 39.85 71.0 1
13:03:17 2024-01-23 709983 710146 221741 217117 351979 356405 376564 373208 240386 240304 292035 296008 331403 337548 4452111 4821101 6863209 6678866 1240645 1285643 325380 287909 301736 303275 344921 336490 333807 333324 231372 232027 745510 722848 1597781 1567677 488204 483131 708433 715242 893534 869507 936810 944520 989071 1000014 968465 1082076 2321391 2423281 1413126 1189718 773943 760670 939006 933128 976823 992584 1026263 1041012 1162143 1162074 5220477 5474971 39.85 71.0 1
13:03:18 2024-01-23 721694 707301 222230 216931 350921 359640 375435 372614 239616 240677 292182 296812 330611 333469 4452111 4787482 6930277 6650182 1224219 1283489 323877 287873 302727 303027 343440 338067 331054 333830 230850 233335 752866 723503 1622484 1558457 486282 486217 707894 715279 899377 870743 932982 943494 993395 1005810 966697 1078174 2309843 2426336 1405301 1192217 781139 760670 932418 934211 983358 991183 1023567 1038446 1168008 1163022 5306948 5443038 39.85 71.0 1
13:03:19 2024-01-23 723020 708874 220502 217455 351983 359676 374275 372933 241124 239896 292145 295767 332103 333126 4455288 4729918 6872990 6718068 1238680 1281961 324911 288852 302990 303275 343440 336217 329858 333830 230132 233007 744919 713092 1624223 1567677 487699 485529 706391 712295 898164 876261 932965 939539 995449 1011672 971108 1072641 2313135 2450630 1343503 1179556 780025 765581 927459 929579 986969 991697 1022754 1034573 1158669 1163022 5263843 5419419 39.85 71.0 1
13:03:20 2024-01-23 710487 709184 220242 217610 351979 357443 375999 371760 241159 238080 291585 296250 331636 336486 4448936 4736692 6857847 6696776 1259739 1285643 323390 288852 302133 303275 345476 335979 333072 333830 230850 233335 754337 712075 1610841 1584992 489158 483473 709438 714211 894438 876335 941038 940672 986997 1005956 978595 1084368 2326169 2441948 1415083 1183449 777802 765581 937005 926280 978215 996695 1029193 1038446 1152923 1156350 5185456 5432336 39.85 71.0 1
13:03:21 2024-01-23 710487 707338 221501 216483 352015 356440 377468 373208 240386 240677 291828 297813 335960 337183 4445909 4795496 6863944 6688552 1242414 1285643 325380 287064 301736 302779 344957 336527 333337 332315 231407 233263 751395 722471 1604337 1567677 489600 483217 710063 717377 894475 870743 938355 946180 989804 1003041 971293 1087521 2321850 2421317 1403768 1184641 773380 760670 938364 930902 976363 992584 1030661 1038663 1160496 1154681 5216750 5445542 39.85 71.0 1
13:03:23 2024-01-23 720665 709374 221577 216448 352055 360219 375136 371795 240386 240730 291321 296215 329885 333397 4448936 4804974 6891902 6659261 1234260 1283819 323912 288350 301736 301895 345512 337977 330554 333830 231047 231670 746369 723367 1646439 1568918 489779 487598 707319 717236 897051 870125 932795 944520 993395 1000719 965340 1078684 2309278 2427564 1469251 1191379 780582 758952 930338 934211 985298 992584 1020216 1038446 1166317 1163771 5288164 5440050 39.85 71.0 1
13:03:24 2024-01-23 722868 710446 221160 217455 351983 360569 375963 373202 240755 240100 291939 296008 331888 332892 4448936 4731927 6863247 6687397 1244074 1281998 324682 288350 300820 303275 344439 338067 331037 333577 231763 233299 748451 713853 1599580 1571802 488204 487598 710409 714322 894802 875019 937017 940915 989071 1012230 974057 1074062 2316709 2445952 1464950 1177880 778386 765581 929020 925455 984173 991733 1027451 1029391 1153789 1161377 5248694 5430671 39.85 71.0 1
13:03:25 2024-01-23 712507 711255 221120 216780 352051 358557 375435 372149 240698 240677 291733 297148 331636 335464 4448936 4772652 6817299 6668639 1253538 1285643 324453 288976 304387 302530 348325 335962 332185 333722 230905 233335 754337 713341 1619761 1583353 490201 483473 710445 714322 893923 873779 936736 943494 985598 1005179 977648 1082076 2318550 2440180 1472049 1181273 774483 765581 937005 926204 977749 991697 1029193 1038446 1152923 1156350 5178027 5430671 39.85 71.0 1
13:03:26 2024-01-23 710487 708910 221692 216780 352015 357192 377733 373208 240352 240677 291828 296215 335488 337511 4448936 4789546 6864373 6678018 1243122 1287337 327868 287181 303556 303097 346810 336381 333157 332369 231590 233663 751395 722471 1621904 1567677 488902 483254 709247 715242 892267 868659 938243 946106 984772 1003114 971293 1085239 2318550 2414307 1413185 1184641 774483 762330 937005 930902 976363 993989 1030661 1038663 1160496 1153015 5202426 5443038 39.85 71.0 1
13:03:27 2024-01-23 716408 707338 221151 216931 352055 359387 374310 371795 240386 240304 290837 297390 335760 333433 4458301 4817670 6912674 6669727 1234847 1285569 324911 287765 303740 302141 346375 337407 330643 333830 230850 231314 752866 721296 1642694 1567677 489158 483856 706391 719937 899039 869507 933019 945895 994805 1000756 967055 1078998 2309278 2427564 1413126 1189725 780582 758989 928978 934211 984137 991183 1021296 1037707 1168008 1163771 5289999 5427277 39.85 71.0 1
13:03:28 2024-01-23 722457 710455 221156 217177 352019 360799 375435 373202 241159 240304 292182 296250 330345 332892 4451948 4750445 6914442 6697272 1245420 1289265 324875 288649 301278 303275 344439 339062 329501 333649 231463 233007 747736 713092 1621509 1571431 487441 485328 710445 714322 897462 875640 935682 940152 989808 1012230 972674 1075351 2312564 2449423 1486294 1181273 780025 765581 929020 926111 986269 997416 1026226 1032435 1157993 1161377 5261579 5427390 39.85 71.0 1
13:03:29 2024-01-23 712507 711528 220502 217304 354047 358018 377433 372675 241228 240677 291939 297598 335524 336212 4452111 4762899 6875046 6697420 1254405 1285643 323877 288445 303787 304628 346810 336454 333807 333595 231605 231314 744375 717963 1622960 1576897 487699 483473 709794 712295 892900 876261 939590 939448 984540 1000756 974057 1078925 2321179 2434461 1417039 1175316 774483 765851 934345 924965 980567 997416 1030661 1041563 1149657 1158022 5185513 5440050 39.85 71.0 1
13:03:30 2024-01-23 713430 709411 221847 217117 352051 358593 377733 372091 239685 241051 291828 298059 329885 333541 4462747 4783586 6847679 6669311 1253538 1286421 324911 287873 304466 301859 345476 337039 331718 333830 231047 232026 752917 716154 1625076 1576625 490201 484843 711960 717383 889705 868695 940966 943494 984201 1003114 973424 1081887 2315257 2433306 1417039 1184641 774483 763412 935009 928850 979834 993286 1029525 1038700 1158814 1154717 5211072 5449466 39.85 71.0 1
13:03:31 2024-01-23 716496 707374 221656 216966 354047 359387 374346 372056 240386 240339 290547 297353 332427 332987 4456549 4853542 6912411 6678904 1240131 1281998 323912 287945 303740 303204 345441 335433 331789 333830 230294 231807 748452 719233 1613441 1567677 490201 483473 705891 715242 894802 869507 935015 947645 989772 1000246 966981 1077317 2318550 2425241 1367102 1194083 777802 762871 934345 931562 980530 990447 1023159 1040919 1162143 1161377 5239288 5423327 39.85 71.0 1
13:03:32 2024-01-23 719439 707301 220467 217642 350885 358557 376898 375850 240952 239241 292758 295181 332031 333397 4452521 4779310 6933307 6687557 1234541 1281998 323912 288852 300328 304200 343405 337241 331789 333830 229936 231993 745510 716666 1651296 1566224 486971 484843 705891 711789 901461 875640 930254 937342 994805 1009336 968465 1070387 2314209 2443681 1336396 1181273 781139 764495 929714 927412 986969 993989 1021296 1032398 1155461 1164670 5258099 5411651 39.85 71.0 1
13:03:33 2024-01-23 714028 710689 221564 218228 351659 360056 376457 374258 240819 239012 292900 296041 331767 337054 4445909 4715292 6845275 6706154 1251309 1281998 324730 287873 301841 304200 343370 335469 332832 333830 231570 233171 743469 713092 1654055 1574370 486208 483473 710445 712295 892267 876261 937423 937416 984736 1006453 974057 1078083 2318550 2434461 1478154 1175316 773943 765581 934345 926280 981264 1000237 1030661 1037707 1149584 1158022 5182855 5436228 39.85 71.0 1
13:03:34 2024-01-23 711817 710141 222052 217320 351835 358414 377590 375318 240583 240837 291637 296180 331869 337236 4446438 4765708 6846109 6664503 1245418 1285643 323616 287873 304134 302566 344921 336490 331825 333595 232328 232679 752168 718996 1624559 1573252 489600 484843 710445 716838 892378 869507 940929 944483 984772 1002845 971293 1085239 2318550 2416021 1394715 1184641 773943 762294 937005 931290 976363 993989 1030661 1038663 1162143 1155502 5213997 5458633 39.85 71.0 1
13:03:35 2024-01-23 716920 710418 221324 216944 353671 359460 375256 372021 240755 240268 291248 297510 331924 333469 4448936 4832494 6892644 6649605 1235328 1285643 323877 287764 303420 302779 345996 336490 330786 335033 230294 231831 749923 717178 1616327 1567677 490276 484843 706391 717892 898660 867041 935406 946566 993395 1003114 968428 1078998 2312564 2431009 1401389 1193117 780582 760064 931659 934211 983358 991183 1022754 1038446 1168691 1165379 5292015 5449098 39.85 71.0 1
13:03:36 2024-01-23 722452 710422 220290 217420 351983 359387 374275 372933 240952 239922 292145 295732 332246 333397 4455288 4753526 6872990 6687397 1242515 1281998 324682 288558 300785 302779 343405 338306 329787 333830 231372 232679 750175 712584 1608392 1567677 487699 484538 709438 713307 894544 875640 933019 938080 991951 1010800 973365 1072713 2312564 2449423 1478154 1178670 778912 765581 927459 926540 986969 996659 1027070 1037169 1159493 1162089 5257942 5427719 39.85 71.0 1
13:03:37 2024-01-23 712507 710191 220436 217584 351907 357982 376492 373202 241193 239896 292253 298095 331636 336450 4445909 4751254 6835950 6678866 1258486 1284731 323616 288852 302133 303311 345441 335979 332832 333830 231047 231314 754337 712075 1661981 1581108 489158 483473 709438 713814 893534 875019 936847 940819 984772 1000719 977648 1081887 2323502 2440216 1417039 1180433 774483 765851 937695 927525 981705 999632 1030549 1039854 1151142 1161250 5185456 5419456 39.85 71.0 1
13:03:38 2024-01-23 712507 708801 221812 216931 351979 359801 377446 373732 240185 240677 291398 297603 335488 336962 4442739 4776654 6845275 6669425 1240645 1285643 323912 288288 301772 302447 344403 337241 332832 332315 231768 233171 751395 721296 1618112 1567677 489158 485259 709942 715279 892267 869507 939553 944249 987636 1001697 968502 1085239 2318550 2414307 1438557 1188811 776160 762803 939674 931378 976860 993177 1032058 1041376 1161959 1157131 5216028 5440050 39.85 71.0 1
13:03:39 2024-01-23 718577 709152 221670 216444 352055 360183 375399 372056 240732 241015 291284 296250 330380 333361 4448936 4811835 6891902 6654511 1234260 1285643 324730 288314 301736 302779 347300 337552 330786 333830 230850 231831 749923 717178 1635183 1567677 490549 486217 706391 719458 897836 868890 934300 947274 994805 1000454 968465 1078998 2315333 2440180 1405301 1196540 781139 763301 933028 933828 983321 991868 1022754 1041451 1167144 1165379 5292128 5432294 39.85 71.0 1
13:03:40 2024-01-23 717360 707342 220458 217455 351947 358557 374275 371795 241090 239524 292145 295510 335960 333505 4439571 4771194 6924271 6687397 1238287 1281659 324911 288558 300539 303311 343440 337277 329822 335754 230294 231636 744919 713092 1618052 1567677 487699 485873 707393 712295 898475 876261 933019 939448 993395 1009372 974451 1073821 2318084 2454114 1343503 1182758 782816 767758 929020 928813 986969 998521 1024065 1035379 1157099 1162913 5267505 5411688 39.85 71.0 1
13:03:41 2024-01-23 710487 708615 220502 217828 352015 357479 376528 373202 241124 239153 291939 296250 331170 336486 4448660 4722054 6845275 6696776 1251309 1281998 323651 287981 301804 304664 343405 335433 333337 333830 231407 233335 752866 711061 1614977 1576897 486971 483473 710298 712295 892267 876261 938205 940915 987979 1008021 975406 1082046 2322460 2442441 1484259 1173643 773943 765038 934073 928844 981961 999494 1029193 1035454 1152677 1158059 5184851 5430671 39.85 71.0 1
13:03:42 2024-01-23 714477 708373 221847 216444 352015 358269 377697 372056 239685 241015 291394 295767 331636 333541 4439571 4766475 6841231 6650257 1242727 1284731 323390 287432 302196 302566 344921 336253 331323 331847 231804 232679 749268 719748 1610104 1571862 489158 484500 710445 718400 893166 870669 942384 946180 986223 1002296 973946 1086638 2318550 2418370 1409418 1184641 773943 761178 937005 931562 977749 994685 1030661 1038733 1160496 1156350 5211072 5436170 39.85 71.0 1
13:03:43 2024-01-23 720665 707342 221120 216073 352019 359676 375399 372056 240386 241086 290837 297077 329885 333126 4442739 4803565 6891902 6645354 1231245 1281998 323616 288166 301489 302071 345476 337552 329822 333830 230329 233171 752866 720264 1662844 1566565 489979 486885 708237 717199 900012 869507 932832 948875 992507 1004460 968391 1078229 2312564 2434461 1407502 1192268 780582 759516 934308 934211 983358 990447 1023567 1038446 1168045 1161377 5288164 5430671 39.85 71.0 1
13:03:45 2024-01-23 719555 710455 221125 216966 351947 359604 374310 372675 241438 239931 292145 295320 335924 332928 4442739 4761456 6892981 6687397 1241903 1281961 323754 288554 300785 303275 345215 338067 329787 333830 231047 232679 748451 713853 1599310 1574041 488280 487598 709905 714285 899373 876151 933406 940115 990546 1012230 973835 1073900 2312564 2451161 1451236 1178670 780582 765581 929020 927226 986969 997379 1025458 1032435 1158814 1163022 5256198 5426798 39.85 71.0 1
13:03:46 2024-01-23 712001 709411 220467 217152 352055 357982 376564 372938 241159 240100 291321 297791 331869 335938 4442739 4754075 6854600 6687397 1258486 1283489 323425 288554 301810 303275 345476 335962 331574 333541 230798 233627 752866 711809 1612224 1583630 490438 483327 710409 715338 890636 873779 938180 944272 986864 1000647 976992 1082113 2326169 2441948 1443007 1179379 774483 765581 935691 926280 977749 991733 1029193 1038446 1152923 1157204 5178027 5411651 39.85 71.0 1
13:03:47 2024-01-23 710487 707338 221501 217117 351979 356941 376600 373208 240386 240339 291939 295767 335488 337548 4439294 4802343 6849117 6669425 1242414 1285643 323912 287181 304603 302494 346773 336748 331682 333180 231661 232480 745235 717448 1623930 1576610 489158 484843 710445 716838 891896 870579 940929 944836 984736 1003901 971972 1085239 2316903 2427564 1387796 1184641 773380 763412 936731 931562 977749 993989 1031397 1040960 1158851 1153015 5209103 5436170 39.85 71.0 1
13:03:48 2024-01-23 718065 707338 221156 216483 352055 359640 375399 371500 240386 240882 290427 296215 329885 332892 4442596 4811835 6897303 6649882 1233597 1287337 326640 288170 303525 302176 346411 337407 330643 333794 230869 233663 751395 717178 1634120 1567677 490301 487598 707393 718401 897199 867041 932907 947274 993395 1000719 968502 1078998 2309278 2427564 1409214 1190572 780582 758952 931659 935540 984137 991183 1021296 1038446 1168008 1162913 5288164 5441659 39.85 71.0 1
13:03:49 2024-01-23 721749 709406 220467 217152 351699 360474 374275 372149 241124 239560 291733 295320 332103 332387 4442596 4750556 6882577 6697812 1242232 1283677 324803 288383 303310 303097 346773 336857 331789 333830 230097 231670 748452 715390 1653132 1567677 487353 485310 706391 712110 898873 876261 933019 940547 994805 1009372 971293 1071224 2316903 2449423 1360308 1181273 781139 765038 928361 928886 986969 991697 1020216 1033906 1157993 1163771 5260086 5403935 39.85 71.0 1
13:03:50 2024-01-23 712507 711264 221156 217863 351447 356405 376528 372091 240883 239189 296657 296215 331170 336998 4439571 4701808 6859937 6678752 1245142 1285505 324875 288577 300820 303275 345161 338582 330554 333613 231122 233007 744341 713092 1606573 1574041 488428 484915 710445 714322 894346 875640 934300 940819 989808 1011672 974057 1075121 2309278 2448886 1411170 1180433 780582 765581 927732 926095 986969 997379 1023962 1033943 1157956 1163022 5258099 5411688 39.85 71.0 1
13:03:51 2024-01-23 710487 709411 220431 217152 352055 357479 376264 371535 241228 239357 291527 297148 331170 336212 4445909 4753239 6860771 6707754 1251309 1281998 324766 287909 300364 304378 346528 336490 333337 333360 232065 231670 755808 717178 1614607 1575779 486245 483473 710445 712295 892267 876261 938243 938080 984772 1006453 971972 1080462 2318550 2436758 1476119 1175316 776693 765581 934345 924965 980567 998861 1030661 1038446 1149657 1158095 5178084 5430671 39.85 71.0 1
13:03:52 2024-01-23 714441 708378 221852 216962 352015 358593 378302 372056 240185 241086 291733 295767 335360 335464 4452729 4769049 6828514 6663883 1245455 1289173 323616 287837 302444 302779 344439 336857 331825 332855 232527 232679 752168 720031 1635023 1572135 489158 484843 711960 718400 888709 868695 941673 944483 986203 1002845 971293 1086788 2316903 2416021 1385471 1184641 773931 761641 937005 931562 976363 993989 1030661 1040179 1161319 1154681 5197027 5411688 39.85 71.0 1
13:03:53 2024-01-23 715366 708410 221156 217156 354047 359098 374346 372091 240789 239816 290994 297997 331924 333217 4449339 4825482 6910553 6659381 1238362 1281998 323877 287526 303199 303311 346518 337039 330822 333830 230329 233171 748452 717178 1632665 1567677 490549 484843 705891 718475 897528 867041 933019 947274 993395 1003114 968465 1077846 2309278 2432734 1403345 1193971 781139 760100 931696 934211 982743 992316 1022754 1039966 1168045 1163022 5284267 5423327 39.85 71.0 1
13:03:54 2024-01-23 720494 707374 220467 217490 352019 358847 376365 373056 240952 239958 292073 295663 332103 333325 4452521 4763088 6897303 6678952 1239567 1281998 322974 289018 301841 303311 343405 337039 330858 335754 230097 231314 740025 713092 1606779 1567677 487699 484843 706391 712295 898836 876261 931654 938117 994805 1009372 971293 1070425 2312564 2449423 1349830 1181273 781579 765581 928749 928886 986969 991733 1020253 1034835 1157993 1162178 5252485 5422928 39.85 71.0 1
13:03:55 2024-01-23 713520 710155 221209 218607 351690 357372 375892 374258 241021 238677 292768 297879 331529 336816 4442739 4715012 6835950 6688439 1245962 1281726 322904 287909 300856 303275 344819 337552 332603 332855 231605 232679 750718 714621 1599580 1572135 485520 483856 710445 712295 891973 875989 935442 937416 987636 1011514 973872 1078998 2309278 2436758 1438557 1171700 777802 765038 931696 926147 983844 998825 1026226 1032435 1152120 1160555 5235548 5437921 39.85 71.0 1
13:03:56 2024-01-23 715478 709302 221705 217013 351974 358414 376421 372040 240652 240872 291284 298095 335996 335684 4452111 4750149 6817299 6650257 1253538 1281998 323997 288445 303850 302814 345512 336527 331861 333830 231047 232572 749415 715131 1618299 1576897 490549 484843 712466 717383 892267 871269 940966 944272 984201 1003114 974842 1081925 2321216 2436758 1443007 1184641 776693 765013 937005 928850 977749 993989 1031724 1041451 1157956 1155502 5223511 5442925 39.85 71.0 1
13:03:57 2024-01-23 714327 710413 222129 217624 351839 358090 374275 372614 240386 239948 291931 298023 331869 336450 4452111 4822109 6901227 6659381 1237177 1281998 323877 287873 303163 303311 345476 336200 331556 333830 230329 231993 748452 719233 1619359 1567677 490549 483473 706391 717383 897384 870743 935682 947274 993395 1003114 968156 1078998 2316903 2432734 1463146 1194083 781139 762871 931696 931562 983865 991146 1022432 1043198 1168654 1167036 5295834 5427051 39.85 71.0 1
13:03:58 2024-01-23 718605 708796 220431 217789 351947 359917 376898 373584 241124 239489 292145 295767 331888 335283 4445909 4767362 6882827 6678018 1236025 1281961 324911 288852 302990 303275 343405 337003 329822 333830 230465 233171 749268 712584 1607082 1567677 487699 486217 707894 712801 898836 876261 933019 939448 993395 1009372 973365 1072438 2312290 2451161 1399433 1181273 781139 765581 927732 928155 988934 999558 1025289 1038099 1159493 1164597 5267415 5411688 39.85 71.0 1
13:03:59 2024-01-23 710487 710689 220220 217584 351943 357479 376264 371500 241942 239012 291939 297915 331170 336450 4452111 4736692 6854600 6687397 1260289 1281998 324622 288842 302133 303240 346255 336217 331861 333830 230850 233171 754337 712075 1631886 1581381 490201 483473 709438 714322 894168 873779 939427 940819 984772 1000719 974768 1082076 2318550 2440216 1413126 1181273 774483 767102 938364 927213 977639 998217 1029080 1039779 1152813 1160427 5192260 5433596 39.85 71.0 1
13:04:00 2024-01-23 712328 707301 221466 216931 351681 356405 374310 372614 240352 240100 291733 296798 331170 336486 4448936 4813286 6882577 6668363 1233559 1281998 323912 287746 303635 303240 345441 335469 331287 333347 230097 231797 742568 719233 1613076 1567677 490276 483473 705891 716801 897384 868659 936741 947274 992691 1001697 967018 1078888 2315856 2429138 1359425 1197387 780062 761068 935637 933474 980493 993140 1025679 1044391 1162143 1163022 5241105 5427202 39.85 71.0 1
13:04:01 2024-01-23 720908 710413 220502 217594 350885 358593 375435 376112 240720 239321 292145 295286 329885 333505 4445909 4767362 6919878 6687397 1229349 1281961 324854 287751 302990 304400 343370 337003 331825 333830 229936 232027 754315 716666 1614323 1562889 486971 485529 705391 711789 900786 875640 930254 940115 996867 1010800 968465 1072788 2316986 2439906 1441013 1184567 778912 762110 931642 931378 986122 996100 1019841 1035416 1163624 1167230 5254346 5419179 39.85 71.0 1
13:04:02 2024-01-23 717594 709184 221156 217327 350356 358557 376600 373729 240352 239931 291817 295933 335996 335428 4439571 4700430 6829550 6664503 1243679 1284731 324453 287873 300820 303240 343405 338306 329537 332855 231407 232679 752168 714111 1613441 1570312 486971 485292 711960 714322 900072 875019 936107 940152 989772 1014546 975258 1078212 2313135 2446592 1394352 1180041 779579 765544 931659 926147 984137 998107 1029193 1032323 1155381 1161377 5239011 5411726 39.85 71.0 1
13:04:03 2024-01-23 713520 709379 221160 216931 352046 358269 377433 372149 240386 240677 291284 296250 331636 335428 4442739 4756383 6807698 6668639 1249970 1281998 324453 287909 304331 302036 344957 337003 331825 333360 231407 232026 756518 716666 1621148 1574661 489158 484843 711446 717346 889705 870743 943732 946031 986150 1003041 975406 1085181 2320830 2439060 1415083 1184641 776693 764495 937695 929579 977749 993989 1031761 1040949 1155424 1153867 5190815 5403898 39.85 71.0 1
13:04:04 2024-01-23 711313 707342 221488 217117 352019 356405 374275 372649 240352 240100 291939 297113 330938 333541 4439571 4812837 6873027 6649882 1237441 1281998 323877 287985 300856 303240 345476 336217 331287 333830 230329 231831 749923 718362 1620411 1567405 490549 484500 706391 718400 898549 870632 936980 948875 990400 1001515 970292 1078886 2318550 2427564 1359425 1198244 780025 763412 934345 931562 984546 991183 1023197 1040919 1162143 1163846 5229883 5423327 39.85 71.0 1
13:04:05 2024-01-23 718929 708378 220502 217828 350921 360056 374310 372091 240755 238819 292182 295320 335524 333505 4436531 4757202 6910553 6668639 1231191 1281998 323616 288378 299872 303275 343370 337003 331825 333830 230132 232027 756567 716154 1626762 1566959 488204 486563 708237 713307 901860 876187 932965 940915 996106 1010800 970566 1071950 2313682 2441383 1350527 1182114 782256 765544 929020 928850 986969 991697 1022754 1033906 1158814 1165417 5254346 5396197 39.85 71.0 1
13:04:06 2024-01-23 713394 709538 220467 217490 350351 357443 376564 371500 240698 239357 292803 296659 331170 336486 4439571 4689799 6836357 6678018 1247703 1281998 322904 287873 302697 303311 345137 337003 332328 332855 231570 233299 749268 715904 1613441 1571802 486814 486217 712466 712221 894729 878716 936773 936715 988371 1012230 976832 1080540 2312564 2441430 1440513 1175316 777802 765581 930338 927449 984137 991733 1026263 1031626 1152923 1161377 5229883 5421292 39.85 71.0 1
13:04:07 2024-01-23 713520 709415 221466 216470 351690 358557 375999 372149 240386 240882 291284 296905 332103 333541 4436406 4758070 6798648 6659261 1257119 1284731 324645 288757 300820 302354 345476 336200 331574 333577 231122 233335 752866 713341 1656059 1583353 491002 485113 713479 715206 890673 872504 940926 945619 986297 1005956 976262 1083693 2322865 2438486 1443007 1184641 778080 765581 937005 927497 977749 991625 1032458 1041451 1155461 1154681 5192899 5411688 39.85 71.0 1
13:04:09 2024-01-23 711313 707301 221156 216936 351983 356440 375399 373208 240420 240304 291948 295974 331170 337548 4439571 4802343 6863926 6660029 1238805 1284731 324890 287383 303409 303026 346773 337132 333229 332675 231463 233335 751395 724925 1604337 1570684 489158 483473 709942 717851 895713 871362 938848 944556 990510 1002332 971293 1084466 2318550 2416021 1484259 1188879 774483 761214 939545 931562 976363 992584 1028459 1040244 1161871 1158059 5211072 5430709 39.85 71.0 1
13:04:10 2024-01-23 721485 707338 222390 216444 351947 360219 375435 371500 239685 241086 291737 296242 330611 333433 4439571 4785020 6897303 6640607 1232460 1283254 324766 287963 302585 302247 346810 337407 330643 333758 230869 233663 751395 719233 1667843 1567677 490651 486907 706391 718401 898475 869507 932870 947274 994805 1000719 967055 1077080 2307637 2425241 1411170 1188811 781139 758952 930998 935540 984137 993017 1022754 1038446 1168045 1162056 5286316 5430671 39.85 71.0 1
13:04:11 2024-01-23 722511 709415 220502 217122 351983 360763 374310 372149 240755 239560 291742 295767 332103 332046 4433244 4734454 6864173 6683650 1242232 1283677 324574 289026 302880 302387 346283 336345 331556 333830 229936 231314 742912 715904 1625196 1566224 487699 484843 706391 712616 898873 876261 931654 938782 996217 1009372 971293 1072438 2312564 2443681 1342154 1181273 781579 765013 928749 928850 986969 991697 1021296 1037581 1155498 1163771 5258099 5396197 39.85 71.0 1
13:04:12 2024-01-23 713520 709379 220502 217828 351375 356440 376600 371500 240185 238783 292182 297077 331170 336486 4423892 4708556 6848415 6650069 1243122 1284316 324803 287729 300820 302779 345343 338306 329559 333577 231407 232516 755068 712584 1627307 1571802 489158 485292 710445 713814 893910 875989 935682 940152 990510 1012230 973062 1072788 2309278 2445952 1480189 1177606 778912 765581 929020 924763 986122 997379 1026226 1030893 1155498 1161377 5239288 5427503 39.85 71.0 1
13:04:13 2024-01-23 710487 709424 220467 217117 352046 358018 376035 372149 240789 240304 291284 296698 331636 333217 4436531 4759315 6851399 6678555 1254890 1281998 323651 287909 300842 303914 346810 335433 332832 333595 231047 233007 752866 713092 1636088 1572135 486282 483473 710173 711789 892267 876261 939553 938782 984809 1007911 974057 1080343 2323502 2432734 1411170 1175316 774483 765396 934345 926280 980567 998861 1030661 1038446 1149657 1158059 5168076 5417426 39.85 71.0 1
13:04:14 2024-01-23 710806 708874 221692 216478 351983 357479 377733 373208 239651 240677 291527 297077 335488 336998 4437056 4765644 6801177 6659261 1255327 1287337 324453 288382 301736 302354 345441 336253 331646 333830 231047 232516 748006 716154 1612856 1576897 489158 484280 711446 716330 893166 871232 942344 943494 985598 1003114 974805 1082039 2318550 2436758 1472049 1184641 775587 763412 936339 928886 977749 991625 1031761 1040179 1158814 1153015 5201666 5411688 39.85 71.0 1
13:04:15 2024-01-23 715385 707378 221151 217117 352055 358593 374310 371795 240755 240304 290994 300920 332198 333217 4446160 4818228 6891902 6649882 1238324 1285643 326640 288026 303157 303275 346518 336490 330822 333830 230294 231670 749923 717178 1615791 1567677 490549 484500 706391 717383 897384 869507 932683 947274 993395 1003114 968465 1075786 2316903 2432734 1405301 1194083 782693 761251 931696 934211 983439 991183 1021705 1037888 1167144 1162199 5269117 5411651 39.85 71.0 1
13:04:16 2024-01-23 717077 708373 221156 217113 351983 360056 376365 373884 241658 239816 292036 298383 332103 333397 4443088 4753637 6903853 6678018 1239993 1281998 324911 288648 300328 303452 344403 336765 329787 333830 230329 233335 749268 712815 1607730 1567677 487735 486217 707393 713034 898873 876261 933019 939448 993395 1009372 972674 1072438 2311933 2449423 1399433 1181273 781579 765581 928986 928850 986969 997416 1021705 1034679 1157993 1160416 5250595 5403898 39.85 71.0 1
13:04:17 2024-01-23 711496 710413 220220 218509 351762 358126 376421 374258 241055 239047 292232 298568 331529 336816 4430205 4715515 6835950 6687397 1251309 1285643 323651 287504 301377 304200 343370 333546 331502 333830 231047 233171 754337 711061 1625544 1576284 487735 483473 710445 712295 893534 876261 940966 939485 984809 1006453 974057 1078650 2318550 2434461 1417039 1176992 774483 765273 934345 924965 980567 998825 1030661 1038446 1148806 1158022 5167799 5432336 39.85 71.0 1
13:04:18 2024-01-23 711164 709415 221705 217009 351875 357874 378505 375850 240617 240499 291577 295767 335488 337548 4442739 4775905 6845000 6659261 1240645 1281998 324890 287468 304331 302779 344439 336527 332868 332315 231407 233171 751395 721296 1599103 1567677 489158 483473 710445 716330 892267 868659 939590 944520 989108 1001697 971293 1085239 2316986 2414307 1486294 1187152 774483 760675 938214 931562 977056 992584 1029193 1041539 1161319 1158059 5211139 5433493 39.85 71.0 1
13:04:19 2024-01-23 719596 709919 221417 216340 351911 360582 375399 371535 240386 241086 291903 296075 330841 335168 4433367 4787482 6892981 6631126 1235142 1281998 323877 287909 301525 302107 346275 336711 329858 333830 230365 231349 751395 717178 1655957 1567405 490549 484573 706391 718438 898512 869507 933019 947274 994805 1000756 968267 1075786 2305998 2427564 1469251 1190572 781139 760100 931696 935540 985298 992584 1020290 1037948 1172095 1167038 5273150 5439036 39.85 71.0 1
13:04:20 2024-01-23 722696 709411 220467 217156 352019 360208 377433 373202 240922 239896 291939 295767 332103 332784 4439571 4731927 6888070 6673255 1243679 1281998 324682 288757 300856 303347 344439 338342 331326 333830 231320 232679 755068 712584 1606642 1567677 488811 486125 710445 714322 898100 876261 934077 940819 990583 1012230 974057 1075121 2312290 2449423 1476119 1177831 778386 765581 930338 926132 987527 1001759 1028337 1036503 1159493 1162949 5250420 5421292 39.85 71.0 1
13:04:21 2024-01-23 712001 709211 221218 216909 352046 358557 376035 372149 241774 240019 291321 297148 331170 333541 4433367 4756383 6807597 6659261 1254890 1281998 325055 288757 301554 303240 345476 336253 331861 333830 231047 233007 754337 711809 1622672 1581381 490301 483473 710445 713147 891305 873160 939590 942825 984809 1000490 976955 1082151 2318550 2441948 1443007 1183798 776693 767684 938969 928570 979834 996805 1032133 1040595 1156165 1158782 5170612 5411651 39.85 71.0 1
13:04:22 2024-01-23 711276 707270 221621 216931 351429 359546 375399 373172 240352 240268 292145 296575 331170 337475 4436531 4803239 6864813 6659104 1237177 1284731 324890 286992 303630 302779 343405 335433 333572 333239 231012 231993 752088 721296 1610155 1567337 488886 483095 708396 715279 894802 870743 936499 946180 989071 1002405 971256 1087563 2318513 2414307 1460961 1188811 776160 762258 939674 931378 978252 995439 1031284 1041338 1161282 1157986 5200204 5443415 39.85 71.0 1
13:04:23 2024-01-23 718502 709341 221085 216409 352019 360147 375399 373211 240720 241051 291042 296215 330576 332856 4436531 4804988 6882577 6631088 1232498 1281961 323842 287873 301278 301751 345476 336675 330518 333830 230329 233335 751395 718954 1670624 1567337 490549 484879 706391 719223 898438 869507 933019 947237 994805 1000719 967018 1078961 2313682 2432599 1409214 1194824 782256 760994 934309 935465 986122 991110 1021705 1041563 1170354 1162839 5292128 5430671 39.85 71.0 1
13:04:24 2024-01-23 718103 708337 220431 217549 351699 358557 374239 373202 241090 239489 292145 295767 332103 333469 4436531 4758163 6872953 6669543 1234732 1284404 323390 288201 300328 303275 343370 336490 331789 333830 230097 233335 743469 714111 1625566 1566542 487699 485529 706391 713307 900786 876261 932982 940115 996217 1013108 974451 1073506 2316433 2450630 1370089 1184452 783375 765544 929714 930205 986969 996389 1022754 1033868 1157956 1163735 5255921 5396160 39.85 71.0 1
13:04:25 2024-01-23 713520 709411 220467 217828 351979 357443 376528 373729 240386 238748 293010 297495 331636 336962 4430717 4674918 6841231 6669274 1243225 1281998 324911 287873 303525 303240 345343 338822 331547 333830 231768 233007 753075 714111 1621869 1571019 488811 485292 711960 714322 894544 875640 938168 942256 994741 1015098 975406 1075700 2316433 2448332 1462956 1178670 778912 765581 931387 928918 986969 998789 1028459 1034497 1158669 1162199 5237360 5423628 39.85 71.0 1
13:04:26 2024-01-23 712507 710414 221111 217117 354038 358018 376528 372149 241090 240641 291696 297113 332103 333505 4427152 4744487 6813195 6659381 1257119 1281998 323997 288852 303192 303027 345476 336217 331556 333830 231012 233171 747200 712830 1611330 1581381 490549 484843 711960 717377 895713 875437 941038 945507 986960 1007344 981434 1085181 2325155 2440216 1445002 1187113 777780 765581 937005 926147 979609 998217 1032495 1040708 1154570 1157776 5201666 5411651 39.85 71.0 1
13:04:27 2024-01-23 712328 707301 221466 217117 354047 357982 374275 372911 240386 240641 292145 298014 331170 335197 4433856 4795426 6874165 6650371 1238362 1281998 324854 287634 301736 303240 344403 335433 333337 333830 230814 234350 752088 721296 1613441 1566959 489600 483217 709247 717377 897347 871982 938318 947607 992621 1000807 971256 1085239 2321850 2416021 1456971 1188022 774483 762258 940306 933548 977749 992584 1029193 1043796 1162143 1158022 5201666 5421292 39.85 71.0 1
13:04:28 2024-01-23 723020 707306 222163 216448 351416 359676 375963 372056 239651 241139 292145 295045 330841 333397 4430651 4784247 6863135 6640503 1232676 1284731 323877 287746 301736 301011 345996 337983 330786 333830 231012 233335 752866 721586 1648571 1566959 491209 487598 707857 717236 899715 870743 932870 947200 994805 1006381 968525 1078793 2309278 2425241 1471286 1191417 781139 759489 931659 935540 986697 993286 1021705 1038446 1168008 1165148 5284573 5430671 39.85 71.0 1
13:04:29 2024-01-23 722780 709379 221085 217455 351983 360533 375399 373202 240755 239896 292167 296180 332859 332856 4436531 4731927 6869267 6668639 1243679 1281961 324911 288517 300820 303240 343405 337224 330500 333577 231890 233063 745771 713853 1619719 1571802 488937 488636 712429 715338 894544 876261 937686 942256 990363 1012230 974057 1075887 2319461 2445952 1482224 1178670 780582 765581 930338 926147 986969 997343 1028184 1032361 1157136 1162199 5239288 5417426 39.85 71.0 1
13:04:30 2024-01-23 712507 710150 220431 216931 352051 358557 376528 372149 241438 240268 291490 297806 331170 335428 4436531 4754643 6817299 6659261 1259739 1281998 323637 288559 302770 303629 347086 336474 332185 333722 231427 233992 743469 711809 1639643 1585610 490898 484500 710445 714157 895713 875088 939664 943494 987636 1007271 977685 1082076 2321850 2443681 1445002 1184641 776693 765851 937005 927884 977749 991733 1030953 1041451 1154570 1158022 5190266 5411651 39.85 71.0 1
13:04:31 2024-01-23 712328 707301 221501 217455 351789 357479 375136 372911 240755 240472 292145 297283 331170 336486 4442739 4816718 6887957 6658984 1240732 1286383 327904 287585 303519 303133 346810 336345 333699 333361 231590 234322 748452 722848 1615227 1567677 490276 484280 710445 717309 894802 870542 942780 947274 992691 1002405 971293 1086788 2318550 2416021 1472049 1188879 774483 762294 938214 934211 977749 993989 1029193 1042527 1162143 1161377 5209103 5430671 39.85 71.0 1
13:04:33 2024-01-23 722447 707342 222350 216780 351452 360183 375963 374943 240352 241086 292186 297041 330611 333433 4430679 4787482 6892981 6659979 1235344 1285505 324911 288170 302513 302741 346340 338363 330875 333830 231012 233335 764032 721016 1644897 1566224 490549 485292 707894 720174 899790 870125 933019 947237 994704 1006453 965611 1078998 2309278 2425241 1472049 1187190 780745 760064 931663 936205 986269 993989 1021668 1038446 1168008 1164594 5276910 5421016 39.85 71.0 1
13:04:34 2024-01-23 721744 709411 221120 217297 351983 360763 376264 372675 241090 240268 292378 296215 330611 332387 4433367 4722667 6889153 6683208 1238292 1284329 324839 288703 303481 303275 344403 336490 330822 333649 230510 233663 740053 713092 1607042 1567677 489010 485873 707894 713307 900148 876261 933019 940819 994805 1010800 973365 1072159 2314209 2451161 1365183 1184641 782693 767213 929052 930205 986969 997379 1022432 1035416 1157136 1163771 5257822 5396197 39.85 71.0 1
13:04:35 2024-01-23 712507 708874 220431 217863 352015 357479 378505 371500 241090 239153 292182 297915 331636 336486 4432504 4721396 6852189 6702946 1249026 1285643 323390 288314 304097 304592 345550 337516 332526 333324 231804 233335 742925 715904 1606642 1571019 486245 485256 712392 714322 894802 876261 936847 938080 991988 1012230 974842 1078998 2312564 2441948 1444426 1173643 777272 765581 931387 927460 984137 1000237 1029193 1035454 1154570 1161377 5239288 5422928 39.85 71.0 1
13:04:36 2024-01-23 714535 710450 221812 216936 354042 359098 376264 372149 240957 241595 291733 297113 329850 335428 4440076 4754402 6828153 6668639 1255327 1286383 324682 288757 301489 302779 345441 336454 332652 333830 230850 232679 754337 714621 1633367 1581381 491002 485186 712972 716838 890673 873742 942307 944836 984736 1000683 977685 1084466 2318550 2441948 1439018 1184641 778357 765013 937005 928850 981961 991625 1034003 1038626 1155461 1156350 5185456 5411651 39.85 71.0 1
13:04:37 2024-01-23 712328 708874 221656 217459 352055 357479 375399 373768 240755 240846 292547 297283 331924 337979 4437056 4762205 6836757 6640494 1243299 1285643 323912 287873 304418 303311 344921 337003 332796 333324 231839 233527 746369 720264 1609403 1571019 489158 485529 711960 718438 894278 869889 942307 945994 984772 1003114 974057 1088377 2318550 2418370 1411302 1184641 774483 763924 939545 931562 977749 993989 1030990 1041660 1162143 1158022 5201666 5430671 39.85 71.0 1
13:04:38 2024-01-23 720968 707338 221847 216444 352055 360763 375399 374943 240918 242002 291890 296075 332805 333289 4443088 4795239 6895577 6640645 1234847 1287471 323877 288314 302196 302354 345476 337552 330786 333830 231047 233335 752866 720779 1662298 1565455 490549 485292 707894 718984 901786 869507 934349 947274 994805 1006453 967018 1078998 2309278 2427527 1415083 1189725 781139 760602 931659 935540 986269 993989 1023197 1039966 1168008 1163771 5278772 5430671 39.85 71.0 1
13:04:39 2024-01-23 721749 709406 221564 217589 351731 360510 377968 373729 241021 240126 292693 296075 333189 332748 4436531 4742341 6853373 6678018 1241903 1281052 324453 288766 300785 303951 344403 338545 329787 333830 231220 233007 753618 712075 1619359 1567677 489158 485292 709942 714322 897199 876261 935682 940819 991988 1011514 974057 1072788 2309004 2452901 1478154 1177880 782256 765851 929020 928155 986969 999530 1027451 1034679 1158851 1163022 5248694 5422856 39.85 71.0 1
13:04:40 2024-01-23 712322 712174 220361 217693 351938 358414 376421 373994 242250 240091 292232 297771 331869 336212 4437094 4717935 6845275 6678018 1258486 1285643 323877 288648 302561 303097 345977 335943 332598 333830 231047 231636 754337 711300 1618893 1581381 490201 484500 710445 714322 894802 876261 940929 940819 986203 1006186 977648 1082076 2318550 2441948 1445002 1181273 776693 765851 937005 925840 977749 997379 1031397 1040708 1152923 1158022 5175942 5429610 39.85 71.0 1
13:04:41 2024-01-23 711313 709415 222056 217654 351609 358126 377554 373696 240386 240677 292241 296868 332463 337074 4436568 4775033 6855461 6669146 1240645 1285643 324854 287468 302444 303240 344403 337039 333572 333239 231768 233335 751395 721296 1639256 1567677 488886 484843 710445 717383 894168 869889 942069 947274 990546 1003114 972674 1088377 2318550 2414307 1464950 1187152 774483 762294 940212 931562 977749 991625 1030661 1041734 1162796 1161213 5212582 5433493 39.85 71.0 1
13:04:42 2024-01-23 722447 710418 222364 216409 352019 360763 376264 374976 240785 242105 292150 297495 330876 333433 4442739 4785020 6873251 6640607 1234260 1285643 323947 288757 302692 303937 345441 338582 331323 333830 231047 233335 754337 721296 1609612 1563999 490549 486012 708433 719495 901461 868659 935015 947274 996157 1007911 967018 1078998 2309278 2427293 1443007 1188879 781139 761178 933682 934616 986969 994685 1025604 1042451 1170422 1167976 5273150 5430394 39.85 71.0 1
13:04:43 2024-01-23 723293 711232 221160 218009 351830 360799 376492 373729 241159 240304 292923 297771 330876 332928 4430205 4715962 6867280 6650220 1243187 1285643 324911 288757 300820 303275 344439 337589 330201 333830 231407 233007 750718 713092 1615266 1572135 489158 486012 709942 714322 898200 878753 935682 940819 993395 1012230 971972 1077213 2312564 2452901 1478154 1181273 781579 765851 931663 931528 991794 1001542 1026077 1035267 1159493 1164597 5246779 5407768 39.85 71.0 1
13:04:44 2024-01-23 712837 710419 220365 217490 354038 358557 376614 374185 241900 240100 292145 297598 331636 335885 4436531 4722054 6826624 6682627 1258486 1281998 323877 288757 301768 304236 344957 335979 333337 333830 231407 233263 754337 712075 1636718 1581381 490549 484500 710173 714322 891937 876261 939590 940819 987636 1000719 977648 1081113 2324516 2440216 1445002 1179379 777221 769388 939006 927598 980530 999632 1031322 1041338 1152776 1158059 5172337 5411651 39.85 71.0 1
13:04:45 2024-01-23 712328 708878 222512 217117 352055 358593 377733 373208 240386 241086 292145 296215 335560 337511 4423892 4747057 6826624 6654511 1238174 1285643 324854 287670 304134 303275 345476 336711 332868 332549 231804 231993 751395 721296 1637072 1567405 489158 485529 710445 717420 893534 869926 942344 947983 990510 1003114 973092 1086788 2319737 2418112 1414359 1188022 776160 762183 941013 931415 979371 993916 1030661 1040919 1162143 1162000 5201666 5440050 39.85 71.0 1
13:04:46 2024-01-23 721481 707333 222194 216293 351983 360510 376564 372127 240386 241765 291828 295320 330611 333433 4436531 4785020 6863926 6640503 1232498 1285643 323877 288491 302656 302319 344957 337589 330554 333830 230850 233007 749923 721296 1607594 1562889 490549 488599 708433 718475 900148 869926 933019 948384 994805 1006489 968837 1078831 2313135 2428061 1411170 1193118 782256 761753 934345 936205 984137 991183 1025604 1041451 1170533 1162913 5282542 5421292 39.85 71.0 1
13:04:47 2024-01-23 719670 710150 221156 217152 351979 360219 374310 373202 241159 240100 292145 297915 329850 332892 4430205 4731927 6864173 6650220 1243401 1281998 324911 288757 300820 303311 346174 336527 331861 335754 230294 231866 748452 714621 1623154 1567677 488811 485873 707393 713814 902153 876261 933019 942256 996069 1013935 973291 1072639 2318084 2445851 1474084 1183798 782136 764495 931659 933505 986969 996603 1021296 1035491 1162796 1167175 5243106 5411651 39.85 71.0 1
13:04:48 2024-01-23 717594 709447 221501 217117 350881 358593 377733 371500 240789 240677 297114 296892 335488 336450 4423995 4677766 6826624 6678018 1249523 1285643 324630 288445 303850 305129 345587 337277 333337 333595 231804 231314 755808 716154 1609847 1571019 487508 486217 712466 712110 898307 880554 942323 939576 990363 1012193 979618 1083594 2318550 2436758 1480189 1171974 780025 765581 935674 928850 984137 1004604 1029193 1035454 1155461 1163022 5211250 5413563 39.85 71.0 1
13:04:49 2024-01-23 714350 710487 221883 216780 352055 359676 378302 373202 240755 241086 292035 297148 335996 335464 4430205 4754687 6807973 6655210 1253538 1284731 324682 288350 302196 302814 345996 337039 331861 333830 231245 232026 758635 718040 1612124 1576897 491834 486107 714456 720817 893839 873595 943576 946180 986960 1005956 976225 1084253 2318550 2443681 1417039 1184641 776693 765038 938301 931562 980530 991661 1033305 1041044 1161047 1154681 5192260 5426798 39.85 71.0 1
13:04:50 2024-01-23 716301 707342 221847 217152 354047 359640 375136 373208 240789 240339 291325 298049 332103 333433 4430205 4836618 6882577 6631126 1238362 1283602 323912 288124 301489 303987 346482 336527 331592 333830 230329 232027 749923 720779 1627296 1571431 491945 485873 707857 719347 899901 871982 938355 950002 994805 1000683 969527 1080993 2315856 2432734 1476119 1199069 781579 762871 934345 934211 984173 992316 1023197 1038779 1169703 1162092 5276633 5421292 39.85 71.0 1
13:04:51 2024-01-23 717558 710191 221160 217642 351979 359134 374310 371795 241159 239560 293193 297495 335560 333541 4423892 4748194 6891627 6669311 1234222 1281998 324730 288757 302807 304200 343440 336748 332041 335573 230081 234286 758060 716666 1607120 1567337 488244 486217 708200 714322 901461 876261 933019 942256 998777 1012230 971293 1072788 2313135 2443681 1350527 1182955 782693 765581 930338 931562 989073 991733 1020253 1037707 1159673 1167175 5254029 5413563 39.85 71.0 1
13:04:52 2024-01-23 713430 709415 221506 217828 350912 358018 377733 372091 240957 239560 297114 295767 332013 336998 4430205 4674805 6835950 6678018 1245962 1281998 323877 288265 303482 304378 345722 337297 332688 333487 231661 233335 749268 715904 1621882 1574041 487508 485292 711446 714322 898586 878753 938180 939485 990546 1015098 977685 1078120 2315257 2440216 1418917 1173643 778912 766103 933682 928886 986269 1001688 1029193 1035416 1155498 1160416 5226149 5411651 39.85 71.0 1
13:04:53 2024-01-23 714466 710450 221883 216815 354047 359423 376600 373202 240755 241086 291939 297148 335560 336254 4433367 4748664 6807973 6659261 1261624 1287337 324730 288721 302880 303133 346133 336381 332185 333722 231229 233948 749812 713092 1613382 1583868 491098 485529 711960 715242 894802 875640 941487 944945 989145 1006453 977722 1085239 2324516 2443681 1476119 1183798 777802 769255 939545 928813 980567 997416 1029525 1038798 1153789 1158095 5173449 5443717 39.85 70.9 1
13:04:54 2024-01-23 712512 707387 221887 217152 352055 358053 377733 374364 240755 241050 292182 296250 335524 338062 4430651 4756383 6826624 6659920 1246691 1286520 326749 287841 305363 303097 345334 337115 332328 333595 231839 233171 749268 721296 1627665 1572135 490201 486217 711446 719347 893534 871232 942344 947983 989108 1000683 973784 1088490 2318550 2416021 1370775 1188022 774483 764495 939545 931562 977477 991697 1031761 1043255 1162143 1158059 5201666 5419456 39.85 70.9 1
13:04:56 2024-01-23 719187 708910 221692 216474 352055 360208 375471 372056 240755 241086 291321 296250 330380 333397 4430205 4790886 6900075 6679662 1235104 1283677 326749 288170 303199 302247 346275 337552 330822 335718 230980 233335 751395 717178 1661859 1570312 491945 486125 707393 719495 900184 868695 935682 949365 996217 1006453 968502 1078120 2309004 2431009 1439018 1192384 781741 761214 934345 936891 984173 993286 1024454 1038700 1171363 1163771 5261563 5403935 39.85 70.9 1
13:04:57 2024-01-23 721679 709680 221156 217490 352064 360219 375136 370979 241774 240304 293119 296285 335524 333433 4424309 4742417 6922436 6650031 1226315 1281961 325906 287837 303703 304449 346419 337479 331789 333830 231372 233792 752866 722471 1614932 1558457 487662 485256 707894 715206 898840 874982 937017 944836 996217 1010166 967704 1078998 2309278 2425007 1474084 1190679 782256 761178 931659 936891 986969 993989 1024691 1040708 1169703 1164521 5269079 5411613 39.85 70.9 1
13:04:58 2024-01-23 722780 709912 221085 217420 351974 360763 375963 373465 241159 240268 292145 296250 333219 332856 4446438 4766599 6894259 6668639 1241016 1285505 324622 288757 302733 304165 345163 337334 329787 335754 231012 233335 764451 713092 1610265 1567677 489251 485940 709942 714322 900111 878129 934300 940819 994805 1011514 974057 1072751 2312564 2452901 1405301 1181273 783808 765851 930338 931525 990479 1000237 1024691 1038446 1160459 1163844 5248694 5411914 39.85 71.0 1
13:04:59 2024-01-23 713345 709374 220502 218477 352055 358522 377661 372091 241193 239612 292877 297769 331386 337183 4433656 4678942 6840021 6650257 1243679 1281998 324911 288685 304281 304165 344403 339062 330786 333830 231768 233007 752168 713853 1625473 1572135 490451 486697 712466 715206 898660 876261 938180 943494 992654 1015214 974768 1077423 2315856 2452901 1454976 1180433 781139 765851 931659 928578 986969 1001688 1029193 1035416 1162143 1164670 5243032 5403860 39.85 70.9 1
13:05:00 2024-01-23 713345 710957 221120 217455 354047 359352 377446 374149 242401 240730 292036 298554 332103 336816 4433656 4718650 6846109 6683375 1247883 1281998 323877 288757 302160 304664 345831 338545 332832 333275 232293 233335 750718 715131 1618280 1572135 487773 486354 712417 713147 894581 878753 940617 940819 991951 1009661 977611 1081268 2316903 2443681 1422755 1175316 778912 765851 934345 928850 986969 1003105 1030661 1035454 1155424 1163846 5229883 5417426 39.85 70.9 1
13:05:01 2024-01-23 715183 710422 221599 217515 353829 359388 376987 373989 241021 240908 292000 297631 332031 335757 4430205 4757029 6808341 6650144 1257119 1281961 323997 288852 301736 303240 346518 337003 332562 333830 231407 233007 754337 714111 1617288 1581381 491246 485529 713479 716293 899433 873742 941636 944836 988962 1006381 977685 1086788 2321850 2443409 1476119 1184641 778462 767213 939545 928813 980530 991625 1034003 1042413 1155461 1156314 5190266 5422856 39.85 70.9 1
13:05:02 2024-01-23 713345 710409 221519 218174 351911 358414 375784 376383 240986 240837 292999 297979 331636 336212 4433911 4793840 6869267 6659261 1240608 1283528 325380 287873 305405 303275 345163 336217 333807 333830 231372 231993 749923 721296 1603381 1567677 489158 484843 710445 717346 894802 871196 939553 947274 993395 1002405 971293 1084963 2318550 2416021 1407258 1188811 776693 762294 940879 935540 977749 993720 1029193 1043269 1162143 1163022 5213717 5433502 39.85 70.9 1
13:05:03 2024-01-23 721130 710155 221670 216944 353934 360618 376528 372614 241124 242105 292373 296868 333508 333361 4429929 4781620 6892981 6631124 1231208 1281998 323877 287909 303740 302779 345996 337552 331287 333830 231012 231670 752314 719233 1653820 1567677 491596 485976 708742 719495 899790 869889 935682 949328 995766 1007875 970566 1078888 2309278 2434461 1415083 1192268 783250 761178 934345 936641 986269 993286 1023197 1040919 1173764 1167829 5289893 5424060 39.85 70.9 1
13:05:04 2024-01-23 721552 710422 221147 217490 351983 360436 377433 373994 241124 240437 292595 296215 329850 333217 4427152 4748777 6883540 6650257 1239567 1281998 322904 288757 300785 303951 343405 337003 331323 335754 230258 231831 754337 714111 1639186 1567677 488902 486217 708396 714322 901107 876261 935015 940819 993852 1011514 974057 1072713 2315856 2451161 1351749 1182955 783808 767196 930338 931562 992630 1001722 1025528 1037948 1160312 1168681 5257942 5419757 39.85 70.9 1
13:05:05 2024-01-23 714171 709374 221373 218367 351911 360056 377697 372614 241159 239383 297077 296250 331869 337236 4420840 4687106 6822540 6668639 1247703 1281998 323616 288586 303850 304664 345587 337003 332832 333559 231804 233335 747818 716154 1601018 1567677 486934 486797 712466 713814 896710 879377 939553 940819 990546 1012230 976225 1080462 2316903 2436758 1490364 1171974 777802 765359 937027 931565 986122 1002995 1032133 1037986 1158669 1162875 5205591 5424060 39.85 70.9 1
13:05:06 2024-01-23 714906 711487 221883 216927 352055 360039 378871 373729 240629 241595 292241 297148 329885 335464 4433367 4760606 6798648 6650371 1249970 1281998 324911 288554 302656 302779 348472 337003 332868 333830 231245 233335 754337 714111 1623821 1581381 491945 485529 713462 716293 894802 875019 940929 945507 986900 1008587 977648 1085239 2323502 2443681 1476119 1187962 780062 768775 939674 931565 981924 999632 1036565 1044391 1158778 1158022 5182101 5417426 39.85 70.9 1
13:05:07 2024-01-23 710487 710155 221852 217455 353780 357156 377396 374066 241090 241051 292182 296833 331636 337548 4427152 4790419 6845275 6649605 1238805 1281998 324890 287976 302196 303311 344680 335505 333807 333239 231407 231993 746981 721296 1599939 1567677 489928 484843 710445 718438 896747 871196 942069 947274 993395 1003114 973365 1088377 2326364 2421556 1478154 1191417 777802 763265 942354 936167 979646 996100 1030661 1043181 1164452 1161230 5192260 5423290 39.85 70.9 1
13:05:08 2024-01-23 721481 708874 222546 217117 352015 360763 376564 372056 240018 241765 292410 295732 330611 333433 4429929 4775747 6887957 6640503 1230443 1280107 323877 288314 304603 302070 345199 338545 331520 333830 231209 231670 742925 722330 1593882 1558457 490549 486697 709247 719495 901461 871159 935015 947274 993619 1011672 970218 1080377 2311488 2429787 1413126 1194824 783375 760994 935401 938266 986269 993275 1024834 1044579 1171363 1163835 5278772 5404010 39.85 70.9 1
13:05:09 2024-01-23 722096 708296 221116 217459 352019 359676 375399 373202 241159 240641 292673 296215 329885 333397 4427152 4745401 6873712 6650257 1238680 1281015 322904 288757 300574 303951 344403 337039 331825 335754 230294 231831 738624 713092 1616338 1570746 489158 486217 708935 714322 901461 878753 936977 942256 996069 1012193 976101 1077137 2318084 2454114 1351749 1183798 783808 765851 932991 931378 992630 999530 1021705 1038334 1160496 1169691 5248694 5411914 39.85 70.9 1
13:05:10 2024-01-23 713128 710446 221656 218315 351699 360056 377697 372875 241090 239931 297535 297705 331636 336998 4423995 4689799 6826624 6678018 1247741 1281998 323842 288491 301736 305129 344855 337277 333337 333830 231804 233335 749268 716154 1605264 1572135 486971 488290 711410 715773 894360 879229 941038 940672 990400 1015061 979618 1082009 2315856 2440216 1446382 1176013 778912 767213 934345 928850 986159 1002396 1032133 1035454 1157136 1163846 5220477 5427503 39.85 70.9 1
13:05:11 2024-01-23 713389 710381 221812 216785 352055 359640 377697 373202 240755 241086 292145 297113 335631 333541 4430205 4752157 6798648 6659261 1255946 1285643 324453 288852 304497 303275 346518 337277 332832 333830 231768 233007 754347 715131 1615785 1583353 491834 486833 714456 718800 894494 874871 942158 946180 989064 1007198 977685 1085239 2324705 2444914 1474084 1184641 777802 768849 939545 927449 980567 997379 1032495 1040919 1153789 1160555 5173449 5411914 39.85 70.9 1
13:05:12 2024-01-23 710487 708874 221847 217117 352046 358522 377166 374364 240755 241051 292803 295901 332246 338265 4421240 4747930 6801252 6649882 1246342 1285643 324694 288648 302692 303240 345476 337003 332832 333830 231839 233299 750059 717963 1631128 1578853 491596 486217 714493 719310 894475 874466 943694 946566 986900 1000647 976832 1089932 2318550 2423281 1446997 1184641 777272 765581 937005 931562 981961 991697 1034777 1043218 1162143 1156314 5192260 5411651 39.85 70.9 1
13:05:13 2024-01-23 716571 708610 221656 217455 354042 360763 375963 373208 241159 241051 291939 298084 329885 333469 4430205 4796742 6868097 6626354 1237479 1281998 324890 288350 303378 303275 346518 337261 331574 336357 230798 233992 751395 720031 1620411 1570684 493581 486217 708359 719495 898873 870542 936810 949928 996217 1000454 971293 1083629 2318550 2434461 1409214 1194083 783250 763380 934345 936205 985570 992584 1023234 1041697 1171363 1163771 5261563 5411651 39.85 70.9 1
13:05:14 2024-01-23 719711 708874 220467 217798 351983 359640 374310 372091 241159 240100 292595 295993 332103 333541 4420840 4738342 6901227 6668639 1232385 1278012 327405 288468 302440 304592 346773 336857 331682 333528 231265 234322 761223 720264 1602844 1558457 488391 484573 706391 713629 902465 876261 933019 943494 996033 1012230 968465 1081424 2312564 2427564 1474084 1182955 781139 764495 931696 931562 986969 1000273 1020216 1038446 1162143 1170518 5248694 5421292 39.85 70.9 1
13:05:15 2024-01-23 718863 709415 221812 217455 350638 359676 378568 371830 241124 240882 297114 296206 329920 335464 4427152 4685807 6826624 6650492 1243978 1283602 324694 288617 301630 303168 346810 337370 329644 335682 231427 233135 750718 712584 1621148 1567677 490301 488983 710445 713183 898873 878836 935442 940819 992584 1012230 974057 1075887 2309278 2452901 1478154 1179593 782256 765887 931663 928850 989776 1000273 1028459 1035454 1160496 1164670 5235548 5388160 39.85 70.9 1
13:05:16 2024-01-23 712507 710730 220427 217970 354042 358305 377130 371500 241935 240268 291817 297806 332282 336486 4423995 4727313 6829550 6688785 1249410 1285532 324911 288577 302880 304949 346283 336454 333807 333830 231768 233171 746369 717178 1604250 1575162 488811 484500 713479 714322 894802 878753 942344 940819 989071 1009372 976225 1081838 2321850 2436758 1482224 1178670 776693 768094 937005 927497 983439 1002396 1032495 1040708 1152923 1161377 5165789 5413563 39.85 70.9 1
13:05:17 2024-01-23 715527 709415 222199 217152 352046 359676 378547 373208 240755 241595 292182 297148 335560 333541 4427152 4747930 6800748 6654931 1254890 1285495 324309 288842 304566 303275 345996 337003 332545 333758 231570 233007 750718 715131 1615785 1581101 491246 485873 714456 718438 894802 875019 942344 944556 984540 1000683 974842 1086788 2318550 2432734 1476119 1187176 776140 765581 938338 933548 981961 991697 1034041 1044504 1162143 1157204 5179655 5396160 39.85 70.9 1
13:05:18 2024-01-23 712837 708874 221564 217455 354798 359134 375963 373243 241124 241051 292182 298501 329850 333541 4420840 4825632 6884425 6650257 1238362 1281961 324890 288314 303446 302990 346204 333221 331861 335754 231012 234487 748452 720264 1611615 1567405 491945 484843 707393 717892 898836 871269 936847 950039 994805 1000683 972401 1082076 2318550 2432734 1463146 1192622 782693 765038 935674 934211 985998 992584 1026226 1044742 1167144 1165417 5256198 5396160 39.85 70.9 1
13:05:20 2024-01-23 718929 707342 221156 217863 352019 359895 374310 373208 241193 240100 292807 296250 330345 335211 4430610 4738381 6913518 6640607 1224841 1283677 325309 286705 303402 303275 345441 338399 331789 333830 231407 231807 742019 722471 1603156 1558457 489158 486733 709942 718984 899827 871232 935682 948126 993888 1008623 971293 1080499 2312564 2431009 1445002 1190855 782693 763412 931696 935352 986269 993989 1023197 1038663 1171363 1167138 5304190 5427503 39.85 70.9 1
13:05:21 2024-01-23 723534 710409 221466 217789 352055 360799 375999 370944 241193 240392 292827 296868 332931 333253 4436741 4746071 6853410 6668639 1245458 1281998 324875 288766 301278 304200 344439 338582 330786 335754 231605 233007 745771 713092 1604046 1572135 489158 486769 710445 714699 899553 878753 936810 942825 994805 1014546 974805 1075887 2315257 2452983 1476119 1180433 782693 768094 930998 928806 989813 1001688 1028459 1036967 1160496 1163771 5244947 5412026 39.85 70.9 1
13:05:22 2024-01-23 712507 709411 220467 217833 353825 359388 377446 375850 242436 240126 292729 297915 331834 336030 4430693 4688299 6841231 6688552 1246813 1285643 324730 288350 301772 303951 345343 338582 331861 333830 232626 231670 752168 714621 1622230 1572135 488464 486769 712994 715279 897384 876261 938130 940819 991988 1009733 977685 1078888 2311970 2445952 1444426 1176170 781139 765887 933682 930902 986969 1000273 1030661 1035454 1155461 1163846 5229883 5417426 39.85 70.9 1
13:05:23 2024-01-23 713520 713694 221604 217584 354889 359496 377590 373202 241878 240908 292036 297874 332031 336450 4423995 4737732 6801064 6659261 1258486 1285643 324658 288852 300364 303347 346777 336490 332832 333830 231209 231670 754337 712075 1633834 1583630 491246 485529 710445 714194 894802 876261 940926 943494 989808 1009372 980539 1085239 2326169 2445952 1478154 1181273 777802 768094 938879 928578 981264 999567 1031028 1041697 1155461 1161377 5164044 5422856 39.85 70.9 1
13:05:24 2024-01-23 712216 710305 222399 217689 353417 358990 378691 374186 240986 241051 292880 296798 336032 337511 4430205 4752157 6826624 6640758 1243299 1281998 324890 287670 302692 303275 344439 337039 333807 332531 231839 231670 749268 722471 1640010 1567677 490973 485873 711960 718984 894802 871232 943688 948692 991988 1000683 974057 1088253 2318550 2416021 1462956 1187152 776693 762837 940879 934211 977749 996097 1029562 1043320 1161262 1160555 5200754 5425731 39.85 70.9 1
13:05:25 2024-01-23 719489 710422 221670 216978 355048 360763 376264 374149 241159 241595 291890 296903 330345 333397 4417980 4804824 6853373 6641005 1236596 1281998 323912 287769 303951 302458 346518 336490 331825 335754 230688 232027 749923 720137 1617427 1567677 491945 485529 707393 721029 898836 871232 936107 950039 993888 1000683 971293 1080499 2318550 2434461 1403345 1196521 783250 764495 935691 934211 985570 992584 1025458 1045847 1170391 1164487 5269339 5414628 39.85 70.9 1
13:05:26 2024-01-23 718614 709374 221191 218349 352055 359676 375856 373208 241159 240100 297077 296285 332967 335319 4420840 4738657 6886144 6663883 1235328 1281998 324911 288766 300820 304200 344439 337314 330536 333551 230329 232027 755808 713092 1613561 1566959 489158 483856 708433 714322 902465 878836 935015 940819 993852 1012230 974057 1075121 2316903 2452901 1357506 1184641 783808 765887 930338 931528 991794 1002469 1027108 1037557 1161209 1169633 5248469 5407768 39.85 70.9 1
13:05:27 2024-01-23 712507 709919 221705 218320 352015 358018 378014 372127 241090 239560 297114 296285 335488 337511 4420840 4689799 6817024 6678018 1250415 1281998 323912 287990 304441 305129 343370 336253 333572 333830 231768 231670 743469 714621 1607870 1571019 487856 484843 712725 713814 894802 877837 942344 940819 989071 1012230 976955 1082113 2316986 2436758 1486294 1175316 776693 769906 938301 930903 983321 1003068 1033607 1041024 1152850 1163736 5168076 5407754 39.85 70.9 1
13:05:28 2024-01-23 714498 709411 222534 217117 351947 359423 378907 373208 240386 241086 292182 296250 329885 337270 4423892 4747930 6807973 6649882 1240925 1285643 323912 288350 304603 303311 345476 336163 332868 333830 232563 231314 749268 720264 1627083 1572979 490549 483856 712490 719495 894168 873160 943688 948692 990546 1000756 974805 1090394 2318550 2421556 1392866 1191417 778386 764975 941013 935540 983321 998924 1036565 1044704 1161226 1160555 5192260 5422928 39.85 70.9 1
13:05:29 2024-01-23 719876 709447 221692 217152 354547 360474 376600 373208 241159 241086 291828 297043 330415 333469 4430205 4790886 6882577 6640871 1234260 1281998 324401 288491 301772 302814 346553 337589 330822 335754 231047 232027 751395 717178 1610104 1567677 491945 488290 708433 719495 901461 869926 934077 949767 993925 1009372 971293 1081934 2316986 2439060 1439018 1193967 783375 761068 935637 939539 986969 993989 1026226 1038700 1171326 1163821 5267505 5400083 39.85 70.9 1
13:05:30 2024-01-23 721716 712170 221191 217676 352055 360219 375435 370979 242029 240339 296845 298095 329885 333162 4423892 4731098 6863926 6650371 1238287 1281961 322939 288757 302880 304236 346773 337076 331574 333516 230329 232027 746981 716154 1648220 1565455 489158 484573 707931 713147 903750 878753 934349 940819 998976 1015379 975146 1078722 2319155 2446001 1446997 1185418 782816 765581 933682 932893 986969 999632 1021705 1038446 1161262 1171294 5239288 5413563 39.85 70.9 1
13:05:31 2024-01-23 718177 710450 221692 217187 350912 359712 378871 372127 241193 241086 297572 295320 329885 336486 4414622 4664478 6826624 6673255 1246813 1281998 326445 288554 303703 305129 343370 336563 333337 333830 231804 231831 746369 717178 1586467 1576897 489251 484843 712466 714322 894802 881143 945069 944272 991211 1009227 978921 1085144 2322460 2434461 1482224 1175316 778080 769906 936968 927424 983358 1003105 1035085 1041451 1152923 1163022 5170731 5411914 39.85 70.9 1
13:05:32 2024-01-23 716496 709411 222346 217083 354047 359387 378835 372091 240386 241595 292182 298095 329885 335428 4417773 4745401 6803849 6649882 1248117 1284731 324911 287990 302727 301963 345441 337003 332796 333830 232492 232679 750059 716900 1615347 1575779 491246 486071 715473 721319 895713 874466 944959 948875 986960 1006631 978921 1088340 2318550 2436758 1480189 1188022 776693 765581 938364 934137 982659 991697 1034777 1043961 1162143 1157986 5190266 5403898 39.85 70.9 1
13:05:33 2024-01-23 717321 708373 221847 217455 354547 360183 376528 373208 241124 241051 292145 298049 329885 333433 4427152 4790886 6873712 6640634 1238324 1281659 323912 288355 303414 303702 346518 337277 331287 333722 231012 232027 749923 719233 1623315 1571431 492921 486797 709401 719347 901182 871982 939695 949891 995999 1006417 972674 1081721 2318550 2434461 1409214 1192548 783375 763412 935674 936870 986269 993286 1025458 1041906 1171363 1163735 5272872 5407791 39.85 70.9 1
13:05:34 2024-01-23 718576 709374 221466 217828 352055 359640 376365 372091 241193 240304 293010 297915 330380 333541 4423995 4738657 6872976 6659261 1235142 1280107 324694 288757 302770 304664 343405 337516 332328 335573 230763 234652 746981 715904 1635660 1567337 489047 487598 711271 715847 905075 878753 934804 940819 996036 1015098 974057 1075887 2314206 2434461 1476119 1183798 783250 765581 934345 934211 989073 1000273 1021705 1040708 1162143 1172177 5248289 5413563 39.85 70.9 1
13:05:35 2024-01-23 716541 709374 221812 217794 350881 358593 378871 372614 241124 240677 297535 296659 330380 336962 4417773 4665805 6831885 6659261 1241903 1281961 323390 288757 301772 303771 347756 338805 331037 335573 231625 233335 753618 713341 1614536 1575162 490438 488983 711960 715242 898873 878480 939695 943494 993395 1009697 978084 1078760 2314209 2452901 1484259 1177880 781579 768057 931659 928886 990344 1000273 1029193 1035454 1160496 1165342 5239288 5396160 39.85 70.9 1
13:05:36 2024-01-23 712285 710989 220502 217490 354547 359387 377697 371500 241900 241051 292182 298049 332103 335944 4414836 4688375 6817299 6669274 1247703 1283639 326676 288026 304387 304842 345794 337370 333699 333414 231625 233648 747818 715904 1624035 1572135 487699 484915 713499 714322 894544 880002 940259 939428 993248 1014380 977685 1081887 2315257 2436758 1440513 1173643 778424 765396 935674 930205 985570 1003105 1030661 1037707 1155498 1163022 5196212 5408054 39.85 70.9 1
13:05:37 2024-01-23 716546 709411 222542 217117 352055 359134 378266 373729 240755 241760 292145 297148 329885 335464 4408519 4726830 6789323 6650492 1260197 1286383 324309 288685 303267 303097 346340 336566 332149 333397 231590 231636 754337 714111 1625836 1584481 491945 486217 713499 717383 897384 876187 942344 944520 984772 1000719 977413 1086788 2318550 2440216 1450239 1188022 777802 765581 938214 931562 981688 991733 1035589 1043961 1162143 1157790 5190266 5396197 39.85 70.9 1
13:05:38 2024-01-23 715552 707306 221812 217455 354547 360497 375435 372649 241124 240677 291960 298954 331888 333469 4423995 4796742 6874715 6654931 1236025 1283677 328318 287693 302549 304022 344921 335433 333337 333830 231158 234652 749923 721296 1605555 1567677 491246 485113 708433 716838 899299 873779 936847 947274 994805 1000647 971293 1082076 2318277 2429648 1359425 1192268 779503 763412 938214 936928 981961 991661 1028917 1044891 1164629 1166468 5211072 5411914 39.85 70.9 1
13:05:39 2024-01-23 719707 710208 221812 217824 351979 359676 377697 374328 241774 240882 297535 297495 330345 333541 4421240 4747930 6903651 6640825 1224262 1283677 324330 286956 304603 303275 346773 338014 332263 333830 231372 231993 752866 722848 1612099 1562889 490549 486733 710445 719495 902741 871196 935682 948655 993888 1012230 968465 1078083 2309278 2429286 1446997 1187115 782693 763412 931696 938043 986969 991697 1026226 1038663 1171363 1167102 5258099 5419757 39.85 70.9 1
13:05:40 2024-01-23 722780 710450 221466 217794 351690 360871 377733 371239 241159 241051 293571 296903 330876 332892 4417999 4770549 6893804 6678979 1233303 1281961 325383 289140 302752 304878 344644 337516 332832 336229 230708 232777 746981 716666 1631422 1567677 489600 485256 708433 713183 904022 878753 934077 943494 998226 1012230 974057 1075598 2318550 2443681 1346615 1184641 783533 765581 934345 931562 989813 998825 1023197 1038446 1162143 1170523 5243106 5408054 39.85 70.9 1
13:05:41 2024-01-23 717592 709411 221843 218202 351416 358305 378302 372614 241124 240713 297572 297495 331421 337293 4424190 4658150 6842790 6650492 1245439 1281998 324911 288852 301736 303951 347510 338436 331323 335754 231768 233171 750718 713853 1612123 1572135 490451 486769 710445 714194 899827 878753 936773 943494 994805 1009508 974805 1075887 2316903 2455145 1445002 1179593 783808 768094 930998 931290 989813 1001688 1028459 1037707 1162143 1165517 5239288 5402535 39.85 70.9 1
13:05:42 2024-01-23 714540 710450 220502 217824 354047 358593 377697 372946 242401 240392 292914 298255 331924 336377 4417903 4692731 6817299 6668639 1249523 1281659 326749 288314 300856 305129 343334 335979 333807 333830 231768 233335 755808 713092 1621602 1572135 488464 484843 712466 714322 894918 879081 942344 940819 989071 1010800 977685 1084963 2323502 2434461 1484259 1176013 776693 768094 937005 928191 984173 1000372 1032533 1040708 1152923 1163022 5169756 5419757 39.85 70.9 1
13:05:44 2024-01-23 716815 709411 221883 216931 354047 360220 378583 373916 240918 241693 292073 297008 332805 335793 4437858 4738657 6799349 6650177 1257119 1281998 323997 288757 302733 302849 346518 336527 332868 333830 231768 231705 743469 712830 1618164 1581381 491945 486217 713499 718438 897384 875640 942344 944556 989071 1000756 977685 1086788 2318550 2440216 1476119 1184641 777247 765581 939273 931562 981961 991733 1035552 1043458 1161319 1157168 5182855 5392315 39.85 70.9 1
13:05:45 2024-01-23 715385 712170 221564 218009 354903 360075 376421 373625 241090 240703 292095 298569 333039 333505 4414540 4801399 6867280 6635767 1238362 1284731 324436 287909 303630 303168 346518 336490 332279 335754 231083 232027 749923 719233 1613076 1571019 491945 485529 708433 719458 900148 875019 938217 950039 993852 1000683 971293 1082076 2318550 2434461 1407258 1192350 783808 765038 935674 935540 985249 993989 1026263 1044742 1168837 1163771 5265617 5424037 39.85 70.9 1
13:05:46 2024-01-23 720665 709406 221705 217759 351871 360582 377892 375310 241055 240641 297682 296905 330380 333253 4423995 4738657 6892719 6669425 1225407 1281961 325906 287432 301736 304628 343405 337552 332598 333830 231768 234286 754337 720413 1604007 1558457 488428 485292 707623 715242 902741 876261 934077 944483 998226 1012230 972674 1077354 2316903 2434461 1476119 1182955 783808 765359 934345 933548 986969 1000237 1022469 1038446 1162143 1170610 5254029 5408579 39.85 70.9 1
13:05:47 2024-01-23 718544 710273 221670 217689 350741 359098 378604 372091 241159 240467 293809 297400 329850 337236 4431189 4681866 6835950 6654511 1240732 1281961 324911 288757 300856 304236 344957 338289 331287 333830 231804 233335 756518 714111 1607729 1571862 490201 486769 712466 715279 898512 878753 938180 943494 993395 1009702 975990 1078998 2311970 2449423 1475356 1180433 781139 768094 931696 930241 990947 1001688 1029193 1036428 1162796 1167001 5225988 5414628 39.85 70.9 1
13:05:48 2024-01-23 714266 710450 221085 217117 354047 359123 377446 373020 241193 241015 292182 298049 335524 335829 4423995 4735148 6807973 6654511 1254890 1281998 322679 293176 300574 303737 346275 336490 332868 333830 231804 231993 754337 713092 1627212 1583630 491596 485947 712466 715279 896747 876261 942344 943814 987672 1007911 980539 1088377 2324243 2442450 1446997 1187176 778386 765851 939545 930166 983844 999558 1037769 1045922 1159493 1159604 5170460 5398785 39.85 70.9 1
13:05:49 2024-01-23 710487 710150 221599 217794 352055 357982 375999 374066 240918 240908 293119 297113 331636 337511 4423892 4783586 6849117 6640541 1240370 1284731 324925 287468 302444 303275 346773 337039 332598 333360 231839 233171 742019 719748 1611176 1572135 490549 486217 711446 719495 894646 871196 943688 948692 990546 1005810 974057 1086602 2318550 2415681 1409418 1187190 776693 764364 942354 934172 981005 998217 1035085 1047569 1164547 1161250 5182855 5416312 39.85 70.9 1
13:05:50 2024-01-23 719707 709379 221852 216444 354038 360690 376564 372911 241159 241765 292145 297113 330876 333397 4420840 4772354 6863954 6621670 1231305 1281998 326676 287913 303236 302779 346553 338342 331323 333866 231047 232027 752866 719233 1653820 1567677 491061 486733 709438 719495 901182 871196 934300 950039 993925 1009372 971293 1078925 2309278 2431009 1417039 1193971 786745 763818 935637 939539 988971 996805 1027146 1042863 1171363 1167179 5263718 5405848 39.85 70.9 1
13:05:51 2024-01-23 722724 711928 221705 217681 352055 360799 375435 370944 241228 240677 297077 295940 335996 333469 4414540 4728943 6853410 6659979 1231191 1281998 324925 288852 303420 304700 344403 337277 332832 335718 230688 232096 744039 717448 1613340 1566565 489158 484951 708433 714211 903381 878753 935015 943494 998226 1009431 974057 1077460 2319737 2446008 1367204 1184641 785620 767758 934308 934137 991888 1000273 1023234 1038446 1161871 1172181 5233727 5380764 39.85 70.9 1
13:05:52 2024-01-23 717401 709411 221847 217863 351983 359134 378604 372649 240957 240339 297609 296215 329885 337511 4414540 4669128 6817299 6650578 1243679 1283602 323425 288779 302231 304200 343405 338582 332868 333830 232328 231349 750718 715131 1606708 1567677 487735 486390 713535 713147 902636 878753 940966 940819 992691 1014988 981015 1084828 2319155 2444854 1418917 1176663 781818 768839 936339 931562 986969 1000408 1032095 1036930 1158814 1162949 5216750 5404198 39.85 70.9 1
13:05:53 2024-01-23 715220 711533 221923 217152 354547 359676 377733 373729 241159 241086 292182 297598 330380 335975 4420840 4738657 6793808 6631126 1253538 1281998 324682 288757 302444 303311 346518 337039 332598 333830 231804 231314 742925 714111 1617220 1581381 491945 486217 714546 719495 894839 876261 943732 948838 991879 1009227 979658 1088187 2327429 2444854 1478154 1187176 780025 765851 940644 931452 982659 997416 1035589 1045442 1160348 1158059 5185570 5413563 39.85 70.9 1
13:05:54 2024-01-23 710487 708697 221692 217490 352051 358018 376299 374364 241124 241051 296844 298059 331636 337548 4414540 4773930 6845275 6640401 1237479 1281726 327673 288017 302692 304450 345199 335505 333807 333830 231605 232062 744039 722471 1619359 1571019 490549 485186 710445 720450 899901 876060 942195 949891 995437 1004497 973983 1086676 2324516 2425241 1365183 1194824 780621 763924 939545 935352 984683 991697 1029193 1046306 1167144 1166314 5201666 5404198 39.85 70.9 1
13:05:55 2024-01-23 721694 707342 221847 217642 351983 359712 376600 374364 241124 240304 297114 295802 330380 335944 4411475 4726105 6897303 6640503 1221994 1281052 324365 287468 304603 304200 343440 337589 331825 333830 231443 234020 751395 724020 1599310 1557634 489600 488983 712392 717236 902502 875711 938318 948998 996143 1011672 968354 1080540 2312564 2430411 1470014 1188022 782816 765013 934345 935315 989776 991661 1025421 1041451 1169703 1167202 5258099 5414116 39.85 70.9 1
13:05:56 2024-01-23 722234 710409 221621 217602 352055 360835 377697 373994 241124 240788 293087 296663 330841 332856 4417773 4692295 6841231 6631088 1244568 1281961 324911 288757 301736 304165 344921 338582 330786 333830 231570 233171 740959 713853 1634504 1575162 490475 486625 713479 717377 903787 879965 940367 943494 996217 1009697 978075 1078932 2316903 2452901 1484259 1181273 782816 768057 931659 930168 989776 1001688 1030661 1035416 1162143 1163735 5229883 5402535 39.85 70.9 1
13:05:57 2024-01-23 712507 710419 221461 217798 355048 359640 377396 374258 241865 240810 292182 298466 331588 335938 4411678 4701732 6817299 6668773 1247741 1281998 323877 288413 304713 305129 345831 337516 333519 333541 232317 233956 743469 715904 1629429 1574041 488902 488711 715510 715847 899938 880579 942307 942256 994805 1015098 977648 1082039 2322460 2440216 1440513 1175316 780025 765851 937005 931562 986969 1003105 1031724 1038446 1157956 1164670 5211072 5380764 39.85 70.9 1
13:05:58 2024-01-23 713394 712170 222542 217152 354543 360183 378799 374258 240849 241765 292241 297008 330576 335428 4424457 4735759 6807973 6659261 1260912 1285643 323912 288757 302770 304091 348742 336711 333735 333758 231625 233663 754337 713341 1633694 1581101 489010 485529 712972 713147 897384 881254 944361 943494 989772 1010800 978921 1083656 2323502 2434461 1480189 1178670 777802 769763 938338 928813 984137 1003105 1034003 1041451 1152923 1163022 5154638 5396234 39.85 70.9 1
13:05:59 2024-01-23 714404 711196 222506 217117 354042 360472 378907 373172 240720 241765 293631 297113 330354 333505 4414622 4740302 6803849 6640503 1245458 1287337 326386 287621 303472 303097 346340 337370 333193 333685 233039 233299 745771 719233 1603590 1575779 491596 487561 715510 721029 894802 873742 943694 950227 987636 1000719 974805 1088377 2318550 2429286 1393243 1187166 778386 765581 939674 934211 981961 997343 1035514 1044840 1162143 1158059 5180847 5402535 39.85 70.9 1
13:06:00 2024-01-23 714535 709143 221847 217642 353285 359640 375963 373470 240939 241015 292182 298501 330345 333541 4420840 4800151 6878640 6650492 1240253 1285505 326749 288373 303482 303986 346340 336309 331646 335718 230652 232027 742568 720031 1622955 1571019 492996 485873 708433 719495 899002 872504 938848 950039 996217 1006150 971293 1082039 2318550 2434461 1411170 1197374 783250 765013 935674 934211 986269 993286 1026189 1043218 1170496 1163735 5254285 5411914 39.85 70.9 1
13:06:01 2024-01-23 718614 708378 221120 217828 352019 359640 375100 373172 241159 240268 297114 296855 332103 335428 4414622 4722054 6905009 6659690 1225752 1283677 325730 287792 304103 302919 345831 337516 331825 333347 231590 233335 754337 721441 1620103 1558065 488902 486354 707894 716293 898623 876261 937686 946180 996777 1012230 968465 1078888 2309278 2425241 1446997 1184641 781139 764495 931696 936205 989073 999530 1021705 1041451 1164629 1170592 5235548 5402535 39.85 70.9 1
13:06:02 2024-01-23 721481 709370 221883 217642 352019 360763 378835 372352 241124 240641 292659 296975 330876 333505 4418118 4704494 6856691 6649955 1243122 1281961 324911 288757 301525 303914 346810 336966 330786 335754 231047 231831 744919 713853 1603704 1567677 489158 486769 710445 714194 902427 880002 937686 943494 997577 1012230 974805 1075887 2318550 2454874 1407258 1182955 783808 768094 933682 931562 992630 1003105 1027727 1039928 1162143 1167138 5239288 5402258 39.85 70.9 1
13:06:03 2024-01-23 713520 709374 220502 218689 354047 358557 377963 373208 241900 239896 293560 297388 332246 336998 4424309 4669510 6819462 6650106 1245458 1283254 324875 288757 301701 304165 344921 339062 331682 333722 231839 233007 750718 714111 1627630 1572135 489158 486769 714004 716801 900017 878753 940929 944836 994805 1009999 977648 1080187 2316903 2445952 1418917 1181273 781139 767514 934345 930205 986969 1002396 1031397 1036930 1158814 1162913 5210794 5402774 39.85 70.9 1
13:06:04 2024-01-23 714535 710693 221847 217490 354793 359640 378505 373729 241159 241595 291890 297804 332661 336195 4417903 4726105 6841231 6669274 1249485 1284731 323877 288314 302159 305057 344403 336217 333807 333830 231372 231993 748093 712075 1622584 1576897 490201 485873 712355 714194 894839 879044 945034 942825 990546 1010800 977648 1082076 2323502 2436758 1480189 1178670 777829 769763 937942 928813 984137 1003105 1032533 1041697 1152923 1161377 5154638 5398944 39.85 70.9 1
13:06:05 2024-01-23 714983 710376 222350 217152 352051 359676 378619 376116 240918 241309 292521 297915 332067 335319 4411564 4728662 6803320 6649882 1258486 1283677 322939 288757 301768 303311 345961 335943 332748 333830 231768 231670 754337 711809 1621400 1584755 491596 485529 712466 715242 897384 878129 941636 946180 990510 1009336 979806 1086788 2323502 2443681 1476119 1184366 778386 768094 939545 928850 981961 999530 1032495 1040919 1155424 1158095 5178568 5410051 39.85 70.9 1
13:06:06 2024-01-23 710487 709411 221568 217584 351794 360056 378353 374186 241021 240872 292729 297915 331762 338642 4411678 4732373 6799073 6640503 1242727 1281998 323355 287954 305741 303275 345476 337277 332328 333830 232527 233007 744341 717178 1602892 1574370 491002 486217 714276 719495 894168 872468 945034 948618 989772 1000683 974057 1090861 2316986 2416021 1359713 1186330 776693 765581 940212 934211 979834 991733 1034003 1044467 1162143 1158022 5170612 5403896 39.85 70.9 1
13:06:08 2024-01-23 716422 710413 221999 217693 355546 360328 375856 375850 241021 241036 292068 298497 332103 333433 4414650 4794292 6863926 6631088 1235290 1281998 324854 287873 303666 304165 344921 335179 333337 333830 231047 232096 756567 721441 1624753 1567405 491945 485529 708433 717346 898836 875019 938885 950002 995510 1000683 972401 1082076 2318550 2431009 1457041 1199871 783250 765581 937005 935278 986697 993989 1029193 1044868 1168008 1166277 5213997 5424060 39.85 70.9 1
13:06:09 2024-01-23 722209 710413 221705 217724 351803 360292 377518 375453 241090 240304 297535 295974 332931 335562 4411678 4752111 6854600 6631124 1232498 1281961 323912 288757 305469 303240 345476 338582 331556 333830 231407 234185 752866 723367 1622955 1562889 491246 486733 710445 719495 902741 872468 937017 950152 996741 1009372 973365 1080499 2314209 2434461 1472049 1193117 783808 764495 935674 938080 986969 995395 1025458 1040919 1171363 1169523 5278799 5414628 39.85 70.9 1
13:06:10 2024-01-23 725047 711305 221705 217863 352055 360799 376264 372056 241995 241331 292862 297113 330345 332892 4420840 4722667 6854600 6640645 1240979 1281015 322939 288757 300820 304200 344439 337277 331323 334018 231012 231993 750718 713092 1602392 1567677 489158 486733 710445 714736 908440 879044 937686 943494 993925 1012230 974077 1075887 2318550 2452901 1403345 1183798 783808 768094 930338 931562 991925 1003105 1028615 1042451 1163624 1169633 5238996 5410758 39.85 70.9 1
13:06:11 2024-01-23 713520 709420 221116 218547 353829 360056 377697 372911 241228 239524 297453 299389 331623 336998 4411678 4661437 6807973 6659261 1244377 1281998 323390 288431 304066 303951 345587 338582 332328 333830 231285 233171 753618 714111 1627670 1572135 489158 486539 713535 715279 898200 876261 939590 943494 993395 1009846 977648 1078888 2315257 2442450 1416998 1177880 781139 765851 934345 932893 988934 1003892 1034346 1035267 1159493 1164597 5222253 5402774 39.85 70.9 1
13:06:12 2024-01-23 714461 712096 222159 217455 354543 359387 377697 373994 240883 241086 292246 297944 329885 335464 4411791 4715406 6831885 6663883 1258207 1281998 323912 288757 299908 304200 347510 335469 333337 333830 231407 233335 753618 712075 1653636 1576897 489158 485529 712466 713147 894272 877901 942344 943494 990473 1008772 977611 1086043 2324516 2434332 1409214 1175316 778386 769322 939637 927301 985421 1003032 1035085 1040558 1152850 1164670 5156674 5402544 39.85 70.9 1
13:06:13 2024-01-23 713394 710155 222346 217013 354042 359676 378835 371760 240755 241765 292246 297148 330123 335464 4414622 4738657 6779997 6640503 1249970 1285643 324165 287909 302692 303240 345512 337003 332868 333830 231768 232679 749415 716666 1609518 1576897 491596 486217 714546 719495 894802 875019 943732 947237 989071 1000756 974805 1089774 2318550 2427410 1413126 1188811 779503 767758 941013 934100 983321 999632 1037805 1044872 1162143 1158059 5184550 5401333 39.85 70.9 1
13:06:14 2024-01-23 713520 708615 221847 217642 354789 358557 376564 373768 240939 240846 293119 298501 331636 335464 4411475 4785020 6854600 6631124 1236596 1281998 324854 288314 303666 303987 345441 333546 332832 335754 230850 232062 756567 721067 1602376 1567677 491945 485529 708433 718401 898475 875019 939553 950039 995510 1000490 973062 1086464 2326364 2435595 1399433 1199083 783375 764901 938301 936870 986269 993989 1029193 1047381 1167971 1165453 5212582 5408054 39.85 70.9 1
13:06:15 2024-01-23 718577 707338 221160 218507 352055 360183 375999 374328 241193 240304 297114 296855 330345 333541 4417773 4728948 6892682 6659261 1223196 1281998 325941 287113 304497 302919 343370 337552 331861 335487 231605 232027 743469 721956 1626248 1558457 489158 486012 708433 715279 902741 876261 935442 946069 1001856 1013827 971108 1082046 2313135 2429787 1476119 1189718 783808 763412 933682 938043 991888 998789 1027727 1040919 1171224 1170592 5254346 5408054 39.85 70.9 1
13:06:16 2024-01-23 723330 709406 221847 217490 354047 360835 378266 371830 241159 240846 292246 296180 330876 333397 4411791 4725554 6873251 6650182 1236025 1278292 323912 288757 300820 304864 343405 337552 332832 335754 230329 232027 749923 715131 1624200 1567677 489158 485292 709438 713652 902204 881180 936977 944945 1000423 1015098 974020 1075700 2319737 2449151 1345992 1183798 783808 768849 934345 933548 991220 1000273 1025679 1038446 1162143 1169691 5239288 5394556 39.85 70.9 1
13:06:17 2024-01-23 712852 709415 221852 218654 352055 358305 377769 372649 241159 239560 297572 297113 335452 337236 4405250 4659809 6807973 6649766 1241903 1283149 323390 288355 301489 303311 343129 338342 332562 333830 231804 233335 750059 715131 1603040 1567677 488464 488983 715510 717377 899938 880002 940817 943457 994694 1017256 979618 1081764 2314209 2446008 1403768 1178536 780582 767551 934345 931415 986969 1002836 1032133 1036967 1158814 1162056 5207074 5394837 39.85 70.9 1
13:06:18 2024-01-23 713394 711269 221847 217117 354042 359423 377130 373202 241159 241765 292145 297598 335996 333541 4411678 4715292 6817299 6659261 1253060 1281052 323877 288413 302612 304664 344921 335469 333807 333830 231768 232027 742925 711809 1641103 1584481 491447 486217 712794 716357 897347 881254 942195 944762 992654 1009372 979806 1085106 2325155 2436758 1439018 1179379 777272 769219 938608 928850 981278 1001688 1032495 1043222 1152923 1161377 5154638 5395057 39.85 70.9 1
13:06:19 2024-01-23 712385 710487 222577 217494 352051 360183 378943 373768 240789 241086 296566 296006 329885 336450 4405676 4728838 6791537 6649882 1257044 1281998 322974 288856 300364 303311 345476 336016 333541 333613 231518 233956 754337 713341 1636158 1585882 491945 486217 713479 717888 897985 878753 942344 944520 987672 1008809 979506 1087601 2324516 2443681 1448992 1186055 778912 765851 939545 931562 981705 997379 1035589 1043255 1159673 1156350 5170574 5398282 39.85 70.9 1
13:06:20 2024-01-23 710487 708878 221878 217455 354038 358018 376865 374328 241124 240677 293400 297148 331636 337183 4411475 4774207 6845275 6640503 1236596 1281998 324925 287873 303666 303879 347510 336748 333627 333306 231661 233992 739119 722848 1599849 1571802 491209 486217 712193 718984 897384 873185 942344 950002 993395 1003114 975146 1085058 2319737 2416021 1478154 1190572 777802 763412 940916 935315 977749 991625 1030661 1044597 1163804 1163846 5182855 5408054 39.85 70.9 1
13:06:21 2024-01-23 721694 708373 222726 217148 352055 360835 376636 373208 240386 241595 293156 297077 330645 333469 4411678 4763088 6854600 6651050 1231305 1283602 326676 288062 305469 303133 345405 338143 331180 333830 231229 233992 752866 722330 1622727 1565183 491945 486805 710372 721478 903107 873123 935442 951581 996777 1009372 973784 1081306 2312564 2436758 1469251 1193967 783808 763412 936339 939412 988801 991625 1026226 1041734 1171363 1167138 5258099 5412026 39.85 70.9 1
13:06:22 2024-01-23 722469 709949 221311 217828 352055 359895 375435 371795 241193 240304 293119 296905 329885 333433 4405188 4726024 6859151 6659920 1237282 1282764 324911 288568 303850 304485 346773 337334 332418 335718 230329 232096 752088 717178 1615690 1567337 489158 488253 708433 713147 906593 877814 934349 944483 996777 1009733 973387 1076655 2318550 2453406 1377914 1184641 784925 768094 931696 931562 991887 1001688 1026263 1039966 1162143 1170518 5239288 5380727 39.85 70.9 1
13:06:23 2024-01-23 712344 710227 221887 218695 352055 358593 378302 373208 242111 239931 297609 296905 329885 337548 4408395 4659809 6819794 6654931 1243326 1284590 324803 288649 303740 304022 346773 337516 330822 333551 231083 233956 750718 713092 1608091 1571019 490549 486661 710445 714736 903750 879117 936107 943494 993925 1014546 974842 1075887 2318550 2458381 1399433 1182955 783808 768130 931696 932893 992630 1002396 1026226 1039187 1162143 1167175 5222419 5398785 39.85 70.9 1
13:06:24 2024-01-23 712493 710487 221191 218512 352055 358593 378302 372911 242237 239560 297498 297598 332162 337273 4405188 4683477 6820739 6649955 1244492 1283677 323616 288554 301772 303987 343129 338436 333755 333830 232241 231314 760222 715904 1619259 1572135 487772 486503 714546 714230 900017 879081 942344 940819 993395 1009995 977722 1082076 2318277 2443681 1448338 1175316 780062 765851 935674 931565 986969 1003105 1032258 1037707 1158814 1163771 5216744 5394832 39.85 70.9 1
13:06:25 2024-01-23 714535 707554 221847 217152 354042 359676 377733 371500 241774 241765 292182 297633 329920 335501 4398834 4715292 6830510 6669425 1250138 1281998 326676 288206 301736 305129 345161 337552 333572 333577 231697 231636 747818 716154 1621382 1567677 488428 485292 713535 713147 897930 880400 942344 940819 993395 1012011 977759 1084429 2318550 2436672 1462956 1177880 781579 768094 934345 930166 989073 1003105 1029525 1037707 1158814 1163771 5211072 5394832 39.85 70.9 1
13:06:26 2024-01-23 711305 711528 221843 217490 354543 359965 377733 370944 241900 241595 292182 298084 332697 336231 4411640 4705060 6827019 6650295 1250415 1281998 324730 288554 300610 305307 346810 337003 333807 333830 232304 231831 746369 716154 1587702 1576897 489158 486217 713499 714230 897384 879740 943688 943494 990546 1012230 977685 1086013 2324516 2436758 1486294 1178670 778386 770382 938214 930241 985570 1000674 1035552 1041776 1152120 1162913 5149319 5404198 39.85 70.9 1
13:06:27 2024-01-23 715527 710227 222930 217455 354038 359676 378979 372091 241438 241890 292827 297596 332571 335356 4417903 4726105 6798648 6654511 1259777 1285505 324780 288757 302268 304700 347056 336527 333807 333866 231804 232027 755808 713092 1618526 1583868 491945 486217 711960 716330 897384 877180 943694 944520 989108 1010531 981933 1088377 2327823 2445952 1450987 1187241 778912 768094 940879 931290 982659 1000273 1035552 1041734 1160496 1160555 5166066 5398682 39.85 70.9 1
13:06:28 2024-01-23 710155 709985 222421 217642 353598 360056 377180 377451 241090 240944 292839 300920 332031 338358 4411844 4728407 6801252 6612179 1242764 1281998 323390 287873 302692 302070 345234 336527 332868 333036 232527 232679 742912 717178 1627764 1572430 491672 484573 713535 719495 891937 873779 944739 949365 990546 1006453 973387 1091488 2315257 2416021 1385980 1187190 776693 765013 940212 934211 981314 996732 1035552 1044816 1162944 1158095 5166872 5394921 39.85 70.9 1
13:06:29 2024-01-23 716295 710413 221950 217654 355048 359532 376421 373625 241055 240908 292036 298462 332067 333505 4405188 4794292 6870143 6631124 1238362 1281052 323947 287909 303703 302919 345996 335979 332328 335754 230688 232062 749923 719984 1606708 1567677 491945 485873 708433 721029 901461 873779 938885 950039 993925 1005671 972674 1082076 2318550 2434461 1374778 1197491 783808 766724 937027 936205 986969 993989 1026263 1044779 1167971 1165417 5237360 5417255 39.85 70.9 1
13:06:30 2024-01-23 718149 710422 221329 218427 351875 360546 375784 376116 242064 239860 297114 296250 330310 333217 4417773 4726105 6892389 6640503 1223158 1281659 325906 287436 302231 304878 343370 337552 332796 333830 231732 232062 754337 721441 1603199 1558457 489158 486733 709438 716838 902741 876261 936810 945859 999714 1013662 972674 1078613 2314209 2431009 1476119 1184641 783808 765581 934345 934211 989776 1000273 1023197 1041451 1164592 1174625 5244248 5405195 39.85 70.9 1
13:06:32 2024-01-23 719559 710771 222172 217689 351907 360183 378547 372056 241193 240730 293301 296796 330841 336450 4398948 4673750 6817404 6631088 1243679 1281961 324287 288757 304387 304200 344921 338582 331287 333830 232328 233335 753618 713092 1626579 1572135 490549 486805 714456 716293 901298 878753 939664 943494 995510 1015518 976225 1078998 2314206 2455145 1413126 1182955 783808 769219 931659 931562 992630 1003105 1028577 1042751 1164452 1169508 5240255 5395763 39.85 70.9 1
13:06:33 2024-01-23 715490 710450 222350 218848 352015 359388 378691 373172 241193 240304 297114 297951 332571 337511 4411475 4667086 6813195 6650371 1243187 1281998 323390 288757 301772 304200 343405 338342 333337 333830 232129 233335 750718 715131 1613441 1574370 488902 486733 715052 714699 898800 879081 942344 942825 993395 1009769 981933 1082076 2318550 2443681 1394352 1175316 781139 765851 935674 931528 991794 1005317 1031983 1038297 1159493 1167976 5212582 5402535 39.85 70.9 1
13:06:34 2024-01-23 714387 712433 221847 217083 354047 359929 377697 373547 241021 241765 291939 297113 329850 337242 4399061 4711916 6817299 6649882 1254890 1281998 323912 288413 300328 304664 344886 335469 333337 333830 231768 234185 754337 711061 1623606 1581381 491246 485873 711446 715242 894544 877837 944361 944945 990510 1010800 981933 1085239 2327823 2443681 1474084 1180433 779461 774338 942354 932229 986159 1003068 1036565 1044391 1156128 1163699 5145233 5402535 39.85 70.9 1
13:06:35 2024-01-23 716571 709415 222577 217619 353938 360183 378943 373732 240789 241765 293220 297148 330380 333541 4411475 4733559 6803849 6631124 1244186 1284731 323877 287873 302692 303275 345476 337552 332832 333830 232855 233007 750059 719233 1635536 1574661 491596 485256 714546 719495 897384 873779 945034 950039 991951 1008185 974805 1089774 2318550 2421556 1411354 1188811 778912 765581 941683 934111 983321 999632 1037306 1044849 1162944 1161377 5180847 5403196 39.85 70.9 1
13:06:36 2024-01-23 715787 708874 221883 217794 355048 359676 375999 374030 241159 241051 292803 298501 332103 333541 4411475 4794292 6863935 6631036 1237441 1281998 327673 287873 304171 304165 346239 335979 332832 335754 230688 232096 758060 720264 1618657 1567677 492409 485873 709438 719495 899790 873779 939545 950039 993852 1000719 971983 1084863 2326364 2435595 1403345 1199083 786437 765544 939006 936870 986969 993989 1028459 1047343 1168765 1165599 5200357 5402535 39.85 70.9 1
13:06:37 2024-01-23 719707 709152 221843 217863 352015 360219 377661 375453 241159 240304 297535 296250 329920 333541 4408395 4729385 6892869 6626814 1220218 1281961 323877 286553 304603 303311 343370 338582 331825 333830 231768 232027 743469 724537 1616347 1556958 489158 486733 710445 718400 901461 876261 936107 945895 1001856 1013827 973062 1078923 2313135 2429787 1478154 1189718 783375 764495 933682 936678 991087 998789 1026189 1040146 1171091 1167148 5248694 5402535 39.85 70.9 1
13:06:38 2024-01-23 722780 710953 221812 217794 352051 360907 377697 372056 241159 240846 296835 296180 330876 333361 4408633 4713408 6845275 6640607 1239567 1281659 324911 288757 300856 304664 344921 337516 331323 333551 231407 231993 757279 713092 1607082 1571019 490549 486769 710445 715242 904022 881180 938243 944945 999050 1015098 978224 1078326 2319737 2458630 1411170 1185418 784925 771587 933028 933548 992630 1003105 1028310 1040708 1162143 1167175 5229605 5398907 39.85 70.9 1
13:06:39 2024-01-23 712837 710450 221156 218503 352055 358557 377108 372840 241865 239560 297114 298014 331869 336998 4411475 4681489 6807973 6689235 1245887 1285643 323390 287999 304603 305129 345343 337589 333572 333830 231804 231636 759670 716154 1603098 1572135 488811 486733 716366 717377 901823 881254 941487 940745 996143 1016536 979618 1085202 2316903 2443681 1440513 1175316 780621 765887 936731 931452 986969 1003105 1032133 1039928 1158814 1164670 5211072 5402535 39.85 70.9 1
13:06:40 2024-01-23 715987 710441 221564 217117 354047 359676 378568 373729 240957 241765 292246 297113 329885 335975 4411475 4729385 6779997 6612179 1253538 1281998 324911 288757 302196 303275 345996 337003 332868 333830 231804 233007 756462 716154 1617977 1585335 493309 488290 715449 719384 897347 876187 946983 949551 989035 1009336 981933 1088377 2328467 2443681 1478154 1187431 781139 765887 939545 931562 984137 998825 1038545 1044858 1162143 1161377 5173449 5394832 39.85 70.9 1
13:06:41 2024-01-23 712741 707374 221883 217676 352055 360056 376600 374400 241159 241086 293119 297806 331636 337273 4411475 4771635 6835950 6635767 1238362 1281998 325835 288500 302231 304200 344957 335505 333807 333830 231158 234652 753581 723367 1603176 1569568 491246 485961 710409 718800 898326 875019 939590 949767 994805 1005098 972674 1085239 2321850 2427564 1367102 1193967 781139 765038 939545 936678 983403 991697 1030661 1047798 1166317 1165453 5201666 5392389 39.85 70.9 1
13:06:42 2024-01-23 719707 711264 221847 217828 352055 359676 377733 374400 241995 240882 297114 295767 330345 333541 4411475 4735175 6872953 6631124 1220369 1281998 323912 287522 305580 302990 345956 338289 331538 335609 231625 233992 743469 723367 1608333 1562503 491209 488983 710445 719495 903109 873779 938355 950002 993925 1012230 968502 1080499 2309278 2430308 1417039 1192268 783808 763412 935674 939428 986969 991625 1026263 1041697 1170660 1167284 5267505 5402535 39.85 70.9 1
13:06:43 2024-01-23 722266 709374 221506 217828 351609 360799 376564 371535 241193 240677 297055 297148 330380 332892 4411791 4733559 6873251 6645392 1232422 1281659 327150 288541 303488 304592 346773 337370 332724 333830 231625 233357 761223 720264 1623023 1562889 489251 486733 708433 716357 905038 878129 936977 944520 999531 1009697 974057 1078229 2318550 2445952 1348571 1184641 786045 765851 934345 934211 991925 1000273 1024729 1039966 1162143 1172177 5233727 5394832 39.85 70.9 1
13:06:44 2024-01-23 716534 710944 221883 218320 351983 359640 378871 373208 241159 240882 297609 295974 332282 337236 4411475 4654829 6807973 6650560 1245797 1283677 324875 288649 303556 304521 347301 338399 331144 336430 231625 231670 745771 713341 1630172 1574041 489979 486805 712466 715279 902741 881254 938319 943494 993888 1009733 976225 1078191 2316903 2455145 1478154 1182955 783808 769219 931696 933276 991887 1003105 1029193 1039966 1161262 1167375 5229883 5394832 39.85 70.9 1
13:06:45 2024-01-23 713345 710989 220502 218507 354047 358593 377733 373208 242272 239931 297114 298242 331636 336486 4408519 4668096 6819794 6664079 1243369 1285505 324839 288373 303482 304057 346773 338545 331323 335573 231804 231314 755068 714621 1609957 1572135 491322 488983 714493 716838 899864 878422 941361 944836 993852 1015518 977685 1080339 2315257 2451668 1460961 1180433 783808 769219 931696 931562 989813 1003892 1030661 1036967 1162143 1164630 5220477 5394832 39.85 70.9 1
13:06:46 2024-01-23 713372 711492 221501 217794 354547 359098 377733 373584 242475 241051 292595 298084 335524 335975 4408519 4688262 6828153 6669667 1250816 1283677 323842 288395 301772 305129 344855 337261 333193 333830 231804 231670 747818 715904 1645695 1572135 488464 486733 714546 714211 898164 879703 941636 940819 993395 1009589 977722 1082113 2315257 2440216 1420836 1173643 780025 767201 936339 931562 986969 1000638 1029525 1038446 1160496 1162183 5207351 5398682 39.85 70.9 1
13:06:47 2024-01-23 716270 710446 222385 217152 354047 359712 378266 371500 240789 241765 292241 297390 329920 335464 4408521 4740356 6840300 6668639 1257586 1281659 323651 288468 302446 304378 345441 336490 333337 333830 231661 231670 743469 712075 1622215 1581381 491596 485873 712466 715279 894618 878753 942344 944836 990510 1009372 981933 1087324 2326169 2442450 1480189 1179379 778912 770419 940879 929545 982743 1002836 1034041 1041734 1153753 1163022 5133563 5394935 39.85 70.9 1
13:06:48 2024-01-23 713197 709406 222230 217486 352055 360255 378943 374137 240755 241086 297077 297148 332697 336707 4421062 4729939 6790946 6621625 1254890 1281998 324453 288757 301772 303048 346411 337039 332868 333830 231605 231314 752866 714111 1631388 1581381 492645 484915 715559 719495 897384 876261 945034 947274 991211 1006453 977722 1088377 2318550 2439944 1478154 1188879 778357 765581 940916 934211 983439 998861 1037065 1044278 1162907 1158095 5173449 5396496 39.85 70.9 1
13:06:49 2024-01-23 713520 710227 221883 218284 354538 359387 376564 374328 241658 240801 293204 299161 331924 336103 4417903 4782699 6829550 6640503 1240645 1285643 325274 287945 304603 303951 344957 337552 333591 333595 231804 232027 740569 721296 1623519 1571431 491246 483856 711446 719495 897384 873807 945034 950039 994805 1000756 972009 1088224 2321850 2416657 1486294 1194083 778912 764495 940916 937379 981961 991697 1029488 1047798 1164666 1163771 5184851 5409501 39.85 70.9 1
13:06:50 2024-01-23 721753 708874 222925 217490 351753 360582 380118 376383 240652 240979 293804 296075 332805 333361 4414791 4759704 6863651 6631392 1232498 1281998 323912 288350 303814 303027 346518 338582 331861 335754 231768 232027 749268 721296 1635273 1567677 491945 486805 710173 721541 904022 873123 936810 950039 996814 1011514 971293 1082113 2313682 2432734 1448992 1192268 783808 763412 935674 940115 989776 991733 1026263 1041460 1172099 1167284 5255992 5402535 39.85 70.9 1
13:06:51 2024-01-23 724085 710413 221751 218302 351947 360726 376492 374258 242133 240552 293028 297008 332535 332856 4414540 4715962 6856289 6645139 1237062 1280143 322939 288757 300891 304664 344439 336711 330858 334053 231407 232027 749268 713092 1609794 1570746 490549 486769 710445 715279 903381 879740 936144 943494 996777 1009666 976683 1077423 2315257 2455145 1467216 1183798 783808 769800 931696 933548 993096 1003105 1028459 1039966 1162143 1170518 5231811 5401763 39.85 70.9 1
13:06:52 2024-01-23 714262 710300 221014 218402 351947 360807 377554 375318 242471 239560 297535 297563 335488 337035 4408519 4653421 6798648 6645392 1242790 1281998 322904 288590 304281 304200 343094 337589 333337 333830 231839 231670 750718 715131 1620049 1572135 488464 488983 714546 714230 898836 879081 942344 940547 993395 1009733 977722 1082113 2318550 2442487 1444426 1175316 780582 765887 936339 931562 986969 1003105 1031761 1037707 1157136 1162056 5219768 5397474 39.85 70.9 1
13:06:53 2024-01-23 714526 713430 221705 217685 354475 359676 377733 370979 241942 240801 292164 298014 332103 335464 4411791 4688488 6801252 6649882 1245180 1281924 323842 288386 301736 304664 345088 338545 332796 333830 231768 233335 741483 715131 1622039 1572135 489158 486769 715052 716293 899840 880002 942270 943494 994805 1014915 979806 1082001 2315856 2443658 1458966 1181273 783808 769219 933682 930129 991925 1003105 1031397 1040922 1166112 1167829 5231501 5395763 39.85 70.9 1
13:06:54 2024-01-23 713981 710912 221430 217789 354547 359917 377978 374258 242202 241015 292792 298049 331888 336304 4411678 4674767 6818053 6689235 1245458 1281998 323842 288590 304497 305129 345587 338306 333572 333830 232456 231993 749268 716154 1628398 1572135 489158 486539 715052 715242 898800 880565 942307 943494 995510 1015559 980502 1082076 2318550 2443681 1446382 1175316 781139 767478 937005 931562 988934 1005317 1034972 1039037 1161143 1167148 5231152 5393156 39.85 70.9 1
13:06:56 2024-01-23 712507 711196 222226 217724 354798 359640 378230 373729 242146 240908 292145 297979 332103 336450 4408519 4688224 6817299 6659261 1249523 1281998 324658 288852 301278 305773 344937 336454 333807 333830 231768 232027 755808 714111 1624182 1574370 489158 486217 713462 715338 897384 880327 943694 943494 991951 1012230 977685 1085239 2321850 2436721 1486294 1177831 778912 772136 940975 932618 988267 1005910 1036565 1043608 1157809 1166248 5156674 5405195 39.85 70.9 1
13:06:57 2024-01-23 715453 711269 222350 217117 354543 360582 378871 372875 240922 241765 292241 297791 332750 333505 4408395 4733559 6796505 6649712 1256576 1281015 322904 288757 300785 303915 345476 336454 332832 335451 231570 231993 749268 711809 1606633 1583630 492996 486217 713462 717309 894544 878753 944361 945859 989035 1010800 980539 1088186 2325155 2443681 1480189 1189555 782256 769943 942393 933505 984720 1002469 1038358 1045885 1161282 1160555 5170650 5402535 39.85 70.9 1
13:06:58 2024-01-23 712328 710413 221843 217794 352051 357982 377697 374364 241124 241051 293571 298059 331869 338301 4408239 4747057 6827405 6631163 1239724 1284731 324854 287432 304603 303168 344921 337516 333807 333830 232492 232027 741475 722330 1607488 1572135 491596 484538 712994 719495 897347 873779 945034 950039 995510 1000719 975444 1088186 2326364 2421556 1440513 1189718 778912 765507 944623 936870 981887 991661 1034003 1046482 1166112 1163846 5170612 5408054 39.85 70.9 1
13:06:59 2024-01-23 716571 708341 221847 217152 354538 360763 377094 373172 241159 241595 292145 298014 330345 333397 4408519 4784196 6854600 6621746 1237441 1281726 326604 288111 304668 304878 345961 335979 332328 335718 230688 232027 748452 719748 1603176 1567677 493347 486217 709438 719495 899790 874747 939553 952064 995295 1008699 975842 1086425 2322460 2435595 1407258 1199939 783375 766537 937005 936870 986969 996097 1027540 1044742 1168008 1167138 5244853 5402535 39.85 70.9 1
13:07:00 2024-01-23 718614 709415 221120 217828 352019 359676 375963 374328 241193 240268 297114 296871 330576 335428 4408395 4726105 6892869 6631124 1217160 1281961 324854 287216 304603 304165 343370 338306 331825 333830 231732 231807 743469 723503 1602338 1558457 489158 486769 710445 717383 903381 876261 939583 950317 998939 1012157 968318 1082046 2313135 2429787 1476119 1193117 783808 765581 937027 939502 989776 991661 1026226 1044391 1172062 1169654 5267505 5408054 39.85 70.9 1
13:07:01 2024-01-23 724568 710455 221812 217794 352055 360835 376264 371760 241159 240823 293124 298059 330345 332892 4405363 4715292 6872990 6649882 1229425 1280107 325906 288409 303850 305129 343370 338312 332832 333830 231605 233102 752800 718325 1631027 1562889 489158 486012 708433 718400 905997 878605 936980 947526 999531 1015061 973636 1082046 2315856 2431009 1450239 1187962 785485 767758 934345 935540 990774 1002396 1023197 1040708 1162907 1173572 5227941 5380764 39.85 70.9 1
13:07:02 2024-01-23 719702 711487 221883 217824 351983 360533 378943 373172 241159 241086 297957 295286 333364 336998 4408395 4673750 6817299 6650371 1243679 1281961 323390 288761 301736 304165 345199 339302 331789 333830 232206 233335 755068 714111 1621876 1576284 491834 490797 715473 718400 902502 881254 942384 945470 995400 1018595 977611 1082235 2316709 2452901 1488329 1181273 783375 771588 934345 930212 991925 1003105 1031450 1038446 1162143 1165417 5211072 5383777 39.85 70.9 1
13:07:03 2024-01-23 713520 713284 221466 217646 354793 359640 377733 371760 242483 241051 292803 298049 331869 336450 4405363 4681489 6801252 6649882 1244290 1281961 323425 288554 303666 304200 344638 338582 332562 333830 231768 233335 775966 715904 1622407 1576284 489047 486697 715510 718400 902190 880002 943732 943494 993395 1017146 982414 1081194 2316903 2443658 1488329 1181273 782693 768094 931659 930129 991220 1003105 1030661 1037707 1162143 1165453 5220477 5393156 39.85 70.9 1
13:07:04 2024-01-23 712001 711264 221120 217794 354798 359640 377697 372091 242440 241051 292595 298049 331869 336212 4405250 4687106 6813195 6659298 1246776 1281015 324622 288554 303630 304592 345587 337261 333555 333577 232452 233956 753618 715904 1612123 1575489 488974 488983 715510 717377 898800 880327 942344 944945 994694 1015482 980539 1082076 2320532 2443681 1422755 1175316 782256 767514 936339 931562 986969 1003105 1031487 1038446 1158814 1163771 5201666 5402535 39.85 70.9 1
13:07:05 2024-01-23 714535 712775 221883 217122 354543 359676 377697 373202 241705 241086 292145 297248 330345 335464 4405363 4711916 6830198 6659261 1247426 1281961 323390 287990 303409 304842 345394 337261 333735 333685 232349 233335 749087 715904 1606934 1574041 489121 485976 714546 714194 899590 881180 942307 940819 993395 1016826 980539 1084429 2315856 2444952 1440513 1177880 781139 768094 935674 930129 986969 1002396 1029488 1038446 1159636 1163735 5207351 5393156 39.85 70.9 1
13:07:06 2024-01-23 714028 710985 221847 217455 354033 359640 377697 373202 241159 241765 292182 297598 335595 335464 4399061 4708543 6817299 6649882 1252533 1283602 324478 288468 302587 304878 346810 336345 333699 333685 232360 233992 744919 717178 1609834 1576897 490549 486797 713986 714663 897384 880363 946436 945470 991951 1012230 977648 1085239 2327549 2440216 1484259 1177880 779503 770382 939545 930241 985570 1000638 1035276 1041660 1152923 1163846 5145233 5393156 39.85 70.9 1
13:07:07 2024-01-23 715453 711191 222542 217117 354038 360472 378943 373732 240905 241595 292182 297148 329885 335464 4411678 4715292 6779997 6650492 1260289 1282764 324622 288770 303740 303097 346635 336309 332652 333830 231804 232027 743469 713092 1657509 1584755 492996 486217 715052 718400 899901 876261 942271 947274 989071 1009068 980502 1086602 2321850 2443681 1480189 1188022 778912 765851 940879 933939 983439 999530 1037805 1044779 1162907 1158059 5155674 5393156 39.85 70.9 1
13:07:08 2024-01-23 712328 708874 222385 217490 354780 358593 376264 373768 241124 241015 292803 298673 331636 336486 4421970 4755450 6801101 6640929 1241903 1285505 327673 287657 305506 303915 345199 337003 333807 332765 232241 233956 752866 721296 1613309 1572135 493072 483892 711446 719495 897458 873779 946383 950039 994805 1000756 975444 1091412 2318550 2416021 1442470 1187468 777802 763887 943591 936205 980530 996659 1032495 1046306 1164592 1163022 5173449 5398682 39.85 70.9 1
13:07:09 2024-01-23 718028 708869 221843 217117 354798 360799 376564 373208 241159 241595 292145 297598 330380 333397 4408395 4799811 6856289 6631502 1235988 1280070 324890 288757 303666 303950 346375 336180 332328 336229 231047 232062 763899 722144 1604255 1567677 493347 486217 709438 721478 901461 873123 938848 952741 996036 1006417 972674 1082113 2318550 2434461 1411170 1192622 783808 765581 937005 935315 986969 993989 1026226 1044779 1171091 1165458 5241105 5394916 39.85 70.9 1
13:07:10 2024-01-23 717365 708874 221156 218320 352055 360183 375399 373208 241900 240304 297114 296250 329885 335428 4408521 4723198 6894259 6650371 1224841 1283254 325835 287873 301736 305129 343405 337552 332688 333794 231605 232062 750595 719899 1632883 1558457 489158 486354 708433 715242 904022 878129 934077 944520 999678 1009783 974057 1077354 2316903 2434461 1476119 1184641 785485 767213 935674 932893 989776 1000273 1023197 1039966 1162143 1172268 5226149 5388795 39.85 70.9 1
13:07:11 2024-01-23 716541 711269 221847 217646 351979 359098 378280 372091 241159 240882 294257 298023 332661 337220 4405477 4661775 6807973 6621625 1240093 1280107 325055 288757 303556 304200 344439 339062 331323 333830 231768 233007 745771 713092 1630944 1572135 491246 486841 714456 716330 899827 877892 939553 944836 995239 1015518 976955 1080690 2315257 2452901 1484259 1180433 782693 769219 931696 930902 991220 1003105 1030661 1038446 1162143 1163771 5209898 5389310 39.85 70.9 2
13:07:12 2024-01-23 712507 710450 220502 217833 354042 358305 378014 375850 242401 239984 292937 299709 332103 336340 4398910 4661123 6815974 6640503 1245458 1281726 323355 288350 303740 304200 343370 337552 333036 333595 232328 233335 740053 715131 1608091 1574370 488811 486805 715052 715279 897199 880226 941636 942825 993395 1015518 979543 1082113 2318550 2441948 1424674 1175041 783360 768094 936339 931562 988230 1003105 1030990 1038446 1158814 1163939 5201666 5393156 39.85 70.9 2
13:07:13 2024-01-23 713394 711492 222257 217549 354894 359931 378461 373994 241055 240944 292486 297874 332067 337121 4411475 4728829 6793808 6640503 1257044 1281998 322904 288757 302482 304236 346275 336765 333337 333830 231443 233956 754337 712584 1643748 1583630 492996 486217 714276 717383 898022 876261 945034 947274 989808 1008623 980539 1085058 2324516 2443681 1480189 1187264 781139 769869 940879 931562 984137 1000273 1038545 1044742 1162143 1158095 5180847 5394417 39.85 70.9 2
13:07:14 2024-01-23 712687 710413 221705 217728 351947 358450 377554 375310 241055 240908 293019 298023 331636 337548 4411791 4715406 6781840 6626395 1250816 1281998 324682 287999 302656 303311 345996 338276 332868 333830 231804 233007 746596 716666 1625669 1576897 491945 485292 715559 721029 895713 876261 945034 948692 990546 1006453 976225 1089736 2318550 2425844 1375087 1188022 777310 765581 940916 935540 981961 998825 1035552 1047052 1163768 1161107 5166607 5406893 39.85 70.9 2
13:07:15 2024-01-23 717433 710418 222021 217724 355012 360075 376421 373732 241193 241086 292145 298501 332144 333289 4405188 4787482 6854600 6621746 1238362 1281961 323912 288350 303666 304236 347040 336765 332328 336229 231058 232096 749923 719233 1614901 1567677 493347 486217 709438 721541 901461 873779 939590 952064 996814 1006453 973365 1083693 2318550 2434461 1413126 1192659 785620 765581 937005 936678 986969 991625 1026263 1044816 1172095 1169560 5238996 5395763 39.85 70.9 2
13:07:16 2024-01-23 718605 710418 221812 217824 352055 360219 375435 376383 242133 240268 297535 296250 335524 335464 4399016 4710840 6882577 6631519 1224111 1280107 325906 287436 300856 304664 343370 337039 332328 333830 231047 232062 741096 720413 1625706 1558457 489158 486012 707894 716283 904022 876261 935682 944483 999714 1009787 974057 1075786 2315257 2440216 1356396 1182955 783808 765814 934345 934211 991220 1002469 1027070 1042451 1165175 1172181 5231501 5391468 39.85 70.9 2
13:07:17 2024-01-23 714983 709374 221847 218353 351551 358557 378835 373208 241159 240339 293905 297563 331403 336998 4386493 4648345 6807973 6631124 1241903 1281659 324911 288554 301525 303951 343440 338582 331556 333830 231768 233007 755068 713092 1639858 1567677 490201 486877 713499 717346 899150 877920 940929 944836 994805 1015554 977685 1080187 2315257 2449423 1492399 1179379 781579 769800 936359 932893 991072 1005677 1034346 1038334 1161996 1167976 5210794 5383976 39.85 70.9 2
13:07:18 2024-01-23 714535 713544 221466 218355 352297 360219 378655 374400 242679 241051 297535 299443 330876 337548 4411198 4699177 6817299 6674200 1253463 1291181 325941 294188 303365 306423 348648 338227 336591 336613 234679 234217 751625 718362 1650203 1586117 493698 489668 719555 723080 908004 892799 955355 959259 1001990 1018747 994639 1103943 2363232 2486250 1468940 1204347 795079 783836 961004 954736 1001866 1019712 1058645 1070763 1189803 1182822 5226159 5462541 39.85 70.9 2
13:07:20 2024-01-23 731004 723224 227489 222710 364347 372013 391917 390278 247237 244859 302298 308711 339557 342519 4464667 4826916 7033149 6771805 1267907 1331874 337759 296681 320307 318737 363167 357314 351835 353171 238381 242298 772468 736043 1659088 1612632 505333 503233 738105 741097 939568 915700 979609 980479 1030175 1051426 1014638 1125382 2435017 2553631 1426368 1216079 811093 802387 986168 977835 1028951 1042197 1082216 1089778 1214624 1210509 5322398 5545941 39.85 70.9 2
13:07:21 2024-01-23 746726 740965 227055 227088 374140 382228 404590 401067 249743 249717 309392 315543 350029 350292 4524575 4868472 7125037 6893452 1320918 1365828 339601 300629 326450 325945 375954 368087 360558 360871 242765 242501 784068 743348 1675960 1640401 510490 503978 743062 747155 940902 919614 988971 992412 1032644 1049935 1012401 1131850 2453016 2563244 1440027 1236268 815845 799620 984183 987438 1038100 1042630 1069400 1086793 1223543 1217357 5400869 5572774 39.85 70.9 2
13:07:22 2024-01-23 758738 749047 225583 223332 372176 381326 409855 405930 249778 249156 311368 315262 350398 355743 4542590 4832231 7062949 6912524 1350906 1383380 337759 299263 329449 327159 378934 366028 360848 362656 240681 242501 785231 752754 1692821 1632217 509041 503839 731819 746376 941669 911661 975475 987475 1028248 1039468 995430 1109619 2442563 2585914 1436188 1226541 811395 792116 973402 976239 1028220 1037735 1050796 1071159 1199563 1209652 5389777 5561973 39.85 70.9 2
13:07:23 2024-01-23 753418 748355 223943 221355 370038 376483 410704 405608 249327 246408 310678 317524 350029 354594 4556766 4888161 7078410 6872804 1339615 1388337 336742 297771 327482 325910 378934 367045 358103 360871 238381 241926 784068 752754 1655420 1621756 505518 504443 723591 733910 931061 905010 960535 969858 1013937 1026066 977722 1086602 2444680 2561722 1426593 1210892 802240 783850 962767 961950 1014629 1018341 1041362 1054142 1182127 1189909 5380371 5552594 39.85 70.9 2
13:07:24 2024-01-23 755841 753729 221156 216478 367753 373301 408317 401031 248817 245271 309429 315543 348031 351388 4545468 4887017 7092945 6887273 1338623 1387351 333454 294082 323940 322908 377423 365676 357380 358378 237849 238461 779718 748939 1656767 1615996 499721 495711 714493 722256 918319 891497 942344 950039 998250 1010800 964099 1069447 2424587 2559905 1470014 1199694 795397 774967 951679 949328 1001191 1009363 1026189 1038446 1164629 1172268 5367132 5529890 39.85 70.9 2
13:07:25 2024-01-23 753729 748355 217632 213409 363255 369884 403382 399343 246304 242913 306302 312633 345593 348673 4557046 4883544 7087735 6865593 1334228 1387351 328906 292045 323961 321504 375713 363021 351835 356645 234679 236127 775368 744411 1650512 1617217 494753 493286 705391 712073 910402 879703 926878 936751 981878 991706 946516 1047671 2403868 2535880 1478154 1194218 785485 765851 939545 938080 984173 991661 1010489 1023136 1151269 1161377 5355651 5535313 39.85 70.9 2
13:07:26 2024-01-23 758884 751174 214726 213818 360992 367226 400978 399343 244210 241765 304703 312407 343486 349273 4567833 4893971 7059759 6882726 1339783 1392890 328268 290390 322127 320923 373029 359105 351762 355620 233290 234217 772468 741228 1710209 1622972 496115 491126 701225 713814 899938 869507 923036 935352 970798 980679 938066 1049364 2402002 2513576 1361344 1205951 778912 763412 938364 935315 974980 982647 1007613 1025398 1151289 1148943 5388064 5558006 39.85 70.9 2
13:07:27 2024-01-23 765241 752239 214846 213224 360920 367520 401588 396952 243391 241765 305347 311968 344761 346591 4583319 4868472 7083948 6942664 1365394 1395263 325730 291418 320615 321969 374158 359249 351835 353848 234499 233496 781168 743348 1703025 1623633 494753 488983 704393 710275 890666 867041 926330 931599 957424 975766 938030 1044774 2407132 2513539 1470014 1193967 774483 764224 937005 930205 968530 984873 1009712 1021198 1142892 1136500 5352155 5576750 39.85 70.9 2
13:07:28 2024-01-23 765806 754190 215866 211856 360961 369740 402177 400473 242272 241425 305562 311968 346356 349769 4605348 4948912 7185415 6952096 1354807 1397738 326855 289532 319925 323294 371759 360407 354361 354885 234514 234767 779718 739210 1669561 1638599 494049 485976 703719 709037 890967 868659 920993 926217 957388 975766 940768 1041484 2416138 2535880 1441013 1189688 774483 765581 937005 926280 968530 982683 1007575 1013763 1134212 1139790 5350388 5585703 39.85 70.9 2
13:07:29 2024-01-23 762513 757077 214945 212711 364654 369184 402177 400397 243391 242446 306568 313576 346634 350578 4642190 4998843 7222758 6972015 1361833 1407842 326855 290008 320932 323701 375218 364864 354862 353206 234679 235503 779718 739117 1687541 1639185 491945 485292 703220 705049 889400 873123 922305 921035 956620 975766 934332 1037739 2416424 2531636 1452233 1184641 774483 764495 935674 926184 971048 982683 1004636 1011832 1134484 1143093 5359807 5618246 39.85 70.9 2
13:07:30 2024-01-23 763485 760287 216249 214114 362930 369474 404626 402231 243726 243399 309797 316086 348581 350184 4656705 5033424 7267679 7006274 1366126 1413861 327914 290008 321907 324422 372551 366489 353750 354078 234679 236432 782618 740700 1682269 1646104 493347 485292 701225 704503 889632 871196 919609 921035 955264 973011 936302 1037739 2420547 2538923 1470014 1188022 774483 765581 935674 924800 968530 982719 1004599 1010390 1131270 1139790 5370966 5637003 39.85 70.9 2
13:07:31 2024-01-23 769896 762793 216718 214131 366723 371723 405768 403896 244036 243129 308992 315332 349886 350961 4677863 5043202 7253732 7034410 1375545 1418172 329902 290555 322468 323917 373968 365380 354317 355370 236007 236467 789505 744943 1683330 1648538 494049 488216 704357 707651 886860 869507 915585 922379 953839 964701 934308 1033938 2429820 2553617 1472049 1193967 774483 766940 936339 924965 965749 984873 1003902 1011870 1131233 1135661 5425740 5659852 39.85 70.9 2
13:07:32 2024-01-23 772917 765479 216179 214273 365335 372956 405768 405107 244036 240754 309356 315543 348307 351388 4701765 5055422 7284292 7059038 1379043 1420297 329635 290555 322958 324632 375390 366230 355383 356440 236340 236833 784068 747333 1680461 1650888 493698 486390 703822 707918 888373 867041 916325 921035 948345 964593 931585 1030888 2429820 2554320 1441013 1196521 774483 765050 935691 924965 963442 982092 1000423 1008951 1127958 1134414 5451844 5688207 39.85 70.9 2
13:07:33 2024-01-23 778224 770203 216783 214002 365438 375026 409545 405894 243931 243815 309635 315252 350363 351460 4727271 5046483 7274243 7081303 1401797 1429443 328640 292542 323940 322873 378862 367045 354317 355370 236674 237567 794058 756530 1666061 1641437 491945 486217 700728 707149 887953 863936 915435 921071 949444 962896 922439 1029423 2425717 2524414 1405652 1198646 772280 758989 937005 927412 959310 975574 1000317 1009651 1137710 1132003 5470379 5693275 39.85 70.9 2
13:07:34 2024-01-23 779664 770570 216283 214991 366535 374231 410704 408985 244210 240719 311661 313611 350398 355168 4733272 5036144 7254011 7092982 1389851 1435620 331906 290555 324469 323656 378559 368087 358631 358053 236007 237935 794058 754988 1677272 1646119 493347 484538 697223 707687 889669 863324 908347 921035 948308 955579 918914 1026198 2429820 2544536 1377914 1208022 773943 759972 935691 932893 962001 972857 993163 1009484 1137673 1133805 5515216 5702757 39.85 70.9 2
13:07:35 2024-01-23 787251 773011 216249 214424 365335 375291 410704 405287 244757 240719 311293 315543 351484 353254 4755407 5073539 7255592 7109439 1386404 1436640 330853 291779 324433 322908 381078 366579 353714 357550 236674 237768 786968 759444 1673790 1636858 490276 486733 697223 701979 886087 864585 904744 913159 946896 962524 913182 1018313 2420152 2548296 1405301 1202919 778635 758511 927732 932229 966149 971117 984562 1001038 1138775 1134414 5540266 5712033 39.85 70.9 2
13:07:37 2024-01-23 780129 775341 216283 217796 365186 374231 411079 405750 244175 242275 316031 316461 351169 357620 4780132 5155863 7339521 7118818 1377512 1437662 329902 291814 323185 323917 378826 366837 354862 356476 235708 237307 798567 752754 1682611 1650656 487735 486012 700728 702549 885074 865812 904063 908942 941926 965703 920928 1015671 2427406 2567049 1465944 1196610 776160 765038 924442 921688 964127 977657 987443 994557 1125264 1129004 5522967 5724090 39.85 70.9 2
13:07:38 2024-01-23 777783 778550 216283 213814 365438 373702 412345 410722 243835 240719 311293 315543 352012 358962 4795454 5163255 7367497 7165712 1403389 1442828 329404 292019 322169 323623 381078 368087 354850 356476 235908 236833 803823 759986 1694109 1655350 489158 485529 699239 704549 881319 857637 912134 913012 938122 953802 917007 1019154 2434365 2561450 1401389 1197793 772837 761753 931659 919693 954183 969233 991785 996501 1121244 1120766 5540266 5749548 39.85 71.0 2
13:07:39 2024-01-23 788567 779186 217294 213814 363796 373598 409890 410142 243052 240719 316067 314303 353599 356788 4796360 5101883 7348846 7156333 1398901 1446856 331942 290485 323616 322943 378610 368087 355918 358341 236340 237768 795529 756527 1702896 1655599 491098 486107 693936 704549 885656 855244 900953 912732 940824 946529 907710 1013833 2429530 2543295 1363264 1206726 770633 756324 929020 926280 950090 963912 981033 996657 1125600 1121631 5593854 5760081 39.85 71.0 2
13:07:40 2024-01-23 793199 780957 215913 213809 365478 374195 412380 406002 243800 245786 311734 314592 353635 357330 4832452 5166929 7395473 7156333 1375859 1444879 330938 290555 322922 324771 378523 369836 353785 358342 237344 236753 801046 753900 1725309 1657925 488204 486907 695949 699749 884638 860872 897634 901342 936986 953802 906570 1002537 2427798 2572760 1385739 1197374 773931 756735 918460 916980 957950 964584 973891 985202 1115553 1123744 5596699 5773610 39.85 71.0 2
13:07:41 2024-01-23 784246 782980 216283 213224 365509 375026 413579 409563 242679 240719 311293 315543 352315 360019 4842281 5220825 7423449 7212624 1411203 1452074 329404 291771 323961 324843 380824 368871 357037 356333 237344 236693 807299 761422 1699263 1663415 487662 483473 695252 701746 875046 855354 899757 904954 927714 945559 908893 1007473 2429820 2561722 1406524 1203017 767799 756164 925099 915069 947398 963231 979599 988086 1112057 1114090 5576548 5788177 39.85 71.0 2
13:07:42 2024-01-23 796617 783239 216064 213818 364347 375291 412345 409262 243052 242446 309736 314557 354130 357910 4853117 5172095 7330195 7210203 1404356 1454064 329760 290379 323796 324879 382083 368834 355579 359381 236007 237235 798472 766531 1672448 1646007 485428 484500 691024 699032 881356 851653 891636 902344 932821 937624 899238 1000251 2426368 2553654 1357506 1212617 770554 754218 919826 918316 950090 957857 973081 988827 1118790 1115667 5650339 5796441 39.85 71.0 2
13:07:43 2024-01-23 792037 786679 214979 213219 364347 373966 413288 409295 243221 242275 309736 314303 352575 360167 4867952 5284606 7470679 7234159 1408426 1455098 327472 292972 322432 322943 378934 368237 355830 354162 236007 236432 799943 755776 1695488 1674090 484737 477598 690045 693310 871370 856605 895717 894719 922989 943037 898979 994490 2426331 2554320 1474084 1187176 765157 754686 918460 913122 947398 963231 974469 976605 1106824 1110050 5549671 5805820 39.85 71.0 2
13:07:44 2024-01-23 792504 786684 214949 213219 367125 373039 409890 409563 242679 242105 310378 316975 352575 355707 4877357 5241452 7468445 7233080 1413721 1456106 329795 294441 323843 324879 378898 367566 356838 356834 234679 236954 801414 761389 1757578 1659876 485520 481355 686110 696414 876363 846798 887656 899817 926409 928646 890797 998185 2427798 2537117 1370089 1203292 764510 747655 919826 916370 940870 954147 970311 983497 1109659 1106525 5604701 5815199 39.85 71.0 2
13:07:45 2024-01-23 802414 788910 214876 213219 364382 373861 412380 406074 242475 241765 311515 314787 354414 358414 4891278 5254383 7470076 7233043 1396377 1455037 327772 290008 321419 323658 378862 366028 351871 355121 236007 235011 813183 758902 1700723 1663765 482330 481355 690045 691835 871406 850375 888922 887961 920966 939302 892097 982325 2420547 2569112 1343503 1192384 765157 752083 910632 905208 944680 956848 963211 973020 1103688 1106525 5598104 5824577 39.85 71.0 2
13:07:46 2024-01-23 788529 788910 214910 212556 367238 372584 414208 411813 242168 241657 310854 315402 351836 357690 4914469 5292166 7469852 7278257 1427153 1463398 328640 293736 323448 323965 378668 366028 354281 355370 234679 236467 804342 764341 1690406 1664596 485083 475969 682786 693617 871406 846197 886392 891817 918973 929259 889442 994590 2425717 2532285 1439018 1201580 759612 747214 917807 910228 934115 946664 970311 976642 1105255 1098938 5615510 5854735 39.85 71.0 2
13:07:47 2024-01-23 801696 792199 216213 213082 364752 374989 412743 410722 243252 240872 312286 315032 353599 355780 4924224 5259679 7499404 7248601 1399177 1461320 327879 293700 323940 324422 377724 367166 354361 355334 234019 236102 807328 759444 1718172 1664596 481303 476340 682786 686766 873609 848601 877977 885500 919659 932711 880336 982405 2416424 2537890 1351749 1195204 764068 745024 908541 913122 940870 946400 958142 973020 1109659 1103399 5682771 5859005 39.85 71.0 2
13:07:48 2024-01-23 793319 793397 215601 213077 365442 373138 412380 409563 242679 240055 315546 315984 352575 358454 4945300 5332095 7584147 7305341 1419594 1465011 328136 294188 319961 324422 378898 367566 354862 354268 236007 234614 808770 763795 1697969 1668824 482330 474929 686110 691835 862202 841270 886392 884054 910500 926251 889118 985399 2425340 2556277 1372046 1193967 757989 749847 913219 902621 933019 953756 965346 966233 1095937 1098865 5605869 5862092 39.85 71.0 2
13:07:49 2024-01-23 802505 791787 219001 210948 365300 373976 411115 409563 241193 242302 310086 314592 354166 356825 4933150 5272894 7423449 7291810 1415242 1463440 325906 293664 321419 322040 378934 366837 351871 353701 234679 236067 797001 766644 1712218 1660213 478578 474893 678888 685529 869645 843729 874573 884244 917204 927560 878831 978837 2410773 2541491 1372046 1203369 763418 743274 904903 910017 936958 943956 951548 972140 1102290 1097274 5714888 5879444 39.85 71.0 2
13:07:50 2024-01-23 797987 793536 215005 212406 364364 372049 414208 409563 241935 239357 310378 315543 351976 358454 4943743 5355688 7599239 7343908 1427898 1465283 324730 294151 320482 323019 378934 367045 353861 354634 234679 234976 792587 768729 1693083 1669096 480195 475364 682786 687776 860399 838191 880675 885596 905395 919768 882370 979534 2427798 2553392 1349830 1199083 758374 747141 910303 899780 928939 947738 957186 963798 1085301 1093650 5661215 5900561 39.85 71.0 2
13:07:51 2024-01-23 806496 793541 218577 211891 363220 373702 409890 409681 241159 239560 311037 313611 352610 357656 4980497 5318739 7501587 7308513 1399177 1470566 325906 288432 321455 322099 376519 368610 351835 354197 233254 234976 810314 759986 1712277 1669096 477077 475481 677927 682615 867143 842425 869317 877953 911722 926225 873116 970603 2410585 2541057 1374002 1199083 759071 737348 899841 904917 937017 939292 949141 965732 1097604 1094278 5713645 5892060 39.85 71.0 2
13:07:53 2024-01-23 797185 797817 214996 211159 364894 372838 412309 405966 241982 240268 309392 315543 353564 357873 4982892 5350306 7598204 7362665 1443540 1470566 324911 288757 321158 321030 378862 367045 351835 353848 233983 235728 796877 770464 1689431 1669096 477077 471539 680301 686393 861513 838463 874387 883884 904315 917131 876118 975682 2423992 2543295 1372046 1198244 755294 743070 907063 899780 935092 937579 953697 960613 1082082 1087435 5689472 5899607 39.85 71.0 2
13:07:54 2024-01-23 808271 796747 215445 211489 364139 373702 411694 409262 240185 239524 310341 312633 353564 357873 4990020 5355688 7556861 7325150 1399139 1470566 325941 287873 319477 323019 376519 367566 351835 354233 233983 234019 802885 762515 1711284 1678864 477802 476338 679259 681947 862811 841731 870106 874343 906408 919660 869585 966229 2414217 2535880 1368133 1197374 755832 738018 898215 899595 930329 936641 946373 960054 1094421 1089783 5736567 5895608 39.85 71.0 2
13:07:55 2024-01-23 798974 799781 214486 210534 364894 371977 411404 405966 241159 239489 309356 315032 352505 357583 5018012 5396356 7607549 7371475 1444694 1473704 323877 287873 320482 320709 377401 367309 354180 354452 233075 234837 801294 770383 1704020 1674090 478143 468670 675481 682615 857923 833307 871272 878771 902460 910511 871441 971297 2416424 2526660 1494434 1197374 749705 739494 902613 897864 929764 936641 951623 955211 1077916 1078834 5717729 5926819 39.85 71.0 2
13:07:56 2024-01-23 807260 799210 214401 210525 362912 373666 409855 408335 240720 238783 309392 313541 352575 354594 5018821 5364432 7598204 7362665 1416536 1473770 324550 288468 321179 321826 377847 366935 349536 353775 234169 233717 811807 765257 1710623 1677414 473400 473024 678888 680017 855492 835744 870143 869871 897194 915539 867083 958039 2414813 2559905 1359225 1192268 755832 741937 894779 897065 927621 936605 936801 953598 1089955 1085131 5736567 5929532 39.85 71.0 2
13:07:57 2024-01-23 802473 801484 214393 209842 364020 369920 411044 406002 239651 239524 308447 314049 352505 357330 5036769 5435122 7612445 7395432 1444694 1478953 326749 286781 322814 320851 377617 366972 351835 354634 232855 234697 801356 768179 1702810 1673843 476329 468598 672611 682094 856435 830162 865199 874380 897194 905213 864516 966454 2416424 2517440 1377914 1197374 748104 735830 902553 891743 917109 928601 947724 955678 1074509 1078830 5725908 5937122 39.85 71.0 2
13:07:58 2024-01-23 811869 800246 213729 210525 364453 369848 411868 409274 240352 238010 309611 312633 352540 355132 5036769 5403944 7640074 7385990 1419297 1474752 324682 287873 320015 321600 376519 366712 349679 351857 233819 234652 816286 764341 1717436 1678044 472728 471575 674946 677611 852998 832522 865199 867060 893612 911953 865743 955710 2411275 2546237 1360308 1192268 753003 737397 894145 893414 925090 928565 937008 950097 1088384 1081394 5775404 5942260 39.85 71.0 2
13:07:59 2024-01-23 804978 802616 214401 209213 363255 371687 411694 405966 239651 239524 306676 314522 352540 357543 5072107 5465059 7642569 7409142 1444694 1482013 323877 286079 319441 320330 377085 366489 351618 353848 232492 233461 804342 769365 1722056 1677414 475764 469173 669720 678608 852998 829573 861368 871177 893612 900826 862175 963663 2414217 2522982 1349830 1197374 745444 732723 897850 887815 913210 928862 944351 948708 1069944 1072868 5725908 5957992 39.85 71.0 2
13:08:00 2024-01-23 814793 801409 214251 210161 363620 369884 411755 411740 241113 237798 309794 312494 353458 356891 5065631 5423562 7642946 7391546 1408427 1475616 324911 286830 320081 321030 375390 366749 349679 354617 232855 232096 810241 763098 1705011 1678316 473064 468814 673566 676270 852363 830162 860866 864530 892263 906778 857900 951615 2408845 2532285 1381168 1192268 748637 732599 890642 892074 920469 925560 933010 947322 1079164 1075218 5816074 5965258 39.85 71.0 2
13:08:01 2024-01-23 806856 806044 213255 210249 365060 369596 413621 410127 240249 237632 308266 313437 352364 357690 5083663 5468154 7701097 7447074 1454072 1481916 324453 285307 319441 319056 375954 365602 351835 351857 232065 233461 801356 772042 1743465 1677414 473400 467220 667826 676751 848703 826600 858416 867060 890999 901562 857863 956392 2411275 2534081 1383163 1193967 745975 734788 891987 887981 913210 927551 939507 944253 1069185 1072074 5722334 5986064 39.85 71.0 2
13:08:02 2024-01-23 811868 805121 214259 208828 364649 372393 413036 408948 238997 239524 308447 312380 353812 355128 5093042 5462437 7618986 7409559 1425936 1482013 324911 284733 319181 320023 373670 365971 349679 351857 231047 234386 805835 764341 1732577 1677414 470718 465531 665866 672918 851754 828985 852751 860777 892263 901533 851093 947020 2401394 2524377 1352483 1196425 748717 728701 889377 892074 915844 921060 930245 947476 1074401 1069838 5749848 5980576 39.85 71.0 2
13:08:03 2024-01-23 818863 806670 213539 209152 361033 369740 412201 406002 238815 238010 309392 311156 352328 358815 5102420 5500447 7712536 7465831 1456150 1484762 323433 285169 320842 318538 375954 365344 351835 351290 231047 233102 807356 772042 1723092 1678316 472057 465241 668772 675310 848101 822950 858416 864530 887959 897677 855322 951558 2414329 2537890 1373188 1193967 745444 732636 894415 886266 911731 928260 936970 940902 1065218 1069812 5740442 5995939 39.85 71.0 2
13:08:04 2024-01-23 814185 806679 214107 208826 363112 371977 413036 409563 242458 238045 308411 312407 352610 356788 5096863 5486003 7662747 7428395 1414538 1482970 325055 285240 319104 319219 374302 365971 348871 351857 231804 232027 817779 764341 1708634 1683089 470718 467699 669246 673123 848101 827810 853395 857840 882295 901562 851093 944959 2403830 2529698 1379173 1194824 747782 728701 885661 889968 915770 920230 927530 943543 1074546 1069201 5849595 5977701 39.85 71.0 2
13:08:05 2024-01-23 811859 807250 212384 209403 362676 369184 411079 405966 239616 237607 306122 313576 352505 356788 5111574 5522646 7706882 7465831 1443672 1484799 324453 284379 320081 318092 375390 364239 349715 351857 231012 232096 813418 772042 1725093 1678316 472057 466559 664346 675056 847500 818616 848412 862046 883871 893419 851486 953089 2413257 2518929 1366177 1196532 741397 728627 891910 885191 903990 921060 934290 939372 1059717 1063778 5778093 5994725 39.85 71.0 2
13:08:06 2024-01-23 821156 806674 213060 209143 361069 369444 409855 410432 238153 236542 308483 311624 352540 356499 5141204 5496067 7719693 7485925 1439420 1480152 322036 284733 319402 318538 374843 364828 349679 350723 231047 231993 804342 764341 1715432 1696756 470827 465241 668772 672440 844266 823128 855740 857766 879855 897231 851587 942046 2407111 2534800 1368133 1180433 741397 731812 885679 880424 909570 919551 925977 932912 1063820 1069688 5822432 6011927 39.85 71.0 2
13:08:08 2024-01-23 807260 808386 212690 208500 364203 368592 411576 409563 238119 237073 306604 315053 351414 355671 5137304 5477469 7628608 7456452 1431556 1484799 322489 283900 320307 317097 373670 365901 347577 350723 230294 232131 799779 769365 1735541 1686987 468778 465199 663367 668910 847766 825033 847055 854670 885541 892555 842123 936699 2401394 2526660 1345881 1196521 744384 725642 882425 885463 910352 910538 922989 938073 1065365 1059078 5810801 6011927 39.85 71.0 2
13:08:09 2024-01-23 816528 808153 212682 209152 360997 367226 411044 406002 238119 235777 308447 312128 353730 357836 5155013 5545361 7749838 7503346 1452984 1492073 323014 283471 319854 317097 374266 364533 349429 351002 230081 234286 811902 773151 1706898 1685512 469164 463018 662390 671773 843104 816226 849090 857840 877938 884387 845259 944286 2403718 2517551 1367102 1193967 737181 726636 885684 879758 905043 915834 925661 932912 1054352 1060816 5777756 6029194 39.85 71.0 2
13:08:10 2024-01-23 823461 809537 212393 208316 360671 368860 409855 410142 242493 236507 306676 312407 352258 355671 5160703 5511739 7743902 7503346 1443540 1492496 320776 284059 318551 318914 374916 363543 349272 349523 230869 233299 804342 764185 1740428 1696756 468782 463200 668094 671295 838887 818616 849090 855887 874107 889941 845897 938069 2407132 2531636 1387152 1180159 737181 727668 883051 876243 905005 918460 922332 929486 1059220 1063778 5849317 6046565 39.85 71.0 2
13:08:11 2024-01-23 810601 809327 212357 207850 363625 367520 410704 408408 242493 237239 306532 313104 351976 354343 5168071 5526949 7701375 7494802 1425936 1493297 323589 282857 317949 317915 375181 364497 348682 349666 228866 231670 808871 769831 1718021 1684856 466113 462546 660479 666064 843232 819839 841653 848620 880033 891118 838196 932632 2390062 2526660 1363214 1198244 741397 720307 880118 882356 904361 911944 918256 935574 1060724 1051677 5834926 6046528 39.85 71.0 2
13:08:12 2024-01-23 819925 811467 211684 208461 360417 367485 412962 406038 242458 236142 306640 312407 351976 357910 5186829 5577925 7777119 7536909 1450897 1488726 322489 281742 317870 316140 375713 362554 347541 351555 228936 232679 810387 774262 1744356 1678316 467578 462510 659617 668966 841907 811722 841616 855373 874798 882108 839423 939470 2405421 2508312 1362265 1190572 735085 721874 884304 878734 897352 913118 923684 927431 1048112 1051641 5839098 6046603 39.85 71.0 2
13:08:13 2024-01-23 823258 811732 211353 207816 360997 367556 410414 406074 242458 235085 306568 311191 351976 353557 5200820 5556162 7805642 7531482 1448712 1493297 319699 282567 315527 316140 374048 362627 347577 347599 229936 232026 814933 765982 1719687 1696756 468110 459764 663404 667011 834699 813232 846228 848620 871402 882190 839460 932243 2402002 2532285 1385157 1177831 736213 724543 878868 873687 900116 910574 916693 923287 1052341 1057819 5859014 6046565 39.85 71.0 2
13:08:14 2024-01-23 811831 810549 211353 207169 363112 366381 410704 409661 238987 236296 307230 315053 351309 353412 5207118 5564545 7706453 7503346 1421874 1491287 321774 281707 314975 316618 371438 362590 345974 349702 229784 231991 814793 766531 1723204 1687536 463798 459908 661994 664175 834735 813808 839229 846179 870748 886594 836898 929089 2402002 2526660 1390650 1187152 737181 720307 875097 876243 902544 909370 914231 926260 1057719 1053164 5907082 6063927 39.85 71.0 2
13:08:15 2024-01-23 814185 815303 211228 206378 362858 367047 411576 404536 239093 236402 305418 313726 351309 355561 5211246 5626008 7784506 7550240 1442634 1490916 320019 282455 315527 315664 374230 360479 344416 349139 229578 232026 802849 778743 1705010 1675032 464128 462279 656787 666064 838293 809422 838570 848620 872637 874600 832601 931542 2407132 2502763 1380475 1196521 734112 719481 881370 876243 893502 901596 918745 924725 1045063 1048667 5875753 6081281 39.85 71.0 2
13:08:16 2024-01-23 820978 817300 210886 207673 360812 369560 411212 405251 239228 235578 306064 312407 353997 353340 5216895 5647358 7833766 7555774 1467636 1496597 319016 281462 317421 314203 372848 360551 347018 347004 228156 232679 802810 773773 1716786 1687536 465450 460016 655126 664175 834662 809422 839765 848348 866337 874780 832059 930180 2396989 2508220 1385739 1190572 730975 720002 876376 872413 894881 906733 915538 924759 1042100 1050689 5827942 6094368 39.85 71.0 2
13:08:17 2024-01-23 825800 814104 211027 207169 358790 369276 411868 408948 238424 235050 306532 310775 354642 355132 5224344 5590395 7835261 7550240 1448825 1497662 318569 281242 314018 316140 370882 360370 345177 347004 228671 231240 820317 769831 1729351 1694741 463798 458243 660084 664175 827911 807094 841616 849151 861587 874780 835749 927614 2405421 2523078 1361219 1178670 729933 723543 877076 870092 895713 909297 914231 919213 1048223 1051565 5890238 6090039 39.85 71.0 2
13:08:18 2024-01-23 817085 813517 210697 205882 361033 367377 410124 405930 238091 235050 304167 309860 350923 351533 5233722 5610282 7779350 7568997 1448825 1494056 317128 280897 315153 314678 372575 362590 345454 345961 228475 231550 813418 764303 1746489 1701581 463469 457417 654824 659338 829086 811146 839765 840874 862234 874451 832059 920189 2397125 2535106 1352483 1178670 733588 721527 870822 866875 894664 906588 906324 918216 1047782 1046443 5889481 6105939 39.85 71.0 2
13:08:19 2024-01-23 813637 814105 210328 206490 360381 364990 409545 405966 238091 235015 306579 311659 349351 351460 5239362 5608914 7775765 7550240 1422640 1492923 317830 280814 315572 314203 373102 360407 344796 347563 228156 230657 810314 766493 1716740 1687536 460068 457039 657912 658332 829674 809422 834887 839400 865264 879177 830412 920836 2397063 2522512 1374370 1186330 733064 717443 869005 868604 896361 902792 904996 919302 1048525 1045031 5921663 6096561 39.85 71.0 2
13:08:20 2024-01-23 816259 816427 210767 205208 359910 365282 411576 403507 237758 235803 305677 311531 350398 354057 5248837 5611559 7749838 7559618 1442597 1491976 317128 279534 315491 315421 372539 360515 345772 345476 227926 231665 806818 773266 1727458 1686339 460068 457417 653257 657640 834994 810460 830365 836875 866866 877970 825074 918137 2392730 2516947 1374370 1196545 734112 715375 871384 869871 893812 897741 905033 919302 1042063 1039373 5861839 6106599 39.85 70.9 2
13:08:22 2024-01-23 823466 816418 209833 206481 358215 364116 410704 404680 237758 233570 306617 311531 349072 355132 5261971 5640835 7815116 7587755 1446757 1494056 317128 279499 313505 315421 372029 360407 344796 345996 227414 231016 797811 779890 1698217 1680996 460725 458714 653257 661098 832033 802428 832142 841215 862490 865550 824605 925437 2397840 2504471 1380475 1192296 725786 713316 876376 868871 884922 899009 909020 916217 1029992 1039373 5907082 6120052 39.85 71.0 2
13:08:23 2024-01-23 824713 816414 209357 205523 358502 366417 409545 403152 238424 234291 303954 311094 350398 351352 5261971 5685633 7880393 7610459 1462333 1498305 317163 284156 314460 315205 372920 361964 346714 346773 227309 231234 811420 777608 1712249 1690281 460279 454480 652345 656436 823123 802354 834850 839400 857184 865600 828842 920031 2390062 2526388 1378440 1184641 727337 718461 873238 859462 883156 901553 904735 907256 1034813 1039551 5869563 6115041 39.85 70.9 2
13:08:24 2024-01-23 825467 816414 209357 205238 356315 365246 409545 405966 236623 233604 304167 309647 349874 353521 5267478 5640835 7857689 7588278 1451790 1499647 316031 281326 311462 315600 369812 359913 345735 346492 227274 230263 810387 767173 1726294 1702360 458668 453482 651384 654491 822830 807074 832407 832541 855357 871786 825325 908918 2386849 2524414 1361219 1177880 727856 716426 863335 860242 889673 900280 898265 906232 1040332 1040848 5916487 6129701 39.85 70.9 2
13:08:25 2024-01-23 814215 815574 209017 204850 357671 364599 408353 405323 236658 233604 303939 311277 350948 351460 5267410 5627671 7810526 7585622 1425409 1490768 316987 281326 311060 315421 369884 358744 342857 348212 225973 230263 804325 769831 1737137 1690281 457371 455802 649542 654955 826738 804133 825615 830180 857221 870560 816193 906265 2383457 2508220 1374370 1184641 727856 709757 862212 865794 888110 891189 895708 911587 1040807 1030106 5954110 6124697 39.85 70.9 2
13:08:26 2024-01-23 816331 817571 208370 206405 358502 365115 408317 400433 236293 234256 304479 311059 348342 351533 5284564 5717321 7841055 7606512 1444694 1494019 318097 279743 313248 313067 372013 359827 342605 346247 226008 229227 807356 779403 1709555 1677414 456801 455480 648624 654734 824326 797927 824405 834579 854728 864881 816193 912955 2389331 2501114 1383901 1187282 724754 709757 867156 864295 878166 891189 902386 908923 1029641 1027126 5925893 6134075 39.85 70.9 2
13:08:27 2024-01-23 832121 816414 208300 203965 356315 364990 409834 401067 236258 233535 304806 307962 351970 354053 5276642 5688647 7871068 7615891 1448897 1496756 316951 283476 313896 314092 369920 358639 342821 343405 225781 229192 802810 773773 1730043 1685144 458092 454837 646683 656633 823123 795524 820789 834579 854692 861491 814965 914294 2388659 2491921 1372335 1187176 721609 708249 867156 861739 876330 892254 901744 909579 1023697 1030471 5929661 6143454 39.85 70.9 2
13:08:28 2024-01-23 828157 816414 208270 203927 358582 367078 408603 404459 236813 233431 302638 308570 352006 351208 5288078 5711578 7915945 7634648 1462407 1493074 316066 279743 311569 313102 369884 357054 344796 344783 227584 229227 810458 777608 1727419 1687536 457452 451388 645906 653122 816326 793240 829221 833724 846797 861419 820983 908881 2393764 2522806 1370300 1181236 721609 712702 864663 855299 876330 892510 899546 902479 1026348 1033391 5895806 6142717 39.85 70.9 2
13:08:29 2024-01-23 825905 818726 209466 205511 355352 366408 405732 404459 234957 234479 302214 308416 349281 351316 5305122 5673441 7865478 7615891 1452972 1494019 314164 279743 311060 313799 367822 358893 342821 342843 227584 228446 805840 764341 1738731 1701581 457452 450044 647598 650644 818137 797890 824954 829003 846797 865149 816157 904063 2383457 2512513 1365957 1168608 722124 710261 857937 854484 880469 893712 890489 899576 1031600 1035660 5950423 6167982 39.85 70.9 2
13:08:30 2024-01-23 818858 818662 208165 205502 358202 365115 405804 405033 235390 233141 302752 310233 350029 349728 5308752 5679913 7859873 7626770 1452972 1493630 315452 279349 310335 312117 367592 357880 342821 342807 227584 227738 808871 771014 1711012 1697152 454707 448040 645906 648032 816056 800192 823123 823295 844968 865184 814929 899518 2381764 2526660 1383222 1178670 725786 710261 856683 854693 883834 892143 891340 903346 1037475 1031351 5958948 6161861 39.85 70.9 2
13:08:31 2024-01-23 821052 820475 208552 205362 357058 364599 409219 403292 234769 233141 301543 308174 350029 354307 5307135 5654148 7790662 7587755 1424637 1499796 315148 278688 311166 312188 367592 356791 341785 344783 225666 228446 801294 769365 1748515 1687536 454532 451573 643127 647572 818775 794961 819946 825338 848105 856537 811528 898072 2380949 2506441 1349951 1193971 724706 709060 857900 855795 878822 887103 892725 903308 1027112 1021537 5940001 6152833 39.85 70.9 2
13:08:32 2024-01-23 827452 818385 207289 208494 353294 362948 405948 400397 234769 232066 303685 306778 349196 351460 5318131 5724465 7880202 7641616 1444656 1494019 315008 278065 309648 310193 369848 359766 340441 342843 225666 227544 816613 778216 1701014 1677414 453564 452214 643583 651105 818717 789877 818705 829003 848096 854234 813975 904557 2386040 2496860 1364195 1183449 717348 706024 860339 853418 873876 888469 891743 900052 1020944 1024249 5929376 6171127 39.85 70.9 2
13:08:33 2024-01-23 830000 817567 206360 208197 353860 363464 403417 401031 235460 233154 301578 306778 349783 348990 5318131 5761384 7936346 7662784 1472830 1501658 313657 277212 310553 310193 369256 357878 342785 340739 226942 227703 802810 777102 1707647 1687536 453564 449020 642216 649154 811247 791902 823858 829169 841865 854728 815127 904633 2387738 2508220 1366230 1173369 716487 707991 858425 848583 873848 889895 890666 895577 1023118 1024483 5946284 6171590 39.85 70.9 2
13:08:34 2024-01-23 825809 818151 207586 204070 353825 364599 405233 400960 234046 232169 301572 306315 349537 349974 5318131 5686455 7917881 7644027 1452972 1502296 313216 278065 308429 311171 368405 356540 340716 342289 225666 226840 802810 766531 1744418 1705625 453802 449473 645869 645699 810598 795265 820343 818414 841865 856501 811800 892312 2373258 2521016 1366739 1175041 720581 708065 851130 848583 878822 883497 881203 894489 1027149 1024249 5962345 6171590 39.85 70.9 2
13:08:36 2024-01-23 817678 816414 206390 204352 353294 360726 403417 401031 234012 236663 302580 306778 347995 349236 5322393 5708499 7865478 7644027 1443540 1498032 312148 278029 310286 310193 367040 358893 339438 340452 226906 226753 811902 768179 1709387 1692688 450740 451573 644496 645588 815326 793010 811789 817981 846184 857257 802543 891678 2369087 2491921 1356056 1184641 718530 700544 851130 852805 871301 879720 883788 898166 1022393 1016545 5963767 6162324 39.85 70.9 2
13:08:37 2024-01-23 823461 818731 205654 204787 353285 360472 404626 401606 234769 232174 302152 307243 347960 350010 5333082 5744924 7852417 7636162 1443540 1501933 313288 276114 311094 309581 365246 357768 338557 340595 225630 226156 801294 775990 1721850 1683089 449611 449020 638460 645634 811823 786149 811789 820739 842485 846782 802543 899518 2374185 2480560 1379747 1183798 712752 700047 855469 850996 865881 879720 890181 895610 1013186 1015107 5963767 6188782 39.85 70.9 2
13:08:38 2024-01-23 829300 818726 206291 204074 355048 362985 403985 400473 233814 232174 301261 305818 349010 350550 5333082 5749355 7925291 7675047 1452972 1501933 313908 276149 309302 309077 366017 354275 338390 341735 225031 226330 807381 774818 1717057 1687536 452278 448068 638043 644820 807195 785556 815109 820960 835914 846150 808170 897559 2377564 2506446 1383901 1175316 713261 705172 855469 843601 865881 884706 887646 888852 1013905 1018363 5942417 6188782 39.85 70.9 2
13:08:39 2024-01-23 827612 818726 206365 203784 352055 360907 403382 400397 232574 233154 302152 304436 347995 348673 5336888 5703437 7919923 7664571 1451828 1500435 312148 275517 309812 309945 366076 355387 339377 339675 225507 225596 815074 764341 1728394 1704000 450310 445747 640400 641446 804803 791902 811570 811740 834731 854837 804634 887938 2371650 2502763 1339776 1173298 717508 702075 846275 846142 871301 881831 878934 889002 1023118 1015382 5972921 6166698 39.85 70.9 2
13:08:40 2024-01-23 821126 817807 205688 203753 354547 358593 403153 400397 232643 232663 300794 305604 346599 352687 5353125 5694570 7816450 7618128 1429901 1496718 314087 274639 308393 309148 364258 355748 337608 340463 224327 226138 802717 771050 1742195 1688466 448938 444718 635783 640048 808950 784124 809443 817438 836475 846943 797858 891161 2370776 2488014 1333671 1184641 712752 699055 851130 848583 863356 875076 883122 890378 1011750 1012202 5972921 6180969 39.85 70.9 2
13:08:41 2024-01-23 830000 819036 205083 203148 351983 359640 404590 400820 233409 231924 301177 306065 347294 350678 5348605 5745025 7902802 7664853 1448825 1495236 312112 274639 308393 307852 365317 353562 336120 340452 223976 225910 807381 773151 1703426 1685482 451686 444381 634432 641974 802640 781841 813881 817401 829873 843362 804862 890373 2374185 2499000 1381824 1171103 710452 700021 848717 839363 860877 879575 882183 883653 1008062 1014389 5935299 6170789 39.85 70.9 2
13:08:42 2024-01-23 829811 819782 207371 202866 351695 360039 402600 402788 232471 231832 301116 304049 346735 350155 5346267 5740216 7977702 7698046 1461466 1498305 309002 275482 306514 306458 365353 354312 336591 338413 223976 223477 814793 768179 1719775 1692335 449406 444381 637580 641937 802603 784062 811789 810589 829836 844959 801369 883686 2364912 2499000 1370300 1165990 712244 700047 843081 839363 867110 874519 874526 882360 1012052 1012239 5975106 6202520 39.85 70.9 2
13:08:43 2024-01-23 818589 818731 206678 202790 353938 357839 402726 400756 232182 232011 299092 306928 345416 349236 5355646 5739023 7887634 7635136 1443540 1494056 309502 274604 306514 306423 363967 355424 336627 336578 224478 223512 802810 767629 1720280 1686680 445662 445747 636686 639233 805409 784062 802463 810318 835914 846943 793360 884982 2364912 2489780 1369364 1183798 712752 697794 845077 841215 862133 871854 877057 887067 1012535 1005336 5963614 6188194 39.85 70.9 2
13:08:44 2024-01-23 826757 819615 209280 202466 350921 360056 404440 396988 232113 231452 301049 304704 345693 348954 5361198 5744811 7921590 7662784 1443540 1490916 310188 274320 306550 306424 364222 354635 334605 338104 223625 224360 808920 776490 1716281 1672654 446852 444091 633049 641028 804922 777277 804668 813437 829873 838509 795492 885649 2364610 2478801 1373517 1173643 707188 696546 847891 842036 860866 872900 876908 883541 1005331 1007317 5947826 6188090 39.85 70.9 2
13:08:45 2024-01-23 829058 818731 205480 202789 351943 358450 400737 399343 232378 230732 299878 303730 345593 348248 5365025 5804990 7985863 7695798 1468634 1498305 309971 272928 306586 305464 363167 351537 336662 335565 223697 225639 819904 775990 1704691 1685482 446535 441079 634882 639596 798064 779554 805849 810589 826837 838473 794929 882392 2358992 2492503 1366230 1160514 707916 695378 843044 837989 862166 874134 873941 882749 1005851 1010772 5980585 6188481 39.85 70.9 2
13:08:46 2024-01-23 823461 818426 206062 201207 352055 359387 400308 399343 231826 232313 297626 303519 345593 347646 5365025 5758628 7930942 7695798 1448825 1498305 310368 272964 304969 306423 362044 351357 335578 336542 222927 223477 808920 764341 1748006 1696756 446040 440422 634611 636064 798028 784062 805849 804078 826791 847384 797732 879271 2359762 2501801 1364140 1169318 711229 694959 841611 838768 861590 872518 871450 879743 1011750 1005965 5991732 6204677 39.85 70.9 2
13:08:47 2024-01-23 823188 819652 206347 201624 351452 356405 402177 399343 231469 230970 297662 303061 345315 348919 5374403 5739023 7857689 7640581 1427898 1493982 308385 273765 304613 305499 363754 351393 333843 337630 222543 222788 799210 764341 1730696 1687536 445583 441809 632839 636282 804775 783147 799996 808241 830430 841402 790818 883268 2364033 2478801 1383222 1181273 707916 691821 844280 839363 855460 866364 874489 881106 1002996 1000182 5982326 6199727 39.85 70.9 2
13:08:48 2024-01-23 829890 819615 205515 201207 348773 356369 400978 396916 231148 230571 297338 303281 343797 349805 5369826 5767900 7928984 7675047 1444694 1494019 308349 272060 305508 306744 363167 351109 333843 336613 222230 222788 805840 775495 1747324 1683656 447812 440755 630145 638960 799039 774805 806477 810545 820757 836066 795616 882195 2362351 2480560 1347916 1156665 703882 691907 839497 834236 856674 865541 870209 876959 1001750 1007390 5984025 6197409 39.85 70.9 2
13:08:49 2024-01-23 825218 818458 205489 200219 349863 357730 401588 396952 230725 231848 297554 301241 344796 347400 5376106 5764361 7962829 7673542 1448825 1493324 308314 272476 302727 306744 364417 352691 337121 337621 222293 224372 805843 762796 1739289 1700776 446927 441003 630739 632321 793420 779554 801672 804802 826734 838843 787537 871866 2352294 2471340 1369364 1168608 707188 689861 834712 839363 860367 863919 865190 881069 1005139 1000182 6019948 6188519 39.85 70.9 2
13:08:51 2024-01-23 820822 820231 205489 200572 351393 355833 401588 394544 231079 230732 297554 303280 343762 348212 5385472 5749355 7857802 7653420 1434107 1497439 309940 273611 305364 306852 360835 351285 335696 337621 222053 223374 798029 769365 1726549 1683089 443058 441325 627466 632321 799491 774842 799955 810589 825051 829532 786370 880438 2358992 2462121 1351223 1171974 701877 689861 841884 836355 851452 865752 870618 878210 994772 998948 5991732 6204677 39.85 70.9 2
13:08:52 2024-01-23 829398 818458 204913 200567 349827 357982 401021 394544 231114 230016 296861 302115 343832 346065 5383782 5796745 7961446 7684359 1451752 1499684 309108 271885 306450 306384 362948 349240 333843 335565 221156 225004 807404 772597 1719009 1683089 444397 439398 626576 634675 792569 772647 801321 802520 820720 834297 791039 870553 2351379 2482727 1358091 1159372 703882 690930 833822 830143 858378 865469 861359 871796 1001846 1000182 5991732 6197409 39.85 70.9 2
13:08:53 2024-01-23 818689 816073 204590 200533 350625 356106 399889 395728 230405 229337 295740 303027 345809 346065 5385472 5783137 7916085 7687829 1447676 1494056 305956 271196 305284 307104 360907 351393 335732 333866 222039 223706 810458 766531 1724399 1687264 441490 438823 629439 630014 795111 774842 792813 800247 825563 836657 782992 871829 2351379 2471340 1361057 1177880 705391 689372 834712 832073 851758 861482 865227 875674 996782 991092 5999450 6215393 39.85 70.9 2
13:08:54 2024-01-23 824363 818426 203937 201027 348773 355999 400454 395728 231079 228361 297099 301241 342182 347390 5400033 5802698 7934636 7691761 1443626 1492013 306419 270782 306121 304200 362948 350297 333807 333551 220811 223741 810458 773151 1690375 1673843 441803 438424 627021 634712 795098 770387 793130 802520 817717 828184 786370 875046 2353966 2480560 1337741 1165990 699879 691331 837082 827168 847467 862662 867732 870148 991955 996118 5962623 6209105 39.85 70.9 2
13:08:55 2024-01-23 829890 818151 204268 200253 347129 356755 398962 396664 230714 228665 297049 302536 342590 346985 5405200 5841431 8002885 7695143 1470785 1494056 304538 270334 305580 304200 360907 348188 333577 333830 221537 223114 804304 773773 1726582 1686339 441803 437274 627466 632321 788896 772647 796627 795542 816395 834297 785794 866120 2346368 2491921 1333671 1160514 703380 689861 829063 827791 854248 863650 858406 866746 999682 991643 6000299 6209682 39.85 70.9 2
13:08:56 2024-01-23 817583 819819 203984 200123 348586 354885 399476 396142 229562 229091 296257 303885 341493 345774 5396314 5777794 7908370 7700299 1443502 1493074 304573 270747 301736 304914 360871 350332 332545 333830 220811 222957 802810 764227 1702801 1685787 440131 437465 627110 628126 793377 774292 790883 797908 820720 829460 781845 872045 2346368 2467837 1352749 1175316 701877 686862 833822 830143 848671 856456 862695 873111 994772 988260 6003647 6230797 39.85 70.9 2
13:08:57 2024-01-23 827862 821057 203765 200402 346987 354848 401021 393918 229698 227813 296645 302394 342041 347646 5390281 5787394 7917695 7700299 1444656 1494019 305947 269581 303918 303240 360907 348714 332328 333649 219934 223114 802765 773773 1722171 1672654 442786 438832 623439 631874 791697 767592 795215 801382 814013 825233 784092 870553 2352294 2473533 1335706 1156665 696897 689861 833822 824134 847467 862699 862658 868202 994001 996116 5971153 6225820 39.85 70.9 2
13:08:58 2024-01-23 826720 817235 204290 199253 348907 357007 396970 393882 228768 230016 294605 301618 342456 345540 5398789 5791650 7985397 7706581 1448825 1494019 304608 269546 302622 304200 360907 349204 333337 333830 219651 222801 802765 761615 1704691 1694741 441872 436040 625245 627296 786000 772647 793138 795273 816395 828220 779522 864510 2341371 2458630 1363133 1162675 699879 684505 829267 829959 851010 854756 855742 872596 996148 991887 6011899 6215279 39.85 70.9 2
13:08:59 2024-01-23 817456 820620 203585 198043 347465 355999 400172 391843 231287 229071 294802 302431 340646 345540 5413568 5759708 7852417 7672163 1423903 1484467 305494 272189 305537 302458 358665 347908 331592 335754 218720 222297 804304 761465 1700176 1683089 439124 435713 620359 626406 790015 765622 788562 799680 815950 820482 774976 868626 2345122 2455307 1354021 1166607 694504 684056 832601 827953 844234 857175 862085 876454 984169 982593 6003647 6228349 39.85 70.9 2
13:09:00 2024-01-23 831148 817844 202946 199079 345636 354233 399289 391533 228960 227848 295253 300880 342456 345540 5396202 5795532 7940107 7684547 1443709 1493982 305494 274456 300820 302814 359784 348216 331861 333830 218685 222587 808967 770936 1717481 1678316 439819 432813 620090 629079 783808 764537 792573 793300 813276 828555 783785 862485 2341111 2480251 1337741 1156628 699879 685890 825545 820533 848707 860212 852099 862524 994067 989620 6001137 6218983 39.85 70.9 2
13:09:01 2024-01-23 818747 817848 203042 198043 347688 355747 396268 393329 233114 227602 293868 302643 340611 342411 5412031 5800827 7952220 7706807 1449855 1494019 306451 274492 300364 303311 357586 348463 332868 332585 219402 221830 802188 763249 1703334 1692335 439161 432795 622654 626544 784016 768780 788376 792028 816296 828664 774736 862560 2338441 2462121 1354826 1169318 699879 682117 826715 828929 846266 847406 855891 867634 990478 983427 6037180 6218484 39.85 70.9 2
13:09:02 2024-01-23 818653 819615 202587 198009 346841 353956 396934 390912 228926 228326 293676 302143 340611 344493 5415528 5786445 7887909 7665561 1423903 1493982 305921 270539 301768 302990 357550 349204 331323 333830 218720 222765 801227 772989 1733410 1682456 438801 432930 620004 626468 788631 764407 787733 797820 811604 820216 779217 866357 2347793 2473496 1329601 1162675 695992 683843 830277 822985 839487 855178 859630 859965 981347 986983 5963652 6227863 39.85 70.9 2
13:09:03 2024-01-23 829412 818731 201951 198591 344527 354456 394419 392118 229278 227072 294802 300774 340611 342411 5396164 5860351 7982973 7701907 1449930 1490879 304608 269968 300364 301859 358342 347395 332275 332495 218815 222729 802717 773773 1715341 1683389 438801 431898 620286 628721 781942 764537 789384 788594 809519 827796 778934 857045 2337095 2480560 1374741 1156665 697889 683843 823392 820923 846266 854828 851504 861261 993363 988810 6019137 6228642 39.85 70.9 2
13:09:05 2024-01-23 817546 818731 202304 197940 345303 351749 395953 393293 233193 227778 293868 300687 341066 346346 5427507 5787109 7915945 7706807 1438992 1496756 303910 270549 301951 301259 358926 349663 328613 332639 218544 220308 807381 762159 1706583 1683089 437553 435062 619775 622682 789744 764537 783589 795556 811641 818476 772615 865051 2340421 2443681 1370662 1161848 690554 678741 827888 822673 839216 847550 855245 861874 975624 981850 6018315 6227863 39.85 70.9 2
13:09:06 2024-01-23 830272 819392 201634 197940 343524 354994 396862 389782 233229 227107 293626 298989 341137 344457 5421297 5820322 7952013 7716126 1443168 1490731 305876 269788 301951 301259 358629 347946 329555 332819 217292 221546 800842 768729 1700615 1678316 438489 430951 616932 623675 779729 758993 788488 790419 807227 820410 777778 855789 2332794 2471744 1335706 1153102 694504 682601 820475 817365 843798 853622 848477 858309 984777 984854 6013736 6233104 39.85 70.9 2
13:09:07 2024-01-23 818073 817571 201643 197626 345565 351533 394419 391533 233158 227072 292973 302431 341066 342411 5435268 5818749 7933055 7700885 1442341 1494019 303235 269968 302184 301013 356440 348710 328263 331274 218344 220202 798263 761427 1719444 1685482 436310 432831 619410 621765 785963 765055 783813 792738 810458 816168 769773 864473 2335434 2434461 1333671 1164331 689571 678224 827301 820923 835887 847514 855891 859965 976359 973615 6019137 6227863 39.85 70.9 2
13:09:08 2024-01-23 830346 819615 201467 197802 345461 354994 395908 391936 233193 226879 293420 299897 340338 342375 5436233 5838128 7979823 7712994 1448860 1492458 306020 269138 301597 302074 356512 346069 330786 331776 217362 221173 810599 771014 1713068 1678316 436310 428835 617370 625075 777964 758993 783675 786400 804908 820446 774920 852640 2331135 2477043 1350673 1155019 695907 682601 818694 817365 842604 847550 845990 858309 987604 983463 6019137 6237241 39.85 70.9 2
13:09:09 2024-01-23 818473 817571 201462 197283 345045 351785 394419 395007 229470 226827 295056 301512 341030 342267 5433601 5827712 7934374 7706467 1443540 1493982 303447 269173 301330 299611 356226 348710 329253 329809 218005 220070 796748 763249 1696569 1681894 435691 432759 619373 619935 784200 763453 783813 788741 806886 816132 768103 859997 2337095 2436721 1350673 1164331 689571 676442 825545 820923 833412 846934 853423 859354 974975 977847 6028556 6242165 39.85 70.9 2
13:09:10 2024-01-23 830346 823392 201393 197690 342789 351749 396088 391899 229611 226230 293242 297944 342027 343526 5432298 5845264 7973647 7706581 1442634 1488800 304660 268310 300745 299540 357264 345581 328755 331274 218494 220484 807404 769365 1699053 1678316 436310 429214 614713 621361 775181 755729 785490 788146 802525 818476 772651 852084 2331135 2469588 1350673 1151736 692525 679373 816377 813789 841875 847514 841644 853015 984169 979159 6026995 6249648 39.85 70.9 2
13:09:11 2024-01-23 820025 819950 200862 197184 346937 351074 394700 392490 229289 226019 297261 300845 340575 341749 5440054 5827712 7953327 7719057 1446720 1494019 303235 268723 300642 299505 353241 346351 328295 330136 217362 219824 795072 764341 1697815 1683089 433223 430791 616682 619023 781942 762372 777123 786310 806957 816132 765860 858341 2331135 2443681 1353538 1162675 688591 674214 824289 820341 831608 843317 850249 858309 976818 976982 6029575 6235252 39.85 70.9 2
13:09:12 2024-01-23 830623 819579 201104 196701 343042 351821 395944 391310 229289 225950 297691 297148 344965 343133 5436175 5841564 8009410 7709678 1443672 1488334 304660 267486 300284 300941 355370 342523 328791 329773 216652 220414 799006 770383 1697191 1678316 433838 428777 614278 619972 774980 756402 781584 784080 799549 818476 772067 849016 2324516 2471340 1378982 1151736 692525 678741 815303 815021 841562 847986 843354 855707 984530 979889 6024408 6227863 39.85 70.9 2
13:09:13 2024-01-23 818775 818394 200310 196827 343458 350194 394700 392490 228969 225984 293449 299827 340108 340344 5436175 5824624 7945671 7709678 1443540 1491176 301855 268086 300035 300370 353772 346668 327764 328742 217292 219044 799688 764190 1700615 1681894 433223 430150 617370 617854 781942 761256 776415 784080 804872 811531 765700 857082 2330462 2434332 1354826 1163243 687084 674817 823355 816024 830194 843135 851430 855608 969283 973635 6027747 6228642 39.85 70.9 2
13:09:14 2024-01-23 830519 819656 200371 196705 344497 351785 392928 388047 228969 225635 297609 298049 340587 341095 5427206 5869897 8002999 7728888 1449930 1488800 304196 267450 299824 298598 354339 342451 328791 328512 215980 219763 799688 771014 1699249 1678316 433838 428777 614278 619972 774980 755804 781547 781859 797821 817898 773082 849332 2332413 2474390 1342366 1153079 692525 678558 815266 814011 839451 845738 842152 853839 981347 978539 6028556 6237241 39.85 70.9 2
13:09:15 2024-01-23 816532 817230 200302 196364 344982 347528 393239 389782 228330 225635 297609 298084 338499 342483 5427244 5814160 7914284 7706543 1438216 1491176 300903 267486 297572 297729 354339 344937 327360 329275 217878 218703 804304 761615 1720604 1678044 433838 430114 614278 616698 779729 757536 778286 786199 802415 810458 763274 854387 2331786 2429787 1358091 1156665 684636 672750 819955 814011 830268 838537 845990 853839 968598 971502 6027747 6237241 39.85 70.9 2
13:09:16 2024-01-23 829337 818426 199709 196049 343042 351254 391444 388047 228969 225443 297691 297078 340108 341086 5445547 5870819 7982973 7706340 1443663 1494019 303235 266630 299582 297694 354304 341897 330113 328512 216652 219574 796467 769365 1701864 1683656 433310 427916 612496 620714 772090 752933 778917 779389 797913 811324 765860 845586 2318550 2466877 1374741 1148976 689571 676233 811800 810552 836479 843743 838561 850837 978498 975775 6027747 6265265 39.85 70.9 2
13:09:17 2024-01-23 816065 816077 200027 195514 343042 347492 392100 391382 228295 225477 297059 297148 339083 342411 5449433 5806955 7930942 7709678 1428757 1491287 300889 267450 297500 297802 352218 344497 324830 329026 217878 218118 790686 760957 1705326 1680996 433167 430601 612496 614360 778805 754259 774487 784080 800752 806922 761150 851998 2324516 2431009 1343846 1156665 682686 671474 816463 811703 829054 838464 841891 848306 967152 964638 6028556 6233104 39.85 70.9 2
13:09:18 2024-01-23 827568 818417 199544 196049 343042 349103 390859 388047 228649 224590 297114 296285 339083 339281 5451029 5888442 8013032 7728435 1445766 1491864 302525 266345 297176 300055 355889 342271 328518 327644 217501 219245 796467 771050 1713690 1678316 432609 426963 609445 617891 771653 751482 774690 780481 796930 811288 767333 844011 2324516 2467837 1378982 1147340 688591 677218 811837 809404 835887 843353 837293 848379 975661 972948 6028556 6237714 39.85 70.9 2
13:09:19 2024-01-23 818105 818547 199674 195480 343042 347492 392472 391382 228295 224972 296849 298084 338571 340824 5451029 5832945 7936346 7726431 1444204 1495533 299466 267120 297356 297622 355638 345119 327092 327220 217878 217826 802765 759723 1721046 1678316 431960 427605 613843 615217 778252 755866 772385 781859 800150 807103 760036 850788 2327823 2425241 1372621 1159298 681229 669573 819584 814011 825535 835998 846592 850115 965097 968712 6028556 6246620 39.85 70.9 2
13:09:21 2024-01-23 830519 819656 200084 195480 340900 350688 392136 388011 228295 225391 293156 297813 340108 341448 5441664 5862139 8018041 7734991 1448825 1490768 302314 265741 297536 296794 354921 341886 328104 325813 216652 218363 794318 768729 1715607 1678316 431006 423854 609408 618076 768853 751555 774104 774990 793445 811396 765700 839119 2318550 2464339 1364140 1147340 686634 672750 809500 808793 831608 838428 834878 847775 975624 970059 6019948 6233104 39.85 70.9 2
13:09:22 2024-01-23 816294 816082 199084 195229 341969 346447 392065 390278 226919 224937 291890 296285 338571 342375 5451300 5805080 7899216 7709678 1420608 1492496 301044 265776 295092 297946 351893 343419 327360 327786 216043 218328 799592 764454 1705900 1676222 430055 427566 608594 614069 773845 747696 771736 782969 796930 807117 760648 848411 2324516 2445952 1342366 1153376 683173 672427 814145 806395 825499 838464 839220 844016 965097 966390 6008883 6237714 39.85 70.9 2
13:09:23 2024-01-23 825890 818422 198746 195167 342221 347528 391364 387939 228295 223585 292445 297843 338251 342440 5463412 5887629 8010949 7737814 1449930 1493297 301432 264962 296591 295415 353739 341344 328482 325743 216652 217685 794904 769365 1694681 1678316 430055 423854 608952 617213 767423 750298 774487 774860 791096 809078 765246 839728 2318550 2462121 1348503 1150063 686634 670780 809500 808184 829959 835998 836103 846532 974975 968456 6028556 6246620 39.85 70.9 2
13:09:24 2024-01-23 816294 817844 198738 199112 341645 349594 394700 387650 226744 224868 291384 297915 338108 341542 5482827 5795458 7867121 7700299 1420861 1489058 301042 264150 295686 296310 351893 342138 324830 325778 216652 217685 790457 767173 1722485 1673570 428392 426963 607301 612226 772748 750882 768849 778433 795167 802491 758998 846527 2323502 2447686 1366260 1153376 681229 671474 814145 803473 822473 838428 838551 841546 963011 965939 6008883 6232915 39.85 70.9 2
13:09:25 2024-01-23 830519 819201 198323 195408 340757 347385 392472 390097 226744 223482 292900 296242 338061 341395 5456961 5871518 8029600 7762169 1467636 1493111 300402 265369 297464 294968 354670 341897 326558 325778 216652 216301 799779 764341 1715208 1683656 431348 426360 611243 614072 767729 753655 773518 774860 793445 808243 758632 839937 2315257 2432734 1368380 1150100 682897 667607 807209 811128 830231 829559 832397 849020 969356 966659 6080548 6259074 39.85 70.9 2
13:09:26 2024-01-23 820923 821057 199223 196460 342934 346933 392472 386203 227429 224764 291139 296250 338025 339246 5442892 5843992 7899044 7679023 1417827 1489058 301840 264186 294784 298604 351893 341344 324830 327505 216347 218023 800993 764341 1705966 1673843 428498 426324 606236 610424 770561 747182 768291 778433 793409 802455 756780 844048 2321850 2445952 1366260 1152556 681229 670998 811837 804765 822798 836430 839815 843106 963327 963031 6014922 6246620 39.85 70.9 2
13:09:27 2024-01-23 825890 819077 197841 195073 340864 346933 390812 387357 227359 225470 292385 295045 337008 341337 5458487 5896822 8031389 7751054 1461365 1492886 301252 264115 296232 297000 351893 341344 326667 324816 216350 216788 801154 768729 1698561 1678607 428694 423854 609372 614470 767656 751514 773385 772357 788756 808243 756744 839690 2315856 2443681 1362019 1148976 683520 669625 809453 808742 828078 834107 835180 846912 968451 967083 6029091 6264483 39.85 70.9 2
13:09:28 2024-01-23 821121 820323 198703 196460 340828 346447 392029 386160 226463 224903 290390 295732 337516 341764 5477569 5824467 7914164 7695497 1422640 1491176 299256 264150 293850 298604 351893 340313 324794 325778 215248 217184 796467 763249 1732150 1676222 428255 423782 605275 610587 769397 742590 765433 777616 792506 800054 758093 841468 2323048 2449218 1366260 1153079 679618 669426 813531 804691 820937 836539 837256 841454 957392 962832 6018315 6246620 39.85 70.9 2
13:09:29 2024-01-23 827070 818731 197384 199005 339561 346133 390812 387975 226849 223137 291581 296349 336972 340575 5458812 5879905 8029600 7747193 1460323 1492236 298594 263272 295435 296166 351893 340313 324794 324816 216652 216266 789880 768729 1728529 1676222 428865 423746 609026 612659 765760 746961 771113 769966 790313 804762 758078 836410 2310385 2433245 1384673 1152256 682686 664161 804899 807003 828041 829095 830430 844016 968898 962647 6046867 6246620 39.85 70.9 2
13:09:30 2024-01-23 818648 817844 197849 195643 340349 346883 391364 385617 226849 223137 288685 295732 335958 341095 5442854 5858449 7917434 7706581 1439420 1492236 300402 263710 295534 295714 351857 340828 323880 326690 215739 216081 801154 770225 1682483 1664596 428255 426252 606257 615820 770087 744514 769832 777064 786442 801354 759160 838235 2315856 2441948 1374741 1138390 678647 667533 807190 802483 823967 834071 832207 839658 962256 966659 6032866 6251543 39.85 70.9 2
13:09:31 2024-01-23 823424 818731 197780 195220 341048 346883 390188 387975 226113 223482 290801 296134 335958 339759 5466344 5850686 7940069 7728737 1434643 1491176 297690 264150 293850 296931 351857 343145 323353 325707 215435 216231 802717 761422 1741664 1682456 428865 423601 605472 610076 770087 746542 766178 777064 792178 798039 754308 841487 2319737 2421802 1341811 1152519 676711 664634 807209 804194 821011 829451 832989 842054 957945 960256 6037180 6246620 39.85 70.9 2
13:09:32 2024-01-23 830519 818422 197737 195772 338846 345370 387921 385581 226849 223292 291006 295718 336937 340582 5468191 5897715 8003693 7728737 1442634 1491962 299047 263272 295034 295749 351605 340879 324577 326545 215149 216800 802663 768729 1708682 1678864 427950 423241 604578 610783 762473 742590 767139 770222 787666 802383 757966 832614 2314209 2452901 1342937 1146120 681229 667533 802617 802483 823382 829523 830430 839658 967838 960994 6029133 6256101 39.85 70.9 2
13:09:33 2024-01-23 818726 817807 197737 195356 338811 346883 391917 383241 225449 223551 288613 294429 335958 340092 5470260 5842080 7912238 7684509 1420861 1491359 299325 263061 296047 295563 349594 341958 323736 326386 215256 216580 799592 769512 1693113 1669096 426431 424443 602684 608856 767393 740709 764237 774750 788892 798039 755808 839690 2315257 2443681 1359899 1147340 676711 667607 808354 797835 816331 834252 834530 834706 955910 960256 6014014 6255999 39.85 70.9 2
13:09:34 2024-01-23 830029 817807 197128 195772 337482 347374 390188 385545 225031 223551 288649 293919 336465 338541 5468191 5848586 8043166 7772721 1467613 1492161 297834 263166 294431 294220 351677 338227 324336 324816 215338 214858 795232 764259 1708393 1678316 428255 421187 608126 608856 761393 745828 767684 767847 787739 800054 750567 832772 2304917 2425241 1357779 1150614 678809 660075 800874 804765 823382 825223 825568 840566 962974 954731 6072548 6246620 39.85 70.9 2
13:09:36 2024-01-23 818073 820583 197776 194946 339552 346393 390775 384391 226113 223732 288685 294429 334948 341095 5474293 5863174 7980162 7751054 1440277 1491176 297762 262869 294677 294077 351429 340277 322826 324816 214572 215802 798029 770898 1704672 1664596 427038 423411 603187 610365 764638 741978 765470 772629 782006 798039 752019 832296 2307637 2434461 1303369 1134778 675746 664128 802345 797798 821011 829415 827995 834743 957356 960256 6024749 6255999 39.85 70.9 2
13:09:37 2024-01-23 825226 817807 197423 194401 340349 346883 387885 386704 225920 223171 288649 296170 334948 340092 5489462 5848568 7978330 7737814 1443540 1488334 295892 262869 292884 294077 349313 339763 324108 323866 215435 214893 796034 759723 1696867 1677414 424619 423113 606441 608226 765760 746123 761864 768080 788892 793369 749918 839690 2309278 2412595 1350673 1147340 673341 662280 804899 801346 816368 828728 830430 838426 952639 954057 6029091 6255999 39.85 70.9 2
13:09:38 2024-01-23 831811 818417 196512 195316 337991 346393 387539 385545 225920 224254 288477 295754 335711 339187 5480660 5925448 8046338 7765950 1462405 1491176 297655 262065 293850 294363 350759 338227 322862 323567 215435 214893 801154 766908 1716133 1677414 427038 421151 605582 610587 761393 745065 765433 765641 784293 799731 749696 832772 2300005 2423521 1357779 1146523 675746 661342 800306 802483 821011 825187 824322 839658 960141 957506 6046499 6255999 39.85 70.9 2
13:09:39 2024-01-23 819888 817803 197608 194663 340584 345649 389898 384733 225816 224519 288432 296063 334772 339354 5474179 5888308 7906130 7706581 1439030 1489058 295892 262065 293815 294363 349175 339738 322372 324816 214121 214893 798029 769365 1709890 1663415 424619 422148 602090 610154 765180 737694 764617 769823 779655 792774 752975 831668 2306558 2432137 1355659 1136120 671903 663690 801442 797234 817525 826974 826780 833447 956587 958898 6024547 6271051 39.85 70.9 2
13:09:40 2024-01-23 825905 819893 197368 193612 338395 345758 387668 385402 225275 224519 288541 294360 333674 339822 5482029 5844593 7940294 7718780 1438216 1488001 297450 262466 297132 293914 349702 339250 321298 323866 214572 214044 795072 758699 1710233 1678316 424619 421816 603833 605339 765180 741466 760745 767573 787181 791205 747261 834964 2306558 2406801 1341811 1147340 671628 661811 802617 796669 814136 826973 828032 832300 950327 952717 6023983 6233029 39.85 70.9 2
13:09:41 2024-01-23 830344 818694 197962 195286 335653 346393 387885 385514 223783 225152 288098 293471 335019 336962 5477569 5870626 8033538 7756572 1462405 1489058 295874 262065 292403 293225 350795 339542 322372 323866 214085 213565 799779 761133 1697969 1678316 425826 418647 604082 605339 758692 741466 764073 765641 784011 793513 745070 827304 2297259 2416021 1351418 1152556 675746 661811 800306 799569 816294 825444 826943 837432 956440 950332 6071841 6255999 39.85 70.9 2
13:09:42 2024-01-23 817456 820547 198232 194946 336728 342879 390224 382901 225137 224412 288671 292932 334948 339297 5477569 5882433 7964322 7737814 1437365 1480188 295892 263941 293331 293555 348648 338227 320945 323866 213749 214227 796467 768729 1699859 1659876 424619 421187 600318 608856 763013 737464 764082 765910 779724 791029 747664 830365 2300005 2427564 1355659 1133971 673069 662059 801627 796650 819773 828691 820993 831959 959194 956518 6037180 6260011 39.85 70.9 2
13:09:43 2024-01-23 820017 817798 198291 194225 336702 342807 387993 384697 224025 227357 287693 294168 333907 339611 5474179 5820247 7912238 7706618 1422640 1484578 295410 262065 296602 292976 348684 337717 320909 324816 213193 214560 805266 758361 1697498 1673843 424317 418683 599806 603091 760817 738059 756250 768117 783148 791029 748854 829862 2310903 2438444 1353538 1138014 671903 664161 802580 794608 815257 825042 824322 829830 951036 956482 6011357 6260909 39.85 70.9 2
13:09:44 2024-01-23 830037 818735 196542 194366 334715 346393 386378 382937 224059 223261 286857 292622 333907 335938 5486948 5879170 8002848 7734308 1443540 1488001 295651 260865 292054 294363 348684 338545 322635 322920 213414 213896 796467 755695 1752971 1686339 425524 419660 599769 601776 756540 740709 758926 762353 787507 797950 745421 827781 2303809 2428061 1342937 1156375 675264 660369 800306 797835 811828 823692 824322 833484 952383 948427 6020449 6246620 39.85 70.9 2
13:09:45 2024-01-23 823461 818385 199673 194814 334680 345903 387849 381757 224059 223261 287455 293343 334724 335428 5470260 5888442 7994354 7737814 1439030 1484836 295410 260830 296602 290621 349738 339542 319939 323375 212710 214044 805838 764077 1732191 1667402 425524 418647 598882 606308 759071 735651 762258 767818 778437 793445 748501 825735 2300005 2432734 1342366 1136120 673821 661811 795653 792701 816331 825042 819936 830332 957945 946574 6020449 6251537 39.85 70.9 2
13:09:46 2024-01-23 816310 817567 200175 193482 335689 344892 387921 381757 223990 226843 286813 293755 332905 338032 5479125 5824355 7921590 7718780 1422564 1484762 296197 260865 292300 291436 347599 339302 319641 324359 212710 213565 787379 758415 1701553 1678864 422822 420850 598495 601008 760273 739709 757956 767818 781970 790089 745070 832179 2307637 2427564 1349298 1144077 672106 660405 799739 793263 809491 826614 825568 827934 947394 948427 6004589 6246620 39.85 70.9 2
13:09:47 2024-01-23 825196 817571 199818 194063 334644 344892 386650 382066 223299 227197 286813 291688 333674 333541 5473663 5845252 8029600 7756572 1462405 1489058 296197 260830 297096 291648 348648 338289 320696 323984 213279 214804 790686 762515 1710884 1678607 424696 419624 602795 603945 755431 737173 761751 763334 779577 792180 743145 820642 2294484 2416021 1340817 1153376 673821 658465 797351 794907 811215 818021 822567 829867 948240 945640 6029128 6251543 39.85 70.9 2
13:09:48 2024-01-23 825805 819388 200206 193617 334671 346393 386378 382833 224059 223261 287216 293755 333674 333505 5479125 5888442 7982973 7728435 1438392 1492720 296852 262906 292758 292323 349313 339469 319277 322741 212902 215408 793342 765257 1775860 1666963 424619 419442 596011 604808 756504 733876 760745 765641 779614 792324 747371 822428 2293993 2432734 1364140 1136395 671903 660405 793397 790979 815294 820473 818770 829151 956587 951114 6024871 6251537 39.85 70.9 2
13:09:49 2024-01-23 816511 818151 200175 193582 334715 342879 387921 383103 223299 223575 286427 294275 332905 336486 5479125 5849424 7912238 7726431 1415242 1486141 296650 261716 291908 292254 346097 338123 321524 321609 212525 214227 790959 763143 1703738 1669334 421845 419068 594508 602307 756947 733752 754761 765641 779724 784500 742595 829146 2303278 2431009 1347177 1143264 669516 660405 798041 789859 807200 820545 823151 824261 944808 946538 6001137 6256445 39.85 70.9 2
13:09:50 2024-01-23 827617 816418 199854 192826 334644 344928 385220 382060 223834 223104 285869 293506 332905 333541 5483035 5886620 7999176 7744424 1442341 1491433 296197 265544 290449 293786 346518 336986 320802 320896 212674 213165 807425 755695 1747554 1685482 423416 417885 598956 599636 752225 735968 755836 756794 779692 791021 738220 825503 2297259 2416021 1360851 1147340 668089 654071 798041 793185 805984 817889 820780 830370 943970 945640 6024787 6252078 39.85 70.9 2
13:09:52 2024-01-23 827297 818731 199813 193111 334715 342843 384337 380617 224025 222635 286338 291688 333857 336011 5485291 5929580 8045841 7756572 1443540 1493260 295410 261532 292168 290630 346275 336754 320802 320671 212079 213348 797902 766644 1693119 1669096 421845 414876 597683 604882 751542 734829 756250 755652 774009 789917 742558 820679 2290733 2425241 1366263 1139637 671903 656531 793397 793263 811828 816159 815099 830370 951036 944306 6072586 6265378 39.85 70.9 2
13:09:53 2024-01-23 818710 817812 200170 192533 335689 342289 386650 380919 224025 221749 286777 292330 333978 339929 5495595 5905163 7930696 7719057 1427153 1488182 296255 260796 292168 290630 344439 337589 320761 320635 212044 216699 795100 766644 1704663 1664596 419615 418476 594691 601314 756540 729596 753687 759011 775140 784391 746316 826802 2300005 2425241 1345057 1135586 666367 659471 797351 788704 809491 818021 818113 824847 946052 948427 6020580 6255999 39.85 70.9 2
13:09:54 2024-01-23 827612 816414 200206 191887 334750 342242 386627 384131 223593 222841 286262 294481 333508 336067 5490092 5879905 7977702 7737814 1443540 1490116 295008 265472 291751 290754 344439 338342 318972 319890 212525 214201 798029 760098 1717535 1673843 418394 419068 598956 601452 755869 737439 751509 757902 779172 783215 738142 827930 2300005 2397031 1331982 1142451 665417 653377 795653 789822 805984 818021 821105 823054 941894 942937 6028556 6252602 39.85 70.9 2
13:09:55 2024-01-23 828696 820464 196429 193005 335918 342735 385077 383374 222973 223889 286195 291865 332905 333433 5473999 5891726 8038925 7764243 1462405 1484836 293497 265508 292054 289809 347076 336527 318454 319605 211415 214094 795232 759323 1699121 1678316 422816 417259 598956 598952 751542 737439 755650 756758 777213 790089 738041 819871 2284231 2408905 1365182 1147340 669993 654477 793397 792139 804890 816123 821105 827897 943265 937525 6046880 6255201 39.85 70.9 2
13:09:56 2024-01-23 826980 819893 196571 192657 335872 342735 383188 379069 223679 222443 286512 292168 333436 333361 5483035 5902790 7994354 7728435 1437365 1484836 295294 261347 291230 289000 347076 336527 316978 320860 211345 214051 790217 759611 1781235 1664368 422816 418180 593850 599414 751161 729469 755141 759549 774045 784536 740714 818048 2288849 2434461 1365182 1134778 669993 656568 788315 791016 808344 817889 813905 827397 948922 944533 6054477 6263550 39.85 70.9 2
13:09:57 2024-01-23 821082 818155 199538 191961 334141 341483 385348 381752 223334 221976 284791 293506 334123 335938 5479125 5869897 7912238 7700299 1417827 1483709 296571 260980 290336 290762 346737 336490 317973 319925 211345 214201 791779 764341 1695825 1664596 417731 417296 590483 599636 755732 728742 746772 756758 772486 782077 741800 823050 2296738 2421802 1316666 1134778 665417 657534 795579 787876 809443 817635 816422 824525 943541 947325 6029091 6250855 39.85 70.9 2
13:09:58 2024-01-23 820844 816414 196300 191926 334680 341616 385384 380919 222234 222479 285026 290837 330911 337511 5486948 5879016 7953327 7728435 1438216 1484527 294394 260980 290431 289880 343440 337552 317937 318958 211415 213600 788918 757071 1691382 1673843 418394 418180 596414 598786 754793 735600 751472 755689 775249 782115 736994 820407 2290733 2402932 1340817 1141986 667319 656804 793360 786273 802571 820919 818547 820820 939531 945677 6016639 6265378 39.85 70.9 2
13:09:59 2024-01-23 829025 818155 196300 191965 334028 342843 382847 380658 222611 221940 284555 292932 330946 333162 5501779 5894080 8009207 7745505 1439420 1484836 293881 260980 288595 290762 343405 333510 318713 318193 211345 213600 791779 754908 1723011 1683089 421611 414768 595753 596208 747833 731604 750706 753599 778070 784464 738209 821072 2298228 2409529 1352188 1144523 665892 653013 795616 792139 802571 811568 818113 825590 935324 941972 6039055 6260909 39.85 70.9 2
13:10:00 2024-01-23 828157 818194 196020 192229 334028 341735 383223 381489 222611 221976 285900 289479 331906 333505 5488490 5922637 8020274 7739847 1455129 1489058 295294 259888 291664 289404 344439 335469 318936 317035 211380 213900 802663 764341 1678562 1669096 419022 414804 596414 599508 747869 731201 753963 753599 770336 786551 735849 818144 2285159 2407817 1336576 1144077 668089 651238 788874 787962 802571 811387 815173 823054 940865 938647 6011861 6251261 39.85 70.9 2
13:10:01 2024-01-23 821126 816409 195767 191926 333477 342289 383188 379069 222577 221594 284764 291049 330911 332351 5483666 5902790 7997168 7739847 1439552 1484836 295781 260246 290300 289872 343440 333438 318454 318958 210537 214201 793141 764256 1705269 1669096 418026 415223 593529 600957 747477 728742 751287 753596 770410 784053 742246 816357 2287479 2434461 1381154 1136395 668089 653609 786570 788474 807181 811387 811202 823054 944712 939311 6042146 6270281 39.85 70.9 2
13:10:02 2024-01-23 820534 817571 196020 191287 334028 339639 384302 378997 223265 221714 284179 292578 330345 336161 5496327 5869897 7914164 7684471 1414538 1484024 295258 259773 288523 289607 345088 333510 316464 318887 210979 213908 790217 763610 1690044 1667162 418360 414552 592072 597293 753520 726531 748604 756421 771908 781011 736909 820890 2290733 2416021 1358685 1128985 661635 653086 789992 784043 807107 816086 810010 819764 941858 941972 6029053 6255999 39.85 70.9 2
13:10:03 2024-01-23 822567 816414 195883 191817 335918 341132 383188 382833 221891 221869 284085 291084 332103 336962 5486948 5874480 7958998 7728435 1439420 1487840 293426 260246 288604 290964 344674 336200 318464 320784 211021 212896 791995 756238 1704014 1674090 419254 414660 595643 595144 752225 732762 750706 757365 772879 775450 734760 820756 2289068 2409176 1338696 1138014 664469 654941 791113 781822 800297 817397 813905 817360 938200 943306 6019948 6265378 39.85 70.9 2
13:10:04 2024-01-23 827575 816414 196020 191222 334028 341459 383356 382024 222200 221213 284085 291688 332103 333126 5486948 5900116 7987054 7737814 1440063 1489526 293625 259923 287477 289704 346528 333293 319402 319352 210508 213494 802663 753830 1722108 1683089 420623 415223 594596 594339 747284 728990 746213 750665 774009 782041 733720 816194 2291219 2396993 1325975 1142414 662578 650279 792235 787478 802002 811351 814096 822178 934110 938610 6037180 6255999 39.85 70.9 2
13:10:05 2024-01-23 825890 818736 195471 191891 333987 340392 383152 382833 221857 221213 284955 289760 330380 333397 5486948 5917474 8043166 7773191 1464459 1490470 292392 259594 290528 287914 346773 335098 316943 317924 210649 212492 802663 759887 1696387 1678316 419578 413493 592537 594156 746754 732086 748327 753706 770627 783215 731499 814068 2281460 2406801 1358685 1147340 666367 651238 791113 786884 797995 810521 816296 823388 934110 933836 6029091 6242311 39.85 70.9 2
13:10:06 2024-01-23 829021 818731 195746 191287 334028 340153 382007 382292 222388 220524 285315 289760 330345 333397 5474179 5925931 8054588 7770108 1460179 1489058 291609 260210 288559 287216 346773 333257 316686 317924 210026 213265 790217 756238 1696152 1678316 418321 412840 592519 595434 742727 729428 746993 750932 770627 783556 733683 816194 2286333 2403389 1347857 1140790 662106 649323 792019 785735 801730 809603 813516 821007 932752 935255 6018315 6255999 39.85 70.9 2
13:10:07 2024-01-23 825805 818731 194805 191692 333477 340153 382543 381177 221140 221559 284716 288671 333364 332351 5475817 5878640 7986429 7739961 1441478 1488464 292285 259337 288450 288965 344819 333402 319366 318974 210649 212967 790217 758374 1686104 1678316 416580 411934 590901 593499 747321 729191 746623 747678 771752 782115 731536 820764 2287960 2383277 1351418 1138014 659755 648827 788645 784043 797995 813858 814096 816161 932752 938610 6008883 6246620 39.85 70.9 2
13:10:09 2024-01-23 827568 817655 194238 191287 331968 340153 381971 378961 221174 221940 283219 289320 333166 334216 5493552 5885158 7974241 7728661 1441478 1484799 292972 259229 287639 288930 342879 332896 316721 317929 209991 212967 788655 757281 1683506 1678607 417492 410995 592064 592168 745521 728742 745117 747605 772743 779873 730538 816231 2287960 2386667 1345057 1138014 658817 647146 788874 784043 797995 810780 813516 815544 932716 936550 5999450 6246620 39.85 70.9 2
13:10:10 2024-01-23 826980 818460 194238 191253 332940 339365 383210 378709 222953 221621 283943 289215 333039 332243 5499525 5894080 8054644 7765950 1459282 1489202 292533 259051 288631 287391 344819 333402 317603 316965 209662 211706 790686 758156 1693873 1673843 418658 412188 593120 593919 744639 728912 748659 749140 770011 782115 730893 811714 2281460 2406801 1354354 1146523 662578 647415 788603 786273 796209 809949 811779 818598 931645 933836 6037180 6251263 39.85 70.9 2
13:10:11 2024-01-23 825890 818584 194522 191306 331677 338508 383898 378853 221038 220383 285872 288671 333039 332820 5486948 5898689 8052518 7750940 1459223 1484799 290652 259372 288523 288716 343370 334146 317603 316965 209662 211706 793717 758963 1694895 1675032 418360 411898 590901 596135 742202 728361 745603 747678 770011 782077 730893 811714 2278661 2415151 1356519 1146523 664469 649323 786407 784043 795666 807094 811523 821007 930044 928547 6045183 6268961 39.85 70.9 2
13:10:12 2024-01-23 830519 819893 195294 191380 333483 338472 383898 381607 221823 220145 284489 290033 329850 335795 5491530 5931099 8037435 7751173 1458242 1480188 294275 258175 288595 287146 344819 332896 317603 316486 210319 211671 799592 760331 1685171 1673843 418360 412224 590901 596171 742165 728742 746169 747642 768304 781563 730374 811714 2278661 2402857 1354354 1147340 663523 649323 786407 784043 795644 809109 813516 819764 930324 935329 6033895 6248719 39.85 70.9 2
13:10:13 2024-01-23 825768 818114 194203 191183 331928 338615 383137 378709 220885 221178 284014 288268 329885 332351 5496327 5887422 8056126 7756572 1461360 1487404 290758 258609 288523 291705 345343 331852 315816 316486 209300 211706 799489 754908 1696416 1676222 417766 410995 590586 591713 738389 728742 746758 747642 769466 779909 728821 811714 2281187 2397031 1341360 1143226 660694 646428 787525 784043 795533 808551 811404 816211 933631 935476 6014922 6255999 39.85 70.9 2
13:10:14 2024-01-23 826980 818464 193991 190846 331399 339567 383085 378961 221174 221417 282320 288846 329850 331077 5486948 5891726 8046780 7756572 1458155 1479176 290723 258324 287697 291294 344819 331386 315816 316009 209154 211706 799489 754984 1735126 1676222 417766 410959 590586 590587 741969 728742 744803 748793 767761 779909 727787 811136 2277040 2397581 1313253 1144077 660753 647521 790522 783129 796738 811058 811052 813886 931336 936802 6000299 6255543 39.85 70.9 2
13:10:15 2024-01-23 827568 816414 194203 190408 331525 338650 382274 378622 220987 220524 284563 290653 331869 330808 5496327 5895919 8008570 7722480 1441478 1484836 292088 258175 285815 287007 342879 331081 315816 316149 209300 211741 799489 753830 1714346 1678316 415399 409734 590168 591947 743058 725649 743293 747201 770011 779614 730893 811422 2282727 2390215 1360851 1141262 656989 647098 786022 779238 795334 811632 810587 811682 930008 937736 6042065 6263550 39.85 70.9 2
13:10:16 2024-01-23 823461 817898 195440 189424 333522 337770 382274 378997 221140 220489 283183 289760 329849 333469 5496327 5893504 7965338 7734900 1437187 1484024 290652 258392 286759 291571 342879 333402 315557 316451 209300 211523 796467 754908 1695719 1669096 415399 412840 588913 592095 747321 725892 743293 751500 768341 772807 731784 813568 2285159 2413608 1358685 1130599 658867 649140 784177 777222 799730 809086 805743 814036 938200 933836 6029091 6255999 39.85 70.9 2
13:10:17 2024-01-23 816263 816409 194242 190321 331973 336578 382007 378695 220460 220524 287431 288268 331170 332387 5492407 5862266 7930942 7719057 1430804 1481349 290498 258573 286392 286746 342879 331888 315335 317000 208612 211741 790217 753910 1689182 1666963 415214 410670 586379 590531 741640 724652 743522 752862 767578 776860 734017 815774 2289642 2414674 1334456 1125480 656989 649401 783264 777185 802571 810521 802454 816211 940865 928475 6041703 6255999 39.85 70.9 2
13:10:18 2024-01-23 816523 817571 194273 190021 331973 337559 383085 376053 221174 220264 287321 290200 331170 332118 5511151 5869897 7902886 7709678 1411478 1482970 291467 257994 286221 286946 342879 331852 315816 315717 208682 212668 819336 759986 1707994 1664596 415214 412875 586871 592862 745093 721568 741020 751458 767624 774629 735062 814031 2287960 2400262 1345057 1122558 656989 647452 779117 777027 800297 809377 801883 811390 938287 932830 6042103 6255999 39.85 70.9 2
13:10:19 2024-01-23 818685 817576 194818 190206 331973 336578 382274 376618 221174 219118 281530 289075 330170 332387 5496327 5888169 7921590 7711336 1413684 1482970 292640 257020 286365 286581 341290 331386 315780 315056 208647 211424 797902 764999 1684424 1660442 414111 412875 587210 593780 742870 721056 741598 748793 763550 772633 735024 811565 2281460 2403389 1352743 1124963 658817 647415 778566 774824 801730 808805 801883 816474 938200 930195 6046499 6265378 39.85 70.9 2
13:10:20 2024-01-23 818648 817571 194242 189424 331973 337297 382274 376618 221209 219083 287321 289285 328587 332351 5496327 5912547 7910306 7709678 1432172 1482027 290661 256554 287603 288513 341519 332176 315341 318226 208542 211565 797902 766027 1691528 1659031 415325 413461 587329 594412 744111 722462 745439 747642 761352 770844 728329 808933 2275421 2416021 1334863 1128689 661635 647379 780811 779536 799164 802626 802454 816198 935471 926114 6046424 6246620 39.85 70.9 2
13:10:21 2024-01-23 818473 818151 193218 189489 329969 336000 383356 377719 220460 219460 281530 286464 330241 331077 5496327 5895844 7964047 7737814 1432816 1487404 290476 257493 286432 287095 342807 330705 314748 318487 210322 211347 790217 759323 1701382 1662701 416580 411635 585797 592210 738681 719522 745980 750229 762468 774250 729396 804716 2275421 2397581 1354354 1128689 658817 643892 778266 781786 795644 801208 804659 816418 928348 927460 6037749 6255999 39.85 70.9 2
13:10:22 2024-01-23 829683 817571 193982 189454 330933 336542 378979 377184 221140 218743 281530 287465 330241 333267 5501779 5925532 8010949 7728510 1439420 1483987 291982 256807 286553 287976 342663 330312 315600 315802 208466 211671 792546 763610 1678654 1666963 414810 410254 588349 594625 738188 720385 743339 742902 760311 775378 728304 804557 2272188 2390215 1354354 1136395 659755 642980 779706 779266 792226 800045 808246 813771 924992 927460 6024787 6255999 39.85 70.9 2
13:10:23 2024-01-23 830277 816041 193585 189420 330433 336507 381159 378961 220460 218930 281495 287905 330205 331346 5496327 5934805 8036906 7744424 1460038 1488345 290758 256554 287423 287203 342314 333672 314424 315802 208647 210315 793342 759499 1682431 1669096 415399 410544 589423 590878 738448 724584 744500 742938 761095 774214 724282 804557 2272188 2397031 1347857 1140790 659755 645264 783065 779536 790283 802374 802340 813456 924301 928808 6027469 6255999 39.85 70.9 2
13:10:24 2024-01-23 825301 816414 193245 189459 329898 336542 382004 377450 223817 219649 287358 286664 330241 332921 5496327 5892674 8055240 7765950 1461360 1487128 288856 256159 286692 287001 342602 330348 315370 315802 208031 210203 799688 754908 1693399 1673843 415399 410544 588913 589997 738188 725168 743293 745084 762711 774214 722430 806252 2275421 2383314 1341360 1136395 654841 642070 780811 774824 791103 807094 805567 806889 924992 931511 6009718 6256445 39.85 70.9 2
13:10:25 2024-01-23 827661 815263 193590 189386 329934 336542 378943 376618 219816 218930 282630 288163 329671 332249 5505020 5900943 7962866 7731967 1439420 1482657 289659 257096 285788 291089 338757 330348 315335 315580 208466 210315 799489 754988 1722024 1666963 411772 409543 588079 590112 742531 722462 737186 746141 757278 766472 723454 810559 2276221 2387366 1352188 1131518 656052 645023 781365 772629 791103 802374 802454 806963 930324 930195 6011861 6246620 39.85 70.9 2
13:10:27 2024-01-23 816532 816414 193459 189088 329925 337051 382814 376933 221381 219675 282847 288023 329031 333304 5486588 5867069 7904799 7697992 1413221 1479909 291644 256769 284702 291306 340775 329350 314449 315802 207816 210350 796315 759986 1698435 1659876 412392 410544 582961 589997 740176 716976 735642 742572 761388 766472 730893 808756 2279839 2400560 1342937 1118567 654650 643586 774957 772160 794504 802410 797825 809336 930044 929269 6033488 6238122 39.85 70.9 2
13:10:28 2024-01-23 816528 818151 193885 189183 333160 337621 382019 375910 219749 217654 284233 287465 328995 332712 5493153 5882916 7972017 7722923 1431556 1479909 289875 256554 284937 286396 342879 330120 313971 315838 207313 210350 793141 759242 1715652 1659876 415104 409964 583102 590416 737540 717484 743423 745084 759199 770844 728821 802389 2270573 2397581 1352188 1128985 656052 641161 774957 774824 791103 799638 802377 811682 926303 919533 6020487 6262075 39.85 70.9 2
13:10:29 2024-01-23 832020 819893 193139 189312 329791 337767 378763 378176 220358 218262 281495 286664 329707 330844 5496327 5936235 8010949 7737814 1442634 1479103 290758 255407 285860 287001 340811 329314 315557 313635 208356 210350 789967 765119 1685344 1664596 415127 410254 587334 590842 738101 719258 741364 738562 759803 772479 722430 802426 2268960 2394182 1368431 1140790 658349 643621 779706 777222 787675 798884 802454 809062 924992 926151 6026995 6268500 39.85 70.9 2
13:10:30 2024-01-23 828252 817550 192769 189321 328263 337767 378943 375489 223852 220145 282847 286273 330170 331418 5505670 5903406 8046780 7760412 1459223 1484799 288085 256194 284937 286257 341843 328355 314449 314554 207348 210363 796315 752754 1711394 1676222 414810 409386 585135 587040 735451 720348 737773 738270 761331 770880 721883 802239 2272188 2388352 1339194 1134778 653252 641161 778155 773725 788864 802482 802340 806833 926213 931576 6037180 6263550 39.85 70.9 2
13:10:31 2024-01-23 824632 815836 193896 188512 330143 337767 378871 376618 219782 218743 282866 288601 328038 331381 5497856 5886880 7972017 7732295 1438392 1484799 288996 256194 284502 287297 338686 329386 314449 314914 207996 209658 801076 754069 1686342 1664596 410572 410544 587246 588743 740323 720348 737186 739838 761388 766364 720316 806921 2272188 2397143 1316698 1131481 653252 643622 781556 772160 793138 802443 797640 806983 931537 928937 6042065 6255999 39.85 70.9 2
13:10:32 2024-01-23 815952 816414 192774 188795 328938 337071 380869 373923 224009 219118 282630 287534 329173 330344 5497856 5862139 7893534 7698686 1408502 1479650 290316 255443 283634 287203 339710 329083 314405 315580 207348 210315 794728 759986 1698549 1659876 410535 409386 580423 587909 738158 716976 735613 740959 759199 766364 728304 808756 2278220 2395436 1338696 1119579 654123 645116 772688 771897 792153 799012 798804 811532 929554 921079 6070244 6247079 39.85 70.9 2
13:10:33 2024-01-23 816532 818731 192635 188795 329400 335863 381734 376383 223852 218402 286842 285528 328216 331381 5497856 5895655 7964322 7728435 1430014 1481916 290490 255407 285610 285161 340260 329386 312068 315802 207092 209658 789967 761422 1741393 1656348 413928 409964 581529 589997 737017 716468 740056 742608 756351 766472 726682 801596 2270269 2405549 1350022 1127008 655117 639980 773945 776990 790956 798029 801312 810989 921025 919461 6032866 6256036 39.85 70.9 2
13:10:34 2024-01-23 829342 816414 192674 188791 330104 337289 378943 377220 223852 217759 283066 285797 329173 329345 5493153 5912708 8029600 7750940 1458231 1484799 287212 256589 284973 286132 340811 328320 313714 314914 207134 209875 794728 753830 1716178 1673843 413635 408231 585135 587040 734004 720348 736727 742149 761132 772843 722525 802314 2275833 2378350 1341360 1135144 652323 639692 777161 771497 787442 804826 802454 802207 920965 928863 6020487 6256445 39.85 70.9 2
13:10:35 2024-01-23 821156 816418 193555 187890 329969 335863 378871 376053 223903 217794 282666 286664 327954 331381 5496327 5895844 7951476 7728775 1436930 1481916 288085 255407 284067 286070 338793 333198 312032 314076 207313 209039 791779 752754 1679647 1664596 411153 410544 583918 587844 742269 719375 737186 741374 761315 766097 723701 804642 2273668 2397031 1350022 1121180 651321 642980 774371 769241 793388 802663 796528 805780 929006 919497 6046499 6251537 39.85 70.9 2
13:10:36 2024-01-23 818418 816414 192979 188198 329431 336813 378979 376089 219816 217537 282430 287099 327950 330844 5507221 5902790 7908370 7700299 1415810 1482027 290401 254588 284067 286396 338211 328817 312982 314914 206990 209366 793141 761615 1691557 1654420 411629 409457 583020 590379 739637 716358 737148 742718 755962 764100 721846 801818 2266136 2406801 1319614 1122245 656052 642866 773822 774824 792226 793432 795450 806870 920965 921079 6020487 6251537 39.85 70.9 2
13:10:37 2024-01-23 825800 817571 192327 188198 328405 337767 377130 373243 223887 217724 282230 285615 328216 330480 5497856 5916260 7997168 7706656 1436478 1483709 290598 254588 283833 285521 338757 333442 313648 312718 209256 209741 789372 763610 1690136 1664001 410426 405718 583264 589477 733306 717484 736727 737457 752570 771539 720280 798858 2262915 2384307 1347857 1137204 655117 639728 777161 774361 784168 798029 797825 802170 920465 919231 6000299 6251543 39.85 70.9 2
13:10:38 2024-01-23 826678 815258 192371 188198 329637 337289 377432 374066 223747 217759 279743 286699 328180 330209 5491530 5901551 7964322 7717417 1438392 1481916 288085 254980 284545 286249 339496 330191 313720 313778 208813 208934 793141 752754 1723837 1678607 410825 405790 582174 583631 734040 717263 732742 737165 760849 766436 719343 804679 2268960 2366672 1345057 1128689 648622 641161 777161 765837 784265 799454 796618 801601 920965 919497 6011861 6255999 39.85 70.9 2
13:10:39 2024-01-23 816511 815254 191730 187903 327645 333902 379015 374400 223364 218250 282031 285563 327191 330308 5497856 5853519 7925291 7713551 1431556 1483170 288820 255302 282825 285383 338579 330338 311925 315536 207638 208934 791554 751679 1707317 1659876 409304 405718 579719 583507 735451 713320 734641 741484 757017 764172 722430 802202 2271914 2393620 1323854 1117771 649545 640254 770538 765874 791103 798029 793157 804562 923647 919633 6046499 6246620 39.85 70.9 2
13:10:40 2024-01-23 816532 817305 192640 187578 328671 333938 378871 373803 220656 216978 282230 285762 327120 330308 5496327 5903406 7906600 7695497 1423866 1483170 289664 254377 283890 285307 337215 330035 312032 314621 207638 209448 791554 761971 1692881 1650656 409267 409386 583020 589579 738064 714368 737186 740691 752221 764836 720243 797686 2262915 2406529 1317493 1122208 655117 641088 771159 773725 791103 793360 795376 805706 922204 918406 6032866 6269762 39.85 70.9 2
13:10:41 2024-01-23 825800 816414 191695 187928 327874 337289 376228 373172 223938 217316 282194 285528 327156 330443 5496327 5916260 8002621 7723020 1441478 1483950 290192 254340 283405 285049 338413 329650 313720 311983 207638 208934 789967 760601 1706339 1659876 410172 405790 582997 588743 732906 715453 737186 735890 756620 766328 719601 796479 2258456 2384213 1312253 1136395 653252 638263 774957 773725 783813 793432 796544 802356 917135 923035 5990880 6246620 39.85 70.9 2
13:10:42 2024-01-23 828157 815258 191393 188029 325901 336813 376564 373208 220180 217654 279671 286230 327650 329339 5496327 5901120 7972632 7731447 1434107 1482013 290490 254769 282267 286360 337358 329440 312432 311876 207638 208352 794728 754908 1697038 1672654 408493 405111 582101 582647 733890 716348 728627 735982 756944 764100 718544 802170 2265560 2362840 1336135 1128689 650195 641124 774957 765604 786398 798029 795117 801177 924956 922382 6011861 6246632 39.85 70.9 2
13:10:43 2024-01-23 814215 815148 191691 187574 325928 333866 377661 373202 220396 217689 279635 287555 326205 330889 5512126 5884755 7893534 7673448 1417827 1481916 288926 252959 283024 284712 337121 329111 311523 313921 207638 208503 791554 761615 1669602 1650789 408004 408195 580542 588134 735973 713320 735090 736077 752221 763395 721135 797045 2263943 2407027 1341360 1121759 653252 640181 770063 772592 788791 791056 793129 804684 920370 915707 6028556 6246620 39.85 70.9 2
13:10:44 2024-01-23 825795 816414 191660 187997 326886 336338 375963 372056 220727 217480 281072 287279 326873 329829 5490092 5933965 7999289 7706618 1446757 1484024 288286 253772 283130 284180 338413 329440 311742 311729 208813 208318 794728 760054 1710877 1665026 409557 405754 582997 587279 730771 716468 737186 733734 748229 764136 716944 793019 2259701 2384975 1336216 1137204 652787 636388 774957 770368 786050 793432 795978 800000 916486 923035 6010543 6246620 39.85 70.9 2
13:10:46 2024-01-23 825890 815258 191691 187698 329403 336595 376313 376383 220453 217549 279563 286525 326979 330200 5508109 5901120 7977702 7728159 1435240 1484047 287177 254162 281477 285579 338614 329440 312696 312713 207638 208352 785841 754908 1681661 1672654 408493 404505 580537 581883 732814 715417 728627 735895 756373 763527 718544 802170 2266855 2370683 1331982 1127885 650469 640181 774957 765111 784168 793468 793084 800038 923611 921079 6032866 6252078 39.85 70.9 2
13:10:47 2024-01-23 815767 817942 191591 187753 327728 333758 377554 373957 220480 218040 279491 285762 326205 331183 5508957 5860625 7880202 7679023 1408465 1479812 288926 253737 281464 285014 336649 328842 311086 313409 207638 208503 793141 761184 1678160 1656527 408493 405790 578079 585057 735451 710303 728627 737981 752221 761780 721336 800070 2262915 2393910 1332335 1119364 651395 640671 768970 768080 786524 789908 790873 804525 924992 910448 6021793 6250998 39.85 70.8 2
13:10:48 2024-01-23 821193 817534 190953 188825 327777 336668 378230 373729 223485 217351 279743 287153 328180 328395 5495524 5906714 7987054 7709678 1433269 1479812 289179 253772 281477 283852 337358 327437 313017 312019 207638 208643 794543 760601 1680201 1659876 409657 403332 579719 585270 728881 711196 732927 733835 751156 765788 719601 795311 2254198 2369626 1338382 1131481 652323 636388 772725 770332 781547 791020 795413 801748 915691 919706 5989126 6259933 39.85 70.9 2
13:10:49 2024-01-23 825740 816418 191625 186991 325972 333938 377433 375053 220026 217013 279671 285866 325644 330163 5505705 5891819 7945671 7718780 1434107 1481916 286742 253772 281175 284614 336342 328473 311783 311073 207638 208138 800878 754444 1668403 1669096 407913 403332 580954 582435 729719 713320 726416 732659 752534 763395 715385 799805 2260713 2366561 1338212 1125480 649083 638299 773822 764518 783984 797940 792905 798677 922425 918260 6033895 6246620 39.85 70.8 2
13:10:50 2024-01-23 811906 816189 191254 186986 325893 333830 377697 373202 219758 218123 279599 284038 326135 330443 5496327 5853632 7857802 7701300 1411516 1475579 288627 252959 281175 284144 336106 329207 310579 312019 207346 208468 789967 758902 1684712 1654175 407913 405147 576815 582902 733094 708290 727520 735890 751156 757459 718681 797686 2261307 2388089 1352188 1118567 651321 641039 769510 768326 786920 791124 788367 805720 920876 913107 6032866 6242043 39.85 70.8 2
13:10:51 2024-01-23 821121 816418 191061 188739 325340 335863 375963 373202 220180 216676 279671 284279 326135 327432 5488490 5906108 7964322 7709678 1431226 1479812 287129 253737 281557 283278 337665 327437 311997 311948 207346 208283 792930 760601 1679955 1659876 409074 402694 578898 583681 728364 710155 732369 732659 749367 765788 718544 792982 2259101 2378380 1310337 1131910 651321 637176 772294 769966 780287 792839 794811 801177 914505 915707 6004589 6254117 39.85 70.8 2
13:10:52 2024-01-23 826980 815258 190491 187016 324885 333902 376528 372056 219565 217724 279599 289604 326205 329166 5488490 5895919 8020274 7747193 1456112 1482696 291254 253313 282386 282019 337665 328168 310579 311983 207346 207345 798150 754439 1695020 1669096 409267 404505 581366 581012 728881 716976 732964 734811 750717 765988 715371 796312 2266508 2370235 1304772 1128652 647610 635815 770538 765036 780802 793468 797552 797050 916449 921079 6028556 6246620 39.85 70.9 2
13:10:53 2024-01-23 820603 815836 191695 186435 327645 331776 375435 372127 219565 217013 279671 289329 324926 331160 5496327 5888308 7949646 7719057 1434107 1482013 291254 253348 281407 282846 334556 329440 311606 311038 207602 207345 787092 752216 1685101 1664596 407913 405560 580542 581196 734562 715366 731464 737273 754319 759126 715445 797599 2264235 2390997 1341360 1121759 646226 638299 770684 763910 786398 793396 786204 797505 920892 915743 6029185 6232825 39.85 70.9 2
13:10:54 2024-01-23 815952 815153 191092 186396 327371 332783 376564 373994 220026 215669 279419 284279 327265 331418 5496327 5895844 7917695 7703507 1428993 1479812 291326 252994 282698 282059 335600 328974 309135 312055 207054 207993 804251 761422 1695609 1650656 410825 405466 577041 585162 730916 710303 732779 738041 747683 762248 718906 792462 2257490 2397031 1316746 1122558 649083 634698 766958 769966 784168 791196 792564 801785 911264 911963 6027469 6242157 39.85 70.9 2
13:10:55 2024-01-23 825494 816414 190756 186818 324885 333288 375399 373208 219565 216340 279671 284867 325679 329436 5496364 5947392 8001624 7728775 1454072 1481643 287458 252783 281482 281752 336684 327437 310073 311510 207054 206412 790457 754069 1694744 1671710 409657 403153 580954 582849 727737 714090 731664 732622 752718 763934 710086 795140 2260063 2372401 1332697 1128652 647148 633554 770538 765604 779660 793396 794826 792987 911849 917721 6032866 6237241 39.85 70.9 2
13:10:56 2024-01-23 821082 815258 191358 189772 326921 332747 374310 372056 219224 216340 279402 289736 324210 331183 5501779 5887233 7949646 7709678 1432059 1475708 287234 252994 282938 281984 337419 329184 310945 311261 207238 207206 801076 750831 1691557 1663607 408493 405344 579272 581196 731741 710303 726416 737759 753678 754545 713288 793019 2264235 2386667 1313253 1116181 645305 636502 767117 762353 784168 792207 783901 796521 917172 910448 6046499 6242387 39.85 70.9 2
13:10:57 2024-01-23 814215 814531 190924 186409 325897 331776 376528 373202 219565 216004 279347 289017 326803 330948 5505705 5895844 7945671 7716146 1430014 1479106 288305 253173 284270 281606 336542 328059 308094 311912 206436 207530 783619 759242 1739353 1657704 408653 403900 576000 583491 728807 707788 732927 735987 750469 762788 718544 788451 2254198 2383239 1334051 1119364 647610 632902 764652 765604 783019 788965 793129 801214 909210 911963 6018859 6246620 39.85 70.8 2
13:10:58 2024-01-23 827883 815258 190456 186818 324885 332423 375399 372649 219224 216154 279671 284867 325907 328468 5505705 5926874 8008721 7741454 1458085 1482659 287881 252820 284142 281808 336000 327255 309462 311368 206763 206343 796467 754908 1690088 1667913 408493 402658 579719 582849 727893 713174 730773 730515 751156 763395 710123 793063 2256493 2375768 1321869 1128689 646226 633799 770538 765061 779660 791092 793129 792388 912558 915743 6028556 6242165 39.85 70.9 2
13:10:59 2024-01-23 821156 815258 191053 189772 325937 332783 374275 371535 219259 216374 279402 289432 324175 329106 5505705 5899654 7961446 7725559 1434909 1481060 287800 253208 282865 282041 334088 328436 307984 310095 206623 206378 787092 750607 1698138 1660367 408203 405524 578079 580372 730670 709152 727860 735460 752221 754581 711200 793101 2259101 2376475 1341360 1116181 643927 634521 765465 761201 784168 791056 783308 795316 915837 913253 6037787 6236965 39.85 70.9 2
13:11:00 2024-01-23 815372 815836 190478 189781 325402 331471 374310 372149 219565 214966 279009 289329 324175 329939 5501779 5915855 7919811 7700116 1430014 1479812 287234 251763 281407 281975 334591 328436 308200 309812 206472 207022 788380 763249 1686129 1648316 407334 404541 575592 584055 728881 708290 728627 735369 743506 759053 714878 788451 2253643 2397581 1358334 1119364 648622 632902 763531 765604 782748 788965 788516 797691 910618 909352 6028556 6237241 39.85 70.9 2
13:11:01 2024-01-23 825622 815836 190156 186401 325014 332495 372038 373202 219565 215001 279366 284668 324926 328468 5497889 5931382 8017644 7728435 1443540 1481652 288048 252150 282938 281634 337657 326793 309639 308257 207054 206412 800993 758374 1676841 1659876 407045 402092 578079 580111 726264 709152 728590 728761 745645 757459 711895 790497 2246108 2369663 1324034 1131518 647610 632902 769411 765604 777419 788965 790836 794765 909973 910484 5991732 6233218 39.85 70.9 2
13:11:02 2024-01-23 823500 813529 191092 189745 325866 332783 373154 373202 218730 215969 278741 286839 323965 330192 5501088 5903163 7945671 7726782 1433194 1482077 287718 252185 282539 281984 335791 327205 310250 309157 206875 206343 793141 752754 1686296 1659876 405603 404276 578898 580372 729706 710155 725791 733214 751648 755112 709585 795311 2259101 2384975 1341360 1119364 643927 635490 765737 760619 781910 788797 783803 792987 919812 913900 6024824 6237842 39.85 70.9 2
13:11:03 2024-01-23 816532 815258 190491 189851 325866 331220 377433 372720 219780 215427 278973 285668 325048 330296 5505670 5910310 7908370 7703507 1427973 1479812 288106 252185 281407 281161 334591 327437 307984 311038 206327 207022 799380 761422 1662316 1650656 407913 403332 574779 582738 728364 706286 728627 734848 743469 756872 714878 787853 2252042 2397581 1318959 1119364 647610 632902 762450 765604 781356 784455 788516 797691 909173 908674 6027469 6237714 39.85 70.8 2
13:11:04 2024-01-23 827021 816198 190252 187945 324834 333341 375300 373729 219425 215531 279419 284885 324750 328250 5497856 5934805 7992298 7701074 1432319 1481643 291736 251974 282539 281126 334322 324532 310109 308186 206472 206412 786793 759461 1696618 1659876 406179 400576 577261 582435 724722 709295 727520 727728 739251 757423 710123 788214 2244370 2369921 1364050 1128689 647610 632902 767915 765604 774948 784491 788516 792950 909210 911963 5982326 6247601 39.85 70.9 2
13:11:06 2024-01-23 825867 813346 190352 185749 326853 332639 375300 373165 218708 215634 277850 284072 323949 327141 5497856 5887120 7951462 7706807 1434107 1475616 286920 252150 282140 281984 333902 326441 308235 309157 206221 206378 791554 751679 1682308 1659876 405028 404276 577669 579549 728534 710303 724759 731549 749526 752353 710381 793101 2255881 2381595 1311133 1119364 643927 636050 765465 760087 781356 791196 783803 793068 915837 910323 6052048 6244906 39.85 70.9 2
13:11:07 2024-01-23 817694 815112 190140 189772 326844 330773 373714 370056 219320 215531 278724 289667 323688 328505 5494764 5891442 7912059 7703507 1427973 1479909 286830 251798 286346 280417 335791 327437 307268 310131 205893 206343 786793 758963 1699054 1650656 407334 402694 573084 581012 725750 705249 727520 732695 739251 756872 713288 785507 2252042 2390789 1313150 1118567 645765 631076 761370 765604 779426 784455 790540 799239 908991 907972 6029575 6246620 39.85 70.9 2
13:11:08 2024-01-23 825805 815258 189261 187685 324942 333815 372822 373202 218238 214966 278741 283928 324175 327468 5496327 5930588 8008608 7706656 1450964 1481643 287238 255839 282938 280698 334088 324532 307733 309157 206472 205701 785530 755116 1686368 1663415 407334 400893 577669 580372 723696 709152 726489 727728 745681 757423 708368 786983 2252042 2369921 1324034 1128689 643927 630593 770063 763404 777004 791051 788330 791115 907821 914400 6027747 6233104 39.85 70.8 2
13:11:09 2024-01-23 821077 815258 190254 189670 325340 329666 376365 373729 218203 215969 277850 284867 323653 329070 5496327 5897714 7951738 7706807 1428757 1480076 286007 252150 281669 281091 334053 326404 308538 310060 205211 206165 797902 748683 1681188 1660062 406179 402996 573858 576908 728327 706249 723655 733734 749453 754844 711127 793063 2260713 2384307 1339194 1113351 643434 634175 762065 760694 779327 788214 783578 799885 913443 901470 6014922 6237241 39.85 70.9 2
13:11:10 2024-01-23 816347 816038 188929 186401 324974 331704 374275 369947 218695 215600 278417 283168 326803 327128 5496327 5905218 7958998 7706594 1430014 1479905 287234 251763 281904 280512 336071 324424 307198 310060 205244 206378 794543 758699 1669971 1655350 407334 401428 571322 580170 720448 702116 727860 730314 744634 760703 713252 787508 2251335 2374152 1331885 1122558 645765 630408 764525 762636 777152 783206 790836 795279 907264 910549 5989739 6242043 39.85 70.8 2
13:11:11 2024-01-23 824363 814109 189230 186075 324978 332747 372822 370020 218168 216676 277814 284145 324175 326629 5496327 5895844 8015110 7737814 1452934 1479540 284614 251939 281904 279775 334591 324424 308164 309121 206327 206131 786793 749756 1692368 1672654 407334 401428 574779 576945 720485 709102 725237 727470 750469 761278 710270 790585 2257182 2355608 1313253 1125765 640272 629886 765737 757996 774487 789898 787247 793031 909973 911805 6014014 6227863 39.85 70.8 2
13:11:12 2024-01-23 816474 814105 189226 189705 325014 329435 374275 372675 217829 215935 277850 284468 323879 330172 5494786 5855908 7902610 7700299 1423368 1475579 285610 252115 279581 280271 335754 324424 307268 309121 204206 206343 802542 752216 1689444 1655350 404741 400594 571335 578519 727375 704002 719260 734478 746749 754771 715445 791711 2255029 2377454 1352188 1110038 643727 632792 759474 758365 777382 782032 783371 792987 910451 905405 6018315 6227586 39.85 70.8 2
13:11:13 2024-01-23 816532 815258 188597 185817 324444 330469 373679 369911 218203 214966 278439 282390 324175 326861 5486948 5891726 7947661 7700299 1427973 1475833 285517 251378 279617 279751 334591 324424 308538 309590 204849 206022 796155 754988 1685673 1656593 407260 401887 572147 578721 721670 703076 727748 730277 741525 757048 711200 783738 2244921 2366464 1366263 1118567 643469 628991 762493 758938 774911 781482 787321 792987 903985 906487 6018315 6236759 39.85 70.9 2
13:11:14 2024-01-23 821193 814677 188890 189639 325014 331440 374240 372149 217456 214932 277850 282376 324965 326400 5491606 5890275 8008608 7728699 1435278 1477712 285281 251763 279545 280005 334591 323895 307698 310273 205607 206171 786793 749219 1686571 1674090 406179 401428 574998 576464 722696 707016 721527 726696 747865 759053 710381 790460 2253643 2354694 1341360 1122558 640272 631970 765194 756384 773812 784382 786040 790739 911911 910638 6019137 6237241 39.85 70.8 2
13:11:15 2024-01-23 815347 814105 189187 189675 325014 330737 374275 369984 217829 216120 277423 284069 323618 327396 5496327 5845215 7891326 7695798 1405173 1475579 287899 255731 279365 281238 333685 324244 309374 308116 205569 206205 785206 759242 1696988 1650789 403662 400559 572147 579549 726779 700972 721342 730833 743053 752715 712207 792888 2249729 2381558 1339194 1112973 643927 632902 761370 759391 777382 782106 782688 793068 909973 901470 6019137 6236965 39.85 70.9 2
13:11:16 2024-01-23 822876 814864 189226 189639 325014 331740 373711 369911 218848 214932 277989 284069 324893 324455 5505705 5915393 7972017 7703507 1434069 1481217 286947 252630 279509 280188 335754 324015 310286 308706 205065 206205 792930 760331 1702473 1657704 405315 401283 575407 579182 720448 704215 725791 725702 742001 755693 709337 786012 2234838 2356079 1334863 1128689 645305 629220 765737 761164 773541 783206 783827 790701 905001 908637 5983683 6233104 39.85 70.8 2
13:11:17 2024-01-23 820785 814096 189299 186369 325014 330469 374240 372149 217526 214966 277423 284145 322196 328199 5496327 5895844 7917933 7722480 1431828 1478953 284902 252702 279401 280157 333794 324352 308706 308151 205208 205028 808114 750437 1677593 1660062 405028 400893 573894 574282 726779 706081 721490 728761 744414 748409 708295 788070 2252592 2369626 1337028 1113206 639999 629220 760287 755711 778520 784382 780707 790739 910618 901470 6024787 6228755 39.85 70.8 2
13:11:18 2024-01-23 811793 815258 189060 189290 325014 328706 373083 369355 217946 214932 277850 283168 322196 328432 5496327 5903555 7948264 7695421 1427454 1474678 285303 252292 279581 278610 334591 323403 308502 310748 204526 205810 794543 754908 1681067 1655599 406179 400295 571335 577427 719661 700585 723655 727728 739648 754581 710381 783738 2238019 2360794 1334863 1118567 643011 625456 760791 758902 772168 782106 785572 791865 905327 901470 5980585 6233104 39.85 70.8 2
13:11:19 2024-01-23 823456 812917 188593 186897 323010 332433 373183 369615 217305 214897 275884 283946 323166 324419 5486948 5891354 7951852 7711299 1433082 1475542 285481 252594 278791 280280 333866 323176 307233 306791 205101 205028 785206 751908 1680769 1664596 403237 399730 572606 572734 720448 704179 717259 722444 744414 753711 706217 788414 2252779 2351481 1325179 1119364 638231 630593 762990 754241 773899 782104 781575 787784 910618 911306 6013736 6227863 39.85 70.9 2
13:11:20 2024-01-23 814219 813497 188597 189299 325014 329702 373119 369095 217340 217315 276732 284069 322196 327127 5501644 5856779 7872883 7669273 1414538 1478725 287234 251991 279617 280104 333866 323931 308465 307685 205208 205524 790562 757152 1678009 1641406 402630 401428 568108 579139 724722 701584 722590 728761 736264 748445 709877 783762 2244370 2390327 1337028 1113206 645574 631076 759747 760042 776796 781002 783371 793031 902660 902847 6018315 6228642 39.85 70.9 2
13:11:21 2024-01-23 825218 816148 188632 189498 324521 329738 371707 372149 217864 216469 277599 282094 324965 326146 5505020 5938959 7997168 7706618 1451896 1481916 285481 255515 281271 278536 333866 324874 306802 307220 205244 206762 783967 754369 1701987 1659876 405603 400861 574779 577390 719661 706286 725274 724053 743053 752918 703612 783180 2244370 2367969 1315372 1127083 640272 625456 762958 756384 771621 784346 785480 783804 905150 906678 5994660 6237241 39.85 70.8 2
13:11:22 2024-01-23 820952 814105 189226 186157 324798 331455 372929 369731 217551 214863 276819 283928 324051 327250 5505785 5879905 7940406 7706807 1424675 1475542 283826 255731 279312 279154 333600 324424 306802 308186 204561 204709 791554 745476 1678722 1655350 403845 401428 570526 572697 724172 701051 717804 728244 743433 747283 707292 786065 2253643 2384194 1334863 1108458 637776 628702 756517 754241 774727 781482 779280 790404 909328 902847 6033437 6227863 39.85 70.8 2
13:11:23 2024-01-23 816418 816458 188460 186857 324341 328529 374770 368655 217317 214495 277244 281460 323026 328067 5492407 5878790 7940294 7700299 1425936 1478854 284610 255659 279509 277621 335754 322459 306514 308151 204383 205347 794543 754369 1681377 1655599 405603 400295 569718 574464 718604 699096 723692 726696 738785 754311 710381 779141 2244370 2363207 1328366 1115387 641430 625505 755846 756384 770492 779900 783542 790139 901144 902847 5963690 6232915 39.85 70.8 2
13:11:24 2024-01-23 823382 811611 187971 186635 322831 330522 372511 369175 216816 214266 275655 283204 322196 324167 5499484 5895919 7940406 7706807 1428955 1474496 284690 251991 278223 279775 333866 322423 306305 305829 204920 204993 785206 750287 1686773 1665026 401419 399166 568145 571853 719661 702080 718535 720366 738949 752715 703612 786065 2250442 2348147 1336576 1117771 637321 629183 761370 752033 771621 780932 780389 785475 908453 907825 6022483 6235252 39.85 70.9 2
13:11:26 2024-01-23 818262 813922 188791 186108 324485 328671 373183 367102 217889 216164 276078 283750 321194 324217 5504216 5860625 7859873 7672163 1407179 1471431 286356 251283 279545 279349 331561 323439 306802 307005 204275 205028 790562 758156 1677444 1641437 401456 401145 570526 577427 724722 701083 719407 726696 737632 748337 708060 783738 2244370 2386667 1334863 1110038 643011 629183 755846 756758 774948 779605 783371 792742 901525 902358 6020095 6242119 39.85 70.8 2
13:11:27 2024-01-23 825805 815691 188040 186861 323992 329666 373711 369947 217491 214083 277280 282341 322196 324564 5496327 5929580 7992298 7719057 1436478 1478052 285954 251637 279581 278536 333866 322459 306802 305829 205244 205028 797768 756610 1688076 1655599 403882 400013 572643 576981 719661 702116 724485 720330 737378 752715 702084 780842 2241303 2366561 1324034 1128689 641639 627208 764626 759539 773348 784320 783729 785942 902316 907972 5995291 6233218 39.85 70.9 2
13:11:28 2024-01-23 819755 811732 188597 186104 325014 330282 373975 370020 216816 214677 276114 282376 321229 328432 5505705 5880897 7917695 7709678 1424675 1475616 283706 255263 279315 278536 333866 323931 305903 307720 203953 204709 789967 747612 1677181 1655599 402630 400861 570342 571010 722052 701083 718535 727728 742796 747247 705717 783799 2250442 2378380 1332697 1108589 638231 628288 755408 752031 772606 780857 778907 791679 907288 897614 5999450 6224183 39.85 70.8 2
13:11:29 2024-01-23 820025 814105 187740 189294 321705 329773 373183 367655 217491 214266 275884 282416 322230 323435 5495467 5906987 7945671 7700299 1429780 1475616 285517 251637 279079 278182 333866 321670 306340 306825 204239 205028 809136 757071 1688044 1650888 403237 396921 571335 576165 717585 701083 719407 720330 736518 753779 704110 783305 2241956 2361521 1326200 1125765 642553 628173 762418 758949 768997 782106 782688 783730 899678 907961 5987454 6233104 39.85 70.8 2
13:11:30 2024-01-23 820817 812954 188597 185592 324521 330172 370002 369357 216816 214266 275462 283292 320970 326400 5496327 5879905 7919645 7700299 1432059 1475542 283493 251814 278651 278368 332855 323931 306802 306043 204239 203756 791554 748147 1681067 1655350 402630 401145 571359 572257 722599 701584 718535 726736 741745 747756 704155 783626 2245996 2374245 1330531 1113206 637321 629960 756517 752453 774764 783729 776921 786877 906683 901319 6020449 6224183 39.85 70.8 2
13:11:31 2024-01-23 813026 815258 188468 186108 322353 327679 374240 368835 216816 214083 276149 280661 321712 327164 5493153 5895693 7917471 7679023 1423903 1473533 283741 251637 279079 278244 333902 321410 306802 307005 203276 204885 800903 755163 1672643 1650656 402630 396813 568508 576464 717545 699777 720586 723127 738326 753706 706070 780138 2238532 2356371 1309012 1118567 641888 624398 758003 756384 767906 775441 783371 785475 899790 903916 5972042 6227863 39.85 70.8 2
13:11:32 2024-01-23 823456 814100 187711 186373 321092 329475 372131 367727 216665 214966 275269 281990 324700 323927 5488490 5895919 7997451 7728435 1449750 1475616 281980 255659 278651 277656 333866 323033 306802 306327 203918 204391 782031 745476 1677612 1674462 403588 396596 571335 573195 717548 702305 720586 721587 744744 754311 703575 783180 2244370 2348922 1298411 1119542 635960 624878 760791 750932 766033 780932 782688 783767 900455 902847 6009718 6223421 39.85 70.8 2
13:11:33 2024-01-23 815071 814100 188048 186108 323010 327185 371967 367368 216445 214782 275726 282376 322196 327128 5496327 5836181 7891353 7694807 1414193 1475542 283397 255263 277796 278466 332891 322423 306118 306292 203885 207027 781033 753528 1683291 1655492 401273 399021 568032 573602 719624 698601 716492 727972 740952 751046 707793 786012 2251335 2367368 1311133 1103737 636413 626855 752588 751384 771621 779900 774058 789577 905327 898627 5982326 6218207 39.85 70.8 2
13:11:34 2024-01-23 815187 815258 188748 189338 321092 328706 373711 366587 216782 214266 275886 280718 322230 324383 5483666 5896822 7917434 7694021 1425936 1474533 284374 251283 278203 279594 333685 322477 306766 308524 203776 205387 797626 757876 1673790 1655492 401273 396741 568911 576981 715554 697849 718314 719239 734477 754844 704147 782186 2230005 2354087 1328366 1119364 640272 621938 758669 755711 765728 778502 779280 786690 898836 902847 5972921 6224183 39.85 70.8 2
13:11:35 2024-01-23 822872 811768 188040 185592 323010 330516 370002 368539 216480 213637 275269 283738 321194 324455 5488490 5880897 7934636 7700299 1431556 1480711 283025 251812 278543 278167 331740 324051 306248 308524 204097 205866 782405 747612 1675640 1657704 401456 401283 570526 571976 720485 700935 717512 724456 742001 741830 702121 783342 2249164 2369921 1330531 1107670 635231 626392 754770 749833 774398 781554 776685 786107 905327 898627 6029091 6223421 39.85 70.8 2
13:11:36 2024-01-23 813605 814105 188006 185583 322783 326692 373711 367396 216631 213637 276998 280674 321229 324564 5497856 5879204 7963776 7703507 1424675 1476850 283600 251565 277652 279024 333794 321529 305903 306791 202672 204391 791318 755695 1674146 1650656 403845 398899 567266 575235 715554 696588 719370 723541 735515 748481 706253 776856 2238759 2357433 1328366 1113010 638418 623734 755345 754635 767906 775333 782688 783767 898873 898658 5972042 6224183 39.85 70.8 2
13:11:37 2024-01-23 823461 812694 187416 185588 321052 329471 370002 367691 216480 214599 276876 281587 321677 323435 5488490 5887309 7952013 7705104 1432854 1477901 283132 251283 276944 278614 331883 321220 306766 307041 203918 204357 783619 750831 1674771 1665077 400177 396813 570526 571570 717585 701083 715473 719541 738421 748337 700030 783206 2244370 2344820 1342142 1116181 636413 627335 759181 750998 770054 781002 774051 783743 908004 902847 6019948 6228349 39.85 70.8 2
13:11:38 2024-01-23 815099 813529 188010 185588 322520 327679 372131 365451 216816 214266 275040 282412 321677 326933 5497856 5913408 7878570 7662208 1408502 1475616 286141 250996 277832 278043 331812 322459 306356 306825 203811 204391 780444 757071 1683045 1647274 399012 399166 567704 573580 718378 695805 716492 722444 734441 743432 706217 782186 2241183 2372401 1332697 1108458 639999 626855 755445 755311 772716 774241 776369 783804 900786 892528 6019137 6242841 39.85 70.8 2
13:11:39 2024-01-23 825301 814109 187875 185579 322031 327715 369966 367691 217269 217995 275304 281482 321712 324419 5505594 5933461 7997017 7722480 1451828 1475579 281550 251510 278651 279024 333396 320508 306334 306825 203597 204391 792930 748683 1703862 1663765 403273 396488 568911 571976 714541 699531 718023 718224 739186 748481 701161 779178 2241183 2344820 1321869 1119364 634602 623734 756370 749796 765728 782106 776994 783743 902733 901571 6009718 6228349 39.85 70.8 2
13:11:40 2024-01-23 811906 811768 187412 185935 321128 325778 373183 367691 215475 216164 275055 281201 322961 324239 5489894 5861863 7859873 7651559 1404805 1473845 284175 250542 276714 277656 331619 321446 305903 306825 203276 203791 787586 754449 1690308 1648316 398976 396885 565663 571976 719150 693073 713875 720293 734441 745754 705717 782623 2238001 2366561 1283438 1107670 637321 625247 752202 752069 770054 772536 773376 786684 901425 892456 6000299 6218484 39.85 70.8 2
13:11:41 2024-01-23 818747 814105 187450 185588 320286 331455 369641 367215 216539 214951 275162 280749 323140 323836 5489856 5907856 7963091 7706807 1427153 1475621 283874 250506 277370 281338 331919 320437 306586 306357 203561 203756 791318 757071 1669639 1650888 400177 396741 568911 572697 714505 698106 718535 717502 733885 746124 701161 774542 2230579 2351481 1317537 1121759 639599 623734 758003 755311 764606 775369 777647 781403 893617 902172 5991732 6227863 39.85 70.8 2
13:11:42 2024-01-23 824713 815034 187868 185332 321853 330282 369713 367511 215971 215405 274670 282165 322578 323399 5496327 5874480 7940294 7681542 1430014 1473704 281980 250894 276908 277199 329809 321898 305903 306789 203561 205566 785206 748683 1665483 1654175 400073 399130 570121 571976 719150 700089 714382 721587 737669 742943 699101 781991 2241183 2367969 1326200 1110038 634602 626376 755308 749230 771621 779900 773376 783705 901786 899229 6036412 6224287 39.85 70.8 2
13:11:43 2024-01-23 814104 815116 187348 185486 320878 328651 373038 366372 215440 218030 275655 280332 320970 324239 5486948 5895919 7925291 7681542 1424396 1473704 283039 251283 278223 278239 333600 321410 305008 305829 202637 203756 802542 752754 1723911 1658749 402630 396813 565663 573195 715011 695037 718277 721896 734405 747247 702084 774450 2235098 2360701 1326200 1113206 636867 621934 751518 752033 765544 773080 780389 783767 891973 899007 5982176 6225820 39.85 70.8 2
13:11:44 2024-01-23 821193 813572 188649 185583 320981 327679 369375 365487 215868 216164 274391 280133 321229 323136 5483671 5886620 7987054 7709678 1434107 1472896 282015 251071 275637 276779 332585 319916 306802 306789 202637 203722 780444 744943 1701618 1663765 400779 395589 568069 569951 713458 698106 714146 718521 738603 747774 701161 779178 2233213 2340600 1321869 1116181 632456 623734 756517 745810 764606 780710 776501 783309 905113 900080 6010615 6228642 39.85 70.8 2
13:11:45 2024-01-23 810681 811759 187416 185345 320511 328432 369929 364356 216110 213603 274705 281973 322686 324383 5496327 5862252 7850528 7664338 1405173 1473519 283759 249732 278386 276813 330808 321446 305473 306789 202637 203722 792930 757076 1674098 1641517 396732 396885 568471 573544 717585 696588 717512 720330 733885 744701 702656 774579 2233510 2379141 1346346 1110038 638231 625284 751259 755711 771701 775204 777797 787064 891789 894512 6004589 6225820 39.85 70.8 2
13:11:47 2024-01-23 821190 813456 186669 185328 320508 329582 369966 367691 215440 217618 275233 279738 322686 323399 5486948 5912547 7997875 7706618 1452972 1474588 280855 250542 276944 281159 332585 319952 305903 306789 202637 205288 791318 747612 1701005 1659876 401383 395867 567266 569951 712350 699096 716492 718521 737632 747247 699856 774579 2235098 2341078 1319703 1121180 632456 621275 755270 749288 763412 781140 776651 781254 899790 897650 6005435 6218484 39.85 70.8 2
13:11:48 2024-01-23 811602 814141 186824 185333 321021 327723 372657 366838 215256 213421 274391 280439 322232 324347 5486948 5858085 7872952 7673730 1409838 1472657 282413 250506 275637 276779 330808 320437 305473 306789 202602 204357 822990 750607 1695768 1650656 400073 396461 563993 569548 715554 692964 711738 720330 730273 743651 702048 783305 2246616 2361521 1311133 1103068 636413 626916 749164 751421 765997 773016 771141 783309 896940 894660 5999450 6218484 39.85 70.8 2
13:11:49 2024-01-23 818747 814105 187164 185038 319082 327715 369893 364320 215509 217923 273971 280217 323140 321441 5483742 5897715 7947661 7690920 1427153 1474496 283507 249732 276908 281577 331310 319468 306334 305710 202637 203688 797626 754908 1673482 1650888 398976 394960 567266 573195 711369 695602 716492 717424 731517 747756 700020 774338 2229206 2355608 1344132 1120922 637321 623293 755445 752989 764036 775204 776156 779146 894242 900643 5981461 6215279 39.85 70.8 2
13:11:50 2024-01-23 818653 810858 187442 184417 321991 326656 368745 366587 215475 217959 274427 281960 320010 324383 5496327 5895844 7908370 7681542 1429183 1472657 281546 250470 276060 281159 330844 323952 303830 306789 202602 205000 788380 745476 1667925 1650384 398976 396849 566864 569254 718456 697787 713182 721587 738059 739251 700479 780511 2244921 2366561 1324034 1103919 634268 624619 749422 747164 768240 774205 772090 785420 901425 893731 5973308 6247317 39.85 70.8 2
13:11:51 2024-01-23 818090 812917 186863 184909 319082 327450 369893 364320 215509 217618 274391 280164 322913 323508 5479125 5896822 7926745 7690920 1425936 1474752 282094 249521 276096 281357 331847 320979 305903 306357 202037 203722 805805 755163 1667314 1654420 400928 395000 566134 571976 711918 694817 714234 718410 731869 749404 701161 776107 2226374 2351481 1326200 1116181 636413 621934 753236 750932 761324 773016 774478 779146 890985 892492 5954110 6218484 39.85 70.8 2
13:11:52 2024-01-23 821126 810549 190719 184909 319074 327185 368745 365487 215475 213569 275551 280591 326531 322156 5486948 5874518 7925291 7675047 1425861 1472657 281752 249732 274987 277008 330808 319432 304757 304208 202390 204929 792930 749756 1672023 1663607 399221 394190 567156 569193 714489 695875 710114 714892 736034 744447 699856 779104 2228385 2335626 1325975 1115387 631898 623734 755382 742535 764334 773116 769971 776860 901786 898664 6009718 6215279 39.85 70.8 2
13:11:53 2024-01-23 816259 811732 186833 184447 320760 327468 369857 364065 215509 217888 272752 281115 321328 323435 5486948 5860625 7841183 7644027 1403170 1472384 283080 248925 275866 278684 329061 323033 304257 306105 202143 204964 802542 754913 1712199 1641220 399221 395966 563957 571570 715554 690971 713266 719541 731315 739359 699993 778490 2233510 2368351 1332697 1105308 635506 625013 750039 750465 767906 770835 769971 781440 893617 893099 5991732 6209618 39.85 70.8 2
13:11:54 2024-01-23 820534 811768 190781 184478 319118 327185 367637 364065 215475 214198 273971 279738 322232 321216 5488490 5897715 7936346 7690920 1426100 1475946 282704 249447 275846 277972 330433 321207 306298 305531 201861 205252 800903 755152 1677654 1656385 399221 394069 567343 571976 710441 693000 713838 715857 732471 746808 699138 774413 2227964 2344820 1317537 1117771 635960 621494 753532 749833 760247 770835 774478 777965 892231 892492 5972042 6215279 39.85 70.8 2
13:11:55 2024-01-23 819888 810858 186829 184452 320050 328418 367637 365416 215106 217582 275859 281482 320521 322908 5486948 5888001 7917807 7696519 1431556 1472583 280946 250363 275918 277936 330433 322575 302941 306789 202425 204713 802542 745597 1673340 1653241 399789 396741 563957 567863 715407 693000 710150 718695 729949 739431 700167 776893 2234838 2360701 1325388 1100713 631000 623842 747297 743661 765162 773016 769386 783272 899975 889841 5990880 6197447 39.85 70.8 2
13:11:56 2024-01-23 817678 811768 190719 185030 318083 327150 369301 363229 215440 214348 273552 279595 322686 322992 5479125 5879170 7933148 7696983 1425861 1476813 281839 249589 275602 277848 331847 320752 304471 306356 201825 205288 807471 753905 1673790 1650888 400073 392878 562330 570356 709434 690447 712824 715398 730830 744027 701161 774450 2235209 2346483 1319703 1112145 635632 619155 751518 749266 760785 770835 773938 779146 892231 892420 5963652 6197447 39.85 70.8 2
13:11:57 2024-01-23 820470 811773 190955 184120 320045 328186 367637 365451 215440 214348 272752 281128 321328 322454 5486948 5882147 7936785 7687829 1428955 1472657 280267 248961 275846 277777 327786 320401 304080 305066 202319 204666 785206 747077 1672249 1650656 398088 396777 567266 568705 715554 696624 710187 717502 730201 738749 695005 774579 2228385 2360522 1319703 1109248 631000 623734 750488 744188 765455 774787 767711 779146 902269 893731 6011861 6197485 39.85 70.8 2
13:11:58 2024-01-23 811639 811768 190684 184155 320535 326799 369893 364356 214808 214047 273971 279351 321293 324383 5494764 5878677 7929317 7681542 1423929 1472583 281603 248925 275637 277458 331023 320715 304080 306141 201331 204713 804139 752754 1666704 1648445 398937 391980 559131 569548 709125 690882 710224 714928 729888 743396 700889 773861 2225826 2344820 1319703 1111355 634150 616464 747847 747605 759135 766463 774478 778555 891598 893731 5954110 6209682 39.85 70.8 2
13:11:59 2024-01-23 821126 809404 190407 184150 318114 327954 367386 364356 214808 214047 277756 279919 321756 323791 5489894 5876866 7908482 7662522 1424675 1472657 280553 249346 275215 277458 327556 319468 304080 304694 202425 204139 782031 748683 1672557 1650656 396959 395589 566864 568668 714541 696095 710187 715435 733885 738603 693005 774579 2235098 2357354 1317537 1108458 631000 623734 750488 746104 765728 773152 765461 777412 896222 893099 6015651 6204677 39.85 70.8 2
13:12:00 2024-01-23 811639 811800 190746 183893 320050 324960 369309 366955 215199 213869 276679 278784 320664 324311 5499525 5884755 7887909 7681398 1424882 1473450 280890 248961 276096 276608 329845 319503 302694 305926 201965 204569 800903 752987 1744688 1646305 399012 395238 562063 568741 710291 688950 716492 718521 732581 742943 701161 769906 2228754 2360701 1319703 1108458 632797 618244 747297 747642 763522 770835 773509 781477 889039 892468 5966886 6233901 39.85 70.8 2
13:12:01 2024-01-23 819888 811832 187623 184753 318790 328041 368601 364760 214006 215253 276006 279345 322125 324169 5480669 5875430 7962716 7684509 1429737 1473487 280890 249767 273918 277458 331028 320298 305043 305066 201789 204426 802542 743348 1680263 1659876 398654 392878 565663 565348 708984 693073 707527 712798 730237 742906 695041 777910 2235098 2333042 1319614 1110038 629209 621494 752202 742902 760785 773016 767674 774547 898873 892420 6001137 6209794 39.85 70.8 2
13:12:02 2024-01-23 813596 811842 188182 184143 319908 327382 370852 365142 215302 214312 272646 280164 321328 322454 5483666 5912850 7861743 7653406 1416558 1470796 281550 247774 276096 277458 327786 319208 302942 305710 201331 204139 800903 754988 1682025 1631995 398088 395553 563161 571165 713458 690971 713094 717502 726537 738802 698111 771624 2228719 2370046 1306709 1106882 634602 620104 747297 750465 765728 770835 772276 780292 889039 888549 5989370 6197372 39.85 70.8 2
13:12:03 2024-01-23 818858 811574 187659 184307 318677 327491 368155 365451 214074 214047 276055 277986 321328 321406 5482250 5853557 7975677 7690958 1424675 1470566 280680 249732 273499 277458 329845 320298 303901 304530 201648 204139 777270 742817 1697815 1659876 397805 392016 564559 565348 709288 693000 709209 711214 729971 739467 693985 774542 2235098 2333042 1321734 1110038 629209 621494 751518 740668 761361 773016 765498 776441 896940 894438 5997720 6216387 39.85 70.8 2
13:12:04 2024-01-23 815245 811122 190719 183311 320050 324636 368342 364029 215256 213447 277939 279884 320521 324490 5486948 5888591 7833766 7638575 1403424 1470566 281945 247774 274373 277263 329705 319208 303155 304994 201331 204139 788093 753830 1670033 1639109 396959 393779 562129 568741 713224 687950 708705 715435 727746 737171 700392 774450 2218842 2359119 1300531 1103663 633699 622851 747297 745589 765001 769892 769491 778846 894876 888440 6001135 6204645 39.85 70.8 2
13:12:05 2024-01-23 822951 811627 190608 184120 320892 327260 367350 366695 215233 213747 272787 278941 321328 322454 5483035 5906987 7945671 7679955 1432282 1472759 281980 248192 275215 276644 329577 318502 304115 303177 201965 204139 827942 752833 1665177 1649712 398654 393190 565663 570356 710441 693037 713094 709635 728698 739467 692968 769906 2223971 2349814 1328641 1121982 635177 620701 753697 749288 761789 772979 774366 775409 889522 896190 5996853 6197834 39.85 70.8 2
13:12:06 2024-01-23 816532 811763 186760 183800 320081 324924 368781 365487 214143 214047 272717 278889 320321 324455 5479125 5861351 7897255 7681542 1423657 1472657 279380 248961 274373 276680 328849 319208 301317 305495 201367 204139 783619 744943 1670185 1649712 398088 394405 562063 565312 712449 690447 707025 717502 729683 737207 696556 776810 2238759 2365683 1319703 1100713 629751 619921 746520 744361 763423 766247 765387 781403 897421 883479 5963652 6209105 39.85 70.8 2
13:12:08 2024-01-23 819851 811695 190612 183832 318083 328186 367307 362649 215072 213747 272682 279389 321293 320945 5482143 5906987 7949646 7688610 1433269 1474752 281480 248121 275180 276573 330406 320752 304293 302858 201613 204139 799674 754908 1663361 1648445 398088 393119 564791 569951 710441 690971 711701 710321 727464 741110 697555 770960 2226217 2346335 1313206 1119579 633661 619819 750377 747164 757988 770835 773938 773726 884136 894623 5982326 6204042 39.85 70.8 2
13:12:09 2024-01-23 816532 809331 190853 182960 319737 324852 368239 364867 214074 213747 272717 278819 320025 323363 5477569 5857733 7902886 7672163 1427973 1470566 279345 248541 274338 276343 327291 319916 301951 305661 200980 203532 788380 744411 1667827 1650656 396959 394925 563957 565312 713421 694779 712174 718446 732663 737705 695884 773124 2238483 2360638 1346346 1100713 628404 618244 746749 742770 765148 770835 765387 779109 897199 883407 6018315 6199727 39.85 70.8 2
13:12:10 2024-01-23 816259 811749 187168 184447 317088 326799 368709 362106 214109 213897 272646 277164 321293 320433 5482029 5891726 7921590 7679324 1421874 1471611 280341 248121 274338 276608 329809 319320 303119 304030 200980 204713 805805 752965 1672557 1648445 398088 393945 562618 569193 706276 689829 711234 713354 728567 743469 696866 773480 2225826 2342261 1315372 1114000 632797 616392 747297 747164 757973 766355 768803 776628 884282 892432 5944704 6199727 39.85 70.8 2
13:12:11 2024-01-23 821052 809542 187395 183241 318039 327260 366462 363229 214074 213747 274059 280995 320771 320468 5482029 5871518 7906600 7640581 1424396 1470566 279345 248157 274075 276149 329239 321207 302880 304066 201296 202963 788380 745597 1683446 1650888 397805 394226 565330 566768 714178 693830 709135 715894 731942 730057 690671 772136 2235569 2357354 1346346 1103854 628852 618208 745144 741740 764606 770835 765424 777965 892912 883407 6023440 6194542 39.85 70.8 2
13:12:12 2024-01-23 813942 811736 186613 184288 319065 324924 369273 362035 214406 213747 277793 277130 321328 321894 5489312 5886620 7921590 7662522 1421762 1472896 280001 248157 274302 275340 330540 319065 303703 305387 200735 203962 797626 751908 1662239 1650999 399789 393981 562092 566804 708391 688925 713020 713302 728765 743960 698037 767573 2225552 2344820 1317537 1108458 631000 616311 747297 746634 758659 766319 773376 774584 888373 888194 5953204 6199727 39.85 70.8 2
13:12:13 2024-01-23 821156 811736 187168 183665 317088 327491 366497 363229 214074 214348 273950 278624 321293 320397 5483035 5877321 7968350 7673542 1427936 1470566 280091 249025 275340 276359 329524 318396 303048 303744 201191 204023 800903 744411 1700360 1664596 398088 390775 562294 563571 707779 691863 708705 710321 733885 739287 692895 773311 2231923 2332770 1328366 1110038 627061 617299 749349 740655 756508 770364 765424 774380 894581 892051 5991732 6209105 39.85 70.8 2
13:12:14 2024-01-23 809496 811436 190345 182932 318074 324924 367307 363084 214109 214047 273950 278854 320025 321441 5474293 5860625 7835374 7631756 1423012 1473845 280109 248015 275495 274777 330875 321133 302880 304815 201121 203818 799265 751369 1725328 1646341 399221 392807 561332 566148 708120 689469 712787 715435 727587 739359 697803 765322 2225826 2351481 1337493 1106882 631000 616311 744088 746215 759062 766319 772276 777965 884501 888549 5946564 6204645 39.85 70.8 2
13:12:15 2024-01-23 820497 810512 187132 183788 317088 327260 368239 362649 214074 214047 273563 278487 320321 320172 5477569 5879016 7906600 7678396 1426431 1473845 279643 247980 274196 276466 325778 320298 302659 303803 201296 202681 802542 747612 1665989 1650656 395834 395660 565732 564876 709288 690935 708200 711214 729633 736664 691941 773861 2231650 2354014 1315372 1106882 628404 620067 745451 741740 762441 772470 764608 774417 889339 886865 6010543 6190348 39.85 70.8 2
13:12:16 2024-01-23 810070 811800 190172 183087 318788 324816 368155 362939 214074 213148 272717 277938 320025 323363 5482029 5882433 7927393 7668964 1423368 1473845 279875 247912 274076 275762 329257 319174 301597 304958 200071 203961 815949 751908 1666908 1646104 398088 392312 561061 566549 705886 687950 708028 711177 726401 743053 697049 765396 2225826 2342261 1313206 1108458 631000 615438 746238 745576 756508 765204 771652 774510 887080 888549 5961720 6209105 39.85 70.8 2
13:12:17 2024-01-23 819913 808724 187001 183246 317823 327260 366462 363193 214074 213747 273950 279063 320771 322600 5474179 5881082 7910505 7651522 1424675 1472657 281968 247561 273464 275762 325813 320752 300891 302857 201261 203532 791318 745476 1672133 1650999 396396 393743 563559 564440 710293 690447 708200 711250 729633 730093 692502 771001 2228754 2351481 1315372 1106095 627956 620067 747297 741740 762981 772747 765153 775521 893497 883479 6019137 6199727 39.85 70.8 2
13:12:18 2024-01-23 811556 811695 187168 183215 317158 324816 368155 362423 214074 213148 272717 277095 319836 324981 5474065 5890275 7921590 7675916 1423657 1470566 280805 247738 274738 276007 328547 318383 303155 303142 200630 204139 805805 753835 1656458 1646104 396959 392312 562129 566987 705350 688925 709209 709817 721224 739395 691916 767573 2221287 2338941 1285689 1112936 631000 617476 748964 743588 755399 765779 767129 773801 884501 891640 5954110 6192943 39.85 70.8 2
13:12:19 2024-01-23 818710 808724 187298 182925 318048 324924 365433 363229 214498 213498 273768 279546 320036 324169 5477046 5861877 7885986 7656074 1419975 1466359 278531 248541 272664 275442 327521 319393 301281 304636 200001 203818 793147 747333 1707977 1646104 396396 391944 559347 564245 708391 686417 705110 714349 727464 736445 696026 773311 2228993 2349814 1328366 1097583 630103 618244 743035 742865 762170 763554 764064 774584 886787 883371 5973193 6188519 39.85 70.8 2
13:12:20 2024-01-23 823188 811117 187132 183211 319589 324600 367717 365622 214601 212786 274689 277705 320143 323786 5477569 5906987 7936346 7672163 1435315 1472384 280001 246594 274110 275304 327521 319393 301936 301938 201261 202963 797626 752829 1667405 1649712 396959 391359 562294 566586 706386 691151 708028 708309 721323 737171 690960 764789 2216553 2342261 1337493 1116181 630726 615874 749422 743268 757454 766427 769697 769873 884501 891135 5990018 6195158 39.85 70.8 3
13:12:21 2024-01-23 816511 811795 186955 183106 318383 322705 367199 364213 214107 213270 273877 277834 319058 322908 5470260 5832945 7850528 7627614 1396377 1464438 280302 246629 272177 275340 325287 318346 299457 301938 199862 203024 807471 749537 1666858 1636858 394434 392312 556547 562756 706386 682643 700967 709817 724717 730454 693005 769869 2216553 2341990 1326200 1097622 628852 617185 738475 740691 756917 761771 763414 773829 885398 884614 5945815 6169225 39.85 70.8 3
13:12:22 2024-01-23 816235 804215 186537 182816 318237 323615 366677 363782 214040 213148 273756 276874 319317 323139 5449433 5846510 7927020 7657319 1437937 1465479 279345 250154 273464 275726 329939 317412 302024 301726 200945 203532 787586 741331 1673259 1650888 396959 392312 562129 563956 706116 689903 708200 710321 733981 743651 696779 775554 2225835 2323822 1321869 1110038 627061 616428 749422 740691 756881 775003 770008 774547 898873 898022 5996840 6200914 39.85 70.8 3
13:12:23 2024-01-23 802543 804895 187608 185297 320010 327260 368762 363084 217248 215556 272682 280639 322232 324419 5479125 5860625 7824441 7634648 1399177 1467653 287032 251991 276096 281563 327821 319432 303119 305445 203276 204357 791318 757071 1676910 1629926 398088 396461 567266 572697 717585 694545 715935 722444 730201 745599 706217 782585 2228075 2369663 1319703 1110038 639817 625505 752202 754635 771621 777914 781135 791572 900198 901353 6014922 6224145 39.85 70.8 3
13:12:24 2024-01-23 815657 807246 189299 188209 323010 329435 369857 367102 218883 215634 276007 280709 323653 326934 5479125 5912736 7997168 7719057 1446757 1472657 291736 252994 279079 276779 331847 319952 305903 306789 205893 205882 772500 751908 1674904 1650888 403237 396885 574779 575685 718640 705213 725791 726696 746602 757510 710381 790771 2247969 2360429 1319703 1125480 640272 629065 762342 757848 774487 784346 789526 791716 913601 917140 6027747 6244685 39.85 70.8 3
[truncated: 152,587 more chars]
