# Supplementary material for: Methods for Estimating the Detection and Quantification Limits of Key Substances in Beer Maturation with Electronic Noses
Source: Sensors (Basel). 2024 May 30;24(11):3520. doi: 10.3390/s24113520 (PMC11175341; doi:10.3390/s24113520)
Supplement: Supplementary file 1 [file sensors-24-03520-s001.zip › Data/Acetaldehyde/raw data/Day 1/4000ppm13.txt]

Time Date R01 R02 R03 R04 R05 R06 R07 R08 R09 R10 R11 R12 R13 R14 R15 R16 R17 R18 R19 R20 R21 R22 R23 R24 R25 R26 R27 R28 R29 R30 R31 R32 R33 R34 R35 R36 R37 R38 R39 R40 R41 R42 R43 R44 R45 R46 R47 R48 R49 R50 R51 R52 R53 R54 R55 R56 R57 R58 R59 R60 R61 R62 T01 H01 Phase
13:18:00 2024-01-23 730017 729760 226980 226950 363882 369184 391917 387357 247237 245306 300950 304683 340611 348742 4654712 5037483 7202210 6922173 1262517 1316971 333678 294189 311460 311613 355889 346377 340501 342735 237680 239343 768916 738152 1648851 1594935 494753 492589 717627 724447 915837 891794 947734 956431 1011782 1018783 984544 1088224 2363232 2495457 1466945 1205697 797670 778373 949827 947237 1003272 1009801 1040769 1049390 1178909 1183116 5480385 5657062 39.85 70.7 1
13:18:01 2024-01-23 747444 729756 226348 223337 363616 369812 392195 384391 247757 246408 299455 304895 339626 346591 4631438 5054032 7171664 6926300 1259739 1318883 333744 293626 310518 310122 354197 347578 340059 342699 237344 237864 769049 740700 1624956 1586117 494753 493984 719665 728715 916357 887999 949012 958579 1008882 1021346 980539 1088224 2355640 2477043 1492399 1203115 794830 774967 947407 950002 1004696 1009652 1037065 1046077 1178909 1185407 5489316 5653660 39.85 70.7 1
13:18:02 2024-01-23 732039 729760 225963 226954 363911 369480 390260 383241 251607 245271 299455 305853 339592 345540 4661733 5029630 7143796 6922660 1271582 1319933 333852 294838 311570 311661 356369 346668 338735 344515 237009 238005 763164 736043 1651147 1599873 497671 491949 719518 730268 915226 884226 948889 961987 1008168 1019183 983330 1094315 2358992 2486250 1486294 1217109 796532 774800 950099 952704 1002561 1010522 1040027 1052567 1186432 1181952 5481868 5655801 39.85 70.7 1
13:18:03 2024-01-23 737100 729331 226120 226790 361028 369184 391110 385310 251536 245271 301261 303027 339626 348212 4654974 4973789 7082667 6933231 1281519 1318841 332607 293044 309648 310228 357910 347687 342302 341254 236143 238650 762318 739210 1662591 1603419 495413 490779 722641 728715 908041 885481 952569 961987 1003004 1009697 983330 1097523 2367410 2471340 1486294 1213635 792569 774734 955550 950002 1000480 1006444 1038798 1057188 1188227 1180211 5513575 5665139 39.85 70.7 1
13:18:04 2024-01-23 738243 731041 226274 223960 361033 369812 391364 384967 248259 245236 301049 302570 340646 347683 4663927 4971462 7091494 6935091 1283574 1323696 332607 294082 310153 310228 355406 346377 341917 341290 236674 237970 766106 740269 1657320 1604557 495449 492241 723701 730528 908041 885490 954676 959259 1003004 1009828 983999 1099160 2370813 2471340 1486294 1212617 792005 774967 956601 952704 999059 1006480 1040313 1057208 1180961 1181988 5512049 5666151 39.85 70.7 1
13:18:05 2024-01-23 740246 729756 226120 226950 361069 372049 391641 384427 251219 245747 300084 305205 342992 345431 4656705 4933619 7096273 6940622 1289631 1322716 333401 295790 310624 308936 355441 346108 340788 342325 236178 237637 769568 734992 1641218 1604557 496540 492241 724213 730787 907659 885578 955355 961987 1004011 1017744 984035 1100727 2368278 2467837 1466945 1212617 790545 774967 956601 952704 999022 1009327 1041016 1060208 1184642 1183006 5490013 5655760 39.85 70.7 1
13:18:06 2024-01-23 742353 729501 225932 224519 362853 372248 387632 386371 248627 245096 300157 305957 342715 342267 4652241 4945169 7103091 6951945 1286864 1318877 333924 295883 309775 311135 355905 346069 340788 342577 235708 237970 771991 728693 1657369 1613777 496115 490360 722738 725988 909292 890792 955472 956431 1001878 1020701 992602 1099869 2371650 2495457 1468940 1206549 792241 781799 955550 947200 995483 1011952 1049392 1058697 1180675 1174520 5429619 5665274 39.85 70.7 1
13:18:07 2024-01-23 741205 730416 227585 223965 360925 369704 387813 385980 247096 246232 299660 302992 340576 345260 4659757 4986572 7158697 6940622 1277699 1316934 333653 293832 311166 310917 352183 346596 341508 341771 236073 237688 771991 732880 1643688 1603287 493347 492204 723664 723594 910618 894066 951670 951544 1004011 1027662 989785 1095078 2364912 2489780 1411302 1194083 791675 781435 952161 944799 999022 1016944 1047150 1052493 1170533 1181331 5413788 5659872 39.85 70.7 1
13:18:08 2024-01-23 732117 728858 226160 223960 364617 368448 387885 386740 247931 245201 299056 306928 342653 346554 4667667 5033256 7220189 6945044 1269762 1316897 332607 293832 310286 311608 354574 346559 340477 342843 236674 239449 774016 733942 1646545 1598738 494753 492589 719665 723861 917135 892093 946474 953687 1007344 1024315 985395 1088340 2364912 2506533 1425054 1206839 797670 781799 946277 946966 1003984 1009724 1041512 1052894 1181357 1186397 5485295 5659872 39.85 70.7 1
13:18:09 2024-01-23 736990 729688 226313 223332 363882 369776 391808 384355 247931 245958 299895 304861 342401 345810 4652241 5028811 7140821 6912486 1268307 1318877 333924 294082 311938 309254 354872 348180 340488 342843 235708 238005 769049 740269 1638020 1595337 496115 493984 719665 730787 916527 885578 948140 961987 1008094 1018639 981677 1091401 2358992 2480560 1466945 1208895 796532 774800 948752 954260 1005365 1014537 1036916 1056162 1187310 1190768 5471904 5646382 39.85 70.7 1
13:18:10 2024-01-23 732103 730930 225548 222861 363625 368628 390224 385402 251853 243696 300338 304861 339522 346627 4652241 4989517 7123443 6902294 1271936 1316897 333636 294082 311166 310193 356476 346069 339724 342843 236908 238708 763164 736043 1660677 1599873 497988 489668 719155 730268 913242 885481 950241 963354 1005883 1017030 983330 1094591 2369963 2480560 1516814 1222167 799649 779178 952801 955415 1003291 1010946 1039136 1056058 1190790 1182822 5514402 5665139 39.85 70.7 1
13:18:11 2024-01-23 736703 730930 226771 223960 360997 369184 391364 385545 251501 245236 300435 304597 339592 347683 4652481 4976083 7103893 6927305 1276999 1321689 333924 293420 309648 310228 354836 346632 342821 341735 236108 239043 755068 739210 1628789 1602148 496152 491126 722093 730787 909973 885481 955748 961987 1004424 1010008 983962 1099869 2373258 2471634 1488329 1215212 792808 777004 957998 952593 998948 1006408 1040276 1058359 1186629 1181915 5505789 5665139 39.85 70.7 1
13:18:12 2024-01-23 741482 729729 226069 227264 363112 372013 387957 384355 247931 245201 300338 304436 340611 344457 4639357 4924267 7097061 6912224 1290946 1318841 332679 294189 309648 309723 355655 346632 340752 342807 236108 237532 767211 732880 1648735 1604557 496892 492204 724727 730787 909973 887637 955355 961304 1004748 1020106 987424 1104046 2369087 2466877 1448338 1209911 791675 774800 956909 951544 996839 1010230 1041757 1057024 1180675 1179295 5435159 5661099 39.85 70.7 1
13:18:13 2024-01-23 737265 728880 225880 227180 362781 369776 387921 385274 251678 244824 299129 303977 340338 342447 4648923 4938135 7106386 6940346 1292620 1319067 331637 294695 309995 310228 356190 346069 340752 342843 235743 237970 766106 729737 1637363 1612553 497635 490742 724727 728161 912817 890564 955896 959539 1000470 1018281 991044 1102942 2374156 2491847 1466945 1207676 792808 780324 955550 948618 992630 1010376 1044984 1058659 1180583 1172534 5417820 5654420 39.85 70.7 1
13:18:14 2024-01-23 740347 727560 226282 223960 361024 369812 389898 387903 247237 245271 300799 303027 339626 345540 4652241 4972668 7140282 6942467 1284301 1318841 333924 294659 309812 311862 354836 346106 341508 342325 236073 237970 769049 726611 1658105 1613586 496874 491621 723729 726689 910467 891982 955673 957493 1002405 1021829 992602 1097448 2373258 2495420 1468940 1201282 791675 783712 955550 944483 996189 1010791 1049562 1057904 1178873 1172825 5435159 5647575 39.85 70.7 1
13:18:15 2024-01-23 740772 729428 226985 223175 363107 371977 387993 386432 248049 246788 297338 303977 340611 344493 4652241 4990327 7162338 6925604 1275802 1316897 333689 296206 311166 310016 353241 348216 340752 342566 238692 237688 769568 733651 1638698 1604427 494753 495035 725828 727461 914814 893161 953706 954773 1005437 1028564 992602 1097718 2363232 2496053 1434269 1195669 792569 779550 951642 945822 999022 1018454 1047897 1049130 1171363 1183006 5389777 5659533 39.85 70.7 1
13:18:17 2024-01-23 730481 727296 226282 223960 363620 368333 387993 387321 247931 245236 300993 304648 339285 346554 4649027 5023971 7202210 6912224 1265642 1316934 332642 294945 310250 311613 356898 347139 340501 344747 237009 239343 764032 734992 1648641 1598561 495459 493635 719665 724410 917135 894336 947734 956394 1008882 1018639 988668 1088377 2364912 2504327 1434529 1203292 797670 781799 947624 948618 1005409 1015477 1041512 1054254 1179746 1181568 5470227 5655760 39.85 70.7 1
13:18:18 2024-01-23 731682 728707 226945 223337 364139 369776 391088 383241 247931 245993 300338 304861 342341 345260 4642863 4990138 7134362 6903211 1267832 1319067 335437 294731 311570 309834 356369 347504 340059 344710 237344 238531 775976 734992 1643714 1599873 499006 493030 720623 731826 915876 885481 950331 965024 1008845 1021346 983330 1094591 2358992 2486250 1490364 1215212 797393 774800 950099 954058 1003984 1011663 1038545 1054067 1185518 1184496 5470383 5655760 39.85 70.7 1
13:18:19 2024-01-23 733518 728625 226282 222926 361069 369184 390812 385352 251536 244447 301261 304401 339522 346627 4645609 4972268 7082930 6935091 1277699 1320872 335813 293904 312147 310993 355228 345544 342821 342566 235743 238708 761693 740269 1630988 1602148 495413 489668 723729 730713 911947 885481 954386 962670 1005883 1009769 983999 1099906 2368947 2471340 1466945 1211828 792005 776452 955550 952704 1000480 1006444 1038761 1060208 1186543 1181915 5502643 5646382 39.85 70.7 1
13:18:20 2024-01-23 736465 728657 226120 226950 361069 372013 391364 384967 251501 245236 300090 302781 340576 346591 4642863 4943024 7090757 6933231 1288708 1320872 333653 294774 310118 310228 356213 346867 340465 342289 236473 236999 768118 733942 1648401 1604557 497635 492589 724727 730787 907968 888008 955355 961987 1004011 1019712 985432 1100764 2369963 2467837 1448338 1212617 790545 777025 956601 952704 996189 1010791 1041794 1059503 1178947 1181915 5480664 5655760 39.85 70.7 1
13:18:21 2024-01-23 742084 727560 225613 223813 363112 369884 387885 384391 251607 245201 299056 304470 339592 342447 4645515 4939499 7097784 6950001 1290736 1318792 332805 294695 310177 310953 356476 346106 341017 342591 236108 238708 769049 728693 1668987 1613777 497635 491162 724213 728161 911301 891226 955748 959259 1001168 1021346 993890 1100727 2370813 2495457 1468940 1209169 793133 781799 955550 949291 996189 1012221 1049392 1056814 1179546 1179660 5417994 5651727 39.85 70.7 1
13:18:22 2024-01-23 740084 727560 226317 227371 361069 369294 390188 387903 247237 245236 300970 305205 342956 345285 4660035 4987654 7134362 6950537 1278612 1318877 333672 294874 311606 311171 353206 346632 341785 342325 236143 237935 763768 732895 1640523 1603419 494049 492589 724727 724410 912595 894701 953165 954095 1002589 1024583 991192 1097756 2368278 2489780 1452251 1197374 793133 781799 954192 945470 1000480 1018454 1048009 1057352 1171363 1175963 5399182 5647697 39.85 70.7 1
13:18:23 2024-01-23 735246 727664 226317 226945 362676 369488 387668 387596 248520 245852 299274 306175 342027 345114 4650602 5007559 7207649 6942664 1272845 1315031 332985 295432 310286 311171 354339 347159 338699 344783 235743 237970 761774 729765 1655954 1602148 495376 494684 721712 726025 917178 889238 948889 953687 1005919 1029134 986905 1090587 2363232 2501326 1474925 1197793 796789 781799 948480 944483 1001191 1018454 1044877 1052530 1173820 1181331 5406032 5646382 39.85 70.7 1
13:18:24 2024-01-23 730815 728858 227252 224204 363039 367930 390043 387485 248243 246140 301158 304756 341991 348458 4648843 5022532 7164381 6912486 1255641 1315031 333643 293875 311166 311206 353241 347687 340273 342843 235708 238708 769049 736043 1669388 1586117 494401 493635 718645 726577 918483 887241 948177 957862 1011782 1026677 982531 1093774 2363232 2480560 1468940 1205867 796532 778337 950099 948801 1005409 1009688 1038545 1047565 1180583 1187961 5470871 5642111 39.85 70.7 1
13:18:25 2024-01-23 731581 728858 225474 224276 363739 369040 390043 384248 246609 244447 299673 305604 340851 346518 4645609 4975933 7093555 6912210 1271298 1317189 334105 294118 311166 310264 355905 345300 340477 342843 236674 238743 765525 736043 1636246 1595337 498024 491126 719665 728715 913242 883374 951670 963354 1007381 1017243 983330 1097479 2368278 2480560 1470014 1220596 795397 777236 952838 954058 1001903 1010522 1040027 1056397 1192654 1182492 5497498 5648783 39.85 70.7 1
13:18:26 2024-01-23 739748 728994 226282 223960 361060 372013 391663 386645 251642 245236 300302 304668 340646 346591 4642863 4931301 7069084 6931244 1287272 1315031 332679 294981 309648 309976 355406 346668 340752 342843 236108 237262 767211 733418 1658372 1604557 497635 492589 725754 730787 908004 887450 956789 962962 1004011 1018540 986168 1103943 2369963 2467837 1452251 1210892 790545 778103 957959 952704 996839 1013099 1045428 1064647 1185716 1184683 5441825 5655760 39.85 70.7 1
13:18:27 2024-01-23 740172 729428 226108 224433 363107 369812 387885 384391 249217 245026 299129 304648 339592 342447 4642863 4926656 7097061 6935091 1292620 1318841 331977 296623 311166 309511 355940 346632 340788 342843 235414 238041 769049 729980 1645820 1611489 498378 492241 725754 730787 912595 885287 955748 959259 999714 1020624 991897 1100727 2368278 2495457 1442470 1210030 792808 782548 958452 951544 998297 1014371 1052640 1059302 1181394 1178005 5438438 5664862 39.85 70.7 1
13:18:28 2024-01-23 739720 727296 227372 223853 360799 369884 387993 385617 247237 246063 300993 303061 340611 345016 4639077 4979741 7135195 6922135 1277063 1315068 333924 294774 315045 310699 352218 347395 341785 342843 236108 237970 763768 731850 1643418 1602282 494049 493984 724727 724447 912595 894701 953706 953418 1004011 1018639 992329 1096668 2364912 2492503 1423954 1198244 792808 780508 954834 946143 1000442 1019411 1049505 1056509 1170533 1180316 5385929 5650248 39.85 70.7 1
13:18:29 2024-01-23 728922 727041 226274 226985 363112 368333 387957 387321 251149 245236 300375 304436 342136 348212 4642386 5016831 7171403 6892495 1258877 1313382 334155 294082 310945 311679 353772 346668 340752 342483 235414 239449 775071 736043 1638461 1590627 495812 493635 718645 725511 917172 889568 948889 957899 1011065 1026066 986020 1096151 2369087 2494694 1466945 1206726 799102 780879 950099 949328 1005409 1017137 1043632 1050996 1180583 1183660 5474303 5638331 39.85 70.7 1
13:18:30 2024-01-23 733560 727050 226348 223328 363112 369812 391364 384127 247237 246408 299419 304683 339626 346028 4636243 5018864 7134362 6898184 1259296 1315031 333924 293009 311306 310228 353524 347724 339724 342843 237344 237970 767577 739210 1653653 1586117 494753 494684 721823 728715 917178 887999 951765 962962 1012605 1024965 981822 1093832 2358560 2479673 1468940 1208561 795397 774616 950287 954058 1002487 1009882 1035552 1056096 1183184 1188802 5455616 5637003 39.85 70.7 1
13:18:31 2024-01-23 728655 727591 224911 227309 363625 368369 387993 384967 251607 244276 300520 305391 339049 345540 4636243 4976647 7092945 6907556 1268584 1315031 332572 293875 311166 310699 357639 344534 340788 342843 235344 239078 770004 736043 1657620 1595337 497598 490779 719592 729802 915430 889354 951483 964002 1008296 1020142 983256 1097756 2364912 2480560 1470014 1220204 795397 776686 952838 955142 1001903 1008651 1038545 1055645 1189803 1181075 5474184 5646382 39.85 70.7 1
13:18:32 2024-01-23 735752 726614 225963 223332 360453 369776 391364 384967 247237 245065 300157 302570 339592 347155 4636243 4962812 7055929 6887546 1277946 1318877 332374 293669 309683 310228 354339 346632 342555 341531 236178 238005 769049 739223 1650041 1607693 497583 492516 724653 731826 911801 889894 958480 964002 1005437 1019264 987424 1104009 2369963 2464339 1468940 1214071 790878 774967 957959 952704 1001191 1010791 1041832 1060332 1180961 1183871 5482254 5646419 39.85 70.7 1
13:18:33 2024-01-23 743409 729724 226116 227309 363625 369524 387921 384121 251537 245236 299129 304436 339592 342447 4636243 4930165 7092945 6940622 1291659 1318841 332985 294731 310286 311171 356476 346059 341533 342591 238385 238830 759418 728693 1651249 1613699 498194 491674 724796 727387 911947 892166 954676 960906 1002589 1020624 991897 1100727 2370905 2486250 1494434 1207475 793133 780692 955550 950002 995483 1011505 1047262 1060288 1182964 1175963 5418097 5647697 39.85 70.7 1
13:18:35 2024-01-23 739538 726628 226278 227025 361069 369812 387993 387357 251431 244482 301261 305061 339626 346101 4639208 4932126 7125037 6945044 1282271 1316934 333708 294766 309995 311903 354979 345435 342194 342699 237344 237829 769049 728693 1673648 1609120 495413 491162 723701 727725 911947 894701 955392 959259 1005400 1021346 990345 1100727 2370813 2495457 1470935 1208561 793133 782909 957687 948618 996189 1012221 1050141 1059946 1180814 1176291 5409908 5646382 39.85 70.7 1
13:18:36 2024-01-23 740357 725426 227217 226950 361033 369848 390260 387357 247237 245368 301261 303061 339626 345576 4632716 4961782 7125037 6939605 1277291 1317120 333888 294666 311570 311720 355638 345924 342435 342807 236073 238005 770520 731850 1633123 1608998 494753 491126 723701 725511 912897 893433 953961 956505 1002589 1022315 990308 1100727 2370813 2492503 1470935 1207450 792569 781799 956601 950152 996189 1009652 1049599 1058697 1179135 1172752 5436805 5651727 39.85 70.7 1
13:18:37 2024-01-23 741025 725467 227372 223332 360515 369920 387993 385003 247237 246028 300375 304633 340611 345016 4636243 4981927 7150254 6933231 1277405 1317213 333274 294838 311166 310264 354921 346705 340824 341519 237849 237733 763768 730806 1633045 1602148 494049 493635 724727 723897 913242 894066 954386 954095 1004011 1024619 991897 1097248 2364912 2486250 1426593 1196532 790545 781245 954192 944799 999059 1018185 1049509 1057263 1171363 1175963 5389499 5636855 39.85 70.7 1
13:18:38 2024-01-23 727940 725426 226313 223332 361069 367556 387668 386468 247931 245236 300338 304895 340826 346664 4645698 5029630 7193923 6912224 1258872 1313382 333375 294516 310141 311572 355674 346596 340716 342843 237344 239611 767954 733942 1641601 1592889 494753 493286 719665 725474 918472 892093 946045 959465 1011782 1024546 986131 1088186 2364912 2499000 1355587 1205867 797670 781528 948752 948582 1005409 1017025 1045504 1053985 1180583 1181915 5458875 5646382 39.85 70.7 1
13:18:39 2024-01-23 733672 728871 226980 223332 363625 369740 392195 385238 247805 245993 299842 304401 342365 345774 4650602 5018864 7136021 6890439 1269213 1315249 333924 294981 312048 311252 355905 347651 339414 342843 237177 237970 771991 737873 1663383 1595337 497988 494684 719665 732867 918483 885481 950241 964039 1011029 1023597 983330 1097718 2358992 2480560 1496469 1212617 797670 776452 950287 955415 1005409 1012221 1041512 1056360 1188959 1185334 5458643 5636726 39.85 70.7 1
13:18:40 2024-01-23 733080 727523 226247 222895 361028 368592 391364 385873 248485 244784 301589 304474 341991 347217 4641170 4959477 7068475 6903211 1279525 1316897 332607 293598 310082 310193 354304 346267 341785 341735 236108 237970 760868 737624 1663379 1599873 496467 492552 724213 731826 911301 887999 955355 963354 1007344 1015482 985395 1100689 2369963 2471340 1480189 1212731 793133 776649 956601 953380 1001903 1009327 1041016 1060208 1189914 1181915 5493238 5642111 39.85 70.7 1
13:18:41 2024-01-23 740246 730657 226143 224011 362849 371723 391182 384248 248627 245131 301244 304262 342992 342267 4633484 4909233 7103204 6931244 1286864 1316184 333924 295883 309994 311135 355905 346069 341508 342325 235908 238673 769049 726611 1647809 1613777 498069 491820 722604 726540 911947 892166 955081 959259 1001132 1021350 992602 1103906 2368278 2489780 1468940 1210333 793133 781172 955550 950002 996189 1011952 1049392 1058322 1183940 1179660 5406902 5650058 39.85 70.7 1
13:18:42 2024-01-23 741205 727824 226876 224280 360853 369632 390006 387141 247096 245166 301371 303027 339592 345260 4633207 4961944 7124762 6936703 1275802 1315249 333924 294738 311166 311643 355423 345544 342302 342530 236108 237723 769049 731850 1632723 1609120 495376 491126 723152 725474 910655 894701 955318 958782 1002589 1021350 994015 1100727 2372498 2489780 1470935 1203068 793133 784020 956909 949965 996189 1012221 1051233 1060208 1180583 1180440 5420691 5658363 39.85 70.7 1
13:18:43 2024-01-23 740130 727865 227585 223965 360997 369848 387993 385545 247026 246232 299020 303695 340338 344457 4645609 4961894 7125037 6912486 1273755 1316184 333924 295998 311166 310917 354921 346668 341785 342289 236839 237970 760868 732880 1666174 1602148 494753 493984 725754 725581 914438 891762 954386 955452 1005437 1027249 991897 1097448 2364912 2488014 1450295 1196521 791675 781763 954192 944446 996189 1017931 1050481 1059841 1173514 1175780 5388804 5637003 39.85 70.7 1
13:18:44 2024-01-23 735164 725490 226274 223815 365169 369812 387849 384967 247931 245236 297302 304930 339592 342447 4630179 4975971 7153013 6912486 1273755 1316184 333454 295224 311166 311135 354304 348463 339414 342843 236073 237935 765218 728693 1633187 1602148 495376 495385 724727 727645 913242 893433 951670 956431 1005171 1030571 992602 1096153 2362351 2489780 1411302 1192622 794830 783663 951679 948052 1006867 1017967 1044728 1053797 1178038 1186327 5419766 5654456 39.85 70.7 1
13:18:45 2024-01-23 732807 726605 226976 223332 362858 372969 391917 385581 247237 245993 299310 304401 339557 348458 4630711 5023971 7143688 6903108 1254890 1315249 336654 293634 310836 311171 353241 347687 340477 342843 235708 238673 769049 737624 1651432 1586117 494753 493984 719665 728715 917178 890829 951728 959259 1013218 1027662 984729 1094591 2362351 2483204 1470935 1207794 798809 780324 951002 949855 1006867 1017967 1039877 1053242 1180675 1188802 5471232 5631412 39.85 70.7 1
13:18:46 2024-01-23 730872 727551 225352 227260 363882 368592 390224 384391 246643 244859 299842 304895 341066 346065 4624105 4962812 7062471 6893729 1272242 1316897 333375 294118 309612 310228 354304 344461 342302 342843 235743 239246 771310 736043 1636246 1595337 496504 490742 721199 728715 913242 889262 954386 961987 1008809 1017048 985221 1100707 2373258 2478368 1463909 1219553 796218 779215 957316 954058 1001777 1009327 1041512 1062443 1187748 1183623 5503739 5642355 39.85 70.7 1
13:18:47 2024-01-23 737265 727551 226696 223965 361033 369884 391364 384355 251501 245236 299056 302992 340576 346591 4633484 4924267 7050434 6912486 1286590 1317120 333924 293420 310335 309976 355370 347135 340477 341807 236473 237567 769568 733942 1656032 1603287 496892 492589 724727 731826 908416 887999 956925 963649 1006179 1022315 988943 1105369 2366497 2466877 1411302 1209920 790545 774930 957959 954699 996189 1012221 1043316 1059908 1184444 1181915 5416321 5625961 39.85 70.7 1
13:18:48 2024-01-23 733826 725435 225548 227300 360663 369480 387267 385274 251712 244447 300950 303942 339557 342447 4626878 4911342 7078410 6921588 1288818 1315239 331977 295883 310250 310699 355905 345544 341268 342843 235743 238673 769049 728693 1644830 1611407 498378 492241 725274 729802 914363 893063 957113 959111 1001694 1021236 992491 1103768 2369963 2489780 1470935 1210318 793133 781799 955550 950002 995458 1012221 1049416 1058472 1180583 1179770 5410490 5635447 39.85 70.7 1
13:18:49 2024-01-23 738147 725517 226985 223960 361065 369812 387330 386704 247237 245236 300302 302992 339592 345016 4633484 4968257 7106386 6931244 1279525 1315031 333924 295604 310213 311995 354268 345544 342338 342843 235943 238041 769049 726611 1654695 1608839 496519 492819 725312 727725 912855 894406 959164 958174 1005437 1018711 993192 1100898 2374190 2495457 1442470 1201393 792808 784020 956601 947200 999022 1009688 1050982 1056776 1180583 1176291 5431277 5646382 39.85 70.7 1
13:18:50 2024-01-23 740347 728352 227531 223803 361069 372013 390188 385581 247840 246788 300799 303730 340576 345260 4633484 4971792 7115711 6916118 1275877 1315964 333924 293899 311606 311394 352218 345581 342291 342555 238354 238425 770520 733651 1640804 1608998 496166 491638 725312 727450 911947 894701 957432 959502 1004748 1023515 993156 1100764 2373258 2495457 1470935 1205697 793133 782909 957553 949291 996189 1012221 1051008 1060257 1181217 1172534 5410360 5646105 39.85 70.7 1
13:18:51 2024-01-23 739195 721417 226343 227264 360992 369812 390188 387903 247237 245236 300799 303027 339592 345540 4624105 4944890 7123443 6902331 1273367 1316184 333166 294695 311901 310886 356645 348023 340609 342145 238354 237829 766668 730783 1631954 1601875 494401 494684 725754 727725 915189 894775 955748 953651 1003041 1024292 992329 1097485 2363232 2486250 1412479 1193967 793133 781799 954192 944446 998749 1017794 1049392 1057150 1171363 1182008 5388064 5625961 39.85 70.7 1
13:18:52 2024-01-23 731000 725267 226826 227105 364130 368628 387885 385581 247931 245236 299878 306280 339369 342483 4633484 4998286 7162338 6919343 1269355 1313442 333852 294838 310141 311465 356934 346450 340334 344420 236674 238673 763164 729765 1645767 1599699 498017 493635 719665 726540 918509 895610 950241 956468 1008882 1018422 989785 1092939 2362351 2502888 1488329 1203292 797670 782909 948298 949291 1005409 1018531 1044840 1050211 1180583 1185633 5446210 5627624 39.85 70.7 1
13:18:54 2024-01-23 731444 725431 226985 223332 363112 369740 391364 385274 247237 245993 299419 304401 339522 347610 4633484 5011681 7140821 6895502 1264323 1317083 333816 294388 312885 309688 355121 347724 338699 342843 237849 237970 767577 738152 1632613 1590627 498294 495385 722738 731826 917172 886873 948889 963354 1010349 1018350 982631 1094591 2354500 2477043 1496469 1209169 796532 774930 949425 952704 1004696 1009936 1038545 1054067 1180680 1191329 5446210 5627624 39.85 70.7 1
13:18:55 2024-01-23 728659 727555 225548 226981 364139 369184 389949 384391 246643 244824 297374 305569 345136 346065 4630179 4966673 7087160 6895502 1271060 1315249 332642 293875 310622 310086 357293 344497 342579 342843 237177 239078 765525 736043 1664342 1595337 496504 491089 719665 730268 913242 888236 954386 961987 1008131 1019903 983265 1097485 2364912 2480560 1463909 1217109 795397 777236 955550 953785 1002524 1009363 1040769 1058697 1192132 1184496 5483832 5637003 39.85 70.7 1
13:18:56 2024-01-23 733706 725471 226282 223803 360997 369480 391088 384427 251501 245236 301261 302992 339049 347390 4636035 4952484 7054669 6903108 1284339 1317120 333924 295459 310335 309976 355263 346668 341221 341807 236508 237935 760868 736043 1630732 1601948 496892 492589 724727 730787 910655 888181 955355 963354 1007381 1018426 986905 1103906 2364912 2469588 1490364 1213635 793133 777236 957959 954058 1002575 1009363 1043353 1060294 1188116 1185371 5486573 5638331 39.85 70.7 1
13:18:57 2024-01-23 741486 727037 225928 223803 363112 372013 390812 386645 248520 245747 300047 306712 342992 342109 4631737 4905025 7087879 6931244 1283188 1317189 333924 296351 310286 311171 355905 345581 341544 342843 235743 238005 757968 726611 1663672 1612632 498378 493017 724213 728678 912595 894066 955355 959259 1002589 1020706 992602 1100764 2371375 2491921 1442470 1209169 792808 781799 957959 950002 995483 1012221 1049864 1059503 1175849 1179660 5408588 5638331 39.85 70.7 1
13:18:58 2024-01-23 737265 721350 226104 224907 360781 369560 390079 387795 248452 245096 299902 305129 342992 345358 4636243 4958392 7115711 6935672 1274929 1313382 333924 293832 311166 312583 353206 346069 342579 342843 236108 238005 770520 729765 1631563 1609120 496115 491856 723701 726540 911947 891799 956752 959259 1004011 1021346 992452 1102333 2368278 2489780 1468940 1207450 793133 781799 956330 950002 994777 1009760 1050169 1060332 1179327 1179770 5394761 5646328 39.85 70.7 1
13:18:59 2024-01-23 739465 726797 227405 224276 360889 369704 387813 386560 247096 245680 300302 303061 339592 345016 4636509 4968257 7115711 6921865 1279525 1315249 333924 293832 310241 312153 354304 346106 342338 342843 235943 238005 769049 727688 1657912 1604557 494638 491509 724727 726025 913242 894701 956752 958542 1001551 1023040 993192 1102333 2370905 2490285 1442470 1205697 793133 783464 957959 948801 996189 1009724 1047903 1056814 1180583 1172643 5438429 5642111 39.85 70.7 1
13:19:00 2024-01-23 737265 728862 226178 222907 363366 371977 387921 385545 247237 246541 297428 304401 339592 342483 4632716 4986828 7134362 6887233 1274967 1314340 333924 294189 311166 311135 352218 346705 341785 342325 236108 237970 763768 731328 1640875 1599873 494753 493984 725754 725511 913242 894701 953961 953687 1005437 1024764 992602 1098848 2372498 2486250 1446382 1196091 792005 784020 954871 944446 996189 1009724 1053783 1062158 1177926 1176145 5432345 5645055 39.85 70.7 1
13:19:01 2024-01-23 737265 725467 227020 223118 363552 369884 387957 385581 247237 246615 300945 303977 339592 344748 4626878 4969212 7134362 6912486 1273755 1313382 333454 294809 311166 310699 352218 347687 341304 342566 238017 237768 766668 729765 1641930 1599873 494753 495115 724727 726577 913242 894839 955748 953687 1003004 1024256 992602 1097523 2362959 2486250 1413185 1193967 792808 781799 956439 951676 1003254 1021524 1050576 1056162 1178038 1184646 5380371 5617681 39.85 70.7 1
13:19:02 2024-01-23 728927 726746 226352 226945 363620 369040 391364 387321 247876 245821 300950 304861 339557 347683 4636243 5009705 7171365 6882602 1258008 1314315 333912 293868 311166 311832 353772 346705 340788 342843 235743 239856 765839 735239 1652300 1590627 495025 493984 719665 728443 921154 891229 948889 959259 1012568 1029006 986905 1091476 2363232 2496053 1366177 1207676 801094 781652 953174 949891 1008231 1020133 1043707 1057150 1180583 1187863 5458416 5625998 39.85 70.7 1
13:19:03 2024-01-23 730407 727332 225928 223803 362163 369740 388029 383241 246643 245614 300567 305853 339557 345576 4626878 4970469 7103091 6884350 1267535 1313382 332107 294118 311166 311206 356476 346304 340238 342843 237009 239078 764635 734992 1675896 1595065 499440 493635 719665 732867 915837 886748 953706 965662 1011782 1021350 986633 1099921 2371565 2487614 1462208 1219553 799951 780324 954834 958137 1005137 1009747 1041794 1061397 1189803 1189573 5455211 5628966 39.85 70.7 1
13:19:04 2024-01-23 731641 727364 226317 222930 361024 369220 391088 385274 251395 245236 301049 303942 340080 347400 4617512 4943934 7050434 6893729 1272390 1315249 333410 293840 309648 310228 355370 346387 342821 341483 236108 238005 767577 736043 1638459 1595337 498106 491856 723189 731826 913242 887999 957914 964613 1011129 1020866 987536 1104046 2369087 2479673 1474084 1217814 795397 778373 955550 955622 1003328 1010791 1043637 1060332 1189809 1190499 5483832 5637003 39.85 70.7 1
13:19:05 2024-01-23 737192 725703 226282 226990 361069 369920 391364 384391 251184 245271 299201 302570 339626 346627 4617236 4914888 7040833 6893729 1281594 1315249 333924 294082 309648 310228 355370 346106 340513 341807 236874 237688 768118 734467 1628829 1601010 498024 492589 724727 732756 912930 889783 958002 966402 1008296 1018390 988943 1103756 2371650 2466087 1464950 1213447 793133 778925 957959 954058 1001866 1009363 1043260 1060294 1181797 1185371 5479918 5623611 39.85 70.7 1
13:19:06 2024-01-23 738137 726678 226313 226954 363112 372049 391364 383277 251501 245236 300945 302850 339626 346101 4623579 4914888 7050434 6903108 1285255 1314099 332949 294774 309683 309976 355963 346106 340788 342843 236639 236868 765782 732880 1648301 1608839 499006 493802 726784 732867 910214 890624 961222 964002 1005437 1021077 989785 1107135 2369087 2467837 1407657 1209169 792241 777997 958638 952704 996189 1012221 1044970 1063430 1182694 1181002 5408588 5634142 39.85 70.7 1
13:19:07 2024-01-23 732352 721350 225928 224479 361069 369812 387921 386468 251536 244447 300836 303942 339557 345052 4626878 4905562 7097061 6902331 1283188 1313382 331644 295467 310286 311171 355905 345544 340501 342555 238017 238425 769049 726611 1665083 1613699 498267 492058 723766 728530 913242 892166 955355 961304 1004748 1021346 993192 1104173 2369087 2488014 1444426 1206577 793133 781245 956601 952027 995917 1012221 1047897 1060294 1183001 1181915 5399182 5628966 39.85 70.7 1
13:19:08 2024-01-23 737054 721314 225932 222891 361069 369582 387957 386776 251536 244482 300047 303977 342401 345296 4623579 4958355 7106386 6921865 1275877 1314315 332348 294588 310983 312377 356645 345960 342713 342735 238354 238567 770520 728693 1643124 1613699 499006 492241 724727 728161 913205 894701 960274 961304 1004011 1024221 993229 1103933 2370813 2491921 1472930 1209169 794830 783663 958638 952027 996189 1015509 1050346 1060294 1179254 1179660 5404727 5632983 39.85 70.7 1
13:19:09 2024-01-23 737870 721350 226317 227088 361069 369848 390224 387745 247931 245236 300011 303061 339626 345576 4620284 4937870 7106386 6939979 1273642 1315313 333816 294452 311521 311537 355387 345924 342122 342145 238354 237970 771991 731850 1639470 1604261 496166 492589 726820 724447 912595 897097 955392 956468 1003004 1018747 994676 1099906 2369874 2489780 1444426 1201580 793133 784020 956601 947237 999022 1009972 1047736 1057208 1180583 1171634 5418097 5637003 39.85 70.7 1
13:19:10 2024-01-23 738011 721408 227015 223332 361069 369884 387993 385581 247237 246028 300126 303061 339592 344493 4620284 4956732 7143796 6918851 1273718 1313271 333310 294838 311533 311135 354859 348216 340513 342843 238354 237768 758635 728578 1643150 1595337 496166 495035 726269 728715 913279 889201 955748 956505 1005919 1026196 991749 1097523 2361553 2488014 1432350 1193967 793133 781435 952838 947274 1001191 1019894 1050141 1057942 1171096 1181331 5363301 5619601 39.85 70.7 1
13:19:12 2024-01-23 732291 721318 226125 223803 362132 369812 387885 385581 251149 245236 297302 305853 345001 342519 4617512 4990063 7162846 6889458 1251309 1313382 333643 293634 309431 311755 353241 346632 340465 342843 235743 237723 757968 736043 1653850 1585610 494288 494684 719665 728715 916523 892391 951670 959259 1012120 1027553 984035 1094591 2355640 2477043 1442470 1205697 797101 779513 950136 950002 1007585 1018531 1040295 1052306 1178639 1189001 5442934 5618246 39.85 70.7 1
13:19:13 2024-01-23 731059 726524 226274 223332 364139 369776 387993 383277 251184 246028 297734 304683 339083 345541 4626089 4980947 7115356 6874535 1269762 1315249 332607 294189 314859 310264 357049 347441 339760 342843 237344 238743 764635 733942 1650971 1595337 499795 493715 719665 732867 918394 885712 954386 965662 1011782 1017597 986168 1097523 2361280 2482727 1492399 1216736 797360 776686 954192 955753 1005409 1009724 1041557 1055383 1186102 1188802 5440059 5620944 39.85 70.7 1
13:19:14 2024-01-23 732039 725435 226265 222930 361065 368664 390260 385581 248346 244991 300678 306065 342027 346518 4619002 4924186 7031783 6893729 1275183 1315313 332642 294118 310118 310660 354872 346705 342821 342084 236143 238041 769930 736043 1640387 1598738 497671 492589 724727 732073 911078 887607 956789 962855 1009655 1018463 986942 1103157 2364912 2473262 1478154 1212617 794830 778410 959319 952264 1002561 1010791 1043353 1061397 1189803 1185371 5478339 5625961 39.85 70.7 1
13:19:15 2024-01-23 738147 726456 226247 224362 362817 372248 389861 383134 248627 245131 300157 304474 342473 342230 4615220 4891565 7062508 6912982 1276109 1312449 333924 294738 310286 312153 353453 345254 341785 342807 236073 238673 759418 727688 1651981 1604153 495376 492552 725754 726540 912595 894701 958114 959222 1002968 1024244 995779 1103906 2371650 2489780 1416278 1203031 793133 784020 957959 949965 996189 1009940 1047667 1060257 1183940 1179391 5397483 5635447 39.85 70.7 1
13:19:16 2024-01-23 739365 726682 227585 223965 360853 369668 387777 385366 247061 246369 299690 303449 342582 344457 4620383 4947422 7145373 6912968 1273755 1313382 333658 294695 311606 311171 353772 348180 340716 341448 236639 237733 769568 728693 1637647 1599873 496874 495385 726784 728715 913242 894701 955355 955452 1002968 1027517 994015 1102477 2364912 2486250 1424674 1197374 792241 783663 955550 946143 1001191 1020783 1050890 1056776 1174694 1183006 5385247 5631574 39.85 70.7 1
13:19:17 2024-01-23 729667 727313 226845 224276 362930 368002 387885 386731 247931 245236 299793 304401 341066 347364 4616630 4998286 7164077 6893729 1258915 1313382 333608 293832 310068 311862 353206 347159 340716 342843 235708 239414 761324 733942 1657322 1589498 494753 493984 720110 727608 921154 893433 948852 959259 1014385 1029734 986868 1093774 2363232 2499000 1344073 1203292 799951 781799 950099 950002 1008268 1019894 1045553 1056587 1184762 1186244 5454531 5625809 39.85 70.7 1
13:19:18 2024-01-23 734123 727551 226313 223332 364139 369524 391328 383205 247931 246246 299383 304895 341751 345260 4620807 4961894 7107965 6874971 1266184 1313382 333924 295794 312048 309940 357910 348180 340515 342843 237344 237970 767577 736043 1666196 1593075 498378 495385 722738 732867 919124 888096 951632 964941 1013218 1027517 983962 1100109 2355640 2480560 1498504 1212617 798809 777004 952124 957788 1007585 1017894 1039914 1060283 1187315 1189513 5423224 5626309 39.85 70.7 1
13:19:19 2024-01-23 729830 727591 225539 227416 364139 368592 389934 385545 251783 244241 300090 306271 341066 346627 4621356 4957073 7061205 6884350 1268621 1315249 333643 294189 311827 310917 354836 344984 341978 342843 235708 239043 758750 736043 1647032 1597209 497598 491820 722604 731306 915189 889113 956430 962818 1010312 1020112 986831 1100727 2369963 2476609 1474084 1217109 797360 781435 959637 955415 1004757 1012075 1044490 1061422 1194883 1187085 5486079 5651010 39.85 70.7 1
13:19:20 2024-01-23 739720 728853 226243 227149 363872 372539 390188 383241 246609 245236 300302 305061 340576 344944 4614727 4873073 7070557 6903108 1290707 1309658 332949 296084 310726 309976 356440 346632 341508 342843 236108 238673 769049 726611 1646393 1611407 499440 493170 726269 730268 913242 889348 956714 964725 1004724 1021428 992602 1107097 2373258 2488512 1494434 1210174 792808 781435 958272 953984 998313 1013653 1050890 1062561 1187403 1184683 5397483 5627624 39.85 70.7 1
13:19:21 2024-01-23 733789 725172 226247 222895 363098 369740 387849 386160 250226 244447 299975 304154 339592 345016 4614727 4893971 7088502 6903108 1283188 1313382 333924 294902 310250 311359 355905 346314 341232 342843 235708 238637 769049 726333 1642908 1611407 498378 492589 724213 729996 913242 889201 957432 963354 1006149 1023766 995281 1107361 2369087 2494694 1444426 1205455 793133 781799 959174 950002 998259 1009688 1051008 1060294 1182964 1180579 5389777 5633862 39.85 70.7 1
13:19:22 2024-01-23 738239 720953 227011 223960 361065 369812 387957 386704 247237 245236 300956 302992 339592 344493 4614727 4949685 7106386 6903197 1275232 1313382 333924 294118 311606 311171 353206 347358 340752 342530 236108 237970 765218 730806 1642908 1599873 494753 495385 726784 728161 917665 897536 956962 958174 1008296 1028860 995119 1102432 2366497 2488014 1384777 1193967 795079 782909 955550 944483 1000480 1018372 1050141 1060208 1174694 1182008 5367475 5618246 39.85 70.7 1
13:19:23 2024-01-23 733080 725168 226243 223794 362132 369848 387885 385545 251536 245236 297662 305569 339334 342447 4614727 4958130 7153013 6903576 1270120 1312449 332409 293832 310909 311135 354304 348463 339414 342325 236108 237532 771018 728693 1633187 1601770 498373 496755 726862 728567 917141 894627 956078 960222 1009730 1029479 994722 1097485 2363879 2489780 1411302 1196521 795397 782798 952838 949965 1001903 1021337 1051144 1053694 1172062 1183623 5361560 5621933 39.85 70.7 1
13:19:24 2024-01-23 728655 724731 226282 223965 363625 368592 387921 386740 247931 245236 300126 304648 340826 347646 4614727 4989014 7177663 6893729 1257044 1309621 333340 295790 311336 312117 353737 346632 340752 342843 238017 239201 766439 734986 1637743 1592665 496874 495385 721402 727725 922412 890352 950204 959259 1014657 1032253 991155 1094621 2364912 2505365 1377914 1205008 799951 783663 950099 950002 1006837 1019894 1046497 1054254 1180583 1182749 5427136 5618246 39.85 70.7 1
13:19:25 2024-01-23 732559 725508 227015 223642 363625 369776 392195 385545 247237 245993 299842 304648 339592 347646 4614727 5005399 7136021 6884792 1251712 1313382 333643 293151 311571 311613 356628 347395 340465 342735 238017 238567 769049 738161 1626031 1588139 496874 495385 721712 728715 917209 894973 954386 961987 1012120 1030302 987424 1096153 2360671 2480560 1470935 1203068 797670 781209 952161 950002 1008268 1018631 1041794 1054104 1182837 1188802 5446210 5618246 39.85 70.7 1
13:19:26 2024-01-23 730433 725471 226822 223118 363882 369776 391364 383205 247237 245993 300993 304861 339557 345016 4614727 4989918 7097061 6865593 1263905 1315038 333708 294838 313156 309834 356934 347504 339545 342735 237849 238496 767577 736043 1644859 1590627 499006 496088 722738 732867 919160 883767 953165 964220 1013218 1026030 986131 1097756 2355640 2477043 1442470 1209169 797670 776819 950099 954736 1007280 1016944 1040769 1054104 1182964 1193043 5427136 5626074 39.85 70.7 1
13:19:27 2024-01-23 728655 726492 225889 222934 363112 368896 390812 384967 251607 243731 299733 304895 341066 346627 4614764 4940400 7051853 6895502 1272845 1313271 333528 293904 311975 310739 356934 344984 342543 342843 235849 239043 758750 737101 1633215 1595337 497598 492204 723729 731826 915839 885950 953924 964220 1010312 1020624 985432 1098267 2364912 2480560 1474084 1220204 797670 778925 954871 955415 1003984 1012221 1040239 1058659 1192096 1188222 5455616 5618246 39.85 70.7 1
13:19:28 2024-01-23 735094 721309 226274 223332 360961 368628 391088 386371 247931 245236 300836 302570 339557 347118 4614727 4926423 7053925 6894408 1282396 1315249 333924 294082 310589 310228 357656 346486 340752 341735 236839 237935 780433 736571 1637892 1601010 498378 493984 726269 732867 911947 889262 960958 964941 1011029 1019903 989748 1105519 2364912 2467837 1466945 1211865 793133 777236 959047 953614 1002487 1010791 1044877 1064983 1186304 1185407 5469197 5627624 39.85 70.7 1
13:19:30 2024-01-23 739897 727041 226443 223960 363112 372013 390188 383277 251536 244991 300302 304436 340338 344493 4619120 4886752 7072710 6907556 1292582 1315313 332265 295109 311606 310228 356226 346351 341364 342843 235743 237970 767577 726611 1650924 1609120 499440 493635 726784 730787 914401 892166 958151 963354 1002968 1021346 992602 1107135 2364912 2469993 1440936 1208449 792005 780655 959319 954058 998313 1009652 1048009 1066364 1186396 1182749 5389777 5618246 39.85 70.7 1
13:19:31 2024-01-23 733975 725521 225548 227212 360708 369776 387849 385274 251571 245368 300508 306496 342401 345529 4622305 4905589 7087735 6912795 1277797 1311462 333708 295632 310031 311643 355370 346069 342302 342843 236108 239043 760868 726611 1658470 1611407 498378 492589 724727 728715 913242 894701 958151 961987 1005437 1024764 994602 1105242 2368278 2491921 1470935 1208299 794830 781799 957959 952704 996189 1009688 1049562 1059946 1186543 1183006 5399182 5619601 39.85 70.7 1
13:19:32 2024-01-23 749672 721273 226278 222277 360776 369560 387704 387069 248452 245096 301371 304954 342027 347575 4612873 4933379 7097061 6892532 1274929 1315249 333924 295089 311166 312153 353241 345825 342821 342843 236108 238005 770520 727688 1663307 1609120 498341 492297 724727 728161 913242 897319 959590 963081 1002968 1018350 993192 1105519 2370813 2491921 1444426 1208309 795397 783464 959319 952704 996189 1009724 1052390 1059908 1180961 1181331 5389777 5627381 39.85 70.7 1
13:19:33 2024-01-23 739369 726453 227506 224276 360916 369704 390043 387413 247096 245645 301079 303027 339557 344493 4617075 4933379 7106386 6903117 1272205 1315249 333924 293832 309360 313315 353206 346106 341821 342807 236108 238005 770520 729765 1630999 1604557 496504 492589 724727 727645 913242 894406 958151 961987 1005208 1018783 995381 1105519 2369963 2495457 1470935 1208309 794830 784020 959047 950002 996189 1009846 1052628 1063014 1180997 1181331 5395541 5631574 39.85 70.7 1
13:19:34 2024-01-23 738096 726797 227391 223763 363800 369704 387921 385545 247237 246580 299842 306065 342751 342411 4608147 4951924 7134362 6893729 1274280 1309658 332715 296206 311166 311643 354339 347946 338699 342843 237177 237768 763768 726611 1627750 1595337 496892 494244 725754 728715 916357 891872 955748 959259 1008094 1030462 992415 1097485 2362351 2489780 1430431 1193967 794830 781799 954192 948618 1001903 1019976 1047996 1061359 1175437 1185554 5353016 5593656 39.85 70.7 1
13:19:35 2024-01-23 727421 721021 226274 223803 363107 369276 387704 386704 247931 245236 300338 304401 340622 347390 4605348 4981927 7103091 6869375 1249970 1309658 333924 293420 311060 310228 354304 347970 340238 342555 235708 238005 774483 738152 1620743 1586117 497753 495385 722641 731826 919160 889531 954386 962818 1013937 1027553 983999 1097712 2355640 2477043 1444426 1207450 797670 778373 950136 954260 1007585 1020857 1042513 1057001 1187310 1195557 5430151 5608867 39.85 70.7 1
13:19:36 2024-01-23 731766 728821 226178 222891 361069 368628 390812 385915 248485 243731 299799 304436 341066 346664 4608147 4928943 7028138 6865593 1272242 1313382 332642 293875 312602 310228 354304 345581 342821 341807 235743 237970 767577 736043 1628046 1595337 497635 492241 724727 732867 913242 889531 958151 962855 1011029 1021346 986868 1100727 2363879 2477043 1433033 1217146 797360 781435 958235 955415 1006188 1012148 1044490 1058172 1196583 1187925 5461120 5617908 39.85 70.7 1
13:19:37 2024-01-23 737879 726492 226766 224433 363112 372575 390812 384121 247931 245236 299945 303519 340338 345540 4602063 4881193 7050434 6893729 1290496 1312449 331942 294488 310726 310228 357910 346632 340752 342843 235743 237602 769049 728693 1651821 1609120 499440 493984 727852 732346 912595 892130 960958 962818 1003041 1018783 991192 1106784 2369874 2473905 1472930 1213635 792808 779215 961004 957863 1003291 1012221 1044877 1063430 1189803 1186244 5458733 5623611 39.85 70.7 1
13:19:38 2024-01-23 739978 725426 226274 227273 363112 372575 387957 383241 251184 245201 299310 304401 339592 342447 4598782 4870419 7055929 6883900 1288931 1315249 331942 295467 309612 310228 356190 346106 341196 342843 235908 237401 769568 728693 1650095 1609120 498378 493286 727852 732867 911947 894701 960995 962855 1005171 1024057 992994 1109320 2367401 2466877 1436188 1211738 792808 779513 959356 954736 1000395 1014188 1046367 1063052 1187274 1186462 5404727 5609872 39.85 70.7 1
13:19:39 2024-01-23 734903 721309 225574 227185 361069 369776 387267 385274 251607 244482 300945 303942 339557 342447 4602063 4887017 7059759 6893729 1278612 1309658 333924 295432 309338 311171 355406 345544 341785 342843 238084 238005 757968 725573 1653119 1610263 498378 492552 724727 728715 913242 895708 961184 960906 1007580 1026417 998269 1105369 2369087 2499000 1446382 1207413 795079 783836 959319 950002 998313 1010342 1054008 1061842 1181980 1175926 5380371 5626074 39.85 70.7 1
13:19:40 2024-01-23 737265 724740 227020 223337 361069 369848 387993 385545 246892 245271 300302 302570 339592 344493 4605348 4931114 7097061 6898273 1271936 1309658 333689 294153 311166 311171 352183 346069 342061 341807 236143 238005 760868 730259 1639980 1604557 497228 492297 726862 728763 913169 897245 961222 959539 1009730 1027144 996088 1103157 2369963 2492922 1446382 1199536 793133 784020 960729 948618 999022 1009760 1054202 1061842 1180814 1176291 5397000 5614239 39.85 70.7 1
13:19:41 2024-01-23 737265 721318 226069 222710 363112 371977 387957 385545 247237 246408 297374 303519 339592 342483 4602063 4947759 7115711 6884350 1273755 1309658 333689 295385 311166 310953 352253 347724 341304 342325 236508 237935 763768 730783 1632347 1601978 496166 496088 726784 727461 917627 894258 958480 956431 1005919 1029734 995319 1100689 2364912 2486250 1426593 1194218 793133 782909 955550 946529 1000480 1018454 1046211 1059001 1175498 1179368 5370966 5618246 39.85 70.7 1
13:19:42 2024-01-23 734123 721359 226247 223332 363952 369884 387957 385274 247237 245786 297662 304436 339557 342447 4608147 4951924 7134362 6893452 1271936 1310529 333454 293868 311166 310699 356898 347395 340465 342591 238692 237829 769568 728693 1632696 1601978 496874 496439 727262 728715 915876 893433 956962 957715 1008094 1031027 994639 1102979 2363232 2489780 1420718 1194824 794830 781799 954871 947237 1001903 1019894 1050346 1056963 1172099 1181117 5361283 5608435 39.85 70.7 1
13:19:43 2024-01-23 728927 724736 226313 226945 364644 368664 387366 386468 247237 244894 297374 307221 341066 345016 4611435 4976203 7153013 6893729 1265408 1311499 333744 295281 310031 311501 355926 346486 340369 345270 237177 239046 766106 729737 1654910 1595337 496892 493984 722701 728715 921154 893138 951670 960906 1013218 1029006 992602 1094591 2361553 2501193 1494434 1203451 799379 783748 949425 948618 1005409 1020615 1047996 1050624 1180583 1183660 5383787 5613888 39.85 70.7 1
13:19:44 2024-01-23 728927 726269 226317 223332 361051 369812 391917 385581 247458 245993 300607 303977 339049 347683 4601580 4989014 7115711 6875897 1249523 1311573 333888 293044 312934 310993 355638 346486 340334 342843 235743 238005 769049 738152 1650971 1584755 495376 495385 720526 731887 920407 888572 953027 961987 1015025 1027553 985432 1096153 2355640 2477043 1444426 1203292 796532 779550 950136 952027 1008305 1018454 1041897 1056397 1179509 1187900 5419391 5609985 39.85 70.7 1
13:19:45 2024-01-23 728410 725209 225928 224097 364139 369220 387993 382972 251219 245236 297338 304895 341245 345016 4608147 4940400 7074794 6876637 1267945 1312998 333924 293832 311606 310264 354055 342523 341544 342591 237344 238673 768511 734992 1627681 1597425 498378 492241 721712 730787 915876 890558 954386 962892 1011065 1020624 986905 1097560 2364912 2480560 1467979 1217222 797670 779104 954192 953651 1005137 1012221 1041053 1053731 1191288 1188802 5442322 5609872 39.85 70.7 1
13:19:46 2024-01-23 735789 721350 225919 223646 360997 369330 390260 383312 251149 245065 300520 302115 339626 346591 4598782 4905025 7043863 6886069 1283423 1313382 332626 293832 312490 309758 354836 346106 340752 342602 238692 237320 758635 730783 1662939 1600011 498378 493984 726820 732867 910655 889531 959737 962818 1005437 1021346 989785 1107135 2363232 2464339 1391017 1208659 793133 777272 959356 953614 999059 1009688 1044914 1063052 1186432 1182749 5399182 5609872 39.85 70.7 1
13:19:47 2024-01-23 735131 724745 225613 227256 361069 369740 387849 386645 251395 244482 300520 303977 341643 345285 4609112 4895123 7098613 6901686 1281355 1312449 333924 295432 310286 311359 356083 345057 340788 342843 235743 237970 757968 725573 1646847 1609120 498378 492589 724727 728715 913242 891835 958188 963354 1005208 1018711 993229 1105519 2364912 2488014 1444426 1206577 793133 781799 958367 952704 996189 1009769 1049420 1063430 1181834 1183116 5375733 5618022 39.85 70.7 1
13:19:49 2024-01-23 738842 721273 227828 223960 361069 369848 388029 387033 247026 245782 300084 303591 342509 344384 4603440 4949685 7126293 6884388 1274318 1313382 332481 294731 310726 310699 354304 347441 338664 342843 235778 237970 758635 726611 1635895 1595337 497671 494280 726784 728715 916486 891799 953961 956468 1005956 1024256 993192 1100764 2364912 2486250 1426593 1196425 793133 784020 955550 945285 1001814 1020615 1046211 1056963 1172099 1178461 5361560 5609985 39.85 70.7 1
13:19:50 2024-01-23 728927 724740 226810 224204 363648 368932 387777 386632 248278 245166 299981 306175 340994 345358 4601580 4982803 7158972 6884073 1257007 1309621 333142 294118 310286 310633 353241 346632 340513 342577 235379 239484 766439 731850 1642637 1589498 495413 494684 719665 727645 921154 891130 950278 959259 1012120 1029734 990488 1093536 2361553 2501114 1381827 1205090 799379 783464 950099 950002 1008305 1019625 1048009 1052530 1180583 1182749 5411346 5614208 39.85 70.7 1
13:19:51 2024-01-23 732103 726526 226876 223803 363075 369632 390928 383134 247825 246232 299383 304011 344965 344493 4605385 4961782 7087735 6849711 1261915 1309658 333924 294118 315082 309758 355940 346668 338735 342843 235379 238569 767577 735517 1673404 1590627 498378 493549 722677 732346 919197 889715 951670 963169 1013218 1024401 983999 1094293 2355640 2473533 1444426 1205734 797670 779550 950136 952704 1007552 1017807 1041021 1056397 1182964 1193228 5436238 5608699 39.85 70.7 1
13:19:52 2024-01-23 727935 727342 225439 224438 364139 369112 387957 384085 251889 244412 299697 304895 341066 345504 4599579 4919591 7023797 6856214 1268584 1312449 332642 293840 309612 310228 357133 345544 342302 342289 236073 238673 757279 736043 1633443 1595337 497988 492552 723628 731826 913242 885877 955355 964725 1010312 1021346 986131 1099869 2365716 2480560 1472049 1218468 796532 778373 955550 955142 1003235 1011505 1044340 1062158 1196471 1189845 5456876 5612709 39.85 70.7 1
13:19:53 2024-01-23 736718 721372 226247 223965 360745 369704 391051 383170 247931 245201 299201 304668 342751 344457 4595969 4867994 7052813 6884792 1287091 1316184 331906 294738 309612 309940 355905 346069 341196 342843 236073 237200 774358 730783 1658497 1604557 499795 493984 728368 732867 911947 892240 960995 965588 1005883 1018657 991022 1106747 2368278 2467837 1490364 1212453 794830 778337 961004 958063 1006080 1012148 1047480 1066283 1189656 1188856 5467322 5616474 39.85 70.7 1
13:19:54 2024-01-23 741270 726788 226208 223960 363112 369560 387596 383241 251536 245030 299056 304436 339557 342339 4595969 4868287 7042277 6884350 1289631 1313382 331906 294659 311166 310228 355940 346033 341232 342843 238253 238005 757968 726611 1639971 1609120 499795 493635 727852 731826 913242 893433 960236 964725 1005437 1024240 992602 1109187 2368278 2467837 1432350 1212768 796218 779215 962375 957456 1001866 1014298 1047480 1066283 1189803 1182749 5443048 5614239 39.85 70.7 1
13:19:55 2024-01-23 741838 727555 226239 223960 361069 369884 387539 385551 251501 245030 299310 303977 341787 342098 4605282 4891715 7079909 6903108 1275877 1313382 333924 294981 310031 311862 354268 344497 341508 342807 237344 237970 757968 726092 1654401 1604557 497635 492589 724727 727571 913242 894701 958151 961987 1003004 1018350 996051 1107172 2373258 2494694 1472930 1206465 794694 782762 960045 952593 996189 1015089 1050309 1064647 1186550 1181331 5380140 5618246 39.85 70.7 1
13:19:56 2024-01-23 737190 724740 227027 223803 360997 369776 387921 386704 247237 244991 300375 302992 339522 344457 4598508 4928836 7098016 6884792 1272167 1309658 333418 295017 311606 310699 352183 347405 340752 342048 236473 237935 765218 728693 1626736 1598738 494989 496088 726784 728161 917830 896608 955318 958137 1007432 1029293 995430 1104046 2369087 2485422 1422755 1199196 793133 784020 955550 945920 1001866 1018417 1050346 1059152 1175437 1180892 5353130 5608867 39.85 70.7 1
13:19:57 2024-01-23 728373 724736 226278 223960 363877 368297 387849 385581 247931 245201 299419 305818 340826 345260 4602063 4970469 7154725 6874695 1261191 1309584 333924 294774 310250 310380 353772 346069 340716 344515 236674 239246 761693 729765 1645005 1592889 496504 494684 721712 728763 922374 898171 953165 959111 1013108 1026355 992454 1094336 2362351 2499000 1490364 1202435 799951 784020 948973 950002 1007552 1022034 1047897 1053279 1180583 1185371 5421587 5593906 39.85 70.7 1
13:19:58 2024-01-23 728927 721147 226985 223175 363107 369184 390449 383241 247237 245993 299419 303942 341066 344457 4595969 4961782 7083934 6856214 1262517 1307727 333924 293349 311606 310193 356440 346596 338699 342843 237009 238390 764635 732895 1634319 1599487 500676 495239 723215 734432 919753 889350 954236 969166 1014546 1024510 989046 1099086 2363879 2480560 1466945 1215212 799379 777849 954192 955717 1008268 1015436 1038909 1060283 1189803 1189586 5418097 5590109 39.85 70.7 1
13:19:59 2024-01-23 730846 721314 226278 222895 360997 368592 390188 383241 247237 244447 300799 303484 341066 346591 4598782 4896131 7013792 6856214 1272242 1309658 332642 292937 309683 309475 355108 346069 342821 340739 238354 238425 766106 737101 1641853 1598561 498194 492479 725828 732867 914160 886901 958151 964220 1011782 1022449 986868 1103119 2364912 2479673 1474084 1216079 796532 778513 957590 954736 1003984 1012221 1041794 1060257 1193552 1187085 5466468 5604866 39.85 70.7 1
13:20:00 2024-01-23 737889 721399 226278 223960 363112 369884 390224 383241 247931 245201 299733 303027 339592 345260 4586590 4893732 7046496 6874971 1277946 1313382 333184 294082 312602 309945 357656 346059 341268 341627 238354 237794 771018 733932 1635398 1604261 498230 494684 726784 732867 912595 893063 960958 965588 1008845 1019903 991616 1107135 2364912 2467837 1494434 1210099 793133 777786 959319 953651 1005409 1012221 1044914 1063355 1189914 1187900 5463416 5608867 39.85 70.7 1
13:20:01 2024-01-23 740246 721309 225923 227237 363112 369452 387885 383205 247931 244824 299056 303942 341546 341857 4595969 4877744 7057696 6884350 1284708 1311462 332697 295532 309593 310557 355762 345399 341329 342699 238253 237829 780433 726611 1650527 1609120 499720 493911 726784 730787 913242 894066 961222 961987 1004724 1026212 995345 1104731 2364912 2489780 1472930 1206577 796789 782909 957959 952704 996189 1009688 1050346 1061842 1186543 1175926 5378645 5604866 39.85 70.7 1
13:20:02 2024-01-23 736740 723710 226282 227264 360997 369776 387957 386740 247237 245030 299763 303027 339557 344493 4592691 4920963 7078410 6900000 1272770 1311573 333744 295017 310799 311939 355638 344984 342302 342566 236108 237970 757968 726611 1667299 1602148 495376 493286 726862 727608 913242 894406 959553 961304 1007381 1024546 996088 1105519 2368278 2489780 1444426 1206726 793133 784020 959047 950002 996189 1009823 1054352 1063393 1179327 1181441 5373922 5614002 39.85 70.7 1
13:20:03 2024-01-23 736628 724731 226343 223019 363103 369884 387885 384967 247237 246372 299419 303061 339592 342519 4598782 4926423 7109515 6876637 1274587 1309621 331834 294118 311166 311171 356645 348860 338664 342843 235908 237768 765218 727532 1631562 1595337 497598 494244 726784 728715 917011 894775 955318 956468 1005883 1025740 993156 1100727 2364912 2482690 1452251 1194218 793133 784020 955550 946529 999022 1019173 1050309 1060257 1177303 1183006 5369226 5599488 39.85 70.7 1
13:20:04 2024-01-23 731000 724736 226274 223956 363911 369776 387849 384967 247931 245236 297662 305818 345866 342483 4604297 4985966 7143872 6874971 1256161 1310650 336525 294082 311166 312117 353737 347405 340645 345039 236108 239449 764923 732895 1634138 1586117 496504 495035 721712 728715 922225 894775 951670 961987 1012120 1028751 991897 1096973 2360671 2499000 1401116 1204229 799951 783464 950099 950002 1008305 1021150 1047920 1054104 1182090 1189001 5427122 5593844 39.85 70.7 1
13:20:05 2024-01-23 731000 725763 226278 223337 363625 369812 391364 383241 247931 246028 299129 306928 341883 345249 4599872 4939519 7089261 6866008 1263419 1309658 333708 294488 309856 310264 356476 345544 339450 342843 237009 238708 763164 733418 1637358 1594205 499795 493984 721823 731531 922053 888096 955748 968442 1013937 1018747 989046 1099906 2361234 2480560 1510583 1214970 799379 778373 955550 957109 1008268 1015690 1043437 1060321 1188651 1188743 5411623 5593958 39.85 70.7 1
13:20:07 2024-01-23 731526 724736 226274 223803 360997 368932 391110 386645 247754 245474 301006 304776 342027 346409 4594008 4893732 7023797 6868684 1284062 1312449 332643 293456 310118 310193 357403 346069 340716 342843 236438 237200 762923 730783 1660275 1599873 498378 493984 726820 731430 910655 889568 960995 965625 1008882 1018747 991192 1107135 2364912 2467837 1446382 1210099 793133 777236 959319 955446 1002524 1012221 1045026 1063430 1189803 1186180 5434952 5605973 39.85 70.7 1
13:20:08 2024-01-23 739465 726168 226069 224362 360925 369668 387704 383134 248627 245061 299660 304534 339522 342062 4582437 4875400 7050434 6884350 1278574 1312449 333924 295017 309812 310699 355370 345020 340394 342843 235743 238708 766106 725573 1653593 1608839 498378 492589 724727 728715 913242 891808 958188 963354 1002968 1018494 994639 1105519 2364912 2486250 1442470 1208309 793133 781799 957959 952704 996189 1012221 1050169 1063393 1181834 1184793 5383871 5622046 39.85 70.7 1
13:20:09 2024-01-23 737265 724731 226906 224276 360808 369632 387777 385581 247237 245030 300338 303244 341919 346473 4598782 4919351 7097061 6874971 1270120 1309658 332985 294503 311166 310953 354921 346069 341785 341771 236143 237970 769049 729737 1641226 1595337 494753 494501 726784 726540 914363 898595 956752 959259 1005883 1018422 996088 1100764 2371650 2488014 1444426 1199871 793133 784020 957959 947237 1000480 1015473 1056495 1059983 1183919 1180477 5401772 5603277 39.85 70.7 1
13:20:10 2024-01-23 736740 726526 226243 222702 363103 369848 387596 385131 247663 245993 299383 303942 339557 344749 4598782 4919314 7106386 6873247 1269175 1309621 332445 295017 311166 310917 354020 347405 338699 342843 235908 237567 760064 726611 1636246 1595337 497635 494244 726784 729750 915876 894406 955355 956468 1005883 1027553 993156 1103119 2364912 2482727 1424674 1197374 793133 784020 956439 945822 1003290 1022305 1053035 1059002 1178038 1185523 5367775 5593453 39.85 70.7 1
13:20:11 2024-01-23 728927 726103 226178 223803 364649 369740 387267 384967 248278 245030 299858 306280 340826 342555 4598782 4972254 7158972 6874971 1260289 1306800 333924 293832 310213 311679 353772 345815 340238 342843 236507 239449 760222 729765 1634776 1592616 496504 494684 721712 727645 921154 894701 951670 959259 1013937 1027299 992329 1094591 2361553 2501188 1435867 1203292 801667 783873 951642 952630 1009429 1021268 1048458 1056851 1183866 1187591 5408588 5599488 39.85 70.7 1
13:20:12 2024-01-23 730995 725435 226317 223332 363882 369480 390812 383205 247237 245993 297266 304436 341342 344457 4592691 4943822 7069084 6856214 1262517 1309621 333442 292902 311166 310264 355940 346351 339724 342843 237009 238708 764635 731850 1634494 1595337 500434 494684 720562 733022 919849 886943 955896 968479 1012120 1018422 989748 1099906 2355640 2488512 1496469 1216079 801094 779215 955513 958137 1008231 1017247 1041794 1060208 1186065 1192270 5410539 5600870 39.85 70.7 1
13:20:13 2024-01-23 732101 724736 226278 223960 360997 368664 390224 386645 247237 244859 300157 303027 339049 346664 4592691 4917358 7013792 6856214 1268621 1309621 332642 293875 309648 310699 354055 344534 342821 341771 235743 239078 762612 736043 1640401 1595337 498378 492204 724213 732346 915876 889531 957470 964904 1013218 1023040 988906 1103971 2367401 2478368 1476119 1219553 797360 780879 956636 955415 1004696 1012221 1044490 1059115 1200475 1186180 5453533 5589734 39.85 70.7 1
13:20:14 2024-01-23 738147 721309 226478 223332 361033 369884 390224 383205 247931 244991 299383 302570 339557 345540 4585351 4839219 7031783 6874971 1284670 1309658 331672 294695 311166 310228 355406 346363 340752 342843 235743 238541 767577 726611 1647297 1607977 499795 493984 726820 730787 914363 889238 961184 964576 1005216 1025691 996848 1106195 2366497 2491151 1481906 1205680 793133 781799 960283 954058 996189 1009652 1048033 1064647 1185518 1181915 5380371 5608867 39.85 70.7 1
13:20:15 2024-01-23 748532 723710 226317 227140 360016 369480 387957 387321 247237 244447 299092 303027 339049 342519 4598782 4916150 7069084 6874695 1268307 1307727 333454 293420 311166 310815 354670 345300 341821 342577 235743 237970 757968 727688 1637675 1604557 497598 492333 726862 729802 914776 893661 961222 959111 1009730 1027144 998269 1106820 2368278 2490730 1444426 1205951 793133 784020 958638 951544 999769 1015241 1054202 1059152 1180583 1178826 5398905 5597501 39.85 70.7 1
13:20:16 2024-01-23 733789 724740 226282 223019 363103 369884 387632 384391 247237 246028 297662 303977 339557 342447 4589416 4924107 7106386 6874971 1269213 1308692 332985 293832 311166 310264 353241 347196 340752 342325 236143 237602 763768 729102 1645536 1599487 496166 495129 728331 728567 917793 894406 959164 959259 1008131 1030462 994639 1104046 2362351 2482727 1415068 1194824 793133 783193 955550 947237 1001191 1019976 1050982 1059503 1175498 1183006 5341506 5585741 39.85 70.7 1
13:20:17 2024-01-23 726788 725172 226300 227140 363112 367520 387885 386432 247719 245030 297518 304930 340587 346101 4595969 4972668 7158972 6868684 1251309 1305837 333643 295374 311166 311643 352218 346377 340226 342555 238017 239537 765839 734986 1629841 1588139 497228 496088 721675 729802 922462 891835 951670 965024 1015025 1030193 991192 1094591 2363232 2495457 1362265 1209798 799951 782354 951485 950002 1008305 1019898 1048009 1057263 1182694 1186216 5403832 5599488 39.85 70.7 1
13:20:18 2024-01-23 728922 721314 226313 222931 363112 369740 390224 382632 247237 245821 297302 304436 339049 344529 4586590 4954445 7069084 6841952 1258915 1305566 333708 294588 311644 309980 356369 346486 339342 342807 237344 238531 764635 731830 1689162 1595337 499795 496088 720562 736002 921154 889086 953706 967792 1014657 1018567 988906 1100727 2353052 2478801 1488329 1212617 799951 776649 954192 956431 1009739 1015509 1038918 1060283 1184421 1193928 5402643 5595494 39.85 70.7 1
13:20:19 2024-01-23 730727 721278 226274 222900 361033 370589 390224 383277 251149 243731 299945 305133 340587 346591 4583319 4893906 6994481 6858854 1281068 1309510 333310 293832 312934 310086 356934 345399 340609 342145 238421 237567 755776 733418 1638971 1602148 498378 494684 727336 732503 914160 890829 960995 965662 1008882 1021346 991192 1107135 2364912 2462121 1488329 1210174 795397 778373 959356 955040 1003984 1012221 1046516 1066364 1189803 1186180 5442746 5599488 39.85 70.7 1
13:20:20 2024-01-23 737116 724736 226125 223646 361069 369812 387575 383241 251571 244859 299092 305097 344930 342411 4598782 4868472 7065361 6904934 1273755 1311573 333780 296009 309630 311171 354339 344534 341821 342278 237680 238506 757968 724537 1649877 1604557 499720 492589 724727 728715 913242 893772 959553 963354 1005208 1024583 995381 1106345 2364912 2488014 1452251 1207450 794830 782354 959047 952704 996189 1009787 1050346 1063467 1180997 1182168 5362373 5599488 39.85 70.7 1
13:20:21 2024-01-23 736102 723705 227015 223332 361060 369884 387957 384391 246892 245614 299455 302605 339049 342519 4582876 4926423 7100136 6876637 1268445 1307727 332949 295998 311423 311064 354304 348439 340238 342843 236143 237864 772468 726611 1643886 1595337 497671 495013 727852 728715 917665 897245 958151 958579 1006668 1025740 994639 1103157 2364912 2480968 1450295 1197374 793133 784020 956601 945994 999650 1020697 1051130 1059983 1175498 1181952 5337677 5591505 39.85 70.7 1
13:20:22 2024-01-23 727893 723957 226335 226954 363107 367556 387921 386468 247931 245236 300338 304895 340108 347144 4601002 4986761 7115356 6851324 1252607 1307727 333924 294118 310589 309254 355926 347687 340238 342591 235943 238708 769049 736043 1627990 1586117 498106 494280 722677 731826 919849 893433 953010 961987 1016536 1028751 989785 1096705 2358200 2488014 1444426 1210662 799951 782909 952838 952027 1009739 1021337 1045026 1058772 1182964 1186180 5407726 5595494 39.85 70.7 1
13:20:23 2024-01-23 728655 721318 226317 223337 362132 369776 390224 385005 248137 246471 299129 305573 341066 344871 4596864 4928943 7062621 6860696 1262517 1309634 332677 293420 311631 311135 355370 344497 340752 342843 235379 239078 761693 734992 1637358 1595337 499795 492589 723701 732346 917209 892166 955392 968479 1012120 1024583 989785 1100727 2360509 2482727 1494434 1216736 799951 778961 955550 957862 1008305 1015726 1044236 1060288 1190408 1189586 5403870 5595494 39.85 70.7 1
13:20:24 2024-01-23 731531 721314 226108 224208 360745 369524 391110 384284 247931 245131 301116 304776 341787 345883 4589416 4877666 7031783 6865593 1284062 1309584 331368 293832 311828 309723 357910 346033 340752 342843 236073 236999 757871 730259 1641609 1604557 499795 494684 728368 732867 913242 892130 960995 965588 1007344 1024510 992602 1108361 2364912 2462121 1466945 1212617 795397 778925 959319 953614 1005409 1012221 1047897 1065705 1189531 1186180 5458643 5606987 39.85 70.7 1
13:20:26 2024-01-23 740957 726797 226143 224276 362967 369704 387668 385551 248591 245096 299806 303907 341066 341821 4586590 4859199 7022234 6884792 1279235 1309621 333924 295883 310250 311171 355334 345264 341221 342807 236073 237970 757968 725573 1650130 1611407 499795 493286 724727 730268 915189 896887 959553 964725 1004424 1018350 995345 1106308 2364912 2489780 1472930 1206301 795079 782909 959319 954736 998259 1009688 1050309 1063393 1181724 1181148 5384024 5612709 39.85 70.7 1
13:20:27 2024-01-23 736298 725759 228089 223925 360817 369776 387885 385238 247237 245614 299866 302992 341787 344189 4586423 4914754 7106386 6865593 1270044 1305837 332913 295203 311166 310664 353985 346632 340477 342566 236143 237567 769568 726611 1628476 1595337 496892 495481 726784 728678 916320 894480 957432 957825 1007381 1029115 994602 1103906 2369689 2484084 1422755 1197491 792808 785692 957590 948582 1001191 1018417 1056875 1063052 1181357 1182932 5390565 5603277 39.85 70.7 1
13:20:28 2024-01-23 733080 724736 226282 223332 365019 369704 387813 383241 247931 245579 297302 304721 339285 342447 4589416 4934623 7115711 6875400 1269213 1308655 332913 294981 311166 311381 353737 347405 340238 342843 236473 237567 769568 726611 1640683 1595337 496892 494977 728368 728161 915876 898595 958114 959259 1008845 1024256 996051 1103906 2368278 2484488 1422755 1199871 793133 786250 959325 950866 1003290 1021341 1053919 1062939 1179714 1188158 5349180 5597501 39.85 70.7 1
13:20:29 2024-01-23 728890 724736 226282 227336 364130 368628 387740 385545 247237 245201 299056 305569 340587 346028 4586590 4990704 7118109 6856214 1252069 1305837 333608 294046 311166 310815 353206 345998 340716 342843 235708 239210 761892 731850 1627958 1586117 496115 495385 721199 728715 922260 891799 951670 961987 1013589 1030462 991624 1095372 2360671 2495088 1354868 1206813 802240 784781 951679 953306 1011138 1021191 1047480 1053620 1183950 1191059 5420691 5577728 39.85 70.7 1
13:20:30 2024-01-23 728410 727562 226278 223337 364139 369184 387921 382060 247931 245236 299677 306496 338792 344457 4583319 4938295 7065519 6849716 1263753 1307690 333924 293832 311606 311135 356190 345544 339688 344602 237177 238673 764635 732895 1636567 1595337 500944 494684 721712 732503 917135 889262 955044 967755 1014657 1027517 986905 1101494 2359548 2481892 1496469 1212580 799951 779215 954834 958137 1008268 1018190 1041512 1060208 1186065 1193043 5404274 5593958 39.85 70.7 1
13:20:31 2024-01-23 728655 724736 226085 222895 361033 367520 387957 383277 247931 243696 299872 303942 341066 346591 4586314 4900726 7004454 6846835 1266741 1309584 332607 293634 310073 310228 353985 345544 342821 341495 235908 238005 767577 736043 1623299 1595337 498378 492589 724456 732867 913242 886613 958151 964941 1014046 1023766 988869 1104046 2369087 2479673 1435028 1219553 797670 780805 957590 954736 1007585 1012221 1043278 1060257 1194706 1190061 5446210 5599488 39.85 70.7 1
13:20:32 2024-01-23 735674 724736 226090 223960 361069 369884 390775 383205 248278 245236 299878 303027 339557 344980 4583319 4865556 7037483 6865593 1287733 1309658 331637 293975 310800 309976 357910 345264 340788 342843 235743 237200 771499 728693 1641165 1604557 499795 493984 728885 732867 914363 894340 962597 964725 1007580 1026417 995393 1110225 2366497 2473533 1416845 1206539 794511 782909 959319 955142 999022 1014942 1049392 1066502 1188959 1188158 5373065 5599488 39.85 70.7 1
13:20:33 2024-01-23 735246 724736 226243 227371 361033 369740 387885 386432 247931 244447 300338 303686 341066 344457 4583319 4911342 7059759 6865593 1269213 1309658 333689 294774 311606 311643 355172 345581 341497 342289 235743 237935 770520 729214 1631431 1603816 497583 493379 727898 728014 913205 899448 962597 960906 1009730 1024220 998994 1105519 2371565 2489780 1448338 1203292 793133 787368 959319 950002 1001903 1016944 1055705 1063430 1178346 1179660 5369226 5599488 39.85 70.7 1
13:20:34 2024-01-23 736141 724736 227015 223332 361033 372013 387921 384391 247237 246372 299419 303695 339592 345272 4579513 4919452 7103091 6865593 1267945 1305837 333454 295368 310726 311643 354268 346596 338699 344783 237344 238425 763768 727532 1651084 1598561 498194 496534 725312 728530 922223 899873 954386 961987 1011782 1035468 995430 1097718 2362351 2503582 1432350 1201580 799379 785692 950099 950002 1005409 1018305 1054352 1058659 1180583 1189001 5346272 5599488 39.85 70.7 1
13:20:35 2024-01-23 724658 721138 226822 223960 363107 368628 391364 386160 247840 245236 300338 303977 341066 347364 4586590 4970469 7103091 6835931 1253855 1309621 333924 293634 310553 310668 355853 347395 340190 342699 237849 238901 756518 738152 1632742 1584481 497583 494941 721712 731826 919849 895610 954992 963354 1016536 1027189 989600 1099324 2358992 2480560 1446382 1203292 799379 781799 951642 954058 1011175 1019251 1043316 1053806 1184678 1193228 5417994 5589833 39.85 70.7 1
13:20:36 2024-01-23 726747 725499 226090 224260 364139 368628 387957 382668 251642 245201 297338 304930 340826 344493 4586590 4905302 7019388 6846835 1264323 1311499 335668 293832 312934 310993 356934 345924 342483 342109 238185 238866 764635 736043 1621839 1595337 498378 494501 726784 732867 913242 892130 959774 968851 1011746 1021346 991729 1105960 2364912 2471340 1472049 1216079 797670 779513 957959 955003 1007552 1012221 1044952 1062688 1195590 1189623 5442746 5593958 39.85 70.7 1
13:20:37 2024-01-23 737976 721309 226274 223960 363112 371687 390188 383205 251501 244859 299310 303977 339557 342483 4577212 4849237 7022457 6887658 1277405 1310641 333816 294659 309447 310993 355228 344316 341232 342807 236380 238708 769049 725445 1651998 1609120 499795 493286 725828 731887 913242 894701 960274 964725 1003004 1024546 995345 1107135 2364912 2489780 1446382 1206577 795397 782354 959319 954058 998313 1009918 1046137 1063393 1186396 1181038 5369226 5593958 39.85 70.7 1
13:20:38 2024-01-23 736141 724223 226278 223965 360997 369812 387957 386740 247237 244447 300763 304173 341066 342483 4583319 4907579 7112524 6869708 1267535 1307773 333274 295639 310286 311569 354304 345010 338557 344783 237344 237970 762318 726611 1646464 1595337 498341 496088 723664 728443 920909 897245 954386 959259 1012605 1030207 994015 1097756 2358992 2499000 1405652 1196054 799379 784020 951002 950002 1005409 1020697 1050160 1056397 1180583 1186580 5383787 5622146 39.85 70.7 1
13:20:39 2024-01-23 728927 724736 226796 223332 363107 369184 391364 384427 247237 245649 299822 304401 341066 344980 4576412 4930212 7063590 6856214 1264323 1307690 333708 293939 309612 311135 354304 344497 340788 342627 237344 239281 765525 734992 1665075 1595065 499795 492589 722093 731826 918472 892166 955318 968479 1014657 1018386 990216 1100727 2360671 2480560 1437824 1217363 799951 779513 955550 957788 1007995 1015473 1044877 1056814 1197065 1191903 5410262 5585703 39.85 70.7 1
13:20:40 2024-01-23 732034 724736 226085 223328 360997 369510 390224 384391 247931 245236 300047 305169 341320 346299 4587445 4866926 7017696 6869708 1286864 1308655 331081 295467 311975 310917 355406 345544 340788 342843 236108 237970 769049 726611 1641645 1604557 500862 494684 728885 732346 913242 894066 961147 963537 1003004 1018386 995345 1107135 2364912 2479210 1446382 1209169 794830 781799 958638 954736 999059 1009724 1050890 1063430 1182634 1184496 5370966 5599488 39.85 70.7 1
13:20:41 2024-01-23 735173 723710 226317 227309 360961 369812 387668 386488 247719 244991 300903 303803 341030 344348 4584575 4909592 7103091 6870068 1269355 1306800 331942 294695 310726 311854 353241 346596 338664 342843 237344 237935 760868 724537 1637263 1595337 498378 494977 726784 730268 917178 893101 955355 959259 1010312 1030462 994639 1103119 2362351 2482727 1431871 1193967 793133 783464 957316 947237 1001191 1019976 1054352 1066736 1177418 1184793 5337715 5589960 39.85 70.7 1
13:20:42 2024-01-23 726788 724552 226139 224204 363654 368484 387395 385402 247860 245096 299697 306140 340443 345358 4586590 4954520 7117317 6846873 1252570 1305837 332677 293634 310945 312153 353241 347135 340238 342843 235743 239484 764923 731328 1632836 1586117 496856 495035 721712 728715 922374 891835 951632 963354 1014307 1030462 991897 1094591 2360671 2499000 1391608 1203292 799951 784020 950099 950002 1008268 1021337 1048761 1051558 1182090 1185339 5399182 5597501 39.85 70.7 1
13:20:43 2024-01-23 730926 725653 226876 223328 363547 369596 390906 385551 247132 245958 297698 303942 341066 342483 4577212 4926423 7042314 6837456 1259814 1307727 333924 293626 310653 310264 355940 345825 339450 344334 237009 238708 763164 731850 1638830 1593075 500233 495385 721712 733578 919849 886943 954110 968479 1014657 1026791 989785 1102333 2353966 2482727 1492399 1215483 799951 777236 954871 957825 1008268 1018190 1041794 1056776 1189803 1195663 5411232 5573558 39.85 70.7 1
13:20:45 2024-01-23 732286 726797 226845 224591 360961 368592 390224 384391 247931 244991 301435 303907 340826 346065 4581791 4869031 7017197 6856214 1284339 1308692 331942 294774 312552 309723 355406 345544 340752 342843 235743 237235 778646 729737 1643378 1603419 499795 494684 728885 733022 913242 892799 963051 965662 1007381 1024764 992602 1108398 2368278 2462121 1514737 1213748 793133 779141 959356 956394 1005409 1012221 1050481 1064346 1192389 1187779 5439610 5581676 39.85 70.7 1
13:20:46 2024-01-23 737842 724736 225609 224204 363003 369848 387813 382937 251184 244824 300531 303730 339557 342339 4580051 4842735 7012241 6870068 1285180 1309658 331672 295919 311606 310193 358437 345825 341304 342843 235743 237602 767577 726611 1650075 1604557 500506 494684 728885 732867 913242 889201 960995 965625 1005919 1024546 990345 1110052 2364912 2464339 1422755 1211754 793133 778961 963747 958819 1006151 1015089 1047784 1066390 1189089 1189497 5435159 5585665 39.85 70.7 1
13:20:47 2024-01-23 736990 724731 225928 227025 360708 369524 386686 383241 251536 244482 299310 303977 344930 342411 4580051 4859199 7018199 6874971 1274020 1309621 333924 295017 309812 311643 354836 344534 341508 342843 236108 238041 756518 724020 1647809 1609120 499795 493635 725754 730268 913242 898521 960995 962855 1003041 1024583 996699 1107135 2364912 2492503 1446382 1206077 796218 782835 960320 955415 999608 1017967 1053896 1065705 1186432 1183871 5369226 5593882 39.85 70.7 1
13:20:48 2024-01-23 736298 723710 226313 227185 361033 369776 387957 386740 247237 244859 300011 303061 344930 344225 4580051 4900230 7092945 6865630 1266460 1307727 331977 294753 311166 310917 354304 347724 339724 342807 236508 237768 760064 726611 1633045 1595337 497635 495481 728368 728715 917178 896755 958151 959259 1007381 1027553 996125 1107172 2372981 2487614 1422755 1199939 794685 787368 958272 949965 1001191 1017698 1054240 1061347 1180583 1181331 5368475 5591505 39.85 70.7 1
13:20:49 2024-01-23 730481 723710 226213 223803 364134 369776 387303 384427 251149 245236 297266 304965 340587 342447 4583319 4933453 7125037 6860696 1262441 1306800 333454 294981 310286 311096 353241 346069 340513 342843 236674 238743 766106 726611 1664437 1592889 497635 494684 722129 728443 921565 896608 951670 962962 1016273 1032986 995430 1097643 2359762 2503967 1490364 1198646 799951 784020 950964 951544 1011138 1021419 1047920 1057150 1185624 1189845 5399182 5561509 39.85 70.7 1
13:20:50 2024-01-23 728927 721115 226317 223332 363107 369480 390224 382632 251149 245614 300567 304683 341066 342519 4573947 4921554 7050434 6840225 1265595 1309621 333924 293939 311386 310264 355406 345300 340238 342843 237009 238708 763164 731850 1655065 1595065 500862 493984 720526 736002 920407 890587 957113 968368 1014620 1026318 990771 1104009 2362351 2482727 1437824 1217109 799951 778337 955550 957825 1008783 1018454 1044989 1060294 1190408 1189388 5402643 5593958 39.85 70.7 1
13:20:51 2024-01-23 731653 724223 226313 227109 360961 369582 390260 384121 247931 245236 301261 302992 340815 345576 4570686 4877373 6998821 6846439 1274201 1309658 333636 293669 311791 310264 354339 346632 340752 341531 236874 238005 771991 733942 1636158 1601978 500434 496014 728848 734955 913242 891891 962446 969541 1011166 1024546 992602 1109225 2369087 2469588 1488329 1212617 797360 781799 959356 955717 1005409 1012221 1044914 1063467 1190372 1189845 5436805 5582139 39.85 70.7 1
13:20:52 2024-01-23 739093 724223 225928 223332 361069 372013 387921 384968 251536 245236 299310 303977 341066 341376 4580051 4854445 7022457 6865593 1283188 1309658 332445 295467 310726 310264 355940 345581 340788 342001 238354 238461 767026 727009 1651321 1608998 501218 495035 728848 732830 917793 894775 960995 964941 1008131 1025773 994722 1110052 2364912 2464339 1413185 1206577 793133 778961 962084 956431 1001903 1009724 1047897 1069310 1189803 1186180 5377532 5586122 39.85 70.7 1
13:20:53 2024-01-23 734196 723710 225881 227092 361069 369812 387267 385581 251571 244578 300375 303519 344965 342555 4572950 4906746 7059759 6846439 1269546 1307764 332949 294153 311680 310958 355853 348219 340501 341663 238017 237864 766668 728693 1657621 1597425 496874 494244 726820 727645 914401 901154 960236 959259 1007381 1018458 998846 1105519 2369963 2489780 1448338 1199694 793133 784083 959319 950002 1001903 1016980 1055743 1063430 1178383 1179660 5367132 5595494 39.85 70.7 1
13:20:54 2024-01-23 748573 723710 226822 223010 360596 369920 387885 384391 247237 246028 299419 303096 339557 342483 4570686 4898260 7078410 6849431 1267870 1309597 331691 294874 309885 310562 355889 347295 338557 342469 238017 237829 766668 726611 1630255 1595337 498650 497496 726784 730787 917172 894701 959164 961304 1011065 1030280 995381 1103667 2355640 2486250 1400261 1194824 796532 784020 954871 950002 1003984 1018436 1053415 1060294 1173925 1185371 5323661 5577878 39.85 70.7 1
13:20:55 2024-01-23 724108 723719 226313 223337 361065 367485 387596 385617 247237 244859 299455 303695 340108 346627 4580051 4948405 7082540 6848339 1258486 1307847 333816 293832 312934 309148 354694 346632 339688 342843 235743 237688 767577 736043 1639140 1586117 498378 495013 725828 731826 919849 889164 954386 964336 1017292 1029734 986905 1097485 2355640 2473533 1446382 1203292 797670 781435 952838 954058 1011001 1019898 1043451 1059452 1182964 1193080 5408588 5586443 39.85 70.7 1
13:20:56 2024-01-23 726820 724003 225543 223646 363625 368628 387993 383241 251607 244859 299419 304965 340587 345016 4573524 4905562 7044533 6848339 1264323 1311573 333107 294082 309683 310735 356628 346096 342821 341771 236143 239114 764635 736043 1629536 1595337 498378 493984 725754 732503 915876 891497 960995 967792 1013218 1018747 989785 1105556 2364912 2477043 1476119 1217222 797670 780692 958638 956160 1005409 1009724 1044914 1061497 1199023 1190486 5436805 5577728 39.85 70.7 1
13:20:57 2024-01-23 737875 721282 226120 226950 361069 369920 390224 383241 251184 245236 300520 303061 339557 344529 4565710 4839219 7035790 6874971 1281279 1308729 332661 295561 310250 310264 355406 345057 341221 342735 236108 238005 780433 725573 1649733 1609120 500506 493984 727852 731826 915876 895610 960311 965662 1005919 1024583 993192 1110052 2361553 2464339 1418835 1208060 792883 779550 962084 956431 1001146 1009796 1048009 1068824 1189803 1186216 5380371 5593958 39.85 70.7 1
13:20:58 2024-01-23 731297 724223 225583 227185 361069 369776 387267 384427 251642 244482 299588 306065 341403 345017 4578026 4904618 7082930 6849805 1267038 1306918 332679 295109 311056 309874 353737 347651 338664 342843 236108 237935 758635 726611 1639820 1595337 498378 498166 726784 730787 918319 894406 955318 961304 1011782 1030134 996088 1103943 2362351 2488014 1430431 1193967 795397 784020 957590 949291 1002524 1021337 1054202 1059983 1175562 1184460 5337792 5580731 39.85 70.7 1
13:20:59 2024-01-23 724621 725611 226278 223965 361065 367485 387596 386452 247975 245747 300157 304756 340683 346445 4586423 4962499 7084226 6828078 1253994 1309621 333924 293009 312823 310157 353737 347368 340202 342843 236073 238005 767577 737630 1624397 1583630 498378 494977 722604 731887 919812 891725 957113 964725 1017976 1030462 986868 1099285 2360671 2477043 1444426 1203292 798809 782909 953515 952704 1011681 1021341 1046465 1060283 1182928 1189623 5408588 5580731 39.85 70.7 1
13:21:00 2024-01-23 726784 726131 226731 224009 363957 369560 387740 384460 248417 245782 297302 304756 340923 344312 4573947 4919537 7028848 6837456 1263753 1309386 333924 296083 312048 310882 355905 345544 339688 342843 237177 238673 764635 732895 1668740 1595337 501218 495035 722056 733661 919812 886307 955318 968479 1014270 1029006 991897 1100727 2355640 2480560 1442470 1212617 799951 777371 954871 957109 1009466 1018495 1041016 1059503 1189803 1197024 5389777 5593493 39.85 70.7 1
13:21:01 2024-01-23 728549 724699 226139 224907 360853 371107 390006 384788 247825 243731 301261 303942 340587 346310 4576564 4871727 7022457 6864490 1285143 1308655 331403 294766 311166 310193 355370 345544 340716 342843 238253 237768 765218 726611 1653090 1604557 500506 495035 728885 732867 913242 894701 963051 967032 1005919 1024546 994015 1110015 2364912 2462121 1444426 1209198 795397 778337 962084 956431 1004696 1009652 1048009 1066359 1192339 1189365 5401232 5584516 39.85 70.7 1
13:21:03 2024-01-23 734196 724694 226139 222900 361033 369740 387231 385274 248520 244683 300266 303907 341066 344457 4577212 4877744 7050434 6859534 1271936 1309621 333924 294118 311166 312548 354921 345581 342302 342530 236108 238005 759418 729214 1611851 1602148 497635 493984 726784 728715 913242 896084 960995 963354 1008845 1027517 1000452 1109508 2369963 2489780 1446382 1206726 796532 784020 959047 953380 999022 1017894 1056232 1066590 1189846 1180892 5349176 5585665 39.85 70.7 1
13:21:04 2024-01-23 737063 724227 227337 223118 360920 371977 387849 384391 247237 246753 299799 305169 339592 342483 4577212 4910238 7069084 6856214 1268445 1306918 332679 293832 311166 309838 354020 347125 339652 342843 236073 237935 769568 726092 1636655 1595337 498378 495711 727852 728715 918319 894443 958114 959259 1008845 1030462 996088 1105519 2368278 2480560 1428512 1197374 793133 786250 960283 951544 1004683 1021264 1055516 1065325 1178038 1181728 5342749 5584412 39.85 70.7 1
13:21:05 2024-01-23 728816 723710 226300 223332 362667 369632 387849 384967 247931 245201 299383 306280 340826 342447 4577212 4942651 7103091 6840225 1247741 1307690 333340 293598 309648 311171 352218 346596 340716 342555 236108 238708 767577 734992 1638704 1583630 498106 494208 722225 730268 922462 896608 954110 964039 1016499 1027724 992602 1097756 2360671 2497228 1391142 1207676 802240 783984 952801 952630 1011138 1024198 1050778 1056917 1182928 1188802 5410768 5569693 39.85 70.7 1
13:21:06 2024-01-23 731304 726830 226787 223332 364139 369704 390224 383205 247237 245993 297662 304401 340826 342483 4577212 4926611 7056174 6840338 1262517 1305990 333924 294046 312747 310664 355334 342523 340752 342843 237009 239281 760222 732895 1659081 1592889 501218 493984 723729 734432 919812 890829 956752 970543 1014791 1027517 991192 1103971 2359233 2485422 1514737 1213484 801094 780324 956872 959502 1009702 1017698 1043353 1062639 1189619 1192690 5398291 5571352 39.85 70.7 1
13:21:07 2024-01-23 731770 724736 226278 226985 360961 368628 390224 384391 247931 245012 300011 303027 340587 345540 4577212 4867994 6985156 6835327 1277671 1309584 333454 294046 309648 310193 356609 345581 340752 341771 236874 237567 766668 730783 1653987 1595337 499795 495385 727852 733022 912970 892130 963051 967436 1014046 1026307 994599 1109433 2369087 2466877 1468940 1209949 795397 779513 959356 958233 1007622 1012221 1049392 1066502 1193243 1189734 5444578 5590109 39.85 70.7 1
13:21:08 2024-01-23 737190 724731 225936 223960 362844 369884 387849 382597 251501 244995 299092 306231 341066 341340 4572955 4859199 7022196 6879426 1270120 1308782 333924 293868 311166 312188 354921 345300 341785 342807 236143 237970 769049 726092 1637296 1604557 499795 493984 726784 730787 917665 898410 962597 964725 1008735 1025594 1000230 1109948 2375849 2491921 1446382 1205680 797360 786250 961364 952704 1001903 1020133 1056495 1066502 1182634 1181915 5352155 5588014 39.85 70.7 1
13:21:09 2024-01-23 735982 723710 227015 223803 361028 369848 389957 384967 247237 245614 300302 302992 339557 342230 4573947 4910331 7059759 6850033 1266423 1307690 332949 294659 311166 310228 354020 347687 339724 342325 236143 237935 760064 726611 1638413 1599487 499006 497165 729975 732309 918446 897208 959850 964688 1011598 1033162 996125 1103943 2363879 2489780 1398412 1193368 796532 785977 956909 950002 1004696 1018702 1057249 1062598 1175617 1185371 5323938 5580731 39.85 70.7 1
13:21:10 2024-01-23 724653 723445 226313 223808 363112 368333 387921 386704 247670 245236 299419 303977 340587 346591 4586590 4961782 7093555 6846835 1249523 1305837 333410 293598 311606 310886 353171 346632 340752 342843 238185 239165 767577 736289 1620502 1585882 497583 496791 722738 732556 922388 898595 954386 964725 1017256 1030097 991712 1097448 2360671 2490285 1446382 1203292 802459 784020 954395 954058 1011718 1021337 1044975 1060208 1183001 1192196 5408588 5585689 39.85 70.7 1
13:21:11 2024-01-23 727585 724740 226081 226890 364139 369184 387993 382060 251536 245201 300889 304930 340587 342519 4567833 4907645 7037483 6837456 1263791 1307727 333924 294118 311386 310668 357910 345254 340190 342663 237177 238901 764635 732880 1653605 1597151 501931 495349 723252 733647 919160 890554 957432 968479 1015025 1029006 993181 1104059 2355640 2480560 1470935 1212617 801094 778961 955550 957825 1010902 1018526 1041832 1059503 1189803 1196689 5389777 5571352 39.85 70.7 1
13:21:12 2024-01-23 731059 724736 226313 222895 360997 368333 390188 384355 247931 244447 301261 303942 340515 346065 4563464 4859632 7013132 6846835 1281030 1309597 332374 294659 311203 310086 355263 345399 340609 342699 238017 237225 782618 729737 1634989 1602148 500434 495977 728848 734955 913242 894066 962597 967399 1007381 1024546 993192 1110089 2364912 2462121 1426593 1210892 795121 779513 962084 957788 1003984 1014537 1048009 1066132 1189803 1186180 5405205 5578466 39.85 70.7 1
13:21:13 2024-01-23 735692 724223 225923 227345 363103 369776 387267 383014 251607 244447 300338 303977 340826 342447 4567833 4849927 7031783 6878171 1271582 1307847 333852 293725 310654 310993 354885 345887 342507 342289 236143 238005 760324 729627 1633951 1598738 496504 495385 727898 729802 917178 898699 960274 961304 1010042 1029006 1000452 1106308 2369963 2489780 1422755 1203404 794830 784083 959319 950002 1001903 1018454 1057249 1062737 1182964 1181331 5366219 5574127 39.85 70.7 1
13:21:14 2024-01-23 731000 724470 226478 223332 364134 369812 387849 384967 247237 245676 297266 306281 341066 342375 4563464 4919314 7102865 6843445 1246614 1306844 336525 292937 312048 309909 354921 347088 340501 342843 236073 238673 769049 734992 1652774 1584481 496892 494244 721582 728715 923689 897245 954386 962818 1017292 1032139 992602 1097756 2362351 2499000 1387695 1203292 802459 784020 952838 952704 1011175 1021419 1050890 1057150 1181907 1188802 5399182 5580731 39.85 70.7 1
13:21:15 2024-01-23 730727 724736 226308 223332 363625 369740 391364 383205 247237 245993 299310 306065 341066 344493 4550186 4909272 7016357 6840338 1262890 1309621 333384 293868 311203 311135 354268 344497 342338 341965 237849 239281 765525 735517 1628432 1594021 500434 493635 724727 732867 918483 892166 959590 968479 1013937 1018711 989785 1103933 2363232 2480560 1492399 1219336 799951 781398 956909 958505 1008268 1017698 1044914 1059908 1194742 1191006 5416321 5561748 39.85 70.7 1
13:21:16 2024-01-23 732969 721508 226278 226954 360961 369740 391088 384355 247237 245236 299624 303280 341643 345249 4574902 4830479 7028250 6859198 1273945 1305837 333924 294981 309726 310993 355085 344497 341304 342843 235708 237935 769049 724537 1638367 1609120 499795 493984 727852 730787 915876 896682 960995 964941 1005171 1018458 996162 1105173 2364912 2471340 1413214 1206539 793133 783106 961401 953651 1001191 1015473 1048070 1066491 1188116 1187961 5359807 5580731 39.85 70.7 1
13:21:17 2024-01-23 732195 723733 226090 227221 360997 369776 387596 386180 248520 244991 300041 303838 341030 342411 4575143 4896264 7052252 6846835 1269762 1305837 332949 294118 311166 310917 356628 347687 340238 342843 236108 237567 769568 725573 1627316 1595337 498024 495362 728368 728715 917178 898026 958151 959259 1008845 1027030 996088 1105519 2368278 2486250 1450295 1194318 793133 786461 957959 949328 1001903 1018454 1057249 1063393 1180947 1181331 5361560 5580731 39.85 70.7 1
13:21:18 2024-01-23 733075 723998 226771 222873 363407 372430 387777 384284 247895 246439 297266 304756 341991 342230 4570686 4905302 7097061 6849711 1261191 1305717 333454 294774 310286 311171 353241 346106 340238 344540 236674 239078 766106 726611 1639749 1594021 498378 495385 722641 728715 921154 897084 954386 959259 1012120 1029442 993829 1097756 2358992 2499000 1420836 1199871 799951 784020 950136 950002 1007552 1023506 1049562 1057150 1180680 1189644 5336893 5589489 39.85 70.7 1
13:21:19 2024-01-23 727669 724704 226876 223803 363003 371380 390630 385402 247096 245236 299310 303977 341245 346310 4567833 4951924 7062471 6820895 1260714 1309658 333924 294153 311606 309976 355406 346632 339450 342843 238017 238708 766106 731850 1666279 1595337 501218 495096 724727 733578 921808 892240 954386 968479 1014307 1030462 986868 1100689 2353693 2477043 1446382 1209169 799951 778925 954192 956468 1009739 1020697 1043334 1059503 1185335 1199180 5406032 5580422 39.85 70.7 1
13:21:20 2024-01-23 727790 725763 225819 224907 363625 368333 387993 384427 251571 244578 299866 304861 340587 346627 4573947 4886752 6995741 6830435 1268621 1309658 332642 294118 310589 311600 354339 346314 342338 341807 236508 238743 766106 736043 1647389 1595337 499795 495385 726820 733706 915876 888535 960995 968479 1015061 1018711 991192 1107135 2364912 2471340 1484259 1215212 797101 780655 959084 956468 1005409 1009751 1047480 1066246 1196508 1189845 5433629 5580731 39.85 70.7 1
13:21:22 2024-01-23 736019 724736 226269 223799 363030 369848 387957 383205 251149 245236 299799 304331 339557 342483 4558454 4833423 7013132 6846835 1282575 1307727 332913 295467 310286 310699 354836 345254 341544 342843 235414 238005 769049 724537 1642597 1604557 500506 494334 727852 731826 915876 891799 960995 964941 1007381 1024583 995381 1108398 2361553 2462121 1400261 1208309 793133 780655 963747 958100 1003968 1017967 1050867 1066057 1185077 1188656 5370966 5580016 39.85 70.7 1
13:21:23 2024-01-23 732039 723449 225583 227176 361060 369596 387267 384427 251571 243765 300375 305706 340826 342519 4561320 4863900 7022234 6865593 1270120 1307727 333924 294118 309557 312153 352218 344534 341856 342012 235943 238708 767577 724537 1674671 1603419 498106 493984 726820 728715 915226 897390 962776 964039 1007381 1027553 999031 1108398 2364912 2488512 1446382 1210318 796218 782835 960320 955415 1000405 1017697 1053896 1064534 1188116 1184496 5348332 5553818 39.85 70.7 1
13:21:24 2024-01-23 735169 723962 226278 227145 361028 369220 387560 386468 247237 244482 300375 303061 341209 342483 4554820 4897454 7050159 6840817 1266498 1304875 332481 293939 311386 310699 352218 347441 340477 342843 236143 237723 769568 726611 1627689 1595337 496929 495013 728368 728715 915876 898026 960995 960906 1008845 1029006 999031 1107172 2373258 2491151 1422755 1200795 795079 788488 961004 951544 1001903 1019894 1053745 1062789 1180583 1183660 5343200 5567378 39.85 70.7 1
13:21:25 2024-01-23 727032 723710 226313 226945 362132 368664 387303 385581 247237 244859 297302 305818 340587 342483 4567833 4919388 7106386 6840338 1250415 1305837 333410 293669 311166 311643 355296 346106 340238 342843 235379 239484 770455 731328 1630418 1583630 496856 492819 722604 728715 922462 897245 953706 962962 1014509 1034735 996139 1097643 2359762 2503967 1490364 1203487 801094 784020 950136 951755 1009702 1021337 1051130 1057150 1184762 1187961 5365029 5572774 39.85 70.7 1
13:21:26 2024-01-23 728659 724736 227015 223337 363112 369184 391088 385274 247237 245271 297338 303977 344930 344493 4564575 4943024 7046496 6801101 1260714 1309658 332177 294153 311606 310228 356440 345581 339438 344819 235344 239078 761693 731850 1645572 1594935 501218 495385 722641 734918 922374 891279 958405 971196 1018989 1025703 991786 1104046 2362351 2482727 1464950 1217602 801667 779477 955550 959222 1009739 1019374 1044924 1060294 1189582 1193228 5389777 5572774 39.85 70.7 1
13:21:27 2024-01-23 731000 724223 226265 227300 361028 368628 390260 384085 247931 244894 301261 304851 340826 346299 4560196 4849237 7013132 6855804 1281594 1309621 331672 293832 309395 309976 355370 345825 340788 342843 235908 238447 772929 726611 1657993 1604261 501143 496014 730921 734955 915189 893956 963626 969541 1010447 1027772 994015 1110052 2366497 2462121 1490364 1212617 795397 779403 962084 957862 1005409 1009787 1050169 1066283 1188688 1189845 5425740 5576750 39.85 70.7 1
13:21:28 2024-01-23 736216 721102 225928 227109 363107 369812 387575 382937 248294 245201 299238 303977 341066 341893 4563464 4845408 7031783 6851324 1271936 1304875 333689 294153 309812 312153 353241 344534 341821 342843 235743 237759 756518 725445 1669788 1604427 498267 493948 726784 729690 915839 896912 960995 964039 1005956 1027075 998231 1108716 2364912 2492922 1446382 1207450 796532 784020 959356 954058 999059 1015613 1054352 1065743 1187845 1184793 5337677 5585967 39.85 70.7 1
13:21:29 2024-01-23 733913 722686 227011 223154 361069 369884 387921 384427 246892 245306 299455 302570 344965 342447 4561320 4896289 7073371 6846835 1269213 1305837 332985 294153 311166 310704 354812 346377 341257 341519 238017 237829 763768 728693 1634844 1597425 497228 497496 728368 728715 917830 900142 958721 959259 1008882 1024256 998231 1103943 2368278 2482727 1424674 1194392 793133 784119 958638 950002 1001543 1018454 1057249 1061879 1180680 1181117 5361560 5576750 39.85 70.7 1
13:21:30 2024-01-23 732807 722686 226282 223171 363112 372344 387575 384391 247237 246028 297626 303730 341367 341893 4558069 4911342 7092945 6837456 1259814 1305988 332950 295181 309666 311064 355387 345435 338592 344747 237009 237864 756518 725573 1634259 1593075 498378 496366 724796 728678 921154 897319 953165 962276 1010654 1038995 993192 1096705 2355640 2495457 1428512 1195278 800522 785692 952161 950002 1005409 1018341 1052851 1058697 1180851 1184968 5318136 5564832 39.85 70.7 1
13:21:31 2024-01-23 725833 722691 226317 223332 363112 367556 390260 387468 247237 245030 299419 303977 340108 346591 4563464 4943024 7042740 6825847 1261191 1309709 333852 295017 311533 310802 356048 345399 339688 342843 237009 238041 752168 730783 1629155 1592889 501218 494244 724213 736002 922462 892130 953924 966383 1018050 1027226 986942 1099123 2355640 2473533 1444426 1205867 798809 779513 953919 953651 1011175 1020615 1044226 1059503 1181907 1193965 5394761 5574009 39.85 70.7 1
13:21:32 2024-01-23 725833 723710 227115 226945 363625 368628 387921 382668 251642 244447 299455 306496 340347 344529 4561320 4887017 7008767 6834020 1268445 1311573 333888 293840 309648 310953 353772 346363 342291 341807 236143 238708 764635 735517 1632873 1594935 498378 493635 725754 732540 914363 889348 960995 967792 1013937 1018711 989785 1106345 2364912 2473533 1470014 1217222 797670 781799 959319 955717 1006837 1009724 1044914 1062255 1197323 1190486 5423525 5561748 39.85 70.7 1
13:21:33 2024-01-23 734939 724740 225578 226954 361060 369920 390260 383241 251184 244859 300525 303096 339592 344493 4556932 4811422 7006349 6859861 1274058 1305874 333689 294766 309994 311171 354304 344497 341340 342361 237849 238708 763768 724537 1656395 1607977 500233 493984 726269 730787 915839 897245 962776 964220 1002968 1027662 996125 1108361 2364912 2471340 1405952 1207676 793133 782909 961364 955415 1001191 1015169 1050890 1066132 1188116 1188766 5351877 5557706 39.85 70.7 1
13:21:34 2024-01-23 732177 723710 226243 222711 360997 369704 386686 385545 248278 244071 300945 303449 340851 342230 4565432 4886752 7062733 6830131 1267945 1305800 331583 294981 312305 310739 354020 347405 338664 342843 235908 237532 768118 725573 1627780 1595337 498378 495747 728885 730787 917172 897245 959516 959259 1008809 1032030 996088 1105519 2363879 2480560 1430431 1194083 793133 786250 957959 949291 1001903 1019894 1054165 1061805 1180588 1181915 5340969 5571352 39.85 70.7 1
13:21:35 2024-01-23 731770 722686 226208 223337 364139 369812 386398 386645 247683 245712 297266 304721 341474 342267 4565710 4928836 7082592 6855439 1245180 1305990 333107 292611 311606 311135 354670 346069 340238 342807 235873 237935 765218 733418 1619837 1581381 496856 494244 722225 728715 922462 897245 951632 963354 1015025 1027760 994015 1096153 2358992 2499000 1369021 1203292 801094 784020 950099 952431 1008268 1021419 1050890 1057113 1181980 1185339 5378645 5561973 39.85 70.7 1
13:21:36 2024-01-23 730017 723743 227466 223817 363396 369452 390630 384248 247096 245852 299238 306554 340923 342339 4550413 4895191 7013792 6830269 1259258 1305951 332607 294011 311606 310917 354020 344461 341508 342843 237009 239078 767018 733418 1653188 1592889 500506 493984 722604 732867 919160 889348 955355 968479 1014270 1026755 991192 1103630 2358992 2480560 1464950 1215370 799951 778925 955550 958505 1009702 1018417 1044096 1059152 1190408 1192690 5380094 5571777 39.85 70.6 1
13:21:37 2024-01-23 734571 725864 226213 223960 360812 369596 390891 384212 248208 245096 299690 302536 339014 346554 4558454 4839858 7018792 6837456 1279731 1307653 331906 294118 311827 309940 355370 345544 340752 342843 236073 237393 762099 728171 1650417 1602148 501218 495385 728885 733541 913242 894701 963738 968777 1010312 1024401 992602 1110015 2364912 2462121 1466945 1212617 796532 781528 962084 956394 1005409 1012221 1047480 1065295 1193186 1190486 5438429 5574980 39.85 70.7 1
13:21:38 2024-01-23 737265 726564 226169 224424 361033 369848 387885 382632 247931 245026 299697 303942 341787 341304 4565710 4838257 7009447 6850033 1270120 1306763 333924 294082 310250 312081 354042 344497 341785 342530 236073 238708 757968 724537 1648322 1604427 498378 493984 727852 728715 915189 897354 960995 964725 1005883 1028738 998285 1106747 2363232 2479137 1448338 1208272 793133 782909 959319 955415 999732 1015473 1052993 1065868 1190381 1189734 5343200 5565547 39.85 70.7 1
13:21:39 2024-01-23 733523 722686 226313 224321 360708 369632 387885 386668 247237 244824 299515 305205 339487 342483 4549075 4884686 7046496 6840225 1264323 1305800 331942 294118 310945 310664 353241 346632 338865 342843 235908 237935 762318 724537 1629141 1595337 499086 495747 728885 731826 917135 897245 958151 959259 1008845 1030462 996699 1105519 2362351 2480560 1432350 1195510 793133 785692 958235 950829 1005328 1023757 1055402 1064723 1178038 1187227 5316511 5561973 39.85 70.7 1
13:21:41 2024-01-23 726865 723710 226243 223803 361069 367485 387704 385581 247237 245166 299383 304861 340072 346286 4556932 4947906 7065519 6809655 1253994 1305990 333924 294659 310082 308900 354304 346632 339688 342843 237344 237970 767577 735517 1671522 1586117 500506 498166 724727 733541 920988 890829 955748 968479 1015025 1030571 986868 1099086 2353966 2471340 1446382 1207794 801667 781435 954834 957456 1009702 1020433 1046731 1060096 1189070 1194487 5404274 5561973 39.85 70.7 1
13:21:42 2024-01-23 724621 724291 227115 223803 363620 367520 387885 384355 248857 243696 297302 304895 340108 342519 4558454 4870419 6981411 6812033 1268621 1307727 333924 293186 309648 310193 354304 345544 341785 340775 236108 238005 753618 736043 1640549 1592889 499440 493984 726269 734806 915189 890829 960995 967755 1014657 1017561 991192 1106308 2370639 2477429 1472049 1217814 798809 779367 960320 958137 1008194 1015089 1044840 1063393 1194438 1189550 5416321 5572498 39.85 70.7 1
13:21:43 2024-01-23 733821 724740 226247 224102 361069 369812 387993 383205 247931 244824 297518 302570 339285 344457 4539697 4812335 6980469 6837456 1273718 1305990 333454 296210 309775 310228 354339 345020 341555 342566 235708 237970 767577 724020 1632285 1607977 500506 493984 727299 732346 915876 894443 960995 965625 1005919 1027071 998794 1111700 2364811 2474390 1397167 1208449 792808 782909 962084 953651 1001903 1017967 1050890 1069587 1188116 1188816 5345339 5571352 39.85 70.7 1
13:21:44 2024-01-23 733109 722686 226282 227264 360961 369416 387885 386740 247237 244447 300338 303027 341066 342483 4555203 4867078 7059759 6830435 1260289 1305990 332949 294531 310286 310917 353206 345544 338664 342843 237344 238673 759418 725573 1656568 1594021 498378 495481 726269 730787 919160 899688 959774 963649 1013108 1033820 998269 1103220 2359487 2489780 1418835 1196521 797360 786102 955513 950002 1003984 1018702 1056313 1059152 1175603 1185407 5305127 5561973 39.85 70.7 1
13:21:45 2024-01-23 722499 723445 226313 227300 363103 367190 387957 385581 247237 245030 299419 305599 340108 346346 4550413 4933379 7050434 6802278 1256185 1305990 333924 294082 311606 309976 355370 346314 338664 342843 235708 237970 766106 732317 1692947 1591758 500862 498203 725274 737662 923689 892428 955710 968368 1017542 1032030 988943 1100727 2352294 2477429 1472930 1208261 799951 778925 954192 958782 1009739 1020619 1042036 1059503 1189914 1194523 5378645 5552318 39.85 70.7 1
13:21:46 2024-01-23 725713 724223 225578 224963 361069 367485 387957 384355 251536 243491 297374 304436 340108 345260 4549075 4863479 6980469 6837831 1274058 1307727 333454 294082 310553 310193 354020 345544 341519 341495 236874 237935 760868 733932 1639014 1599699 500434 496439 728848 734955 915802 894336 963588 970232 1013937 1017561 993890 1112091 2364912 2464339 1464950 1213635 796532 779550 959356 956394 1008268 1009652 1047897 1063430 1189545 1191329 5417994 5571352 39.85 70.7 1
13:21:47 2024-01-23 737879 724223 226239 223960 361069 371651 387957 383241 251501 245030 299310 303942 341066 341304 4550527 4831382 6994481 6837456 1273755 1305800 332949 295017 310250 311206 354339 344534 341497 342555 238723 238795 769049 724405 1637305 1608998 501181 494998 727741 732272 915839 897245 960995 967399 1009730 1018422 996125 1106784 2364912 2464339 1402321 1206539 795397 781799 962084 955040 1001903 1009936 1049392 1068824 1189070 1188802 5354213 5563409 39.85 70.6 1
13:21:48 2024-01-23 733672 722686 225928 226990 361033 369740 387267 384967 251571 244276 297374 303695 341066 342483 4555203 4883558 7050434 6835327 1264323 1305990 331386 295074 310946 311355 355889 346486 339545 344747 237849 237864 762318 726092 1640649 1595337 499440 495783 728368 731887 921057 894369 959553 959259 1011203 1033647 996125 1105519 2360671 2480288 1434269 1193967 794830 784020 959319 949291 1002487 1021419 1054165 1066502 1178909 1184496 5307026 5552871 39.85 70.7 1
13:21:49 2024-01-23 724658 722686 226282 223960 363877 368592 387231 385274 247757 245236 299455 305818 340108 342483 4558454 4944233 7047374 6812071 1250378 1308782 333816 293975 313378 309834 355889 347504 340059 342699 237849 238637 756518 736043 1629489 1583079 499795 495747 723701 732867 921808 896571 955318 962855 1017256 1030280 991478 1100184 2362351 2489780 1354868 1203292 802459 784020 952838 952704 1011175 1018666 1050394 1053769 1184678 1190216 5380371 5545792 39.85 70.7 1
13:21:50 2024-01-23 728927 723710 226313 223337 363112 369480 390188 382632 247237 245993 297662 303977 341030 342483 4555203 4886938 7007096 6820042 1264323 1307847 333528 293456 312490 310086 353737 344497 342338 341495 236415 238962 766106 734992 1647676 1593075 499795 493911 726269 732604 917178 887869 959737 968479 1013937 1018711 991897 1107135 2364912 2467837 1492399 1212617 799379 780618 959356 956431 1005409 1009688 1048009 1063430 1195590 1187863 5418097 5570031 39.85 70.6 1
13:21:51 2024-01-23 750885 723710 225928 223960 361069 369884 387957 382632 247931 244859 299419 304847 341066 341304 4551955 4825331 7025749 6840111 1267076 1305990 333418 293662 311606 310886 354239 345581 341749 341495 235943 237935 759418 729980 1636596 1594205 496504 495385 728885 728443 915876 904095 960958 959259 1009655 1024256 1000452 1106345 2364912 2489780 1422755 1199694 794830 784046 960967 950002 1002524 1017703 1057249 1065521 1180924 1181331 5349290 5572498 39.85 70.7 1
13:21:52 2024-01-23 732559 722686 226278 223019 363616 369884 387849 384391 247237 245614 299151 303942 341209 341857 4550148 4914639 7092794 6820663 1245458 1305988 333780 293357 311606 311171 354670 345581 340609 342843 235908 239043 756518 731850 1622775 1583356 497635 496088 720562 730787 922462 894701 954386 963354 1016536 1027724 992602 1096851 2355640 2489780 1359425 1197793 801317 783464 952838 952704 1010902 1021337 1050141 1057150 1183001 1190486 5380371 5561973 39.85 70.7 1
13:21:53 2024-01-23 728927 723710 226348 223328 363625 369510 390224 382096 247237 245614 297266 306065 340564 342267 4562448 4889150 7013244 6818699 1259184 1305990 333672 293697 310617 310228 355406 345581 338699 342843 235344 238708 764635 731328 1654296 1592889 501218 494208 724727 733615 922462 889531 955896 968479 1015061 1030462 986905 1103157 2353966 2473533 1444426 1208336 801317 778337 954871 957825 1009739 1020108 1043316 1058713 1188959 1197097 5376530 5558006 39.85 70.7 1
13:21:54 2024-01-23 727664 723710 225543 222891 361069 370063 387632 386461 248101 243591 297266 304756 339965 345431 4556932 4863479 6972066 6820042 1270544 1305837 333689 293634 310118 310228 354304 345508 340752 341254 236874 237970 766106 732895 1640549 1595337 499795 495385 728368 733583 913242 892240 963738 968479 1012084 1017597 992602 1106784 2363232 2473533 1470014 1217109 798503 781245 959047 955717 1007552 1009724 1044914 1063467 1195584 1190486 5413788 5571352 39.85 70.6 1
13:21:55 2024-01-23 736298 724589 228133 224397 360889 369740 390043 383063 247860 245061 298947 305205 342027 342411 4549113 4827547 7006349 6837456 1274242 1307727 333454 294082 309775 311679 353206 344244 340752 342566 235743 238005 757968 722471 1638244 1604557 499440 494334 726820 730787 915189 894443 962365 964220 1005956 1027553 999031 1106821 2364912 2473533 1448338 1206979 793133 781799 959356 953651 1001191 1009986 1049562 1066283 1182671 1188802 5339531 5578527 39.85 70.7 1
13:21:56 2024-01-23 735169 722613 226687 224276 360776 369560 387740 386560 247237 244482 300375 303027 341066 342267 4550413 4906129 7069084 6828078 1264323 1304136 332715 295017 310286 310917 353241 345544 338664 342627 235544 237970 759418 724537 1641226 1595337 499877 495747 727852 730787 919197 897245 959999 959259 1011065 1027760 996162 1107135 2358992 2480560 1413185 1193967 795397 784020 957959 949291 1002524 1018512 1050796 1063393 1177926 1182492 5316637 5556115 39.85 70.7 1
13:21:57 2024-01-23 727664 724149 226173 223956 363112 367485 387539 385581 247895 245030 300945 305818 340108 345016 4561320 4924107 7061205 6818699 1246813 1305990 334145 292945 311631 311171 354921 346351 340477 342843 236108 238005 756518 733942 1628130 1581381 497282 494244 723431 728715 925122 894701 953706 964039 1015780 1027760 992452 1097756 2363232 2499000 1397477 1203404 801888 785340 952161 952704 1010457 1022600 1052241 1056912 1185624 1186939 5373394 5545792 39.85 70.7 1
13:21:58 2024-01-23 730213 724736 226313 223696 363003 369704 391364 383277 247237 246074 297194 303942 340587 342483 4551955 4882341 7013132 6820663 1261915 1305990 333924 294118 311606 311171 355406 345300 339724 342843 237009 238708 771991 731850 1637226 1592889 501218 495035 722641 733615 921808 889568 956752 968479 1015061 1029293 989785 1100764 2352294 2478838 1470935 1211865 799951 780324 957122 961095 1009702 1016527 1044765 1061586 1196583 1192100 5404727 5570543 39.85 70.7 1
13:21:59 2024-01-23 731641 724223 226278 223332 362154 369524 390812 383277 247237 244859 300338 301241 344930 342483 4537375 4811835 6995115 6840362 1271936 1305990 333454 294082 309338 310953 354339 344534 340513 342519 235778 238005 756518 722471 1634287 1604557 500944 493984 726269 730787 915839 894701 963462 965662 1005919 1024583 996125 1108398 2360671 2469874 1420598 1206315 795079 781652 963415 957456 1004005 1019140 1050942 1070180 1189803 1186180 5350388 5559554 39.85 70.7 1
13:22:01 2024-01-23 732411 722421 225583 227052 361033 369480 387725 384427 251536 244447 300587 303061 340587 342483 4537375 4867078 7040833 6830435 1265520 1304136 331977 294153 309386 310264 353772 347724 340238 342602 236674 237567 758635 726611 1631721 1595337 498024 495747 728613 728715 915837 898699 959590 960185 1008882 1029734 998231 1107172 2373258 2491151 1450295 1201086 795649 788145 961004 950002 1002524 1018454 1053904 1066057 1182928 1177664 5358531 5563409 39.85 70.7 1
13:22:02 2024-01-23 731770 722686 226278 223171 363882 369848 387575 384427 247237 245821 297266 304011 345037 341857 4561320 4901817 7134140 6830435 1251309 1304136 332677 293669 309666 311679 354812 346106 340752 342843 235414 239484 764923 729765 1631338 1586117 498024 493897 723701 728715 922462 898063 955067 963649 1014546 1030024 996848 1097643 2359762 2502188 1444426 1197830 801667 784083 952161 953304 1011175 1021419 1052851 1057150 1187310 1189845 5370966 5558006 39.85 70.6 1
13:22:03 2024-01-23 731059 723710 226308 223332 361069 368664 390812 384355 247237 245271 299419 304179 340587 342483 4537375 4888161 7022457 6808977 1259814 1303951 333924 293009 311166 310228 355406 345544 338414 342843 237009 238005 764635 730783 1654951 1592665 501218 494244 723701 737050 923689 891279 956430 968368 1017542 1027153 988898 1104046 2353966 2471340 1444426 1212768 801317 778337 954192 957862 1010498 1021264 1041957 1056889 1182671 1195663 5376530 5548648 39.85 70.7 1
13:22:04 2024-01-23 724658 722686 225382 227097 363103 368628 387921 383277 251536 243696 299455 305814 340108 344762 4542590 4839219 6966505 6820663 1276053 1305837 331977 293456 309612 309758 354304 345581 340238 342843 236143 237509 765782 728693 1659240 1604261 501069 496403 730402 736002 913242 893322 965038 971159 1011635 1027662 991749 1110052 2366497 2462121 1494434 1212015 796532 781435 959356 957825 1005409 1009688 1049392 1064572 1193859 1190486 5423525 5545792 39.85 70.7 1
13:22:05 2024-01-23 735982 721025 225893 226950 361065 369920 387921 382632 247876 244482 300313 303730 341066 340309 4545468 4831382 7003807 6830435 1270120 1305990 333454 293634 310286 312117 352218 342523 341304 342325 238354 238425 763768 725445 1663704 1604427 499366 495385 728331 729690 917141 897354 963738 962855 1005919 1030571 999031 1106821 2361553 2482727 1446382 1209423 793133 782909 959356 953614 1000480 1015509 1047885 1066170 1188116 1187121 5333344 5545553 39.85 70.7 1
13:22:06 2024-01-23 732741 722686 225928 224519 360997 369812 387921 386196 251184 244276 300945 303061 340826 342519 4548710 4884686 7045850 6820663 1264323 1305990 331942 294153 310470 310886 356645 346377 341174 342807 238017 237864 765218 725445 1640875 1597425 499329 495783 728885 731826 917209 899762 960958 959259 1010349 1033711 1000299 1107135 2363232 2482727 1426593 1193808 795397 784046 959319 950002 1004696 1021337 1054240 1063467 1180588 1186462 5331550 5567378 39.85 70.7 1
13:22:07 2024-01-23 726755 722686 226274 223332 364139 368664 387303 385581 247931 245236 299455 305853 340108 342483 4553785 4928623 7050434 6809320 1246738 1309715 333672 293626 310954 310086 355926 347259 339509 342735 237944 238531 767577 736043 1621108 1581381 498378 499347 725828 732467 922462 890499 956962 968479 1018050 1028824 989785 1099123 2355366 2471780 1448338 1210662 799076 781245 954192 953687 1013191 1021337 1044639 1056851 1181834 1193334 5395328 5530008 39.85 70.7 1
13:22:08 2024-01-23 724658 723440 225583 226945 361111 368628 387921 382096 251607 244824 297698 304930 340108 344493 4545468 4868472 6966505 6818361 1266498 1307847 333924 293491 312490 310086 355889 345020 342302 341807 235943 238743 766106 735765 1628800 1590817 499795 493984 727898 735771 915876 892166 960995 968479 1012157 1018760 989785 1106345 2361553 2477043 1476119 1217109 797670 781799 958235 958505 1008305 1015473 1047897 1063430 1203041 1190165 5411923 5553996 39.85 70.7 1
13:22:09 2024-01-23 733816 723710 226120 223909 361033 369884 390260 382937 247237 245236 297383 302570 345001 342411 4545468 4819686 7008196 6848339 1271582 1307847 333274 293420 309179 311898 354420 344497 342280 342422 236108 237970 757968 726652 1625649 1609120 498378 494684 726820 730268 915876 898373 960995 964257 1005956 1024329 998231 1106821 2361553 2477043 1448338 1208895 793133 782909 959356 955040 1001814 1015509 1049599 1068824 1182671 1186180 5335125 5555480 39.85 70.7 1
13:22:10 2024-01-23 731371 721664 225923 227025 360997 370853 387849 385545 247237 243696 299945 303027 340587 342411 4544490 4877373 7045195 6828792 1264323 1304136 331619 293832 311166 310193 353206 346596 338628 342699 237849 237567 766668 725055 1631649 1595155 499440 495553 728885 730787 918483 894406 959516 959259 1008845 1030462 996088 1106308 2364639 2480560 1424674 1197374 795079 786250 959319 949965 1001903 1019971 1057361 1063393 1180588 1185633 5322322 5552594 39.85 70.7 1
13:22:11 2024-01-23 726865 722686 226247 223960 364139 369740 386686 384932 247237 245201 297338 306249 340336 342194 4556278 4928943 7071282 6801215 1244186 1305990 333924 293186 312934 310415 355172 346596 340716 342843 237344 238673 760868 735765 1628128 1581381 498378 495711 722604 732593 922462 894406 953924 964725 1017394 1027760 994015 1097756 2362351 2499000 1391608 1206026 802459 785692 954395 954736 1012436 1024230 1049411 1056814 1186543 1192173 5380371 5552318 39.85 70.7 1
13:22:12 2024-01-23 726788 724470 226282 223332 364134 368896 387632 385551 247754 246091 297000 305957 340958 342375 4546845 4877338 6982079 6809320 1266498 1305990 333924 292937 309648 310664 353737 345020 342821 341807 236108 238708 764635 734992 1628432 1595065 499795 493984 726784 733674 917178 889201 960995 968479 1012120 1018747 991624 1105519 2364912 2471340 1479426 1220204 799379 781799 959319 957788 1008268 1009792 1047430 1063393 1198173 1198425 5416321 5562011 39.85 70.7 1
13:22:13 2024-01-23 733821 725616 226099 224199 360708 371564 390043 383099 247860 245061 298984 304776 342221 342303 4537337 4832716 6999334 6840225 1266423 1305990 333924 294082 311166 311862 353884 344497 342302 342253 238421 237970 760868 727688 1634965 1604427 499440 494684 727852 730787 916527 897989 963738 964220 1008094 1029734 1000452 1108398 2364912 2482727 1448338 1208449 796256 782909 959319 955003 1000480 1014906 1047699 1066364 1188959 1184463 5340969 5574533 39.85 70.7 1
13:22:14 2024-01-23 736298 722540 226208 224596 360781 369560 387740 388570 247931 244447 300338 303027 341066 342230 4555574 4873906 7103582 6830435 1260289 1300438 332913 294738 310250 311350 353206 346069 338735 342843 236674 238673 756518 725573 1652702 1594021 498378 494905 726784 730787 921154 898521 955355 963354 1014657 1039732 998994 1103943 2358992 2485979 1413185 1192384 796532 784020 957959 950002 1004696 1018702 1054202 1063014 1176602 1189660 5305307 5546682 39.85 70.7 1
13:22:15 2024-01-23 725870 723568 226178 223960 363103 367520 387885 385545 248101 245096 299346 303907 339834 346346 4555203 4924107 7042740 6799942 1254890 1304136 333689 293420 311166 309254 354836 345778 338664 342843 237177 238637 766106 732355 1671861 1589226 500862 495711 724727 733141 922462 889164 955748 967755 1015025 1027299 986633 1099086 2351379 2471340 1418197 1206726 799379 779513 953515 955415 1011175 1020857 1046656 1062158 1187310 1194429 5390565 5560526 39.85 70.7 1
13:22:16 2024-01-23 724617 723705 224851 224173 364030 368297 387849 382060 251607 244447 299274 304895 340036 342483 4545831 4860036 6952172 6818699 1271335 1305990 333365 293598 309683 310193 353737 345264 340716 341254 236674 237935 763768 732895 1639295 1595337 499795 495385 727852 733541 913242 891461 961871 968479 1011782 1018350 992602 1110015 2364912 2462121 1484259 1212731 797670 781245 963747 959465 1009741 1015089 1047747 1065593 1198397 1190340 5425740 5565547 39.85 70.7 1
13:22:17 2024-01-23 736878 723710 226085 223337 361069 371687 387668 385204 247931 244789 297374 303977 341066 341304 4537413 4823116 7000102 6841952 1277405 1305990 332949 295017 310250 311171 354836 344497 340752 342843 235708 238673 758331 724537 1657845 1604557 501218 495035 728885 732867 917178 897245 962365 967069 1008882 1027680 996125 1110015 2362351 2469528 1450295 1206352 796455 783947 962457 957456 1001866 1017967 1053896 1071079 1186763 1188802 5335812 5529971 39.85 70.6 1
13:22:18 2024-01-23 735246 722686 226766 223960 360997 369740 387885 386704 247237 244859 300338 302781 340826 342447 4537526 4878869 7050434 6828078 1262057 1304136 331942 296206 311166 309985 354020 346806 338699 342843 236073 237970 757968 725573 1633744 1595337 499440 495819 728885 732346 918335 897245 960274 959259 1011782 1030207 998994 1108758 2363879 2490879 1432350 1196521 796218 786809 961004 950190 1005409 1018305 1052404 1063090 1178038 1190213 5299622 5552594 39.85 70.7 1
13:22:19 2024-01-23 723559 722686 226313 223799 361069 367190 387885 385581 247757 245030 299878 304366 340083 346028 4549075 4933677 7041108 6801290 1253501 1304136 333658 294082 311827 309289 355085 346632 339688 342843 235743 238708 767577 733932 1658050 1586117 501069 495747 725754 733578 922462 893433 956714 967399 1022618 1033235 992491 1102401 2358082 2476149 1448338 1202919 799951 782548 954871 955415 1015500 1018630 1047897 1056814 1184762 1193334 5389777 5529971 39.85 70.7 1
13:22:21 2024-01-23 726476 723710 226243 223332 364139 368664 387885 382025 251501 245201 297662 304648 340587 342483 4549075 4873043 6952172 6809320 1266741 1305837 333924 293186 311791 310228 353772 345581 342821 341807 236108 238673 765555 733942 1643467 1592889 499795 494684 727379 733541 917665 894340 964665 968331 1014385 1025691 993941 1111851 2366497 2462121 1466945 1212617 797520 780618 963178 958505 1005409 1014942 1049392 1068824 1189803 1189845 5400874 5552594 39.85 70.7 1
13:22:22 2024-01-23 734196 722686 225812 223956 361069 369740 386686 383241 251536 244482 300090 303519 340108 341616 4537644 4860074 7022569 6801064 1265718 1305990 331942 294082 311166 310264 354020 347358 339450 342807 235908 237567 769568 725573 1656160 1594935 500077 498203 728775 732867 920445 896313 961222 964688 1013071 1036312 998722 1105519 2358992 2486250 1397719 1193967 797670 783873 958638 950002 1005409 1018341 1053228 1063393 1177165 1187692 5284229 5552604 39.85 70.6 1
13:22:23 2024-01-23 722535 722421 226278 223960 361069 367190 387885 386740 247237 245201 299878 303977 340083 346065 4537375 4933677 7051853 6801290 1253501 1304136 332383 294082 311606 309723 355406 346668 338699 342843 235708 238461 766106 732880 1682491 1592889 502947 498203 724796 736526 923726 893063 955318 968479 1015061 1030462 988943 1102477 2353966 2474390 1448338 1203031 799951 779104 954192 956394 1011175 1018702 1044877 1059503 1188116 1194487 5380371 5543216 39.85 70.7 1
13:22:24 2024-01-23 727548 724736 225391 227016 363112 368628 387993 384127 246609 244482 297374 304930 340108 344493 4542590 4863479 6957180 6809320 1268621 1307690 333924 293598 311828 310228 356898 345815 342014 340967 238692 237864 765555 734986 1629176 1598561 500432 496088 727898 733615 915876 893506 965355 971233 1014385 1024583 993192 1112570 2364912 2462121 1470935 1212617 795964 780655 962084 957825 1005409 1009814 1050141 1069310 1191252 1189845 5391180 5552609 39.85 70.6 1
13:22:25 2024-01-23 733672 723710 225847 222883 361069 369480 386686 383277 251571 244578 299878 303730 340108 342447 4537413 4863593 7022569 6801101 1265718 1305988 331655 294731 311423 311029 355889 347740 339307 342735 238017 237829 760064 725445 1670573 1595337 499795 495819 730884 731789 918282 898662 960958 961913 1011065 1032760 998285 1107135 2364912 2480560 1428512 1192585 795397 786378 959319 950002 1002524 1021337 1057249 1063447 1180583 1183660 5331550 5548634 39.85 70.6 1
13:22:26 2024-01-23 728373 722691 226278 223960 362168 369740 387849 385545 247931 244859 297662 307001 340108 342447 4537526 4917112 7041108 6811765 1245458 1307810 333816 293420 313378 310051 355638 346450 339545 342519 235708 238005 767577 736043 1621487 1581381 499522 495747 723152 732198 922462 891799 957839 962855 1018050 1033611 992602 1097523 2358992 2497008 1377914 1203292 802459 784020 954192 954058 1011175 1018377 1046179 1058697 1185518 1190486 5370966 5544678 39.85 70.7 1
13:22:27 2024-01-23 728655 724223 226265 223332 363112 369480 390224 382632 247237 245614 299419 303977 340347 342483 4537337 4867192 6972091 6791198 1269213 1307773 333852 293456 311277 310193 353241 346069 342302 340967 238354 238673 753075 734992 1638088 1595155 500506 495035 727379 733578 915876 893433 963051 968479 1013320 1018711 991192 1107135 2363232 2471340 1478154 1213597 797670 780655 959319 956431 1008268 1009724 1047150 1064708 1197323 1189734 5404727 5558006 39.85 70.6 1
13:22:28 2024-01-23 736707 723710 226025 223332 361069 369884 387993 382937 247931 244767 297374 303061 344965 341340 4535004 4821101 6996970 6838907 1267535 1304136 333454 293626 311423 311430 353884 346327 341785 341735 236108 237688 759418 726611 1629903 1595337 497635 495385 728885 728715 917011 900648 960995 961987 1011782 1029734 1001163 1107135 2368278 2488014 1450295 1203292 795397 785785 961401 950002 1003235 1019894 1053904 1066283 1185555 1175963 5333344 5562086 39.85 70.7 1
13:22:29 2024-01-23 733926 723710 226317 222706 360704 369884 387921 384391 247237 246408 297698 303061 340851 344504 4549769 4896264 7077573 6818699 1254890 1305990 333689 294118 310250 311359 355889 345581 340752 344370 236674 239078 764635 726611 1633457 1592889 499522 494244 725754 730787 922462 898699 956478 964039 1013937 1036643 999031 1103943 2358992 2488014 1422602 1196532 797670 784020 955550 952704 1005409 1025790 1050796 1062598 1177239 1186180 5286038 5552698 39.85 70.6 1
13:22:30 2024-01-23 724658 723962 226313 223808 363112 367556 387632 386452 247754 245747 301371 304791 339965 346445 4553022 4931301 7032028 6799942 1260714 1307847 333924 293349 309422 311171 354836 344497 340238 342843 236674 238708 760222 732895 1654335 1592889 502646 495035 724456 733693 921154 889201 958151 971233 1017292 1029734 991897 1103943 2361346 2480560 1468940 1214970 802459 780879 957959 959222 1011175 1019971 1044914 1061842 1192169 1194450 5365029 5548634 39.85 70.6 1
13:22:31 2024-01-23 730727 723710 226134 224555 360708 368377 390630 384248 247895 244872 300581 303803 340443 345883 4537337 4800672 6985156 6835441 1283150 1305837 331942 295017 310286 310228 355121 344534 340752 342843 235414 238005 756518 724537 1663329 1604557 501218 495385 728885 732867 916938 894480 962365 967792 1008845 1029006 996125 1112465 2363232 2462121 1418835 1209169 793133 780655 963452 958950 1003984 1017735 1050258 1070951 1189582 1189586 5342749 5561070 39.85 70.7 1
13:22:32 2024-01-23 733597 724731 225474 224591 362772 369596 386506 384248 248627 245061 300090 306231 340587 342447 4537413 4863593 7031783 6800861 1263419 1305990 331906 294118 310945 309909 353241 346668 338699 342577 236143 237935 768118 725573 1627432 1595337 499795 495819 728885 731826 918509 894443 960274 959259 1010349 1027724 998994 1106858 2364912 2482727 1407535 1194318 794830 785229 959319 950002 1002524 1021337 1054202 1065743 1180583 1185407 5324345 5545407 39.85 70.6 1
13:22:33 2024-01-23 725353 722316 226143 223960 362962 367341 386943 385581 247237 244859 297446 304756 339047 344457 4530781 4920608 7040833 6785720 1253098 1304136 333454 293875 309648 308389 354020 346106 338699 342843 235379 237653 767577 734992 1663082 1586117 500506 495747 724727 731668 921154 893433 955355 965024 1018050 1027760 991192 1100689 2355640 2471340 1448338 1203292 801094 784020 955550 953380 1011755 1018738 1047480 1061535 1187199 1189490 5382853 5546682 39.85 70.6 1
13:22:34 2024-01-23 727114 722686 226120 223332 363112 369192 387560 382060 247237 245271 297302 304895 338833 342483 4542590 4867078 6952172 6795092 1268621 1304875 333924 293186 309683 310228 353772 344534 342338 340775 236143 238005 767577 733942 1652338 1594205 499795 494684 727852 733578 916905 892166 962365 968479 1012120 1018386 991192 1107135 2361553 2471340 1480189 1215370 797670 781245 959356 960594 1010498 1016417 1047784 1063281 1198100 1189550 5411232 5558006 39.85 70.6 1
13:22:35 2024-01-23 735057 724740 226239 223960 361069 372013 390260 383099 251184 245236 299455 303720 339049 344457 4533224 4807950 6975830 6820663 1271936 1307727 332949 295794 309812 311171 354304 342523 340824 342843 235908 238005 767577 723503 1639152 1604261 501218 494684 726820 731826 917178 894443 960995 967069 1008845 1018494 999031 1106821 2361553 2464339 1427994 1210174 795079 782688 965123 958137 1003291 1017967 1052392 1069111 1185165 1190486 5337792 5551597 39.85 70.6 1
13:22:36 2024-01-23 731677 722175 226195 226981 361028 369812 387727 386160 247237 243765 300126 303061 340587 345599 4524312 4867192 7052439 6820777 1260289 1303210 332949 294153 310286 311171 354921 345581 338735 342843 236674 238737 769049 726092 1647157 1592889 498378 495362 726820 731826 921154 897354 958151 963649 1013218 1033235 999031 1103943 2362193 2490285 1418835 1193929 797670 785977 958272 949855 1006905 1018341 1055327 1059946 1177864 1185339 5295721 5543253 39.85 70.6 1
13:22:37 2024-01-23 723591 721684 226317 223332 361069 367226 387303 385581 247237 244688 297302 304436 339118 344529 4542590 4914834 7022159 6781184 1253538 1304136 333454 293634 310836 308354 356898 346632 338699 342843 235379 238005 755068 733942 1661643 1586117 500862 495783 724727 732503 922462 894775 955355 964977 1020253 1031943 993181 1103933 2359762 2476609 1448338 1206726 801667 784020 955550 953614 1013191 1025061 1050141 1063390 1181527 1192763 5370966 5543216 39.85 70.6 1
13:22:38 2024-01-23 726554 723696 226304 223332 363882 368664 387921 382096 247237 245236 297626 304895 340587 342519 4533224 4859199 6966505 6790247 1259296 1303951 332607 293222 309395 310264 353241 342487 341533 342566 237177 238041 760222 733942 1646749 1592665 499795 493984 724727 732086 919160 895181 961909 970232 1016820 1025906 991786 1106985 2366497 2471340 1470014 1220204 797670 783106 961004 956394 1008268 1015509 1047911 1063467 1196583 1188743 5395328 5562086 39.85 70.6 1
13:22:40 2024-01-23 734049 722686 225932 223332 361069 369884 387993 382668 247237 244517 299419 302816 339320 344748 4521044 4785286 6966505 6823208 1279450 1305837 331708 295547 310726 310228 355406 345337 340752 342843 235379 238005 767577 725573 1664687 1604557 501218 497405 730921 734880 919790 897245 963626 968059 1011166 1028601 998269 1114884 2364912 2464606 1415068 1209169 795397 780692 965123 959222 1005409 1017807 1052576 1068036 1189803 1189845 5337677 5544692 39.85 70.6 1
13:22:41 2024-01-23 732559 723449 225967 222895 361065 369776 387612 385617 247110 244447 300623 303519 340108 342447 4536116 4860112 7042613 6801139 1263419 1304136 332445 295017 310286 310264 353772 346106 338699 342843 235379 238041 760868 727009 1666911 1594935 499758 498203 726747 731789 922425 899799 958480 963354 1012120 1037841 996162 1102469 2355640 2497228 1428512 1203182 798809 785900 954192 952704 1005409 1018413 1054240 1058750 1179276 1188802 5284404 5544678 39.85 70.6 1
13:22:42 2024-01-23 724465 722682 226861 223332 363112 369220 391088 385617 247237 245271 299455 303977 340587 345540 4530356 4860112 6995115 6781685 1259814 1303951 332642 293875 311166 310264 353277 342235 342454 342627 237344 238998 755808 733932 1650949 1593541 501218 495385 724796 734432 919849 894839 958151 973001 1017256 1024256 991897 1105556 2361553 2478801 1466945 1217602 801888 781799 956601 959222 1010248 1018454 1047897 1063393 1193002 1193334 5365029 5544678 39.85 70.6 1
13:22:43 2024-01-23 728632 723710 226313 226950 360707 368664 390260 383241 247931 244859 300587 302570 340587 344981 4533224 4800519 6985156 6818343 1281355 1304136 331153 294966 310946 309980 356898 345155 340369 342699 237344 237829 756518 725445 1650086 1604557 501218 495239 728885 736002 914252 893101 964425 968479 1011166 1027553 993192 1113295 2361553 2460374 1494434 1210892 794830 779587 962084 957146 1005409 1009724 1050890 1066283 1187822 1190486 5388064 5543216 39.85 70.6 1
13:22:44 2024-01-23 736216 723957 225897 226981 361060 369812 387575 382668 248910 244482 299455 303942 340108 340860 4533224 4821093 7003807 6821203 1267535 1307847 332805 293420 311129 310122 353848 345399 341605 341627 238354 237970 760868 727532 1622898 1598348 498650 494977 728368 729802 915876 899549 963738 962670 1010349 1026573 1001875 1106821 2364912 2486250 1448338 1205734 796532 784020 959356 953651 1000480 1018454 1054240 1066502 1182634 1183660 5310739 5548634 39.85 70.6 1
13:22:45 2024-01-23 733853 722686 227015 223594 361069 369848 387921 384121 246892 245684 297518 302570 341066 341821 4524274 4877744 7070474 6810609 1249026 1305988 335813 293420 310799 311135 354634 345508 340430 342771 238017 239236 766439 731328 1659786 1584169 499363 495711 723664 730787 922462 899448 954386 963354 1016499 1034955 994602 1097756 2358992 2499000 1490364 1201282 802459 786250 952838 952704 1009739 1021337 1051056 1058659 1183950 1186180 5350388 5543216 39.85 70.6 1
13:22:46 2024-01-23 728927 722686 226976 223332 361069 369148 390188 384932 247237 245201 297302 303907 340587 346062 4533224 4873073 7007573 6801744 1259290 1305990 333924 293009 311606 313458 354020 342451 342025 342843 237344 239559 764032 733942 1649495 1592889 500506 494334 724727 734432 919849 894066 959553 973305 1016499 1027480 992602 1103943 2362351 2477043 1466945 1218468 801888 782909 958272 959222 1011175 1017662 1049505 1064075 1193823 1189660 5380371 5543216 39.85 70.6 1
13:22:47 2024-01-23 731000 723449 226247 223960 360916 369480 390188 383241 251275 244789 300302 303494 340587 344457 4531757 4792965 6987042 6820663 1270120 1305990 333888 294046 309775 311643 353206 344316 341268 342289 236073 238673 767577 724405 1660823 1604557 499795 495035 728368 730844 917178 899873 963738 965625 1008094 1024220 1000452 1108398 2363232 2477043 1470935 1206502 795397 784020 959356 955680 1001903 1015473 1051056 1069549 1189803 1188802 5322131 5552594 39.85 70.6 1
13:22:48 2024-01-23 733784 722691 226282 224224 360997 369148 387849 386124 247237 244991 299618 305133 340300 342267 4534170 4870057 7061631 6823917 1254853 1304136 332626 294082 309775 311135 352183 344497 340430 342843 237009 238708 763164 726611 1659721 1590285 498378 496439 723664 730268 922462 897023 955748 962670 1013589 1034955 994639 1099324 2355640 2497228 1444426 1197793 801888 784046 952838 952027 1008268 1018738 1051056 1059415 1180583 1188766 5327514 5552594 39.85 70.6 1
13:22:49 2024-01-23 726829 722686 226980 223337 360781 369488 389934 386144 247132 245680 297266 305850 339894 346938 4530743 4886752 7003807 6781577 1259814 1304136 333924 293797 311386 310193 354836 344461 339688 342843 237009 238673 757279 730783 1628776 1592889 502288 494464 723664 735835 921154 887869 958151 972614 1017256 1030462 991192 1103082 2353052 2477043 1442470 1212617 801094 778925 956909 958505 1011175 1020697 1044840 1060294 1189803 1194523 5352155 5533420 39.85 70.6 1
13:22:50 2024-01-23 730815 724323 226108 223960 360817 369040 390043 383942 247663 245061 300830 304348 340072 344493 4528513 4799811 6990756 6801101 1279235 1304136 331942 294118 309775 310193 354823 344461 340513 342530 237344 237970 767577 723885 1632897 1604557 501218 495385 728885 732867 917178 894701 960995 967755 1008094 1027249 996088 1110052 2362351 2462121 1420718 1209169 795397 781245 964137 957788 1003984 1017703 1050890 1069225 1192067 1190486 5343359 5557597 39.85 70.6 1
13:22:51 2024-01-23 732555 722572 226139 224372 360817 369560 387395 385581 247931 243696 297374 303027 340443 342447 4533224 4858962 7018199 6809320 1263419 1304136 331672 294082 310726 310228 352218 346596 339138 342843 236108 237567 758635 724537 1635895 1595337 499440 495783 728885 730787 917172 899873 959553 959259 1010312 1028678 998157 1107135 2364912 2480560 1426593 1197099 795397 786341 959319 950002 1003984 1021337 1057249 1063430 1183919 1188074 5324253 5537250 39.85 70.6 1
13:22:52 2024-01-23 729992 722029 226239 223960 364139 369148 386398 384824 247237 244995 297626 306928 340108 345107 4537300 4911342 7051853 6790563 1244186 1305990 333454 292945 310589 310228 354921 346069 339450 342807 237680 238005 767577 734992 1628856 1576897 498378 495553 722641 732867 922462 897245 955318 962855 1018013 1033611 993156 1097756 2360397 2499000 1425054 1203292 802240 785692 952838 954058 1013385 1024809 1053110 1056889 1187310 1187789 5368413 5544762 39.85 70.6 1
13:22:53 2024-01-23 727856 723219 226775 223332 363877 368628 387957 382937 247754 245747 299677 304436 340108 342447 4533224 4863744 6952172 6792791 1261990 1305990 333924 293151 311827 310193 353206 342487 342338 342289 235873 238673 761693 735765 1653188 1590627 499795 493984 726269 735176 918483 893433 960995 968479 1013553 1018422 991192 1106345 2363232 2477043 1478154 1218468 799649 783663 961194 960185 1009702 1017967 1049280 1066353 1198285 1192063 5399182 5550857 39.85 70.6 1
13:22:54 2024-01-23 734935 724218 225928 223973 362967 369848 387957 382632 247931 244482 297338 303730 340826 341028 4521044 4811835 7000469 6801101 1266460 1306918 332679 293634 311166 310917 353884 345264 341221 341495 236143 237970 751488 726611 1630602 1595337 497635 494244 728885 728715 915876 901323 963051 963354 1011782 1030462 1001081 1106784 2364912 2492503 1450295 1209860 797670 786250 963061 956775 1003328 1019411 1052181 1066359 1189803 1185554 5314533 5550068 39.85 70.6 1
13:22:55 2024-01-23 737265 722166 227333 223332 361033 369776 387849 384391 246856 245993 299383 302570 340826 342145 4536459 4877100 7062471 6809320 1245458 1300438 332607 293797 310945 309874 353884 345020 339724 341807 235544 239246 770455 730806 1647659 1581381 497988 495202 722093 730787 922462 893735 954386 965662 1017976 1027760 992602 1099323 2363879 2494694 1377914 1204483 802240 785977 954395 955415 1011718 1018702 1051566 1059796 1182928 1192173 5371880 5533837 39.85 70.6 1
13:22:56 2024-01-23 724658 724474 225548 223332 363103 368333 387885 381489 248014 244824 297266 306496 339595 342447 4533224 4858962 6948422 6790563 1261990 1304136 333924 292294 311606 309976 353206 342451 341785 341771 237177 238708 758750 733932 1621108 1590627 499795 493984 725754 732723 917011 893433 960995 970232 1016672 1026878 991081 1103794 2365716 2476149 1510583 1219553 799951 782909 958638 960185 1008985 1015441 1047897 1063355 1196063 1192173 5389777 5552594 39.85 70.6 1
13:22:57 2024-01-23 732034 723715 225932 224102 360961 369776 387993 382632 247237 244859 299201 303494 341066 342411 4531044 4793833 6961604 6820777 1263716 1307727 333454 293634 310286 312117 353884 342487 341533 342048 235743 237970 757968 723503 1652735 1602051 498378 495035 728368 730844 918319 901981 965355 963317 1010918 1030389 1001726 1108603 2371650 2486250 1450295 1201319 796532 787368 962084 952704 1004006 1022305 1058757 1066502 1186396 1183006 5323938 5552632 39.85 70.6 1
13:22:58 2024-01-23 732065 722686 226274 223019 363112 369812 387849 384085 247237 245993 297626 303942 340587 343948 4527087 4887017 7074864 6809320 1244301 1300438 333643 292803 311166 311171 354384 345508 340477 342843 235743 239762 764635 731850 1625349 1583353 499006 498203 723729 732346 925085 894406 955673 968851 1020438 1036312 994722 1097523 2357864 2489780 1364221 1203451 802459 785977 954871 954058 1011755 1018702 1049487 1056023 1184678 1190486 5361560 5543216 39.85 70.6 1
13:23:00 2024-01-23 726825 724470 226282 223171 363103 369184 387957 382632 247458 245271 299677 304401 340587 342483 4533224 4861360 6972091 6790563 1261091 1303210 332607 293186 311606 310228 352218 342451 341821 342566 237009 239165 765525 733841 1630640 1594021 500469 495035 725828 734955 920407 894973 960236 971233 1015061 1026855 992602 1105519 2363232 2478368 1492399 1218468 801094 782909 957959 959222 1009739 1015482 1047150 1063393 1194425 1191006 5376530 5544678 39.85 70.6 1
13:23:01 2024-01-23 730995 722686 226278 223817 360417 369220 387993 383241 247237 244824 300302 301241 341066 344457 4534284 4790272 6961604 6820777 1266460 1305990 332949 293840 309156 311643 355314 342271 343428 342242 237849 237864 767577 722471 1669579 1601525 498230 495349 728368 730268 915876 898373 964889 965588 1008809 1029734 1000452 1110113 2364912 2486250 1448338 1203143 796532 784020 960718 954736 1001191 1018454 1054240 1066132 1188116 1183660 5308918 5543216 39.85 70.6 1
13:23:02 2024-01-23 734571 722184 227011 223332 361033 369812 387885 384085 247237 245821 297302 302992 339049 342253 4511373 4862733 7052364 6809320 1250378 1304092 333744 295364 309995 311501 354885 345119 340094 342699 237344 239272 758060 729737 1648594 1586117 498378 496329 724759 730844 924429 894443 954386 964613 1019493 1033611 993156 1097756 2358992 2497228 1470014 1202258 801888 783814 952838 952704 1011175 1021337 1049227 1057150 1182964 1186290 5352155 5543216 39.85 70.6 1
13:23:03 2024-01-23 728927 720228 226313 223328 361060 369480 390812 384085 246731 245993 297662 303519 340108 342447 4536459 4853160 6952172 6792791 1264285 1306881 333888 293349 312490 310086 354717 345399 341641 341735 236108 238005 763164 733418 1667914 1595155 500506 492819 726784 733578 919781 894701 960995 968479 1014307 1018156 992602 1107135 2363232 2478801 1480189 1220204 799951 782909 959319 959222 1008305 1015509 1047897 1063430 1196198 1190165 5389777 5548634 39.85 70.6 1
13:23:04 2024-01-23 733560 723710 226278 223078 360997 369848 387993 382937 247237 244859 299383 301275 339049 344493 4527087 4798014 6984603 6838907 1269762 1305879 333274 294595 311166 312081 353884 344534 340981 341519 238017 237970 757968 726611 1631701 1604279 500434 494684 727852 730787 917178 899688 963738 965662 1008845 1030462 1000452 1108398 2361553 2477043 1448338 1208895 792808 783464 961401 955717 1002575 1017071 1052665 1069587 1189803 1186189 5307102 5543216 39.85 70.6 1
13:23:05 2024-01-23 735057 722175 226352 227105 360997 369776 387921 386740 247237 244859 300338 302570 340587 344225 4511373 4865791 7062621 6800913 1252608 1300438 333924 293797 309776 311029 354921 345264 340238 342843 236674 239165 763949 726611 1632534 1586117 498378 495239 723701 730268 922462 899234 954386 962818 1015061 1027797 994639 1100260 2355640 2497228 1494434 1197988 801317 784960 952161 950002 1008268 1018341 1054352 1058697 1181217 1189845 5337934 5543216 39.85 70.6 1
13:23:06 2024-01-23 728410 724470 226313 223332 363112 368664 390812 383241 246766 245821 297698 303977 340108 342230 4541237 4853084 6952096 6790563 1264323 1304136 333924 292732 309648 309758 356376 344766 341544 340739 236143 238005 764635 732895 1634630 1593075 499795 495385 726820 733720 915876 889201 963051 968479 1012120 1024315 991897 1105173 2358992 2477043 1480189 1218468 799951 781799 957959 959222 1009022 1015509 1047897 1063393 1194425 1191042 5385929 5548634 39.85 70.6 1
13:23:07 2024-01-23 732485 723710 226230 223149 360417 369776 390224 383205 247754 245540 299165 303351 341546 342375 4531275 4792965 6961604 6801290 1263716 1304092 333130 294082 309812 311171 354420 342487 340501 341807 235908 237970 756518 722471 1650068 1599487 498378 494684 727852 730787 915876 897060 962365 962855 1008845 1029006 1000452 1106821 2361553 2482727 1448338 1207450 794830 783464 959356 953651 1000395 1015509 1047736 1066364 1188116 1182749 5307177 5539262 39.85 70.6 1
13:23:08 2024-01-23 732895 720644 226313 223889 360672 369488 387632 385438 247132 244889 299733 304348 340719 342073 4524274 4860264 7042314 6809320 1251233 1300438 333689 293761 309593 310699 354670 345020 339724 342843 236507 238743 757279 726092 1640660 1586117 498378 495239 723701 728715 922462 897060 954386 962855 1015061 1033611 995345 1095888 2355640 2495457 1468940 1197988 800177 783814 952838 952027 1008305 1018738 1047736 1059452 1183100 1186216 5327514 5543086 39.85 70.6 1
13:23:09 2024-01-23 730017 725493 226810 223332 362998 369040 390666 383134 246885 245852 300557 304401 340587 342447 4528513 4849650 6976438 6785720 1258362 1303210 333924 293151 311166 310228 352981 342487 341304 342843 237009 238743 765525 732880 1639200 1591758 500862 494684 723701 732867 919849 894701 959590 971233 1016536 1018192 991897 1104731 2355640 2480560 1440513 1216079 801888 779587 957959 959222 1011175 1018454 1047897 1063393 1192729 1192763 5383986 5546682 39.85 70.6 1
13:23:10 2024-01-23 734894 724736 226208 224276 360781 369596 390043 383170 247237 244859 299310 301241 341030 342483 4511373 4798127 6966505 6820777 1270120 1304136 333220 294082 309338 311206 353737 342523 339915 342289 235379 238005 766106 722471 1658477 1604261 501218 495035 726820 731826 917178 894480 963051 965662 1007381 1018494 998322 1106821 2358992 2464339 1400505 1209169 793133 781799 963452 956431 1002524 1016980 1046174 1070180 1191545 1188522 5320312 5543830 39.85 70.6 1
13:23:11 2024-01-23 735169 722540 226343 223799 360412 369776 389957 386452 247096 244789 299056 302570 340108 344222 4527087 4849927 7017197 6799612 1258486 1300438 331977 294153 310067 311171 352218 344497 338699 342843 236507 238200 757968 724537 1626363 1590627 499440 495711 726820 730787 919849 899234 956752 963649 1013218 1033162 999031 1103943 2355640 2482727 1418835 1192556 796532 783814 957959 950002 1006151 1025608 1058794 1066208 1178038 1188047 5278799 5533837 39.85 70.6 1
13:23:12 2024-01-23 723559 723962 226771 223803 361065 367449 387303 385003 247754 245096 297302 303977 339083 345016 4524312 4902076 7022457 6762427 1251309 1303210 333220 293634 311827 308389 354894 346106 338699 342843 235379 238005 755068 732880 1650916 1586117 501218 495783 724727 733059 922462 894066 955355 964941 1020253 1033343 991192 1099906 2353966 2477043 1448338 1203292 801094 783514 957122 956701 1014056 1021524 1047038 1058210 1187037 1195557 5346272 5533837 39.85 70.6 1
13:23:13 2024-01-23 724387 722686 225574 223332 363845 368628 387921 380954 251571 244482 299673 304436 339118 342483 4517715 4860605 6932329 6790563 1272242 1303987 331906 292201 309648 308389 353241 344534 339951 341807 236143 237200 757206 728693 1617868 1594935 500506 495385 728885 733706 913242 892391 963738 968479 1013218 1018819 990308 1108435 2360671 2466360 1474084 1215144 799379 781098 961364 958137 1009038 1016527 1047000 1066502 1195584 1190486 5399182 5532651 39.85 70.6 1
13:23:14 2024-01-23 736298 723198 226274 226990 361069 369884 387993 382632 247237 244482 297734 303096 340587 341591 4518141 4797378 6966505 6813836 1270120 1305990 333454 294538 309593 311206 353241 342523 340824 342325 235743 237970 756518 722471 1636187 1604557 500862 494538 726820 731826 916320 896386 963738 968479 1008131 1027553 999692 1110150 2366497 2487614 1450295 1207587 796532 783984 962375 956394 1000480 1017080 1054240 1066057 1189803 1185407 5313016 5535313 39.85 70.6 1
13:23:15 2024-01-23 733393 722421 226317 223332 360412 369776 387885 385617 248897 244482 299878 302115 340347 342375 4523859 4853160 7050434 6781614 1251233 1300438 333924 293634 310286 311171 352183 344534 340238 342843 236674 238911 768511 726611 1655550 1586117 499006 494280 724727 729802 922462 898699 954676 963206 1013753 1039253 998269 1100785 2358082 2494694 1415068 1199200 798809 784083 955550 953580 1008268 1026021 1052665 1058750 1183760 1188802 5295599 5539262 39.85 70.6 1
13:23:16 2024-01-23 726558 722686 226313 223114 361069 369480 390812 384427 247064 245236 297734 303765 340108 342483 4521082 4877613 6980469 6790563 1257119 1304136 333924 292981 311166 310228 352218 342451 339951 342602 235344 238708 765525 731850 1624395 1590135 500506 494684 724213 732098 921062 895205 961222 968368 1014657 1026499 991044 1105406 2363126 2473533 1478154 1220204 801094 782909 958638 959222 1008305 1017247 1047897 1063393 1194735 1190165 5374408 5531094 39.85 70.6 1
13:23:17 2024-01-23 732103 722682 225928 223332 360743 369776 389993 382096 247237 244482 297698 303281 340587 345352 4518118 4780054 6957180 6804464 1270120 1300438 332949 293420 308320 310264 353241 342523 340824 341843 235414 237463 767577 722471 1633920 1604261 501069 495239 727898 731752 917141 896313 960809 969166 1010447 1029330 998957 1108361 2362193 2467369 1400505 1206726 793133 784505 964137 955680 1001903 1015568 1052628 1071115 1188959 1188802 5307064 5533837 39.85 70.6 1
13:23:19 2024-01-23 733080 723445 225893 223965 360925 369184 387885 385509 247423 244412 300302 302992 340072 342375 4520939 4839256 7046828 6791273 1258486 1300401 331942 294082 309070 310664 352945 345020 339450 342843 236674 237723 755068 725757 1630176 1592665 499684 496791 725828 730602 922352 899873 956430 963354 1014657 1034392 997558 1100109 2353052 2499610 1426593 1198128 800522 786250 952838 952027 1005409 1018377 1054352 1060208 1183668 1189845 5291864 5524458 39.85 70.6 1
13:23:20 2024-01-23 728655 722682 226313 223332 361069 369444 390224 383241 246856 245236 297626 303730 340072 342375 4537903 4839219 6952172 6816276 1259221 1305990 333924 293776 311166 309723 355816 342235 342940 342278 237344 238901 754337 733406 1634844 1594384 500824 495349 726269 733541 919124 891130 962597 970543 1014657 1024546 991897 1108641 2360671 2471340 1472049 1218468 797670 781799 959319 956394 1008268 1009810 1047897 1063052 1198285 1192173 5389777 5531094 39.85 70.6 1
13:23:21 2024-01-23 733233 722682 226051 223808 360988 369812 390508 382632 247237 245030 299383 302536 341066 344467 4511298 4798127 6972091 6801064 1264323 1303127 333130 293868 311387 310886 353848 345924 340573 341627 238523 238357 762318 726611 1628056 1595337 497635 495747 728775 730787 918483 900010 963738 965024 1013108 1028751 1001875 1106784 2369963 2488014 1424674 1206726 797670 783814 962084 954736 1001903 1019894 1058757 1066132 1189803 1183623 5292260 5533837 39.85 70.6 1
13:23:22 2024-01-23 733784 722705 227015 223337 360997 369740 387849 383241 247064 245614 297266 302536 340826 341821 4523859 4859199 7042277 6811765 1253869 1304129 333852 293939 308833 311029 355132 344316 340023 342843 236674 238708 765525 726611 1635512 1590627 498378 494977 724727 730787 926363 899873 954639 964039 1014657 1038173 998957 1100727 2355640 2489780 1413185 1198165 798809 784083 955550 952704 1005409 1018485 1054202 1060257 1179566 1188802 5278808 5533837 39.85 70.6 1
13:23:23 2024-01-23 724392 722686 226282 223332 363112 368074 387957 385238 247029 245201 297698 303942 340108 346028 4511260 4896131 7008767 6782312 1254853 1305988 333238 294189 311166 310157 355370 345020 340033 342591 237344 237935 763164 729737 1630253 1592405 502571 494977 724727 734655 922462 890378 955748 968479 1016499 1029551 989748 1103943 2349707 2471340 1446382 1210287 799951 779477 955550 958468 1011175 1021337 1044096 1059908 1182671 1197907 5350388 5524458 39.85 70.6 1
13:23:24 2024-01-23 724108 722691 225391 222243 361028 367226 387885 383277 247931 243286 299677 305527 339083 344203 4517715 4835154 6958898 6791744 1275877 1303210 331368 293250 311901 309007 354233 345191 340477 342807 236108 237569 761571 726611 1664883 1599873 501218 495385 728885 734655 913242 894066 965113 971233 1012500 1018458 994722 1110052 2363232 2462121 1468940 1210061 797670 780655 962084 957825 1008268 1009688 1050890 1066502 1195844 1190486 5389777 5533837 39.85 70.6 1
13:23:25 2024-01-23 733826 724474 225583 223332 361060 369848 387539 382025 247840 244447 297302 305133 340815 342964 4534170 4812335 7011969 6809320 1264323 1304136 332877 293009 309922 310193 354617 345544 340477 341495 235908 237935 755068 726488 1671306 1594021 497598 495747 728885 728715 917178 898974 963051 963354 1011782 1030193 1001875 1109508 2364912 2489780 1450295 1203292 796532 784083 962084 952704 1003984 1019971 1058757 1068024 1187845 1183006 5310901 5543216 39.85 70.6 1
13:23:26 2024-01-23 732612 722686 226085 222422 363112 369848 386686 386097 247026 246298 297374 306065 340719 341196 4527980 4884686 7022224 6762164 1240645 1305988 333924 292294 309648 310664 354420 346069 340757 342843 235708 237970 756518 733942 1634442 1580783 498378 495819 722641 732346 924429 895610 953961 962818 1018013 1033611 993192 1097756 2358992 2499000 1399433 1203059 802459 784046 952838 954058 1011175 1018738 1051093 1059452 1185518 1190486 5361560 5543216 39.85 70.6 1
13:23:27 2024-01-23 730017 723715 227281 223660 362858 369488 389934 383134 247096 245852 297266 304721 340408 344080 4527695 4846599 6967099 6771899 1258915 1304136 333924 293947 309648 310664 352218 342523 342302 341771 235908 238708 761693 733942 1644766 1592889 500150 493692 726784 734655 917172 894066 963051 971233 1015025 1026030 992602 1107135 2363232 2471340 1480189 1218468 799379 782354 959319 959185 1009739 1015509 1048009 1063430 1199023 1189978 5388064 5537400 39.85 70.6 1
13:23:28 2024-01-23 737265 725901 226139 223960 360925 369704 387704 385005 247837 245096 300520 303695 341066 340788 4522176 4794292 6985156 6799942 1264323 1304136 332949 292937 311166 310228 353616 344497 340752 340775 236108 237935 770520 727532 1621848 1595337 497635 494977 728885 730268 917178 900010 963738 964039 1011782 1026921 1001875 1108398 2364912 2486250 1444426 1205698 797670 784020 961401 953614 1001191 1017703 1055743 1068024 1189914 1184496 5318650 5546682 39.85 70.6 1
13:23:29 2024-01-23 734646 722029 227193 223639 360781 369776 387849 384355 246511 244859 299588 304776 341066 342339 4521345 4856829 7037064 6799942 1254853 1300438 333454 293420 309812 310917 354670 344534 340190 342843 236507 239078 752168 726092 1649236 1590135 498378 494977 726269 730787 922462 899702 955355 963354 1012084 1038109 999031 1103943 2355640 2486250 1422602 1195264 798503 785692 955550 952704 1006151 1018377 1056495 1064610 1178001 1188743 5278799 5527817 39.85 70.6 1
13:23:30 2024-01-23 725832 722691 226282 223332 361069 369276 387777 385509 247237 244824 297662 303942 339691 347413 4511373 4893172 6985156 6762202 1257119 1303210 333924 293313 310945 310193 353737 342487 339724 342843 236674 238708 754337 731328 1652144 1590627 502288 494464 724213 733610 921154 893506 958151 972614 1017256 1026428 992602 1105519 2353966 2480560 1466945 1212617 801094 779513 956909 960869 1011064 1023031 1047784 1064760 1189397 1197254 5354475 5529890 39.85 70.6 1
13:23:31 2024-01-23 730259 726416 226247 223803 359833 369740 390224 385551 247908 244447 300338 302080 340587 342483 4508080 4775033 6972204 6801064 1266498 1300438 333418 293634 310067 311643 352981 342487 340788 342289 235708 237935 763768 723367 1642359 1602148 499440 494684 728368 730787 915876 898699 963738 965625 1008845 1030302 999741 1108398 2362351 2480560 1424674 1207676 797360 783873 963747 958137 1001866 1017967 1055402 1066019 1190418 1188766 5305127 5543216 39.85 70.6 1
13:23:32 2024-01-23 733560 721664 226806 223882 360961 369776 387849 385545 247237 244482 297374 304348 340587 342375 4523859 4856829 7027632 6799942 1256686 1303210 332679 295794 310286 311171 352218 344534 339438 342843 236340 238005 757968 724537 1659287 1593541 499795 494977 726784 731306 921808 899651 958151 964725 1013937 1033761 999031 1105519 2357108 2488512 1396564 1195393 798503 786250 958272 952630 1008279 1026408 1056458 1063430 1177317 1187900 5267505 5533837 39.85 70.6 1
13:23:33 2024-01-23 724689 722686 226243 223337 361069 366932 387849 384967 247237 244859 297698 303942 339118 345833 4511335 4895538 7003807 6753113 1257119 1300438 332949 292902 311166 310193 355121 345300 338664 342843 237009 237970 763164 728693 1631998 1590627 502288 495977 724213 735771 922462 890829 955355 971233 1016536 1032986 991766 1103933 2353015 2474390 1446382 1208214 802240 781435 955550 958542 1011175 1023031 1047818 1060257 1188959 1197944 5357733 5529890 39.85 70.6 1
13:23:34 2024-01-23 724108 723449 225548 222930 363107 367520 387921 383241 248853 243661 297302 303977 339118 342555 4523859 4821101 6947279 6790563 1275877 1304136 330902 294082 311606 309254 353772 344497 340238 342566 236108 236999 767211 727532 1642485 1595337 501218 494244 728885 734843 915876 893063 965615 973001 1014472 1025773 995430 1111851 2364811 2466877 1494434 1211754 797101 781799 963415 959185 1008268 1009688 1049392 1069338 1189444 1191329 5389777 5533837 39.85 70.6 1
13:23:35 2024-01-23 734898 723715 225932 223873 361033 369848 387267 382025 247931 243731 297302 305205 340347 340034 4520939 4803565 6980469 6790563 1261615 1304136 331403 293598 310286 310228 352183 346106 339402 341771 236108 237235 766668 724537 1664558 1593800 498024 495783 728812 730844 918409 902019 960846 963317 1010845 1031847 1001015 1108716 2364912 2486250 1452251 1203404 795397 786341 961401 952630 1002524 1019894 1058757 1065371 1184678 1179404 5322131 5543216 39.85 70.6 1
13:23:36 2024-01-23 730463 722691 226239 223332 363625 369812 386994 384085 247237 245201 297266 303977 340587 343703 4523859 4883544 7022280 6781184 1240846 1300401 333924 291694 311166 310228 351893 345264 339688 342325 237344 238447 767577 732880 1621093 1583353 499006 497849 723766 732867 922352 894272 957113 967783 1019457 1027760 991897 1102318 2358992 2471340 1446382 1204229 802459 783748 955550 954058 1011755 1018702 1050481 1060283 1184678 1189586 5348334 5524458 39.85 70.6 1
13:23:37 2024-01-23 725722 724736 225932 223175 363107 368074 387885 380919 247493 245236 297662 303977 340108 342447 4514494 4832617 6927305 6771805 1262890 1304136 333924 292294 311827 309976 353511 344497 341533 340967 238017 237759 763164 733312 1623291 1594021 500824 495385 728331 736002 916527 890976 963051 968479 1017542 1018120 992602 1108866 2359762 2471340 1506430 1216079 797670 781799 959319 957825 1009022 1015473 1047897 1063467 1196161 1191329 5380371 5529890 39.85 70.6 1
13:23:39 2024-01-23 732741 722691 225928 223817 361069 369884 387957 382632 247237 244482 297698 301241 340826 342134 4517715 4791829 6952172 6799942 1262517 1305990 332715 293832 310910 310451 353703 345290 340358 341351 238017 237829 758331 726611 1633793 1594678 497598 494316 728885 728715 917719 902019 963738 962818 1011782 1030389 1001163 1106821 2363232 2486250 1448338 1208309 797670 784020 961401 953614 998259 1018454 1050796 1068824 1189803 1182786 5305127 5535313 39.85 70.6 1
13:23:40 2024-01-23 735094 720644 227046 223332 360997 369812 387849 384427 246511 245236 300313 303280 340587 344504 4517715 4859199 7052664 6792542 1253284 1302200 333274 293690 309885 310993 354885 344875 340059 342735 236674 239188 763164 725573 1629482 1590627 499758 494592 726269 730787 919679 899799 955392 964257 1013218 1036422 999031 1105519 2355640 2482727 1400261 1192384 797670 784020 956601 952704 1005409 1018774 1057249 1062598 1175498 1185407 5276910 5529890 39.85 70.6 1
13:23:41 2024-01-23 722780 721910 226085 223332 361024 366674 387849 385238 247458 244482 297734 303519 339083 345016 4531044 4902076 7027632 6769760 1254853 1302274 333274 293456 310324 310086 355370 345264 338699 342843 236674 238425 763164 729627 1633443 1590627 502646 498203 724727 736028 922462 890866 956752 971233 1018013 1027459 989785 1103943 2349707 2473533 1448338 1210030 801317 779550 955550 958505 1010457 1021337 1044877 1059946 1189531 1197097 5342749 5520518 39.85 70.6 1
13:23:42 2024-01-23 724653 722686 225578 225066 361069 367520 387921 383241 247237 243491 299419 303977 338809 342555 4514494 4810158 6973113 6801177 1279159 1305990 330866 294153 310726 309289 356898 344534 340430 342289 237009 237602 756518 724925 1678461 1604557 501931 493549 728885 735212 913242 896682 965113 968479 1011782 1018467 994599 1110127 2361553 2460374 1470935 1209860 796532 779550 961401 958542 1009022 1009724 1049392 1066540 1192132 1189808 5389777 5535313 39.85 70.6 1
13:23:43 2024-01-23 737100 722691 225574 223332 361069 369488 387885 381757 247237 244276 297338 303730 340587 340309 4528513 4805487 6997573 6809320 1262517 1305058 332535 292746 311166 309976 351893 345544 340465 340775 236073 237768 760868 726611 1633092 1592889 497635 495481 728885 728715 917178 899011 963738 963354 1011782 1029734 1001875 1108435 2364639 2486250 1422755 1206726 797360 784020 959356 953614 1000480 1018417 1054240 1066502 1184348 1185371 5301340 5539262 39.85 70.6 1
13:23:44 2024-01-23 731677 720380 226308 223332 360988 369776 387885 384967 246511 245026 299799 304954 340336 344259 4515146 4863479 7041108 6792791 1254890 1300438 333166 294731 309775 310917 352218 345544 339724 342843 236507 238005 764635 726611 1654690 1590627 499795 494977 726820 732867 922462 898699 956752 964039 1012120 1036643 999031 1104731 2355640 2486250 1403959 1193967 797670 784046 957122 952704 1005409 1026057 1050870 1059171 1180583 1188802 5269380 5520518 39.85 70.6 1
13:23:45 2024-01-23 722567 722686 226313 223522 360708 368341 389898 385294 246991 245131 297266 304296 340001 345394 4524745 4886752 6989902 6787928 1257119 1304136 332142 293009 311166 310264 353737 342415 340465 342843 236674 238708 757279 731328 1622551 1590135 501931 495035 724213 733578 921154 894336 959590 972614 1018050 1029006 992602 1103943 2353966 2477043 1490364 1214107 801317 779550 956601 959222 1010498 1019894 1045017 1063320 1191288 1193080 5347191 5535313 39.85 70.6 1
13:23:46 2024-01-23 733635 723495 226139 223889 360527 369076 390043 383134 247132 244889 300157 304348 339929 344712 4504941 4784441 6961604 6804464 1267535 1303210 332949 293009 310945 311206 351893 342487 341268 341290 235908 238483 756518 724537 1639567 1604557 499795 493765 727336 730787 917178 897074 963051 967755 1007381 1029006 999031 1108435 2358992 2470029 1415068 1205697 794264 782909 962084 955717 1001104 1015509 1052665 1066283 1182671 1188802 5301530 5524748 39.85 70.6 1
13:23:47 2024-01-23 734123 722348 226876 223292 360817 369632 387740 385095 246488 244482 299455 301241 340108 342267 4514494 4835610 7052664 6781577 1247665 1299478 333924 293222 309812 310735 351888 342559 339724 342843 236340 239078 761046 726611 1640871 1586117 498378 494244 724727 730787 922462 898699 955355 963354 1012120 1037621 996162 1100764 2353966 2486250 1391017 1191776 798809 784083 955550 952704 1005409 1024573 1054240 1061086 1176816 1189697 5263718 5527817 39.85 70.6 1
13:23:48 2024-01-23 724452 722540 226178 223042 361069 367520 387993 386645 247096 244447 299383 303519 339118 345540 4518118 4893732 6989902 6762150 1256223 1304136 333689 293634 310068 310228 354304 342487 339438 342843 237009 238041 761693 729765 1663828 1590135 502288 495385 723701 735212 919849 891757 958188 971233 1018013 1030462 992602 1103943 2350623 2473533 1466945 1214354 801888 779550 956601 959222 1011175 1023031 1047480 1061272 1189766 1197254 5354475 5533837 39.85 70.6 1
13:23:49 2024-01-23 728669 722686 226278 223889 360490 368628 388029 383241 247237 244819 299581 301241 340108 344981 4514494 4779310 6957180 6804464 1273718 1303210 330938 293868 309812 309758 353772 342523 340752 342325 235743 238447 756518 724537 1631396 1604557 501931 495385 728885 731549 917172 893138 960995 968479 1008882 1027553 996125 1113295 2360671 2458630 1416952 1207450 794830 781435 965811 960185 1006151 1017967 1053143 1070104 1188517 1190340 5323938 5524748 39.85 70.6 1
13:23:50 2024-01-23 732559 723077 225915 226945 360677 369488 387885 385617 247458 243765 300375 302570 339869 342411 4517715 4835798 7032582 6781614 1257586 1300438 331117 294082 309812 310264 352981 344534 338189 342843 236674 237970 761956 724020 1650163 1590627 499795 495747 727852 731826 921154 898699 959553 961456 1013218 1036152 999741 1105519 2355640 2483204 1418835 1194824 798503 785303 958272 949891 1006905 1024441 1054053 1063430 1178638 1185407 5275178 5525947 39.85 70.6 1
13:23:51 2024-01-23 724926 720644 226317 226945 361069 367520 387267 385003 247237 244482 297734 304401 339118 344529 4518118 4889334 7008767 6762427 1251309 1304136 332985 293009 309395 309289 353807 345581 338414 342843 235344 238041 766106 733418 1661664 1585610 501218 495855 726269 733178 922462 894973 955392 965662 1020976 1027797 991897 1103971 2360509 2476149 1450295 1206451 801371 783873 955513 956775 1013385 1018269 1050141 1065358 1186322 1189785 5345263 5522958 39.85 70.6 1
13:23:52 2024-01-23 725172 723198 225513 223803 363625 368297 387885 381757 248278 244447 297590 304861 339083 342217 4501729 4830017 6927305 6781184 1275877 1304136 331870 293313 311827 309254 353206 344497 339688 341771 236073 236798 762923 728693 1633662 1595337 501218 495202 728885 734627 913242 894775 965802 971615 1015491 1027167 996848 1113479 2364811 2462853 1494434 1211903 795397 779513 962084 957788 1007479 1015807 1050890 1068824 1194181 1192173 5376907 5524458 39.85 70.6 1
13:23:53 2024-01-23 735169 722421 225893 223803 361028 369740 386614 382597 248138 244276 299383 303449 339083 339759 4517715 4803565 6985156 6795759 1260714 1300401 331906 293151 310250 309940 353653 345789 340166 340739 236108 237165 754347 724925 1622205 1591758 496892 495711 728885 728715 918091 902325 964665 961193 1010129 1030120 998269 1106947 2366497 2480560 1426593 1197374 796789 788145 959319 950002 1002487 1021227 1059513 1063014 1183668 1183006 5307085 5524458 39.85 70.6 1
13:23:54 2024-01-23 728890 721664 225893 223584 363882 369740 385527 383241 247237 244447 297056 304861 340108 341304 4518005 4887017 6999334 6762427 1240645 1303210 332913 292188 309612 309254 354670 345544 340515 342566 237177 237567 766106 733942 1627307 1580783 500434 499619 727898 736002 922388 895181 958480 968851 1020438 1030061 989711 1100689 2353052 2471340 1446382 1206726 799951 781435 955513 955415 1013154 1021337 1044877 1058495 1182818 1193606 5352155 5515080 39.85 70.6 1
13:23:55 2024-01-23 723659 722682 225578 223332 363112 368074 387267 380919 247931 244482 297590 304895 339083 345211 4511561 4831977 6910553 6771805 1272242 1303210 331870 292527 311827 309723 353241 345020 340477 341771 236108 237393 766668 730745 1645693 1599699 501931 497496 728848 737050 915468 894433 966491 971923 1014657 1024510 996848 1109978 2364912 2468117 1480189 1215212 797670 781799 959319 957788 1008268 1009688 1049392 1066283 1195547 1191329 5380371 5524458 39.85 70.6 1
13:23:56 2024-01-23 733269 724470 225928 223646 361069 369848 387921 382060 247458 244789 299383 304454 340826 341340 4485531 4785020 6977037 6799942 1266498 1304136 333454 293420 310286 311171 355009 342235 341497 342001 238017 237794 756518 724405 1667299 1601978 498194 495385 728885 730787 917178 898699 966738 964039 1011746 1030193 1001875 1110385 2364912 2488014 1450295 1203404 795397 784083 959356 952027 1003947 1019383 1058757 1066132 1187845 1183006 5303293 5524458 39.85 70.6 1
13:23:57 2024-01-23 732291 722686 226090 223175 361069 369812 386686 384085 247237 245786 297266 303027 340108 340788 4511561 4868472 7038307 6781479 1244568 1302200 333780 293260 310470 310775 353811 344389 341482 342145 237344 238866 763029 730783 1643092 1589498 498378 494977 727898 731826 922462 901323 955318 964725 1013937 1037892 997446 1100727 2353966 2486250 1415068 1192350 798809 785692 955550 952704 1007552 1024537 1054165 1060294 1177193 1190772 5265617 5524458 39.85 70.6 1
13:23:59 2024-01-23 722594 720644 226274 223332 361033 367190 387921 384967 247064 244824 297662 303027 339083 345796 4511673 4875183 6975830 6783305 1258008 1302274 333310 293618 309812 311657 355889 342307 339545 342843 237009 237970 750718 730806 1627780 1592889 502288 495202 723664 736526 921639 889348 958151 972614 1016499 1030462 991897 1103119 2353052 2471340 1442470 1212617 801094 779513 955550 959222 1011175 1021337 1044877 1059908 1189803 1194487 5337155 5511146 39.85 70.6 1
13:24:00 2024-01-23 726788 723445 225574 227412 360925 367520 387885 384085 247387 243491 299092 303449 339083 344457 4508343 4793840 6961604 6801177 1276147 1302274 332769 293420 309229 310917 353475 342451 340716 342001 235743 237935 767577 722471 1640801 1607854 501218 495035 727852 731826 917178 898521 963738 965625 1007344 1029465 1000452 1108398 2358992 2467837 1409583 1206726 793133 782909 962084 955003 1001903 1017043 1052851 1072796 1189531 1189845 5291826 5524458 39.85 70.6 1
13:24:01 2024-01-23 732811 720608 226090 223332 360925 369740 387849 385581 247237 243731 299419 302781 340108 342339 4514494 4832080 7040701 6791744 1246986 1300438 333924 294764 309995 310668 353884 344425 340515 342807 237009 239104 771993 729245 1674737 1585610 499440 495362 724727 730787 924429 899011 955318 964725 1012157 1036165 996051 1100689 2355640 2491921 1428512 1199871 799951 784083 954871 952704 1005409 1027653 1054202 1062481 1175812 1188802 5262206 5521608 39.85 70.6 1
13:24:02 2024-01-23 727820 722673 226313 223332 363103 368628 391096 383205 247237 245579 297626 303484 339083 344244 4528513 4839106 6942052 6781184 1262517 1303210 333888 293186 309648 310193 355889 344497 341785 340739 236473 238425 766106 733942 1649253 1595337 500862 493897 726820 733606 919160 894775 960995 970232 1015061 1018422 992602 1107135 2363232 2473533 1482224 1218468 799951 784020 959319 959222 1009739 1016944 1047442 1064983 1196434 1191006 5380371 5533837 39.85 70.6 1
13:24:03 2024-01-23 731636 723733 225897 223965 361033 369848 387993 385551 247719 245368 299129 304704 340994 342303 4509115 4779310 6962720 6799942 1266221 1305988 332949 293009 308030 311679 355277 342415 341268 342566 235708 237935 767577 722471 1646325 1603419 499795 495385 727852 730787 917178 898026 963738 965625 1008882 1030462 999741 1108361 2358992 2477043 1450295 1206726 794830 784020 962084 956123 1001903 1017771 1054352 1069587 1189803 1189001 5291826 5533837 39.85 70.6 1
13:24:04 2024-01-23 733674 720613 226282 224204 360672 369524 387632 386288 247132 245061 300157 304776 340443 342230 4511561 4839294 7052664 6781577 1249026 1300401 333924 293840 310250 311135 354921 344497 339688 342843 236674 239078 758060 727688 1631754 1585300 498378 494977 724727 730787 922462 899160 953924 963354 1012084 1038646 996125 1102296 2355640 2489780 1415068 1198683 797670 784083 954871 952704 1005409 1026782 1054202 1060294 1179751 1188802 5267505 5523830 39.85 70.6 1
13:24:05 2024-01-23 730017 723743 226836 223292 362958 369004 390914 384212 247061 245096 297518 303907 339118 344222 4515319 4839407 6987573 6752485 1257466 1303210 333924 292740 311606 310193 354921 342451 341821 342289 235379 238833 754337 731850 1624761 1590627 500506 494684 725754 733022 918509 894066 960995 970232 1015061 1018386 991897 1105519 2363232 2477043 1488329 1217109 799951 784020 958638 959222 1009739 1016948 1047442 1063393 1203041 1191042 5379318 5533293 39.85 70.6 1
13:24:06 2024-01-23 733075 723664 226143 223960 360201 369596 390152 382632 247237 244447 297302 304134 340826 342339 4508343 4783457 6957180 6800300 1266221 1300438 332409 293634 306225 310953 355853 342487 340752 341807 237009 237935 767577 721956 1639399 1604557 500862 495035 726784 731306 917178 896386 963738 967069 1007381 1029734 1000452 1109225 2358992 2467837 1424296 1207450 793133 783464 963452 956431 1001777 1017903 1051093 1074095 1192207 1192270 5316637 5537250 39.85 70.6 1
13:24:07 2024-01-23 736220 720608 226247 227300 360961 369444 387740 385545 247237 244447 300338 302781 339822 345107 4491964 4841700 7013132 6790563 1260714 1304136 331672 294189 310250 310228 354921 344497 339311 342843 237177 237970 760868 722471 1631998 1592665 499795 495819 728885 732346 919849 899448 959553 961987 1013218 1035875 1000452 1107135 2355640 2480560 1416952 1193967 796532 784020 959319 951544 1007585 1026335 1056912 1061309 1178038 1189734 5269339 5521608 39.85 70.6 1
13:24:08 2024-01-23 723559 722430 226108 223332 363107 368369 390820 387194 246955 245201 299383 303061 340108 345524 4511673 4854126 6976438 6766976 1255289 1300438 333689 292803 311129 310193 354020 342451 338699 342843 236340 238499 768511 730806 1630951 1590627 502288 495385 724213 735771 921154 892130 958151 971615 1017976 1027299 991192 1103906 2349707 2471340 1472930 1210892 802240 782274 957122 959075 1011138 1019753 1050013 1059796 1194883 1192690 5342749 5515080 39.85 70.6 1
13:24:09 2024-01-23 728922 721684 226108 223853 359874 367485 387957 383205 247237 244482 300338 302080 339083 342483 4505128 4774207 6947854 6790563 1277126 1300438 329974 294082 309156 309723 356356 342523 340477 342048 235379 237970 767577 723503 1652734 1603419 501931 495385 730439 732867 917178 894872 963738 967755 1010312 1024256 995345 1113295 2360509 2462853 1432350 1206465 795079 780508 964099 959502 1006905 1017967 1050890 1071265 1191825 1193117 5322131 5524458 39.85 70.6 1
13:24:10 2024-01-23 732039 720644 225382 226954 360997 368628 385220 383277 247931 243696 299419 303027 339118 341857 4505128 4832408 6975830 6771805 1260714 1300438 331403 293009 310286 310228 354921 345544 339551 341807 235743 236999 757206 724537 1627084 1593541 498378 495819 728885 728715 917172 899688 960274 961304 1010312 1032986 1001832 1108758 2363126 2481892 1452251 1200795 796218 788488 959319 950002 1002524 1019976 1060593 1065705 1182928 1183116 5291826 5508175 39.85 70.6 1
13:24:11 2024-01-23 724838 720062 225583 223332 363877 368074 386421 383277 247237 244447 297991 304930 338571 343207 4508343 4889413 7003807 6742825 1240645 1300401 332949 292294 309648 309254 353884 345544 338735 342566 237177 238165 766106 733942 1638582 1576897 498378 495783 723701 732867 921154 894701 957038 967708 1022618 1030097 991786 1104046 2358826 2474390 1448338 1203292 801094 783748 957122 953577 1013191 1021419 1047404 1062443 1186432 1192763 5337677 5505701 39.85 70.6 1
13:24:12 2024-01-23 722531 722686 224885 226981 361069 367485 387885 383241 247931 243626 297662 304436 339047 342483 4505128 4808028 6947204 6781184 1278574 1300401 330634 294082 311166 308354 353241 342487 339688 342289 235708 237235 761494 725573 1663386 1599873 501218 493897 730884 737050 916357 893956 966491 970469 1014620 1027396 996848 1112645 2358163 2462121 1442470 1209991 796532 780692 962767 959190 1009739 1009760 1048070 1068824 1198768 1191329 5369226 5524458 39.85 70.6 1
13:24:13 2024-01-23 735772 722682 225928 226954 361033 369812 386378 381489 247237 244482 297266 303720 340108 340273 4502182 4804862 6975830 6752523 1262517 1300363 331906 293009 310286 310228 353920 346069 339724 341531 236108 237602 763768 725573 1669473 1594935 499006 495675 728848 728604 917793 899502 962178 963280 1011782 1030462 1001875 1108516 2364912 2482727 1422755 1204229 797101 786341 962084 952027 1003984 1018535 1059625 1066502 1186359 1183116 5291864 5517654 39.85 70.6 1
13:24:14 2024-01-23 726715 720649 225928 223337 364134 368628 386713 384121 247237 244447 297991 304895 339154 340824 4508060 4880075 7014445 6742825 1237043 1300438 333418 292259 309683 309723 351893 345020 339450 342037 238017 238213 766106 733942 1619428 1578853 498267 498203 725828 733910 922462 893064 956752 964576 1021890 1033125 992602 1097523 2354500 2480560 1518890 1203292 801888 785692 954871 954058 1011718 1024805 1050481 1058697 1180052 1190486 5345458 5515080 39.85 70.6 1
13:24:15 2024-01-23 724355 722686 225893 223171 363112 368664 387885 380919 247237 244824 297590 303977 339047 342375 4499074 4839455 6925339 6742825 1268346 1303210 332445 292740 311644 309475 355022 342271 339545 340320 236935 237794 756518 731830 1643417 1595155 501218 494244 726784 733578 917011 893668 960995 968479 1012120 1025581 992602 1106345 2355640 2471340 1472049 1217602 797670 781799 958638 957517 1008268 1015509 1047150 1062218 1198173 1191329 5372693 5520518 39.85 70.6 1
13:24:16 2024-01-23 732992 722175 225893 223337 360997 369776 387957 382060 247237 244482 297698 300987 340108 341376 4495763 4775747 6947854 6795092 1267535 1302119 332122 293491 311092 311283 351821 342343 340609 340595 237680 237829 756518 724537 1626050 1602148 500321 495385 727852 730787 915876 898650 962597 963354 1011782 1029006 1001163 1106547 2358992 2482727 1448338 1207450 797670 784020 962084 953651 1001191 1018454 1055743 1066170 1184348 1185371 5295721 5523178 39.85 70.6 1
13:24:18 2024-01-23 732988 720644 226822 223332 360988 369776 387619 383241 246476 245065 297698 301241 340108 343451 4485569 4846481 7031783 6801177 1251712 1301348 332841 293456 309374 310775 354634 342523 339688 342843 236674 238939 755808 726611 1655550 1586117 498378 494280 725681 730787 922462 898063 955748 963649 1012120 1034699 996088 1099906 2355640 2491921 1405652 1199982 799951 786108 954192 952027 1005409 1026782 1052993 1056814 1180583 1188802 5271242 5516582 39.85 70.6 1
13:24:19 2024-01-23 724690 721684 226282 223332 361069 369184 387993 384085 247064 245030 297302 303061 339118 342447 4505128 4830986 6978212 6772879 1258207 1304129 333924 292188 309995 309723 354202 342199 341124 342530 237009 238743 764032 732895 1647676 1590627 500506 494684 724727 733022 919578 894701 959590 971233 1016536 1029006 991897 1105519 2355640 2477043 1468940 1217602 801888 782909 957280 961677 1011175 1018454 1048009 1064840 1197323 1193080 5346272 5520518 39.85 70.6 1
13:24:20 2024-01-23 741895 722691 225932 223332 360417 368628 390224 383241 247237 244447 300338 301860 339118 342411 4503116 4769958 6942090 6796204 1266460 1302200 332661 293278 309301 311135 354670 342451 340788 342145 238017 237567 766106 721441 1644743 1602282 500506 495035 727336 730787 916527 899234 963051 965662 1007381 1024292 999031 1108398 2355640 2467837 1407657 1206539 793133 782909 962084 955040 1001067 1016980 1051130 1069301 1184385 1188802 5297556 5520518 39.85 70.6 1
13:24:21 2024-01-23 732559 720613 225932 226945 360702 369184 387655 385617 247237 244276 299455 304704 340061 344563 4505651 4830479 7012203 6782350 1253022 1298520 332679 293186 309411 310228 354420 342559 338699 342843 236007 238165 766106 724537 1672997 1586117 499440 494280 726269 730787 921808 898063 955392 964941 1013937 1036202 999031 1103943 2355640 2479173 1402110 1192519 797670 783748 956909 952027 1005409 1018774 1053867 1063393 1177202 1185339 5258099 5515080 39.85 70.6 1
13:24:22 2024-01-23 722766 721910 225932 223332 360997 366417 387596 385023 246801 244991 300308 303414 337919 344384 4505893 4882341 6991514 6745358 1254890 1300438 332985 292527 310286 309976 354339 344497 338699 342843 236674 238005 763164 730783 1630253 1590627 502646 494280 724727 736526 922462 888645 955355 968479 1017292 1029442 989785 1100764 2346368 2469588 1444426 1203292 799951 780692 954192 955753 1011175 1021337 1045124 1059540 1182671 1194813 5345492 5507216 39.85 70.6 1
13:24:23 2024-01-23 725758 723229 227115 225069 360745 367377 387740 385005 247167 243556 299442 303838 338904 344312 4499074 4797235 6952172 6762202 1277405 1300438 329938 293875 310286 309289 353772 342523 339723 341807 235414 237768 756518 722471 1647079 1603419 501931 493897 730958 735249 913242 894701 964627 968479 1012500 1027553 993829 1113295 2355640 2458630 1488329 1210892 796532 780692 962084 957862 1009739 1009724 1049509 1066590 1192096 1189697 5374804 5521502 39.85 70.6 1
13:24:24 2024-01-23 732895 720503 225478 223960 360884 370853 385926 385005 247860 243696 297698 303027 339154 340344 4505128 4825674 6975830 6771805 1259814 1300438 330938 293222 310286 309976 354670 346106 338699 341807 237849 237602 757206 724537 1623938 1592889 498378 495625 728885 728715 918509 899970 960995 961987 1011065 1027262 1001163 1105211 2364912 2482727 1424674 1200427 797360 785229 961401 954058 1003984 1019894 1057249 1068062 1188959 1181765 5301530 5523867 39.85 70.6 1
13:24:25 2024-01-23 733064 720462 226178 222916 361069 369884 387885 385551 247237 246126 297338 303027 340347 341100 4512575 4859199 7037483 6780881 1244568 1300438 332142 292598 310286 311890 353920 344534 339724 342602 234723 238708 760377 729765 1623806 1581381 498378 495747 724727 730787 925122 897060 953924 963354 1016572 1036643 995381 1099906 2353966 2491921 1432350 1199871 800177 786378 954597 952704 1005409 1018377 1055370 1063090 1183169 1189845 5303378 5515080 39.85 70.6 1
13:24:26 2024-01-23 726595 721664 226771 223332 363003 368592 387993 383312 246547 244859 297374 305850 339118 342447 4498708 4839256 6952172 6757604 1256204 1300401 333653 291966 311166 309940 354921 342163 341508 340739 237344 238673 760222 732880 1645493 1590355 500506 494334 726269 733123 918483 889201 960958 971233 1013553 1024510 992329 1105519 2358992 2471340 1454228 1218468 801094 783464 959600 960869 1011940 1017967 1047747 1066283 1198285 1193520 5369226 5545872 39.85 70.6 1
13:24:27 2024-01-23 732787 722691 225548 223332 360979 369776 387740 382025 247237 244412 297626 302115 340323 341028 4502182 4767102 6952172 6781184 1260714 1300401 331583 292910 310177 309723 351893 344461 340202 340703 235743 237200 759418 726611 1626590 1592889 497583 494977 728885 728715 917178 899873 962597 961987 1011029 1030462 1001875 1107135 2364912 2480560 1424674 1198244 798503 788451 961004 951916 1004720 1019794 1060424 1066283 1184605 1183162 5297817 5515080 39.85 70.6 1
13:24:28 2024-01-23 730783 722540 225897 223175 363112 369740 386650 386097 247237 245166 297554 303027 339083 340273 4502182 4866114 7023797 6762694 1240570 1300364 333924 292223 310726 310664 353884 344461 338699 342289 235379 237970 758331 731850 1635273 1585882 498378 495326 724727 730787 922462 897023 956430 963354 1016536 1032468 995345 1097448 2354500 2497831 1448338 1200795 801947 787927 954560 949855 1009665 1024465 1052628 1056814 1184762 1188766 5309136 5515080 39.85 70.6 1
13:24:29 2024-01-23 727940 722686 226513 223019 361069 368628 390188 383241 246856 245236 297266 303695 339083 342375 4495763 4832408 6967685 6762427 1254405 1300438 333924 292117 310945 309051 352183 341861 340238 342843 237009 238673 755808 731850 1642584 1590627 502288 495035 724213 733104 920944 891130 959553 971923 1020364 1031521 994599 1105406 2355465 2479673 1494434 1216079 802240 780618 957590 959222 1011940 1021419 1049392 1063355 1192132 1197254 5338935 5515080 39.85 70.6 1
13:24:30 2024-01-23 728927 722691 225897 223960 360920 367520 387993 383205 247237 244447 300338 302536 339083 342483 4495847 4771635 6938529 6786724 1273755 1300438 331139 294118 309994 309254 353737 342451 340202 341412 237177 237970 766106 723367 1634998 1604557 502571 495385 728885 732867 918319 898166 966304 970232 1010129 1027371 998269 1115933 2359762 2462121 1398690 1208309 794830 783701 964137 956394 1003947 1021234 1054521 1069263 1189803 1189644 5303293 5515080 39.85 70.6 1
13:24:31 2024-01-23 732448 720608 225578 223956 360961 369184 387849 386167 247237 243731 297374 302992 339083 341857 4498971 4832408 6985156 6771805 1260714 1300401 330866 293186 310250 309940 354921 345544 339551 342843 237177 237567 763224 724537 1633092 1592889 501032 500330 729455 732719 922412 896875 961222 964688 1014583 1036129 1000415 1103906 2353052 2491151 1394715 1195669 797360 786250 957998 952704 1005409 1024537 1052292 1063430 1177165 1186180 5261567 5515080 39.85 70.6 1
13:24:32 2024-01-23 723108 721664 226513 223332 361069 366381 387921 385003 247064 244824 300164 303027 339047 345260 4505128 4867994 6990756 6753302 1250273 1300438 332913 293151 310286 310450 354304 344985 338426 342843 237177 238673 763164 729627 1666398 1593800 502646 498203 725828 737050 924239 893068 959164 972614 1018013 1030462 992905 1103971 2349707 2471340 1416278 1213597 801888 779513 957590 959222 1011175 1021419 1044858 1062598 1189803 1201840 5322398 5515080 39.85 70.6 1
13:24:33 2024-01-23 728927 722421 225893 223332 360662 368074 387957 383241 247237 244447 300302 302080 338855 342411 4498980 4755450 6942203 6790563 1266460 1300364 332360 294046 308829 310228 354921 342163 340465 341483 237849 237688 755068 721296 1681480 1604427 502587 496088 728295 732867 917178 898595 962597 967399 1011029 1030462 1001163 1110015 2361553 2480560 1450295 1205697 796256 784020 959356 955003 1001903 1016380 1052628 1067263 1185188 1185371 5315273 5515080 39.85 70.6 1
13:24:34 2024-01-23 734223 720608 226308 223332 360671 369740 387231 386072 247029 244824 299310 302115 339083 341580 4499060 4831382 7013132 6781184 1254890 1300364 331386 293832 309484 309980 354776 342379 338284 342771 236674 237794 756518 723885 1671954 1590627 499795 495711 726820 732161 922374 899799 958151 963354 1014436 1036312 999031 1107097 2353966 2480560 1420718 1193117 797360 784020 959047 950002 1005409 1018738 1052292 1066502 1177202 1184463 5252053 5505701 39.85 70.6 1
13:24:35 2024-01-23 722724 720572 226064 223337 361069 367485 386686 384932 247237 244447 299677 303907 338061 344493 4495763 4877744 7000102 6745358 1252381 1302200 332805 293939 312011 310264 355889 345889 338521 342699 237344 237935 755068 732880 1644076 1589002 502288 495783 726784 733578 923031 895615 956752 967069 1020976 1034955 992602 1100727 2353052 2471340 1420836 1199573 801094 784020 955550 953614 1013191 1018738 1050141 1059983 1187384 1192173 5342749 5511146 39.85 70.6 1
13:24:36 2024-01-23 724621 723715 225928 223023 363112 368628 387885 380919 247237 245030 297266 306065 339083 342411 4495763 4826548 6923874 6763447 1259184 1304129 333780 292590 311533 309688 355423 342451 341785 341483 238017 237829 757279 732880 1628064 1590627 500796 495239 726784 733683 918472 890499 963462 971233 1015061 1026030 992602 1108716 2358992 2471340 1480189 1218468 799951 782909 959319 959222 1009739 1018531 1048144 1063430 1199023 1191006 5361560 5515080 39.85 70.6 1
13:24:38 2024-01-23 731435 722686 225578 223332 360381 369740 387957 382096 247237 244447 299383 301206 340108 342411 4495852 4759643 6947204 6782312 1263344 1300401 332679 293598 311166 310668 351749 344461 340716 340739 236108 237935 771071 727009 1622539 1592889 498378 494244 728935 730787 917178 898699 963738 964941 1011511 1030462 1001875 1109225 2358992 2482727 1450295 1207413 797101 784020 961401 955717 1001903 1017698 1054165 1065930 1189803 1185371 5276810 5515080 39.85 70.6 1
13:24:39 2024-01-23 734196 720644 226825 223337 360381 369184 387849 385238 246856 244920 297374 302115 340108 342098 4509567 4844774 7045195 6781184 1244866 1302219 333924 293009 310031 310917 351893 344207 339581 342289 236842 239078 758861 727688 1640885 1584992 498378 495013 724727 730787 923726 898299 956430 964725 1015061 1033611 995853 1097523 2355640 2495457 1422035 1201580 802459 784083 952838 952027 1008268 1018738 1049227 1060208 1180583 1185908 5299378 5505701 39.85 70.6 1
13:24:40 2024-01-23 727304 722426 226317 223023 361060 369184 387993 383205 247064 245540 297194 305635 339559 345352 4502674 4837380 6948981 6762427 1256534 1300401 333442 293384 310945 309976 352183 342415 340477 342807 237009 238708 754337 731850 1626956 1589498 502177 495385 724727 733022 919849 894701 959774 971233 1015025 1026030 992602 1106308 2358992 2471340 1474084 1218468 800816 782909 958638 959222 1009739 1016380 1048182 1063393 1197323 1198699 5361560 5511146 39.85 70.6 1
13:24:41 2024-01-23 731408 722686 225932 223328 359874 369488 387704 385280 247719 244718 299238 303458 339965 342267 4499683 4752157 6944030 6791759 1268307 1300401 332913 294046 308393 310228 353241 342415 340238 342289 235743 237970 767026 721956 1653892 1604557 501218 495385 727852 732346 917172 897023 963738 968479 1010042 1029006 999031 1109225 2358992 2464339 1413214 1207450 795397 783464 963452 956431 1001903 1018454 1047699 1071438 1189803 1186216 5295721 5511146 39.85 70.6 1
13:24:42 2024-01-23 734084 722710 226869 224204 360817 369040 387740 385438 247096 246315 299697 304990 338904 342339 4493837 4826548 7012159 6752523 1257969 1300401 331672 293598 309812 310228 353920 345276 338153 342843 236507 237935 757968 723503 1657207 1590627 500506 495747 726784 732346 922374 899873 959516 962855 1013937 1034662 1000452 1107135 2355640 2480560 1396564 1192519 797670 785692 958638 950002 1005409 1018377 1057249 1063430 1177331 1185407 5252053 5521669 39.85 70.6 1
13:24:43 2024-01-23 723808 722581 226208 223974 360884 367305 387777 385402 247237 244824 297698 303061 339083 345249 4495763 4852933 6952172 6753048 1255327 1299442 332383 292139 311166 310193 354420 342451 340752 342289 237009 238708 752866 731850 1629904 1590627 501069 495035 724727 733674 919849 891130 961871 968479 1015025 1026030 992602 1107135 2355640 2471340 1480189 1218468 799673 782909 958638 959222 1008268 1016380 1047262 1064836 1197323 1189439 5363934 5505665 39.85 70.6 1
13:24:44 2024-01-23 736020 722540 226139 223332 361033 369848 387885 384387 247754 244718 297662 302816 340587 340273 4496002 4766475 6947854 6781184 1263419 1300438 332445 293186 310286 311345 351893 342487 340716 340775 235743 237567 757968 726611 1609061 1595337 498378 495385 728885 730787 917178 899873 963738 965625 1011782 1027189 1001163 1109187 2360671 2480931 1422755 1204821 796294 784020 961811 955717 1001903 1017931 1056912 1070870 1188812 1187205 5280310 5513565 39.85 70.6 1
13:24:45 2024-01-23 733080 720608 226352 223853 360776 369740 387267 384967 246856 244482 299733 302080 339118 341857 4486398 4822109 7003807 6771805 1252457 1299478 331942 293009 309301 310264 353920 342271 338426 342843 236340 237970 767577 724537 1626710 1590355 500506 495711 726784 731826 921154 897023 958151 962818 1013937 1035875 999031 1105519 2352294 2480560 1398412 1193117 797670 784020 959600 954260 1007585 1027135 1052218 1059833 1179598 1186033 5252485 5508175 39.85 70.6 1
13:24:46 2024-01-23 727852 722686 226313 223337 361033 368932 390666 383241 246892 245236 297338 305805 338534 342134 4489599 4828972 6957180 6753048 1253994 1300401 333166 292033 310286 309289 353206 342415 339724 342843 236674 237970 761046 730806 1628046 1589498 501931 495385 724213 733693 921154 889238 958367 971233 1015025 1027517 991897 1105519 2358992 2475287 1496469 1219515 804539 783799 959637 959111 1011138 1020133 1047887 1066359 1195553 1192233 5355651 5511146 39.85 70.6 1
13:24:47 2024-01-23 730782 723224 226120 223323 359838 368628 390224 384968 247237 244447 300338 303494 339631 342447 4486398 4747057 6932291 6762202 1266498 1300438 332949 293840 309083 311350 354921 342415 340752 341807 235743 237935 756518 721956 1650908 1602282 499795 495385 727852 730514 916320 897375 963738 965662 1008901 1027226 1000452 1110015 2363879 2481164 1450295 1202994 795397 783947 963415 958137 1004042 1018454 1053415 1071713 1189729 1188802 5282542 5515080 39.85 70.6 1
13:24:48 2024-01-23 731641 720644 226282 223803 360943 369480 387921 385581 247064 244447 299878 302536 339154 342098 4492803 4831382 7003807 6771805 1258486 1300438 331906 293420 310031 310228 354670 342271 338153 342843 236674 238005 757968 724020 1624956 1592616 500506 495783 727852 732867 921154 897060 959553 962137 1014472 1038517 1002547 1107060 2359762 2485422 1392866 1194824 797670 784020 958638 950002 1007585 1025764 1057361 1066502 1178909 1189845 5248694 5501774 39.85 70.6 1
13:24:49 2024-01-23 723284 720608 226090 223337 361033 367226 386686 384427 247237 244859 297734 303977 338499 344250 4498971 4867078 6975830 6743669 1253098 1300438 331619 293186 311166 309254 354304 342523 338153 342843 235122 237970 763164 726611 1668688 1586117 501931 495747 725754 734710 923031 894336 958733 973001 1017866 1030061 988898 1104046 2350436 2471340 1420836 1205697 802459 781991 954192 957788 1011175 1021337 1046656 1060294 1182634 1195663 5330149 5496322 39.85 70.6 1
13:24:50 2024-01-23 726866 720644 225578 227380 360961 366932 387921 383205 247237 242947 299419 303027 338571 342483 4489599 4781027 6929204 6743489 1274929 1300438 329404 293186 310945 309967 353241 342487 339724 341807 237177 236502 764918 725573 1634989 1598738 501218 497496 730921 737050 915839 894627 966491 970232 1013827 1027396 995430 1110052 2355640 2463373 1466945 1210892 796532 779550 964846 959222 1008268 1009724 1050258 1069627 1193186 1187900 5345339 5507216 39.85 70.6 1
13:24:51 2024-01-23 733043 720644 224920 223332 360992 369480 385527 381489 247237 243731 297662 302992 339118 340309 4492558 4789931 6966505 6757604 1258915 1300438 330902 293186 310286 309723 353920 346106 338699 340775 235509 236833 759418 724925 1634494 1594660 498267 495675 728848 730713 918446 902437 960846 961987 1011065 1027226 1001601 1106784 2363232 2484488 1397412 1202063 796532 784083 962084 952704 1003272 1019894 1057249 1066540 1186432 1181684 5276910 5507216 39.85 70.6 1
13:24:52 2024-01-23 733075 720644 226282 222710 361069 369812 386650 382937 246892 245271 297626 302115 340072 340344 4492803 4843038 7013132 6762427 1245458 1298520 333672 292188 310067 310228 353884 344244 339438 342037 237344 238962 755074 728693 1645774 1585882 498230 497849 724796 731826 925122 897390 953165 967436 1018013 1035108 995381 1096705 2358992 2495457 1472049 1203404 804749 784119 952838 952704 1011755 1024537 1052665 1055308 1183001 1188780 5323938 5507216 39.85 70.6 1
13:24:53 2024-01-23 726866 722686 226243 223175 363112 368628 387957 382060 247237 245030 297266 305205 339154 342375 4495763 4825482 6910553 6753048 1261272 1300438 332661 293009 311644 311828 355314 344352 341641 340631 237849 237829 763164 733932 1648669 1592889 500862 492819 725754 734358 921715 891799 960995 971233 1016863 1029006 992602 1107135 2358992 2473262 1488329 1216736 799951 783464 959319 959222 1010457 1017062 1047897 1066502 1195590 1191042 5348334 5511146 39.85 70.6 1
13:24:54 2024-01-23 731000 721664 225613 223328 359865 369184 390260 382632 247237 244482 299455 301206 339083 342411 4489445 4752997 6929204 6775285 1267535 1304092 331798 293527 310836 311501 351749 342307 341124 341351 238017 237733 767577 726092 1622875 1602844 500506 495385 727852 730787 917011 899799 963738 965662 1008882 1030462 1000890 1110052 2355640 2471780 1395529 1205734 794830 784020 959356 955717 1001903 1016980 1052665 1066208 1189803 1188533 5286316 5507216 39.85 70.6 1
13:24:55 2024-01-23 733075 720649 226125 223332 360961 369480 386722 385581 246892 243731 297374 302115 339523 341857 4489356 4827949 7018199 6782043 1258486 1298538 331476 293904 309156 310051 354420 344497 337679 342843 236674 237688 762318 722471 1654997 1590627 499795 495711 727852 732346 919849 899234 959052 964039 1013937 1036643 999031 1103943 2352294 2482727 1400261 1193967 798809 784046 955550 952704 1005409 1018413 1057361 1063393 1176331 1185803 5248694 5492402 39.85 70.6 1
13:24:56 2024-01-23 723108 720099 226282 223332 361069 366124 387885 384967 246511 244447 297662 304173 338061 344493 4495763 4863404 6952134 6763447 1254853 1298520 333454 292527 310286 309475 354776 342271 339414 342843 236340 238005 757279 730503 1620759 1586117 501931 495035 723701 733445 919849 889201 958188 971233 1014472 1029006 992602 1103943 2349707 2477043 1468940 1212617 801317 779587 957122 959222 1009739 1017735 1048009 1063315 1193896 1189660 5336893 5497575 39.85 70.6 1
13:24:58 2024-01-23 728927 722175 225578 223328 359874 368628 387957 382597 247237 243765 300107 301172 339118 342447 4490621 4755173 6927154 6785720 1264655 1302200 332949 292259 308829 310953 354420 342451 340645 342361 235379 237970 763164 721441 1644325 1601875 500506 495035 727852 730787 917178 899873 963738 967069 1008882 1027226 1001601 1110089 2355640 2470029 1397412 1203143 793133 784020 961401 956394 1001903 1017975 1047885 1069737 1188959 1188533 5278772 5507216 39.85 70.6 1
13:24:59 2024-01-23 731408 720644 225932 223328 360961 369582 387885 385003 247237 244991 299588 304205 338584 344616 4493255 4839785 7013132 6771805 1250303 1296643 332427 293384 309301 310953 354420 344534 340238 342843 236741 238041 747200 725573 1628511 1586117 499795 495013 726820 731306 922462 898736 955392 962855 1014657 1037376 999031 1103943 2353966 2486250 1418835 1193967 799951 785229 956909 954058 1005409 1018485 1053867 1063430 1177239 1187863 5248694 5501774 39.85 70.6 1
13:25:00 2024-01-23 722594 720644 226313 223332 361069 369276 387704 385294 246991 244925 300096 303414 338702 345431 4499683 4867994 6986389 6735528 1249209 1300401 332985 293044 310286 309042 354304 345300 338189 342843 236507 237970 763164 729489 1664387 1590627 502646 495783 725754 735499 923763 889274 955355 967106 1020401 1033491 989785 1100764 2346368 2467565 1448338 1202212 799951 781799 956601 953687 1013910 1021337 1047897 1062957 1186543 1193642 5327514 5488486 39.85 70.6 1
13:25:01 2024-01-23 724801 724003 227440 223625 364057 367377 387740 383917 247860 245026 297266 304686 338595 342375 4492803 4816718 6908582 6743669 1266704 1300401 331906 292598 311129 308319 354921 342127 339652 340463 236108 237165 766668 728693 1651788 1593748 501218 494977 727815 734747 917178 889201 963738 968479 1013553 1018639 992329 1111282 2360671 2462121 1456223 1216079 798809 781799 959319 957788 1008268 1009796 1047897 1063430 1198173 1191059 5354714 5505627 39.85 70.6 1
13:25:02 2024-01-23 732964 720462 225823 224271 360853 369330 386470 384460 248278 243696 297302 302536 338726 342440 4492803 4815322 6957180 6753048 1259814 1298483 330902 293115 310250 309723 354420 345508 338699 341495 236179 237165 755776 724537 1622578 1592889 498378 495819 728885 730268 917135 901795 961834 961987 1011029 1027724 999031 1107135 2358992 2471340 1496469 1193967 796789 786341 959319 950002 1003947 1021419 1058870 1066502 1180583 1189015 5266692 5508952 39.85 70.6 1
13:25:03 2024-01-23 724236 721167 226173 223960 360997 367449 386650 384932 247237 244683 299673 304578 338025 342411 4499683 4868472 6995741 6734290 1246342 1299442 332643 292704 309612 308107 354921 345508 338664 342566 237009 237900 755068 734714 1637321 1581381 501218 495855 726784 733308 922462 893772 956752 965662 1020364 1036422 992602 1100727 2353966 2480560 1450295 1199536 802459 784020 957122 953614 1014629 1024755 1050481 1063052 1187319 1200405 5345453 5507827 39.85 70.6 1
13:25:04 2024-01-23 723522 723449 225352 227340 363659 368556 387849 383241 248278 243731 297180 306928 338773 342447 4492803 4784401 6910553 6742788 1275877 1304136 329902 293151 311166 309219 353737 342487 339724 342289 237009 237200 764918 726092 1660275 1602148 502646 494977 730439 735734 915876 894701 964590 971233 1014657 1024583 994330 1110015 2362351 2462121 1456223 1221088 799379 782909 963747 960869 1010498 1017967 1050164 1069414 1199991 1189241 5373065 5505589 39.85 70.6 1
13:25:05 2024-01-23 735867 722673 225928 223803 361069 369258 386943 381757 247931 244447 297698 303027 340072 339759 4492803 4778223 6966505 6762427 1260979 1300438 332643 293598 310726 310664 351893 342523 340716 340775 238253 237900 769049 726611 1611738 1595337 499795 495385 728885 730787 917178 898699 965113 965625 1010312 1030462 1001875 1108398 2362351 2480560 1422755 1207676 799649 783836 963415 958137 1001866 1019411 1056912 1065982 1186065 1185339 5288258 5511146 39.85 70.6 1
13:25:06 2024-01-23 734196 720426 226629 223952 360925 369740 387849 385545 246856 244447 297374 302115 339869 341857 4492803 4825482 7013132 6747709 1245458 1298520 333418 293009 309301 310624 351893 342487 339688 342843 236340 238005 765525 726611 1658320 1586117 499440 495711 726269 731826 922462 899011 955318 964725 1017736 1038843 999031 1103906 2359548 2492228 1398412 1197374 799951 787368 958272 954662 1007552 1018377 1057361 1063052 1178762 1189845 5248694 5499403 39.85 70.6 1
13:25:07 2024-01-23 724694 722175 226313 223337 361069 368628 390188 384355 246856 244824 299466 303484 339083 342447 4492803 4821660 6948422 6743669 1255289 1299442 333924 292117 310286 309723 354384 342379 340477 342530 236674 238708 754337 730806 1625693 1590355 501931 495385 724727 732604 921154 891762 959553 973305 1019602 1031521 993555 1106195 2358082 2476149 1412440 1217814 802240 781763 958272 960585 1011940 1020692 1048144 1062598 1192096 1195286 5333852 5496322 39.85 70.6 1
13:25:08 2024-01-23 732811 722686 225932 223332 359874 369222 387957 382364 247237 244447 297410 303281 339118 342375 4483424 4742858 6912411 6771805 1264323 1300438 331870 293364 310286 310193 351893 342415 340477 340739 237344 237401 767577 726611 1656460 1595337 499440 495115 727852 730787 915876 901795 965355 965024 1011635 1030389 1001801 1110225 2366221 2486250 1452251 1203292 796218 788451 963452 954058 1004696 1020697 1060382 1072861 1188116 1184793 5275140 5501774 39.85 70.6 1
13:25:09 2024-01-23 732559 721910 226265 222706 361060 369776 387849 383241 246892 245614 297626 302781 340108 340273 4495763 4840654 7013132 6754845 1241903 1298483 333924 292910 309775 310193 351893 342523 338664 342289 237177 239414 758861 730806 1630533 1583630 499440 498203 724759 731737 926401 898521 956430 967473 1020438 1033052 996811 1099324 2355640 2496053 1397477 1203292 802459 786250 954395 955267 1013191 1018341 1050890 1058750 1186396 1192173 5322360 5496322 39.85 70.6 1
13:25:10 2024-01-23 724617 723710 225583 223656 363625 368074 387267 380919 247237 244789 297590 304436 339047 342375 4486398 4794371 6872990 6753048 1270430 1304136 331906 292294 311827 309254 352183 344497 339402 340739 236143 237200 763768 730783 1633447 1599201 502646 497496 730958 737050 917141 895181 966454 971923 1015025 1018422 994602 1113630 2360671 2458630 1442470 1213484 797670 781799 963452 958468 1007552 1009724 1050890 1069587 1189508 1191329 5354213 5501774 39.85 70.6 1
13:25:11 2024-01-23 735020 722686 225889 223332 361033 369884 386378 381453 247237 244447 297662 303519 339083 342093 4489599 4775747 6957180 6771805 1258915 1300438 331906 292945 310286 309723 351893 344497 340190 340967 238354 237952 760868 726611 1622898 1595155 498194 498203 730921 731752 919124 899651 960995 966648 1013108 1036422 999031 1109621 2362193 2478801 1407535 1194083 795964 787492 959319 950002 1003947 1021337 1055384 1066502 1180583 1193598 5265617 5496322 39.85 70.6 1
13:25:12 2024-01-23 724621 722442 225893 223337 363625 368592 385527 383241 247237 244482 297626 304895 339047 341857 4492803 4877744 6985156 6734290 1240645 1300438 332949 293009 312270 309042 354253 344839 338521 341663 237344 237829 755068 734986 1620743 1581381 499795 495819 724727 731531 922388 894406 956752 965625 1019639 1035675 993192 1097485 2355640 2489780 1368133 1208936 802459 785692 954871 954736 1013191 1018377 1052628 1060208 1187845 1191329 5322398 5496322 39.85 70.6 1
13:25:13 2024-01-23 725456 722691 226090 223332 363112 368297 387849 380919 247757 244859 297590 304401 339083 342411 4492803 4808065 6892644 6785689 1275232 1305849 329795 293832 310141 309148 355926 342343 339509 342109 237344 237165 766106 724537 1642913 1603119 502646 494244 730439 735858 915876 891688 964590 971233 1013937 1018494 994639 1110052 2362351 2462121 1446382 1212617 797670 781799 962084 958542 1008305 1009724 1049392 1068824 1192965 1189951 5349176 5493148 39.85 70.6 1
13:25:14 2024-01-23 728927 720644 225574 226954 360988 368592 386421 382668 247931 243731 297698 302781 339118 343451 4486398 4808140 6982003 6772879 1258448 1298575 330723 293206 309593 310051 353884 342451 337608 342843 237009 237512 759418 722471 1642911 1590627 500506 499619 727778 731826 922462 898336 956714 963649 1014657 1036643 1000452 1105519 2355640 2480560 1402110 1193967 797670 784119 956909 952704 1005409 1018377 1055327 1063393 1177202 1187961 5239288 5496322 39.85 70.6 1
13:25:15 2024-01-23 721749 720099 226247 223328 360997 366932 387539 384427 247237 244447 297698 303061 338061 342555 4495763 4857686 6952096 6744582 1254574 1300364 333924 293151 310286 309254 355565 342271 339688 342843 236674 238673 761956 730783 1637006 1590627 502288 495385 724213 733725 922190 890499 959553 972614 1018050 1030462 992602 1104731 2353052 2478801 1440513 1212617 801888 779513 957280 960994 1011175 1021419 1044914 1062636 1189545 1196638 5314743 5505701 39.85 70.6 1
13:25:16 2024-01-23 730017 720649 225932 223332 360695 367556 387921 382632 247237 244447 300587 303991 339083 342483 4493837 4752058 6912299 6762380 1265718 1301237 332301 292527 310250 311171 351893 342451 340609 342577 235708 237768 766106 722471 1659452 1595337 499440 495385 728885 730787 914363 898974 963738 965662 1011782 1030462 1001875 1109777 2361553 2480560 1450295 1207676 796532 784020 962084 956394 1001903 1018422 1054202 1066283 1184348 1185407 5280516 5510525 39.85 70.6 1
13:25:18 2024-01-23 732563 720644 226985 223337 360997 369740 387267 383205 246132 245236 297410 303991 339822 343244 4492977 4832344 7023131 6742825 1244568 1298520 332107 292902 309739 310699 351893 342559 339688 341807 237009 239078 758861 729245 1624300 1581381 498378 495747 726269 730787 925122 898699 955748 964725 1016536 1033199 996088 1097485 2354500 2491921 1470935 1199871 801888 785785 952838 952027 1009739 1018702 1052628 1056814 1180680 1187900 5289999 5486943 39.85 70.6 1
13:25:19 2024-01-23 727902 721664 226727 223180 361069 368896 387704 385551 246195 247362 297482 304739 338904 342230 4491079 4822109 6962720 6745358 1257119 1300401 333184 292294 310286 309723 354921 342379 339450 342807 236674 238708 757279 731328 1632732 1589498 501931 495385 724213 733578 921062 893433 958188 971923 1018013 1030462 992602 1105519 2353052 2473533 1444426 1213748 801317 779513 956601 960148 1010248 1020615 1046404 1061497 1188688 1194487 5316340 5501774 39.85 70.6 1
13:25:20 2024-01-23 731059 723219 226108 223853 360219 368189 387777 383134 247096 244307 298947 303458 338904 342447 4483424 4756383 6931319 6766976 1264323 1300401 332684 292740 308030 310699 351893 342415 340716 340775 235379 237768 756518 722471 1662258 1595337 499720 495385 728885 730787 915876 898699 965355 962670 1011782 1030462 1001875 1106784 2363232 2484488 1422755 1205008 796824 784046 961401 954058 999613 1019374 1056495 1066170 1188116 1183660 5267505 5513705 39.85 70.6 1
13:25:21 2024-01-23 733806 720458 226173 222599 360889 369632 386506 385404 247096 245236 297793 302570 339869 340034 4492803 4846481 7013132 6753048 1244568 1296643 333924 292188 310286 310228 351893 342487 339688 341807 237009 238708 757346 727688 1659248 1581381 499440 495747 723701 730787 925122 897698 956430 964039 1019493 1033611 996088 1097523 2353966 2491921 1466945 1199871 801888 784083 953242 952704 1009739 1018738 1047834 1060257 1182090 1187785 5303235 5501083 39.85 70.6 1
13:25:22 2024-01-23 727672 722577 226810 223261 360992 368664 387993 382632 246783 245131 299673 303027 339118 341857 4495763 4822109 6947204 6753048 1256223 1300438 333924 292117 310945 309758 354670 344583 340788 341771 237009 238041 755808 731850 1625490 1590355 500862 495385 726269 733688 919812 891799 960995 971233 1016499 1027553 992329 1107135 2358992 2471340 1431955 1217602 801317 783464 958638 959222 1010457 1017789 1050481 1066246 1198211 1195286 5349280 5505701 39.85 70.6 1
13:25:23 2024-01-23 731782 722686 225617 223158 360853 369812 387921 382060 247237 244447 299129 304240 340036 341340 4483424 4743368 6942241 6776348 1260714 1300438 332445 292945 310286 309289 351893 344497 340752 340739 236580 237970 760868 726611 1624760 1593075 498378 495747 728885 730268 917178 901795 962597 961987 1011782 1030462 1001875 1107135 2364912 2480931 1424674 1199871 797670 786378 963747 954260 1006151 1021300 1053717 1066353 1180473 1182639 5269382 5494759 39.85 70.6 1
13:25:24 2024-01-23 724273 720608 226090 223332 361069 367226 387087 384391 247064 244482 297266 303942 338025 342447 4492803 4868472 6985156 6734290 1247741 1300438 331942 292117 309648 308107 352218 344534 338664 342843 237009 237970 753618 733665 1636681 1581381 501218 495855 725754 733308 922462 893772 956752 965698 1020364 1032431 990308 1100727 2353966 2480560 1448338 1205344 802240 783873 958489 955415 1015500 1024308 1049284 1063202 1186359 1193334 5329926 5492126 39.85 70.6 1
13:25:25 2024-01-23 723293 723371 224851 223332 361065 367520 387849 382096 251184 243731 299188 304401 338571 342411 4486398 4783748 6902593 6762427 1274967 1300438 329902 292945 311166 308354 352218 342451 338735 341807 237344 236833 770070 726611 1631950 1599873 502288 495013 728885 735212 915876 893433 965113 970543 1012120 1024583 994367 1110052 2363879 2469874 1454228 1215634 799951 781652 961004 959502 1010457 1015509 1048892 1065413 1198912 1190738 5352155 5505701 39.85 70.6 1
13:25:26 2024-01-23 731673 722175 225578 223328 361033 369582 387921 381757 247237 243731 297338 301275 339822 340309 4480004 4763088 6938529 6766976 1260714 1299442 331403 292945 310286 310228 351893 342451 340788 340775 235884 237602 766106 726611 1613411 1598738 499795 495385 728885 730787 915837 899873 962597 963354 1014046 1032986 1003978 1110263 2365716 2485422 1424674 1203369 798809 786304 962084 952704 1006151 1019889 1060382 1069699 1188116 1186474 5261526 5501774 39.85 70.6 1
13:25:27 2024-01-23 732103 720644 225578 222706 363112 369812 386686 383241 247237 245271 296984 303061 340108 340273 4486398 4846481 7009447 6748232 1240732 1299478 333924 291637 310286 310415 351893 344254 338664 341771 237177 239078 764923 729489 1650215 1586117 499440 495362 725754 730787 925703 901721 958367 964576 1016938 1036498 998269 1102432 2355465 2489508 1430431 1199982 801094 787368 955550 952704 1008305 1027062 1056495 1061397 1181254 1188802 5261863 5492402 39.85 70.6 1
13:25:28 2024-01-23 725759 722686 226313 223180 361033 368664 390224 384427 246892 244824 297266 304704 339118 342447 4483424 4826548 6948422 6743669 1255327 1300438 333454 292117 310945 309976 353241 344546 339688 342843 236507 238708 761693 730259 1629903 1590355 504079 496791 726345 738101 921734 889128 960125 973997 1020438 1031847 990074 1105519 2352294 2480560 1418197 1212617 801317 780692 958235 959222 1011755 1021419 1045161 1063430 1191288 1197674 5310939 5497851 39.85 70.6 1
13:25:29 2024-01-23 729263 722686 225928 223803 360417 369510 387957 382096 247237 244482 300126 301206 338251 342447 4470652 4740302 6912449 6766976 1265595 1299478 331977 293186 308393 310699 352218 342415 340752 341807 237747 237970 766106 722330 1637933 1604261 501931 496088 728331 732830 918446 899873 963626 967032 1008845 1024256 1001118 1111851 2357928 2480560 1450295 1205717 797360 784020 961401 956431 999650 1018454 1050907 1068062 1182671 1192751 5267745 5501774 39.85 70.6 1
13:25:30 2024-01-23 732932 720644 226343 223332 360707 369480 387575 385310 246132 244482 299419 301241 339118 341376 4486398 4822109 7013132 6762427 1254668 1298520 331403 292046 309083 309945 353884 342271 338414 342627 236674 237829 755068 724259 1668128 1591532 500469 497849 725828 732073 922462 897060 955355 964725 1015491 1038109 998322 1103144 2352294 2486250 1418835 1198323 798809 784083 955757 950002 1005409 1026057 1050982 1057245 1183184 1188802 5292505 5497575 39.85 70.6 1
13:25:31 2024-01-23 724731 720385 226313 223337 361033 368664 387993 383277 246511 244482 299188 303027 339083 342411 4486398 4797514 6938529 6743669 1253538 1300438 333708 292937 310726 309511 354634 342030 340645 342181 237009 238531 752866 732880 1662367 1590627 501218 495035 724727 736002 921100 894066 960995 972614 1017830 1027553 991749 1104731 2355640 2473533 1488329 1215007 801317 781799 957959 959222 1011447 1019894 1047897 1062293 1194742 1192799 5327514 5501774 39.85 70.6 1
13:25:32 2024-01-23 728655 722175 225923 223332 359874 368305 387921 382937 247237 244276 299310 303494 338607 342447 4483424 4747057 6919878 6783305 1264210 1298575 331798 293158 309666 310811 351821 342271 340609 340595 235379 237532 756518 722471 1638647 1599699 498378 494015 727852 731826 918372 897060 963738 968479 1008882 1029006 999031 1108435 2358718 2466087 1404136 1207450 795079 784020 962084 956468 1002561 1018454 1052665 1069631 1186102 1188802 5261774 5505701 39.85 70.6 1
13:25:33 2024-01-23 732559 720099 225915 223328 360448 368664 387885 385274 247237 243765 299878 302115 339118 341376 4483199 4812837 7008174 6774620 1255304 1302274 332265 293491 309156 310193 353884 342523 339724 342843 236842 238041 767577 725573 1627403 1590627 501218 495747 727852 732503 922462 898736 958188 962892 1012084 1036643 999031 1103943 2352294 2479173 1396564 1192268 797670 784083 957122 952704 1005409 1027544 1054240 1061842 1178909 1188802 5243106 5497575 39.85 70.6 1
13:25:34 2024-01-23 721509 720644 226125 223558 361033 367520 387957 385003 247064 244859 297302 303061 339154 344493 4480004 4838732 6945562 6763906 1254890 1304136 333924 292259 311166 311877 354921 342343 340430 341771 237177 238673 765525 732355 1634844 1591270 500862 495385 725754 733541 919812 894270 960958 972614 1017219 1024329 992602 1107097 2358992 2477043 1490364 1217109 802240 784020 959319 961950 1011175 1018417 1049392 1064946 1195969 1191006 5342749 5496322 39.85 70.6 1
13:25:35 2024-01-23 732103 722686 225928 223332 359838 368628 387921 382901 247237 244789 297302 303244 339083 342217 4490621 4731554 6941734 6772359 1262517 1302274 331870 293151 310726 310193 351893 344352 340441 340739 236073 237675 760868 725573 1622214 1592889 498378 495783 728885 730268 916973 899613 963738 964904 1013218 1030462 1001875 1108398 2364912 2485848 1452251 1206726 797670 785193 963452 955680 1002487 1020615 1053867 1068574 1189803 1181802 5275036 5499403 39.85 70.6 1
13:25:36 2024-01-23 731519 723445 225932 222710 363107 369812 387231 383205 247387 246126 297266 304846 339786 343038 4490250 4849637 7014445 6758126 1241016 1298575 333888 291966 310286 310193 351893 342487 339688 342289 237344 238673 766106 730783 1639818 1586117 499795 495747 725754 731887 925085 899973 955318 964039 1012084 1038098 996125 1100727 2353052 2489780 1407535 1194318 799951 785229 955550 952704 1005409 1026746 1052367 1060257 1180588 1188802 5248694 5496322 39.85 70.6 1
13:25:38 2024-01-23 723798 721632 226317 223522 360745 370326 387632 386645 246716 245061 297302 305205 338869 344275 4486840 4823592 6934714 6743910 1257119 1300438 333924 292259 311166 309723 354384 341344 340465 341735 237009 237970 757279 731830 1657133 1590135 500862 495035 724727 733541 919160 894336 960958 972614 1015061 1027517 992602 1107135 2358992 2471340 1492399 1217109 801094 784020 958638 959222 1010457 1018417 1047897 1063430 1195590 1191884 5338935 5498695 39.85 70.6 1
13:25:39 2024-01-23 735133 723738 226099 223332 360817 369668 387740 384460 247096 244307 297518 304348 340108 343666 4474046 4742858 6919878 6762694 1260714 1299442 331906 293840 310286 309723 351893 344497 340716 340739 236108 237428 763768 726092 1633793 1592889 498378 495783 728885 730787 917178 901323 964425 964904 1013218 1030462 1001875 1108398 2364912 2480560 1424674 1210662 797670 786250 962084 955415 1001903 1020615 1053867 1069587 1189803 1182712 5271080 5505665 39.85 70.6 1
13:25:40 2024-01-23 733080 723432 226134 222876 362962 369632 387087 383170 246955 245821 297266 302781 339822 342403 4483424 4841700 7014445 6753302 1241903 1298520 333924 291966 310286 310228 353616 342523 338699 341771 237344 238673 767378 728693 1630596 1581381 498378 495747 724727 730787 925780 898699 954602 964725 1015061 1035932 996125 1100727 2353966 2493688 1432350 1199871 801317 786341 954871 952704 1008268 1029106 1054165 1060257 1184487 1192270 5273150 5490087 39.85 70.6 1
13:25:41 2024-01-23 728707 720462 226239 223332 361069 368628 387921 384968 247237 245201 297626 303027 339047 342339 4483424 4811572 6892682 6734290 1257466 1304136 333924 293117 311166 309723 354921 342451 340430 340739 235743 237970 763164 732355 1655404 1592405 501218 495385 727852 734669 917172 894839 963738 971233 1015025 1018422 992602 1107135 2360671 2471340 1480189 1220204 800522 782909 959319 959185 1010457 1019374 1050481 1066246 1196323 1193827 5362146 5502634 39.85 70.6 1
13:25:42 2024-01-23 734646 722686 227435 224280 360992 369704 387001 382060 247237 244342 297662 303027 339047 341358 4483424 4797977 6952172 6753048 1257044 1299442 330902 292937 309994 309723 354420 345300 337643 342843 235414 237285 754347 722471 1637358 1592889 500862 498696 730958 732867 919849 898662 963051 963649 1013218 1033162 999031 1106784 2364912 2480560 1426593 1197491 796532 791022 963061 954260 1004757 1024235 1058035 1066315 1181394 1188047 5256198 5489928 39.85 70.6 1
13:25:43 2024-01-23 723553 720572 226243 223328 360853 367485 387267 384967 247237 244447 297626 303027 338025 342483 4480227 4839219 6952172 6734290 1255013 1298520 333184 292910 310286 309723 355172 342415 338699 342807 237009 238673 755068 729737 1649773 1590627 502646 495385 724727 734751 922190 889201 958151 972614 1018013 1033381 994015 1105519 2351379 2481108 1470935 1217109 804539 780472 958272 963007 1014019 1021309 1047480 1062561 1189582 1196638 5322360 5496322 39.85 70.6 1
13:25:44 2024-01-23 731039 722686 225583 223332 360695 368592 387957 383170 247237 244241 297410 303244 339047 342411 4474046 4737732 6922360 6771529 1264811 1300401 331906 292117 310250 311171 351893 342451 341508 342023 235908 237935 756518 726092 1616982 1602148 500506 496088 728885 731826 917830 900010 965113 967069 1010312 1028715 1001875 1113125 2369874 2487614 1424674 1207638 799379 787368 964099 957456 1001903 1020615 1058757 1070643 1187748 1187085 5269060 5499403 39.85 70.6 1
13:25:45 2024-01-23 730722 720644 226125 223023 363112 369812 386686 383205 247237 245236 297590 303061 339834 340273 4492526 4840654 7014445 6743669 1241903 1300401 332642 292223 310910 310193 353884 345020 339450 342289 235673 238673 766106 730806 1641520 1581381 499795 495783 726269 731826 926438 898662 955318 964613 1019639 1037745 998269 1102432 2358560 2500410 1448338 1202511 802459 786065 954192 951544 1013297 1018702 1054165 1060208 1187871 1191329 5310739 5486943 39.85 70.6 1
13:25:46 2024-01-23 727856 722686 226308 223175 363112 369184 387849 381453 247237 245831 297590 304401 339083 342375 4478084 4794409 6891902 6734290 1267945 1303210 331942 293151 309612 309254 355423 345313 339724 341254 236473 237567 758635 726611 1643824 1595337 502288 495747 728885 736815 919555 895610 966341 971849 1017542 1027144 996848 1112645 2364811 2462121 1468940 1212928 799951 782909 963452 959222 1008268 1017894 1050890 1066208 1197286 1192173 5355979 5496322 39.85 70.6 1
13:25:47 2024-01-23 733826 722691 225583 223337 360632 369848 387885 382060 247237 243765 299677 303027 340072 339759 4480227 4759704 6938529 6752598 1260714 1299442 331403 292117 310286 309758 351893 344497 340202 340416 236108 237200 762318 725573 1620121 1593800 500156 499619 730921 730713 919668 899576 963588 963317 1012353 1033345 1001875 1109225 2363879 2488014 1424674 1203292 797101 788488 963452 954058 1005409 1021337 1057062 1069587 1182634 1181915 5267505 5496322 39.85 70.6 1
13:25:48 2024-01-23 732811 720608 226077 222706 361069 369812 386686 383205 247237 245614 297554 303027 339083 340273 4477032 4831382 6972091 6734290 1238842 1300401 333924 291779 309179 309723 351893 344497 338699 342566 235708 238425 765555 733932 1619235 1581101 499721 495711 723618 732830 926401 899799 957113 965662 1020705 1035108 995430 1099049 2355640 2485422 1506430 1201319 803603 784020 955550 955415 1013191 1018774 1051093 1059983 1186396 1191329 5316871 5486943 39.85 70.6 1
13:25:49 2024-01-23 724726 722686 225851 223332 363625 368074 387539 382833 247237 244955 297590 303942 338809 342375 4474083 4803010 6882577 6734290 1269762 1300401 329902 292945 311166 308354 355853 345342 339438 342278 237344 237059 772929 725445 1636721 1601703 502646 497496 730958 735734 915876 894701 967759 971923 1013937 1030571 995073 1113403 2358992 2458630 1403062 1206577 795397 781799 964822 959222 1005409 1018454 1049487 1068795 1193297 1189679 5286316 5496322 39.85 70.6 1
13:25:50 2024-01-23 728927 721915 225195 227105 360997 368628 386106 383277 247237 243696 297698 302781 338820 341821 4477032 4797827 6975830 6753048 1258840 1301291 331139 293832 309995 310086 354885 344352 337501 342735 237344 237794 760868 723367 1631998 1594021 500434 498696 730884 734432 919849 898662 962559 965713 1015061 1038109 1001163 1107135 2355640 2480968 1400261 1193967 799673 784083 958638 954058 1005409 1028313 1057249 1063014 1177202 1188802 5229883 5486943 39.85 70.6 1
13:25:51 2024-01-23 723386 720644 226120 223332 361033 366381 387267 386645 247064 244482 297302 303484 338061 344493 4480004 4858616 6957180 6754650 1258910 1302274 332769 293009 311056 310513 355889 342343 338521 342843 237009 237970 750718 729737 1647751 1592889 503362 494977 724727 737494 926363 889164 955355 971233 1020253 1027760 991192 1103119 2346368 2469588 1422755 1205734 801888 780655 955276 959222 1011175 1023588 1044910 1062636 1182671 1198327 5318650 5486943 39.85 70.6 1
13:25:52 2024-01-23 725722 722686 225963 222900 360988 367226 387885 383205 247237 243286 299878 303027 338061 342483 4473841 4764828 6937877 6774970 1267945 1301348 332301 293009 309702 311100 351893 342415 340788 341483 237344 237935 755068 722471 1644556 1594660 499610 493513 728885 732867 918357 898336 965113 968479 1009597 1030462 1001601 1110052 2358992 2471340 1426593 1207450 795397 784020 962767 957146 1002524 1018454 1052628 1069593 1185188 1189644 5277023 5492402 39.85 70.6 1
13:25:53 2024-01-23 733080 720608 226085 223960 360127 369184 387849 384967 246856 243731 299419 301241 338499 341857 4483462 4810997 7006349 6754014 1250816 1296643 331619 293186 309047 312428 353884 342451 338699 342843 236406 238937 758750 725573 1628458 1586117 499795 495747 726784 731826 922462 900010 957265 964039 1014307 1038109 996088 1099086 2349707 2489780 1405652 1193470 802459 785785 954192 952704 1005409 1027508 1054202 1058750 1183100 1188802 5261863 5486943 39.85 70.6 1
13:25:54 2024-01-23 725279 720608 226322 223175 361033 368628 387957 383241 246856 244653 297626 304169 338809 345599 4484197 4808290 6936779 6743669 1257586 1297526 333924 292294 311166 309475 354776 345208 341268 340739 237009 237935 761693 733665 1633854 1590627 501218 495385 727852 735499 917172 894066 960995 968479 1016214 1029115 992602 1107135 2355640 2471340 1480189 1217109 799951 783464 959600 959222 1009739 1018417 1049411 1066502 1200103 1191006 5342749 5492126 39.85 70.6 1
13:25:55 2024-01-23 732039 722426 225548 223332 359869 369776 387921 380954 246991 244578 297000 302818 339965 341232 4480818 4741627 6919878 6762427 1259777 1300363 332679 292704 310031 309254 351893 342487 340238 340703 235743 237567 759418 726092 1628128 1592889 498378 495362 728885 730787 917178 901323 965113 964220 1013218 1030462 999205 1110052 2362351 2482727 1423954 1206726 797670 785692 962084 955003 1001067 1018531 1052367 1068824 1189803 1185138 5267608 5497851 39.85 70.6 1
13:25:56 2024-01-23 729455 720099 226348 223656 360672 369330 387287 384248 246336 245096 299274 304134 339643 343637 4483424 4818595 6991552 6743669 1238362 1299478 333924 291849 310726 309758 351893 342487 339724 342289 237747 237970 755068 731850 1626328 1576897 498378 495819 724727 731826 926438 898595 954639 964220 1018050 1034699 996125 1099086 2355640 2495457 1442470 1198757 802240 786414 952838 952704 1009739 1018738 1053415 1057208 1175849 1188890 5297556 5501830 39.85 70.6 1
13:25:58 2024-01-23 726790 722471 226108 223296 363552 368484 387431 383374 247061 245061 297446 303942 338536 341857 4481148 4794409 6872990 6735872 1272242 1300438 330938 291966 311606 308354 354921 342487 339450 340739 236108 237034 762318 729102 1644432 1595337 501931 495747 728885 737935 917178 894066 963738 971233 1016536 1018422 994015 1108435 2360671 2471340 1510583 1217109 799951 783464 959600 959222 1009739 1016980 1047915 1064983 1199250 1192487 5349031 5500805 39.85 70.6 1
13:25:59 2024-01-23 735169 723376 226143 223960 360853 369668 387813 381721 247237 243731 299610 305205 340587 339723 4477032 4743169 6929204 6762427 1258915 1296643 331942 292294 310286 309506 351893 342487 340238 340499 235943 237567 770520 726092 1620467 1594205 498378 495747 728885 730787 917178 900685 964425 964725 1013218 1030462 1000659 1109225 2361553 2480560 1397412 1203544 797670 783492 962084 955003 1001903 1018531 1052367 1066246 1190693 1187702 5269339 5501716 39.85 70.6 1
13:26:00 2024-01-23 733854 722175 226265 222706 361069 371380 386979 382668 246856 245236 297626 302115 340108 342551 4477032 4831382 7004454 6743509 1240979 1294770 333924 292259 309338 310228 351893 342487 338735 341771 237344 239078 758861 727688 1630346 1581381 498378 495553 724727 731306 925122 898736 953924 964039 1012157 1038109 996125 1100689 2349433 2491921 1432350 1194355 801094 785229 954871 952704 1009741 1028591 1056157 1062443 1183945 1188656 5263718 5483030 39.85 70.6 1
13:26:01 2024-01-23 724763 721679 226213 223332 360997 368628 387993 383241 246575 245131 297626 303027 338571 342375 4474046 4803565 6919878 6716898 1257504 1298520 333454 291814 311166 309254 353884 342451 340788 340463 237177 237970 767577 733418 1617122 1590627 501218 495035 726820 735964 917135 893433 960995 968479 1015061 1027662 992602 1103603 2355640 2473533 1496469 1216352 802240 782688 959821 960185 1010420 1017967 1048042 1066397 1200103 1192100 5342749 5496322 39.85 70.6 1
13:26:02 2024-01-23 730570 722421 225574 223558 360124 369812 387921 382096 247237 243765 297590 303494 340108 340824 4470855 4747930 6914442 6753048 1258915 1299478 330902 292740 310286 309289 351893 342523 340190 340739 235414 237602 759418 724537 1622934 1592409 498378 495747 728885 730787 917178 901042 963738 964725 1011782 1030462 999476 1110052 2358992 2484971 1452251 1208997 798809 786250 963415 957456 1003253 1018354 1057249 1066170 1189803 1185554 5263718 5497770 39.85 70.6 1
13:26:03 2024-01-23 734123 720644 226308 222550 361069 369812 386686 383205 246547 245271 297626 302149 340108 340835 4470652 4838493 6981411 6724912 1237006 1296643 333924 291531 310286 309617 351893 342559 338735 341807 237009 237602 766106 731850 1649361 1576897 498378 498166 723701 732867 922462 894443 955392 967069 1018086 1035144 996736 1099921 2357145 2491151 1391608 1203292 802240 786250 954155 954058 1011718 1018341 1053059 1057001 1184642 1189845 5291902 5474175 39.85 70.6 1
13:26:04 2024-01-23 722499 722421 224881 223323 363103 367520 387575 380350 248259 244276 297991 303977 338571 342375 4477032 4798014 6882577 6734054 1268584 1300401 330902 292117 311166 308354 352981 342487 338735 340739 236073 236502 760064 727009 1644104 1595337 501931 495013 728885 736005 917178 893433 965113 973001 1017431 1026920 995430 1111888 2359762 2465124 1484259 1210892 797670 781799 962084 959502 1009022 1009733 1049392 1068024 1194202 1190486 5353245 5480664 39.85 70.6 1
13:26:05 2024-01-23 734271 720644 225234 223114 360997 369776 385563 380919 247237 243731 297662 303027 338571 339246 4467667 4784471 6938529 6734290 1257119 1300401 330902 292740 310031 309723 351893 345057 338379 340739 235743 237235 766668 724020 1622898 1591532 498378 495855 728885 730602 919593 903308 960883 963317 1010918 1032577 1001015 1107022 2362351 2477043 1424674 1200758 796218 787492 959356 950002 1004720 1021337 1060269 1066132 1183001 1178546 5267505 5483030 39.85 70.6 1
13:26:06 2024-01-23 727828 720608 225963 223328 363112 369220 385527 382937 247237 243765 296430 303977 338845 342690 4477032 4846481 6972066 6734054 1236365 1296643 333454 290414 311166 309289 351893 342523 338699 341807 237009 237745 766106 731850 1631300 1579977 499720 499619 724653 734955 922425 894258 959850 968331 1020829 1027760 991897 1103157 2354500 2467837 1424674 1201403 799951 782971 955550 955040 1014629 1018738 1044689 1060294 1185555 1193117 5316340 5479120 39.85 70.6 1
13:26:07 2024-01-23 722535 723449 224885 223332 363098 366968 386994 381792 248223 243526 297991 303977 338061 342134 4477032 4785250 6891902 6734054 1274058 1300438 329404 292117 310286 308319 351958 342415 338699 341807 237344 236257 767913 724189 1639806 1601978 503362 497496 731960 737050 915802 894369 966491 968479 1013218 1031876 993156 1114089 2355640 2462121 1444426 1210427 796532 781763 963452 958505 1008268 1009724 1050890 1069587 1189236 1191329 5322517 5486943 39.85 70.6 1
13:26:08 2024-01-23 730616 720572 225199 223078 360997 368556 385455 381757 247931 243661 297626 302992 339047 341304 4474046 4804974 6962720 6743910 1257044 1300364 329938 293151 310250 309909 354452 345254 339923 342627 237680 237059 765218 723367 1621848 1594678 501218 499754 730958 732867 919849 899902 962597 964039 1014657 1036607 1001764 1107135 2355640 2478801 1420718 1194083 797101 784020 959319 952704 1005409 1018738 1057249 1066465 1179746 1185371 5227941 5486943 39.85 70.6 1
13:26:09 2024-01-23 722724 720026 226239 223332 360997 366381 386070 384391 247029 244412 297626 303872 338025 343899 4474046 4849927 6967099 6715533 1245439 1300363 332122 293214 311019 308178 355387 344352 337501 342627 237344 238271 764635 730783 1659620 1586117 502646 499619 725644 735697 922462 890609 955355 973001 1020179 1027724 989748 1100727 2351379 2462121 1422755 1203292 799951 781209 955550 955680 1013154 1022782 1048009 1060257 1186396 1194776 5314533 5474175 39.85 70.6 1
13:26:10 2024-01-23 727856 723062 225893 227109 359838 367485 387885 382632 246955 243661 297378 302536 338809 342411 4464667 4734066 6911067 6775544 1264323 1302274 331762 292152 309484 310016 351424 342271 341472 340667 235708 237567 756518 725445 1656207 1599873 500150 495385 728885 731604 917135 898699 963738 965625 1008845 1030462 1001163 1108398 2355640 2477043 1422755 1206726 795397 784020 959319 955003 1001903 1017898 1047736 1066359 1189531 1184463 5265617 5486943 39.85 70.6 1
13:26:11 2024-01-23 732999 720572 226085 223332 359874 368628 386958 384967 246269 243696 297698 303494 339047 341028 4477032 4803565 6999334 6726914 1238324 1298402 333509 291425 311019 309254 351893 342487 340515 341483 237344 237330 766106 731850 1620467 1578853 499440 495783 723664 731826 925122 894932 956430 965625 1020976 1033611 994015 1097248 2353052 2482690 1344073 1205979 802459 784020 954871 954736 1011718 1018702 1052392 1056776 1185518 1190486 5316511 5474175 39.85 70.6 1
13:26:12 2024-01-23 723808 722421 224851 223332 363094 367449 387524 381453 247931 243696 297194 306137 337516 341821 4474046 4791185 6893527 6759068 1273755 1299442 329867 292046 309703 311399 354921 342415 338699 341771 237009 236778 770070 726092 1668390 1599873 502646 494977 728885 735982 915876 894066 965802 971615 1014657 1024583 993156 1110052 2362351 2462121 1480189 1212617 798809 783464 959319 957788 1008268 1009805 1047404 1066502 1198173 1192173 5337677 5485955 39.85 70.6 1
13:26:13 2024-01-23 731189 720631 225190 223332 360961 368628 385491 381757 247237 243661 297626 302781 338762 343488 4483836 4804862 6972091 6753302 1259499 1298575 329902 293044 309301 309692 353703 342523 337371 342843 237009 237200 765218 721956 1644823 1590627 500506 498660 728885 732867 919849 896986 960958 962670 1013218 1036607 1000452 1107135 2355640 2478801 1411302 1193117 795964 786250 959319 952431 1005409 1018341 1057361 1066502 1180583 1189001 5237360 5482025 39.85 70.6 1
13:26:14 2024-01-23 722209 720608 226243 223332 362844 366897 387813 387194 246955 244955 297194 305311 337919 344348 4480856 4839106 6932329 6743393 1250740 1300363 333454 292188 310177 309254 353884 342102 339688 342253 236674 238673 767018 730783 1638685 1589498 502371 495385 724727 733910 921154 894701 960683 972614 1017976 1029734 992602 1106308 2351379 2471340 1440513 1215370 802459 780655 958272 961267 1011681 1021068 1048009 1064836 1192096 1192196 5308757 5492402 39.85 70.6 1
13:26:15 2024-01-23 730727 722686 225897 223858 359586 368932 387632 384460 247096 244683 297518 302926 338940 342230 4474046 4733559 6912561 6771805 1259258 1296606 331637 292259 306225 310228 351893 342379 340752 340739 235379 237567 755975 722471 1670104 1595337 499795 495385 728935 730787 917830 898974 965113 965588 1011511 1030462 1001875 1110015 2355640 2477043 1448338 1206726 797670 784020 962084 956394 1001903 1018417 1054202 1068548 1185188 1182822 5261567 5505780 39.85 70.6 1
13:26:16 2024-01-23 735171 722710 228622 222564 360817 369632 387087 385551 246300 247107 297446 302080 339118 340273 4483836 4822117 6972091 6725126 1235988 1296643 331906 290335 311606 309219 351893 342199 338664 341771 237009 237567 757968 732895 1619084 1576625 499440 495819 723701 732867 922462 897245 954602 965625 1018050 1033199 994602 1097485 2355640 2489780 1405301 1199536 802459 786250 952838 952704 1011175 1024755 1051093 1058659 1179180 1188802 5309136 5490087 39.85 70.6 1
13:26:18 2024-01-23 724838 722577 225439 223225 362962 368153 387195 382833 247237 243731 297099 306065 338784 341785 4470855 4784098 6858252 6734290 1266741 1299442 331086 292019 311166 308354 354921 342451 339450 340463 235708 237200 763768 728693 1654312 1594205 501069 495362 728885 735176 917178 893433 966738 971233 1012084 1018386 993156 1110015 2360671 2462121 1476119 1213597 798532 781799 961401 957825 1008268 1016700 1047897 1068536 1199954 1193117 5354475 5490087 39.85 70.6 1
13:26:19 2024-01-23 732331 720572 225195 223332 360961 367520 387450 384081 247237 243661 297590 302570 339047 343186 4477032 4796742 6967217 6753302 1259814 1296606 329867 293776 309301 309931 353884 344497 337099 342843 237009 237200 770520 721441 1621858 1592889 500862 495891 728885 732867 919849 897390 960958 961987 1014657 1036422 1000452 1107135 2355640 2477043 1409418 1193233 796218 786250 959047 950002 1006867 1025535 1056912 1068674 1179635 1188047 5247664 5486943 39.85 70.6 1
13:26:20 2024-01-23 721753 721684 226134 223332 360952 366345 386686 385274 246955 244718 297662 304919 338025 342483 4477032 4853273 6952172 6736181 1255327 1299442 333689 291814 310945 309723 353884 341861 341785 341771 236674 237935 765525 731850 1622214 1590355 501218 495385 726784 733706 921154 891762 960995 973305 1018013 1029006 993741 1107135 2355640 2471340 1433911 1218468 802240 783799 961004 962925 1011138 1018367 1049280 1066283 1199138 1194651 5345339 5496322 39.85 70.6 1
13:26:21 2024-01-23 729956 721664 225578 223660 360708 369618 387921 382060 247237 243731 297662 302570 338726 339723 4477032 4729844 6912449 6753048 1256110 1299442 330902 292201 310286 309254 351893 344497 339414 340739 238253 237200 754347 724537 1632742 1592889 498378 495819 730439 730787 917135 901323 963738 964039 1011782 1028678 1003301 1108435 2364912 2490730 1424674 1207794 799951 787927 963415 955415 1004005 1020688 1060269 1069587 1189070 1183623 5269382 5499520 39.85 70.6 1
13:26:22 2024-01-23 733672 720640 226308 222706 361033 369740 387539 382632 246304 245271 297374 303209 339083 340273 4477032 4822109 6994481 6753057 1243679 1296730 333924 292188 309338 310624 351893 342523 339211 341531 237009 238708 761892 727688 1652435 1583630 499795 495747 724727 730787 925122 897661 956430 962818 1017394 1035144 998231 1100707 2359762 2496587 1470935 1203369 802240 788488 955513 952704 1010457 1018738 1055445 1060486 1183940 1186272 5301340 5477565 39.85 70.6 1
13:26:23 2024-01-23 725722 722686 226278 223023 363112 368333 387957 380919 246476 244859 297518 302992 338536 341340 4467667 4794292 6897303 6724912 1255641 1296643 332913 291814 310945 309254 353884 342415 340752 340224 237009 237935 760222 730783 1624397 1590355 501218 495385 726784 734770 917172 891167 962597 973001 1017431 1027108 996848 1111851 2359762 2468266 1496469 1211754 798809 781799 963452 959038 1010902 1015436 1050258 1068824 1194513 1189660 5350388 5492402 39.85 70.6 1
13:26:24 2024-01-23 733647 721664 225583 223332 361033 369222 387267 380919 247237 244241 297590 302570 339083 339246 4467667 4729881 6942241 6743669 1258915 1298557 330902 293937 310031 309254 353884 344534 338664 340775 238017 236798 755776 723503 1622551 1592889 499795 498465 728885 730565 921718 903648 960846 963317 1011635 1030061 1000267 1109433 2362351 2478801 1426593 1198244 797360 787492 961401 952704 1006905 1021337 1058847 1066502 1179217 1181148 5265617 5477565 39.85 70.6 1
13:26:25 2024-01-23 726755 720608 226278 223332 363877 369184 386070 383241 247064 244447 297099 304648 338500 343038 4477032 4840654 6957760 6724912 1237006 1298520 332643 291672 309648 309007 351893 344497 338699 342289 235344 238005 755068 733665 1638745 1581911 499610 499619 726784 736775 925085 897245 959850 969541 1022278 1027724 992602 1100764 2350436 2469588 1450295 1201282 801667 784020 956439 957825 1013154 1021337 1047150 1060294 1182671 1197097 5314533 5477288 39.85 70.6 1
13:26:26 2024-01-23 723554 720644 225543 224963 361033 367190 387885 382937 247237 242913 297302 303484 338025 342447 4474046 4762243 6905009 6743509 1273755 1300438 330670 294082 309775 308354 352218 342451 339402 341771 237344 237723 787149 724405 1637006 1608795 503362 496791 731997 734955 918446 897452 965113 968479 1011065 1030060 996051 1114884 2355640 2459876 1403768 1210010 795079 781245 964137 959222 1006151 1018454 1049562 1070833 1192132 1189775 5276722 5486943 39.85 70.6 1
13:26:27 2024-01-23 730017 720062 225391 223794 360961 368664 385491 383241 247237 243491 297266 302570 339047 342109 4467667 4788555 6957180 6743669 1255252 1296730 329902 294153 309666 309945 354776 344730 339551 342422 237344 237094 760868 722848 1624631 1594935 501218 499619 728368 732346 921808 898113 960535 965625 1014657 1038109 998883 1103119 2353052 2482727 1398412 1195921 798809 783814 955550 952704 1005409 1024610 1058757 1059908 1177202 1188802 5224348 5483030 39.85 70.6 1
13:26:28 2024-01-23 721753 722421 226282 223337 360992 366417 387267 384085 246695 243731 297092 303027 337043 342519 4470855 4837380 6929204 6724912 1252608 1300363 332661 292803 310141 309148 355620 342235 337773 342627 236674 237794 750718 728693 1626736 1586117 502646 496755 723766 735697 921154 890829 958151 973997 1018013 1027459 991192 1104731 2346368 2469588 1448338 1209169 801667 779141 955550 959222 1011175 1021337 1041952 1061842 1189531 1196513 5291941 5479120 39.85 70.6 1
13:26:29 2024-01-23 728138 721664 225578 223332 360417 367485 387921 382060 247064 243696 300308 301241 338061 342447 4470855 4736692 6912561 6768968 1264323 1300423 331762 292803 308683 310051 351785 341717 340998 340703 237009 237235 755068 721296 1634583 1599487 499795 495385 728885 731789 917178 897023 963738 965662 1008882 1028824 1000452 1109225 2355640 2473533 1424674 1207450 795397 784020 961401 955040 1001903 1017062 1052628 1069587 1186175 1187961 5258099 5483661 39.85 70.6 1
13:26:30 2024-01-23 732039 720062 226317 223019 360412 369184 387001 382901 245718 244482 297662 301206 339118 341358 4470855 4809417 7002037 6744582 1243122 1298501 333509 292910 309739 309976 351893 342487 339199 341663 237344 238869 760377 727688 1666653 1584481 498378 495783 724727 730787 925122 899873 955355 964576 1014307 1036165 996125 1100727 2353966 2489780 1409418 1199871 801317 787852 955550 952704 1008268 1027544 1053745 1060294 1178346 1189644 5252485 5474288 39.85 70.6 1
13:26:31 2024-01-23 726784 721684 226282 223180 361069 368628 387957 380954 246511 245030 297626 303027 339047 341340 4474046 4805862 6893804 6735150 1259021 1298520 333454 292046 311092 308319 353630 341861 340788 340224 237344 237864 763164 731850 1631765 1590627 501218 495385 727336 734692 918238 894701 963738 970543 1016536 1025740 992602 1105173 2355640 2477043 1468940 1217109 802459 783464 958638 961677 1010964 1019894 1049392 1063467 1196694 1192763 5323938 5486943 39.85 70.6 1
13:26:32 2024-01-23 733269 720644 225889 223646 360997 369848 387957 382632 247237 243731 297626 303281 339822 343488 4474417 4741902 6920925 6726838 1257067 1296663 330938 292046 310286 309945 353884 345057 338735 340775 235379 237200 752917 724020 1622204 1590627 498378 495855 728885 730787 917209 901323 963051 963354 1011782 1027688 1001875 1105997 2358992 2480560 1422755 1203292 796532 785785 962084 954058 1002561 1019894 1057249 1066246 1188116 1181915 5248694 5483661 39.85 70.6 1
13:26:33 2024-01-23 728890 720062 225893 223023 363112 369480 386097 385551 246991 244819 296811 304883 338904 342307 4480818 4840654 6952172 6724912 1233492 1298520 331906 291814 310617 309254 351893 342523 338664 341807 236674 237653 764635 731850 1646910 1576897 499795 495855 723701 732867 923773 897245 955355 966023 1020253 1035875 996088 1097485 2355640 2489780 1397477 1202435 802459 786378 954192 954058 1011755 1018774 1050703 1060208 1186396 1188743 5297556 5479120 39.85 70.6 1
13:26:34 2024-01-23 725511 720644 226099 223118 362894 368896 387704 383103 246716 244718 296775 303803 338393 341953 4474046 4796403 6873251 6724912 1259296 1295688 331942 291211 310945 308319 353884 342415 339760 339436 235908 237235 747200 731328 1638067 1590627 501218 494244 726820 733615 917172 894066 960995 970543 1015061 1024220 992602 1107135 2355640 2471340 1510583 1217363 799951 782909 959356 958950 1009739 1015509 1047897 1064983 1198211 1191042 5337792 5494759 39.85 70.6 1
13:26:35 2024-01-23 735133 722710 225474 223803 360623 369076 385384 384188 247132 244307 297590 304833 339083 339281 4468029 4763786 6942241 6734014 1255252 1294770 329902 293186 309301 310487 351893 344534 337608 342059 237009 237034 755776 722471 1624760 1590627 500862 498733 728885 732867 919849 899873 960995 961987 1011782 1030243 999031 1106510 2361553 2480560 1424674 1196128 795397 786414 960718 952704 1003984 1021337 1059513 1068062 1180997 1183006 5271080 5478715 39.85 70.7 1
13:26:36 2024-01-23 725870 720202 226139 223960 363804 368484 387175 382632 247237 243765 297302 304331 338025 340309 4467667 4849927 6956905 6715324 1235247 1298520 331942 291370 315082 308354 351893 342559 338426 341771 236674 237285 753618 733942 1624997 1576897 499795 495855 724213 732867 922462 897245 956789 965986 1020976 1036607 996125 1097523 2355640 2489780 1343503 1203292 802459 786378 954192 954058 1011755 1018774 1052204 1060021 1187236 1189402 5292015 5482245 39.85 70.7 1
13:26:38 2024-01-23 725600 722686 225386 223332 363112 368081 387123 383103 247237 243731 296847 303977 338940 342375 4470855 4789353 6873251 6724912 1268621 1298557 330902 292188 311166 308354 353920 342451 338735 340224 235943 236467 755776 726611 1628633 1595337 501931 495362 728885 734802 916902 889201 963738 969855 1015061 1026828 992602 1106821 2355640 2471340 1514737 1217109 799951 782909 958638 960594 1011940 1017931 1049317 1063281 1196360 1193827 5345453 5483030 39.85 70.7 1
13:26:39 2024-01-23 732374 722577 225893 223332 360803 369812 387849 383265 246924 243696 297554 303977 339083 340034 4464667 4738657 6910553 6734014 1257082 1294770 330938 292259 309812 310409 351893 342487 338735 339996 235379 237200 759418 724537 1622205 1590627 498378 495783 728885 728715 915837 901323 963738 962855 1011782 1030462 1001163 1108160 2358200 2480560 1422755 1207676 799076 786139 963747 955415 1001866 1018308 1056346 1066019 1186028 1183623 5258099 5489215 39.85 70.7 1
13:26:40 2024-01-23 730481 720385 226139 222706 361069 369776 386362 382632 247064 245236 297099 302115 339083 340034 4461300 4825482 6971790 6729487 1234834 1296680 332949 291370 308918 309254 351893 342559 338664 341531 237009 237768 764635 731850 1639820 1576897 498378 495819 723701 731826 925122 897245 954676 963854 1018086 1035144 996125 1097485 2352821 2492503 1486294 1203292 802240 788488 954155 952630 1011138 1025681 1056746 1057208 1183001 1189365 5288164 5488486 39.85 70.7 1
13:26:41 2024-01-23 726517 721684 226107 222706 361069 367520 387885 382833 246892 244859 298208 303061 338571 341340 4467667 4791829 6873251 6710743 1259021 1296680 332949 292909 310945 308354 353703 342451 340788 339710 235414 237970 761693 731850 1630657 1590627 500862 492855 724727 733578 919849 894066 960995 972614 1015098 1030138 996208 1108796 2359762 2476149 1490364 1219553 802240 783947 957959 958950 1010457 1018454 1049959 1063430 1196471 1191042 5322725 5479120 39.85 70.7 1
13:26:42 2024-01-23 745235 720644 225391 223332 360992 369776 387921 381524 247237 243731 297626 301241 339118 339759 4455123 4738657 6910553 6734290 1256148 1296663 330938 292945 310067 308354 351893 344497 339485 340499 235414 237235 753618 724537 1615299 1590627 498378 495891 728885 730268 917172 901360 963513 964613 1014046 1032651 1004729 1110263 2364811 2483656 1424674 1200464 796532 786971 963747 952704 1005409 1021337 1057062 1070104 1182671 1181915 5254346 5479735 39.85 70.7 1
13:26:43 2024-01-23 726751 720608 225928 223332 363112 368664 386421 382668 246892 243765 296890 303977 338571 341395 4461300 4840654 6947854 6697925 1238879 1296730 331977 292294 315045 307852 351929 344497 338153 342325 237009 237463 756518 732895 1619167 1576897 500506 495891 726862 736002 923726 897245 958039 969166 1019346 1036312 995430 1102432 2353966 2482727 1368133 1203479 802459 783850 954871 955304 1013191 1018810 1050740 1056889 1186396 1188780 5297556 5465856 39.85 70.7 1
13:26:44 2024-01-23 724174 723198 225578 223023 361069 367556 387267 380350 247026 244482 296847 303096 338096 341376 4467667 4791829 6873251 6724912 1262890 1299478 331493 291779 311166 308354 351923 342487 338735 339710 235943 237235 756518 730783 1624567 1594935 502251 495639 728331 737050 918446 895070 963551 971085 1016820 1018301 992602 1107172 2360671 2471340 1476119 1217109 801667 783464 959319 958468 1009739 1015541 1047897 1065705 1196545 1192173 5333852 5482025 39.85 70.7 1
13:26:45 2024-01-23 733080 719554 225352 223042 360997 369148 385455 382833 247237 243696 297590 302536 338025 339246 4464667 4774370 6944030 6724912 1257082 1296730 329867 292259 309775 308354 351893 344984 340515 340452 238017 236954 754347 724405 1620818 1594678 498267 495675 730921 730083 919790 906711 963051 963354 1014046 1030134 1001875 1107135 2363126 2477043 1452251 1201580 795397 786341 959319 952027 1004006 1021337 1059513 1066502 1179217 1182168 5265617 5474288 39.85 70.7 1
13:26:46 2024-01-23 725600 720608 225897 223332 363112 368038 385455 382632 246856 243661 297099 304401 337516 342653 4474046 4849927 6972204 6706154 1244301 1296730 331368 291841 310910 308072 354739 344207 337501 341627 237009 237569 753618 732880 1619620 1584481 502288 495819 726784 733022 922190 892991 956714 967755 1020976 1037892 992602 1100727 2351379 2471340 1420836 1198683 802240 784020 955550 954736 1013910 1018702 1049525 1060257 1183404 1192173 5303293 5468186 39.85 70.7 1
13:26:47 2024-01-23 722724 722421 225543 223180 361033 367190 386650 382292 247237 243731 296358 303027 337008 341340 4474046 4786131 6863926 6726795 1275194 1299437 330152 293044 308175 310337 355387 342271 338521 341075 237177 237759 755068 723367 1668834 1604557 503308 496791 730439 734432 917172 897319 965355 968442 1008845 1030193 1001163 1110052 2355640 2464339 1407868 1207413 795397 784020 962767 956394 1003328 1018417 1052628 1069556 1185757 1190486 5265617 5486943 39.85 70.7 1
13:26:48 2024-01-23 731000 720572 225889 223817 360381 368628 386686 385238 246856 243696 297662 301241 338536 341304 4464667 4794292 6991010 6746302 1238402 1298575 333545 291619 310104 310016 351713 342487 340033 341495 237009 237567 762499 732880 1620299 1578532 499440 495819 725312 730787 926438 898166 956430 966347 1019493 1036312 994602 1096668 2355640 2489780 1397477 1203292 802459 786250 954192 954058 1011681 1018341 1052628 1060208 1182818 1190486 5284229 5474175 39.85 70.7 1
13:26:49 2024-01-23 723808 722686 225352 223175 363107 367485 387619 383103 247237 244241 297518 303942 338025 343414 4464667 4786131 6886144 6725717 1271936 1302274 330723 292259 311166 308283 354384 342127 338557 341219 236073 236918 760064 726611 1658745 1595337 502646 495747 728885 735761 917178 894775 965802 972308 1015025 1018350 992452 1108435 2355640 2467837 1476119 1217165 799951 783748 959319 957788 1009739 1016944 1047480 1065743 1198173 1192173 5342749 5474175 39.85 70.7 1
13:26:50 2024-01-23 733080 723962 225543 223332 360961 369812 386686 383374 246955 243696 297302 303027 339083 339210 4462723 4803274 6952285 6743910 1254890 1296643 329902 293278 308538 308319 353666 344461 336591 341483 237344 236999 765218 721296 1643084 1592889 501218 498696 730439 732867 919849 898626 960995 961987 1011782 1036152 1000452 1110451 2355640 2475287 1444426 1194083 796532 786341 959319 950002 1004696 1021551 1056495 1066502 1180316 1185371 5231679 5476035 39.85 70.7 1
13:26:51 2024-01-23 725874 719503 225893 223332 361069 367449 385491 383205 246856 243731 297590 306496 337741 343451 4474417 4858962 6967685 6688249 1245458 1296625 331403 292259 310910 309279 353884 342487 337335 341807 236674 237567 764635 730783 1623566 1584755 502288 495855 726269 733578 922462 894701 955355 965625 1020939 1032468 991897 1100689 2346368 2462121 1450295 1203292 801094 782909 955550 954736 1013191 1018702 1049505 1059757 1182964 1189623 5303293 5468186 39.85 70.7 1
13:26:52 2024-01-23 723293 722180 224885 223332 363094 367485 387294 383265 246991 244237 297410 303838 337883 343377 4461953 4788662 6875046 6720115 1268853 1296730 328871 292188 310286 308068 354921 342379 338699 341735 236842 236694 755776 723367 1636759 1599873 502646 494977 730439 735844 914438 891130 964590 972308 1014657 1024583 992452 1110089 2358992 2460374 1492399 1210892 797670 782637 962084 958505 1008268 1009724 1050890 1067263 1192965 1191329 5340969 5477565 39.85 70.7 1
13:26:53 2024-01-23 733265 722442 227632 223822 360708 369596 386542 383374 247599 244307 297482 304990 338904 341506 4461483 4749614 6934684 6734518 1258915 1294889 329938 292910 309775 309254 351893 344497 338390 340739 237344 236467 760064 723367 1626017 1590627 499440 495855 728885 730844 917172 900010 962365 963354 1011782 1027724 1001875 1107135 2360671 2480560 1422755 1201691 796532 787528 962084 952027 1004696 1021337 1060269 1066175 1184678 1179404 5258099 5485286 39.85 70.7 1
13:26:54 2024-01-23 726752 720426 226139 224025 363003 368448 385348 385278 246680 244241 297518 304401 338025 341064 4474046 4840654 6942739 6706154 1243679 1294889 331672 292259 311166 307817 353884 342487 339551 341807 236674 237200 764635 730783 1616784 1583039 501218 495855 726269 732467 922462 895610 955318 964904 1020976 1033647 992602 1100727 2349707 2471340 1448338 1203292 802459 784020 955550 954058 1012662 1018702 1051008 1060283 1186359 1185959 5309136 5472826 39.85 70.7 1
13:26:55 2024-01-23 722743 721074 225252 223960 361051 367155 386686 381792 247237 245540 297270 303907 337008 344230 4459424 4746846 6901227 6734290 1273718 1297652 328906 293151 309301 308319 354670 342415 338699 341495 237009 237428 764635 722471 1631302 1602148 502646 494244 730958 735734 915876 894701 965802 971615 1013218 1029006 993156 1112465 2355640 2452901 1468940 1210892 797101 781528 962084 958505 1008268 1009823 1052246 1070870 1194088 1193228 5318322 5474061 39.85 70.7 1
13:26:56 2024-01-23 730208 721664 225382 226918 360672 368520 384302 382025 246695 243252 298054 304348 338571 341304 4458301 4784359 6947854 6734290 1254890 1296730 329635 292527 308829 308354 353616 342523 336627 341807 236842 236999 765218 721296 1632041 1590627 500506 495891 728885 732867 919849 898521 960958 961987 1013218 1032892 1000452 1107135 2355640 2473533 1434269 1192268 795397 785193 959319 951544 1007585 1026399 1052218 1063281 1177764 1184316 5218522 5466340 39.85 70.7 1
13:26:58 2024-01-23 722631 719371 225893 223337 360956 366381 386398 386097 245753 243696 297554 302115 337043 342483 4461483 4830479 6919878 6715533 1247741 1296643 332949 291370 310031 308354 351893 340313 340515 341495 236340 237935 764032 729737 1619304 1589002 501218 495385 724213 732867 919849 890499 959590 971233 1016536 1025962 991897 1103943 2349707 2471340 1496469 1217109 802240 782548 959637 960869 1012577 1020354 1049383 1064723 1189397 1189660 5321200 5475813 39.85 70.7 1
13:26:59 2024-01-23 733075 721684 227115 223332 360961 369740 387655 382833 246511 243661 296847 301206 339047 340281 4458301 4729385 6901227 6724912 1254890 1294889 329902 291814 309301 308354 351857 342451 338699 340188 235379 236954 754526 724537 1638582 1590627 498378 495783 728885 730268 917178 900685 963738 963649 1011782 1030462 1001875 1106784 2363879 2483204 1448338 1206726 797670 787095 963747 955415 1003291 1019971 1056912 1069587 1182708 1182822 5248694 5486943 39.85 70.7 1
13:27:00 2024-01-23 733149 722686 226274 222710 359910 369444 386342 382060 245816 244482 297302 301172 338809 340273 4464667 4797940 6967104 6715533 1234834 1296643 332949 290485 310286 309254 351375 342487 338664 341254 237009 237567 766106 731328 1645203 1576897 498378 495819 724213 731826 925122 895028 954386 965625 1019530 1038517 995281 1100745 2353788 2491151 1363264 1203369 802240 786250 954192 953785 1011718 1025640 1051595 1059415 1186396 1189891 5276647 5466340 39.85 70.7 1
13:27:01 2024-01-23 723808 721404 224881 223337 361069 366932 386650 382292 247237 243696 297987 303942 337516 341340 4461483 4775038 6863926 6715533 1266779 1300401 329902 291859 311166 308319 353884 342379 338153 340224 235908 236467 757206 726611 1649899 1593800 501218 495362 728885 735212 917178 893287 965615 973001 1016672 1025773 994722 1110263 2359762 2461102 1486294 1212617 797670 781799 962047 958505 1008268 1009724 1047480 1068824 1194698 1190486 5330173 5474175 39.85 70.7 1
13:27:02 2024-01-23 730694 720649 224885 223332 360961 367520 385227 381757 247237 243286 297590 302115 338061 342403 4464667 4777364 6952172 6734290 1253994 1291218 329938 293151 309301 309254 351893 342451 336662 342843 236674 237522 763164 721441 1626682 1590627 500506 495855 728812 732756 922374 899873 960125 964987 1014583 1034516 1000304 1108716 2353052 2473533 1392866 1193967 796532 784119 959319 949928 1004696 1018774 1056837 1064610 1179001 1185371 5220477 5470383 39.85 70.7 1
13:27:03 2024-01-23 721753 719633 225617 223019 360956 366088 386722 383277 246511 243696 297626 302570 337008 342447 4461483 4818407 6912411 6724912 1251031 1296730 332949 291619 310286 308319 351641 340828 339688 341771 236340 237935 762539 730806 1631691 1592665 502571 496088 725828 734955 921100 892917 961222 970232 1014988 1027553 991897 1104009 2355640 2467837 1480189 1217109 801317 782909 958638 958950 1009739 1016980 1047262 1065602 1199023 1189660 5323938 5477565 39.85 70.7 1
13:27:04 2024-01-23 732485 720644 225386 223332 360997 369776 386686 380884 246892 243696 297626 302115 338571 339210 4461483 4735290 6910553 6724912 1256223 1295702 329938 292188 309812 308354 351893 342523 338153 339460 237680 236954 754347 724925 1618050 1592889 498267 495711 730402 730676 918446 899651 963738 963354 1014046 1028642 1001875 1107135 2360509 2478801 1424674 1201580 795397 786414 962084 950002 1004696 1020697 1060382 1071325 1180997 1183116 5258099 5466340 39.85 70.7 1
13:27:05 2024-01-23 725870 719554 225548 223332 363107 367520 386385 382668 246476 243731 297991 304011 337788 341395 4467667 4843038 6942241 6706154 1244568 1294889 331439 291566 310946 308072 354239 344244 338011 341627 237009 238059 753618 732355 1642232 1583353 502288 495855 726269 733578 922462 895610 955318 967436 1020976 1029988 994015 1100764 2349707 2467837 1450295 1201580 801317 783748 955550 954058 1013191 1024755 1050481 1059540 1179254 1190486 5292133 5468186 39.85 70.7 1
13:27:06 2024-01-23 722775 721684 225382 223332 361069 367520 386650 382292 247237 244276 297099 303027 337516 341340 4464667 4784471 6863926 6720115 1269482 1299437 329653 292803 310104 308178 354885 341994 338485 341315 237344 236658 762099 725573 1646508 1599873 503720 497496 730958 734655 915603 894872 966341 968479 1011782 1027226 994639 1113295 2355640 2455145 1494434 1209198 796532 781245 963452 958950 1007552 1015473 1048070 1069587 1192132 1190486 5316511 5473658 39.85 70.7 1
13:27:07 2024-01-23 729942 720613 224877 223332 360417 368074 384914 381757 247237 243321 297590 302806 338061 340344 4464667 4780767 6947854 6749188 1254853 1296549 329760 292866 309120 309113 353848 345020 336591 341254 237009 237034 766668 722471 1626736 1590627 500862 498696 730921 731826 919849 898699 960995 961987 1011782 1027760 998285 1110489 2355640 2471340 1430431 1197374 795397 785785 959319 950002 1003984 1021337 1053904 1066502 1180583 1179331 5239288 5455239 39.85 70.7 1
13:27:08 2024-01-23 722780 719835 225583 223328 361028 366381 387175 383277 246511 243731 296847 305169 337043 342134 4461300 4843038 6959455 6706852 1245382 1296656 330938 291983 309047 307852 352183 342235 337643 341771 236507 237285 763164 726611 1689381 1586117 502646 495819 726269 735867 922462 889238 955355 968125 1020976 1027760 991192 1100764 2346368 2462121 1448338 1208936 799951 784020 954192 953687 1014629 1021419 1045870 1058750 1185555 1192763 5291864 5458520 39.85 70.7 1
13:27:09 2024-01-23 724387 720644 225574 226954 359874 366088 386686 380954 246511 242202 297662 302570 337043 342411 4455818 4738191 6908582 6734290 1269100 1294889 329617 292112 306550 308283 354420 341344 338664 340631 236674 237235 766106 721296 1625702 1602282 502288 493897 730439 733615 915226 894775 963220 968479 1011065 1024220 993192 1113295 2353966 2452901 1442470 1208336 795397 780692 962084 958233 1005409 1009724 1050141 1068062 1191252 1188802 5293874 5465856 39.85 70.7 1
13:27:10 2024-01-23 727902 719531 224842 223332 360707 367520 384337 380919 247237 243491 297338 305370 337777 343001 4461953 4778454 6952172 6743669 1254890 1292864 329671 292259 308248 308389 351893 342379 336627 342843 236507 237200 760868 721441 1629554 1589498 500506 498696 728885 732867 919849 897060 960995 961987 1013218 1035144 999031 1106858 2351379 2473533 1418835 1193995 795397 784020 959319 950002 1004696 1018738 1055743 1064610 1178909 1185371 5220477 5460837 39.85 70.7 1
13:27:11 2024-01-23 721241 720348 225578 223180 360997 365317 388478 386097 246230 244237 297446 304348 336901 342375 4461953 4821924 6922159 6715324 1252608 1294889 332949 291814 310676 309254 351893 341344 339450 342566 236007 238005 761046 729765 1625490 1586117 502288 495385 724456 732522 919849 894701 959590 972614 1018013 1029734 992602 1105519 2353052 2471340 1442470 1213635 801317 781435 956601 959222 1011718 1019894 1047897 1063430 1192169 1192763 5299378 5466572 39.85 70.7 1
13:27:12 2024-01-23 732997 723224 225911 223696 360745 369668 387704 383374 246716 244307 297410 303494 338940 342270 4461300 4738657 6922548 6724912 1256843 1294770 329938 292294 310031 308389 351893 344534 338699 340224 235708 237200 763768 723503 1633443 1590627 498378 495855 728885 728715 917172 901323 963051 963354 1012500 1033491 1001875 1106821 2361553 2482727 1424674 1203404 797101 785821 962084 954463 1002561 1019894 1057249 1066208 1185261 1181952 5244947 5485286 39.85 70.7 1
13:27:13 2024-01-23 730017 719408 225513 222983 360920 369300 385348 385005 246336 244412 297063 303027 338061 339246 4464667 4835038 6947854 6706154 1235284 1293859 331439 291405 311166 308319 351893 342523 338153 341290 236674 237768 764635 732895 1616362 1576897 499795 495891 724213 731467 922462 894480 957470 965662 1020976 1034845 992489 1097485 2351379 2484488 1379871 1203292 802459 784020 955550 953651 1013191 1018630 1047736 1060283 1180997 1185996 5293938 5469187 39.85 70.7 1
13:27:14 2024-01-23 723529 720462 225837 223328 363112 366381 387655 380919 247237 243521 296852 303695 337516 343451 4465278 4775033 6877677 6729487 1270120 1296730 328871 292188 310031 307852 353920 341897 338699 341290 237009 236694 762099 724537 1641146 1598738 501931 494977 728885 735885 915226 889201 965113 972308 1012084 1024583 993192 1110089 2355640 2458630 1488329 1212617 797670 782637 959356 957825 1008305 1009760 1050703 1069338 1192743 1188632 5335556 5482139 39.85 70.7 1
13:27:15 2024-01-23 730017 720644 224881 223332 360672 367413 384337 380919 246766 243286 297374 304348 338061 340309 4458301 4763712 6952172 6729487 1253098 1293970 329671 292117 308865 309254 353616 342379 336120 342325 236340 236868 756518 720413 1622898 1589498 500506 495891 728885 732346 919849 897097 959590 961987 1011369 1032929 999031 1107135 2346368 2473533 1391017 1192268 795397 784020 959319 951544 1007585 1026408 1053979 1059833 1176784 1189734 5220477 5466340 39.85 70.7 1
13:27:16 2024-01-23 724801 720239 226085 222710 361033 367556 387632 385551 245753 244276 297590 302149 338061 342375 4467667 4780692 6910553 6715533 1252645 1298520 332445 290555 310286 308354 351893 341380 339438 340224 236674 237970 750718 730806 1654665 1585610 501218 495385 727852 733651 918509 890499 963051 968479 1016536 1018494 992602 1107135 2355640 2467837 1480189 1219553 801094 783663 961004 959502 1011138 1015980 1047901 1065556 1196360 1189660 5322246 5471894 39.85 70.7 1
13:27:18 2024-01-23 733149 719638 227115 223337 360961 368592 386385 383374 247237 243626 297266 302536 338025 340800 4455288 4768964 6929204 6724912 1254890 1296730 329902 292188 309192 308354 351893 344461 337643 340739 237344 237026 754347 723503 1650222 1592889 499440 495855 728885 730787 919124 899651 960958 964336 1013218 1033381 1001163 1107135 2363879 2480959 1426593 1199364 796789 789898 961004 952556 1004720 1021414 1061459 1066502 1183747 1182822 5256198 5474175 39.85 70.7 1
13:27:19 2024-01-23 722780 719596 225548 223332 363107 366932 384878 383205 246856 243661 297518 304154 337008 341064 4471045 4847543 6952172 6727411 1250138 1296730 331672 291779 309994 308319 355277 342343 339311 342771 236507 237935 760222 726611 1646948 1586117 503362 495711 725754 736911 922462 889164 955318 970543 1017976 1034735 991766 1103144 2347793 2466877 1448338 1205829 801667 782548 955550 956123 1012614 1023757 1047859 1061723 1188079 1196624 5291826 5458482 39.85 70.7 1
13:27:20 2024-01-23 728655 720608 225574 223332 359549 366932 387813 382025 246476 243696 299895 303494 337753 342375 4458301 4713846 6897303 6743669 1260714 1294700 330902 292188 309301 309940 351893 341344 339688 340188 237177 237165 766106 721441 1636842 1595337 499795 495385 728885 730787 915876 898336 966738 965713 1014046 1030389 1003226 1109986 2359762 2485120 1424674 1202435 796532 786341 964099 952704 1003947 1020140 1058757 1065868 1185518 1182168 5250530 5470900 39.85 70.7 1
13:27:21 2024-01-23 725870 720062 225893 223180 363112 368628 387450 382060 246821 243491 296645 305097 337990 339246 4455288 4831382 6939083 6696776 1231320 1294889 331906 290555 311166 308354 351857 342379 338390 341735 236507 237285 753618 730806 1622898 1576897 499440 495783 724759 732719 924938 894295 957113 966402 1020438 1036312 993941 1099869 2349707 2476609 1470935 1198683 802459 785692 955550 955415 1011718 1018702 1050481 1060208 1182928 1187863 5293874 5458807 39.85 70.7 1
13:27:22 2024-01-23 723020 720613 224469 223332 361033 366639 386650 380884 247237 243626 296847 303695 337753 341821 4455288 4769958 6863926 6715533 1271027 1296730 329333 292188 310250 308068 353884 342343 338390 340739 237177 236067 755052 725573 1631916 1600838 502966 497496 730958 737050 916868 893027 966454 971122 1013937 1030462 993897 1113328 2355640 2452983 1452251 1210270 796400 780655 963452 959222 1005409 1015509 1051008 1070185 1192132 1188706 5265617 5468186 39.85 70.7 1
13:27:23 2024-01-23 728927 719517 224885 223332 360632 367485 384337 382632 247237 242913 297590 302080 338025 340788 4455288 4780054 6938529 6726795 1251712 1294889 329938 292188 308829 309254 351893 342379 337099 342303 237009 237320 757968 723367 1647746 1592665 502014 499265 727379 732793 925085 899973 958114 964725 1014436 1038407 998994 1106308 2351144 2480560 1394715 1193967 798809 786250 955550 952704 1005409 1027508 1052330 1063393 1177202 1186180 5213027 5468186 39.85 70.7 1
13:27:24 2024-01-23 721476 719522 226090 223332 360925 366381 387231 383241 246476 243696 297987 304276 337516 342411 4452111 4812638 6915994 6715734 1251309 1297652 332949 291779 309958 309007 353703 343908 339545 341627 237177 237829 763472 731830 1625857 1590400 502646 495385 724727 733022 920370 893027 959516 972614 1017706 1029293 992602 1103943 2351379 2471340 1468940 1215370 802459 781799 957959 959222 1011175 1019894 1048009 1065324 1192096 1189623 5318650 5473658 39.85 70.7 1
13:27:25 2024-01-23 730778 720644 225777 223019 359584 369184 387813 380954 246476 243696 297590 302643 338536 341304 4448936 4717544 6882577 6724912 1258910 1296663 330616 292188 309156 309113 351146 344360 340023 340045 237344 237391 767577 725573 1625619 1595337 499720 496439 728885 730787 915876 898308 965355 964039 1011782 1030462 1001601 1108716 2358992 2478801 1397412 1201580 795397 786341 962084 952704 1004696 1019894 1056912 1066502 1182964 1175694 5239288 5468186 39.85 70.7 1
13:27:26 2024-01-23 728927 720348 225509 222047 361028 369740 385491 381757 246476 244824 296234 301241 338784 339210 4455288 4811722 6929204 6707412 1240131 1296656 330509 292188 310946 309862 351785 342451 337572 340775 236674 237200 753618 732880 1657871 1576897 499795 495855 725828 732867 922462 894369 956962 965625 1020976 1027760 991192 1100689 2346368 2462121 1468940 1203292 802240 783464 955550 954736 1013910 1022997 1048009 1061802 1184678 1189660 5295721 5458807 39.85 70.7 2
13:27:27 2024-01-23 722557 719522 224846 226954 360925 366932 386650 382060 247237 242167 296847 303061 336736 341857 4455288 4755450 6918927 6735150 1274394 1296663 330491 292456 306550 308107 353884 343175 338557 340667 236842 237200 763164 721016 1641853 1603287 502288 495385 728885 733636 917830 893772 963051 967755 1009618 1027517 996125 1110015 2353052 2452629 1400261 1205008 793133 781209 964822 957788 1002524 1016944 1051008 1070833 1189803 1186180 5265617 5468186 39.85 70.7 2
13:27:28 2024-01-23 728927 718501 224881 223960 360381 368038 384914 383277 247029 242878 297991 301206 337788 340309 4465398 4782699 6969396 6734518 1249026 1291218 329653 292803 306406 309219 351893 342343 337099 342519 235934 237200 753618 722471 1656861 1586117 499795 495326 726784 731826 921154 897023 955355 964039 1013218 1035108 1000179 1103943 2351379 2473533 1374406 1192556 797670 785692 955550 952704 1005137 1018341 1056495 1063355 1173797 1186815 5209103 5458520 39.85 70.7 2
13:27:29 2024-01-23 722506 720608 225884 222706 360961 369276 387267 382901 245718 243696 297626 304240 336759 344995 4464998 4794705 6911573 6697840 1255327 1296730 331906 291997 310286 308178 351893 342379 340238 338650 237009 237200 761693 730783 1615701 1586117 500862 496329 726820 733871 917178 892130 960995 968207 1015025 1024546 992602 1107135 2355640 2462121 1478154 1214615 797670 781799 959319 956394 1008268 1009724 1047621 1063014 1197286 1188802 5322131 5486450 39.85 70.6 2
13:27:30 2024-01-23 730889 720380 224842 223175 360381 368038 384337 382957 246484 245194 297338 303066 337611 341542 4459464 4784471 6942739 6724912 1252495 1296643 330670 293186 309301 309723 355045 342523 338664 342843 237344 237935 759418 724020 1625301 1592889 502288 500216 731997 735176 925122 903921 966491 968479 1019493 1042408 1005308 1114089 2374185 2491921 1436188 1203292 802459 795496 971330 961950 1014629 1038986 1069691 1082202 1197051 1199641 5273150 5501774 39.85 70.7 2
13:27:31 2024-01-23 734899 729135 228967 224829 369650 378227 394902 393186 249190 248175 304547 313250 343621 348522 4502182 4881279 7037064 6818699 1271936 1333418 342938 300629 319925 323965 367592 357628 353489 358053 243693 243622 781168 742287 1651777 1626456 514503 512268 751129 751412 952147 934230 998297 1000392 1045553 1066926 1037216 1147316 2446041 2556277 1418750 1240594 824628 811680 1005418 1000355 1050578 1057801 1094657 1113263 1245123 1238242 5439158 5616474 39.85 70.6 2
13:27:32 2024-01-23 758185 749270 233465 228481 379623 387587 414637 410649 254768 251534 315029 320123 354663 361996 4564575 4884340 7103204 6940346 1328354 1375180 348706 305454 331861 333893 381694 369420 365331 369812 245593 249081 804356 761858 1671292 1636895 521243 518360 753151 761081 971316 944253 1000433 1009651 1060756 1078934 1037489 1143980 2483236 2611403 1448968 1237066 832805 822908 1013200 1004572 1052674 1070004 1106373 1116481 1245562 1242875 5420691 5650439 39.85 70.7 2
13:27:33 2024-01-23 769002 756890 232116 228431 382319 391872 420863 419802 256016 252341 320889 323749 359017 360366 4595969 4877744 7161123 7011537 1372000 1399577 344496 306784 337525 334653 387840 377281 371954 369884 245593 249816 797001 763098 1688672 1650888 522730 513810 751546 764435 967189 935574 996764 1007502 1054684 1068312 1020420 1136893 2494727 2637299 1432018 1240319 835184 819736 1001912 1000306 1053461 1069857 1093690 1102436 1224400 1235321 5397483 5655760 39.85 70.6 2
13:27:34 2024-01-23 769618 764813 229844 225046 383401 389925 421795 419656 255230 252341 320399 327217 358992 360366 4611435 4972531 7264918 7034410 1363201 1407842 344271 304846 333411 336204 387804 377014 369826 371759 246460 246333 800211 759323 1700111 1660329 519489 514449 744951 755228 952824 926166 988193 1000392 1036385 1048694 1005345 1122334 2479706 2604089 1411354 1240079 827004 808181 989785 989614 1044462 1056134 1077204 1082043 1215737 1218813 5470189 5651727 39.85 70.6 2
13:27:35 2024-01-23 771193 763912 227372 223332 378347 385375 421272 417400 252645 250834 318446 323262 357948 363123 4624105 4998286 7284254 7006274 1358647 1411003 340032 301544 332095 332112 385482 377014 365295 366968 243693 243657 808770 750823 1715425 1659876 514870 507761 740297 744400 935508 916217 978177 980479 1014657 1030462 993829 1113366 2476955 2578147 1422602 1232446 811673 796627 987573 980442 1022397 1028706 1060191 1075854 1201227 1201341 5482148 5628966 39.85 70.6 2
13:27:37 2024-01-23 778606 763916 224447 220290 372118 384433 417382 409944 249778 249506 315029 321771 355730 357910 4620531 4914888 7124762 7012578 1363817 1410002 337723 297771 329323 330907 381391 368792 363952 364769 239660 242639 788417 752754 1727845 1641437 510490 507423 726820 733022 930361 902362 955896 967436 1005289 1018281 970292 1078684 2450665 2568874 1430431 1214970 804749 786250 964785 963317 1013910 1021419 1038545 1052678 1180583 1187085 5443048 5608867 39.85 70.6 2
13:27:38 2024-01-23 765770 763657 221156 216478 372167 377279 413543 406038 249213 246788 311587 320869 351169 356247 4617512 4975782 7190314 6968759 1337706 1407842 334649 295432 328482 329608 378862 367683 360268 363975 237644 240566 802334 743348 1676748 1640272 504079 503692 723729 727725 918446 894258 949088 951581 992621 1012120 966121 1066498 2437359 2570178 1420718 1198128 795079 783464 960729 952704 996189 1009724 1035552 1043222 1162143 1168936 5356705 5609872 39.85 70.6 2
13:27:39 2024-01-23 764659 761411 220149 215139 368826 374123 411079 410722 251571 245993 311114 318897 349839 355707 4632716 4999646 7264918 7010649 1363874 1411040 333924 295017 327945 327919 377365 367131 360848 360871 237241 240316 799943 744528 1687077 1650999 505518 498203 719628 724624 913099 890526 942344 947274 975656 997389 963710 1066535 2444137 2570550 1520967 1210099 792569 779513 958638 953785 986969 1003105 1029193 1041563 1168008 1163846 5408588 5646382 39.85 70.6 2
13:27:40 2024-01-23 774759 763921 219745 216108 368862 376483 411115 409298 251642 244482 312606 317524 352505 356536 4658408 4947434 7188384 7015652 1384466 1417901 333924 293832 330150 327671 381974 371236 360596 362840 237100 241207 792587 754984 1691443 1639781 505157 495711 713462 724447 913242 885023 938318 949328 984201 993998 953402 1056056 2442563 2565471 1414359 1214970 796532 774800 952161 954736 995483 1000674 1016901 1032398 1164629 1170902 5461120 5655760 39.85 70.6 2
13:27:41 2024-01-23 770170 769768 219026 216108 370074 376448 414818 410722 247740 245030 311622 321319 352315 358417 4683070 5042900 7254124 7025031 1354831 1422668 337716 294874 329340 329729 381005 369312 360124 364711 237503 241376 795667 747612 1707241 1647500 502608 500070 717081 719495 911947 885950 937017 939448 975693 997389 952801 1049969 2442563 2572760 1415068 1199871 791110 779550 954192 944483 986969 1000710 1024729 1031626 1152084 1161377 5434896 5685158 39.85 70.6 2
13:27:42 2024-01-23 778996 770570 220467 215958 372965 378826 414854 411205 251642 245993 311694 321319 354698 358691 4708514 5064714 7305382 7102789 1397910 1428352 333564 297590 329769 329693 383179 369456 360848 360871 239157 241814 802885 759986 1675783 1649486 502571 495639 715559 723594 909328 884853 936125 943494 975007 982656 947223 1060316 2453593 2570935 1472049 1225431 795121 777236 954192 952704 990516 998070 1015416 1029391 1171363 1163771 5532359 5702654 39.85 70.6 2
13:27:43 2024-01-23 779357 774724 221160 217494 370083 378185 419227 411783 246643 244859 315545 321319 355765 359280 4736373 5084255 7326020 7084151 1363817 1433582 336199 295532 331211 330656 380821 373306 360848 364222 238715 242190 810241 750856 1686179 1650656 501218 500330 715559 719495 911764 886613 930292 938080 976391 992593 946552 1044774 2451849 2589362 1398412 1202435 793133 780692 952161 947274 986969 1000674 1021742 1028361 1151289 1159734 5474427 5721412 39.85 70.6 2
13:27:44 2024-01-23 781224 777537 221501 216962 373194 381652 418635 414980 247397 246580 314586 322257 357697 360639 4775825 5102462 7362853 7157641 1411857 1438626 332677 302831 330237 330799 385482 372779 362926 360961 240645 242298 807299 763541 1689238 1658150 502288 495747 715288 723080 908004 884226 933019 940819 970075 983490 944896 1056430 2457666 2563540 1432350 1218468 790545 774967 959319 952704 984137 991697 1015416 1032435 1162944 1161377 5596699 5740546 39.85 70.6 2
13:27:45 2024-01-23 793194 779782 221501 217152 372118 384433 422130 414619 249850 246541 315365 322904 359968 360222 4782657 5104328 7357768 7124099 1395026 1444879 335693 297771 331395 330942 384869 376213 363439 364187 239899 242163 799863 760794 1700075 1660329 501218 495819 715559 719495 913242 889531 927575 934248 973310 988324 944896 1038779 2464638 2605939 1446382 1211754 795397 782909 950136 945859 986269 1000674 1016938 1025010 1152120 1158059 5501092 5761224 39.85 70.6 2
13:27:46 2024-01-23 786831 784140 222257 217619 375368 383237 421010 419172 248050 246682 315401 323870 359932 360330 4793758 5155863 7404893 7203330 1424396 1452074 334719 297410 331359 331946 387249 375910 363144 363131 240236 241925 797001 766908 1694908 1659876 501931 495385 711446 721541 907883 882973 928932 935388 966540 973413 938327 1050183 2466909 2585691 1467979 1231268 795397 776856 952838 952704 986269 993286 1009769 1025361 1167737 1158059 5615037 5785994 39.85 70.6 2
13:27:47 2024-01-23 792088 786556 222212 218890 375346 382623 422234 418653 248153 246408 317967 324042 360403 364750 4804557 5214731 7423449 7203236 1405810 1452074 334415 299568 329394 332954 386641 374930 363952 363167 241394 241351 813183 759986 1720404 1678316 500506 495385 715559 717420 905714 887600 930292 930278 963043 981232 940805 1041734 2472665 2602306 1470935 1210099 789981 781799 954192 944908 977749 991733 1013935 1024735 1148475 1152854 5590962 5802650 39.85 70.7 2
13:27:48 2024-01-23 801326 786684 223310 217152 376140 385450 424003 419542 247362 248004 318221 323023 360097 362586 4832916 5126459 7418165 7221984 1407179 1457176 337794 296991 332157 332719 387840 375076 362855 366453 240645 241757 811712 768615 1743775 1664596 502646 495819 711410 721541 910010 879117 923036 934248 967184 973715 934308 1038479 2461134 2587526 1466945 1217109 793133 774251 948261 951544 987527 992475 1006868 1018141 1159493 1158782 5606104 5807369 39.85 70.7 2
13:27:49 2024-01-23 792042 788851 221847 217494 376645 384161 424605 417436 248187 246823 317476 324045 358904 363648 4849195 5235647 7534246 7250120 1414538 1461320 334719 297771 329092 333893 386641 376213 365452 364769 240681 240577 808550 763795 1712044 1678316 501218 495385 715559 719495 898910 880437 924831 930278 955264 973011 936321 1039961 2472178 2592945 1400505 1223930 788291 777004 952801 947489 974441 990464 1010376 1021198 1151289 1146072 5606104 5830748 39.85 70.7 2
13:27:50 2024-01-23 806991 789998 221847 217828 373270 386346 423903 419542 247774 246615 318446 320326 360238 364823 4870377 5237559 7469815 7254322 1405772 1461430 334684 297915 329359 333423 387876 377817 363439 363967 241430 240681 815967 764341 1711888 1674304 496152 493549 712453 713307 900184 883824 923693 922379 955942 975583 934987 1031641 2468149 2596691 1492399 1215483 788291 779215 950099 939412 972702 990427 1008308 1013800 1139619 1143093 5634321 5839167 39.85 70.7 2
13:27:52 2024-01-23 804969 792930 221501 217828 375216 383942 421272 419838 248153 246028 318969 322326 359951 360438 4879742 5222657 7469852 7259499 1392911 1466359 337759 297771 330125 333893 386677 375493 364725 367004 240681 240715 818867 762159 1705955 1674053 498378 494977 712466 713688 902204 882508 919221 922305 955118 975729 930338 1025336 2469369 2600419 1432350 1207450 790545 774967 945605 939412 976363 992475 1000959 1007440 1139582 1143093 5592703 5857911 39.85 70.7 2
13:27:53 2024-01-23 801179 794655 221887 217117 376645 383072 422567 418750 247397 246823 315690 323749 360778 364260 4898473 5194632 7450134 7295696 1415735 1470566 336470 297879 330393 332954 390142 377281 363952 366225 240441 241757 825244 775990 1724060 1669538 497583 496403 708396 716357 903107 874908 914219 926280 957977 964629 917002 1024663 2463528 2581980 1484259 1217109 790545 771474 941123 943457 976363 986964 994618 1007440 1146257 1146335 5661215 5862034 39.85 70.7 2
13:27:54 2024-01-23 800265 797518 222159 216931 375440 383347 426745 420958 246609 246580 318185 323227 359665 366674 4914846 5292015 7528905 7315771 1440578 1473704 336917 297489 331359 331910 387840 377024 366499 367378 239987 243666 820765 772816 1702409 1678607 500158 492022 705221 715847 898475 869889 914093 927563 948272 960247 917770 1028062 2470420 2591199 1478154 1226541 789981 768094 940879 940782 971284 977685 991785 1007477 1146257 1139754 5694821 5870466 39.85 70.7 2
13:27:55 2024-01-23 798824 798073 221466 216448 376308 384433 423831 419542 246643 246372 315293 323714 360203 364750 4933603 5313550 7544679 7335614 1443634 1478052 337203 296322 331216 330764 387731 378048 366017 366558 239722 243666 814793 773151 1714281 1678607 497583 491420 703288 712295 897384 871159 910069 920904 947426 956857 913145 1022330 2466909 2593188 1433033 1231268 788291 769182 940879 939375 967843 975757 991078 1007440 1142082 1137167 5723058 5861830 39.85 70.7 2
13:27:56 2024-01-23 804115 799039 220431 216936 375480 383347 423867 419245 247362 245236 317476 324237 360168 364787 4945113 5322822 7603012 7367125 1440063 1474715 333780 296847 331791 330728 390106 377014 363952 364490 240610 243458 817779 775932 1697497 1681894 494753 486661 705355 711789 890930 867041 912709 916980 939192 954831 913145 1021231 2464638 2572760 1470014 1221943 783808 765581 940916 938007 962038 975757 988962 1004464 1134484 1133112 5741882 5887492 39.85 70.7 2
13:27:57 2024-01-23 809915 799635 221120 217122 373759 382769 423903 418785 251571 243731 319158 322291 360203 366448 4961463 5379984 7669887 7388233 1433082 1479812 332642 296537 330852 331641 387876 377014 363952 362552 241108 242945 819068 774818 1706290 1685482 494716 486877 705391 710275 889400 867041 910069 915756 936866 946674 915816 1015314 2466636 2578319 1436188 1218468 780025 765581 940879 934211 958629 974378 991785 1001038 1132035 1126403 5680053 5908986 39.85 70.7 2
13:27:58 2024-01-23 816263 802575 220436 216224 372118 384161 426374 418162 248278 244824 318410 320291 363062 366711 4980461 5386377 7672966 7357692 1433082 1482013 333142 295561 330383 331946 386605 375608 363952 362516 239492 241617 828338 770383 1730183 1692335 493235 486805 704320 710275 885702 865812 908598 913159 933445 946601 913145 1013347 2466636 2583859 1432018 1217222 778912 765581 937005 931562 956592 972279 988962 998115 1127921 1121558 5698891 5923516 39.85 70.7 2
13:27:59 2024-01-23 816378 802620 220088 216043 374140 383092 426084 421850 248101 244889 318787 322904 360924 366858 4999325 5406274 7684560 7409559 1443540 1479812 331619 296372 330383 329871 387912 376213 362890 362912 239660 242298 822258 777102 1743395 1685482 492497 485292 701225 707113 884447 862028 906002 910499 930076 947078 909005 1007510 2464638 2570935 1514737 1218468 777802 762871 937005 930168 952828 968009 983126 995202 1125264 1120729 5725908 5925519 39.85 70.7 2
13:28:00 2024-01-23 818505 806569 219947 216124 374285 382930 423759 421624 247825 244854 318860 322904 360995 367041 5006118 5427437 7693886 7404968 1435278 1481916 333924 296708 328482 329943 387876 375608 360848 364490 239864 241412 818867 773773 1708464 1687879 491797 485256 701225 706075 883074 859517 905317 907812 929038 944369 906570 1006002 2462886 2574665 1416952 1216699 774483 762330 934345 926147 952115 966641 983835 994557 1123668 1119148 5722121 5942217 39.85 70.7 2
13:28:01 2024-01-23 821347 807140 220066 215108 372083 384161 426374 419838 246991 244683 315618 321997 361030 365893 5018542 5423337 7662709 7390801 1434107 1484047 333924 294118 330383 330871 384293 375608 362926 363718 238346 241617 823751 767515 1741438 1696756 491760 486217 701225 704005 880501 860771 901977 905066 925679 943001 903962 1001071 2466909 2591199 1465944 1216079 773943 762871 931659 924965 951632 968437 983561 990937 1112698 1112333 5754660 5946501 39.85 70.7 2
13:28:02 2024-01-23 819543 807026 219026 215039 372640 384433 423831 419656 247132 243731 315654 320361 361318 364456 5027114 5451759 7703211 7428316 1439420 1484836 333130 295432 327909 329640 387804 375040 360848 363682 239121 240904 827895 777102 1754552 1687536 490651 484500 697223 704048 880464 857821 898049 903939 923679 939302 897139 998222 2457637 2562856 1428512 1217363 774740 760009 933028 926243 948964 965694 979450 990116 1116044 1109229 5736416 5964387 39.85 70.7 2
13:28:03 2024-01-23 820928 808959 219040 214856 373229 383347 423939 419838 247064 243696 315618 321319 361283 366708 5038677 5461909 7712536 7447074 1461360 1491176 332086 293420 330090 327848 386641 375608 362890 360871 237609 241617 805835 777608 1713931 1687536 491672 483473 692006 701055 883074 856605 894405 901305 926372 933972 895652 1000251 2462341 2578147 1387695 1219553 773542 759066 930375 924965 945983 959217 974805 987308 1118423 1114878 5822432 5974637 39.85 70.7 2
13:28:05 2024-01-23 809496 809542 218686 214369 374017 382192 424605 418653 247237 243696 315545 322291 360203 364787 5055527 5453723 7663621 7436709 1455129 1491176 333370 292188 328329 327883 386061 375608 360848 363425 236839 241581 822258 776490 1710606 1687536 490276 484843 691515 702549 885756 853400 890399 902381 923533 933481 891873 997396 2460017 2572760 1368133 1225431 773943 758400 925099 922342 947325 957857 969170 985178 1116044 1112442 5813026 5974637 39.85 70.8 2
13:28:06 2024-01-23 809496 809331 218991 213672 372631 382192 423579 419245 246097 243696 315509 321255 359916 364198 5070665 5471062 7665909 7447368 1443672 1491176 333442 292188 329449 327919 385447 373006 360812 363718 237206 240735 819272 775375 1775829 1688189 490091 484623 690988 700907 882647 852830 887506 901098 925081 930186 887447 993172 2462341 2572760 1399121 1225431 773943 755687 922439 922342 945596 955072 964655 982334 1112882 1108410 5836005 5989120 39.85 70.7 2
13:28:07 2024-01-23 811257 811122 218311 213706 373190 378898 424605 418358 246097 243456 315029 321773 359162 364198 5076415 5486117 7684697 7456452 1445766 1492236 333406 292054 329449 327618 385447 373051 359980 363536 239030 240592 819272 778216 1753210 1687879 488702 483327 689446 699987 880141 848601 886392 898391 921150 927560 882904 988897 2457637 2570935 1368133 1224557 770826 754218 921131 919004 943582 953438 963729 979501 1109585 1106525 5841243 5993395 39.85 70.7 2
13:28:08 2024-01-23 811869 811732 217632 213523 372078 378826 424605 418653 245753 242947 314550 321289 359162 363684 5093042 5501224 7693886 7465831 1443502 1496756 333406 292011 328300 327247 385375 373160 358175 362550 238354 240015 822258 781570 1723580 1678316 485938 483181 689519 696907 878892 848601 882953 895305 919193 924871 879635 984460 2455340 2578319 1381827 1221943 771660 753150 918460 916980 943545 952884 960948 976605 1108015 1104961 5831838 6002773 39.85 70.8 2
13:28:09 2024-01-23 814215 811768 218346 217765 372074 381078 423579 419838 245340 243456 314550 320291 359916 364787 5100872 5502758 7706769 7490444 1450897 1490768 332721 291193 328263 326753 385411 372743 358678 362912 238523 240281 819272 781010 1791349 1687536 485845 482462 688055 695884 876399 848601 880902 889183 918541 924908 880081 983807 2451849 2578319 1381827 1220596 771183 750946 917155 917673 940870 948651 958142 973027 1106824 1103326 5832907 5994725 39.85 70.8 2
13:28:10 2024-01-23 814215 815258 217667 217725 372043 381078 426418 419245 245305 243286 314514 320326 360238 365303 5121178 5508659 7730158 7504672 1444694 1497662 331677 292011 327155 325910 387186 374473 357241 360546 238354 240193 820765 780970 1715747 1683089 482399 481319 687568 694789 875741 848601 877667 888115 914501 924871 876340 978435 2453593 2578319 1385739 1217109 769533 747619 913256 917673 940870 945928 955057 972982 1106039 1100139 5850649 6007602 39.85 70.8 2
13:28:11 2024-01-23 815372 815258 218123 214415 373224 378862 425812 418653 244210 242913 314072 322534 361019 363907 5131658 5524795 7742210 7504672 1444694 1493074 330889 292011 327446 325945 386605 373342 356454 360510 236143 239449 820765 782646 1705002 1681894 482399 477864 686073 693310 873880 846197 878042 888018 911844 919524 875023 975943 2448365 2572760 1375958 1217602 768436 745860 913219 915719 938168 941771 953017 970213 1100491 1098938 5850649 6011964 39.85 70.8 2
13:28:12 2024-01-23 815952 815263 217294 214110 373038 378538 423651 418399 244071 242604 313487 321961 360097 363502 5137885 5528107 7731187 7503346 1444694 1497241 330120 290397 326450 325384 386333 372779 356168 360508 235743 239078 820765 783206 1709413 1683089 482399 477755 684062 691835 871370 843692 877067 885500 910651 919768 871127 972368 2449381 2572760 1399121 1220204 768183 746956 911924 910462 936995 943028 953697 969448 1098083 1096607 5880859 6048525 39.85 70.7 2
13:28:13 2024-01-23 818473 816377 217159 214419 374016 378610 424003 414872 244582 243815 314808 320326 359127 363098 5149314 5540628 7740513 7501714 1447865 1497241 329390 290149 326413 325384 385518 372743 355633 359748 235379 238708 819272 783206 1710985 1683089 481714 477755 682786 690854 870263 841197 874498 882991 908073 918469 871441 973015 2448365 2572760 1401116 1214970 765157 742549 910228 913122 935665 940778 951660 967306 1094096 1095905 5903126 6046339 39.85 70.8 2
13:28:14 2024-01-23 818858 818735 216791 214118 373220 378185 421344 417110 243966 241761 313523 320326 358841 363391 5160703 5550115 7759163 7512462 1448825 1500435 329675 290149 324541 324405 385211 373606 355918 359388 237009 239114 822258 782646 1715183 1687536 479938 477050 680332 686017 870716 846197 866852 876280 908073 919768 867083 967430 2439092 2563540 1405106 1210892 764628 742549 906989 907999 936884 938199 947574 965657 1096715 1094425 5893666 6063927 39.85 70.8 2
13:28:15 2024-01-23 817546 819782 216887 213664 372961 378754 423831 418362 243931 242133 313558 321319 359127 363391 5168071 5574190 7740513 7544830 1448825 1499369 329640 289743 327409 323656 383179 373944 355918 358342 236674 239281 813536 778743 1737524 1695946 479258 476375 679850 685043 867180 845561 869322 875037 905395 918469 864516 961071 2436742 2563540 1375958 1213748 764081 742622 903999 909053 934299 937820 944912 960701 1094458 1087899 5887377 6072615 39.85 70.8 2
13:28:16 2024-01-23 820025 817807 216922 213514 372172 377617 424605 419838 242679 241425 313338 320869 358591 365598 5179434 5514479 7712536 7490986 1448825 1501501 327914 294251 327178 323917 380857 373306 355383 358078 234679 238708 819479 774818 1729381 1696756 478542 475701 678888 682615 867143 843095 867741 872486 902764 917131 864519 961237 2439574 2561583 1401116 1208186 763418 743715 903999 908407 931650 934023 943723 960851 1091250 1088242 5893466 6072615 39.85 70.7 2
13:28:17 2024-01-23 818689 818458 216249 213215 370074 377581 423831 415052 243052 245965 312642 320869 358556 363134 5192502 5585228 7749838 7559618 1450897 1501933 328148 294224 324541 327827 382570 373306 354317 358055 236674 239078 808920 778743 1736863 1696756 477114 475028 677927 682615 867736 844090 867652 872000 904018 910511 862751 958523 2434365 2561722 1389147 1209169 761240 742130 902718 906473 930329 931933 943048 958044 1088164 1085167 5895542 6087182 39.85 70.7 2
13:28:19 2024-01-23 821126 819615 216249 213065 370042 377581 423199 418653 242644 240719 313082 320419 358591 364492 5196208 5559265 7740513 7554227 1451934 1503239 326630 293700 324577 322908 380821 372743 354814 357264 234679 238708 808871 778188 1755230 1702360 478143 473395 676922 680497 865306 841768 865517 871381 902572 910583 859728 955858 2439092 2561722 1368133 1205697 760155 737095 900161 903902 928352 931558 936838 955248 1088384 1081958 5912264 6087182 39.85 70.7 2
13:28:20 2024-01-23 821126 819652 214979 212583 370006 376483 423199 417472 242272 242446 311694 319450 358020 364198 5205586 5574056 7749838 7559618 1451962 1501784 326630 293493 324505 321973 380821 372452 356838 359872 235934 237864 821229 778216 1731315 1701987 477462 475255 677404 680608 860945 839381 863213 869525 896217 910665 857826 952295 2433277 2554320 1368133 1203292 757989 736054 899350 901305 927064 931558 934031 954316 1085301 1080629 5934366 6139893 39.85 70.7 2
13:28:21 2024-01-23 825531 820848 218780 213215 370074 376147 420976 415052 243425 241425 311658 321319 357022 360510 5210969 5607035 7805790 7572971 1451828 1508257 327140 290282 323796 324386 383036 371510 355867 358889 236007 236858 831603 783206 1728266 1693537 475425 472320 673566 678571 862165 838191 863049 867060 897596 909379 852865 951615 2429820 2563540 1387152 1211865 757713 737925 898887 901305 922430 928862 936801 954278 1080551 1074422 5895693 6106599 39.85 70.8 2
13:28:22 2024-01-23 825233 819895 219041 213664 369970 374230 420053 418062 242679 240339 311658 320158 360004 362550 5224067 5617956 7819959 7602937 1458231 1506850 329728 288649 323269 324843 383274 368273 354862 356440 234571 236587 814793 785450 1718387 1687536 475150 472690 673566 682131 857960 832522 859872 868641 892313 900826 852901 954349 2439092 2563540 1384545 1218468 755557 734943 899878 897005 919128 929519 938208 948782 1077634 1071474 5895542 6115318 39.85 70.7 2
13:28:23 2024-01-23 833618 820625 219041 211953 367414 375883 421344 417436 242272 241595 313082 317454 358020 363684 5225984 5626008 7859813 7612369 1459282 1503276 326875 289090 323448 324879 382732 367166 353219 356476 234679 236067 813300 781010 1773542 1692335 474042 472277 672611 681647 856706 827810 858141 869525 892263 897714 852303 953631 2434739 2545100 1381168 1210892 751571 736875 902718 894918 913210 927551 940957 946013 1069770 1069770 5916487 6115318 39.85 70.7 2
13:28:24 2024-01-23 835077 820884 218952 211891 368826 377617 420053 414944 241228 241086 311622 318485 360947 363102 5239006 5651620 7871068 7615891 1460179 1508369 326875 288026 322432 323965 382192 366837 355364 357873 234679 236102 811807 781010 1814027 1695946 474475 471575 671658 680644 856706 827810 856273 867060 889737 892628 851093 950897 2435628 2554320 1365209 1212617 750499 735830 898887 894683 912380 919660 934769 944595 1069844 1069958 5916487 6125330 39.85 70.7 2
13:28:25 2024-01-23 835584 822986 218780 211882 367172 378496 423402 414691 241693 240908 311515 316834 360765 362953 5254002 5658646 7871068 7614398 1455129 1507551 324925 287945 321455 323510 382462 367131 353861 357603 234514 235538 813300 783206 1719917 1687536 472057 468814 671658 677648 855492 827810 855292 865830 889847 892628 848680 947471 2433277 2552508 1373188 1210892 750240 735835 899275 894793 911915 920842 935673 944964 1069944 1069201 5929656 6152338 39.85 70.7 2
13:28:26 2024-01-23 837380 825247 215914 211741 368382 377473 422802 414727 241055 240499 311622 318415 358055 360402 5261582 5683943 7899044 7634648 1464454 1507551 325646 287468 321943 323019 381886 366837 354862 357620 234019 235046 811434 780970 1767661 1696756 474074 468778 669720 678128 854280 824189 853158 866445 887185 891191 848041 947471 2433277 2537080 1381168 1208309 746311 732677 899275 893414 909333 919587 935673 942237 1063783 1069875 5940963 6150360 39.85 70.7 2
13:28:27 2024-01-23 834992 823055 215610 211777 367673 376412 421010 414252 241995 240775 311332 317454 360004 359751 5270961 5683943 7915945 7645554 1468634 1509694 324890 287059 321907 322947 382156 366801 354862 357097 233618 234976 819479 779849 1738251 1700373 473400 468010 667826 676543 851754 823276 852729 864530 884496 891828 843624 949112 2433277 2535880 1383163 1203068 745975 731192 897361 891406 908384 922116 936967 942313 1060650 1065333 5939029 6143454 39.85 70.7 2
13:28:28 2024-01-23 834062 825735 215000 211119 367089 375847 420712 414108 241159 239896 310642 317454 360004 358920 5261319 5709716 7925538 7644027 1469682 1509694 323877 286517 320446 321743 381078 365992 354611 357097 233254 234579 808821 779856 1746157 1696756 472057 466951 665866 677232 851153 820942 850301 862009 884322 888613 844243 943657 2429820 2535880 1383163 1207676 745646 731812 896687 890508 906561 920937 933623 940221 1060724 1063071 5955138 6152230 39.85 70.7 2
13:28:29 2024-01-23 834917 825581 214401 210971 365469 375247 419820 413633 240720 239524 309701 316975 358992 358163 5270961 5709716 7919892 7644027 1464417 1510523 323355 286481 319925 321030 378934 368610 353825 356303 232855 234415 817964 780413 1759195 1696756 470718 467882 665762 675310 848703 820359 849090 860279 882443 889737 841588 944993 2434365 2537447 1379173 1206726 744580 730773 894890 889243 905117 916975 931511 938285 1057682 1060816 5962623 6162212 39.85 70.7 2
13:28:30 2024-01-23 837778 825581 214401 210490 365438 374195 421010 413306 240185 239524 310389 315032 358992 360330 5289995 5692538 7899044 7654946 1460323 1509694 322904 285205 319181 320958 378862 367566 351835 353440 232855 233856 810314 785450 1752242 1692335 467946 466266 666235 673395 849086 821007 849407 857766 879104 889627 839202 943020 2435131 2543295 1369199 1206726 745113 728306 892544 887981 903990 916362 927455 936947 1059183 1057783 5955219 6171127 39.85 70.7 2
13:28:32 2024-01-23 837456 825581 214401 210161 364342 374123 421010 412979 240352 239118 311955 314303 358992 360294 5289995 5703898 7921590 7653645 1461365 1509333 324911 285205 319181 320994 378862 367045 351835 353440 232890 233496 822510 785450 1771444 1697514 470460 467551 664346 674757 848629 818432 846983 857729 879177 882811 839386 939433 2431534 2529800 1377178 1203106 742987 728701 892245 885463 901392 914345 926137 932912 1054207 1057746 5972042 6161949 39.85 70.7 2
13:28:33 2024-01-23 838971 826743 214401 209798 365433 374195 420414 412398 240150 239321 312286 315508 358992 359787 5308752 5721538 7917434 7657057 1462407 1510410 324911 285174 321216 320508 378574 367569 350979 354739 232768 233392 820995 787702 1737016 1696306 469127 466486 664309 672367 846298 816226 845699 857231 875380 883980 836935 936755 2429820 2528003 1394720 1206839 740340 727668 890642 885463 898804 911726 925661 931510 1051921 1054425 5962623 6161949 39.85 70.7 2
13:28:34 2024-01-23 838860 825581 214065 209505 364087 375291 420414 412073 239616 238045 311257 313611 357948 359244 5308752 5721538 7921590 7662784 1463410 1513498 323709 285521 320651 319621 380933 367419 349500 354275 231625 234652 820995 786012 1744287 1691134 466697 465131 663404 668456 842599 817999 844568 850357 875115 881781 833865 931505 2420547 2542725 1370300 1215860 741397 726636 885684 882996 899081 910502 918256 928751 1054319 1051674 5980959 6170789 39.85 70.7 2
13:28:35 2024-01-23 836410 825581 213354 209148 362132 374231 419528 412363 239416 238010 311257 313104 357912 360366 5308752 5702993 7904851 7680015 1462332 1511147 323781 283365 320161 319020 378221 366453 349715 353580 231518 234652 817964 783206 1759511 1695946 466777 463952 660552 668456 841370 814030 839765 850357 873256 874600 832601 932944 2420547 2526660 1363214 1199536 738758 724506 885596 882218 896678 910531 918256 927394 1050013 1047493 5972042 6180969 39.85 70.7 2
13:28:36 2024-01-23 837040 825581 213020 208826 364139 373966 419820 411133 238884 238010 311257 312598 357948 359787 5322507 5740666 7942454 7662522 1462407 1511842 322000 283691 320307 318503 378221 365639 348345 351375 231483 232027 819479 784888 1704969 1692335 464128 463622 660552 665515 839520 814030 839765 848620 871365 874600 832601 928820 2420547 2535880 1376405 1201421 738758 723994 884304 880272 896678 907917 916914 924688 1054692 1048385 5985737 6190348 39.85 70.7 2
13:28:37 2024-01-23 837040 826752 212682 208500 363625 372013 419227 411133 238153 237274 311037 314574 356301 361996 5339173 5746964 7917397 7662522 1458231 1509333 320883 283462 319366 318057 378826 365639 347541 351821 230850 231993 817964 783206 1712557 1687536 463469 459836 658684 666064 839483 814030 839765 847417 868828 879548 830203 926293 2418827 2535880 1368265 1203068 738758 723445 881370 878734 894770 908728 915425 923586 1050759 1046665 5991732 6224676 39.85 70.7 2
13:28:38 2024-01-23 836462 826752 212646 208637 364508 369596 420136 414226 238781 237134 310671 313183 355623 361776 5348329 5737838 7899044 7672163 1458231 1511109 320504 282762 320307 317062 375954 367045 347577 350477 229578 232027 811997 777633 1741182 1702360 464128 459045 655126 661245 839483 815619 834220 841787 868828 874240 825325 919714 2402080 2531896 1363214 1198244 739285 719481 875718 878734 897130 901524 906025 925562 1051321 1042576 6027747 6204645 39.85 70.7 2
13:28:39 2024-01-23 830547 829100 211548 207742 366204 369668 417522 411886 239113 237204 308375 314522 355730 358304 5346267 5712828 7863613 7662784 1440578 1511072 322000 281636 317421 317132 374230 364828 347541 351821 228901 232679 808821 772668 1718623 1702360 463139 459728 656989 660309 837105 813808 833590 839400 865652 874204 824083 917703 2396914 2526660 1388615 1193081 737181 719481 873238 876243 894549 901488 902051 922197 1051504 1045306 6035558 6210971 39.85 70.7 2
13:28:40 2024-01-23 829342 828480 211684 206559 362965 369776 414637 410540 238119 237239 306640 313357 354663 358962 5351826 5712192 7852417 7662784 1434322 1513056 320504 281439 315455 317097 373146 364791 346495 350759 229578 231991 816286 773773 1746493 1702700 462705 459764 656989 659338 832265 811722 832407 838805 863457 872865 825698 915359 2396914 2531896 1386580 1190572 736132 718971 872097 875693 898363 903624 904793 920543 1051321 1044675 6034732 6199727 39.85 70.7 2
13:28:41 2024-01-23 827771 827925 211689 206490 363882 369812 414637 411595 242182 237239 306604 312633 354698 358962 5355646 5701823 7865478 7673730 1434107 1506108 318534 281636 314939 318551 373670 364239 345177 349103 229578 231665 816286 773773 1721495 1701147 461384 460016 656750 659301 830300 810571 832370 837616 859723 874334 825111 913939 2396914 2527586 1384545 1191379 734112 719444 872097 871963 894531 902506 903520 915138 1045411 1042532 6023440 6215393 39.85 70.7 2
13:28:42 2024-01-23 830206 827338 211689 206520 363112 369184 414962 409908 238424 236542 306604 312380 354166 358127 5357099 5697649 7857689 7672163 1438392 1508257 318569 281207 314460 316140 373110 363652 344381 348588 228866 231340 816286 773773 1724090 1701581 459412 456967 656714 656363 829086 810571 832370 834543 856542 875380 825513 912321 2401968 2546414 1363133 1189718 736213 719481 871478 867023 888011 900588 902804 912563 1048334 1039587 6014014 6209618 39.85 70.7 2
13:28:43 2024-01-23 825536 825581 210987 206524 361069 367226 412961 409944 238424 235777 306568 311659 352540 357873 5364748 5741565 7917471 7700299 1460316 1509694 316579 280814 315419 314643 372029 364791 346217 349213 228866 231828 816449 773773 1735049 1710827 461498 455802 654197 658108 828074 811104 836307 834910 855377 872256 827461 912435 2403905 2541491 1369199 1184641 734112 721015 867156 864493 892235 903624 900141 906232 1042284 1039189 6001137 6214049 39.85 70.7 2
13:28:44 2024-01-23 827568 825581 210337 205839 363107 369740 412345 410722 238424 236507 305598 311659 354130 355707 5370570 5759422 7997130 7706618 1462332 1508257 317092 280783 314939 315649 373110 360443 345419 347004 228866 230657 822510 780450 1744164 1707573 461714 456624 655126 660564 823378 802465 835189 836838 850508 865761 822918 915321 2412276 2524377 1380475 1179379 726781 719481 870859 860716 885550 901524 902386 906226 1029992 1041651 5978056 6215279 39.85 70.7 2
13:28:46 2024-01-23 835077 825581 210813 205839 359833 368628 414796 409908 237390 235085 306532 311968 352575 355743 5365025 5757074 8010949 7737814 1482209 1511072 316136 279039 315419 315463 375181 360262 348719 347473 228015 230551 808871 782131 1738313 1702700 460068 456086 653270 656399 821080 801364 832623 835726 848105 863318 823355 915359 2405421 2528003 1378440 1184641 725786 718461 871478 859631 880505 902190 901707 904254 1031692 1033547 5972921 6224183 39.75 70.7 2
13:28:47 2024-01-23 835818 825581 209021 205843 359331 367520 414796 409585 237758 234653 306532 311968 351976 355707 5374403 5803971 7992298 7726431 1482410 1513958 315960 279743 314795 314905 374121 360298 347487 346247 227309 230657 805840 782087 1713253 1698141 458758 453389 651384 656818 821043 799514 830440 833915 846797 856573 820401 910897 2402002 2526660 1376405 1184641 725270 717443 869622 857803 879186 900280 899711 901609 1028642 1030106 5985737 6227863 39.85 70.7 2
13:28:48 2024-01-23 834634 825581 208991 205835 359584 366932 410816 409563 238091 233570 305562 311531 351449 355758 5376106 5803743 8018041 7738890 1477004 1510335 318133 279707 314167 314092 373102 360407 346714 346737 228875 230586 821229 780973 1720357 1697844 457371 452103 649542 654955 819879 797890 829258 832110 845565 856537 819201 910249 2402002 2528659 1374370 1184641 725270 716426 867156 857803 878859 897404 898396 901572 1027112 1033391 5981461 6223421 39.85 70.7 2
13:28:49 2024-01-23 836447 825581 208656 205666 358790 366381 410485 409563 237758 233570 305311 311531 351449 351533 5381087 5811894 8002530 7732295 1461365 1509633 316987 279743 312553 314056 372802 358708 344760 345334 225973 230299 807356 777102 1737559 1697514 458815 453445 645906 654027 821080 799058 823160 830180 848105 856537 814108 904707 2396135 2508530 1378440 1188022 722640 711228 865890 860242 878859 891846 897004 903573 1024171 1024156 5999450 6227863 39.85 70.7 2
13:28:50 2024-01-23 835269 827925 208626 205031 358790 368333 411755 405966 237758 233895 306672 311719 354748 354588 5381706 5828803 8008721 7739961 1469478 1510373 315218 279743 312553 314056 372539 359285 345528 343370 227584 230263 815074 778727 1723948 1697514 457452 450080 644990 652600 818717 795561 823160 830180 846294 855187 813739 907588 2397175 2524868 1372335 1184641 722640 713279 865890 855943 876330 893493 895708 899915 1021487 1018359 5981461 6227863 39.85 70.7 2
13:28:51 2024-01-23 835269 825581 208300 207243 358504 368230 410266 405858 237617 233466 304988 311353 351028 351280 5389314 5815246 7999176 7722923 1458242 1508257 314928 279349 311569 314092 372539 357628 342821 345163 225623 228996 807356 779035 1765660 1693008 457341 453067 644076 653063 819879 793240 821114 829003 844968 854837 809427 904968 2397548 2495457 1360308 1184641 718530 708751 862212 857803 875709 889932 892414 899651 1018018 1025700 6019137 6247601 39.85 70.7 2
13:28:52 2024-01-23 835231 827925 208016 206089 358323 367969 411539 405750 236954 233338 305672 310587 350363 354307 5394940 5814263 7997168 7706581 1460179 1506108 314928 278492 311533 312882 369920 356804 342821 343299 225666 228836 816613 777102 1718586 1695099 456801 449375 642216 649227 816400 793282 821114 827791 841439 854234 811800 902283 2389331 2509977 1366230 1182955 720581 710261 862825 852805 872610 889582 891780 895610 1021858 1026687 5992548 6232991 39.85 70.7 2
13:28:53 2024-01-23 837456 825581 207647 208667 356601 364151 410519 405678 236588 232100 303704 310117 349595 354307 5402540 5828616 8010949 7737814 1461365 1508257 314199 278101 310589 312188 369920 358893 342821 343334 225666 228481 804325 777102 1724479 1695099 456114 449375 642216 647320 816363 793282 821114 825375 841402 852426 809427 899683 2389331 2517440 1366230 1182955 720068 710261 862104 853270 873292 890503 891452 894112 1019681 1021227 5999450 6243129 39.85 70.7 2
13:28:54 2024-01-23 837077 825581 207323 203965 356565 364151 409074 405966 236458 232135 303668 309647 349316 351352 5396501 5828728 8001624 7737814 1455092 1508257 313254 278065 309683 312117 372013 358893 341544 345306 225666 228481 802810 775990 1748944 1695424 455827 450184 641308 647283 815785 793282 819946 824754 839025 852390 808816 901072 2388548 2525787 1366230 1185418 720581 710261 860339 852169 872051 889238 891452 892952 1017260 1021592 5999450 6245183 39.85 70.7 2
13:28:55 2024-01-23 835269 825581 207289 208565 356065 365115 409545 404716 236258 232135 302781 309647 348307 350010 5408058 5812006 8001624 7737814 1454072 1506108 315008 278065 309683 311643 372013 356053 340788 344819 225666 227738 818151 779849 1762110 1688189 456635 450965 640400 648236 816363 788759 815725 822710 843062 852956 806394 899260 2386038 2499000 1341271 1183726 717348 706244 857937 852206 870031 885274 888913 892952 1015029 1017607 6028556 6242165 39.85 70.7 2
13:28:56 2024-01-23 834078 825137 207009 204935 356315 364734 410124 403471 235564 232100 304718 309647 349316 351105 5402540 5795495 7973647 7737814 1452972 1506108 314051 277212 311827 310193 369920 357628 340752 342843 225666 227068 805840 780970 1727296 1683656 452278 449546 642138 650302 816449 790213 815849 820923 839478 851749 804751 897401 2383457 2499000 1365722 1185418 716836 705671 856683 850996 869465 881917 886383 890378 1013557 1015382 6023440 6242591 39.85 70.7 2
13:28:57 2024-01-23 834992 826752 206356 204926 356029 365115 405984 403507 236258 236901 304226 308676 348307 349763 5400088 5823535 7997168 7728775 1461365 1506108 315008 276363 311606 310685 368736 357624 341821 342843 225666 227579 810458 779890 1719589 1697514 451552 446936 639404 647112 809513 788529 817663 820960 834731 844959 806418 897249 2388548 2510308 1362160 1172659 714178 707246 855469 846179 869613 883461 883788 888852 1014993 1019839 6001137 6247079 39.85 70.7 2
13:28:59 2024-01-23 836806 825581 206360 204935 353860 364599 409545 406002 234769 236663 304300 307743 348272 351388 5413568 5845290 8020274 7747193 1462296 1506108 315008 275517 311423 310016 368189 357078 341533 342735 225666 227633 816779 778216 1721550 1697152 451873 447009 636686 645277 807232 788529 816305 820960 832261 845747 807153 893185 2383457 2510308 1381824 1173643 713261 706244 854863 843637 864654 881917 883825 886285 1013186 1015418 6000299 6247079 39.85 70.7 2
13:29:00 2024-01-23 835855 825581 205996 204352 353860 363570 405984 405287 234606 232827 301825 307278 350029 351105 5417430 5841125 8020274 7745391 1469735 1510373 313944 275375 311129 309617 367449 356646 340609 341627 225348 226998 802765 777728 1729535 1697514 449464 441557 636686 645735 804840 786181 813914 818634 829909 845747 802580 892344 2369511 2499000 1362160 1169318 712244 704137 852946 846179 866495 874307 879914 886322 1013186 1015418 6010543 6256445 39.85 70.7 2
13:29:01 2024-01-23 836447 825581 206322 204361 353330 364084 408353 405930 233686 236461 303469 306778 350029 351388 5407796 5854791 8077711 7784349 1483473 1510410 310989 276098 311386 310122 368181 357371 340465 338436 225666 225910 805840 778188 1713350 1696756 450358 444272 638555 645735 802493 784087 811211 813826 832334 846345 800196 887062 2374185 2501114 1349250 1165160 712752 700021 848717 843711 867147 874267 878934 886285 1013186 1015486 6029128 6256445 39.85 70.7 2
13:29:02 2024-01-23 834484 826752 206360 203140 353361 364599 406020 402868 232643 232100 300909 306315 350029 350046 5420687 5811031 8070400 7775329 1481270 1509633 309936 275482 310286 308068 367628 356573 339581 339675 225666 224933 808871 777102 1704410 1696756 447657 445118 638067 643906 802493 784062 810634 813471 829909 845150 797895 885719 2370813 2501114 1376405 1164331 711229 699984 848115 843040 867110 874267 876433 883690 1011750 1015107 6037787 6256445 39.85 70.7 2
13:29:03 2024-01-23 832707 825581 206373 203104 352337 364084 406020 403471 232609 234141 302862 306319 349778 352223 5436800 5820271 8057576 7784708 1479262 1506108 309285 275060 310031 307352 367628 356288 338117 338686 225348 224898 810387 775490 1732072 1695553 448620 445118 636679 643906 802640 784062 809443 811740 827457 843362 797293 884417 2368278 2499000 1374370 1162675 711229 700544 846275 841750 865881 875261 873171 881031 1010280 1012202 6024749 6255999 39.85 70.7 2
13:29:04 2024-01-23 832707 825581 207814 202508 355400 363757 405804 402689 232471 234141 302867 305678 349358 351723 5427169 5828616 8031327 7775329 1469748 1501863 309250 275446 308320 309169 367556 355712 338117 339675 224363 224516 820765 772042 1722851 1701581 448266 441593 637543 641446 802603 784062 809406 808793 827906 845747 796656 880144 2364912 2508035 1368265 1169318 713261 701041 843081 839363 867110 874524 870209 879743 1013186 1009236 6046447 6268885 39.85 70.7 2
13:29:05 2024-01-23 826706 827892 206934 202954 357058 360618 405624 404459 232574 232174 300047 307743 347924 349511 5439778 5837763 7997281 7751054 1460316 1507551 310153 274568 308357 307352 363167 356793 338628 338401 224714 224864 804325 771565 1716596 1704000 447489 440135 635783 636515 802034 786291 805849 809404 826801 838546 793360 879495 2364912 2488014 1377671 1173643 712752 694996 843081 843674 864654 865578 871450 884986 1014014 1009628 6068113 6268961 39.85 70.7 2
13:29:06 2024-01-23 830514 826756 205330 202440 355048 360763 408603 403241 232540 232827 301225 305853 347400 353514 5449433 5792049 7951738 7728888 1431226 1503239 312799 273729 306514 307817 363131 355387 336627 339866 222927 224864 811997 769365 1727781 1694741 446621 444055 635783 637645 807122 784062 802245 809404 827421 838437 791002 881064 2371375 2488014 1358980 1184641 709944 694996 848078 846476 858416 869976 876908 883504 1005294 1004622 6046461 6261564 39.85 70.7 2
13:29:07 2024-01-23 839139 827925 209606 202440 352019 359676 405804 403205 232574 232174 300627 304401 347436 351352 5449433 5841013 7964322 7748867 1452972 1505147 310375 272667 307999 306388 363131 355712 336591 338650 223625 224673 811997 775990 1752716 1687536 446852 441773 630775 635613 802640 780733 800452 811740 828628 836066 786314 882392 2364912 2471634 1356056 1179379 706904 694775 848495 842947 855975 870050 877507 879706 995967 1000146 6046386 6269075 39.85 70.7 2
13:29:08 2024-01-23 841921 826752 206053 202431 354047 360871 405912 401606 232574 232011 301261 304895 349010 348919 5449433 5859679 8008330 7750940 1452998 1503239 310188 272928 306514 305251 365389 355675 334605 338650 222962 223512 810458 778216 1717825 1683089 446613 441845 632153 639107 802603 777277 802463 809441 824321 836990 795941 881858 2374156 2500410 1375594 1170987 706904 698413 846275 834469 855460 873756 875717 874354 999609 1004543 6028556 6270026 39.85 70.7 2
13:29:09 2024-01-23 837345 825581 209312 202299 351983 359676 404626 401913 231826 231452 301261 303942 347400 350910 5449433 5887422 8057576 7775329 1471779 1507551 309250 272060 306550 305464 363167 353526 337608 336542 223712 223512 802765 777658 1735710 1692335 445583 438388 630108 638631 797867 778076 802240 806519 822972 838989 791978 875124 2364811 2499000 1385978 1165990 710452 696623 838270 834506 860877 873756 865190 874391 1005851 1005253 6046862 6274327 39.85 70.7 2
13:29:10 2024-01-23 827568 825581 205484 201523 355048 360219 402779 401606 232182 231452 297302 304930 346913 349521 5449433 5854791 8015110 7775329 1458168 1503276 307848 272964 305042 305926 364258 351429 334605 336578 223205 223098 810458 770936 1738784 1706840 447489 441629 634644 636405 796771 781657 804106 802410 822500 839025 788095 871829 2363232 2485848 1371440 1169318 707916 692654 838270 838768 857890 866364 863886 876959 1005405 999440 6072548 6274756 39.85 70.7 2
13:29:11 2024-01-23 829095 827076 206062 201620 352051 357479 405518 400995 231606 231452 300375 303977 345871 350256 5449433 5855018 8000053 7756572 1458231 1503239 308314 272476 305508 306388 363536 351213 338408 339057 222534 225004 810458 766644 1751996 1706424 446927 441003 631185 632769 795676 780696 802245 803921 823119 837840 787488 871198 2355640 2477043 1371440 1171103 707188 691549 835896 839363 857890 863309 862621 879500 1005405 997253 6081328 6283720 39.85 70.7 2
13:29:13 2024-01-23 827568 827244 205922 200988 352051 358593 405840 401322 231538 231812 299419 303977 345871 349200 5468191 5851729 7985675 7773191 1454811 1506108 309274 272561 307323 306852 365005 354417 337634 337657 223161 224372 795384 768947 1709387 1694741 442172 441942 632153 634152 799762 778415 796537 802248 825563 836657 781845 870516 2355640 2480560 1367287 1180433 708196 690662 838270 836319 855460 865140 865190 876922 999645 993970 6072510 6270281 39.85 70.7 2
13:29:14 2024-01-23 829095 829081 204873 201484 352051 357479 403382 399907 233119 230732 300101 304895 345280 349769 5466344 5861560 7948264 7739695 1448825 1506850 308208 272813 307760 304542 362948 353489 335732 336071 221946 223443 799592 773773 1713102 1687536 443022 440930 626576 629088 796862 774842 793093 805798 823775 826983 782992 876955 2357864 2462121 1343846 1173643 701877 689372 842482 836948 848671 861446 869588 876959 990441 992566 6059903 6274756 39.85 70.7 2
13:29:15 2024-01-23 838256 826276 205196 200997 349827 357982 403985 399343 231114 230661 299419 303423 345871 350947 5470374 5861952 8031668 7777044 1450897 1500677 310368 273804 306375 305129 362841 351501 335495 338577 221599 224703 810458 777049 1692723 1678316 444318 439113 627466 635829 795098 773743 796590 802520 816395 826983 785202 871829 2360671 2488014 1369364 1164331 700877 692433 839460 829554 848671 864824 867732 868164 993363 991607 6028556 6279653 39.85 70.7 2
13:29:16 2024-01-23 836774 825581 204263 201449 350356 357192 400978 401606 231114 229755 297698 302570 345309 348449 5482143 5912623 8057576 7791997 1462296 1506220 308103 273031 304542 305558 362948 349240 334534 337621 221502 225639 804279 775990 1709074 1687536 444003 437893 625245 632321 791136 770387 797797 800247 818712 829424 784140 867629 2351379 2486250 1379747 1159966 703882 691821 832956 830143 854854 863919 858406 868164 996004 996823 6046532 6279653 39.85 70.7 2
13:29:17 2024-01-23 830715 824997 204877 199700 351452 360567 403509 400254 231229 231407 297194 305205 345693 347500 5474065 5857771 8061870 7794086 1466595 1502136 306811 271196 304603 305129 362587 349768 335732 337144 220811 223598 810314 769831 1727545 1696756 443128 437902 628477 632806 791697 774842 796627 793222 815817 829568 784140 866432 2353052 2489780 1373845 1165990 703882 689861 834141 832504 851722 856564 858406 870689 998157 993970 6068203 6277930 39.85 70.7 2
13:29:18 2024-01-23 830585 827778 205154 200044 350212 358020 403202 401213 230782 230045 297446 303027 343797 348148 5486948 5861952 8018744 7786473 1459273 1503202 306419 270747 303351 304048 360907 349240 335732 334018 221156 223598 807381 764341 1748708 1704000 443058 437274 626576 628633 788896 774842 795235 795506 815950 829424 777208 862593 2346368 2471340 1337741 1169318 703380 685332 832365 833879 852325 857248 857758 871796 996004 988224 6107388 6301280 39.85 70.7 2
13:29:19 2024-01-23 827623 827892 204829 199831 351911 356369 403417 397025 230714 230883 297554 302992 343762 349236 5486948 5838128 7977702 7765950 1447676 1501747 304573 270782 304603 305129 362948 351393 333807 335754 220966 222957 804325 764265 1716740 1691134 437847 439234 628033 629974 793420 773743 788562 796142 818712 828737 778346 867667 2353966 2471068 1376861 1178670 699879 685854 836754 832504 846639 857066 863241 871786 989771 989044 6063672 6283858 39.85 70.7 2
13:29:20 2024-01-23 830346 828406 203727 200506 349264 356755 400942 397025 230942 228521 297590 302570 343211 348779 5479125 5891442 7945671 7747193 1433269 1501034 306454 274456 302444 305129 360835 349768 333807 336229 219780 223741 797443 770497 1718834 1687536 439879 437893 623097 627296 793420 769223 788488 799680 817606 820446 774920 870180 2349707 2452901 1363133 1169946 697485 686003 837386 831876 843634 857212 863316 869341 985418 986983 6069430 6284135 39.85 70.7 2
13:29:21 2024-01-23 837671 829104 203625 199253 347679 356083 402177 396952 229698 229106 297518 302219 343762 348779 5470260 5878251 8001624 7756572 1451934 1501501 304538 270539 303402 303951 359784 349768 333572 333866 220088 223114 791633 773220 1736654 1683089 437811 436656 620286 627296 792258 765622 786176 796706 814016 820410 778044 868197 2354500 2476609 1363133 1165953 698483 686715 833785 826509 842567 855178 859630 865611 986891 987681 6063151 6293514 39.85 70.7 2
13:29:22 2024-01-23 832707 826761 202950 199249 348765 356333 401588 395728 229698 228556 296443 301206 343726 344493 5475817 5888442 8018041 7775329 1454072 1500640 304573 274456 301736 303311 362948 347908 332364 336229 219745 223114 792580 772076 1782341 1683089 441490 437274 621237 629079 787707 765475 794648 799524 811818 820338 779336 863250 2346120 2481438 1351986 1153376 697889 685890 829858 824681 848671 856456 852742 865724 989623 989657 6072548 6293514 39.85 70.7 2
13:29:23 2024-01-23 832702 825577 203733 198685 348738 356369 401588 396952 229664 230374 297381 303281 343762 346065 5483035 5878656 8101583 7807860 1478097 1501747 305518 274528 302656 302919 360907 348678 333807 333595 220776 222453 808920 774536 1704754 1695424 440996 435062 625578 631494 788071 769985 791860 790794 811818 828359 777124 860828 2346368 2471634 1333671 1162675 698883 683323 829267 828966 847467 854828 852136 866399 990478 987681 6081831 6293514 39.85 70.7 2
13:29:24 2024-01-23 831843 825586 203621 198889 348738 355999 400978 399343 229630 228911 296221 303281 342731 349273 5486948 5861952 8008608 7775329 1458231 1501501 306020 274456 301736 302565 358665 348959 333627 334654 219911 222275 805843 769831 1723683 1697152 439740 432728 622851 625335 784200 765928 786176 791053 816444 827189 770318 858341 2337095 2471634 1378982 1171974 699381 682601 827888 829132 843834 847550 853423 865055 984740 979159 6107540 6289025 39.85 70.7 2
13:29:25 2024-01-23 827888 825581 202313 198625 349546 355999 401588 394508 229698 228556 296533 301241 342661 346346 5486948 5851079 7977702 7765950 1440277 1501933 304837 270585 303236 302919 360436 350693 330643 335718 218920 222346 808920 764077 1710740 1687536 437156 436747 623540 625888 791136 765892 783873 793300 811531 818030 770355 862593 2346368 2443658 1362160 1164331 692525 682117 828475 823073 841875 852417 854674 861224 977733 983194 6063823 6293514 39.85 70.7 2
13:29:27 2024-01-23 837657 825581 202631 198621 347461 355299 401588 394544 229278 228361 295596 302132 342971 345540 5486948 5895919 8008721 7795643 1449470 1499258 305912 270204 303310 300977 360208 348117 330786 333830 218685 221830 801227 776490 1695782 1677414 437156 435389 619967 629079 786000 762805 787368 793300 804872 817321 777676 858341 2344700 2467837 1333671 1151736 692525 681286 826715 820923 841875 853622 850853 860182 982775 987681 6037829 6298397 39.85 70.7 2
13:29:28 2024-01-23 835077 825581 202950 197974 347346 354765 400454 395728 233193 228911 295704 300845 342182 345016 5486948 5896895 8103678 7819883 1476054 1502569 305160 269173 303850 301153 359460 347104 333337 331543 218755 221830 809112 775932 1713775 1685482 437553 431470 620323 627296 782780 763995 786176 784106 804908 820518 774920 853284 2337095 2484488 1352743 1159966 697889 681840 824562 820923 841069 847550 849081 860182 987604 981131 6063861 6293514 39.85 70.7 2
13:29:29 2024-01-23 823456 825581 202269 197974 346364 353956 399289 396988 233299 227654 295253 302643 341375 345016 5498699 5878602 8027043 7784708 1454811 1502569 304660 269778 299908 302931 357049 347924 332832 332315 218532 221519 802765 764454 1721238 1700373 437251 431130 618936 619972 781023 765622 783813 786400 809240 820446 767619 852640 2330425 2460374 1352749 1168334 696897 678741 823392 825302 841562 848314 849081 861261 984169 977847 6107774 6293995 39.85 70.7 2
13:29:30 2024-01-23 826706 827338 201986 197626 347724 355511 400454 394718 230704 228275 294552 302394 341564 345431 5499525 5867069 7948330 7775329 1438216 1500435 304232 270539 300417 302107 358665 348133 329787 333830 217853 221173 805843 764454 1734472 1687264 436310 432831 620323 621801 786000 765622 782697 788777 808945 816168 765823 860215 2340421 2443681 1374741 1165990 690554 678741 827888 822931 834667 844986 854637 859354 976359 977847 6076898 6293514 39.85 70.7 2
13:29:31 2024-01-23 836749 827814 202341 197802 346937 355999 401551 394088 228858 227672 295074 299756 342041 346409 5496327 5895617 8020274 7775329 1450897 1498305 304910 268723 302268 301154 357586 347104 330554 332585 217853 221173 799688 773220 1701836 1678044 435072 431470 615621 623675 784200 758553 781144 788146 804872 811541 771520 858341 2343035 2471340 1383222 1161848 690554 681359 826715 816207 834703 852417 850890 854540 976359 973651 6050375 6315628 39.85 70.7 2
13:29:32 2024-01-23 836861 825508 201502 197897 346937 354561 396790 396286 233264 226404 295253 300845 341493 345651 5505705 5934805 8057576 7784708 1453035 1501228 303625 268948 301706 300487 359748 347724 329822 332855 217327 221173 805842 772042 1709099 1687536 437553 430186 614750 621801 779729 758760 783947 788146 802525 816168 770355 850788 2337095 2467837 1345881 1151081 692525 681633 821057 816207 839487 847284 844150 856243 984715 981168 6072435 6288043 39.85 70.7 2
13:29:33 2024-01-23 825805 824696 201467 197626 347120 354703 400070 394195 233193 227072 293009 302431 342956 342411 5489220 5904317 8037435 7794086 1454035 1498907 303342 269552 300035 300487 358665 347724 329501 331776 217327 220484 812092 761971 1709626 1701147 436310 428870 617370 619393 777451 761292 781547 784080 807227 818476 765121 849053 2327823 2455145 1350673 1165990 694227 676270 821124 820739 839765 843208 846444 858197 980525 974906 6125929 6305211 39.75 70.7 2
13:29:34 2024-01-23 829926 827929 200371 197351 346085 353630 399289 392154 233299 226404 293420 301795 339626 344493 5505705 5871518 7962979 7756609 1427973 1498305 304196 268723 299364 300487 356476 348216 329288 331525 216618 221519 798029 768268 1720497 1687536 434763 431434 615621 619833 783607 759030 779289 788146 806085 809042 765700 855826 2336822 2446008 1337741 1163243 689051 676124 823355 818414 834961 846861 848657 854503 969356 974360 6076898 6286993 39.85 70.7 2
13:29:35 2024-01-23 835156 825581 200406 197321 344527 355496 396934 394050 233158 226439 294917 300845 340611 342375 5497856 5897715 8028089 7779156 1447791 1498305 303968 268310 305285 298633 355940 348710 327799 331310 217292 220449 810529 773773 1706983 1673843 434961 431434 614750 622719 781942 756776 781584 786437 797803 811568 772220 853759 2341111 2459876 1354826 1150614 688066 679703 821057 815016 834667 848023 846823 850793 974975 973651 6046499 6298500 39.85 70.7 2
13:29:36 2024-01-23 835269 825001 201317 197630 343458 353956 396970 395728 229289 226404 293939 298642 339626 342519 5496327 5942455 8083886 7794086 1462407 1500435 303838 267004 301170 299260 356440 346069 330250 329471 217106 220379 792201 773151 1706862 1686680 433838 429991 615993 623812 777036 759976 781361 781496 797913 817139 769989 848763 2334454 2471340 1342937 1155019 694498 679914 818694 815519 834630 845593 841570 851965 980578 975012 6081290 6293514 39.85 70.7 2
13:29:37 2024-01-23 823461 825315 200975 196671 343484 350688 396268 394195 232537 226335 293384 299897 341066 345016 5505705 5899654 8008929 7786436 1451934 1493074 301855 267787 299999 299051 353737 346632 329253 329204 217258 219692 799688 768011 1712189 1690596 431165 432164 617311 619833 781616 760712 774375 783970 800114 809006 763421 854059 2337779 2443681 1355659 1165160 689051 673197 821057 818561 830231 838428 846592 855482 969283 964566 6072510 6293514 39.85 70.7 2
13:29:38 2024-01-23 832751 825731 200337 197287 344982 351749 396970 392118 229289 226177 293868 298014 341066 344943 5513570 5895655 8043166 7775329 1447676 1498305 302067 266185 300381 300479 356898 347395 330150 330254 218494 219766 808967 775495 1712673 1676475 431165 431211 612975 620111 779692 753580 778804 784007 798023 808814 767878 854398 2337095 2462121 1348596 1152519 686103 678741 820785 811128 829642 846934 845352 846082 968561 975738 6046424 6293514 39.85 70.7 2
13:29:39 2024-01-23 837045 825001 200345 196705 344982 351821 396826 394472 228614 226535 293590 298501 341066 342339 5496364 5929803 8093507 7803465 1470725 1495013 302030 266452 300792 297589 355263 346205 328613 327573 219112 219210 796611 771565 1705928 1685482 432966 429882 617098 620274 774980 756402 779067 774990 798060 811396 764541 844011 2325155 2461849 1373845 1155019 689571 673701 816389 811417 833812 838464 839756 851444 974975 970095 6081328 6293237 39.85 70.7 2
13:29:41 2024-01-23 825218 825586 200058 196364 345470 351501 399252 393293 228295 226335 298352 298989 340587 342483 5493153 5866104 7948264 7773153 1424675 1492889 302596 266862 297104 300014 354268 346069 326776 329738 216652 219978 799592 766531 1722108 1685482 431960 429845 610270 615820 776913 753892 773936 784080 797785 802491 761836 848978 2327823 2449423 1346519 1156665 685125 673737 818694 811703 830231 838537 843476 848983 970278 970084 6076860 6302996 39.85 70.7 2
13:29:42 2024-01-23 834771 825581 200136 198259 345470 351785 394419 391807 228969 224937 292937 298954 339285 341064 5505705 5946271 8079805 7795528 1449893 1500435 302987 266594 297248 299383 355299 342487 327764 329738 217878 219789 799592 772597 1708678 1683089 433223 427264 610270 618459 772200 752088 774653 778984 794532 811458 765121 842124 2324479 2471340 1361835 1149795 689571 676675 811837 809978 834630 843317 834804 846495 976359 972643 6090053 6293514 39.85 70.7 2
13:29:43 2024-01-23 825853 825586 199983 196019 344492 351749 394454 391807 228969 225984 297902 301463 341066 343488 5517659 5921207 8043166 7795566 1452694 1498305 300903 266594 297176 298111 355547 345020 327764 327715 218185 218668 798150 764341 1696224 1692335 432303 427566 612975 613527 772748 755330 773936 776512 797857 810182 757426 842140 2321850 2452901 1368380 1162675 688591 672427 815303 811703 830231 838423 839756 848983 969283 966659 6098786 6293514 39.85 70.7 2
13:29:44 2024-01-23 825805 826752 199058 195476 345772 349630 396259 393529 229434 225391 294601 299721 340479 342267 5517542 5925382 7985863 7773491 1444656 1498305 300903 264186 299328 297451 354921 346069 325756 327715 216652 218328 807404 771565 1719895 1673843 428731 428777 609026 617637 774796 746998 772835 779201 792811 802455 764541 846527 2331135 2462121 1317391 1151435 683173 674763 818114 807003 825652 838537 841009 842706 965781 970771 6029171 6302893 39.85 70.7 2
13:29:45 2024-01-23 837385 826910 199779 196803 342934 352562 396088 394439 227413 225845 294675 297423 340683 340992 5515084 5936258 8099898 7803465 1464417 1497241 301361 264962 297248 297946 354020 342163 327499 325813 217878 218328 805842 773266 1696187 1685209 431312 427566 612975 617578 772748 753988 774653 774860 792215 810530 761150 842124 2325155 2452901 1347177 1153376 687084 672427 811837 811703 830231 838423 834841 847738 970730 968712 6098558 6320145 39.85 70.7 2
13:29:46 2024-01-23 828252 825508 199853 195335 342897 349979 396826 391772 227394 225635 297691 298255 338797 342109 5515084 5880897 8005758 7801434 1451934 1496968 300402 265555 297255 296552 352183 345544 325791 326762 216652 217615 805843 763249 1703747 1685482 430019 428777 612975 613564 774980 756402 771113 776709 796894 801181 760619 846216 2326169 2425241 1366260 1160514 681229 669573 817534 811703 823382 836380 841009 851161 964048 965639 6089897 6311164 39.85 70.7 2
13:29:47 2024-01-23 837456 826481 199058 195437 342749 351533 396945 390830 228295 224937 297535 297915 339014 341064 5515084 5933114 8043166 7784708 1443540 1497402 299571 264150 297176 295862 354670 344497 328018 327220 216652 218176 795072 771565 1699013 1669538 428694 428474 609026 617199 774943 749851 773385 778396 791131 801181 760611 841505 2318550 2445915 1350673 1140753 681924 670741 814115 810508 829221 839016 837568 844460 965597 970661 6081328 6303084 39.85 70.7 2
13:29:48 2024-01-23 834154 823830 199713 199183 342753 351321 393239 389520 228065 225635 293049 297563 340108 339246 5524463 5912547 8082740 7812844 1460268 1498305 301300 265812 295507 297946 354304 342415 325756 329436 216652 217312 805842 763362 1709538 1694741 432338 426288 611207 612177 767692 754117 773948 774860 793409 802527 755907 837228 2315856 2440180 1368380 1158856 686103 666952 809490 813360 829531 833430 835301 847700 966472 955588 6131505 6305134 39.85 70.7 2
13:29:49 2024-01-23 825301 825581 199054 198757 343042 348541 394454 391106 228649 224243 293608 298084 339083 341304 5515084 5902790 7968074 7756572 1423657 1493982 299571 264962 294713 295862 351893 342415 327129 327485 216242 217685 796467 764341 1724861 1683089 428052 423854 606469 610587 770524 746961 765470 778126 795598 802415 756185 843101 2325771 2450630 1342366 1153902 682686 673381 813568 804611 823382 837612 839121 842054 960141 961030 6068165 6302902 39.85 70.7 2
13:29:50 2024-01-23 832707 827072 197849 199242 342446 348577 392065 392490 227785 223585 297480 296285 339118 340273 5515084 5935301 8084274 7794086 1445804 1493074 299571 264418 296102 295656 354384 341068 326667 326727 215891 217650 805838 769365 1728996 1678316 428016 424443 606310 614944 765576 745828 769832 773259 788782 802311 759636 835114 2319737 2462121 1359899 1147340 686594 672390 806617 804042 827879 836981 830430 843593 968598 963821 6094924 6302996 39.85 70.7 2
13:29:51 2024-01-23 823193 824404 198401 199067 341933 346933 394419 392213 226849 224508 292182 296250 338536 342375 5520523 5908082 8003145 7786436 1450897 1494056 299519 264186 295399 294968 353884 342523 326667 325252 216499 216266 802765 762772 1702007 1685787 429170 426781 611515 612325 772674 751217 768905 774750 793231 799166 751450 841505 2325155 2425241 1344442 1155842 678647 665647 811837 807003 819847 829487 836661 840875 957945 960256 6076898 6293514 39.85 70.7 2
13:29:52 2024-01-23 836861 825001 197806 199063 341652 349666 392065 388047 227553 223585 292972 298023 339047 340092 5520523 5925532 8050387 7784708 1443540 1491976 300936 264115 295614 294677 355565 342235 324649 328505 216167 216835 802717 770936 1751825 1676475 431009 426106 606742 612823 767149 746652 771699 776497 787739 799753 755808 834109 2318550 2452901 1303369 1143264 681229 670523 806044 803351 825499 836648 829839 838426 965781 962424 6081290 6298486 39.85 70.7 2
13:29:53 2024-01-23 828153 824413 197841 195321 343042 346933 391169 391382 226849 224243 292145 298049 338025 339281 5515084 5932840 8043166 7790400 1450638 1498892 298383 265121 293743 295771 355387 340685 324794 328041 216463 217137 802717 761503 1746157 1692335 428658 425046 609267 609895 764638 749888 768258 772197 788756 802379 752699 829899 2309278 2431009 1364140 1150063 681229 663623 804899 808093 825462 826974 828621 842780 965781 959986 6113327 6312271 39.85 70.7 2
13:29:54 2024-01-23 827888 824997 198712 198718 342451 347492 393239 387975 226498 224903 291366 296610 338061 339998 5524463 5891726 7974797 7784349 1430524 1497551 297550 264785 295177 297383 353666 341308 324794 325813 214759 216765 801154 761615 1710949 1681894 427646 423710 604942 608856 769979 745902 764515 774860 789943 793477 749252 839690 2316903 2421802 1331636 1151736 675746 665141 809500 804611 821011 829451 829963 839658 953843 960256 6081328 6289430 39.85 70.7 2
13:29:56 2024-01-23 837456 825586 197776 198687 340537 347212 392472 388011 227235 223551 292155 295974 338025 340612 5525952 5961051 8083436 7801018 1448825 1497662 298141 263307 294912 295700 354921 341068 324336 325778 215435 216731 798029 764265 1698741 1678316 428731 422148 603833 610587 765451 742957 769433 770405 786031 800861 755100 830365 2309278 2452901 1370501 1140790 680744 669573 802617 801346 825499 829559 824359 834780 963011 960936 6076898 6302893 39.85 70.7 2
13:29:57 2024-01-23 824632 823251 197600 195498 341933 345593 390859 390278 226147 223516 291507 295767 336217 340273 5537405 5914596 8001600 7773039 1442303 1493982 297480 263307 293779 296964 351893 342138 324336 324273 215435 214962 804304 759986 1698436 1682816 427038 423782 606441 608424 768272 746689 764617 772118 790570 793405 747063 838458 2315856 2421802 1337741 1151081 675746 663659 807209 802483 818685 829149 831614 839023 953131 957543 6090049 6299511 39.85 70.7 2
13:29:58 2024-01-23 836266 824417 197737 195489 340860 346933 392203 387650 227273 225470 291441 296861 336901 339893 5518389 5930588 8071922 7788887 1447865 1498305 298629 262501 293850 296273 351893 338263 324649 324273 215435 216301 802663 771050 1695030 1678864 427038 419932 605026 611455 761393 744010 764853 765874 783148 800054 753585 829862 2312564 2452901 1354354 1147340 680954 667098 804899 802483 821048 829415 828032 839060 962974 958898 6081589 6312271 39.85 70.7 2
13:29:59 2024-01-23 824359 826915 197638 195936 340613 349347 393685 387601 226008 224451 291066 295834 336866 341263 5524463 5894080 7992298 7784708 1443540 1494019 296754 263088 293850 296166 351893 341861 324565 324672 215435 214962 802765 761071 1728365 1678316 426764 423782 606441 608226 768272 747182 764591 770442 788892 792774 745833 837862 2313613 2416021 1321323 1149795 675264 663659 806030 802483 818105 828211 830533 837196 953168 954767 6083321 6320145 39.85 70.7 2
13:30:00 2024-01-23 835269 824298 197059 195493 340685 348852 392399 390685 226592 227109 291733 294840 337043 340354 5525952 5956586 8066901 7794086 1447865 1494056 297725 262283 293850 294976 351857 338263 324577 326690 214473 216081 802663 768729 1704732 1678316 426431 419669 602127 610154 760242 741832 765162 766994 781970 800861 752056 827967 2314209 2451161 1367348 1145707 680259 666923 802617 800210 820428 826974 825605 835695 964771 959236 6081181 6301280 39.85 70.7 2
13:30:01 2024-01-23 822360 823355 197462 195224 340349 345370 394700 390097 225379 223482 290390 294429 336500 341395 5524500 5895731 8002999 7784708 1443540 1490916 297978 262466 292955 295298 351893 340313 323388 324573 215097 216625 799688 760331 1702493 1678316 426431 423149 605017 607131 766832 745065 761789 768117 788063 789917 747261 834739 2309278 2414036 1339776 1147340 674783 663659 807209 801196 816416 832178 831540 834486 952787 954585 6072397 6316865 39.85 70.7 2
13:30:02 2024-01-23 834673 824308 198232 195493 338528 346411 392472 390576 225066 222827 291079 292656 337008 339611 5521612 5933836 8066640 7812844 1463451 1497241 295927 261664 293850 294398 351857 339250 323880 324359 215435 214709 790457 767079 1706072 1678316 425826 420559 604942 610154 761356 745065 763775 763471 782006 793513 745833 827930 2303278 2425241 1359899 1147796 678647 662243 801331 805636 821011 824276 823411 838239 957356 946538 6111924 6298397 39.85 70.7 2
13:30:03 2024-01-23 825613 825581 197437 194084 340385 346883 392472 387903 226147 223732 290395 295320 335994 341242 5535317 5917961 7964322 7756572 1421874 1484504 299555 261699 291922 295749 349702 338263 323652 324816 214121 215630 793141 764341 1707873 1676222 424619 419932 598589 604770 763554 738580 758474 769823 784293 790951 750303 834369 2316986 2441383 1357779 1147302 675746 666523 807190 795469 814136 827010 829249 830071 948240 954020 6059903 6298397 39.85 70.7 2
13:30:04 2024-01-23 832116 823247 196542 195220 338526 345405 392472 388083 225449 226950 291284 293507 337008 339611 5525952 5960830 8076227 7788528 1450843 1494056 297690 260900 293026 294398 349379 337717 324794 324816 214121 214996 801076 768816 1688860 1678316 424619 419660 601665 608856 756680 742167 762592 765073 781937 797930 749882 827192 2310385 2448332 1350022 1144077 678326 663191 802473 802483 820428 825223 823448 834632 957945 952002 6090049 6303272 39.85 70.7 2
13:30:05 2024-01-23 827255 824417 197124 194951 338846 345144 391444 386160 225257 223482 288906 294394 336689 339611 5524463 5887309 7923716 7765950 1428918 1484504 294999 262283 291745 295298 350266 340842 321920 324852 214049 214927 802717 759444 1697200 1680982 424508 422043 601048 604770 761246 741366 760272 770003 784147 793445 744813 829862 2309278 2440180 1355659 1144373 673821 663659 806044 793185 811828 826745 828032 830332 948738 946610 6046424 6290495 39.85 70.7 2
13:30:06 2024-01-23 832707 823251 195925 194942 338775 345370 392203 388011 225100 227073 290499 294688 335994 338967 5520523 5959295 8078515 7793810 1450880 1488800 297978 260865 292920 293708 349738 339542 324311 323579 213835 214790 793342 768539 1727388 1678607 424619 419660 603298 607882 756504 736095 761864 762353 779724 797950 749385 826765 2300005 2434332 1355659 1144077 674506 660405 798041 799643 816368 820437 821105 833521 956587 946538 6112114 6302893 39.85 70.7 2
13:30:07 2024-01-23 826403 824413 196538 194370 338537 346393 391364 385317 225449 227304 288613 296206 335994 339611 5525952 5897715 7968350 7760427 1419849 1491176 296532 263196 293532 294976 349451 340989 322754 324708 212603 214858 797902 761943 1708232 1678316 423759 420850 598956 601776 762441 738059 755836 765910 782006 792288 745107 829774 2309278 2432734 1353538 1144077 671903 663220 802617 793263 809491 827557 825605 827934 947394 946574 6046424 6312271 39.85 70.7 2
13:30:08 2024-01-23 832707 823251 200277 194401 336733 345092 391364 387321 223839 227269 288685 292350 335994 337548 5525952 5938070 8076227 7815631 1466595 1496486 297870 261716 293438 294405 349558 340506 322432 322359 214775 214044 798029 768843 1713012 1678316 424619 418384 602127 608338 759076 740746 761901 760698 779724 790473 741470 823013 2300005 2418370 1380342 1143264 673341 658673 796784 800210 816331 817410 818733 834470 955232 948427 6108300 6302930 39.85 70.7 2
13:30:09 2024-01-23 824724 824553 196547 194063 338811 346393 391364 385617 225449 223261 288649 294394 334480 340370 5525952 5917115 7970878 7767735 1430014 1493260 297617 265508 291584 294398 348403 338227 321669 324479 213713 216320 796467 767079 1692569 1677126 422217 418647 598181 604482 761393 733798 755650 764555 779454 788974 747261 830365 2309278 2436487 1355659 1140449 670947 661751 804328 792701 811828 826973 822567 829741 947570 952002 6046424 6307769 39.85 70.7 2
13:30:10 2024-01-23 833891 823251 198232 194366 338224 346883 387957 386704 224683 223889 288098 294840 334913 338504 5529530 5939067 8043174 7806969 1448750 1492514 297978 260830 291478 294963 347528 339542 323520 322562 214049 214159 799592 762159 1730454 1687879 422144 419068 601167 602011 756245 738471 755836 760190 781381 791205 742815 826678 2300005 2421171 1342937 1150614 670947 657926 802617 798732 808917 820784 825531 831636 943356 945604 6081262 6302504 39.85 70.7 2
13:30:12 2024-01-23 837461 824422 196205 194331 337482 347374 387885 384391 225031 223261 288577 294753 335676 337256 5537254 5953418 8056126 7788158 1442597 1493297 296428 260614 291513 293431 350477 339542 320874 324323 212710 214193 805838 765806 1709643 1676222 424619 419660 596121 603518 755967 735872 760047 763435 777409 790437 747224 822796 2300531 2443681 1362019 1138014 673821 662280 793397 793263 813558 820437 818696 829113 953058 951114 6081252 6302893 39.85 70.7 2
13:30:13 2024-01-23 821089 823247 195891 194059 337210 346138 391940 386097 224441 224519 287954 295410 334583 338395 5527822 5904317 7987054 7777044 1437738 1484430 296161 260795 292054 292573 347563 339272 319643 324359 212341 213530 799592 758156 1713863 1678151 422144 420850 598107 599414 760199 737962 755298 763471 780830 783767 740443 824257 2300005 2412595 1349298 1143803 670947 660405 799739 792701 807163 820509 823448 824224 943265 948427 6046108 6308997 39.85 70.7 2
13:30:14 2024-01-23 835392 825153 197361 194225 337821 346528 387813 384212 223852 224836 288360 294510 334913 337206 5521612 5929580 8073375 7803189 1452972 1492236 295258 260865 292296 291436 349702 338545 321584 322586 212710 213530 796467 758236 1699937 1687536 424017 419068 600282 602735 753683 741795 756250 758975 779172 791205 738137 820764 2293993 2416021 1340817 1150614 673821 656531 796784 795519 807127 818593 823448 830332 944602 942865 6088485 6310712 39.85 70.7 2
13:30:15 2024-01-23 830248 823647 197402 193577 337821 347337 387921 383014 224025 223261 287657 294224 334913 335392 5531099 5934805 8043166 7786436 1441478 1493297 296197 265436 296566 290798 349702 339542 319643 323052 212710 213530 794904 767297 1745164 1669096 425251 419660 596414 603481 756504 734917 758888 763471 774592 788974 745254 821040 2300005 2434461 1340289 1134778 671903 660369 793397 790979 814136 820401 813872 828026 955462 950016 6081162 6310712 39.85 70.7 2
13:30:16 2024-01-23 821015 821990 200099 193141 338765 345088 391364 383170 223564 223889 287720 294888 334702 338301 5543220 5903406 7979936 7784708 1438216 1493297 294073 262820 292054 292093 347599 338191 318936 322849 212710 212870 807404 757613 1690654 1678607 421510 420703 597463 600914 759094 737967 751138 760582 779724 781491 738050 823634 2300005 2406361 1347177 1144077 669516 658428 800449 790757 807107 824276 823411 824488 943504 948244 6037674 6305134 39.85 70.7 2
13:30:17 2024-01-23 834636 822596 197415 193106 336431 346283 387885 384967 223956 223261 287657 293915 333405 337511 5531099 5925297 8024462 7784708 1448825 1493297 295745 265436 291070 293786 347563 337516 320909 321609 212305 213200 794904 754908 1717057 1686058 420877 414840 598107 599746 753683 736916 751435 756421 779724 788938 741294 822834 2297259 2417559 1354354 1151081 670186 656804 799053 796377 805997 817130 823336 829076 940198 937597 6081831 6299511 39.85 70.7 2
13:30:18 2024-01-23 837380 824997 196607 193137 335689 344855 387885 385581 223800 222791 288337 293905 333907 337511 5524463 5952341 8074816 7775329 1445729 1489058 295946 261347 292164 290516 347319 337003 321920 321835 212341 213530 797902 767459 1713336 1673843 420877 414768 596378 604452 749695 733196 754761 756421 766256 791021 739917 821035 2294484 2411242 1292208 1144523 670186 654905 792583 793263 809220 817312 816310 830029 944639 938020 6081290 6293514 39.85 70.7 2
13:30:19 2024-01-23 826975 823834 196020 193757 336392 344661 387921 382060 223644 222948 286893 292932 334397 335428 5524463 5933965 8022095 7782896 1439420 1489058 295294 261347 291642 290762 349175 336675 318936 322849 211380 214653 790217 763795 1728205 1673570 423116 417259 594270 599461 752723 732621 757844 760694 774939 784319 743302 818729 2294951 2439060 1347177 1135069 671425 658428 792019 790943 810640 818467 811523 825323 947394 942901 6094415 6290024 39.85 70.7 2
13:30:20 2024-01-23 824046 822623 200099 192802 336151 342843 387560 380919 224025 222948 286777 293919 332869 336998 5533842 5906987 7958998 7756572 1420608 1489526 295258 265436 290746 292093 346239 338306 319419 322849 211014 214653 802663 759986 1726309 1669843 421049 416969 595220 599562 756000 731854 749909 762898 776591 785995 739788 824596 2300005 2429787 1345057 1133526 666367 659397 796710 791577 809491 817949 815062 825301 944639 947014 6090049 6302893 39.85 70.7 2
13:30:21 2024-01-23 830623 823251 200378 192359 337482 342807 387921 385545 223644 223261 287455 293549 332637 339334 5533842 5929580 8055081 7784708 1443540 1493408 294394 261347 291848 290621 344403 338582 321744 320375 212845 214768 791995 761498 1694821 1678607 419851 419392 601956 599230 758116 737889 750294 759650 775177 781308 737158 824596 2298228 2418112 1345057 1144040 668089 656531 796784 785771 804890 819210 819936 820453 939124 945640 6046452 6302907 39.85 70.7 2
13:30:22 2024-01-23 835082 822046 196571 193106 334644 344892 386686 383241 223299 223011 285918 294292 332905 335428 5539267 5948311 8113151 7822223 1466595 1484467 294230 265436 292219 290480 348118 337224 319537 320753 211274 214015 793342 760331 1707881 1685787 422107 414840 599455 599210 749988 737218 754724 755748 776896 784464 733578 816194 2290733 2414307 1340817 1147340 669993 653609 791981 792139 802571 811423 818733 825471 939124 939311 6090310 6302893 39.75 70.7 2
13:30:23 2024-01-23 827883 824147 196433 192502 335918 344892 386686 380919 223299 222479 286418 292932 332940 333397 5524463 5934805 8043166 7771701 1441097 1492584 296305 260872 291496 290445 348189 337334 318277 321692 211021 214201 790217 762971 1690686 1674666 422181 414804 593120 599378 749421 730815 755836 757905 771649 787629 741465 815343 2290733 2436721 1340817 1134778 669993 656495 788837 787514 807163 811496 811779 823017 944675 937561 6094415 6302893 39.85 70.7 2
13:30:24 2024-01-23 823128 823247 196576 191891 336686 342253 386686 382833 223644 222443 285663 293755 331871 336450 5533842 5906987 7948264 7750827 1427454 1492496 294216 260031 292059 289647 343440 338312 318677 320375 211133 214058 805838 767747 1689182 1660442 419254 417296 594691 601452 754756 729464 751472 756758 770011 781563 738271 816231 2290733 2418370 1338212 1128689 665417 653609 790552 786273 809491 817889 810624 821007 946722 937525 6090049 6307769 39.85 70.7 2
13:30:25 2024-01-23 822290 820811 196296 191891 334375 341459 387957 383241 222543 222635 285900 292932 331871 336365 5533842 5903258 8004561 7781875 1434069 1491176 293015 260980 291082 290418 345405 337552 319133 320410 211098 213944 799592 754988 1690654 1676222 418321 417885 593850 594047 754360 731814 747030 756758 773462 775522 736957 818578 2295625 2418370 1340817 1140449 665616 653609 793397 784043 801433 818467 816296 817979 937535 937561 6046424 6302893 39.85 70.7 2
13:30:26 2024-01-23 834397 820811 196025 191891 334141 342879 385491 384351 222611 222443 284991 293755 332370 333469 5559559 5952325 8092106 7817347 1459223 1489058 294608 261532 290459 290215 347040 336490 317973 319854 211162 213750 804251 757152 1695872 1683089 420245 414440 594691 594961 747321 733789 746772 753743 772916 783803 730982 811459 2287960 2414307 1352459 1149795 667141 652650 792834 789822 800297 809033 817495 822433 934110 936586 6090049 6302893 39.85 70.7 2
13:30:28 2024-01-23 835077 825315 196020 191891 334640 342530 384373 383205 223559 221275 286629 291724 332764 335829 5537254 5973604 8066715 7795528 1445804 1491176 294729 260210 291194 288965 345199 333546 319903 318958 210684 216554 793141 766531 1694993 1672654 418026 412840 591355 599636 746754 728876 746735 750968 767761 784355 738041 813803 2287960 2406801 1342937 1138014 666367 651238 788603 791016 804202 808428 811779 820647 939197 933872 6122746 6302893 39.85 70.7 2
13:30:29 2024-01-23 822364 823396 195921 191634 337510 341207 387123 383374 222973 221417 286719 292310 332265 337366 5531099 5955949 7962753 7756572 1430206 1484578 294037 259773 290783 289607 345587 336765 317013 319406 210649 213600 791779 766531 1696883 1660176 417469 414804 590483 599636 751542 727709 745603 756421 767761 775450 738041 814997 2288849 2421802 1334059 1127083 664469 654013 787525 784043 807127 816123 807060 818598 946052 941972 6081290 6318484 39.85 70.7 2
13:30:30 2024-01-23 824562 821864 196087 191752 335918 342073 387740 383917 222406 222599 285026 292387 331871 335975 5543220 5912736 7987054 7765950 1432574 1482363 292569 260246 288685 289404 347510 335505 319418 320860 209662 213565 787092 757152 1698093 1669096 417766 414732 590849 592295 749755 727709 746511 758017 771178 779909 737769 818631 2290733 2421802 1340817 1134778 662578 653609 791113 781822 802463 811459 809434 816236 939531 940796 6077216 6301280 39.85 70.7 2
13:30:31 2024-01-23 824436 822807 195883 191692 334028 341374 386686 382025 222371 221657 284955 290767 331871 336998 5543220 5912301 7987054 7775329 1438216 1488786 291911 260246 288680 288746 344403 336490 318051 318923 210649 212817 790457 754908 1694224 1673843 417766 414840 593011 596355 751542 731604 746511 755348 766256 775342 732645 818011 2290733 2412595 1338696 1138014 662578 654013 791113 781822 800297 816324 813909 818621 935361 941862 6046386 6312271 39.85 70.7 2
13:30:32 2024-01-23 831843 820231 196260 191014 335918 341699 383188 381833 222234 221763 284991 293343 330611 333541 5535317 5945797 8037435 7803465 1444656 1489058 292569 260246 287603 289000 345441 333510 317937 318639 210684 212967 804251 754988 1704020 1683089 419894 411934 592519 591422 742801 728361 745681 749303 766292 782668 732090 813840 2290733 2406801 1347857 1140790 663596 650977 792583 785567 799017 813968 815258 818696 936288 936405 6046386 6302897 39.85 70.7 2
13:30:33 2024-01-23 830346 823242 195334 192210 334024 341735 384878 380617 221209 222635 284991 291119 331906 333397 5539267 5938083 8094877 7822223 1466595 1500168 291405 259487 288721 288054 344957 333510 317013 318923 210026 212371 792201 759242 1689950 1677126 417731 412259 594691 595749 744909 731604 750331 750968 770556 782115 728821 811714 2287217 2412244 1321734 1150614 665417 650630 793147 789633 797871 811668 812937 818635 928694 933969 6063786 6307769 39.85 70.7 2
13:30:34 2024-01-23 827883 823247 195162 191723 334024 341771 385220 382060 221209 221749 286024 290642 331906 333433 5533879 5929580 8094877 7817347 1462405 1491176 292088 259372 290422 288888 344403 333546 316499 317035 210684 212371 799592 764176 1687447 1673843 418360 412259 594270 599746 744909 729501 749228 747678 770082 784183 730708 811640 2285159 2409529 1354354 1147796 664469 650096 791113 787514 796866 807944 813905 821007 930984 935192 6094415 6302996 39.85 70.7 2
13:30:35 2024-01-23 833891 823251 195303 191287 333695 341219 384950 382060 222234 220559 285663 289954 330911 333505 5543220 5977897 8055086 7794086 1445804 1489058 293177 258609 288595 288089 343405 332896 317048 317924 209662 212967 791554 764341 1696108 1669096 417766 410670 585847 597643 745683 728041 748632 746979 765719 783775 732714 810950 2285159 2403947 1334456 1141262 664469 649401 786407 785928 797995 808805 813479 820423 934809 932830 6090049 6299511 39.85 70.7 2
13:30:36 2024-01-23 832889 822042 195471 191274 334028 341219 385225 382292 222422 220524 285053 292014 330876 333469 5543220 5960862 8048250 7784708 1436441 1484467 294437 258609 288283 288054 344403 332896 318428 318923 209335 212967 797902 763249 1688571 1674628 418956 413461 589712 596025 743964 724438 749710 748993 765719 782115 733720 808181 2283562 2406801 1334456 1134778 663596 648939 784177 783687 797995 808805 811779 818598 934772 932830 6081328 6302893 39.85 70.7 2
13:30:37 2024-01-23 830519 823247 195162 190686 334028 341735 382883 381214 222234 220559 284219 291119 330911 332892 5543220 5939594 8038925 7784708 1437365 1482289 292604 258645 288080 287853 344403 333438 317603 318710 211517 213273 797902 761968 1702496 1671710 418956 412875 588877 594229 743964 723522 750590 751148 764486 779619 733720 806958 2284707 2425457 1334456 1133165 662578 647452 783621 784106 802571 802482 802340 821044 938200 930195 6086880 6293514 39.85 70.7 2
13:30:38 2024-01-23 825218 822664 194229 191723 333757 338650 386106 381214 221857 220277 284085 289118 330876 333433 5539267 5942413 8020274 7775329 1440448 1489058 291503 258359 290443 288829 345478 335870 317603 318299 209522 212896 788655 765680 1714471 1666963 418360 413493 589675 594961 745856 725649 747030 753711 762788 779614 733683 808181 2281460 2427564 1340817 1128689 664469 653086 781919 782932 800865 809377 805268 816273 938955 928547 6108300 6298411 39.85 70.7 2
13:30:39 2024-01-23 823456 820843 195162 190339 335918 339675 384914 381752 222422 220334 284210 292423 329885 333541 5530087 5910068 7962829 7745163 1424675 1490372 294287 257671 287527 288387 342807 333329 318276 317818 209335 212335 801076 765806 1715782 1664001 415399 412840 589749 597200 747099 724364 745449 751537 763550 772001 729437 811136 2281460 2411489 1324973 1128689 662578 651238 781919 778948 802336 807859 802304 813193 938460 937033 6090049 6302893 39.85 70.7 2
13:30:40 2024-01-23 817488 820848 194273 190056 334028 339650 383188 379033 221243 220559 283254 291155 331924 333433 5543220 5910310 7929181 7750864 1416558 1488252 293320 258032 286723 288054 342879 333402 317603 319389 209230 212335 801076 763795 1699032 1664517 415251 411030 586831 592660 747394 720116 741108 747016 763250 773730 732718 813213 2287479 2406801 1336576 1122784 658349 649359 783822 778396 801433 810339 802454 811682 938200 928583 6077211 6293906 39.85 70.7 2
13:30:41 2024-01-23 818073 819388 194273 190351 334028 338650 385491 379069 221174 221213 283219 290271 331636 332387 5542944 5917104 7935008 7744424 1415547 1484836 292569 257777 287006 287949 342879 333402 315816 318487 209125 212052 799489 762046 1698398 1659876 414979 410995 585549 594248 744909 720348 741327 747113 761599 773025 731536 811714 2287479 2406801 1338696 1122245 656989 649090 781919 777222 801433 810521 801883 811427 938200 932170 6081328 6293514 39.85 70.7 2
13:30:42 2024-01-23 823456 821015 194238 189459 334028 338615 383188 379033 221891 220180 283489 291155 331636 333433 5543660 5927160 7966939 7736191 1414538 1484024 293050 257597 286723 288194 342879 333402 315816 316965 209335 211389 799489 764341 1686864 1663415 414810 410995 586415 591422 746261 719294 739702 749436 761295 773025 731819 810559 2281460 2404822 1351418 1122282 659755 649323 781000 774990 800297 809377 801312 811390 938200 930195 6081328 6302893 39.85 70.7 2
13:30:43 2024-01-23 823456 820852 194814 190387 334028 338341 382883 379069 222028 220088 285683 290908 331421 333325 5546687 5925259 7961446 7747193 1415242 1479140 293050 256984 286759 287181 342879 333167 315816 316486 209335 211706 799489 763610 1691554 1659876 414222 409806 586379 592660 746224 719258 741108 746979 761388 772479 730501 810559 2281460 2406801 1329126 1125480 660224 649359 779706 776087 801161 808805 801883 811427 937535 930195 6094662 6302893 39.85 70.7 2
13:30:45 2024-01-23 821121 820231 194853 190211 333740 340676 385532 378925 222285 219662 283979 291014 331027 333325 5543220 5957663 7963124 7751054 1420861 1484836 292321 256554 287401 291885 342879 333474 315816 316486 208682 211671 799489 764341 1704867 1659876 414222 410706 587338 594412 746224 720116 743432 747678 761388 770845 729396 809095 2278220 2406801 1351418 1127083 660694 648864 779706 774990 799164 808253 801129 810777 937535 930195 6094415 6308997 39.85 70.7 2
13:30:46 2024-01-23 824713 820438 194712 190212 333884 338472 385259 378817 222097 220004 283219 291084 331636 333433 5543220 5928704 7954997 7751039 1416558 1479103 292124 257597 285882 287181 342879 332896 315816 318938 208682 212371 799489 761615 1710214 1664596 414538 409770 585135 585464 745167 718242 739705 746979 757278 771539 729396 811136 2284707 2403389 1345057 1120959 656910 647415 780445 774953 800297 809377 800172 811719 936871 930195 6090305 6301697 39.85 70.7 2
13:30:47 2024-01-23 825731 823064 194062 190178 333337 338068 383152 378961 221243 219591 285242 290880 331170 333162 5543660 5917115 7957412 7751078 1412522 1484799 291467 256769 286284 291777 342879 332752 315816 315753 208647 211199 797902 764341 1701177 1659876 413635 409770 585254 590623 744639 719522 737953 747201 761388 770845 730893 808107 2281460 2407102 1353538 1123879 658817 647379 779706 774824 799127 808234 802236 815796 935940 929006 6107478 6297606 39.85 70.7 2
13:30:48 2024-01-23 819815 820542 194167 189420 333695 339130 382812 378961 221106 218743 286255 289075 330670 333469 5533842 5938197 7973647 7754164 1434107 1484799 290281 256159 287923 291428 342602 333131 315780 318190 207996 211636 788655 764152 1700199 1659145 415399 410959 585549 593706 741933 720275 744626 749436 756981 772633 728821 803533 2275421 2416021 1346346 1128689 660694 645479 781116 782572 799870 801382 799949 811532 931571 926271 6072510 6278073 39.85 70.7 2
13:30:49 2024-01-23 827847 820158 193555 190021 332440 340116 382559 378320 221174 219118 282751 288470 331135 330308 5533842 5942413 8033814 7767621 1436478 1487964 290758 256518 286450 291464 342879 330312 317603 317625 207961 211671 786793 763249 1692135 1666963 414222 409386 585549 591295 737665 720079 741071 740618 758625 775306 726682 801967 2272188 2393620 1356519 1135107 660753 643855 781593 780903 790993 802516 808774 813269 922425 924772 6062355 6284135 39.85 70.7 2
13:30:50 2024-01-23 827979 822014 193389 190017 331668 338068 382007 381462 219816 220110 283334 287569 331636 331346 5533842 5959295 8065471 7784708 1453035 1482289 291827 256124 286687 287607 342879 331350 315780 315802 208682 210315 802663 760876 1685297 1669096 413928 410544 589005 591713 740199 724584 742302 740728 761388 774118 721846 802128 2279471 2401970 1339194 1144523 658867 645620 785812 779238 793351 802482 804659 810452 927607 928771 6029550 6293149 39.75 70.7 2
13:30:51 2024-01-23 832439 818426 193590 189420 330933 338615 383356 378997 220460 220171 287692 288706 331636 330808 5543220 5945797 8089926 7805220 1461314 1489058 289381 256949 286172 287211 342879 331081 315816 315838 208141 210974 797902 753910 1698119 1678316 415399 409964 587598 588849 738101 722426 740761 743771 767449 775104 724369 806978 2280703 2386928 1292971 1136766 655117 643892 781919 776203 791972 807022 804744 809262 928348 930049 6046532 6293514 39.85 70.7 2
13:30:52 2024-01-23 825805 819611 193590 189416 333726 338245 382579 381214 220121 219802 282751 288566 330205 333469 5533842 5895617 7987054 7767652 1438216 1484799 288724 256949 285574 291206 341483 332356 314670 317625 207961 210350 785841 754908 1714284 1669096 413635 411708 586345 588449 745975 722520 739290 745699 764596 769356 725676 808708 2281907 2404106 1330215 1122784 655117 645722 777161 774274 795629 802302 796581 808686 932752 926769 6081328 6293514 39.85 70.7 2
13:30:53 2024-01-23 823537 818426 193555 188791 331668 336507 381709 377787 220800 218743 287285 289320 329902 333267 5524463 5916260 7949646 7737814 1416558 1484799 290281 256194 284560 291499 341531 330849 315527 315838 207782 211009 783967 761503 1710370 1669957 413175 410508 583020 589468 742394 717374 735988 744900 760238 766364 728821 805738 2283449 2397581 1340817 1119364 655776 647558 774957 774824 792788 800852 799255 811682 930324 923688 6103161 6284135 39.85 70.7 2
13:30:54 2024-01-23 818635 820770 193249 189075 331668 337767 382579 378356 220209 219083 283334 286412 330938 332856 5543220 5950033 8003145 7762055 1435278 1482620 288996 256723 286450 286123 342325 330348 314161 318226 209404 210728 794728 760331 1737564 1665190 415030 410833 584264 589914 738184 717484 742163 745891 761348 770700 726646 799427 2272188 2406801 1325975 1127885 656520 642070 777161 777027 792226 799157 802454 811104 920623 922356 6046461 6274756 39.85 70.7 2
13:30:55 2024-01-23 830309 819615 192944 189254 330898 336507 382274 378997 220307 218215 284934 287465 330241 331310 5529895 5952276 8050387 7760427 1444700 1484762 289840 255876 286025 286701 342555 330974 315708 315214 208542 210175 796315 763329 1685685 1673475 412976 409386 587210 591947 738064 721878 740997 738004 756944 772633 721462 800033 2269362 2395881 1347857 1141262 656989 642070 782473 776087 791955 801208 804171 803954 920855 926151 6024749 6284135 39.85 70.7 2
13:30:56 2024-01-23 830268 818349 192944 189355 329934 340377 382274 378925 219816 218930 283066 288671 330170 332507 5524463 5931382 8008608 7760427 1441097 1487404 288856 256412 284019 288418 341663 330670 315744 315694 209700 210280 796315 753910 1690448 1678589 413175 408158 585549 586136 738188 722284 736661 738004 762468 770410 719734 805465 2277040 2377454 1332335 1132216 652787 643892 780811 772044 787675 802374 801312 805706 924956 924772 6072548 6284135 39.85 70.7 2
13:30:57 2024-01-23 824363 817812 192774 189049 330898 336813 382007 378673 224130 219083 287381 287460 330170 333090 5539267 5921700 7970878 7772721 1436968 1486099 290345 256377 284759 287023 341771 330348 313678 315056 207348 210069 791779 752754 1687314 1666963 412063 410508 582997 586136 737273 719012 736137 745084 761388 764136 722394 802239 2278220 2402692 1354354 1122558 653252 642686 774957 772629 795644 800045 793120 807985 928348 923688 6098786 6284135 39.85 70.7 2
13:30:58 2024-01-23 821052 819615 192944 188494 331901 337528 383085 378320 219630 217445 282320 287465 329671 332856 5533842 5929580 7989087 7766613 1435938 1484024 288926 255372 285811 285597 341243 330312 313422 315838 207313 209986 794133 760601 1745215 1659876 414222 409386 581243 588743 737017 716468 739443 741484 756908 766472 724552 797082 2267178 2397031 1323854 1127083 655117 640181 774957 776572 789983 798029 802454 809913 919812 923035 6046461 6274756 39.85 70.7 2
13:30:59 2024-01-23 830309 819638 192609 188795 329608 337767 381196 378961 219782 217759 281530 287064 330170 330808 5529448 5971190 8068275 7777044 1445766 1489526 289805 255123 284937 286266 340775 332180 315227 314399 207961 209658 796315 762159 1690518 1664596 412355 409097 585549 590416 737218 719522 737847 737554 755839 766472 722326 797649 2265560 2388404 1341360 1141262 656052 640671 779706 774824 788828 799780 801312 804110 920465 924772 6042141 6284135 39.85 70.7 2
13:31:00 2024-01-23 827847 818394 192979 188151 329965 336507 381159 378356 223817 218437 287381 289040 328658 333230 5555841 5995105 8008608 7773191 1438354 1482970 291120 255231 283797 286396 338722 331350 313935 315284 207313 209004 794904 754369 1686031 1666963 411539 410254 584721 586551 736232 719522 736218 740764 759162 763395 719601 801818 2275421 2397581 1321734 1122558 651395 643621 774957 770368 793351 799446 793129 802207 930324 923688 6081328 6284135 39.85 70.7 2
13:31:01 2024-01-23 822146 819741 192909 188198 329969 337528 381444 376367 222038 218615 282847 288268 328534 331238 5537254 5916260 7951625 7731967 1413684 1481916 290801 254553 284333 287001 339710 329386 313971 315802 206990 209658 794728 759761 1681025 1657704 409267 409097 581422 588743 735639 714368 735090 740691 754467 765015 724516 802389 2266136 2399983 1274657 1122245 656052 643892 774957 774274 791665 793396 794826 809299 926252 918369 6063828 6274756 39.85 70.7 2
13:31:02 2024-01-23 824359 821052 191887 189248 328618 338651 383356 376475 221416 218297 283594 287207 329992 331307 5533842 5933114 7999850 7756572 1434107 1480864 288120 255337 284041 285049 342325 329083 313458 315802 207638 209658 793141 757870 1691870 1659876 413049 405862 580954 587059 733471 714404 737773 738598 753633 766436 722394 793019 2262915 2384975 1323854 1127083 654184 638263 773859 773725 785655 793432 801312 806926 916449 917721 6046424 6299511 39.85 70.7 2
13:31:04 2024-01-23 833045 821057 192460 188615 329524 337767 380978 378745 221416 217724 287285 286664 329173 331977 5533842 5976861 8048250 7775052 1449930 1484762 288487 254162 284267 285485 340499 328817 313419 313921 207637 208969 788655 759242 1682952 1669096 411772 405898 584721 588743 734004 719522 735610 736934 753633 766400 717489 795028 2260713 2386667 1339194 1138014 654650 638299 777428 773725 785931 800287 801312 801785 919812 919497 6046311 6301697 39.85 70.7 2
13:31:05 2024-01-23 827531 820212 193379 187766 330893 337528 378979 377486 221120 218685 283831 288618 328109 331346 5543220 5929580 8000053 7765950 1439420 1484024 287212 254865 283281 287203 338686 328817 314449 313957 207313 209004 793141 754988 1672006 1673843 409365 405466 582997 584856 735571 717484 730736 736120 756373 763527 718581 802426 2267312 2375768 1321734 1127885 652323 642980 779117 768117 786560 799721 792905 805200 929388 923615 6046348 6293112 39.85 70.7 2
13:31:06 2024-01-23 816532 817698 192336 188198 329377 337767 381159 374328 223747 218437 282375 287430 328180 330344 5533879 5906987 7949646 7731967 1411203 1482013 288869 254553 283130 286396 338686 329083 313458 315358 207638 209658 793141 763249 1675253 1655350 408041 405862 579719 587844 738101 711196 731849 736077 748229 763439 722394 801210 2265560 2393657 1356519 1119364 654650 643436 774497 774361 792863 795121 793054 808713 922425 919091 6059841 6278083 39.85 70.7 2
13:31:07 2024-01-23 830248 819584 191734 188160 329400 338651 378727 375489 223974 217724 283066 286490 328676 328848 5533842 5943855 8031554 7762055 1439552 1483751 288961 254375 283219 285521 339710 328320 314892 313444 206990 209658 789967 763362 1677727 1664596 409919 405862 582997 588326 734004 718502 737186 735369 753253 764136 717525 795348 2257729 2383425 1341360 1140018 656520 639093 778819 774750 786361 793288 798804 801599 917135 919461 6041703 6284135 39.85 70.7 2
13:31:08 2024-01-23 830482 819782 192332 187899 328902 336236 378907 376618 223711 217759 282031 287569 328641 331418 5539267 5929580 8003693 7765950 1439420 1483709 287212 254945 281548 285579 340260 329907 313971 313957 208813 209039 794728 750687 1711456 1677414 409304 405488 582138 581788 732933 716468 730773 737457 756981 765249 719601 802207 2272348 2370780 1323675 1128689 649462 640035 777124 767145 786398 797993 793084 801214 924974 922356 6046461 6283858 39.85 70.7 2
13:31:09 2024-01-23 817456 818422 191412 187869 328631 337289 382814 374364 223364 218778 282797 286664 328180 329345 5531099 5891518 7930942 7747193 1416536 1479909 287247 254553 281407 285775 338686 330374 312507 313921 207638 209658 807471 757545 1709050 1659876 409365 405790 578079 582826 734930 710191 728590 741182 755279 763484 723701 801098 2267140 2391983 1334456 1116387 651395 642070 769007 768080 788599 793360 792000 804562 922957 917798 6094415 6270281 39.85 70.7 2
13:31:10 2024-01-23 816299 818426 191393 187869 327941 335863 382004 374400 223364 217689 283066 284072 327635 330076 5524463 5938187 7973647 7737814 1427454 1479812 291808 253772 284067 283866 338175 331672 311086 314077 207638 209004 793141 761422 1688276 1654175 410535 405898 579719 587844 735085 714350 736025 741229 751010 763898 719490 792952 2260563 2402160 1351547 1122784 653655 638312 769411 773725 785375 793290 796415 802207 916486 910520 6046537 6279653 39.85 70.7 2
13:31:11 2024-01-23 830074 819652 191562 187873 328405 337289 378568 377221 223747 216862 282630 285797 328180 329310 5533842 5943887 8029600 7756572 1433269 1484024 288085 253807 283033 284379 338722 328974 313458 311734 207638 208969 805819 759723 1686607 1665077 411336 406004 581366 586104 730916 713174 733822 733551 750284 766328 718581 795514 2257490 2380151 1317493 1131555 653252 640128 774497 772629 781356 792837 795392 802393 914505 918442 6019948 6279653 39.85 70.7 2
13:31:12 2024-01-23 830042 818731 191562 187595 327380 337528 378871 374364 223364 218123 279707 285589 328180 329975 5544683 5942413 8041014 7784708 1440466 1484024 291326 254375 284032 284299 340499 329207 312982 313635 207638 208760 793141 751908 1699312 1677414 409657 404325 581145 582849 732513 713320 728590 733862 755279 765410 715238 797612 2265560 2369931 1336576 1127885 647204 639276 774957 767236 783019 793468 793129 799431 920277 920810 6046499 6289025 39.85 70.7 2
13:31:13 2024-01-23 817678 817571 191527 187608 328675 335863 381196 373768 220026 218402 281995 285519 327685 331528 5539267 5906108 7962672 7751039 1431828 1479909 287638 254553 284545 284330 340428 330191 311416 315730 207492 208539 794728 752987 1689352 1670334 409657 405718 578079 580360 734930 713298 728590 738526 753633 762856 721189 800070 2272188 2388361 1328095 1114594 648622 640218 767915 765296 784229 793360 792000 802207 920965 910484 6103161 6279653 39.75 70.7 2
13:31:14 2024-01-23 817493 818458 191695 187020 328898 333902 382276 374400 223676 217385 283066 284898 328145 332101 5535317 5947479 7962941 7750940 1432816 1487404 288906 254235 283930 282740 338306 330374 310873 314734 207638 208179 791554 760331 1735121 1659031 411998 405538 578079 583507 729624 709152 736025 737981 750706 763934 719601 791935 2260063 2395881 1347857 1122282 650390 634485 769007 770332 784168 790464 795205 803537 911911 910448 6046424 6284135 39.85 70.7 2
13:31:15 2024-01-23 829337 820588 191092 187012 327406 335863 378907 376654 220180 216711 282630 284279 327915 330443 5529895 5952313 8038925 7773191 1451934 1483987 288856 253243 283024 283136 338270 329673 311559 312019 207638 207818 785530 759887 1694344 1663415 408077 404541 583020 583544 729145 715453 734007 731586 751688 762638 711200 791935 2256850 2379984 1357411 1134778 649545 630952 773945 767537 781910 793432 793047 795316 912984 918442 6029166 6274756 39.85 70.7 2
13:31:16 2024-01-23 826260 816077 191730 188209 328902 335863 378302 375789 220180 217351 281362 285797 326205 331418 5533842 5921093 7999176 7753856 1434032 1484061 288634 253560 281442 283746 337131 330967 311606 312933 207492 207345 793342 751891 1692182 1659876 408493 405862 580131 581196 734930 713320 728590 737457 748301 757350 714878 793056 2266136 2390789 1345691 1116181 646687 636388 767915 765061 787405 793396 787358 799847 919812 910448 6081328 6270281 39.85 70.7 2
13:31:17 2024-01-23 818710 816073 191092 186693 327945 333830 378943 374328 219873 216154 282031 285494 326170 331940 5527429 5930566 7962979 7739198 1430014 1481916 289388 252080 282698 283278 336377 330140 310331 312790 207054 207703 791554 761422 1665850 1653353 408493 405790 578079 584406 731869 709115 732927 737457 747390 757495 717017 791935 2254273 2403389 1339706 1119364 652787 630952 767370 770405 784168 788761 793129 801785 911168 911963 6046461 6274756 39.85 70.7 2
13:31:18 2024-01-23 829095 818158 190491 186973 327371 333974 377733 375489 220312 216340 282031 284107 327156 330926 5542129 5972336 8056126 7761903 1449930 1481916 286308 254851 283024 283410 338448 329440 311086 311800 207638 207771 797902 758156 1670758 1664596 408653 403936 580423 583544 728497 714404 732964 731732 751156 761346 710625 790771 2257490 2369428 1332697 1133128 648622 635599 774497 765874 781910 793432 793084 795316 914505 918442 6046575 6275175 39.85 70.7 2
13:31:19 2024-01-23 825213 816041 191398 186534 327945 333902 378302 375489 219816 217480 281072 287886 326064 332359 5537254 5956524 7999176 7751039 1439030 1482027 291700 252994 281407 284614 336613 329440 312032 311546 207492 207345 799380 754069 1684480 1663415 406179 404541 580542 580369 733370 713357 726824 733812 752221 757386 711164 796516 2257490 2381595 1312458 1122245 647610 639219 770538 765604 783984 793432 786204 794751 918256 910556 6046537 6275175 39.85 70.7 2
13:31:20 2024-01-23 820859 816045 191092 186850 329637 333577 378583 374258 220180 216909 279599 286525 326064 331543 5533842 5919339 7908482 7706618 1408502 1479812 287177 252994 285964 284215 335636 329440 311296 312055 207054 207703 789967 757821 1695393 1657704 407045 403368 574779 580980 731764 705992 727342 733807 747901 757350 718581 796275 2256493 2386667 1360851 1116181 649271 637848 765737 765604 784168 788965 785931 802393 917172 909352 6046499 6280538 39.85 70.7 2
13:31:21 2024-01-23 826920 819745 190922 186922 328291 337217 376951 375053 220572 217177 281144 284038 326135 328395 5537544 5943864 8033814 7748867 1431226 1479812 291664 252185 281372 283242 338650 327400 311997 312677 206657 208138 789631 758779 1696916 1660329 407913 401793 577224 581869 726779 709799 728590 732641 745470 763934 715348 790734 2248367 2369921 1341360 1128689 650469 636502 770267 767500 778257 790638 793129 797050 911264 914546 6032785 6278502 39.85 70.7 2
13:31:23 2024-01-23 828157 818464 191184 186290 327724 333685 376528 374293 219565 216827 279419 287683 327446 330172 5524463 5940707 7985675 7743055 1434107 1481916 287234 252185 282938 283919 334591 328473 310109 311813 207054 206412 794728 754908 1683549 1660442 405891 403900 579719 580938 731251 711232 725791 731549 751114 756799 710381 794710 2256850 2384975 1341360 1122558 645765 637288 769553 764518 783859 791056 786040 792950 922337 914364 6063710 6272982 39.85 70.7 2
13:31:24 2024-01-23 821193 819893 190456 186367 326851 333505 377978 375053 220488 216340 279635 285727 325608 331036 5533842 5906987 7921590 7700299 1408465 1479540 287129 252115 282938 283786 335600 328436 309821 311510 206909 207022 788380 759461 1673844 1651125 406179 403261 574779 582849 731187 708019 727342 733178 746035 755148 717452 795201 2256850 2390327 1350022 1116181 649083 637325 765737 765604 786050 788773 787611 799885 913169 910456 6052868 6274327 39.85 70.7 2
13:31:25 2024-01-23 826794 818621 190456 186367 325866 335863 376528 372056 219969 216874 279707 284038 326135 328432 5533842 5935301 8018468 7737814 1433082 1479812 287863 252185 282938 282072 338686 327169 310109 312019 206428 207668 785841 758156 1676256 1660062 408203 400540 574742 582435 725750 707287 728000 731426 745608 762856 715421 790437 2254198 2362840 1341360 1125690 650390 633542 769516 768450 779327 784346 793054 799544 910471 911780 6027747 6274327 39.85 70.7 2
13:31:26 2024-01-23 825890 818151 190390 186918 326599 333830 377661 373172 218883 217351 279599 289294 326205 328432 5512126 5922057 8031554 7762055 1434107 1480864 287234 252924 282140 283449 337665 327169 311051 311510 206909 207310 789967 748469 1704206 1673843 408203 400857 577633 579549 726264 710303 726824 728343 752221 757459 711127 793063 2263943 2368035 1323854 1125765 644650 636050 771745 762095 779327 793363 788061 792950 914469 910520 6037749 6265378 39.85 70.7 2
13:31:27 2024-01-23 816532 816414 190421 186659 325866 333794 378907 372091 219224 217351 279635 284279 326930 329436 5524463 5887422 7942260 7719057 1418574 1475579 287234 252924 282140 282938 335600 327608 309856 310646 206472 208138 809136 754908 1697079 1659145 407045 402658 574742 579549 728881 706286 725237 735369 747132 759053 717484 794536 2265672 2383425 1350022 1113444 647610 638312 764615 764518 783019 786432 785891 799885 912992 909279 6046428 6265378 39.85 70.7 2
13:31:28 2024-01-23 825613 818731 190122 186225 326853 335863 375963 372611 219565 215969 279635 283938 325907 327164 5524463 5934805 8008608 7745391 1435315 1479812 291664 252115 282938 281949 336342 326441 311523 310784 206609 207022 791318 759247 1694765 1660442 407045 400259 576407 582849 724722 709614 729826 730449 746330 757278 713377 789198 2254273 2374152 1339194 1128689 649083 634698 771708 765419 774948 788965 788516 795013 911078 914546 6014014 6270281 39.85 70.7 2
13:31:29 2024-01-23 828252 816414 190522 186367 326672 333902 375399 372056 219224 216305 278741 284864 325644 327895 5521612 5922057 7981363 7737814 1434107 1479812 287032 252150 281308 282952 334627 326441 310544 310095 206472 206412 789967 750607 1684962 1669096 406031 403099 578279 578519 726705 710303 723506 728724 749182 759126 710270 793063 2254273 2357354 1325752 1124160 643927 635599 768286 760042 779289 790079 786167 793031 915801 914546 6029053 6265378 39.85 70.7 2
13:31:30 2024-01-23 815372 816414 189823 185787 326590 333523 378230 372938 218883 216676 279599 284003 325188 329939 5524463 5885693 7936598 7728435 1424637 1475579 285481 252185 282539 282121 335565 327437 308235 312713 205893 206378 791554 751369 1692433 1660254 407045 403707 574589 577726 727818 706066 723469 733844 747168 755112 713736 792802 2259063 2373029 1321734 1111761 646687 630916 762995 762857 780802 784455 783803 797616 914432 906487 6042098 6260909 39.85 70.7 2
13:31:31 2024-01-23 820817 818155 189196 186405 325014 333794 377733 371795 219224 216154 279599 284867 326205 328432 5524463 5933114 7979974 7728737 1430014 1481916 286754 251378 282539 281519 337157 326114 311166 311261 205896 207426 796155 758156 1679030 1660213 407038 402566 574589 581196 723586 705213 727860 728613 744941 757386 713252 786102 2251335 2369921 1339194 1121759 646687 631754 765194 764518 774948 784310 792000 795637 906683 909316 6018315 6265378 39.85 70.7 2
13:31:32 2024-01-23 826980 817571 189226 186233 325014 333758 376528 372056 218168 216374 279599 284668 326135 328395 5524463 5895617 8056126 7765950 1452972 1479812 285267 254132 282464 281273 335965 326259 309462 310424 206401 206274 792546 751369 1700151 1669334 407913 400224 576000 578519 724722 710303 726824 728761 747168 757242 708332 787257 2254385 2360706 1339194 1125480 642096 630556 765737 761201 774911 791196 788516 792466 910618 911694 6033437 6269448 39.85 70.7 2
13:31:33 2024-01-23 820017 816414 189295 185783 328400 330737 377130 373172 218203 216120 278741 289294 324175 330912 5524463 5917474 7963091 7731967 1429465 1478953 285374 252080 281126 281379 337657 326987 310286 311805 204849 206378 786793 750072 1701614 1660213 406179 400857 572606 576981 726820 707086 722553 731819 747300 754844 710123 790771 2256850 2379141 1341360 1110038 642096 633799 761370 757829 780802 788661 783803 792987 911849 906561 6072548 6255999 39.85 70.7 2
13:31:34 2024-01-23 815952 817571 189226 189834 324876 331238 377697 373729 218238 215035 279671 284149 325153 329705 5514808 5924679 7970878 7734991 1428757 1481060 285940 252702 282865 280201 334591 327437 307233 311756 205932 206378 786793 758232 1724120 1650888 408203 400893 571359 579549 724722 704179 727520 729446 742760 754581 711164 783775 2248889 2383536 1311133 1117771 643927 629183 761370 763435 777152 783206 787321 793024 903713 901470 6029091 6260909 39.85 70.7 2
13:31:35 2024-01-23 828157 818422 189226 189741 325014 332747 376264 373208 218695 215001 279599 284468 325153 328127 5516586 5958040 8047387 7773191 1454072 1479905 286360 255803 282938 280648 337694 324172 308235 310095 205893 205847 799592 753830 1699481 1664596 407334 400224 576407 577872 723111 709799 727342 728244 744592 756248 705680 783762 2252042 2360429 1326200 1125480 642553 630147 765171 760050 774911 790638 788516 789540 909136 911963 6029175 6265378 39.85 70.7 2
13:31:36 2024-01-23 824636 817571 189823 187286 325901 330737 375435 372911 218203 215935 279599 289258 324210 330948 5531099 5924028 7976344 7737814 1432816 1481916 285481 251378 281904 281091 336668 327608 307233 310060 206182 205701 787092 748819 1678964 1659876 405603 402092 576000 577427 728881 708290 723655 729446 746772 748445 708332 788451 2260063 2381595 1313253 1112413 642096 632902 763531 756758 781547 788965 781537 792704 910451 906642 6081290 6265378 39.85 70.7 2
13:31:37 2024-01-23 816532 817571 190122 189670 325599 331740 377432 372938 218203 214932 279402 285526 325073 329623 5537254 5920904 7936346 7730083 1424675 1478052 286508 255299 282738 280773 335791 327437 307733 309626 205279 206309 786793 759242 1660603 1646327 405603 401774 573047 581196 726779 704179 726824 729537 740915 754311 710381 783775 2242875 2388441 1344132 1116181 646649 630556 760828 764518 777382 783206 783542 792950 902733 901434 6029613 6255999 39.85 70.7 2
13:31:38 2024-01-23 827260 818158 189261 189745 325010 331740 376365 374149 218451 214828 279419 285432 324786 328286 5537254 5943855 8031668 7751054 1442634 1479812 287324 255479 282140 280271 334591 324532 308200 310273 206472 206136 791554 757071 1681928 1659876 405891 401428 576000 580372 722599 708290 726307 724053 743836 752954 705181 783738 2244370 2369921 1328366 1128689 643927 629183 765737 761201 774948 784455 783901 788381 904445 909958 6019948 6270281 39.85 70.7 2
13:31:39 2024-01-23 825536 817629 190085 187119 326708 332639 374132 374258 218099 214932 278989 285610 324000 327749 5524463 5929607 7970878 7728435 1434107 1479812 285517 255767 279545 281519 334322 324460 308235 308186 205315 205524 786793 749219 1690101 1669096 404741 400578 573084 574391 721541 705749 718823 724053 745645 754311 706253 788451 2253643 2349814 1330215 1119364 640272 632454 765737 756384 774487 784418 783803 789238 911911 908637 6037749 6280538 39.85 70.7 2
13:31:40 2024-01-23 816537 816377 189157 187159 324942 331597 375221 369839 218029 215634 277814 289334 323914 328104 5524463 5891518 7897255 7709678 1407425 1475685 287234 255731 279653 281091 333902 324568 309156 309626 205279 206022 786793 757821 1692685 1650951 403882 399662 571335 578728 726779 700061 719370 728244 742527 748445 710123 787816 2244472 2369626 1341360 1112413 645230 633799 760293 758350 777419 782106 782252 793031 908004 906834 6051217 6264464 39.85 70.7 2
13:31:41 2024-01-23 827568 819045 189157 187418 325010 331740 372038 372149 218381 214828 278489 284548 324891 327432 5529486 5956985 8018744 7732295 1429187 1475842 286392 252522 281235 280429 333586 324424 308270 308186 205244 206022 794543 757071 1689265 1655599 404454 400295 572643 579549 718342 702153 723692 724053 738603 755112 708332 783775 2244370 2360701 1334863 1125480 643927 630593 765171 761237 770529 782032 785256 792704 907126 909904 6015786 6263550 39.85 70.7 2
13:31:43 2024-01-23 825800 816409 188937 187422 324726 333288 374239 373202 218016 216120 277423 285285 325188 324528 5520523 5929300 8020826 7747193 1443540 1475616 283777 251413 279617 280063 334627 324424 307303 310346 205208 205701 787983 748683 1686607 1669096 405603 400295 572606 574307 719431 705249 719407 724053 744941 754626 706253 783836 2252779 2351481 1310337 1121759 638231 629220 765171 756162 773985 788214 782539 788233 911689 910549 6037471 6257081 39.85 70.7 2
13:31:44 2024-01-23 816389 816414 189187 189334 325014 331238 376365 369695 218168 215035 277423 288852 323688 328236 5525952 5888442 7902886 7695534 1405810 1475579 286830 255335 279617 281056 333866 324496 307940 308222 205244 205701 797768 754988 1689983 1653353 403273 401428 570526 576129 724722 700861 718860 726696 742637 748445 710381 788070 2247564 2375768 1339194 1113351 646410 632609 761911 760694 777667 779755 782264 791679 906556 902847 6046037 6255999 39.75 70.7 2
13:31:45 2024-01-23 825805 819621 189230 189365 325005 332243 373119 370056 218346 214633 278509 284074 323688 327201 5511151 5910068 7992298 7728855 1431226 1475708 285552 252328 279653 279775 335791 323439 308235 308222 205279 205701 802542 757071 1681998 1655350 404454 396524 568145 577872 719150 702116 722590 722481 738749 752954 706253 783342 2244921 2365683 1332697 1125765 643927 630856 765700 761776 770091 783212 783803 787224 902427 909186 6009718 6270281 39.85 70.7 2
13:31:46 2024-01-23 825800 815836 188628 186861 324785 332279 372857 370056 217864 214633 276185 289017 323236 324492 5524463 5925169 7972017 7728435 1432059 1475579 285045 255299 278455 280236 333866 323439 307733 307255 204920 205062 787785 748683 1689594 1666963 403559 399166 571359 571853 719431 702189 717259 723604 746109 751817 707128 788220 2247857 2346335 1327300 1119579 639143 629183 762990 753799 772248 784211 779243 784880 910618 901506 6037749 6260909 39.85 70.7 2
13:31:47 2024-01-23 815099 815254 188636 189171 325014 330737 374275 369947 217526 215001 277423 284867 323166 327372 5524463 5887536 7902886 7709401 1405810 1475579 285646 255299 279545 280236 333866 324460 308502 308222 205064 205701 797768 754908 1676299 1655350 402630 400861 569718 576464 726857 700935 720474 726586 741818 747610 710270 787840 2244435 2367982 1323854 1110038 643927 631677 758003 757868 774948 779900 780020 792919 906683 902847 6029091 6255999 39.85 70.7 2
13:31:48 2024-01-23 821193 811450 188632 189374 324028 332783 373679 370020 217981 214599 277654 284145 323914 324455 5524463 5917961 7990708 7728775 1428993 1475579 285481 255299 279581 279384 334627 322949 306804 308257 204597 205701 791318 754908 1675948 1659258 404160 399809 570452 575982 719624 701083 722644 725998 741061 755305 709337 782623 2238759 2362318 1334863 1119364 643011 625493 762140 758975 769402 779900 783803 788418 901425 901434 6001137 6251537 39.85 70.7 2
13:31:49 2024-01-23 825218 816148 188597 189360 324024 331740 373714 372149 217526 215035 277332 284069 324965 324492 5516586 5922057 8046780 7750940 1447676 1475879 282877 255839 279617 279811 334627 323439 306804 308186 204779 207027 785206 748536 1688393 1671710 404344 399058 572147 574196 719624 704076 720072 720366 739251 752425 707165 783762 2244509 2348147 1341360 1121759 637321 627335 762450 753562 770258 782104 781575 786070 905363 901470 6029091 6260909 39.75 70.7 2
13:31:50 2024-01-23 816523 815836 188597 189303 325014 329488 375435 372149 216851 214966 277034 283870 322941 326436 5520523 5892199 7919757 7701074 1411203 1474224 284876 255299 278651 280240 333685 324172 308502 310309 204742 206062 837502 753905 1729103 1657850 402484 400789 568911 572293 720521 701083 718348 728761 740915 747247 709374 786708 2247210 2361202 1350022 1105308 639363 630593 756517 756384 773812 779900 774681 790776 902769 897650 6029091 6251537 39.85 70.7 2
13:31:51 2024-01-23 819950 815836 188040 189506 323010 331740 374275 369947 217526 214301 276998 283672 323688 323891 5520523 5925532 7973647 7726782 1425936 1478052 284361 251812 279365 278167 335754 324280 306658 308980 204493 205564 797768 754069 1708486 1654420 405028 400876 570415 574428 719661 700089 723655 726954 737246 752715 709374 777997 2241956 2360701 1334863 1115387 640272 625505 756517 754980 770529 779900 783803 789577 898873 902847 6008883 6246620 39.85 70.7 2
13:31:52 2024-01-23 823461 816414 188040 189338 323988 329773 373154 370056 216480 215001 278244 282376 323201 324564 5516586 5901551 8037435 7769914 1454952 1481060 281945 252524 279437 279411 335754 323751 306340 307720 204418 204778 783619 748819 1699919 1666963 404741 399730 570526 574962 719661 704179 719407 721933 740696 753511 700030 782623 2244370 2351298 1324034 1122245 637321 626392 759718 754241 768277 783830 783803 783841 902696 903238 6011861 6256445 39.85 70.7 2
13:31:53 2024-01-23 816532 816414 188632 189303 325014 328941 374346 372149 217153 214966 277034 283672 324965 328933 5525952 5916676 7919809 7725559 1411857 1474441 284902 252310 278383 279384 333866 324424 306802 310053 204455 205667 814255 753830 1682974 1654315 401419 399730 568106 571853 720521 700089 717512 725667 738785 746196 709374 785829 2241280 2362876 1350022 1106882 640272 629923 755445 755711 774398 775513 774681 790776 902696 897614 6029185 6247079 39.85 70.7 2
13:31:54 2024-01-23 821156 816414 188074 186108 323046 331776 372596 369947 217526 214117 276998 283672 323688 326037 5520523 5937169 7962477 7706505 1427115 1475616 284410 251283 279293 279812 333866 322459 308465 307255 203669 205278 810802 757071 1672643 1660817 402666 396619 568911 574464 716569 699096 718350 720366 734477 752715 704147 779215 2235569 2357354 1326200 1119364 641639 625529 759217 756089 765997 775513 780426 783767 898873 900129 6001137 6251261 39.85 70.7 2
13:31:55 2024-01-23 825467 815258 188006 186104 324024 330737 371742 370056 216851 214266 276024 284069 322941 324419 5529448 5924028 7976887 7706694 1434643 1477901 281945 251991 278651 278601 333649 324244 306550 308222 203739 204675 789967 748281 1679891 1655350 401419 400013 568471 571976 721195 700089 716492 726696 742001 746160 705144 783738 2244472 2362840 1331885 1105430 637776 628471 754733 754241 773348 775441 777613 790366 904357 898516 6028556 6246620 39.85 70.7 2
13:31:56 2024-01-23 821089 816409 186863 186500 322484 329738 373679 368799 217491 214266 276962 283410 324965 326412 5518389 5938244 7977702 7729806 1425936 1480161 284601 251283 278615 278466 335791 321898 308429 307220 203882 205028 789706 754988 1668746 1655599 402630 396777 568069 573986 715554 699096 717259 720330 729949 752715 705144 779917 2241610 2351481 1332697 1117771 642096 625505 758669 760520 765728 775369 781500 787813 898800 902847 5999450 6242591 39.85 70.7 2
13:31:57 2024-01-23 825805 815570 188001 186108 323983 330701 374058 369695 217645 216164 275971 284561 324965 324347 5518389 5927790 7962791 7706618 1432059 1474459 283706 250960 277832 279362 333595 322459 308538 306825 204526 204741 796155 749756 1666530 1659876 400141 396777 570930 571976 719661 701083 714382 719541 738603 747774 701161 783775 2244370 2347876 1327828 1116181 637321 627298 760791 750895 769365 781818 774478 783705 906445 902209 6020449 6246620 39.85 70.7 2
13:31:58 2024-01-23 814210 816467 187868 185949 324690 329559 375035 367547 217352 214495 275971 283892 324507 326218 5515084 5904943 7880164 7690920 1411516 1475681 285499 251071 278651 278501 333125 323403 306802 307220 203918 204675 794543 757870 1680939 1641437 400779 400295 569718 576129 720485 700585 717259 724603 730237 743955 702048 779141 2241465 2381595 1297616 1110038 642096 627060 755308 758535 774487 775405 777510 788038 894581 898516 6033361 6261564 39.85 70.7 2
13:31:59 2024-01-23 828238 816340 187937 186113 323585 329559 375300 373129 217131 214083 277388 282311 322196 324239 5526907 5950830 8024462 7737537 1443672 1479812 284140 250858 279509 278008 333866 323403 306658 305829 204561 203756 816779 754984 1668207 1657962 402630 396885 572147 574391 717585 701584 719370 719541 729949 748373 700664 777239 2241610 2360701 1339706 1125442 640272 625505 760794 755311 767660 782106 785450 782590 901425 902847 6049523 6251112 39.85 70.7 2
13:32:00 2024-01-23 818262 816033 187907 186042 324417 327644 374239 372149 216144 216164 276712 282341 322161 327591 5532656 5898689 7930942 7700299 1419297 1474752 282841 251637 277565 278359 333866 322423 306802 308851 202637 207027 800903 751679 1687583 1650656 400177 396885 566463 571976 719661 696588 715436 723467 737364 743955 706217 783738 2234764 2359493 1341360 1106095 638231 627335 753803 753525 771621 775369 773938 789802 904666 898658 6044340 6244685 39.85 70.7 2
13:32:02 2024-01-23 827568 816414 187416 185592 323046 331455 373074 369947 217305 218112 276768 281799 321952 324492 5515084 5934805 7996406 7711299 1430950 1475579 285045 250894 278651 277621 333347 321446 308538 306789 203918 204357 785007 754988 1668342 1653241 401419 396849 570526 573544 717314 700585 717222 718521 735022 747211 700889 774579 2238390 2357603 1324034 1123879 640272 625505 759710 756199 767758 780710 779058 781810 897310 904287 6026099 6269457 39.85 70.7 2
13:32:03 2024-01-23 822327 815689 188267 185289 323772 327715 374094 372004 216782 213603 276114 282346 321194 327396 5515084 5908082 7943981 7719057 1432021 1476998 282841 251283 278187 277621 331847 323931 306334 305829 203882 203756 791554 747612 1688959 1651200 400779 400295 570526 571976 720448 701083 717748 722444 738142 743996 701161 779141 2247290 2369921 1328366 1110174 636376 627208 754770 752625 773739 779755 776614 789314 906556 896263 6046424 6246620 39.85 70.7 2
13:32:04 2024-01-23 815363 816463 187352 185592 323010 329975 373119 369651 216445 213637 276114 280626 322196 324455 5515084 5919602 7958998 7751434 1424675 1475579 282130 251106 278223 276779 333866 321898 306334 307255 203276 203791 791318 753503 1679690 1650656 403237 396777 566996 573602 714505 696058 717222 720293 729971 751234 702084 774450 2241956 2362318 1321869 1113206 638231 622668 755371 754057 765691 774169 779206 782582 897310 898331 5990880 6246620 39.85 70.7 2
13:32:05 2024-01-23 824713 814100 186829 185588 321996 329168 374240 369911 215475 214599 276114 281629 322196 326269 5515084 5895655 8024462 7737814 1452694 1478725 281086 251283 277796 277199 333613 321446 306442 306043 203739 203756 787785 745476 1677612 1664596 402593 396461 568471 571165 715284 701083 716492 719541 741303 751426 700705 781257 2246369 2343002 1344132 1119579 634602 624619 756517 754045 765728 781888 776884 783705 900039 900225 6037180 6242890 39.85 70.7 2
13:32:06 2024-01-23 811869 815258 187437 185588 323005 328671 374021 367396 216445 214266 276114 282970 321936 324492 5515084 5886620 7893534 7684509 1405810 1475773 284574 250894 276944 278237 332351 322423 306550 306746 202637 204357 794543 753910 1670629 1650999 398976 396813 564827 571976 719513 696795 716562 722026 735968 744978 706160 781249 2244645 2369921 1260412 1108458 638231 627208 753511 752033 770529 774169 773927 787064 899790 892456 6027747 6237241 39.85 70.7 2
13:32:07 2024-01-23 821126 816414 186897 185588 321056 329702 373183 367691 216480 218112 276078 281876 321677 322418 5496327 5912056 7957000 7701187 1427115 1474602 283750 250506 278223 277621 333595 322960 306802 306825 202637 206181 809136 754908 1668475 1650925 401500 396173 568764 575235 714322 697959 717912 717355 733738 749293 700977 776070 2233510 2356096 1315372 1119364 639363 623734 757463 755711 763522 775369 774681 781403 894401 899553 6000299 6242165 39.85 70.7 2
13:32:08 2024-01-23 824713 814068 186892 185328 322520 328706 372657 368799 215509 213603 274812 283750 321194 325815 5511151 5912736 7936346 7709678 1434107 1474501 281980 250506 277565 277488 330522 322459 306334 306825 203597 204929 777717 748819 1684622 1655492 400358 398985 570085 571902 721670 701046 714197 719541 736554 739431 698867 779879 2234801 2356079 1330531 1110174 634150 625061 751518 747569 770529 775441 773927 783705 901786 893354 6046424 6232542 39.85 70.7 2
13:32:09 2024-01-23 814215 816152 191058 185588 321991 327185 374240 368504 215509 217995 276078 280591 321936 324419 5510874 5895693 7962672 7709678 1423866 1474602 282015 249732 277334 277008 333613 321787 306586 309566 202390 205866 812468 754069 1671523 1653139 400928 394190 565044 571976 711369 694509 717512 718263 733885 748337 703155 773993 2235766 2351481 1324034 1115387 638231 623293 754770 753706 763522 770871 776688 781403 891937 898627 5990018 6237241 39.85 70.7 2
13:32:10 2024-01-23 824359 815298 191049 185588 321056 329435 372131 368763 216110 213603 274391 281565 322161 322454 5511151 5912751 7968350 7719057 1432059 1478052 281804 250608 275811 279775 332747 322804 306766 305925 203064 205687 802202 745476 1742161 1664596 399858 394369 567266 568411 713421 698106 713293 716994 740800 745463 700167 777997 2241183 2338669 1345691 1112973 632797 625505 755846 747164 765148 775405 773927 780292 903070 898882 6028556 6246620 39.85 70.7 2
13:32:11 2024-01-23 813026 815258 186863 185324 322031 327679 373183 367102 216144 213637 275233 282376 321194 324419 5515084 5878251 7874703 7686923 1414964 1481060 282700 249414 278935 279024 331888 322279 305759 308524 202602 205288 794543 757152 1679852 1646341 400177 398848 566864 572697 716806 697787 718023 720330 731901 745227 701161 773834 2235098 2376771 1342497 1109248 637321 622851 751101 755350 767346 773116 776921 785980 892231 893731 6023440 6247079 39.85 70.7 2
13:32:12 2024-01-23 824590 815258 190790 185333 322258 327715 373443 369984 215475 217995 276114 280360 321229 326482 5511151 5936258 8027473 7790432 1452897 1478953 281699 249589 278239 278239 332891 320473 305472 306825 202993 204606 792930 749219 1682876 1660213 402646 396741 568106 570356 712412 699096 716492 718521 734441 747336 696556 776810 2235098 2342261 1321869 1116181 632456 620981 754337 747605 763522 775477 773938 780292 897491 897241 6019137 6232793 39.85 70.7 2
13:32:13 2024-01-23 815957 814993 186829 185069 321769 328186 372038 369391 215164 213603 275040 281447 320712 324419 5515084 5865439 7902916 7694888 1407417 1474752 283741 249767 276060 279739 329595 321410 305903 306500 202637 205252 782031 754908 1691192 1646104 399221 396146 563559 571570 717585 691948 710224 719541 733615 739467 701020 776856 2235098 2366561 1332697 1106095 636413 625505 751670 749833 768240 772470 771103 782590 894544 893731 6019137 6237241 39.85 70.7 2
13:32:14 2024-01-23 822876 815258 186829 185069 321056 328706 369966 366587 216144 217923 275269 282081 321194 322418 5513710 5941566 7995155 7709678 1436687 1478953 282806 249485 277565 281357 332302 322886 306334 305926 203276 204713 792930 754369 1685660 1650656 399012 396146 568508 571976 714777 698601 716492 714892 733071 742874 696779 772173 2230579 2353977 1313206 1121411 636413 621457 755846 751464 764606 775369 774681 776823 891973 899303 6019137 6233104 39.85 70.7 2
13:32:15 2024-01-23 818007 814100 190817 185038 321710 327723 372965 369911 215475 217959 275269 281201 322996 327105 5518389 5886392 7921590 7711299 1419297 1473658 281086 250506 275637 277008 331578 320473 305903 306746 201331 203756 797626 749537 1684436 1649486 398937 395553 559095 568741 715554 690971 710224 718224 733885 745530 701161 777997 2238005 2357354 1311133 1100713 636413 625505 751556 749833 766070 771925 769971 781477 896185 893731 6023440 6227863 39.85 70.7 2
13:32:16 2024-01-23 822876 816463 190848 185324 321052 328742 369641 367110 216539 215182 275864 281079 323140 322801 5513581 5910031 7996406 7706467 1431226 1475676 282841 249521 276944 281357 331883 320473 306802 305926 202637 204535 802542 755125 1668995 1650888 398976 396146 568238 571976 713458 697118 715982 714386 732581 745227 697049 773311 2230579 2354014 1319703 1121759 637321 622851 755846 752033 764642 774241 774644 776823 889339 897614 5994697 6251537 39.85 70.7 2
13:32:17 2024-01-23 821085 815308 187868 184171 322759 330012 369785 368691 215371 215253 275126 282483 322578 324347 5511151 5912736 7933148 7709678 1432059 1474528 281095 249732 276944 276699 330558 322423 304757 306825 202637 204569 779280 745476 1683704 1654175 396696 396849 566463 568705 718879 696588 710187 718224 734441 739359 698867 774579 2234801 2354411 1324034 1103068 632347 623734 747113 747164 765728 772536 769386 783743 898512 889490 6027747 6237922 39.75 70.7 2
13:32:18 2024-01-23 820017 815144 187659 185482 319648 330516 373038 366372 215371 214951 275040 281018 321194 321406 5515084 5916780 7966338 7719057 1425936 1472896 281747 249521 276678 281761 333360 319468 306334 306523 201824 207323 794349 754908 1663233 1649486 399221 393743 563993 571570 709288 693000 714146 714892 729633 743991 698111 773311 2218497 2344820 1321869 1117771 636413 622851 754233 751347 760247 770835 773927 776860 892341 896604 6003647 6242005 39.85 70.7 2
13:32:19 2024-01-23 823537 814923 186756 184108 321586 327150 369929 367727 215440 217923 277183 282279 322006 323891 5513710 5895655 7927020 7700299 1424675 1474597 280240 249732 276060 281124 331310 321446 304044 306825 201965 204569 788380 745476 1663041 1650656 399221 396813 565394 567863 715554 693037 710187 717680 734173 739359 698111 774542 2234838 2363207 1326200 1100713 631898 623734 747297 747164 765728 774109 768840 783444 899827 892795 6015786 6235252 39.85 70.7 2
13:32:20 2024-01-23 821190 815258 190755 184438 319118 330985 371805 365451 215475 217618 274462 280969 322734 322697 5511151 5916260 7945671 7709678 1427115 1473704 281980 249346 276096 281124 330558 319208 306334 306141 201965 205000 807471 754908 1664262 1650656 399221 393155 565663 571570 710059 693037 713875 713302 729633 745227 696815 772211 2228993 2342261 1319703 1118567 636413 621934 754770 753562 762406 774510 774441 778809 887934 897167 5997720 6238122 39.85 70.7 2
13:32:21 2024-01-23 821193 816414 186863 183828 322027 325743 369605 368511 215233 217959 274427 281447 322006 324455 5507221 5895580 7927020 7709678 1424675 1473556 280707 249732 276060 281182 330612 321898 303830 306559 201965 204139 794728 745476 1674715 1650656 398937 396813 564827 567863 716569 695037 712318 719541 730237 738282 697086 774542 2240909 2360701 1328366 1103919 632456 623478 746892 747127 765691 774072 769998 783593 898653 892162 6018315 6237241 39.85 70.7 2
13:32:23 2024-01-23 817222 816463 187627 185376 319566 327185 373183 366587 215475 217465 274391 278923 320935 325092 5515084 5915393 7945671 7700299 1424675 1473414 281550 249521 276060 281182 332891 318502 305043 306825 201331 205144 812468 754586 1675252 1650656 399221 393155 562063 570356 710441 690447 712281 715472 731504 743955 700167 773311 2232577 2353019 1319703 1116387 636413 619958 753161 748993 761901 770690 773376 777965 892341 894696 5985737 6246620 39.85 70.7 2
13:32:24 2024-01-23 823500 813534 190452 184522 319790 327715 369966 367396 215509 217995 273552 282116 326072 321894 5516586 5924679 7962829 7695534 1427659 1472657 281131 249346 274373 281464 332356 319208 305903 304730 202001 204569 804181 745476 1682569 1659876 398937 393190 565663 565385 710328 694545 708065 712798 735821 745162 697333 777619 2235346 2337063 1325975 1113206 631552 623734 753659 745047 762406 773963 769413 774547 898873 894696 6028556 6237241 39.85 70.7 2
13:32:25 2024-01-23 811906 814105 190585 184155 320530 328186 372131 364391 215106 217618 273552 281688 322232 325981 5507221 5878903 7857802 7684810 1413721 1470566 282064 248157 276060 277458 329311 320437 304080 306357 201930 204139 777270 754908 1657763 1639226 396959 395274 563993 571165 716524 693793 713266 718300 727355 739794 696409 773124 2229206 2369921 1315372 1102916 636338 622118 746929 749796 765728 766499 770553 781291 886751 886901 6009718 6218983 39.85 70.7 2
13:32:26 2024-01-23 824363 815574 190416 184318 320050 328186 368817 366587 215199 213747 274427 279843 326266 322454 5501779 5910031 7982973 7684547 1427153 1472657 282015 247873 276060 277848 329880 319468 305688 304780 202319 207023 797626 754908 1667192 1650999 399221 396221 567343 571976 712461 692891 713182 713354 728839 741708 695389 769285 2222664 2346784 1289930 1119364 634602 619629 754770 751421 761361 773016 773376 774417 890591 893731 6006252 6237241 39.85 70.6 2
13:32:27 2024-01-23 821190 811736 190813 183513 321056 327723 369893 367727 214808 214348 273971 281482 321328 323399 5511151 5895617 7917695 7689321 1424675 1472657 279902 248541 274987 277458 329048 320473 303048 305710 201648 203962 788380 746669 1685896 1653139 398654 395445 565081 566403 714322 695805 711234 717502 733885 738336 692968 773600 2233510 2357354 1294170 1102342 629656 621018 747297 744519 766430 773016 767129 781477 897528 883515 6037749 6227863 39.85 70.7 2
[truncated: 151,361 more chars]
