# Supplementary material for: Methods for Estimating the Detection and Quantification Limits of Key Substances in Beer Maturation with Electronic Noses
Source: Sensors (Basel). 2024 May 30;24(11):3520. doi: 10.3390/s24113520 (PMC11175341; doi:10.3390/s24113520)
Supplement: Supplementary file 1 [file sensors-24-03520-s001.zip › Data/Acetaldehyde/raw data/Day 1/500ppm3.txt]

Time Date R01 R02 R03 R04 R05 R06 R07 R08 R09 R10 R11 R12 R13 R14 R15 R16 R17 R18 R19 R20 R21 R22 R23 R24 R25 R26 R27 R28 R29 R30 R31 R32 R33 R34 R35 R36 R37 R38 R39 R40 R41 R42 R43 R44 R45 R46 R47 R48 R49 R50 R51 R52 R53 R54 R55 R56 R57 R58 R59 R60 R61 R62 T01 H01 Phase
09:56:00 2024-01-23 727944 714050 214397 209837 345470 354994 382596 378853 242147 238010 297100 297603 332370 336231 4436531 4775043 6920925 6650371 1238879 1298520 321025 282320 302692 300800 355905 348710 333807 334556 226008 229192 747818 713092 1594771 1547041 473400 468525 682786 691835 869645 839381 898274 912512 953875 966650 928873 1036963 2300005 2416021 1315253 1164331 752849 737981 905320 903902 949416 959217 987239 1005938 1131086 1127999 5215559 5396160 39.65 70.6 1
09:56:01 2024-01-23 725451 714050 214242 210381 345958 354957 382814 381752 242324 237573 294267 296215 332637 336998 4439571 4766475 6929204 6668639 1245458 1299478 323014 281839 300328 303987 355370 348216 333843 334591 225973 230657 741096 707746 1608181 1549237 472728 468850 679887 685758 872642 846197 898274 905208 957298 964665 928836 1032393 2295625 2409176 1324670 1156665 755832 733233 904482 908296 954386 957452 986647 1002430 1134410 1131201 5276910 5417255 39.75 70.6 1
09:56:02 2024-01-23 727935 715061 213756 210166 344492 355260 380906 377787 239215 237274 297324 298049 333942 335975 4442739 4763088 6902818 6682627 1257082 1300438 319759 283431 300574 303027 356476 348710 333807 336613 227959 228996 737612 702710 1593937 1558457 473400 471575 682786 685721 870882 848601 898274 903939 955264 964701 934308 1029386 2299732 2429286 1334877 1153864 758407 742125 902479 901479 955503 962333 984925 999541 1125264 1133951 5256118 5394832 39.65 70.6 1
09:56:03 2024-01-23 719707 715160 214179 210521 345465 354994 382007 378356 241113 237843 297609 296250 332637 338541 4439571 4689687 6845696 6687397 1265595 1299478 319734 282963 300574 303311 356213 346668 336206 334018 226709 228836 740053 703212 1612478 1567677 474411 467351 684727 685721 862202 848601 906497 903939 947426 964593 935301 1038479 2307607 2430868 1376697 1145632 752923 742125 902479 901702 952791 965957 988962 992338 1120660 1129598 5216750 5404198 39.65 70.6 1
09:56:04 2024-01-23 717594 715572 214401 209196 348409 351893 383085 376618 239616 237607 296694 299443 330911 338577 4439571 4746071 6826624 6669311 1277405 1300438 318569 283431 300574 302354 358089 347724 335732 337107 225973 229192 738624 701709 1601881 1572135 476469 468046 684098 687812 864686 843729 905043 907799 948770 967074 940938 1040405 2311488 2428061 1309668 1144523 750574 743182 906607 897864 948743 966641 994618 998115 1116044 1124809 5155788 5394935 39.65 70.6 1
09:56:05 2024-01-23 720665 714555 214388 209218 345565 353920 382007 378658 238153 238783 296694 298084 331871 337584 4439571 4762316 6798648 6650447 1268621 1300438 321025 281808 302444 301859 358089 348216 335732 333516 227414 228676 744341 711300 1619642 1562889 474749 468814 686110 693382 861555 841768 907439 914280 948279 965703 940306 1042934 2310385 2429787 1304122 1147340 750781 740376 908283 896783 946653 965957 991693 1001038 1118797 1124809 5147282 5402549 39.65 70.6 1
09:56:06 2024-01-23 718103 715066 214849 210023 345010 353956 382579 379069 238119 238080 296904 298695 331906 339574 4433244 4757446 6807973 6649882 1264977 1300363 320990 281786 304815 302354 357586 348216 335732 333866 227061 228801 744341 710282 1592392 1558457 474749 468814 686110 693382 862811 841657 907439 911717 947315 961021 936191 1044424 2306558 2418370 1328436 1155019 751404 738503 908541 901305 946019 963050 994592 1003036 1125264 1120766 5173449 5398682 39.65 70.6 1
09:56:07 2024-01-23 718302 714050 214393 209877 345565 353920 381196 378443 238884 238045 297114 299933 330911 338301 4439571 4824519 6901227 6650371 1253501 1296643 321025 282607 300820 303013 358665 347687 333843 335565 227584 229262 744919 707746 1597071 1557352 477121 471546 681271 691761 869608 841768 902771 913012 954377 962288 930191 1044031 2300005 2397031 1341619 1156665 748637 735835 911529 903902 943582 955678 995337 1003036 1124731 1120766 5173449 5402535 39.75 70.6 1
09:56:08 2024-01-23 720488 713549 214401 209886 346607 354456 381196 378925 238884 238045 296657 299968 331871 336486 4439571 4817670 6876712 6631124 1249523 1300438 321025 282567 300856 301859 358665 348216 333049 335600 225781 229192 728451 709413 1638625 1556654 476103 469876 680815 691197 867106 842965 902790 913159 951105 955651 930228 1044072 2303278 2397581 1324670 1160476 749705 735830 910632 903902 943582 955678 992435 1001611 1126288 1121595 5182855 5402535 39.65 70.6 1
09:56:09 2024-01-23 725451 714555 214401 209187 344527 355747 382004 378961 238153 239189 296425 297944 332905 335464 4433367 4794292 6873027 6636128 1247741 1295688 320990 281742 301736 301365 358089 348710 333627 337621 228228 228980 735229 710790 1632311 1556958 476103 472096 682749 693199 870263 839381 897093 913159 957572 962488 930228 1038479 2303809 2412595 1321044 1164331 750104 737397 908914 905829 947398 955570 988258 1005900 1130431 1126614 5197953 5402535 39.65 70.6 1
09:56:10 2024-01-23 724658 713761 214393 210205 344973 354743 382274 381214 242083 237843 297485 296250 332405 336522 4423892 4766201 6919878 6649882 1236163 1298249 320504 281474 305067 302530 357946 349837 333807 337419 228228 229086 737194 712830 1593746 1548308 475764 472241 682786 691835 869645 843217 897093 912512 955264 965284 932937 1037000 2300005 2416021 1332558 1165715 751171 737397 906607 903902 947398 957524 987517 1004538 1131270 1127446 5211072 5398696 39.75 70.6 1
09:56:11 2024-01-23 722535 714054 214101 210569 343484 353956 382816 379069 238188 236577 297609 297598 331906 336122 4433244 4754779 6912449 6668639 1248480 1300312 321750 283183 301768 304057 356083 348070 335696 338614 227584 230267 736219 707746 1639378 1553643 473400 472552 680815 685721 871370 847398 897751 907387 956620 970195 930925 1033203 2294951 2410885 1322786 1161022 755832 735830 904036 907612 952828 955606 984599 999878 1135480 1130747 5271080 5404198 39.65 70.6 1
09:56:12 2024-01-23 727820 714560 214401 210205 344522 355999 382274 377486 239250 237310 297187 298084 332869 333577 4439571 4734454 6877677 6649955 1258008 1298575 320657 283360 302880 303808 357121 348637 333807 337086 227584 229227 744919 703713 1601981 1560691 474411 468886 681818 686766 873362 848601 898274 907003 956620 970231 935637 1033938 2300005 2416021 1328436 1153376 754756 737397 902718 906473 956592 963231 982427 1000325 1132072 1134378 5224348 5380764 39.65 70.6 1
09:56:13 2024-01-23 727421 715061 214393 210347 343493 355496 382007 377787 238884 238010 297187 296285 332940 337242 4427504 4717935 6876308 6673664 1258486 1298575 319393 283325 303525 303275 356476 352237 333807 336071 228713 230037 740959 702710 1597286 1558457 474749 473018 682786 687289 870882 848601 898442 904954 953912 964737 935637 1029460 2300005 2434461 1342702 1150100 758101 739852 899878 901628 955200 965275 983163 997442 1125264 1132348 5239288 5385467 39.65 70.6 1
09:56:14 2024-01-23 719439 714551 214397 211194 343493 351857 383085 378925 238188 236849 297682 298049 330911 339611 4430205 4686832 6837531 6669122 1262095 1297652 320468 283048 303850 303240 356898 347358 336444 336466 227026 228766 742912 705856 1593883 1558457 472057 471881 686073 685721 867736 848601 903718 903939 948308 972975 937993 1032393 2297259 2434461 1323963 1147340 754756 742280 902078 898607 955267 966641 988925 995165 1123668 1127105 5220477 5393156 39.65 70.6 1
09:56:15 2024-01-23 717553 716587 213725 209837 346050 354152 382814 376618 239582 237939 296940 299652 333870 338265 4443623 4728943 6840300 6678018 1266498 1298447 320776 282501 302666 304129 356440 347687 336444 337144 228228 229192 738624 701209 1603434 1567677 473400 468440 684727 686505 863388 848601 906333 905066 948098 964593 936968 1039961 2300005 2421802 1339736 1141262 750320 738503 906607 898644 950090 968694 992398 998115 1118753 1127999 5178027 5383777 39.65 70.6 1
09:56:16 2024-01-23 719702 712039 214388 209152 345565 353884 383356 376618 238963 238080 297077 298708 333870 337256 4443088 4758565 6808701 6650492 1274967 1300401 319499 282810 305469 302706 358089 348463 335732 334287 226675 227738 742368 706363 1601698 1566565 476220 468778 687568 691835 862129 842462 907626 910499 947426 965015 939705 1041655 2309278 2431009 1326553 1154197 751848 741229 909187 900322 946268 966641 992398 1003936 1118753 1126403 5145233 5393194 39.65 70.6 1
09:56:18 2024-01-23 715453 714560 214849 209802 345823 351821 382007 380924 240775 238500 294147 300889 332230 339428 4437056 4759643 6808701 6640227 1264902 1300363 321702 281671 302692 302531 356476 348463 336681 334261 227220 229192 742912 710790 1595808 1558457 474749 468814 686073 691835 862165 841768 904707 913159 948770 963921 936968 1043213 2306558 2421802 1328436 1156665 750776 738503 909187 903902 947361 963912 996046 1004464 1125264 1119901 5155712 5383777 39.75 70.6 1
09:56:19 2024-01-23 718378 714551 214361 210249 348902 351496 382596 378853 238747 237869 293804 299600 332679 340186 4436531 4813291 6874165 6650182 1257119 1298520 322979 281671 304097 302779 356512 346668 334569 334521 226481 229905 732370 711809 1603601 1558457 474675 468010 684241 691307 865913 842965 905043 911605 951032 963885 934308 1044774 2303278 2403117 1394352 1155842 749705 739494 909187 902232 947361 961121 995300 1005241 1125264 1121522 5171428 5388515 39.65 70.6 1
09:56:20 2024-01-23 718577 714837 214112 209732 346460 353775 381859 378781 239078 237869 294468 299721 330841 337511 4424309 4808926 6868097 6645354 1256223 1300092 322489 281707 304171 302779 357515 346632 334309 334521 226008 229905 745510 711300 1616002 1558457 474749 467315 682786 691307 866528 842788 905155 913159 950322 962524 934284 1044774 2304917 2397581 1430732 1156390 748852 737921 909187 903902 946268 962479 996755 1004464 1125264 1120729 5154789 5399170 39.65 70.6 1
09:56:21 2024-01-23 716061 715527 214742 210354 346933 351713 384767 381032 238815 238010 296904 298049 331639 339799 4436531 4755450 6840955 6640503 1258362 1300401 322943 281636 302429 302319 356476 346596 336681 336466 225973 229227 744919 710790 1582217 1558457 474749 467315 684454 691344 864686 841768 903382 913159 948272 963921 934308 1044737 2301511 2409176 1328436 1153376 751848 738539 909654 899595 947361 963195 996755 1005695 1125264 1121897 5145463 5395763 39.65 70.6 1
09:56:22 2024-01-23 716571 714441 213898 210319 345212 351749 382274 379069 238119 237763 294863 298919 330876 339611 4437094 4789546 6855461 6631276 1257119 1298520 321964 281768 304713 302070 357515 348463 334569 335754 227379 229227 739119 711809 1610417 1558185 474749 468742 685588 691835 864037 841233 907626 913159 949444 965284 936968 1044737 2303278 2409176 1328436 1155842 752385 741937 910481 902781 949416 963231 996755 1006656 1128007 1124582 5165285 5395763 39.65 70.6 1
09:56:23 2024-01-23 716408 714054 214854 209837 345529 351496 382471 381177 238615 237808 297114 298954 333906 340083 4439571 4811003 6887957 6649882 1255327 1300401 322943 281742 302196 303240 357264 346632 336681 335530 225973 230396 745510 710790 1617026 1558065 474749 468010 682786 691307 867143 841233 901419 913629 951068 962488 935637 1047085 2306558 2397581 1428776 1155842 749705 737700 910481 903902 946194 965010 998851 1006769 1127625 1123599 5176390 5393156 39.65 70.6 1
09:56:24 2024-01-23 716534 714461 214573 209802 346535 351857 381734 378997 239113 238010 296904 299897 330876 338541 4430205 4822109 6891902 6621587 1254367 1298520 321964 282532 301278 303275 359459 347887 333843 336542 227745 229227 744919 707746 1587182 1556958 476365 468742 682301 691835 869645 841233 903867 915106 953127 962524 931313 1043993 2306558 2403389 1307819 1159140 750776 737176 914340 907576 946231 962279 996750 1007489 1130871 1126256 5164044 5404717 39.65 70.6 1
09:56:25 2024-01-23 722724 713549 214393 209222 346500 355496 381734 378925 238188 238045 296867 298989 332370 335938 4430205 4821176 6891902 6631088 1251309 1297563 322000 282922 301736 303027 359170 348216 333807 336307 225973 229227 743469 707746 1588976 1555852 476329 471881 681818 691835 869645 841171 899794 915756 953839 961130 931585 1041729 2304917 2402932 1334477 1160514 752385 737649 913076 907762 946231 961598 993611 1006769 1127086 1124809 5170650 5402535 39.75 70.6 1
09:56:26 2024-01-23 725358 714477 214393 209148 345600 355496 382274 378961 238188 238748 293010 298710 332637 335464 4436531 4794292 6913358 6621587 1251309 1298520 321025 282567 301278 302071 359170 348710 333807 336307 225973 229227 744919 706735 1652998 1556958 476329 471539 681818 693802 871228 841171 901939 915106 955228 962896 931585 1041484 2307607 2402932 1309668 1159966 750776 737884 913727 907725 946231 961048 994592 1004501 1128810 1125121 5186269 5402535 39.65 70.6 1
09:56:27 2024-01-23 723534 714560 214397 210179 346607 355496 382274 378961 238849 237843 296620 299862 332646 335975 4430205 4811835 6892389 6640503 1251715 1298520 320669 282567 301525 303275 359712 347687 333843 336578 226417 229227 744919 707746 1588878 1556958 476329 468742 682301 691835 869028 841865 899386 913159 953839 965019 934321 1045842 2306283 2401970 1295201 1159966 752079 737847 912572 906473 945596 960091 998573 1004464 1127921 1124014 5173449 5396384 39.75 70.6 1
09:56:28 2024-01-23 721481 713279 214401 210161 346607 355496 382274 379033 238849 238010 296620 299897 331906 336486 4442739 4812837 6892389 6631528 1250415 1296643 320990 282968 301489 302319 359748 348710 333807 336578 225973 229905 744919 708395 1613579 1558457 476365 471539 682786 693877 870882 841768 903393 915571 958253 964906 931438 1044424 2307094 2411242 1322786 1159966 751848 737921 911740 909167 948289 955678 992435 1006656 1134484 1126403 5180847 5402535 39.65 70.6 1
09:56:29 2024-01-23 723803 714555 214401 209183 346380 355747 382274 378961 238849 239118 296620 298866 332637 336450 4433367 4809417 6882577 6640593 1247741 1299442 321512 283197 302692 301086 358665 349700 333807 336352 226008 229744 738624 710790 1615453 1555852 476365 472981 682786 694604 873946 841620 900840 916964 956472 965138 931438 1042896 2306558 2412595 1346615 1163839 754614 737921 910632 907762 948926 963195 991785 1007440 1129630 1128207 5182855 5402638 39.65 70.6 1
09:56:30 2024-01-23 726554 714796 215005 210308 343489 355496 382814 381214 242189 238045 297535 297148 332905 336998 4436254 4756943 6920925 6640503 1238879 1296643 321025 282532 305252 302283 356512 347069 335732 335565 226675 229227 738624 712075 1586948 1546105 475764 473359 685167 693728 872084 842965 900840 913012 958275 969352 931548 1039220 2300005 2416021 1315253 1165990 755944 737870 909919 906207 950090 955606 988962 1009670 1132875 1129041 5209103 5393156 39.65 70.6 1
09:56:31 2024-01-23 722535 713549 214397 211159 343444 354743 382274 381214 238884 237239 297609 297563 332405 337548 4427152 4745401 6912674 6659261 1240093 1298520 323697 281671 300856 303951 355940 348710 335732 334591 226675 230263 739625 711809 1619415 1548792 473490 471430 681781 689441 872084 847775 900953 910130 957977 964701 932991 1035449 2293993 2412595 1324670 1162675 757449 736875 903999 908795 954386 955570 985300 1004501 1134603 1129998 5265617 5398682 39.65 70.6 1
09:56:32 2024-01-23 723256 714555 214056 210525 343489 354456 381734 378961 239416 237274 297114 297456 331906 337256 4433367 4747930 6892719 6650220 1245458 1296643 322000 282567 300328 303951 355905 347960 336097 338577 227906 230581 746981 707746 1597251 1552100 474074 468706 681781 688460 871333 848601 898274 913874 957388 971565 931585 1033938 2296589 2406431 1300424 1159372 755832 736060 903358 907500 952828 955606 984599 1002943 1135443 1130711 5267505 5402535 39.65 70.6 1
09:56:33 2024-01-23 726865 715066 214112 210170 345010 355496 382274 377787 238884 237274 297059 298084 332869 335464 4430205 4731927 6873251 6659261 1253098 1294889 320019 284050 302807 302990 357014 347667 333771 336507 227906 229086 728275 702323 1614621 1557791 474749 472277 682786 687739 873946 850800 899556 906510 956620 974206 935301 1033938 2298371 2425241 1347256 1151736 756102 737059 905015 904917 955540 965275 982427 998189 1127921 1135661 5235548 5393156 39.65 70.6 1
09:56:34 2024-01-23 722784 714560 214397 210317 343422 351533 382007 378356 238684 237808 297645 296905 332637 339611 4427152 4666173 6826624 6668639 1264811 1301237 320479 285739 301594 303431 355263 349700 336645 336668 227309 229051 744341 705222 1593369 1558457 472728 473150 688143 686729 866528 848601 906115 908832 951068 974387 938066 1035412 2300005 2432734 1418995 1147340 755294 740179 902718 898681 953811 966641 990885 996694 1124466 1129041 5220477 5393156 39.65 70.6 1
09:56:35 2024-01-23 717081 715061 214101 209872 346607 354456 383356 376654 239215 238010 296694 299652 331871 338301 4430205 4746071 6807973 6674170 1281068 1301348 318910 283838 304713 302849 359279 348563 336206 334556 227026 228836 740053 703834 1609952 1572135 475655 468814 688055 691761 866256 847398 907626 910536 946932 968447 940805 1041729 2309278 2425007 1332203 1144077 750776 744570 909187 899924 948743 964620 993848 1003220 1117170 1126403 5141560 5389310 39.65 70.6 1
09:56:36 2024-01-23 717631 714294 215027 209837 345041 354994 382883 378961 238119 238783 297114 298536 332646 338541 4430205 4744015 6801026 6659690 1273755 1302274 320562 283056 302656 302991 358665 348710 335732 337382 227309 228446 740959 706735 1592680 1564729 476781 468886 688055 693802 863461 843729 907364 913159 948770 965284 939435 1042471 2305724 2427564 1337853 1153376 753999 740705 910632 898681 947398 963912 997938 1003036 1123668 1124014 5162009 5389310 39.65 70.6 1
09:56:37 2024-01-23 713357 713284 214401 209877 345283 351821 382814 381214 240681 237677 297270 298501 330876 339611 4427190 4797235 6865668 6659690 1257119 1296643 321678 281742 302231 302955 358401 346668 335543 334521 226675 229262 728275 710790 1591500 1557352 475425 468046 684062 691835 865913 842462 906333 913159 948345 966650 935637 1047929 2303278 2406801 1347853 1155842 750856 738576 909187 903902 948743 963912 998250 1006007 1128810 1121595 5141020 5389310 39.75 70.6 1
09:56:38 2024-01-23 715490 713035 214242 210166 348902 351857 382274 379069 238188 238010 297270 298954 330876 340612 4437171 4766448 6847679 6640607 1254432 1302200 322391 281707 302692 303027 357550 348463 337157 336229 227220 229227 732906 710790 1601102 1558457 476103 468814 686110 691835 864073 841270 908598 913159 946932 965967 937658 1044774 2303278 2412595 1328436 1155019 753999 740741 914274 902584 947398 963912 998250 1004501 1124466 1121595 5140945 5389310 39.65 70.6 1
09:56:39 2024-01-23 713357 713279 214397 209872 345006 351785 382274 379069 238153 238010 293790 299161 333978 339317 4430407 4792132 6869267 6645317 1255327 1300401 323014 281707 302337 303275 357550 346632 335578 334591 226640 229905 734769 711969 1585031 1558457 475418 468046 684062 691835 866528 842462 905043 913159 951068 965015 935637 1047183 2303278 2401685 1413160 1155842 749785 738503 909187 903631 947398 963231 997539 1006723 1129594 1124014 5155750 5394921 39.65 70.6 1
09:56:40 2024-01-23 717405 713544 214401 210347 347425 353956 382056 378745 240775 237798 293731 299545 331766 337366 4443088 4822109 6884425 6669827 1251480 1296643 322000 282656 304281 303311 359748 348463 333843 339304 226043 229941 744919 707746 1595661 1557352 476880 471575 682301 693802 870063 841270 904124 916236 955942 963921 931622 1044311 2304917 2406801 1342154 1159372 750781 737397 911924 907612 946690 960091 993200 1007515 1129594 1127410 5182855 5398682 39.75 70.6 1
09:56:41 2024-01-23 727940 713544 215529 210249 346901 355816 383356 378817 238085 239215 293841 297909 332764 336268 4433244 4786131 6863926 6635767 1247741 1296643 321512 282567 302692 302494 358665 347069 335732 336106 226709 229262 738624 712815 1616385 1548139 475425 473687 682786 694516 872642 842462 901075 915756 957977 964629 934308 1038659 2300005 2418370 1320903 1165990 755683 736345 907635 907762 952828 955606 988221 1007477 1135443 1130747 5256198 5403896 39.65 70.6 1
09:56:43 2024-01-23 722724 714883 213954 210767 346937 354885 383049 382219 239113 237300 292795 297563 332905 337548 4433911 4757202 6919878 6649882 1233454 1300363 322453 281707 302727 303240 356476 346825 335732 334591 226709 230299 738624 711061 1588734 1548308 473400 472552 681818 689313 870680 847398 901112 910536 958657 970231 930925 1038479 2293993 2409176 1324670 1162675 758101 736449 905052 908795 954183 955678 986075 1001611 1137126 1133149 5265478 5406893 39.65 70.6 1
09:56:44 2024-01-23 727660 714519 214259 210359 346937 353775 381014 378997 238918 237274 297682 298049 333978 337402 4430205 4748023 6902556 6668639 1253956 1294889 321025 283467 300785 304450 356476 348710 335732 336613 227263 229941 732370 703713 1621069 1555852 474749 471575 682301 687252 873880 848601 894180 907537 957461 973011 934308 1035524 2296738 2412595 1328436 1155019 755832 737921 903764 907812 956555 963912 986075 1003122 1134899 1137640 5244853 5405195 39.65 70.6 1
09:56:45 2024-01-23 726904 716086 214254 210326 344522 355999 382007 377464 239147 237642 297847 296868 333674 336176 4430205 4694616 6845275 6650371 1257119 1296457 318768 283467 301736 303311 357550 347140 335732 334591 227061 228836 740959 703212 1608914 1558457 473289 474021 687568 690854 869645 848601 905043 907848 953875 975766 940842 1032430 2300005 2440216 1344073 1147340 757989 745098 902718 902665 959310 967863 990885 1003122 1130068 1137405 5231501 5393156 39.65 70.6 1
09:56:46 2024-01-23 715950 715568 213765 210756 348907 351857 382543 379033 238849 236577 292831 297734 331871 339317 4423995 4671468 6826624 6678018 1264655 1298557 321512 283034 300574 305129 356512 347724 334569 334591 226709 229593 750718 701209 1630846 1567677 474411 468778 686110 687776 865913 851014 907664 911918 948345 970231 939471 1040425 2303278 2425241 1372859 1142451 750856 742125 909579 904917 954386 970679 994618 998003 1125190 1131201 5211072 5394935 39.65 70.6 1
09:56:47 2024-01-23 719493 715568 215226 209802 346607 353920 384442 377751 238849 238944 297077 299617 331871 338504 4430651 4739304 6807973 6668773 1277941 1298483 320764 283864 302451 303915 358629 347112 336444 335530 227026 229905 735322 701709 1609178 1572979 476103 468742 685551 687739 866528 848601 908921 909090 951032 964665 944896 1042971 2309278 2425241 1335969 1146976 752385 746460 910153 899484 954146 972128 998889 1003786 1121568 1130601 5140945 5393156 39.75 70.6 1
09:56:48 2024-01-23 721481 715572 215084 209811 346050 354667 383116 378889 238650 239286 297114 298954 331906 337511 4427152 4756383 6803849 6649989 1271335 1300364 321025 283170 303579 303240 358593 348710 336681 336466 227891 228996 747200 707746 1592915 1562889 476103 473382 688055 693802 864686 843692 908696 915483 950117 966650 939398 1044774 2310903 2434332 1335969 1150614 752923 746685 913076 902455 951670 972128 996562 1003182 1118753 1129998 5155939 5398282 39.75 70.6 1
09:56:49 2024-01-23 719439 715052 215000 209772 345529 354994 382812 378284 238119 239489 297535 299372 331871 338504 4427152 4752157 6808701 6649989 1272242 1298520 320954 282532 302692 303204 358629 348710 336444 334521 227732 229157 736731 707746 1621986 1565111 476103 471539 689031 693802 865642 844925 909345 915756 950117 967074 942316 1047376 2313682 2429787 1330320 1153079 753999 742695 913076 899881 948743 966641 995300 1006619 1122002 1127999 5146981 5383777 39.65 70.6 1
09:56:50 2024-01-23 713389 713549 214401 209842 345529 351857 382007 381214 238153 238010 297746 298919 333713 340575 4427152 4769958 6815974 6640503 1262890 1300401 321964 281707 302692 303240 358053 348710 337157 336466 229741 229192 740053 710790 1598341 1562889 476103 471539 688055 693802 864686 843692 911632 918198 949970 968447 940975 1047451 2309568 2427044 1307819 1156375 753677 742879 911924 901702 950278 968694 998213 1004464 1120660 1129004 5143171 5393156 39.75 70.6 1
09:56:51 2024-01-23 713899 715213 215000 210135 345287 351893 382847 381214 238153 238080 297535 298710 333635 340092 4430205 4757214 6836757 6635826 1259021 1300401 322751 281707 302692 303240 357767 347724 336049 334556 227414 229905 744919 712584 1585825 1558457 476103 468778 687082 693802 867736 846569 910106 918362 953496 968410 939637 1050019 2310385 2408775 1332203 1156665 753003 744240 913219 904917 950090 965275 1003184 1007440 1126288 1124809 5140907 5393156 39.65 70.6 1
09:56:52 2024-01-23 716571 713544 214401 210161 345551 351821 382544 381214 238849 238080 298031 299897 331613 339611 4427152 4792965 6874165 6649882 1256223 1299442 322656 282765 304603 304165 358341 347687 336049 335565 227414 230622 746981 713092 1600210 1558457 476103 471546 686639 693580 869631 845967 906605 917058 955531 968666 939600 1050075 2309004 2410853 1372529 1156665 752079 738175 911529 904768 950090 965275 1000861 1007477 1127921 1126403 5162009 5383777 39.75 70.6 1
09:56:53 2024-01-23 717012 713279 214840 210530 347364 353884 382814 381214 239163 238010 297535 300774 332370 339057 4436531 4804637 6878724 6649882 1254432 1300401 323469 282638 304935 303275 358341 347970 335543 335530 226675 230657 746981 710434 1594223 1562079 476211 468634 685701 693236 869608 846569 907514 917021 955191 965698 935265 1050075 2309278 2403389 1430732 1156665 752385 740888 912572 907542 949416 965957 1000423 1007477 1132875 1124809 5164044 5393156 39.75 70.6 1
09:56:54 2024-01-23 718614 713540 214393 210347 347398 354957 382274 380909 238884 238045 297114 300809 331906 337511 4433367 4825595 6883517 6640503 1253501 1296643 322642 282532 302196 303275 358629 347159 336681 338358 228228 230373 742019 711809 1585031 1558065 478826 470543 684204 691687 870845 845524 904852 915106 956620 965175 936302 1049327 2306558 2402692 1407258 1156665 751571 737921 913256 906473 947398 963231 998250 1009670 1131270 1127200 5171428 5393156 39.65 70.6 1
09:56:55 2024-01-23 720665 713544 214393 210347 347688 355747 382814 379033 238849 238045 296867 299933 332370 336486 4427479 4822109 6892869 6631519 1253463 1296643 321964 282567 302160 303026 359460 347887 336335 339574 228228 230283 744919 710434 1604859 1560282 478484 468634 682786 694372 870882 843729 907348 917710 956620 965015 935654 1049327 2305961 2405737 1341619 1159966 751853 737921 913256 906862 947361 961157 993848 1007440 1133679 1127337 5177146 5402535 39.75 70.6 1
09:56:56 2024-01-23 724791 713544 214393 209143 346328 355999 383356 378961 238849 239321 296730 299532 332940 336450 4427152 4798014 6892869 6631389 1250415 1299437 321714 283815 304603 302990 360400 349663 335696 337452 228713 229729 746369 707746 1625257 1556958 477114 472945 682712 695777 873187 841233 903718 917543 959337 966650 934308 1044886 2307637 2412595 1311517 1161848 753003 737921 913219 909099 950090 965275 994618 1010390 1133679 1130711 5181739 5402638 39.65 70.6 1
09:56:57 2024-01-23 727664 714555 215005 209218 345010 355999 383085 378637 238119 239524 297535 298049 333405 337236 4421164 4785020 6887957 6631519 1251442 1301291 321821 283502 302513 302848 360111 350444 335696 337417 228228 229870 735765 707468 1665633 1557634 478484 472945 682786 695503 873880 844127 902395 918272 958657 966650 934308 1043311 2307637 2414307 1320903 1159966 751171 739494 913039 909136 949416 963195 993909 1010390 1134484 1130711 5185456 5402638 39.65 70.6 1
09:56:58 2024-01-23 727585 713544 215485 209842 345010 355999 383085 379033 238153 239524 297746 298049 332940 336998 4427190 4785020 6876712 6640825 1247741 1300251 320847 283289 305395 303062 358629 348117 335732 336578 227026 229658 738624 713853 1600363 1546592 474749 474101 684098 693802 873880 845561 902395 915756 957424 971565 934308 1041455 2300005 2421802 1319020 1166607 759071 737921 908541 910425 954861 960853 988962 1007477 1140427 1134754 5257822 5393156 39.65 70.6 1
09:56:59 2024-01-23 725591 714592 214065 210534 345010 355496 382274 378961 239616 237642 297691 298396 332602 337548 4414540 4730186 6912561 6649993 1246264 1300423 323925 282695 301525 305129 356440 350049 336444 336271 227026 230657 736131 709037 1599143 1548792 474074 472981 682301 688788 873880 848601 902358 911828 962325 974387 934308 1039961 2297259 2415749 1326553 1159372 757989 737921 906607 910462 956592 961157 988925 1005999 1139582 1135557 5258099 5393156 39.65 70.6 1
09:57:00 2024-01-23 727421 715302 214401 210490 345010 355999 382814 378320 238918 237642 292711 298501 332905 335428 4417999 4744691 6893804 6659261 1249373 1298249 321738 284050 302880 304592 356476 348710 334274 337594 228067 230657 740569 705222 1599751 1555852 474749 472241 682786 687776 875120 851951 899720 907848 959494 975076 935654 1038479 2295625 2416021 1328436 1156390 755608 737921 904036 909780 957950 965275 988962 1003036 1135443 1137167 5243106 5393156 39.75 70.6 1
09:57:01 2024-01-23 726788 714560 214393 210494 345520 355999 382889 378320 238884 238010 297609 298049 335868 336731 4427322 4730193 6884867 6650295 1259814 1298575 320468 284099 303395 304700 357407 348710 333843 337630 226008 229941 746369 701709 1603900 1558457 475425 473316 684454 688788 873880 850375 901716 909172 957461 975766 937328 1039961 2303155 2416021 1328436 1156665 755645 738188 906607 909817 957950 963912 988962 1004264 1137089 1136362 5252053 5393156 39.65 70.6 1
09:57:02 2024-01-23 728373 715066 214455 210530 345278 357007 381971 378320 241113 238253 295056 298708 335868 335793 4424223 4748670 6873251 6664137 1254890 1297652 320622 284334 303199 304200 357586 348170 333843 337630 226008 229905 744919 703713 1604852 1558185 475425 472277 682786 688788 873880 850375 901038 907848 959531 975766 938030 1039961 2300005 2425241 1330320 1153376 759071 741791 907710 906853 958629 964584 987443 1000825 1132875 1139790 5235548 5393156 39.75 70.6 1
09:57:03 2024-01-23 722209 713544 214401 210525 346619 356353 386079 378673 239944 237939 292385 297008 333533 337329 4424223 4708631 6878612 6659690 1254372 1296643 320990 284086 302733 304664 357550 348710 335732 337665 225973 230234 746369 703713 1595493 1558457 475425 472611 682786 689313 873880 850375 901075 910536 958816 975766 935301 1039961 2303278 2416021 1309668 1155019 755832 737095 905052 908942 957950 966641 987480 1001611 1133800 1137303 5224348 5398682 39.75 70.6 1
09:57:04 2024-01-23 725833 714317 214604 210578 346937 357007 384442 378781 239513 237869 294675 298813 333766 335757 4417689 4706403 6845275 6649882 1258877 1296606 319983 283971 301489 304165 357586 347104 335732 335565 227414 229192 742368 702710 1611794 1558457 475425 474357 688055 690854 869793 848601 902060 909172 955942 977667 940805 1035449 2300005 2443681 1334477 1147340 757877 745024 903999 903592 959310 964692 991785 1002504 1127958 1134754 5226149 5394417 39.75 70.6 1
09:57:05 2024-01-23 718614 715568 213614 211049 346464 353739 384442 378817 240214 237204 297535 299933 331906 339574 4424084 4699177 6827019 6678018 1270044 1298520 321808 284379 300785 304236 358665 348216 334569 337621 227026 229941 740053 700709 1616242 1572135 477462 468850 687082 689802 867143 850375 911008 909854 951068 971602 943554 1042471 2307637 2421802 1341619 1144077 752645 742622 910632 901305 954183 972315 998250 1001573 1121244 1130711 5161126 5397474 39.75 70.6 1
09:57:06 2024-01-23 718540 715495 215271 209698 346186 354994 383152 377428 238849 239118 294184 299605 332869 338541 4411488 4747869 6801252 6659979 1273755 1296643 319051 284303 301736 303275 359495 348710 336444 336071 227026 229941 738624 702043 1593466 1572135 477077 468886 688055 691835 867180 848601 907364 913159 952452 970195 944896 1044812 2309278 2432734 1334086 1147340 752923 745553 911924 901268 950090 970185 998250 1006656 1123689 1131090 5131663 5386330 39.65 70.6 1
09:57:08 2024-01-23 718493 714555 215005 209877 346571 354994 386079 381032 238119 238783 297274 298884 333978 338764 4423995 4758070 6798648 6645618 1263104 1300438 322489 282567 305252 303168 358629 348710 337085 334018 228121 229905 742912 711300 1626225 1560966 475655 471611 688055 694789 866528 844962 910360 915682 951068 964629 939398 1049050 2309278 2421802 1370940 1157201 751848 740888 911924 907612 951670 968963 1003184 1007328 1127625 1127127 5167024 5383777 39.65 70.6 1
09:57:09 2024-01-23 713899 713544 214821 210394 345525 351857 383356 382292 240944 237798 297609 299408 331871 338223 4417497 4792965 6869267 6649882 1255327 1299478 323961 283083 304603 303951 358089 348216 336591 335565 227061 230460 733800 712075 1609700 1558457 476103 468814 686151 693802 867180 845598 906983 917058 956620 964629 938066 1049497 2305998 2406801 1374378 1156665 752385 743710 915241 908259 952791 966568 1002490 1009462 1133286 1127926 5171428 5391907 39.75 70.6 1
09:57:10 2024-01-23 717558 713549 214849 210352 348651 351605 382814 381214 238918 238783 292675 299862 331906 341095 4420840 4792688 6869267 6645139 1255327 1298249 322728 282651 304713 303951 357586 347687 336320 335600 227061 230692 741096 711809 1587182 1558457 476103 468814 686110 693802 867180 847127 907439 917058 953912 964629 938783 1047968 2305998 2405094 1374378 1160236 753999 743710 913076 908907 952483 966568 1002453 1008764 1127049 1126403 5163392 5381082 39.75 70.6 1
09:57:11 2024-01-23 716061 715572 214388 210530 345556 351857 383791 381214 238884 238045 297609 299443 330946 340612 4420840 4802437 6864038 6649882 1253538 1297600 323733 283061 304331 303951 358125 348216 335578 334591 227061 230657 736219 711809 1583010 1556248 475764 468778 684834 691835 869028 845598 907626 916311 953912 966650 936664 1050862 2311868 2421204 1334086 1156375 753461 738065 912831 904768 951670 966641 1000423 1007515 1125264 1127962 5135734 5389310 39.65 70.6 1
09:57:12 2024-01-23 713357 713549 214401 210530 345556 351857 380866 381214 238153 238045 297609 298989 331906 338223 4420840 4792965 6845275 6640401 1253818 1298557 323014 282656 304713 304200 358125 347159 335614 336106 227026 230692 739119 711061 1592181 1558185 476103 468778 684727 691835 869645 845598 907626 915756 956620 966431 940231 1050637 2311488 2404399 1413126 1156628 751848 741071 913256 907612 950090 965275 1000317 1009633 1131270 1128394 5160357 5393156 39.65 70.6 1
09:57:13 2024-01-23 718577 713549 214703 210494 347165 355496 382274 381214 238884 238080 296977 300845 332405 338271 4427152 4816194 6873251 6635767 1253501 1297652 322525 282999 302160 303951 359748 348463 336444 337121 226516 230754 743469 707746 1596873 1557352 477151 468850 682786 693802 871333 846197 904483 919434 957756 966613 936931 1050787 2311488 2406107 1345386 1159966 751848 739383 915203 910309 948743 963195 996083 1009670 1134899 1129041 5173449 5393156 39.65 70.6 1
09:57:14 2024-01-23 723756 713040 214860 209218 346642 355999 382814 378997 239215 238835 296904 298989 332905 336486 4420840 4790886 6882577 6607389 1245345 1297600 322000 283431 301984 303027 359784 349231 335732 337630 226675 230495 746369 707746 1639494 1555976 477827 473687 684241 696693 875191 846569 906026 919513 959300 968703 936657 1044812 2309278 2412595 1335969 1159372 755078 739725 913256 909817 950090 965694 992435 1013502 1134484 1133951 5182855 5387233 39.75 70.6 1
09:57:15 2024-01-23 726558 713040 215005 210525 343528 355780 381703 382292 238153 238080 297682 297806 332940 337584 4414540 4747930 6906648 6626354 1235247 1300438 322226 283205 304078 303204 356547 347140 336444 336342 227220 229941 738624 712075 1601226 1548308 474749 473869 684690 691761 873983 848565 904894 913049 959300 972829 934271 1038696 2296738 2416021 1324670 1164331 759071 737930 910444 911828 955200 962515 991785 1007477 1142082 1135557 5267505 5393156 39.65 70.6 1
09:57:16 2024-01-23 725860 714290 214101 210565 345565 354994 382274 378658 239966 238010 297609 298536 331906 336522 4420840 4742858 6873251 6650182 1251233 1295810 322751 284334 300856 305129 357586 352700 334300 337630 225973 230334 742019 705350 1597034 1557634 475244 472836 682786 690423 876289 853437 903435 909817 961607 973340 935338 1042484 2300005 2418370 1307819 1153902 755645 740668 906607 907541 957950 964584 987480 1001573 1132998 1139827 5226149 5393156 39.75 70.6 1
09:57:17 2024-01-23 722572 715307 214393 210534 343489 354994 383188 378961 239250 238080 297719 297148 332940 338577 4414540 4668321 6835950 6649882 1259814 1296643 320019 284099 303703 303594 358125 348714 337121 338099 229850 228980 738140 703330 1621137 1561392 475764 475664 689483 691687 870680 850375 907626 911355 958657 973678 940842 1038479 2304317 2441948 1334477 1152556 759500 745024 905127 906473 959310 971629 991078 1001536 1130468 1138180 5239288 5385467 39.75 70.6 1
09:57:18 2024-01-23 718415 714560 214397 211708 345001 353956 382579 378997 239416 237642 292973 298954 332405 340612 4417689 4672454 6817299 6673255 1265557 1296680 322000 283219 303740 305773 357336 348490 337634 335965 227309 229764 743805 702323 1627871 1567337 474749 468886 688143 687812 867774 853437 909030 907169 953875 975693 943554 1041841 2302724 2427564 1380775 1142451 754331 738247 909952 903629 954861 973002 998287 1004559 1125264 1133149 5168076 5379938 39.75 70.6 1
09:57:19 2024-01-23 719639 714551 215000 210201 346642 354994 383188 378356 238849 239357 297187 299897 332405 338614 4414540 4745401 6791537 6649882 1278897 1301274 320254 285031 304713 304057 360183 348637 337157 336436 227309 229764 750718 701317 1597140 1574370 478186 471394 689031 691835 869645 848601 912170 913159 953912 971638 945845 1047869 2311970 2432734 1334086 1151736 753683 745024 913256 902621 952828 964692 998287 1007477 1125264 1127742 5141560 5383777 39.75 70.6 1
09:57:20 2024-01-23 714713 713544 214854 210196 345565 351929 382614 382292 238188 238783 297691 298919 331906 340853 4420840 4739646 6813195 6655210 1264692 1299499 322835 283545 304148 302781 358522 349663 336049 334521 227449 230299 746369 711809 1586905 1558457 476028 471881 688055 695777 867143 846197 911694 919041 953163 964701 940138 1050942 2309278 2418370 1374378 1156665 752923 740667 913256 906853 950127 964584 1000317 1010428 1132875 1124194 5163330 5393156 39.75 70.6 1
09:57:21 2024-01-23 718026 713540 214703 210525 347724 354994 382814 381752 238918 238116 297682 301513 332405 339094 4420840 4811928 6886144 6650177 1254890 1302274 322871 283400 302692 304664 358665 347724 334605 339094 227061 230692 739119 710790 1581752 1557634 477114 468850 684062 693310 871370 846197 904782 916407 956620 966650 936968 1050862 2309278 2399983 1415083 1156665 752385 738503 915853 909053 950090 966641 1001137 1010390 1134484 1127999 5171428 5383777 39.75 70.6 1
09:57:22 2024-01-23 721232 713544 214703 210317 347652 355999 382814 381177 239381 238010 297114 300774 333713 337236 4417811 4821101 6894259 6640825 1254890 1298575 322716 283405 304640 304842 360255 348710 336444 338104 228929 230622 735765 707746 1608209 1558457 478505 471539 684727 695777 873224 846197 904852 918967 959337 966650 936968 1050117 2309004 2402857 1372859 1160794 753139 740019 916504 908830 949416 965275 998012 1011111 1134484 1130674 5171428 5393156 39.75 70.6 1
09:57:23 2024-01-23 725353 715155 214401 209213 346602 355999 383085 379033 241452 239489 297114 298954 332905 336450 4424571 4818708 6884249 6640503 1255051 1300363 322167 283233 302692 304664 359982 347933 337396 336578 227026 230657 746981 711300 1597214 1556958 476666 468778 684727 691835 871026 847398 907626 917058 957977 967760 936968 1050867 2307637 2397031 1409214 1156665 752385 740019 915853 907500 949416 965275 1001137 1010390 1133679 1127999 5164044 5393156 39.65 70.6 1
09:57:24 2024-01-23 721204 714290 214401 209868 347648 355747 382814 381214 239416 238713 294147 299651 335600 336707 4424223 4811609 6853336 6631088 1253994 1297652 320740 283273 305363 304628 359712 348180 336919 337630 226768 230622 744919 710790 1601881 1556958 477754 468814 684727 691835 870680 848601 904856 917710 957977 966650 936968 1050862 2309004 2405094 1376697 1159140 752079 740019 915853 909556 949416 965275 999435 1010390 1133679 1127410 5164044 5393156 39.75 70.6 1
09:57:25 2024-01-23 723293 715302 214401 209833 347643 356503 383174 378745 241421 239241 294147 299792 332799 336304 4424342 4811722 6886144 6640503 1256204 1300438 322979 283489 304603 304664 359424 348463 337157 337594 226709 230657 744919 710790 1608178 1558065 478468 468814 684727 693802 872605 847398 907626 917710 958657 964593 936968 1050825 2309278 2404643 1345386 1159966 752923 738503 915853 910092 949416 965275 999711 1010390 1134484 1129839 5171428 5402535 39.75 70.6 1
09:57:26 2024-01-23 723808 713544 215000 210253 348198 356861 384332 381643 239513 239347 294257 299721 333731 336304 4427152 4798014 6892981 6631124 1251309 1298520 323204 283431 302692 304878 360835 349204 335969 338140 226675 230657 746369 707746 1591930 1557352 479510 472945 684727 695777 873880 844925 906002 919656 957388 964593 936968 1047831 2309278 2406801 1320903 1160985 755832 740019 915853 911108 950090 965275 995337 1012554 1134484 1133149 5170664 5398282 39.75 70.6 1
09:57:27 2024-01-23 727384 713528 215458 209374 346460 357260 384442 380996 239113 240091 294675 299267 334339 337236 4408291 4804974 6892389 6621746 1250415 1297652 322453 283431 304603 304200 360605 347104 335732 337358 227185 230460 747818 710434 1625263 1556248 478484 474357 684727 695777 875120 844925 905043 918353 960210 964399 936968 1044774 2309278 2421802 1336396 1165990 757839 740668 911924 910191 954861 963195 992398 1011870 1137089 1135557 5192746 5405195 39.75 70.6 1
09:57:28 2024-01-23 725827 713435 214924 211018 346668 355926 384170 382292 238815 239118 297875 298220 335631 338529 4417773 4756383 6902221 6630848 1237043 1296730 322000 282999 304577 304165 358377 347140 336681 337368 227061 230263 738624 712584 1590453 1544397 474749 474357 684062 693802 873880 848601 905043 915756 959494 974387 935637 1043213 2297259 2416021 1324670 1165990 759385 738018 909579 911754 955841 962887 991785 1007515 1142045 1137640 5259880 5386330 39.75 70.6 1
09:57:29 2024-01-23 725993 712898 214223 211159 345252 355496 382274 378637 240145 237763 298031 298710 332905 336998 4427152 4724779 6872990 6649882 1241903 1294889 324453 283533 303850 304842 356476 349700 336681 336578 226675 231016 741096 707468 1623987 1549237 474749 473687 682786 691563 876363 851014 903037 913159 963006 975766 936968 1041484 2298371 2416021 1330320 1159140 759071 737930 906607 913122 959310 965275 993724 1009613 1144738 1139586 5257942 5405195 39.75 70.6 1
09:57:30 2024-01-23 728586 715568 214401 210525 348413 355816 382544 378889 239651 238010 292724 299161 333766 336486 4417773 4738657 6883517 6649882 1254853 1296663 322000 284525 301701 305558 357550 349700 336206 338377 225973 230460 743469 703713 1603950 1555852 476103 472981 684727 689802 876363 852220 899423 911181 963006 973606 940101 1041692 2300005 2425241 1337853 1155019 760155 740522 907896 908942 960958 973507 988775 1006050 1134410 1143634 5238996 5389310 39.75 70.6 1
09:57:32 2024-01-23 723025 715380 214849 210499 344456 354994 383152 378709 241113 238045 293420 297148 332940 340092 4423995 4655855 6817299 6649989 1259814 1296730 320990 284064 302692 304878 358629 348678 334569 335565 228121 229905 748093 704719 1603507 1561779 474749 474357 690045 690854 870680 852220 908310 909172 957388 979259 945568 1041484 2304917 2443681 1335969 1149795 760502 746390 910027 906436 961318 972133 997462 1002933 1131675 1137057 5211072 5383777 39.75 70.6 1
09:57:33 2024-01-23 715453 710597 214397 211243 347541 354994 382007 378889 240317 238045 292470 299545 332637 339611 4421240 4681287 6826624 6668639 1269175 1300092 320669 284099 301736 305129 359170 348710 335578 336342 227185 229941 741483 701209 1604551 1573252 476703 471539 688055 690817 869028 852553 912935 911828 953875 974387 947706 1044812 2309278 2432599 1407258 1144246 755078 744349 911777 906436 957075 972128 998889 1003182 1127921 1133951 5209103 5388795 39.75 70.6 1
09:57:34 2024-01-23 718614 714555 214397 210023 347643 354994 382585 377787 239250 239118 297700 300809 332637 338212 4417773 4733559 6789323 6645618 1273983 1299442 319051 283467 304603 304200 359748 348710 334569 336578 227185 228685 748006 704339 1598855 1567677 477827 472611 690045 695283 867143 848601 913030 914280 951068 969474 946240 1051957 2321341 2435595 1337853 1150614 754538 744583 915444 902121 952791 972279 1000423 1009335 1125600 1130601 5137939 5383777 39.75 70.6 1
09:57:35 2024-01-23 714350 713549 215239 209868 346571 354994 383188 381752 238518 238748 297609 299408 332637 340575 4411475 4740302 6818053 6631124 1257466 1298520 323697 282963 303615 304664 358665 348453 336355 334521 227414 230460 737669 711809 1619343 1558185 476365 468886 687568 695283 869028 846197 912057 918198 955531 972101 944057 1054065 2313135 2417077 1332203 1156628 755083 742879 913256 906473 954183 970643 1003997 1011870 1132072 1129998 5164044 5383815 39.65 70.6 1
09:57:36 2024-01-23 716459 712535 215000 210534 346607 351893 383356 382292 239250 238080 297856 301266 331906 339611 4421210 4762725 6822540 6679662 1259296 1296643 323961 283148 303366 304200 358629 348710 336627 335565 227414 230657 740053 711809 1591160 1558457 476329 471881 687568 695777 869645 848983 911794 922291 957572 972137 940621 1053830 2313135 2411242 1315215 1156665 753999 745024 916334 908407 952791 964584 1001671 1014032 1132875 1127410 5171423 5383777 39.75 70.6 1
09:57:37 2024-01-23 718654 714050 215032 210499 347129 354456 382814 382022 239250 238776 297682 301724 332370 338577 4421164 4783586 6855461 6640597 1254853 1299478 323469 282999 302727 304664 358629 348453 336591 336542 227379 231016 740569 712075 1590479 1558457 475655 468850 688632 695666 872009 848983 909919 919669 957903 970762 942041 1053792 2309278 2406801 1398119 1158314 752923 741754 914553 907500 954146 966641 1002565 1011832 1133679 1128207 5154638 5383777 39.75 70.6 1
09:57:38 2024-01-23 718856 713040 214393 210494 347652 354130 383356 381214 239215 238080 297609 301478 332370 337548 4411678 4781699 6869267 6640503 1253538 1296730 323997 284014 302692 304592 358377 348216 335578 336578 227061 230657 736219 710554 1633347 1559854 477802 471696 686639 694789 872084 847251 906531 919669 957867 966650 935338 1049497 2307607 2406801 1376226 1156665 753562 746155 913219 908907 952828 966641 1003281 1011870 1132875 1125746 5158322 5383777 39.75 70.6 1
09:57:39 2024-01-23 718341 711528 215005 210521 347129 354994 382814 381214 239084 238045 297535 301266 332138 338062 4417773 4808403 6878612 6631124 1253098 1298575 322979 283431 302692 304664 360255 348710 334534 337594 226675 230732 742019 711809 1604160 1558065 478484 468706 685701 694752 875228 848491 907327 918316 957388 968703 939563 1049422 2309278 2397031 1349153 1159966 752923 738430 917155 910462 950090 965275 999711 1011870 1134484 1130674 5164044 5393156 39.65 70.6 1
09:57:40 2024-01-23 723798 713544 215005 210166 347688 354966 383356 378997 239250 239524 296904 299408 333978 336522 4420840 4785020 6883517 6612104 1246851 1294733 324133 283431 302656 304200 360835 350583 336645 338401 229579 230373 735765 707746 1655386 1558065 479510 474211 685701 695777 875120 844962 904109 922291 960173 964629 936968 1047085 2312290 2416021 1334086 1161848 755832 738539 915853 910499 950090 965275 996792 1010883 1135480 1133951 5182855 5389310 39.75 70.6 1
09:57:41 2024-01-23 724658 712987 215005 210530 344527 355747 381703 382562 240739 238080 292702 298049 332940 337548 4427152 4744561 6920925 6649882 1233181 1295810 322979 282985 306227 304306 359653 350693 337157 336471 227309 229799 738624 713341 1613269 1546105 476103 475028 685588 695283 876824 847398 905043 917016 961607 973369 936968 1043330 2303278 2418037 1320903 1165990 757877 740705 910632 908867 955877 963195 993909 1013315 1137162 1136362 5192899 5383777 39.75 70.6 1
09:57:42 2024-01-23 722499 713549 214397 211525 344522 355999 381703 382562 239616 238045 293626 298745 333414 338541 4417773 4747930 6910553 6654511 1241343 1300363 323949 282857 304455 305701 357407 350693 337121 337180 227627 230480 740053 711061 1602927 1549237 476211 474101 684241 691835 876363 850375 903191 913159 964445 973642 936968 1041484 2300005 2416021 1332203 1159140 759413 740019 907710 913122 959310 966641 992924 1007477 1142082 1136500 5246779 5383777 39.75 70.6 1
09:57:43 2024-01-23 727820 715066 214401 210530 345560 357007 381703 378925 239616 238080 297609 298989 333907 335464 4411678 4720112 6854600 6669465 1254853 1297615 320918 284627 302053 304985 357946 349911 335732 338650 226675 230299 742912 703871 1616848 1558065 476103 474357 684098 689691 876363 852897 901381 911828 961607 973413 940805 1040741 2304917 2434461 1338790 1153376 760155 743969 907896 907488 960672 964692 990372 1004501 1134484 1142284 5224348 5379938 39.75 70.6 1
09:57:44 2024-01-23 720665 713544 214397 211224 343493 354493 382847 379033 238884 238045 293510 299393 332405 340092 4408395 4655205 6838982 6654653 1258486 1298538 320326 284591 302196 304914 358413 348678 336444 337592 227732 229192 742368 702209 1617368 1560966 477462 475701 689031 691835 871333 851616 908921 913159 956035 973715 942885 1039999 2300005 2443681 1324670 1147340 758996 746081 904036 903902 962075 973002 992435 1001611 1131233 1136362 5213027 5374399 39.75 70.6 1
09:57:45 2024-01-23 716541 714551 213765 211220 346885 354707 382007 378997 239984 237642 297682 300809 332405 339094 4411198 4708543 6833391 6669122 1265520 1298520 322000 284170 303346 305809 358629 348710 336084 336578 227414 230373 739517 699712 1601956 1567677 475655 468850 688143 690817 869028 852897 911694 910536 955942 974387 945568 1044812 2307637 2425241 1341619 1144077 753683 746081 912300 903629 955163 974378 1001137 1007480 1124466 1133149 5139940 5383777 39.75 70.6 1
09:57:46 2024-01-23 719193 714555 215303 209872 347129 355747 384032 378961 238884 239560 297609 299557 332869 338577 4417852 4728757 6818774 6659261 1276491 1300088 319475 284702 302656 304200 360871 349553 337359 336578 227220 229298 740053 701317 1600844 1572135 478542 473018 691024 693802 870063 850742 909382 915756 955264 973011 946018 1050113 2309278 2432734 1335969 1149795 754756 746611 915203 903261 951632 973002 1001137 1007440 1123668 1133149 5135827 5381082 39.75 70.6 1
09:57:47 2024-01-23 719707 714560 215303 210170 347165 355747 384650 379033 238718 239524 295056 299651 333978 338544 4411640 4722016 6798648 6649882 1273755 1296643 319759 284920 303365 304200 360835 349452 335578 336613 227220 228980 747200 701820 1622095 1572135 478578 473352 691243 695283 869645 851014 912057 915756 953912 973011 945882 1051069 2315257 2432734 1335969 1155842 754533 746362 915853 903902 952828 964656 1003281 1010390 1127921 1127446 5140907 5383777 39.75 70.6 1
09:57:48 2024-01-23 713394 713279 214854 210525 346085 353920 384369 382687 241113 239015 293278 299721 331801 341021 4424223 4751254 6820117 6612142 1263867 1298557 321964 283467 304078 304914 359748 347889 336627 334591 228121 230334 740053 711061 1600849 1558457 476365 472574 689031 694900 869631 847398 913067 919041 955264 970195 940842 1047597 2309278 2416021 1390874 1156665 753385 745024 915203 907117 953910 964656 1003133 1010809 1131270 1128772 5141327 5385467 39.75 70.6 1
09:57:49 2024-01-23 716571 713540 215164 210939 348907 353930 384987 382256 239513 239012 293115 299615 332497 341263 4414622 4742417 6818053 6626354 1256572 1300438 323505 283638 303615 304700 358665 348710 336591 335565 227414 230657 750718 711300 1608984 1558457 476739 472379 688055 695777 869645 847398 913067 919041 956620 970231 940805 1049162 2307637 2409176 1335969 1156665 752314 742915 913256 906490 953505 964620 1003884 1011870 1132875 1128243 5140907 5382844 39.75 70.6 1
09:57:50 2024-01-23 717592 714617 214969 210862 347572 354598 383356 381069 241528 238607 292831 301689 331906 339130 4405174 4783586 6859921 6631124 1256223 1298520 323997 283467 303615 304700 359195 348710 337371 336307 227026 230657 728618 712075 1583347 1558457 476402 468850 687082 694789 870882 848000 911045 919041 957977 970231 940805 1049909 2309278 2407469 1392469 1156665 751171 742879 915203 909817 952828 964620 1001671 1012592 1134899 1129041 5153218 5397474 39.75 70.6 1
09:57:51 2024-01-23 718614 714487 214969 210389 350385 353775 383356 382292 239616 238783 297691 301972 333978 340612 4420840 4798014 6863926 6650371 1253538 1296606 324416 283431 303615 304914 358665 348463 336627 336578 227061 231016 742568 711061 1611582 1558457 477462 468886 686110 694789 871333 848601 911694 918353 956748 964701 940101 1047671 2312564 2405094 1428776 1156665 752105 741791 915853 907848 950090 964584 1000211 1010846 1134484 1131090 5140831 5386330 39.75 70.6 1
09:57:52 2024-01-23 720519 714482 215262 210859 347719 355747 383085 381214 240145 238642 297535 301724 332405 337548 4423995 4796742 6863209 6626771 1253538 1296643 323014 283502 304852 305129 360871 352201 336681 338615 227026 230692 746369 709924 1597826 1558457 479598 472611 684098 696693 873880 847398 907664 921071 960210 964435 937365 1052786 2309278 2406801 1337853 1161848 754868 737653 917807 912850 950090 966641 1000317 1014574 1139216 1134644 5174744 5405195 39.65 70.5 1
09:57:53 2024-01-23 725827 713549 215298 209872 347979 356898 381936 381214 239250 240304 297898 299545 333907 337273 4420840 4770569 6863172 6630848 1247741 1298520 322979 283560 305580 304236 360907 348678 336681 338423 227255 230657 746369 711809 1578629 1549237 477114 475701 686110 694900 876363 846197 902740 918390 962325 974387 936701 1047869 2305998 2425241 1324670 1165990 760155 741791 912572 914242 960274 966458 994618 1013277 1143630 1139586 5248694 5385467 39.75 70.6 1
09:57:54 2024-01-23 724415 715568 214401 211185 346364 355999 382814 381448 240018 238010 293304 299443 332940 339130 4420840 4738657 6886996 6645430 1245458 1292900 322751 284099 303451 305093 357586 347104 335732 338722 226709 229298 739517 702209 1615882 1557352 475655 474357 685624 691835 876399 854143 905043 913159 964445 973715 940842 1038733 2304917 2434189 1327053 1153902 763418 745835 913076 909053 962038 970040 990928 1005923 1134410 1143093 5222419 5389310 39.75 70.6 1
09:57:56 2024-01-23 719707 714054 214826 211208 344492 354743 383152 379033 239616 238080 293733 298640 332672 340612 4411791 4655128 6826624 6649882 1260714 1298511 321025 284339 302444 305129 358665 348959 336847 335600 227961 229298 736731 703713 1597214 1557634 475425 475364 691024 691835 873261 852897 909382 912512 957388 982102 946240 1040640 2306558 2451237 1341619 1153152 759930 747104 908504 906362 963368 973964 997428 1003036 1132875 1137167 5220200 5386330 39.75 70.5 1
09:57:57 2024-01-23 714404 715307 214397 211011 347124 355496 382543 378925 240352 239118 297682 301231 332405 339334 4417773 4708543 6826624 6668639 1276491 1299442 320504 285169 305196 304914 360799 349452 335578 336578 227220 229905 737194 701317 1606537 1572135 478542 472945 691581 693802 871501 851619 910069 917058 957706 975076 949500 1052711 2320295 2435171 1370940 1147796 755295 747067 914102 903902 955841 975067 1001137 1009651 1125264 1133951 5136907 5374399 39.75 70.5 1
09:57:58 2024-01-23 719707 713549 215307 210508 346841 355496 384337 381214 238849 239560 297682 299897 332905 338541 4405363 4725440 6789323 6640503 1278574 1299442 320504 284733 302727 304236 360835 349700 334605 336613 227379 229262 742368 702323 1616784 1572135 478826 473687 692006 695777 868796 851014 914052 919283 957572 976280 951642 1053077 2319155 2439060 1341619 1153902 755832 747141 916504 904917 956826 972279 1002565 1010390 1127204 1134830 5126422 5382113 39.75 70.5 1
09:57:59 2024-01-23 713394 713040 215610 210525 346602 354743 383223 382833 239416 239357 293115 299862 332905 341358 4418118 4740302 6799349 6612104 1261990 1298483 323014 283431 304542 304664 359712 347140 336627 336613 227414 231154 735765 711809 1587521 1558457 477077 468850 688055 695777 872009 848983 914781 922100 959300 972137 940658 1056091 2313135 2406801 1375995 1159140 753683 743979 917155 910092 954183 964620 1006149 1010846 1134484 1129802 5155944 5374399 39.75 70.5 1
09:58:00 2024-01-23 718502 713040 215166 210820 347724 355999 383356 381214 239250 238500 297682 301724 332637 338541 4414622 4797940 6864038 6631124 1252533 1296643 323961 283949 302727 305129 360871 348947 335578 338377 226709 231178 744919 709774 1589556 1558185 479598 471951 686639 697189 875851 848565 910219 921480 962065 970762 942041 1047597 2309278 2408813 1315215 1161622 754756 738138 919757 914000 952828 966641 1001137 1013315 1135443 1135557 5164044 5393156 39.75 70.5 1
09:58:01 2024-01-23 726904 715066 215303 209837 347652 356825 381971 381214 239616 240100 297609 299862 333907 337236 4417773 4785020 6878612 6607389 1249523 1298575 322979 284421 303366 304200 360907 348152 336681 338104 227379 230622 740053 713341 1595827 1553205 478826 476419 687653 697759 878231 847214 909034 922947 963006 975076 939398 1047376 2312564 2425241 1322786 1168275 760977 740776 911740 913086 957950 965957 994430 1012322 1143704 1136500 5235420 5383777 39.75 70.5 1
09:58:02 2024-01-23 722770 714461 214428 211525 345600 355999 383085 381214 240185 238045 293626 299652 333638 339057 4411475 4736115 6882827 6649882 1243363 1294889 323997 283555 304663 305989 358089 348152 334569 338436 228551 230894 746369 704719 1623006 1558065 477121 474211 686676 690633 880104 855354 902060 913159 966864 979733 940768 1043255 2304917 2421556 1334086 1155019 759071 740705 909187 912904 962038 970185 993200 1009670 1140463 1143093 5226149 5383777 39.75 70.6 1
09:58:03 2024-01-23 724694 714102 215005 211154 345283 354233 383223 379033 239616 238080 293115 297526 333942 337548 4399373 4692295 6845275 6635864 1259814 1296643 320740 285240 304603 304878 359460 352190 336609 338543 227662 230157 735322 702323 1593286 1561392 478143 477050 688055 691835 876363 857087 908860 914280 963006 979223 945680 1040211 2305998 2445952 1330639 1154197 763964 747141 908541 909136 964127 973002 994618 1005969 1132998 1143093 5220477 5383777 39.75 70.6 1
09:58:04 2024-01-23 719196 714290 215334 211891 345560 354994 384302 381214 239616 238010 293904 299897 332905 341095 4411475 4667086 6817299 6668811 1260714 1301291 322202 284720 305321 304985 357969 350693 338352 336436 228494 230283 742912 704886 1614645 1562889 475764 475701 693936 693802 873843 855391 912170 913049 957424 983490 946516 1044924 2305998 2436758 1422907 1145707 758530 746611 911924 907488 959310 974378 1000423 1003750 1132875 1135661 5201666 5393156 39.75 70.5 1
09:58:05 2024-01-23 718540 715057 215005 210347 347408 355496 383152 378925 239616 239560 297911 301534 332940 339334 4411475 4728407 6789323 6655210 1279235 1300289 320847 284627 306338 304735 360654 350444 337634 337594 228086 229227 741837 705726 1615410 1571802 479598 474357 692006 695884 870845 851014 916325 917016 955264 974387 947223 1054100 2314209 2434461 1335969 1158856 755832 745553 916296 909053 954861 971593 1003884 1010846 1132875 1129875 5152590 5383777 39.75 70.5 1
09:58:06 2024-01-23 717317 714555 215307 211185 347129 354493 381971 382834 239616 239357 293420 301724 332637 338223 4424309 4764828 6820588 6631013 1259184 1300423 324273 283696 304434 305129 359712 347104 336627 337630 229524 231092 740569 713341 1602831 1558457 478826 473018 688055 694863 871370 848601 912935 921035 960210 971638 940842 1054137 2309278 2408905 1370680 1159140 754219 742096 918460 909172 954183 964692 1004636 1014759 1134639 1129041 5162009 5383501 39.75 70.6 1
09:58:07 2024-01-23 718530 713544 215005 211199 348738 355999 383356 382292 239616 239153 297696 301689 332940 338577 4411791 4791185 6875475 6640929 1257586 1302119 324911 284303 304327 305129 359171 349553 337608 337594 227414 231340 736219 712830 1593286 1557634 477790 472241 688055 694863 873880 848601 912380 921035 958852 970231 943554 1056907 2312564 2409176 1396235 1159684 754756 743969 917155 910462 954183 969918 1004636 1013042 1135443 1130674 5154638 5379938 39.75 70.5 1
09:58:08 2024-01-23 719366 713549 215005 211194 348738 355747 381703 382292 239651 239153 297861 301760 332905 339094 4421143 4798133 6866083 6640607 1255327 1298520 324694 284521 304292 305129 359206 348710 337643 337488 227414 231665 730048 712075 1587286 1558457 477077 471575 688055 694826 872605 848601 910557 921071 960210 971602 943554 1054137 2312564 2408905 1390585 1159140 754756 743969 918460 910462 954183 970185 1004636 1014721 1135480 1130674 5154638 5389033 39.75 70.5 1
09:58:09 2024-01-23 719661 713544 215307 211314 348738 355999 381703 382292 239651 239153 297861 301405 333696 338801 4424457 4792132 6874165 6650492 1258325 1300364 323733 284334 304078 305021 360907 349452 337598 338650 227379 231503 744919 710790 1598239 1557634 479938 472945 686110 695777 875120 851014 910360 922379 961643 970195 940768 1050382 2309278 2409176 1405301 1160514 752849 741791 919826 913122 952828 964390 1000922 1013800 1137126 1133951 5163174 5393156 39.75 70.5 1
09:58:10 2024-01-23 723808 714290 215005 210560 347759 355299 381971 382074 240180 240019 294868 301018 334807 337402 4423945 4811609 6882577 6640503 1255327 1301348 323050 284299 304078 305558 360907 347104 337157 339436 227379 231016 735229 707746 1620315 1558457 479938 474357 686151 696944 876399 848000 906983 922379 965129 971602 940101 1052786 2314209 2416021 1324670 1162675 758101 738211 919555 913122 954183 964620 1000423 1016024 1137126 1136500 5179155 5385467 39.65 70.6 1
09:58:11 2024-01-23 726788 713549 218550 210912 348399 358020 385532 382074 239347 240535 293725 299756 334772 338119 4423995 4763786 6868060 6631124 1247741 1298557 323733 284845 305149 305129 360871 349240 334640 338686 227961 230692 740053 713341 1613205 1549237 477462 476712 688055 696944 878892 848601 906072 922379 965129 973642 940879 1047831 2309278 2427564 1326553 1168485 762328 742353 913219 913122 959310 965957 992435 1010883 1145445 1142650 5258099 5394921 39.75 70.6 1
09:58:12 2024-01-23 724678 714878 214781 211609 346500 355999 383356 381949 240617 238607 294400 300632 333638 340304 4417689 4724779 6907406 6669425 1239687 1296643 324911 284099 302727 309077 358629 348152 335578 338686 226675 231550 744039 705726 1599192 1553643 475655 474357 684098 691835 878892 854748 905043 914280 967184 980715 940064 1043479 2305998 2421802 1335969 1155842 760155 743673 910632 913122 964127 973002 992398 1009670 1142082 1146335 5237018 5409501 39.75 70.6 1
09:58:13 2024-01-23 727474 716582 215601 211379 346464 358020 385348 381913 240317 239838 294296 299024 334679 338248 4420840 4684429 6835950 6645392 1260714 1297652 321061 285005 302727 305832 359748 349276 335578 336613 228671 229941 750059 703713 1597274 1561779 475319 476712 692006 694789 876363 854106 911694 913159 960247 983490 945845 1044774 2305998 2440216 1420951 1147340 759071 747214 909987 907612 962075 974378 1000423 1004501 1132875 1139476 5207123 5382481 39.75 70.6 1
09:58:14 2024-01-23 718103 717337 215262 210870 347683 355496 383152 378997 240145 239073 297682 301724 333414 339611 4411678 4701770 6817299 6668639 1273755 1298520 320740 286114 302656 304592 360907 347104 336084 338140 227732 229941 741837 702323 1611111 1572135 479938 474357 692006 694900 870753 851616 914781 917016 955942 975766 948641 1052562 2316903 2436758 1339736 1156665 758326 747214 917807 907612 953811 972315 1008308 1014574 1134055 1133003 5146366 5386330 39.75 70.5 1
09:58:15 2024-01-23 714404 714294 215606 211194 347429 354452 383152 383374 239931 239153 293868 300668 332905 339210 4411475 4764828 6835950 6645139 1254748 1300438 324453 284299 304114 304806 359748 348710 336662 338140 227414 231665 739119 711809 1600226 1558457 478143 472981 687082 694863 875120 850410 913030 921725 960247 972056 943554 1057183 2315257 2409176 1426820 1159335 755294 742915 918460 913967 955466 970679 1006868 1017665 1138628 1132966 5165285 5385467 39.75 70.6 1
09:58:16 2024-01-23 719527 715572 215597 211037 349599 355999 381971 382110 240283 239189 297696 302147 333674 337584 4420840 4799177 6873251 6621469 1248818 1298557 323014 284334 304114 305129 360907 348959 334569 338459 227449 231016 740053 711300 1638628 1553643 479598 476375 687082 698005 878892 848601 906339 922379 965129 975076 940842 1047968 2312564 2425241 1326553 1168645 762328 745831 915681 913012 959273 968694 997462 1016175 1142745 1139790 5229883 5393156 39.75 70.6 1
09:58:17 2024-01-23 724392 714555 214854 211593 345600 355999 380866 382564 240386 238783 293939 299933 333674 339094 4414540 4729385 6901227 6654511 1244568 1296643 324453 284370 302763 309330 358665 348188 334640 339675 227061 231340 733800 705726 1609726 1555852 476365 474357 686110 691835 879218 856605 903732 913159 966540 981408 942885 1044031 2307637 2427410 1339736 1160514 762441 742223 912180 914958 964776 972128 996039 1009613 1143704 1143093 5235548 5388055 39.75 70.6 1
09:58:18 2024-01-23 727893 715568 215005 211349 346399 355833 384337 379033 239685 238819 293171 299443 334948 337548 4411475 4678978 6829550 6649882 1257044 1300401 321061 284836 304713 308859 359748 348678 336371 338175 228316 230495 745187 703212 1590665 1562079 477151 474893 691024 693802 876363 855391 908734 913159 961643 982102 946354 1044034 2313682 2450630 1330320 1153554 763418 749265 909579 907812 965065 974798 994592 1009651 1134484 1142284 5227481 5376101 39.75 70.6 1
09:58:19 2024-01-23 717086 714551 214401 211918 346885 354994 383188 381752 240386 237843 293573 301302 332637 338258 4398782 4645655 6810685 6640503 1260714 1296643 322000 285240 303402 305773 359784 349240 336591 336613 228866 230299 742376 704719 1598697 1561779 475764 475701 692006 691835 873880 855391 913067 913629 964804 985487 950213 1045955 2309843 2450630 1315215 1152256 760117 747141 910361 906490 964739 975757 1000423 1005182 1132875 1140321 5203635 5370566 39.75 70.5 1
09:58:21 2024-01-23 716578 714560 214845 211189 348484 355496 383188 378997 240420 239153 297755 301795 332975 339611 4414622 4726229 6826624 6659261 1273755 1300438 323050 285343 304171 308895 360907 347104 336355 338175 228121 230692 741483 703713 1599485 1575779 479852 473687 692006 694372 873946 855259 915171 919595 959337 977838 951976 1055337 2320807 2440216 1315215 1156665 755645 749761 918460 905171 956592 973002 1006868 1010883 1130431 1134378 5122536 5376101 39.75 70.5 1
09:58:22 2024-01-23 714461 713544 218243 211046 347165 354994 383223 380954 239616 239931 293456 299933 332940 339495 4405363 4724779 6796505 6631088 1273258 1300401 320990 284733 305257 305129 360871 348152 336556 336542 228866 230396 750059 710790 1589734 1562889 478505 475145 693407 699749 872084 850977 918212 922142 956436 974205 947512 1049088 2315856 2434062 1332203 1156665 755608 746919 919026 909053 955127 972966 1004599 1013315 1131233 1133951 5133488 5382076 39.75 70.6 1
09:58:23 2024-01-23 715950 713544 218485 211150 347617 354707 383152 383374 239616 239315 293193 299933 332869 339210 4408504 4739304 6827405 6640871 1258486 1300401 323961 283864 305472 305129 360255 350546 337608 336542 228795 231143 741483 711809 1600510 1566684 479852 474247 691969 699251 871464 848491 916866 923605 958657 974387 946240 1050656 2319155 2425241 1379924 1159966 757241 742512 917807 911108 957950 970185 1006104 1013800 1137710 1133951 5163330 5383777 39.75 70.5 1
09:58:24 2024-01-23 718341 713544 215459 211154 348702 355456 384170 382833 239949 239489 294296 302643 332869 339611 4417773 4797902 6864038 6640503 1257119 1298575 324453 285067 304542 305989 360545 349204 336591 338365 229524 231813 744039 712830 1587962 1558065 478358 474572 687653 697263 877099 851619 911657 922107 961607 972064 940805 1057183 2314209 2409176 1407258 1159966 755832 742572 919607 911791 954183 964656 1003809 1013763 1137089 1133951 5164044 5393156 39.75 70.5 1
09:58:25 2024-01-23 722145 713549 215454 210824 348738 357007 381400 382292 239616 239321 297609 301760 333638 336998 4414622 4785020 6873712 6621746 1252570 1298520 323433 284742 303615 305773 360654 350619 337598 339389 227309 231036 715430 709774 1596138 1561392 479791 474174 686000 696944 876091 848601 909769 924345 963006 971339 940768 1055911 2312564 2411932 1315215 1162675 755832 741193 919767 913122 953505 964584 1001137 1015281 1137089 1137167 5171428 5393156 39.75 70.6 1
09:58:26 2024-01-23 724621 714560 215597 210135 347408 355798 382543 382292 239215 240304 293384 299897 334406 337236 4411678 4798127 6878612 6621746 1249896 1299437 323673 284884 304326 304842 360763 350693 337634 339055 229904 231163 740053 709774 1610942 1558065 479938 474357 686073 699749 876363 848601 907364 924345 962860 972252 940101 1050991 2313935 2416021 1319020 1162675 755832 741754 918460 914168 954861 964620 1002289 1016766 1137126 1136500 5173449 5393156 39.75 70.5 1
09:58:27 2024-01-23 726236 716829 218894 210499 347124 355798 383152 382833 241113 240641 293171 299408 334410 337475 4411678 4790886 6878636 6631519 1251196 1302200 323326 285026 304434 304985 360474 351690 337634 339532 227945 231143 747818 707746 1609286 1560966 480887 475701 687568 698959 878892 850800 908734 924345 965129 973406 940768 1049422 2315856 2415681 1330320 1164331 757989 742842 918460 914242 955540 964620 1001137 1016803 1140427 1138144 5180847 5393156 39.75 70.6 1
09:58:28 2024-01-23 726751 714796 218970 210494 346602 355798 383152 382562 239416 240641 293384 299897 334724 337548 4411678 4784779 6879650 6640825 1254890 1300423 323517 284671 304398 306312 362840 348117 337157 339675 228086 231178 747818 709774 1638625 1558457 479938 475518 688632 698959 878892 848601 907401 925002 965813 974387 940805 1050991 2314984 2423521 1334477 1169318 760502 742879 917155 915719 957950 964656 1000861 1018978 1143704 1139790 5199685 5393156 39.75 70.5 1
09:58:29 2024-01-23 724621 714800 215307 211520 346041 357007 383188 381757 240133 239118 294352 299897 333907 339057 4417773 4738657 6931828 6655088 1240131 1302274 324911 283829 305042 306204 359483 352190 338315 338341 228086 230657 740053 713341 1593350 1548792 475655 476712 688055 694863 878892 851580 908734 919656 965813 979259 938030 1048579 2304917 2425241 1335969 1165990 762328 741754 911924 918052 962758 964620 995300 1013315 1149620 1143093 5252444 5393156 39.75 70.6 1
09:58:30 2024-01-23 726755 715568 215156 211516 347425 355263 383356 381214 240352 238783 293832 300912 333942 337511 4386191 4721902 6887621 6669311 1243679 1297652 324911 284130 306705 306528 358305 348678 336320 339902 229362 231594 751395 707240 1627148 1553643 477520 475701 686073 693802 879946 856605 907088 917710 968557 983490 940805 1044274 2304917 2421802 1337853 1156665 760155 740412 911278 915069 964127 972092 993909 1011870 1143704 1146335 5222419 5383777 39.75 70.5 1
09:58:31 2024-01-23 726792 715061 215307 211185 345565 355263 384302 379033 239984 239118 293605 298745 334702 338285 4411488 4697084 6856691 6650371 1260213 1297652 320990 285205 303366 304734 359568 349204 335543 337630 228475 230657 742368 703437 1594982 1562889 477114 477050 692006 695503 876363 855391 911657 915756 962325 984882 944469 1044774 2306558 2449423 1330320 1150063 761784 751647 910228 906454 962942 975757 1001137 1005969 1133800 1139827 5201666 5374399 39.75 70.6 1
09:58:32 2024-01-23 716598 714560 214849 210803 347724 355999 383152 378997 240918 239241 295576 301370 333533 339464 4405477 4678947 6801252 6668898 1263419 1296663 322572 284836 303615 309041 357550 348152 337643 336613 228671 230657 742912 704719 1593336 1567677 477041 473687 691024 691835 871333 857821 916978 915106 959337 973678 947223 1047287 2318550 2434461 1372859 1149437 755832 746956 917155 907500 959310 973404 1004599 1012592 1126325 1135661 5140930 5383777 39.75 70.5 1
09:58:33 2024-01-23 719707 715307 218586 210828 347470 355816 387725 382110 239513 240126 293761 301125 333801 339391 4414512 4730193 6789997 6650257 1278537 1300438 321025 285842 303969 305129 360907 348152 336591 337630 228635 229941 745187 706735 1584822 1567677 479938 474357 693407 696944 870882 851014 916978 921035 957706 974387 947260 1054062 2314209 2431009 1339736 1159140 755832 745024 917155 910462 956592 970185 1006821 1016766 1135443 1132311 5141095 5383777 39.75 70.5 1
09:58:34 2024-01-23 718614 714299 215503 211234 349112 355926 384987 383374 240082 239347 293939 302926 333265 340092 4414622 4804531 6869784 6621587 1255603 1298520 324453 284299 304542 305989 360835 349204 336627 338650 227379 231340 742019 711061 1603945 1558457 479970 472981 687568 694863 876363 851014 911694 922379 963006 973011 944896 1053014 2315257 2406801 1417039 1161022 753348 742879 921131 913122 954386 971556 1007575 1015281 1137126 1131054 5140907 5398282 39.75 70.5 1
09:58:35 2024-01-23 720665 713435 215606 211715 349639 356971 384989 383374 240583 239489 293527 302643 333638 339244 4424457 4783586 6859921 6631088 1253538 1299442 324911 284334 304577 305773 360291 347104 336084 339400 227414 231848 743469 710790 1604225 1558457 479938 473650 687568 695777 876363 852224 913030 922138 963006 973011 942179 1052190 2315333 2406801 1413126 1160794 753385 742842 921131 913122 954861 964692 1004636 1016528 1138775 1135557 5153562 5391907 39.75 70.6 1
09:58:36 2024-01-23 722705 714441 215610 210679 349362 355762 382543 382292 239984 239896 298099 301899 334410 337236 4408557 4794292 6863944 6612179 1255327 1299442 323997 284769 304114 309222 360907 349700 336355 338686 227379 231665 742019 710790 1593542 1558185 479938 472981 687568 695847 876363 851014 916255 922379 963006 972288 943554 1052977 2314209 2406801 1411170 1160985 752849 742842 919826 913122 955200 970149 1003133 1015281 1140874 1138028 5140831 5395763 39.75 70.5 1
09:58:37 2024-01-23 722537 714482 215610 210525 349264 355263 382579 383103 239984 240029 297609 301760 333942 337979 4434674 4798014 6863926 6640871 1256223 1296643 323961 284299 304292 309041 360907 347104 334569 340188 227414 231154 746369 707746 1599052 1557352 479938 475028 687082 697932 878892 848601 910323 925581 965129 973011 940768 1052562 2318550 2416021 1347911 1164331 757449 744240 919826 915719 954861 970679 1004621 1019083 1140948 1140395 5178141 5393156 39.75 70.5 1
09:58:38 2024-01-23 727865 713540 216185 210756 347688 356048 383081 382292 239616 240321 293725 299897 334679 338541 4411475 4756943 6864038 6612367 1248913 1296643 323733 284827 305472 305129 360907 351690 334569 338686 227414 231340 740053 710790 1622189 1555976 479938 477050 688055 699032 880141 848601 907664 924080 965813 975076 943282 1051069 2314209 2425241 1302273 1170308 762328 745024 918296 916852 963738 969379 1000317 1019121 1143556 1143634 5207123 5384937 39.75 70.5 1
09:58:39 2024-01-23 726629 713544 215005 211918 346607 356898 384987 381757 240352 238748 293939 299933 333674 339611 4411475 4729385 6901227 6649882 1244568 1296606 322939 284977 304078 304542 358665 348678 336320 339710 227379 231828 740569 707240 1620103 1553643 476703 476104 686073 691835 880501 856605 907626 917058 966504 982102 940842 1044812 2309278 2425241 1339736 1158856 762328 746362 912906 914346 964776 972820 997462 1011720 1143704 1145554 5227532 5383777 39.75 70.6 1
09:58:40 2024-01-23 724145 715123 215267 211194 345600 354979 385185 381214 240514 239321 293618 298989 334948 339020 4399061 4683023 6845696 6640503 1259537 1296606 321964 285182 303615 305989 359460 350050 336084 337358 228831 230622 743778 703212 1614997 1558457 477114 474893 692006 695283 876363 855391 914240 917058 961643 984882 947260 1044891 2307607 2458767 1324670 1153902 764510 749265 910228 912695 967524 975684 995263 1010390 1136320 1146886 5229883 5379938 39.75 70.6 1
09:58:41 2024-01-23 715527 714551 214854 211878 347129 355496 384032 382292 240185 238010 293779 301266 332940 341337 4399061 4634929 6807973 6631126 1258877 1296643 322429 284969 303791 308859 358665 350014 337134 336613 228831 230657 735322 705726 1591930 1561779 476103 475028 692006 691835 873880 857821 915435 913159 961607 984186 951604 1047414 2313135 2444854 1418995 1150614 762328 746772 911529 907500 963442 975757 1003184 1007291 1134484 1138144 5194970 5365020 39.75 70.5 1
09:58:42 2024-01-23 714947 714800 214388 211189 348448 355496 384032 379069 240755 238748 292973 301760 332940 340092 4402109 4677713 6817299 6659261 1264323 1296643 321750 284334 304078 308967 359194 347140 337643 338140 228440 230657 742912 702323 1631436 1566224 476703 474021 692006 691835 872642 857821 915435 916236 959190 984091 950964 1050787 2311488 2439060 1411170 1146158 757449 747141 915853 910191 962038 973669 1003884 1008951 1134899 1138144 5168076 5383777 39.75 70.5 1
09:58:43 2024-01-23 718577 713544 218590 210890 348510 356755 385527 381752 239616 240677 297755 300491 333674 339611 4405363 4732550 6781840 6650257 1277624 1298520 321025 285878 304542 305129 360907 348678 336591 338138 228475 230263 740447 705726 1594313 1567677 480689 475028 693973 697932 873325 855259 920524 922143 959300 977838 949878 1053615 2322460 2439650 1334086 1159140 759413 746242 918460 911791 957950 974123 1007426 1016042 1135443 1133951 5154638 5383777 39.75 70.6 1
09:58:45 2024-01-23 718028 713540 215459 211189 347724 354994 383152 383228 239685 239524 293662 302183 332869 340612 4411475 4783586 6854600 6631126 1255327 1296643 324453 284414 304470 305773 360291 347104 336627 339675 227414 231665 735765 710511 1585031 1558457 480882 473730 689613 699474 876363 852224 911256 922232 962823 972829 940658 1057146 2316903 2416392 1364219 1162675 755832 742915 919607 914995 954861 964692 1003171 1016042 1140463 1134860 5160357 5389310 39.75 70.5 1
09:58:46 2024-01-23 724838 714560 215303 210067 347759 356083 382579 382292 239984 240677 298104 301302 334410 337273 4405363 4798127 6873251 6621746 1256223 1299530 323733 284339 304542 305989 360907 348188 337085 339436 227449 231340 738624 708395 1633461 1560502 481118 474284 687653 699251 878855 851014 911219 924928 963006 973011 940842 1055738 2318550 2414307 1335969 1163243 757989 742879 921131 915719 954861 969918 1003997 1016766 1139619 1136500 5164044 5385467 39.75 70.6 1
09:58:47 2024-01-23 725451 713549 218510 210499 347688 355833 383152 382833 239616 240677 293420 299897 334679 337548 4405363 4778223 6863926 6621670 1251309 1296643 323733 284742 304542 305129 360907 348923 334569 338722 229850 231092 748272 711457 1630095 1558065 480924 477050 688632 698811 881356 848601 910331 924345 965784 977838 942848 1050243 2312564 2427564 1349830 1170308 762328 745024 916882 915069 959310 964620 998287 1018317 1143704 1141477 5181739 5383777 39.75 70.5 1
09:58:48 2024-01-23 724694 714290 215307 211882 346638 355263 384032 382060 240386 239189 294756 299933 333942 339611 4405250 4738384 6902221 6631389 1235247 1298212 323505 284099 305184 304270 359496 352691 338801 339150 228015 231234 740053 713853 1598733 1552100 478826 477726 689031 696980 880141 851310 911444 922379 965138 973715 941571 1050708 2305998 2427564 1330320 1169043 764068 740376 913256 917021 960958 964584 996792 1013800 1146293 1142284 5246779 5381082 39.75 70.5 1
09:58:49 2024-01-23 725353 713544 214393 211708 347120 355999 382316 381752 240755 239153 293904 300845 333907 337293 4405250 4720112 6873027 6654511 1242790 1296663 324730 285044 303863 306780 359062 351441 338591 338543 227980 231670 730419 710282 1637036 1549237 477114 475701 686812 695134 880464 855391 906339 917053 968557 982102 940805 1047085 2307607 2423521 1339736 1162675 762982 742842 913219 916294 964813 964692 996792 1013563 1148806 1144712 5252053 5383777 39.75 70.5 1
09:58:50 2024-01-23 726788 715066 215303 211560 347683 356405 383188 381214 240755 239357 293904 301266 334984 337548 4402211 4711916 6873027 6650492 1245439 1300363 324875 284707 305797 306852 359568 349133 338352 340045 229037 231340 746369 703713 1608427 1557358 478505 475701 687568 693802 881267 857821 907364 917058 966540 983490 946240 1047831 2309278 2425241 1339736 1155842 763525 744803 912572 913122 965786 975067 993848 1011870 1140463 1148906 5220477 5379938 39.75 70.6 1
09:58:51 2024-01-23 723145 715563 215298 211555 345565 354233 385491 382292 240185 239560 294543 298954 334410 337995 4399061 4661662 6880461 6650069 1258448 1298575 322346 285936 303472 306816 360111 349204 334569 339710 228156 230865 747200 703713 1597444 1558457 478542 478065 690596 695283 877938 857821 915601 916889 965813 984882 947223 1044868 2312564 2453369 1326553 1152556 764068 750790 910228 910462 967843 973669 999711 1011870 1137126 1144712 5216750 5370566 39.75 70.5 1
09:58:52 2024-01-23 717360 714560 215000 211891 347688 355747 384337 382833 241124 238725 295124 302219 332940 340612 4402109 4652284 6818774 6659690 1263438 1300423 322453 285169 304078 308931 358665 351667 337465 337322 228475 230657 745771 704719 1601589 1562889 475655 476712 692006 693802 875814 857821 914368 915756 962325 984882 949753 1050862 2309278 2436758 1469251 1145707 759071 747141 913256 907812 961802 973633 1003281 1007477 1134484 1139594 5184851 5379938 39.75 70.5 1
09:58:53 2024-01-23 718640 714555 215459 210855 348738 354468 384914 379069 239651 239931 293527 301760 335940 339611 4428316 4727490 6835408 6668773 1266460 1300401 323997 285592 302620 304542 360835 347140 337643 338413 230502 231092 742912 701709 1636259 1574661 479938 474088 692006 695777 873880 855391 917514 918390 960210 973715 952801 1052264 2324243 2440216 1295201 1154197 758111 749117 918460 907500 957950 973597 1006583 1013800 1130431 1136500 5141902 5383777 39.75 70.6 1
09:58:54 2024-01-23 714477 712003 218239 211011 347435 354994 385527 380954 240145 239560 293618 301302 334198 341432 4417903 4727313 6801252 6640871 1273477 1298447 322716 284370 305974 305093 360474 348188 338153 336649 228866 230692 745771 710790 1596817 1561779 479258 475028 692006 698500 871370 851014 915622 922379 957461 973570 946240 1056430 2314209 2430868 1341619 1156665 759071 747214 918460 910235 956592 973690 1009049 1015281 1134484 1133951 5145233 5379938 39.75 70.6 1
09:58:55 2024-01-23 713394 713361 215334 211260 347719 354994 382883 383103 240180 239312 294345 301441 333533 341542 4398948 4722016 6794504 6640597 1259296 1300438 324322 284201 305293 308859 360907 348188 338699 338686 227961 231665 740569 712075 1588976 1558457 478826 473687 690045 696944 875120 850375 915435 922379 962325 974387 944469 1058729 2318550 2412595 1417039 1161022 757241 743969 921785 913122 955200 970222 1006104 1016840 1141272 1136362 5155750 5389310 39.75 70.5 1
09:58:56 2024-01-23 722266 714796 215330 211042 349536 358020 385532 383265 240283 240126 293939 302324 334339 337402 4414791 4794292 6878612 6636183 1255327 1298557 324453 284969 304613 308750 360907 347140 334605 339710 227449 231340 738624 709413 1591341 1558457 481303 475701 687082 699749 878892 848601 911694 926317 965813 974807 943554 1050693 2316903 2421802 1330639 1165990 760267 741498 919174 915375 958629 970222 1001137 1019742 1144634 1142284 5175458 5383777 39.75 70.6 1
09:58:57 2024-01-23 726865 714461 215494 211570 346464 357513 384159 385005 240180 239312 295074 300828 334234 339261 4408395 4752157 6894707 6630928 1237043 1299405 323433 284379 306334 305773 359712 350261 336556 338423 228121 231340 740053 712584 1589732 1546592 476666 476712 688055 695355 880141 852860 910031 921035 967184 980643 940768 1050862 2304917 2425241 1337853 1164331 763418 742842 913219 916294 964127 970149 997465 1012284 1147919 1144712 5243032 5394417 39.75 70.5 1
09:58:58 2024-01-23 728470 716582 215262 211680 347510 359036 385532 380765 240952 239286 295493 299933 334410 336450 4408395 4717544 6863926 6641059 1253060 1298575 322716 285169 303366 304508 359748 348678 337157 340188 227379 231178 735322 702710 1608479 1558457 477754 477050 689031 693802 880767 857821 908310 915756 968241 982102 946240 1044737 2309278 2443409 1321044 1155019 768031 747436 913219 912438 967120 975757 995300 1010390 1137126 1145554 5235028 5382203 39.75 70.5 1
09:58:59 2024-01-23 721679 715495 215606 212282 347920 357007 385491 382292 240317 239524 295174 300272 333872 340092 4386305 4671116 6817299 6640503 1262517 1300363 321929 285307 304078 305989 360545 350297 336591 337121 228635 230622 738140 703713 1596147 1562079 476103 477726 693973 694789 876363 857213 914089 915756 963006 984882 949988 1049050 2309278 2440216 1430732 1151081 760080 749265 913219 907812 964813 973367 1003997 1009613 1136516 1142750 5196307 5376898 39.75 70.5 1
09:59:00 2024-01-23 717592 716316 215005 211220 349228 356609 384735 381177 241055 239321 293626 302643 333661 340317 4399016 4677713 6807973 6650182 1266498 1296606 323697 285205 305252 304577 359712 347140 337572 338615 228475 231340 741483 701709 1610721 1574370 479938 474357 692567 694789 873880 857821 915585 918362 959940 979259 952801 1054100 2321850 2441948 1372859 1151435 757989 749810 919767 908407 960958 979797 1009712 1015897 1131675 1140395 5138766 5382076 39.75 70.5 1
09:59:01 2024-01-23 717086 715385 216209 211159 347679 357007 385491 383103 240214 240641 293868 301266 334644 340333 4405363 4715292 6779997 6640503 1280402 1303210 321025 286114 305508 305989 360907 348678 336591 338140 228866 230657 734888 707746 1616811 1567405 480961 475701 693973 698995 872569 852220 920911 922472 958657 975766 949790 1052190 2318550 2434461 1398699 1159966 757241 745566 921039 915307 960720 974232 1010376 1019121 1140948 1136215 5154638 5391468 39.75 70.6 1
09:59:02 2024-01-23 717480 713544 215459 211516 349121 355999 382847 380919 240352 239524 293868 302643 333638 340823 4399061 4743752 6818053 6640871 1259296 1300438 324911 284299 305902 309041 360871 347104 338390 338650 228121 232252 751395 712075 1591591 1558457 479258 474021 689031 696907 876363 851580 914368 924922 963043 975076 946240 1060241 2318550 2414637 1390585 1160514 758326 747963 922388 914242 958225 974888 1009750 1016766 1139582 1135557 5162009 5383777 39.75 70.6 1
09:59:03 2024-01-23 722729 713544 215606 211520 349792 357007 382579 382833 239984 239483 293384 302643 333907 339094 4402191 4783586 6869267 6640503 1255304 1299442 324911 284374 304577 305989 360835 350012 338117 338650 227767 231828 740569 712075 1581783 1558457 479221 473687 689031 696414 876363 852224 914368 922379 963006 974387 945294 1059116 2321953 2413645 1432689 1161622 757241 744877 922388 912938 956555 971556 1007538 1016766 1140874 1137167 5154638 5383777 39.75 70.6 1
09:59:04 2024-01-23 721485 713544 215298 211194 349264 356861 382812 383374 240018 239524 292822 302643 333638 337548 4408395 4795540 6864373 6621625 1256223 1298520 324453 284884 304434 305450 360835 349204 336627 338650 227414 231991 742019 710790 1621823 1558457 479938 474572 688055 696907 876363 851616 914368 924345 964445 974897 946354 1061393 2320807 2413645 1422907 1161622 757241 745883 922439 913122 953774 974197 1006717 1016766 1140427 1137167 5140982 5374399 39.75 70.5 1
09:59:05 2024-01-23 721481 713544 215610 211185 349510 355833 382847 382833 239984 239357 292937 301512 333872 337511 4408395 4784172 6864038 6631124 1257119 1296606 324453 284374 305257 305989 360871 349700 337371 339400 227414 231665 748452 710282 1592947 1558457 479938 473650 688055 695884 878892 851580 915435 925581 967552 974242 943407 1058580 2319737 2411242 1411170 1161022 755832 743932 923666 915307 955540 970149 1006104 1016616 1140427 1137167 5154638 5383777 39.75 70.6 1
09:59:06 2024-01-23 722082 713549 215459 210530 349264 356142 382847 382292 239984 240641 297682 300809 335868 337511 4408395 4784210 6874165 6621813 1254890 1299442 323961 284427 304577 308859 360907 347140 335543 339675 229850 231340 738624 707746 1653541 1558457 481303 476779 688143 701746 881319 851406 909919 926280 968483 975656 943333 1054583 2315856 2425241 1326801 1169946 761784 746081 918460 915719 962038 964692 1002565 1019742 1143704 1139827 5192260 5383777 39.65 70.6 1
09:59:07 2024-01-23 723808 715213 215307 211882 347129 357007 382007 381453 240647 238080 294474 299933 333638 339611 4408395 4736115 6911067 6640871 1236731 1298483 324911 283467 305508 306420 358342 349276 336320 338377 228121 231828 747609 709037 1591412 1556525 478826 476228 688632 693765 882647 857748 907289 918362 971311 984882 943518 1047831 2307607 2421556 1337853 1162675 762873 741315 913219 918815 964344 964692 998250 1012284 1148769 1144712 5248694 5383777 39.75 70.6 1
09:59:08 2024-01-23 726751 715061 215303 211525 348898 355798 382847 381214 240386 238783 293868 301266 333907 337548 4402109 4724261 6891902 6640503 1245458 1294889 324658 284334 304603 304577 358665 348959 334605 339675 227026 231092 735765 704339 1612352 1560282 478826 476375 688632 694715 883275 857711 909900 917058 966504 984186 946408 1047831 2309278 2427410 1409214 1156665 764699 744496 911777 915719 964813 974378 994592 1011870 1143704 1145518 5205591 5370566 39.75 70.6 1
09:59:10 2024-01-23 724658 714560 215151 210859 345560 355263 384914 381214 239984 239524 293904 298954 334445 339057 4399061 4673750 6827019 6621625 1258877 1297652 320740 284969 304078 305989 359784 352441 337598 338436 228619 230409 738189 702858 1618393 1561392 478826 478404 691969 695283 878892 857213 911388 915345 964372 984613 947223 1044774 2309278 2452901 1415083 1150614 762328 746919 910481 907812 965786 973597 1002565 1007515 1137126 1143093 5201666 5374399 39.75 70.5 1
09:59:11 2024-01-23 718065 715559 214401 211525 348773 355999 384032 381214 240922 238783 293384 302381 333405 340333 4408395 4677713 6818053 6669146 1266498 1296643 323014 285205 304418 306599 359460 350196 337501 338280 228370 231036 742912 701820 1621554 1567337 477041 474021 692006 691835 875010 859650 916235 915756 959531 984091 950025 1054062 2318550 2434461 1372859 1146083 757989 749774 916987 907812 959310 981363 1006821 1013315 1129594 1138948 5130561 5374399 39.75 70.6 1
09:59:12 2024-01-23 721485 714555 218550 210828 347724 357007 386106 382024 239616 240677 293626 300809 333907 339611 4399061 4715292 6798648 6645392 1280734 1300363 322728 286030 303259 306586 360763 350693 337465 338543 228335 231163 742912 701709 1612848 1575489 481569 475701 692006 695283 875120 857821 918099 919584 959116 979223 952801 1054137 2318550 2441676 1335969 1153376 757989 750182 922439 907132 958629 973669 1006067 1013763 1130431 1136464 5122762 5374122 39.75 70.6 1
09:59:13 2024-01-23 717077 714555 218744 211382 348457 356755 386686 380884 239616 239524 293939 301266 333405 340612 4399016 4719081 6781953 6645731 1275877 1302274 321821 285031 306046 305881 360763 350693 338555 338140 228831 230263 740447 706363 1600704 1569193 479938 475701 694429 700747 872605 852860 918265 922379 957388 975766 952124 1053452 2318550 2436758 1341619 1160514 759725 745787 920421 912438 959310 975067 1010489 1018290 1137126 1135557 5152312 5374399 39.75 70.6 1
09:59:14 2024-01-23 715453 714294 215610 211525 348978 355999 384332 380919 240185 239524 293904 302643 332905 340092 4405250 4764828 6838982 6640825 1262517 1302274 323781 284591 306402 305773 360871 348188 340274 337890 228831 231665 742912 711809 1597826 1562503 479598 474021 692567 697968 873880 850375 915585 925002 962018 975766 946240 1056921 2315257 2416222 1295201 1159966 757449 745787 918186 913122 959310 974378 1010489 1019742 1138738 1133951 5155939 5374399 39.75 70.6 1
09:59:15 2024-01-23 717049 713789 215454 211194 349541 355999 382883 380919 240185 239524 293868 302643 332905 339244 4411475 4806715 6875475 6641065 1254890 1298520 324682 284858 304791 306492 360799 349700 337643 339436 227414 231813 730048 712075 1610942 1558185 479938 474357 688055 696870 876363 851616 914368 922379 965129 974387 946240 1060241 2316903 2406801 1422907 1159966 756909 745024 922439 913122 956826 973002 1007575 1016840 1142082 1136796 5164044 5383777 39.75 70.6 1
09:59:16 2024-01-23 721753 713535 215606 211560 349818 355263 382925 382833 240352 239560 297682 302643 333907 336670 4414836 4784172 6885301 6631124 1255327 1300363 324453 284805 305135 309330 360907 350049 337501 339675 227449 231665 743469 712075 1587388 1558457 481303 474357 688760 696907 878892 852897 914368 922379 965813 974387 946240 1060241 2316986 2414307 1415083 1161022 757449 745098 922439 915069 956592 971629 1007575 1018740 1141272 1134860 5145261 5379938 39.75 70.5 1
09:59:17 2024-01-23 721753 714054 218322 211194 349783 355798 383188 383103 240386 239722 295512 302394 334702 338009 4411638 4784135 6853373 6640597 1252533 1300401 324911 285013 307248 304508 360907 349516 337371 339675 227414 231991 744919 711061 1594223 1558185 481303 474357 688055 696944 878268 854143 916325 923936 965813 975076 945967 1058505 2318550 2416021 1418995 1162675 757449 745024 922476 915719 958629 973002 1007613 1019742 1142892 1138144 5140982 5393156 39.75 70.5 1
09:59:18 2024-01-23 722780 713544 218550 211229 349541 357946 386079 383265 240716 239984 293278 302536 334807 338155 4414791 4805054 6876712 6631124 1258486 1300401 324453 284484 305580 309113 360907 349700 337643 339710 227449 231991 739119 712075 1594563 1558457 481303 472654 689519 696980 878892 852897 915672 925659 965813 975766 946240 1058782 2318550 2416021 1450987 1161022 757989 745098 922476 914242 956592 973002 1007613 1019016 1142892 1134860 5154638 5385467 39.75 70.5 1
09:59:19 2024-01-23 721753 713544 216146 211452 350346 358782 385532 383374 240617 239418 293278 302041 334269 337880 4408395 4797235 6864038 6631036 1257119 1295688 324453 284849 304613 308967 360907 347104 336084 340739 228121 231665 730037 707746 1602604 1558457 481303 475701 688055 700024 879703 851014 912747 926317 965813 973516 944896 1057183 2315856 2416021 1326553 1163503 757989 743969 922439 915645 956592 972315 1001708 1021235 1142082 1139790 5166066 5394417 39.75 70.6 1
09:59:20 2024-01-23 726865 715385 216514 210723 348350 356298 383889 383374 239881 240703 294381 300563 334724 338301 4405141 4780685 6888070 6621746 1250415 1296643 322656 284778 304577 305558 362948 348959 336084 339710 228121 231340 752168 710790 1625408 1556248 481303 475933 689519 701055 880464 851014 915925 925002 966540 973642 944896 1051028 2314209 2427564 1328436 1171974 764510 746611 917155 915609 962075 964692 1001137 1019742 1146142 1143093 5170384 5388055 39.75 70.6 1
09:59:21 2024-01-23 726908 713976 215601 211715 347266 357766 384159 382060 240352 239189 294605 299933 334702 339171 4402109 4744556 6891902 6622028 1237043 1298520 323997 284299 306478 309077 360291 350297 336627 339436 228475 231340 742912 713891 1608762 1546592 477114 474893 689556 698753 880501 855354 913030 921725 966540 982102 940805 1050243 2305998 2425241 1337853 1164331 764068 742989 913256 916980 965065 970185 998287 1013800 1151820 1146886 5259880 5386330 39.75 70.5 1
09:59:22 2024-01-23 727935 716546 215610 211668 347724 356369 383152 380960 240986 239489 293868 301302 334410 337273 4399288 4715406 6873027 6640503 1241903 1296730 322904 284441 304613 306635 359459 349240 336627 340463 227061 232026 732906 706735 1609403 1553643 478166 476375 688055 694295 883189 857821 907439 917053 969388 984186 944896 1047187 2307637 2423521 1339736 1156665 762328 746081 913256 915719 965786 975757 998851 1013127 1146644 1149588 5216555 5383777 39.75 70.6 1
09:59:23 2024-01-23 724424 712007 215459 211847 346495 355798 386070 382292 240352 239560 294623 299688 334948 339574 4398739 4673750 6835950 6645139 1260714 1296643 322036 286079 304327 308931 360871 350332 336591 338650 228866 231178 744658 702710 1600936 1562889 478542 476340 693899 695884 878892 857821 914368 919041 967184 982656 950062 1047831 2309278 2451161 1374778 1152556 762982 749810 914102 912695 969592 980528 1005431 1009500 1139327 1144602 5211072 5376101 39.75 70.5 1
09:59:24 2024-01-23 717592 715568 215485 211887 349787 354730 385384 381752 241090 239931 293939 302643 333674 340612 4402109 4689799 6817299 6668639 1272845 1300364 323733 286589 303615 304577 360907 348188 337371 338686 228475 231340 742912 701820 1598952 1575216 481303 475364 693178 696907 876363 857213 915585 922379 960247 979295 955513 1057183 2323502 2442450 1295201 1158856 759350 752467 922388 910994 959273 977829 1009750 1017628 1134336 1139790 5124697 5379938 39.75 70.5 1
09:59:25 2024-01-23 715987 713544 215534 211229 347724 355999 384914 382060 239651 240304 293904 300809 333440 339759 4399061 4718016 6770672 6631124 1274238 1300401 321061 284876 305436 305773 360907 348714 337371 336649 228936 231016 748629 709774 1591253 1563999 479938 474065 693178 700061 873261 851616 918302 926317 957424 973606 948641 1060241 2316986 2427410 1347269 1159966 760155 750057 921076 914242 960311 975647 1008953 1016840 1137126 1137640 5145233 5374399 39.75 70.6 1
09:59:26 2024-01-23 718378 714555 218590 211699 348738 355496 382579 381489 239685 240042 293939 302148 332940 340612 4405477 4755450 6826624 6621587 1257466 1299478 322904 284334 305293 308895 360835 347140 336627 340224 227414 231665 735765 710282 1600097 1558457 481303 474357 688055 697968 880141 852933 914368 925659 965813 974387 946354 1061431 2322460 2413645 1409214 1164942 758326 742402 923703 915719 956592 972279 1006793 1019046 1142892 1137303 5163325 5383777 39.75 70.6 1
09:59:27 2024-01-23 724794 713540 215459 211037 349827 357215 383188 380884 240386 240677 293420 302219 336488 338301 4405250 4787482 6863926 6621670 1254432 1296643 323997 284339 305042 308931 360907 347140 337598 340499 230013 231340 737194 707746 1621208 1558457 481303 476779 688055 701055 880501 849737 912095 927561 968373 975583 943444 1053988 2319155 2420515 1334086 1164942 759612 745024 921785 916980 958263 971556 1003171 1021235 1145013 1143093 5173449 5383777 39.75 70.5 1
09:59:28 2024-01-23 726820 714796 219005 211194 347688 356369 383798 380617 239398 240882 293904 299933 334948 338577 4399016 4743368 6864038 6612367 1247741 1298557 324453 285067 305666 308859 363230 350297 334640 339710 228121 231340 741483 712830 1626749 1553643 480882 476340 690045 700558 883867 852113 911143 926976 970622 981035 946166 1055341 2316433 2431009 1334086 1170308 764510 745897 917807 915375 964127 970716 1001137 1019742 1147955 1143902 5220477 5383777 39.75 70.6 1
09:59:29 2024-01-23 722535 714587 215303 212885 347683 355299 383152 381757 240755 238783 294336 301287 334445 339611 4399061 4726024 6910553 6650371 1237849 1296680 322939 284334 305508 305737 358701 349240 336627 338722 228156 232026 741096 709037 1609840 1549237 478826 477689 689613 695703 883590 857748 911519 922291 972692 984809 945568 1050862 2307637 2425204 1337853 1159684 762982 745098 915444 917016 967156 973633 998287 1013837 1146330 1147247 5239288 5377792 39.75 70.6 1
09:59:30 2024-01-23 726825 715572 218617 211962 347719 357479 385527 381752 240789 239967 293797 300845 335019 337511 4398782 4715292 6848499 6649919 1251233 1294770 323997 285963 304114 304577 359784 349240 336084 341807 227802 231340 746664 704339 1603627 1562503 479864 478404 690988 695777 883904 861484 909956 919509 970762 982620 947260 1047414 2314209 2452901 1342154 1156665 764520 749280 912984 913122 968530 973705 998287 1013079 1140463 1147283 5220477 5383777 39.75 70.6 1
09:59:31 2024-01-23 718614 715052 215426 212890 347408 355747 385491 382833 240386 238616 294802 301302 332940 338258 4402109 4647181 6817299 6640503 1258915 1296730 322525 285240 304577 308967 359784 350332 339551 338401 229331 231127 733912 705350 1598581 1564838 477462 477726 694960 695283 876399 860261 916978 914350 964804 982692 954155 1047709 2311488 2436758 1424864 1144077 760155 747655 915853 910499 964381 980670 1003922 1010390 1132998 1143093 5184851 5376101 39.75 70.6 1
09:59:32 2024-01-23 719435 715572 218586 211189 348773 356898 386106 381214 240018 240508 293527 301795 333709 339611 4395836 4705806 6820739 6650144 1270004 1298575 323469 285031 305834 306527 359171 350583 340274 338235 228530 231332 732503 703174 1624479 1566959 478826 474357 693481 693802 875120 861373 918191 918362 960210 983490 951642 1052525 2309278 2434461 1411170 1144892 759071 751908 917155 910462 962038 980634 1006061 1011832 1134484 1139790 5166066 5374399 39.75 70.6 1
09:59:34 2024-01-23 718677 714560 215610 211189 349264 357007 384878 378997 240317 240304 293420 302183 332905 339057 4399023 4701732 6817299 6659261 1273755 1300363 321750 285833 303365 306852 360799 350693 337501 338508 228654 231163 742912 700816 1652493 1574370 481303 474357 693407 696767 876363 857821 919373 922291 962970 980643 954834 1057183 2325155 2443681 1370940 1153376 757839 751441 921131 908795 959310 973633 1007538 1016004 1132072 1138948 5111466 5374399 39.75 70.6 1
09:59:35 2024-01-23 715453 715302 218826 211189 347688 355999 385491 382025 239949 240064 293832 301689 334150 339210 4405337 4729178 6780325 6641005 1275232 1302274 321595 285699 305364 305881 362840 351690 337430 339258 228571 230622 747397 703834 1604382 1574370 481987 475701 695178 698959 874973 855354 918265 922379 957424 973678 954155 1053727 2318550 2440216 1370940 1159966 761593 746883 921131 911754 959310 975757 1011931 1016803 1137052 1135557 5146847 5365020 39.75 70.6 1
09:59:36 2024-01-23 714535 714285 215606 211485 348698 355496 383188 382025 240870 239524 293868 302643 332905 341095 4386456 4711878 6782387 6621960 1268307 1302274 323781 284791 306297 306096 360316 349204 338628 336613 228619 231920 738624 712830 1591160 1558457 480195 475145 692006 699987 875120 851616 918265 926317 963006 979223 946516 1060290 2318550 2416021 1454976 1159335 757989 747214 922439 917021 957950 974378 1010489 1019742 1143278 1136464 5140907 5374399 39.75 70.6 1
09:59:37 2024-01-23 719707 713544 215606 211856 349460 355263 383188 380919 240185 239524 293384 303281 333907 338541 4399016 4781699 6866083 6636183 1254853 1300401 324392 284836 305221 306420 360546 350444 337608 339675 227767 231828 740569 712830 1605322 1558457 480882 474357 689031 696944 878892 852860 915435 924345 965813 975766 946240 1060241 2315856 2406801 1417039 1161022 758869 745024 922439 915719 956555 973002 1007613 1019016 1142082 1136464 5137233 5374399 39.75 70.5 1
09:59:38 2024-01-23 722780 714285 215637 210824 349787 355798 383152 383103 240352 240268 292937 302219 333907 337511 4402191 4784135 6870987 6621813 1253098 1297652 324658 285102 305580 306636 360907 348117 336049 340595 228086 231340 747818 708395 1593578 1558457 481987 477050 688055 700747 879951 851014 912709 927635 967870 977569 944896 1054137 2318550 2425241 1332558 1169318 761240 745024 919826 916709 959310 972315 1003281 1021964 1146293 1144712 5173449 5379938 39.75 70.6 1
09:59:39 2024-01-23 726866 713040 218586 211485 346866 355798 384032 382060 239582 239524 294766 299355 334666 338764 4405477 4747057 6883975 6612266 1241016 1298447 323997 284769 306442 305953 360835 350297 336591 340439 228121 231503 742912 712830 1600464 1546592 478166 474893 690045 696944 880111 852860 911657 922379 966504 982065 943554 1049909 2306558 2425241 1337853 1165990 765157 740339 915853 918967 964813 973002 998287 1015281 1151289 1145523 5248694 5374399 39.75 70.6 1
09:59:40 2024-01-23 728581 714560 215000 211525 347652 356369 383152 381806 240883 239241 295955 301230 334269 337091 4395926 4709934 6882577 6640503 1240533 1300423 323355 285169 304078 305206 359748 349732 337608 340739 227414 231828 746369 705726 1611912 1555852 478542 476375 688055 695283 883074 860261 909030 918353 971200 984882 946240 1050075 2309278 2424969 1341619 1156665 762328 747141 915853 915719 967156 977138 996755 1010809 1143704 1148943 5220477 5383501 39.75 70.6 1
09:59:41 2024-01-23 722531 715568 215610 211951 348907 359801 387725 382074 240583 239383 294416 299756 334807 338358 4386418 4685630 6845275 6640503 1259777 1300401 322716 286088 304542 304542 360871 350297 337598 339436 228671 231016 745187 703212 1596147 1562079 479938 477011 693973 696767 878892 859650 915548 919004 965813 982692 949988 1049149 2309278 2452901 1415083 1154379 764624 750182 913219 911791 967156 978946 1003096 1010390 1137126 1143902 5201389 5360335 39.75 70.5 1
09:59:42 2024-01-23 717592 715160 214786 212273 349116 356755 385077 383374 241021 238809 294623 302465 333370 340575 4399016 4658929 6801064 6640607 1260714 1296643 322489 285205 304577 308931 359712 350826 338153 337902 228866 231340 748093 705726 1599947 1562889 476703 476375 693899 695283 876363 860261 916924 917618 965813 982656 952801 1050917 2312564 2440216 1424864 1145707 760155 750405 918186 912475 964813 981363 1006821 1010809 1134484 1142284 5191246 5379991 39.75 70.6 1
09:59:43 2024-01-23 716571 716321 215271 211715 349608 356718 384735 382183 241090 239286 294538 302855 333907 340354 4402109 4681400 6801252 6640569 1260714 1298520 322489 284969 304542 308967 358629 349204 338151 338104 228901 231665 745771 705726 1594472 1571019 479258 475028 693481 695283 875120 859517 918302 916980 961643 983490 952764 1054137 2318550 2436758 1376697 1149519 759071 751477 918460 909817 960958 982092 1009769 1013800 1131270 1140284 5140026 5377769 39.75 70.6 1
09:59:44 2024-01-23 718614 715531 215909 211349 348729 357513 386421 381214 240150 240561 293868 301724 333872 338175 4402191 4708556 6817024 6659261 1273755 1296643 322262 286186 304170 309184 360907 348642 337608 338650 228831 230338 742912 703330 1619268 1572135 481987 475701 694945 698995 875120 856605 920031 922379 960210 979259 954834 1053801 2321850 2441948 1370940 1158314 760080 750219 921785 911791 958629 975757 1009750 1019083 1138136 1139586 5144266 5376898 39.75 70.6 1
09:59:45 2024-01-23 714313 713544 215610 211185 347688 355780 385532 382025 240018 240006 293725 300526 333978 339246 4399016 4729939 6801252 6612104 1260639 1296643 322979 284334 305974 308895 360871 348976 338664 337358 228831 231340 742019 711809 1624384 1558457 479938 474065 692006 700024 875814 851580 918265 925002 961570 973642 946516 1059499 2315257 2412595 1390585 1159966 757989 744165 922439 915719 959590 976271 1009750 1019593 1141898 1139315 5150051 5374399 39.75 70.6 1
09:59:46 2024-01-23 720628 714331 215124 211633 349792 354730 383152 383265 240883 239524 293420 303068 334442 338577 4402109 4787482 6869267 6631124 1257119 1298483 324911 284769 305006 308931 360907 347175 336591 341254 228359 231665 735765 707746 1601254 1558457 481987 475701 689031 701055 880141 851616 914368 926184 967870 975766 945568 1058729 2321576 2418505 1335969 1165160 759087 746362 925679 918628 958263 972857 1005681 1021048 1143556 1143634 5164044 5389805 39.75 70.6 1
09:59:47 2024-01-23 727820 715307 218847 211007 348243 356405 384302 380919 239651 241051 293966 301266 334948 338301 4405250 4770569 6864038 6612367 1251309 1296643 324682 285294 304506 308895 363193 349240 335578 340224 228121 231665 750718 710434 1612381 1554747 481225 476304 690045 701055 882563 850977 911369 926976 966577 981104 946240 1054100 2316903 2432599 1313370 1169946 764510 747104 921076 920667 962001 972820 1003959 1022693 1146293 1144712 5182855 5374399 39.75 70.6 1
09:59:48 2024-01-23 726438 714560 218581 212552 347129 355299 384373 382937 240386 239357 295181 300934 334913 339611 4386606 4720112 6882577 6602364 1237006 1296643 324911 284303 306478 305450 359206 349768 336627 339436 228635 231991 741483 711061 1588762 1547692 477790 477050 688055 695392 883074 857213 911406 922379 970762 984186 943554 1052711 2307607 2429787 1372859 1170987 766701 745971 918423 920942 964813 972315 1000423 1018290 1151995 1146335 5239288 5376101 39.75 70.6 1
09:59:49 2024-01-23 725075 713544 215307 211891 347688 355263 382543 382833 240755 239118 293904 300809 333977 339130 4392744 4720112 6882577 6640503 1243679 1294889 322904 284769 304114 304577 360291 349240 337134 340739 227414 231991 735229 704719 1601333 1556958 479221 476712 689031 694789 883074 859650 909030 918353 973347 986827 948787 1052711 2311488 2429787 1318913 1159966 764624 742475 914930 916294 967843 978521 998250 1014537 1145445 1148517 5214970 5374399 39.75 70.6 1
09:59:50 2024-01-23 724621 709979 215454 211887 346638 356369 386070 382292 240386 239560 294953 299443 334913 339094 4386418 4673477 6826624 6631124 1254890 1294499 322000 285298 304256 304542 360545 350297 336591 338650 228866 230657 742368 702710 1630932 1562889 478542 476304 693178 696414 878892 859869 915208 922291 967552 989772 953528 1047719 2311488 2455858 1341619 1152556 765157 750909 914377 911791 970283 979286 1003281 1011608 1139619 1143524 5200754 5370566 39.75 70.5 1
09:59:51 2024-01-23 716541 715061 215032 212552 347683 355999 385527 382833 241124 238748 293939 301547 333942 341358 4386606 4635265 6801252 6631124 1257082 1298520 322000 285330 304777 308967 360871 351357 337643 338140 228866 230373 738140 704719 1597214 1562889 477114 476340 697161 697226 880030 861373 915284 918362 964298 989772 952616 1053275 2314209 2440216 1422907 1147340 762328 750257 915853 911828 966149 979250 1006104 1011870 1135480 1143093 5185456 5365020 39.75 70.6 1
09:59:52 2024-01-23 716459 715568 215307 211368 349827 355014 384914 381214 240755 240042 293662 303068 333942 339611 4395878 4680420 6801365 6649882 1262057 1299478 323733 285205 305544 306640 358701 352167 338628 338413 228866 231340 735322 705726 1575028 1566959 478826 475518 695454 694789 875233 861484 920804 918362 963433 983490 952528 1050656 2320295 2434461 1440264 1147340 759188 749923 918460 909136 961802 980706 1007613 1013042 1131233 1142015 5137890 5374399 39.75 70.6 1
09:59:53 2024-01-23 718614 714551 218626 211185 348773 356106 386686 382292 239685 240677 293904 301760 335977 339611 4412474 4709756 6770672 6645618 1275839 1300401 321025 285878 305472 305989 362948 348959 337371 338140 229331 230373 733498 708395 1616568 1567337 481303 476779 695949 700871 875851 855868 920263 925002 957461 973642 949915 1060203 2318550 2432137 1360562 1159335 757989 747141 919826 913122 959310 975757 1010943 1019742 1142082 1134860 5154638 5376101 39.75 70.5 1
09:59:54 2024-01-23 717250 714290 215459 211551 349827 357007 383152 380954 240703 239560 293733 303068 332905 339130 4399175 4764828 6845275 6612104 1252645 1298520 324165 284370 305508 309003 360641 350085 338450 339424 229850 231991 739119 711809 1606211 1558065 479791 474247 690988 697932 878892 852897 915472 926317 965813 973606 944469 1059978 2318550 2416021 1409214 1162675 757877 742622 922476 916980 956592 972315 1004636 1021235 1143704 1139790 5140982 5383777 39.75 70.6 1
09:59:55 2024-01-23 725860 713544 218590 210530 349281 356405 384032 383103 239651 241051 293868 300983 334948 337548 4392744 4771439 6854600 6602939 1247741 1296730 323709 284924 305256 305773 362767 349133 337634 340080 228015 231559 740053 711809 1638132 1555852 481714 476268 690045 701746 883736 851014 911818 926798 968373 981372 946240 1055186 2315257 2427564 1338316 1170308 765157 745860 917807 916294 964127 970643 1001137 1021235 1149620 1144712 5218522 5365057 39.75 70.6 1
09:59:56 2024-01-23 723756 714290 215005 211882 347160 355299 382579 384426 240755 238783 294559 300809 333942 339574 4395915 4708619 6872953 6626771 1237024 1299437 324730 284272 306334 306599 358522 350153 336992 339496 228725 232644 737669 709037 1587656 1553643 478321 477050 688055 695283 883101 858309 912283 921071 971200 982584 945568 1050862 2309278 2427564 1341619 1156665 763418 746081 914377 916980 967843 977138 998287 1013763 1144634 1148943 5205591 5374122 39.75 70.5 1
09:59:58 2024-01-23 724145 715061 218243 211349 346598 355833 386686 382292 240386 239524 294930 299688 334984 339611 4395878 4667112 6810685 6650492 1258486 1298402 321893 285936 304398 306852 360654 350297 335543 339436 228671 230657 748006 702323 1593614 1560966 479938 477011 694960 695921 877938 857821 914368 919004 966498 982728 950062 1049088 2309278 2451161 1339736 1151081 762982 749847 913256 912475 968530 979019 1004636 1011870 1138775 1144712 5193966 5366736 39.75 70.6 1
09:59:59 2024-01-23 716534 714555 215032 211372 349827 356755 386353 381214 240755 239595 293939 302643 333674 340129 4399496 4675106 6801064 6659690 1262095 1298575 322835 285272 305257 304542 359206 349240 338450 338543 228671 231340 744341 702710 1625421 1575162 479938 474357 694997 694789 876363 860261 916716 919004 963043 982102 954834 1053014 2320295 2440216 1374778 1150614 759612 751361 921131 909136 959310 980670 1009769 1016565 1132875 1139827 5104206 5365020 39.75 70.6 1
10:00:00 2024-01-23 717673 715057 216146 211220 348738 354268 386686 381757 239651 240304 293904 301760 334445 341337 4392744 4711267 6776423 6640914 1277405 1296643 321097 286114 307248 305881 360907 348678 337643 338140 228901 230551 745187 706735 1594294 1567405 481303 476712 695252 701055 873880 854143 920993 925002 959531 973678 954155 1057241 2318550 2431009 1356931 1158511 757989 747141 919826 915069 959310 975757 1010489 1019742 1140463 1136500 5143171 5374399 39.75 70.6 1
10:00:01 2024-01-23 718582 713549 218581 211887 349863 356609 383188 380919 240386 239560 293456 303281 333942 339317 4398796 4758084 6819122 6621670 1259929 1299437 323961 284299 306478 305773 360907 351690 338664 337630 228901 231078 738140 712075 1617114 1561779 479938 476375 693214 701055 875120 852860 919683 926221 962361 973678 948641 1060327 2318550 2416657 1426820 1159372 757449 746339 922476 915719 957950 974378 1009750 1021235 1143704 1138180 5147282 5376101 39.75 70.6 1
10:00:02 2024-01-23 721749 713958 218432 211560 349863 356083 383223 380919 240386 239984 293654 302394 334702 337293 4386342 4794708 6854600 6621746 1253538 1299478 324165 284955 304613 309003 360907 347140 335614 340739 228121 231665 732906 707746 1609599 1558457 481987 477050 688055 701055 883074 850375 914368 926184 966577 973642 944896 1057183 2315257 2425241 1317136 1168485 762328 746081 919826 916980 962075 973002 1001708 1020118 1145482 1144712 5166910 5374399 39.75 70.6 1
10:00:03 2024-01-23 725759 713279 218816 211734 346642 358782 387450 385551 240716 239993 295561 299792 334583 339224 4395926 4741190 6864813 6607397 1248080 1298520 324453 285205 306478 308859 360907 350297 336627 339710 228156 231665 735322 713092 1582887 1549237 479938 477011 691515 701055 883074 854143 912822 924837 970798 983490 943800 1054286 2307637 2429286 1339736 1165990 766701 745024 916504 921035 965786 972315 1001137 1016840 1152923 1147283 5241203 5370566 39.75 70.6 1
10:00:04 2024-01-23 727820 715192 215494 211644 347465 359036 384194 381913 240986 239383 295074 301547 334772 337293 4386418 4708430 6868060 6645340 1245458 1297652 323842 285254 306014 305464 360569 350014 336591 340703 227379 231991 744919 704339 1604734 1558457 478826 477050 690008 695777 884442 860261 910031 918316 969315 982390 947187 1047794 2314209 2451161 1328720 1156665 766701 750864 913219 915069 968530 973633 1000423 1013315 1143704 1148906 5218522 5376125 39.75 70.6 1
10:00:05 2024-01-23 724791 716582 215601 211349 346724 357513 386470 382760 240583 239718 295174 299355 334374 341095 4399016 4645933 6827405 6612104 1258877 1298483 321964 285240 304542 304577 360835 350826 336591 338138 228866 231340 740959 703713 1600323 1562889 478234 476304 694687 695884 878892 859650 918010 918853 967184 988251 954155 1052525 2312564 2443681 1436601 1149795 762328 751472 915853 911108 965749 982056 1004636 1011832 1137089 1143093 5194970 5367465 39.75 70.5 1
10:00:06 2024-01-23 717155 715499 215382 211675 349612 357513 385149 380924 241090 240233 293832 303494 334644 340575 4386493 4668134 6813195 6649882 1266498 1298575 323697 285036 302692 308334 360799 347836 337608 338650 228121 231340 742912 701209 1619456 1572135 481303 473992 693481 696107 876363 857821 918228 922379 961880 981335 955513 1059447 2325155 2443681 1337853 1155842 758958 751287 922351 910425 959310 973669 1007613 1016062 1136516 1141902 5117988 5367465 39.75 70.6 1
10:00:07 2024-01-23 716562 715061 218862 211565 348738 355999 386090 382632 240116 239489 294766 301760 332940 341542 4399016 4717544 6789997 6612067 1268584 1300438 323961 284303 306442 309294 360907 349204 340515 337594 228831 231665 740053 711809 1595624 1562079 479938 475364 692006 700521 875741 852076 918265 927635 963006 973678 947223 1060253 2315856 2412595 1388702 1160589 757989 747141 922439 915719 959590 976964 1012643 1023505 1143593 1138742 5143986 5374399 39.75 70.6 1
10:00:08 2024-01-23 719596 714800 215985 211737 349787 357766 385459 383374 240317 240126 293626 303068 333872 337511 4389637 4770532 6859921 6621746 1255327 1298520 324911 285054 305220 304508 360907 347140 336591 340739 228086 231828 738624 707746 1610604 1558457 482673 476375 690596 701055 880597 851616 914743 927497 968285 973606 945568 1058692 2318550 2416021 1326553 1165160 760155 745831 926339 920904 960958 972820 1006868 1024079 1143593 1143634 5155826 5379912 39.75 70.6 1
10:00:09 2024-01-23 724838 713356 218550 211189 349823 357300 384302 383374 240352 240846 293605 301760 334913 337511 4395877 4770295 6854600 6612367 1251309 1300129 324682 285045 305508 304542 363461 348923 336320 340739 228280 231665 740053 707746 1640030 1558457 482673 476304 690008 701055 882526 851346 913066 928191 969352 973678 947706 1056393 2318550 2431009 1330320 1172622 766153 746993 921076 920287 965076 973507 1005393 1022581 1146220 1143561 5170679 5374399 39.75 70.6 1
10:00:10 2024-01-23 724621 713398 215637 211887 347648 356083 385185 383205 240352 239560 295181 299545 334913 339281 4389637 4729385 6892869 6602719 1236126 1298483 324453 284733 306550 309294 360291 350790 337099 339949 228831 231514 745771 712584 1593331 1549237 478505 477726 689031 695884 883074 857821 911694 923605 972174 984882 945568 1050862 2315333 2432599 1318913 1165953 767918 746325 917770 922910 969630 974378 1001137 1016803 1152923 1148906 5239288 5383777 39.75 70.6 1
10:00:11 2024-01-23 727828 715568 215876 211856 348702 357192 384302 382292 240922 239170 294766 301760 334948 337511 4389637 4717544 6864038 6640503 1251233 1296730 323997 285303 304220 304577 360581 350546 336627 341495 227767 231828 746369 705222 1627919 1558185 479938 477050 689519 695777 884327 860261 910971 919693 971486 986093 950852 1052138 2313135 2432137 1370940 1159140 764510 746735 915853 917021 968530 973633 998063 1015487 1143704 1153867 5220477 5374399 39.75 70.6 1
10:00:12 2024-01-23 723293 715061 215459 211516 346571 357440 387267 382833 240386 239560 295389 299302 334445 340853 4396028 4648975 6826624 6631124 1257044 1296730 322226 285556 304542 304542 360871 350297 336591 338686 228866 230657 736625 702710 1615335 1562889 479258 479046 693178 695884 880141 857821 918058 923605 968930 990473 951939 1050844 2318084 2453561 1378616 1152256 763525 750976 913256 912695 968530 979250 1003809 1011870 1139582 1144712 5189295 5365020 39.75 70.6 1
10:00:13 2024-01-23 717076 715563 214854 211847 349792 355999 384337 382292 241090 238748 293868 302643 332940 340333 4389637 4649537 6803849 6640503 1262815 1298575 323469 284973 305469 305464 359748 347872 338390 338615 228511 231340 742912 699712 1609616 1572135 480961 475364 692006 697685 878976 861373 922011 920979 962860 981956 956798 1057034 2328467 2443681 1318913 1152256 760155 752010 922439 908147 961355 981296 1010489 1016766 1133679 1139790 5117016 5374399 39.75 70.6 1
10:00:14 2024-01-23 715490 714796 218898 211516 348702 357007 386686 382060 239651 240304 293939 301760 334419 339174 4389637 4710488 6772274 6621746 1272242 1299442 321381 285169 306478 308859 360907 349240 338390 338104 229936 231340 742368 709774 1601159 1564729 481118 477653 695911 700907 875851 854651 922672 927635 964118 979916 949988 1063348 2315856 2421802 1436601 1159966 759413 746956 924442 917021 959310 975757 1010489 1021235 1143704 1138107 5145233 5372684 39.75 70.5 1
10:00:15 2024-01-23 719707 714290 215454 211525 349818 356333 383223 382833 240467 239524 292973 302643 333907 337548 4395878 4770569 6859921 6612367 1253994 1297563 324911 285272 305400 304542 362681 348678 336591 341254 228121 231991 737194 711457 1592017 1562503 483063 478065 690008 700907 883904 853437 914592 928887 966540 973413 948442 1059447 2318550 2425241 1311486 1169318 762873 747141 921131 918696 962038 973002 1003847 1020118 1148769 1145523 5173449 5383777 39.75 70.5 1
10:00:16 2024-01-23 725827 713044 218929 211852 347461 355833 384302 382901 239651 239896 294766 299615 334913 339611 4386606 4738657 6865244 6603091 1239762 1296730 323697 284334 306514 305989 360291 352691 338591 342197 228619 231452 741483 713853 1590114 1548792 480578 479423 691969 700871 881749 852860 914093 927487 971311 982759 944896 1053642 2318550 2434461 1334086 1169318 764510 744276 918460 919656 965712 971330 1001137 1019016 1152923 1146335 5237360 5374399 39.75 70.5 1
10:00:17 2024-01-23 726865 713535 215307 211891 347724 355798 383116 382833 241090 239321 294766 301760 333942 337548 4392744 4711608 6873251 6631528 1245420 1296730 324911 284991 306227 306852 360292 352190 337501 341506 228015 232971 739119 709774 1604888 1555417 478505 474893 688055 697114 886387 860261 912992 922379 972211 987489 946240 1050862 2307637 2425241 1370940 1156665 764068 747141 915853 916980 968530 973633 998250 1013763 1146023 1152235 5203635 5374399 39.75 70.5 1
10:00:18 2024-01-23 725492 715563 215601 211525 347165 355798 386070 382833 240386 239524 294766 299862 334948 339057 4373823 4664478 6822540 6621746 1261624 1298327 322202 285806 304899 306852 360690 351213 339311 338472 229402 231001 742368 703713 1598239 1562889 478826 479423 694650 695847 880141 857821 920226 919693 967184 988324 953478 1047324 2312564 2445915 1434645 1151081 763531 750182 915853 912475 967156 980402 1006104 1012592 1137089 1144712 5182577 5365020 39.75 70.6 1
10:00:19 2024-01-23 717594 716321 215601 211525 349818 357007 386627 381214 240386 240064 293904 302643 333907 340092 4389637 4680420 6807973 6664690 1270671 1302274 323853 285062 305866 306852 360654 350693 338664 338615 228831 231503 731974 702323 1630251 1567337 479598 475701 693899 696693 876363 859517 920993 919693 965813 984186 952801 1053839 2321850 2436758 1378616 1149795 759071 752047 920860 910462 963442 982092 1010489 1016803 1132875 1142284 5122762 5370566 39.75 70.6 1
10:00:20 2024-01-23 719707 715066 218997 211708 349255 355263 387267 382833 239651 241015 294766 300912 333907 339611 4383246 4701529 6800956 6654931 1277063 1300112 323817 286338 305252 305429 360907 348152 338117 339424 228635 231340 742912 700816 1616888 1576284 482673 475701 694159 696944 876363 857549 918024 922379 963080 982102 956402 1057183 2323502 2441948 1341619 1153923 760155 755937 921785 909780 960958 979250 1009049 1016766 1133679 1139790 5107611 5360335 39.75 70.6 1
10:00:22 2024-01-23 719707 714555 218970 211516 349546 355263 387294 382833 239984 240677 293868 301760 333907 340092 4380114 4688111 6780982 6640825 1277291 1298575 320704 286517 305005 306635 362912 349169 337063 339675 228635 230657 756462 705350 1606704 1567677 481987 476375 697223 701055 875120 856605 922999 925002 960210 979223 954834 1060241 2320295 2443681 1370940 1159966 760155 747655 922439 915069 961355 973597 1012653 1019808 1140463 1136500 5118859 5365020 39.75 70.6 1
10:00:23 2024-01-23 716571 713544 218550 211703 349787 355999 383188 382060 240386 239560 293939 303068 332905 340612 4399039 4735731 6781614 6621746 1261091 1300363 324803 284263 306442 308931 360907 349240 339581 338686 228475 231991 742019 712584 1589314 1558185 479938 474357 692006 700024 878268 854748 917613 926976 965813 973642 949988 1058392 2318550 2416021 1374778 1162675 757877 744276 925099 916294 959310 974378 1009769 1021964 1143704 1142284 5126158 5374399 39.75 70.5 1
10:00:24 2024-01-23 722687 713544 218590 211002 349863 356369 384302 380919 240386 241051 293384 301299 334702 338531 4395926 4775262 6864813 6621960 1254890 1296643 324911 285205 305400 304542 362948 349204 336084 340739 228121 231764 738624 707746 1624814 1558457 481987 475933 690045 701055 883037 850412 914368 928844 968666 973642 946240 1057300 2318550 2425241 1319020 1168608 763418 747141 919826 918280 964127 973002 1001708 1020118 1146330 1144712 5173449 5374399 39.75 70.6 1
10:00:25 2024-01-23 726792 713035 218590 211887 346607 355798 386627 386097 240681 239647 295453 299792 334807 339428 4395926 4736115 6848415 6602988 1248988 1298520 324453 285240 306442 305989 360907 350826 336627 340224 228831 231665 742912 713341 1589735 1549237 479938 477011 692006 701055 884327 852897 913680 926317 970762 983490 944896 1054137 2309278 2432734 1334086 1169318 765157 745553 919026 919656 965786 971593 1001137 1019742 1152923 1144745 5239288 5374399 39.75 70.6 1
10:00:26 2024-01-23 725595 714555 215164 211636 347438 358020 385532 382833 241021 239383 295181 301583 333801 337402 4386606 4708880 6891902 6612142 1238362 1297652 324658 284334 305257 305216 359748 349768 337371 340188 227449 232026 746981 707746 1628395 1549237 478505 474893 688055 695777 884954 857821 910069 922379 972211 982692 944469 1046109 2309278 2432734 1370940 1156665 767250 746956 915853 917021 968530 973669 998287 1012322 1143704 1152235 5220477 5371609 39.75 70.6 1
10:00:27 2024-01-23 723168 715421 216146 211750 347022 358020 386506 383374 240952 239922 295561 299862 334913 340837 4395890 4639334 6827019 6651050 1257007 1297652 322489 286079 305257 304577 360871 350862 337608 338686 229543 231016 733498 703834 1592017 1561779 479598 477011 695215 697685 880141 860261 915585 921071 967870 990188 954155 1049422 2312564 2449423 1418995 1152556 764068 751398 915853 912475 968530 979286 1006104 1012592 1140427 1144712 5191246 5373056 39.75 70.6 1
10:00:28 2024-01-23 716571 715572 215459 211750 349679 357007 385348 382292 241124 239357 293939 303943 333696 340612 4383283 4654791 6801252 6649605 1260714 1297652 323505 285294 305185 304577 358665 349276 338664 339447 228866 231340 745771 705222 1593122 1567677 479221 475364 693178 695777 875741 859517 920300 919004 963006 984186 953478 1053764 2318550 2436758 1403345 1149795 760267 751324 921131 910462 963442 983481 1010489 1016803 1132875 1143634 5122231 5363630 39.75 70.6 1
10:00:29 2024-01-23 719324 715568 216550 211856 349255 355798 387267 380919 240514 240908 293868 302219 334948 340333 4392468 4710840 6761346 6626655 1277662 1298557 321097 285240 304934 306420 360907 348188 338153 338686 229578 230692 732977 707240 1600450 1567677 481645 474893 695911 701055 875120 855391 923036 924837 964445 979259 954155 1059499 2318550 2431009 1407402 1161022 759612 747655 922167 917021 962038 973633 1013225 1022506 1145828 1139586 5127447 5374399 39.75 70.6 1
10:00:30 2024-01-23 716459 713035 218590 211882 350315 357007 384032 382060 240386 239560 294559 303316 332940 339611 4386606 4746071 6826624 6597933 1253538 1296730 322904 285241 305974 304542 360871 347140 337643 340703 227926 231991 744919 710048 1600226 1558457 481956 474357 690045 698995 880501 855391 916978 926221 966577 973642 947260 1059485 2318550 2420085 1307720 1168485 762328 747214 922388 921597 963738 976271 1006149 1024117 1149403 1147391 5164044 5374399 39.75 70.6 1
10:00:31 2024-01-23 727669 713544 218925 211229 346642 355833 386627 385278 239616 239931 295539 299897 334679 339094 4386506 4736692 6846109 6593579 1238324 1296643 323997 285085 306550 308895 360907 350332 337134 340224 228511 231665 742912 712830 1593746 1544397 479258 478293 692006 699032 883189 855391 914089 926317 969352 984186 944896 1052562 2309278 2431009 1339736 1168275 767799 745515 918951 923494 968940 974269 1000129 1016654 1152813 1147211 5239288 5370566 39.75 70.6 1
10:00:32 2024-01-23 727778 714466 215534 211609 348493 356405 383762 382292 240957 239560 294802 301760 334445 337511 4377132 4701568 6854600 6631124 1250816 1294889 324453 285878 303651 305464 360835 349240 335578 341807 228121 231340 743778 702710 1612550 1558457 479938 477011 692006 694863 885583 860162 914368 919693 970835 982692 950025 1047836 2312033 2458804 1309668 1156628 767341 750762 914790 912718 972665 981296 1002565 1013800 1142082 1149478 5207351 5365020 39.75 70.6 1
10:00:33 2024-01-23 715527 715568 215036 212587 348733 355999 386106 380919 241159 238783 294766 302643 333942 339246 4386418 4621713 6796392 6631124 1260714 1298520 323050 285980 305544 304542 360907 350862 338153 338175 230068 231340 739550 703713 1590384 1562889 478166 477011 695744 694900 878892 860771 918058 918390 967184 989757 955290 1056809 2316986 2446592 1430732 1147340 763782 751398 918423 913122 965786 982787 1008270 1013079 1137126 1144712 5178027 5351821 39.75 70.6 1
10:00:34 2024-01-23 716578 712039 215307 211555 349783 356755 385527 381214 240939 240100 293779 303281 333942 340612 4389613 4671041 6798648 6631126 1264692 1296643 323997 285878 304078 305961 360641 348188 337679 338722 228866 231340 742912 701820 1622917 1574661 482253 475701 693214 696944 876399 857821 920993 925581 966864 985216 958235 1061718 2322460 2448332 1374778 1157201 760155 752047 922476 911331 962721 979250 1010489 1019742 1137599 1143093 5119106 5365020 39.75 70.6 1
10:00:35 2024-01-23 714461 713544 218622 211708 348546 355999 385563 382937 240386 240508 294559 301885 333942 339998 4373823 4701808 6752710 6602752 1270544 1296643 321738 285325 306478 308895 360907 348959 338117 340026 229578 231340 738140 707746 1597067 1561779 481030 476375 693214 701055 875814 855868 924378 928225 963433 979916 949915 1066316 2319155 2416021 1374778 1159966 759418 749080 921785 915069 961392 977662 1013376 1021235 1142082 1136500 5135827 5370566 39.75 70.6 1
10:00:36 2024-01-23 717828 713040 215601 211708 349827 355999 383188 384424 240386 239560 293939 303281 332940 339611 4392744 4746071 6836357 6612142 1253538 1296643 322904 284769 305544 306240 360907 347140 337643 340739 227767 231665 739119 710278 1588976 1557352 481987 475518 690596 701470 882647 855244 918287 927635 968557 978494 948224 1058491 2318550 2410970 1409214 1164331 758996 746081 923703 918325 958629 974378 1007613 1021235 1143704 1139827 5140907 5376101 39.75 70.6 1
10:00:37 2024-01-23 725456 713544 218590 210595 348773 356369 383223 380954 240219 241051 293716 301795 334445 337548 4386506 4762193 6854600 6603002 1249933 1296625 324453 285240 305544 307321 363498 349240 336355 340739 228156 231665 740053 709774 1613143 1560966 482599 479083 691969 703011 884216 853437 914182 930278 971486 980679 945845 1056907 2315856 2434461 1334086 1169946 767799 745971 918460 920998 965786 973421 1001671 1021235 1152923 1144745 5229883 5366736 39.75 70.6 1
10:00:38 2024-01-23 725600 713544 215307 211926 347724 355299 383152 382292 241159 239189 294802 301196 334445 339130 4386606 4701921 6882577 6631036 1240131 1298520 323651 284339 306010 305464 359748 350332 337643 340499 228459 232935 740569 707746 1598423 1553205 478395 478065 689972 697759 885509 859650 911444 922379 974076 988961 946240 1050243 2309278 2426063 1341619 1161848 765157 746081 916987 920998 968530 975757 1002565 1016803 1149657 1148094 5226149 5374122 39.75 70.5 1
10:00:39 2024-01-23 726273 715302 218283 212008 348769 356440 386070 382292 240789 239931 294480 300880 335019 337548 4383379 4685630 6829550 6612142 1251271 1296700 323541 286114 304114 304612 360546 351690 338591 341519 227821 231920 735765 703834 1604117 1557163 479852 476646 689031 695777 884442 859650 909806 921651 972137 986974 947587 1053830 2309278 2425241 1372859 1158856 763964 747141 914340 918325 968530 973669 998250 1013763 1143788 1152198 5201666 5355641 39.75 70.6 1
10:00:40 2024-01-23 723808 714093 215454 211856 346324 354979 386070 382833 240317 239524 294957 299862 334679 340333 4373508 4648308 6836757 6602602 1254890 1296730 322167 286029 304791 306780 360726 351213 337193 338508 229366 230480 741840 703330 1621775 1562889 479221 477347 694960 699749 880767 859650 916978 919693 968557 988288 954155 1053867 2312564 2443681 1432689 1150026 762328 751472 915580 910846 967156 979250 1006067 1013994 1137089 1144712 5178027 5355641 39.75 70.5 1
10:00:41 2024-01-23 714910 714551 215334 211852 349787 356755 385455 381752 241124 240064 293832 303068 333907 340575 4389637 4652007 6789323 6650492 1265718 1300088 323817 285062 307211 306283 358990 350693 338521 338508 228725 231340 744341 703713 1598009 1574041 479827 475701 693973 695777 876363 861823 920263 919656 963006 984186 956402 1057183 2315856 2434461 1403345 1147340 759612 750909 920421 911791 965113 983481 1010489 1015244 1134484 1144240 5111616 5355641 39.75 70.5 1
10:00:42 2024-01-23 718502 714555 218970 211185 349228 357007 387813 383103 239651 240641 293868 302183 333907 340046 4380077 4688747 6791820 6650257 1273642 1300423 322537 286436 306450 306852 362840 348117 337643 339710 228831 231056 753643 703834 1619620 1574370 482673 476712 697435 701055 876363 857821 925358 923605 961607 982065 955513 1056809 2323502 2443681 1370940 1159966 761203 750753 922439 913122 962038 973633 1013376 1019742 1139582 1136464 5126121 5355641 39.75 70.5 1
10:00:43 2024-01-23 716501 713544 218710 211847 349228 355999 384302 382060 240352 240094 294605 303068 332940 338223 4373731 4723942 6819122 6622014 1258915 1301311 324911 284698 306514 304295 360907 351395 338521 338068 229865 231665 744341 711300 1600893 1562616 481303 477050 693214 701055 876363 854712 922305 927497 964409 979223 952801 1061460 2318550 2416021 1364193 1160985 758417 747582 922439 917021 962038 977138 1013376 1022693 1143704 1139790 5107942 5365020 39.75 70.5 1
10:00:44 2024-01-23 719638 713544 215637 211852 350320 356825 383188 382060 240720 240268 293626 303494 333907 338817 4392704 4769830 6840414 6621960 1255566 1298483 323355 285147 305938 306420 360835 348152 338664 340703 230176 232480 740053 711061 1635747 1558457 481987 474028 691024 698995 881393 856605 915585 928850 968557 977838 947187 1060321 2321850 2423521 1340235 1165990 762328 746869 922476 919656 962038 975757 1003809 1022297 1147955 1146335 5171428 5374399 39.75 70.5 1
10:00:46 2024-01-23 726154 713044 219037 211816 347129 355798 384878 383205 239616 240100 295217 299897 334163 339317 4402211 4747057 6852189 6603028 1245458 1298575 323961 285294 306550 305989 360763 351321 336627 340188 228635 231665 732503 713092 1593836 1546592 479221 477011 692006 698995 882917 856605 912747 925002 969352 985487 944896 1054100 2309278 2427564 1365183 1165990 765157 745024 917155 920867 968530 974378 1002565 1016803 1152923 1147211 5229883 5365020 39.75 70.5 1
10:00:47 2024-01-23 726751 714796 215610 211812 348702 357156 384302 381752 240918 239816 295435 301476 334702 337091 4383359 4703210 6863926 6612104 1249026 1296730 323985 285205 304078 305464 360835 349204 335578 341495 227891 231665 742912 702710 1595801 1558457 479938 476268 691024 695777 884327 861484 912822 919693 969352 982656 950025 1049327 2314209 2452901 1304122 1155019 767799 751472 913219 914242 971284 980670 1001851 1013042 1142082 1147211 5201666 5355641 39.75 70.5 1
10:00:48 2024-01-23 715490 714294 215032 212556 349250 356861 387725 384115 241055 237939 294416 302465 333300 341506 4379926 4630222 6789997 6621960 1259814 1296730 322346 285240 305472 304542 360569 350332 338699 338377 228866 231340 747200 705350 1594304 1558457 477790 477050 695252 695777 878268 862028 919373 917016 965813 988288 954155 1057183 2314209 2440216 1420951 1145707 760155 747655 919767 912850 964813 983481 1010489 1012284 1137162 1143902 5149319 5355641 39.75 70.5 1
10:00:49 2024-01-23 717433 715389 216177 211422 352116 357766 385348 381913 241021 240126 293725 302926 334269 340333 4376948 4674805 6782387 6640503 1264655 1296606 324416 285258 304855 305926 360835 348152 338664 338401 228475 231340 744341 701709 1600350 1572135 481802 475701 693973 696377 876363 860261 922305 922379 965813 984882 954989 1055304 2321850 2443681 1374778 1155019 760963 754218 922476 912438 962075 981363 1010489 1019742 1134484 1142248 5113462 5375457 39.75 70.5 1
10:00:50 2024-01-23 717433 714482 216245 211711 349402 357007 386198 385005 240214 240233 293779 301760 333907 339210 4392822 4705663 6789997 6612528 1268621 1298483 323961 285169 306514 309294 360907 349240 339688 338377 228901 231828 734336 713853 1606894 1558457 481303 475701 693481 701746 876363 854748 920993 928487 966498 979259 949988 1063388 2318550 2416021 1438557 1161848 759071 747214 925099 917673 959310 975757 1011931 1022693 1145869 1139790 5147400 5376898 39.75 70.5 1
10:00:51 2024-01-23 722395 714450 216052 211344 349648 356298 383996 381757 240720 240304 295517 302997 334878 337475 4386506 4763712 6845275 6602998 1253098 1295702 324682 285307 305508 304542 362948 349204 336591 341254 228121 231665 738624 707746 1644255 1558457 482673 476304 691024 702549 883189 852860 915397 928850 970762 979259 945845 1056907 2318550 2432734 1334086 1169946 766701 747141 918460 918967 965749 974110 1002565 1021701 1155140 1147776 5200280 5367465 39.75 70.5 1
10:00:52 2024-01-23 725600 714546 215459 211926 347688 355263 384194 382794 241055 239489 295704 301724 334410 339946 4389637 4701568 6883051 6621850 1238362 1296643 323651 284299 305974 305464 359748 349768 337643 340428 228316 232679 740729 707746 1610966 1549237 479258 475562 689031 694863 885583 859650 911657 922379 975007 982692 946240 1052874 2309278 2424969 1370940 1159140 764612 747141 917807 916980 970283 978411 1000317 1018363 1148586 1152088 5210577 5365020 39.75 70.5 1
10:00:53 2024-01-23 725722 714796 215503 211852 347719 357407 386650 382292 240883 239789 295440 299933 334984 338541 4377134 4670156 6826624 6621746 1257044 1296457 322489 285958 305508 304577 360871 350297 336556 339400 228866 231178 743778 702710 1592269 1561779 479258 477719 694687 696944 879314 861211 915435 922379 968557 990456 954358 1050113 2312564 2455109 1413126 1153102 765157 753539 916334 914242 971667 981217 1006868 1013202 1142571 1146261 5192260 5365020 39.75 70.5 1
10:00:54 2024-01-23 715453 715061 215032 211856 349536 357007 385491 381214 241090 239524 294077 302252 332940 340317 4380296 4658929 6789323 6631088 1265595 1296730 323014 285240 305252 305464 360871 348152 337643 339675 228671 231550 742912 701709 1617900 1574370 481987 475701 694466 697932 876399 857821 920263 923605 965129 982796 955026 1059260 2324516 2443658 1376697 1153864 761784 758281 923703 912808 962721 981911 1010376 1018792 1134484 1142284 5104206 5355641 39.75 70.5 1
10:00:55 2024-01-23 716024 714482 216557 211852 348493 355999 387267 382060 239984 240268 293868 301760 333907 339723 4383379 4701568 6770672 6593343 1268307 1296643 323469 285045 306478 304118 360907 351367 338628 338140 229936 231340 739550 709774 1590873 1565950 481303 477050 696236 702549 876363 855391 923693 927534 963043 979259 954834 1062288 2323048 2429138 1374778 1163280 760005 751398 923703 918288 964776 973633 1012419 1022693 1145828 1142248 5135827 5374399 39.75 70.5 1
10:00:56 2024-01-23 718577 713544 218699 211856 350356 357007 384032 382025 240755 240304 293904 303494 333942 339611 4380077 4750631 6798648 6621813 1255603 1296643 324911 284920 306442 309402 360907 347908 337371 340739 228121 231991 737194 709774 1594223 1558457 482673 475445 690045 701055 880464 852897 918171 930938 967945 978384 948787 1062326 2322460 2418795 1339736 1166607 761240 746832 924442 919004 959310 976271 1007503 1022297 1143704 1144712 5160357 5374399 39.75 70.5 1
10:00:57 2024-01-23 728659 713544 219005 211185 347688 356405 384337 381757 239616 241501 294766 300021 334984 339057 4386606 4747930 6845696 6593610 1247741 1296730 323733 285240 306442 305989 362948 350332 336662 340463 228831 231828 742912 711809 1605108 1549237 479938 477383 692006 701055 885583 854748 915435 927561 973347 984809 947550 1052115 2313135 2437327 1335969 1168485 767341 742549 920041 922158 967120 974378 1002565 1021123 1153753 1147211 5229883 5365020 39.75 70.5 1
10:00:58 2024-01-23 727417 714555 215485 211887 347688 356142 383996 382292 240922 239357 294623 301760 334631 337511 4380258 4692295 6854600 6631124 1248133 1294889 323997 285321 304577 304577 360835 349240 336120 341771 228394 231340 744341 701709 1601949 1558457 479938 477011 692074 697722 885126 862635 912634 920979 971311 987636 951642 1049963 2315582 2451161 1340235 1158856 767250 750872 913256 914242 972665 980670 1002289 1013763 1142082 1148943 5201666 5347182 39.75 70.5 1
10:00:59 2024-01-23 719707 715082 218546 211926 347124 355999 385491 383103 240883 238819 295596 300809 333405 338936 4380254 4618115 6801252 6621746 1256805 1296730 322751 285753 304613 304542 360907 351393 337572 338686 228901 230692 747200 703713 1602568 1564729 480195 479763 696902 698753 880730 860872 917944 922291 968520 995746 954834 1052525 2313682 2443658 1407258 1151736 765157 751900 915203 914242 970594 982092 1006067 1013315 1140463 1146335 5188554 5355641 39.75 70.5 1
10:01:00 2024-01-23 716541 715568 215610 211847 349787 356503 385491 381214 240755 239560 293779 303068 333942 340370 4380114 4648120 6789323 6631088 1264580 1297652 323900 286316 303615 304577 360907 348959 337643 339472 228866 231452 742912 703330 1603018 1576610 483988 477050 696939 699749 880104 859613 920799 925002 965129 983490 958123 1060290 2323502 2446008 1374778 1159140 762982 752047 922476 913122 962075 973705 1013376 1019016 1135443 1138144 5124333 5361194 39.75 70.5 1
10:01:01 2024-01-23 714535 713544 218894 211852 348733 355999 384373 382632 240352 239896 294802 302643 332905 339246 4380114 4701808 6785159 6612367 1264939 1300401 323565 284454 306586 308931 362681 352190 339402 338401 229723 231092 738140 711300 1614089 1563616 481987 477726 695949 701055 876363 854748 921419 930278 965813 982065 950099 1063425 2318550 2416021 1362378 1161848 760155 747655 924442 916746 961355 973633 1010980 1022693 1146293 1138985 5145233 5370566 39.75 70.5 1
10:01:02 2024-01-23 718428 713544 218780 211882 351717 356083 383223 382060 240755 240100 293939 304240 333942 338577 4383283 4771635 6835950 6612367 1253538 1296643 322904 284991 305974 306780 362731 350693 338011 341100 228370 231991 744919 711809 1604521 1562503 483429 475701 690045 700558 883238 856605 917954 928886 968630 979916 947223 1061431 2321850 2423521 1317136 1169318 763964 746390 922439 919693 964813 976964 1004673 1023099 1148769 1145591 5155750 5374399 39.75 70.5 1
10:01:03 2024-01-23 726829 713544 219041 211918 347373 356369 384914 383241 240386 240304 295024 299545 334679 339611 4386506 4720112 6864813 6593572 1238249 1300363 323673 284591 306442 306852 360690 350718 337465 340284 228760 231920 742912 714111 1583917 1549237 480195 477011 690008 696944 885583 857821 913568 922379 974316 982656 944469 1052562 2309278 2431009 1349153 1156665 765157 748733 914377 916294 968530 979214 998287 1013837 1143704 1152235 5203635 5365020 39.75 70.5 1
10:01:04 2024-01-23 722257 715568 218555 211605 347129 354233 386958 382833 240352 239524 295525 299897 333907 338223 4380258 4627388 6807973 6636251 1258486 1297475 322346 285936 305328 306852 360726 351249 338117 338650 228901 231340 736731 705856 1589895 1562079 479258 477755 695911 697759 879878 861381 918265 919729 965821 989757 954834 1053862 2312564 2441948 1424864 1148616 762982 751472 918460 913122 965786 983213 1007575 1012322 1139582 1144712 5173172 5361194 39.75 70.5 1
10:01:05 2024-01-23 717594 715307 215601 211229 349854 357007 385220 381752 240922 240677 293904 303068 333942 340333 4383379 4680420 6829550 6659690 1264323 1298575 323553 285098 304398 305961 359784 348678 338414 339186 228831 231828 742912 699712 1596444 1574041 480961 475701 694923 694900 876399 860771 922342 921725 965542 984882 953637 1059485 2321850 2443681 1376697 1151736 760155 753150 922476 911791 962075 982092 1011931 1021235 1134484 1143093 5117256 5362364 39.75 70.5 1
10:01:06 2024-01-23 719707 713723 218811 211229 349295 355299 387575 380919 239651 240846 294953 301795 334445 339611 4373860 4701302 6798131 6631392 1277405 1299170 321061 286114 304291 306852 362948 348959 337679 339710 229543 230768 740447 706735 1602748 1571019 482673 474893 697223 701055 876363 857549 922773 926184 963043 981408 957084 1060327 2321850 2441948 1374778 1159099 762982 750946 925099 913122 960958 973742 1013935 1021964 1140427 1138985 5126422 5356497 39.75 70.5 1
10:01:07 2024-01-23 713394 713535 218653 211560 349251 355999 387001 383277 240386 240304 295253 302219 333942 341321 4395890 4717935 6795796 6621746 1262890 1300312 324911 284818 306320 304542 360907 352691 339581 338140 229578 231340 745771 711809 1608019 1562889 481987 477050 694982 701055 877644 854785 923036 928228 965129 980679 950062 1063425 2320295 2416021 1372529 1161022 759071 746526 924442 916294 959310 973597 1012653 1021333 1142979 1139827 5128373 5374399 39.75 70.5 1
10:01:08 2024-01-23 721241 713544 218617 211555 350908 356369 383762 382060 240386 240268 294337 303316 334737 338321 4383133 4775033 6863935 6621960 1254395 1296680 324911 284991 306118 304577 362948 348714 336627 341290 228475 231991 747818 707746 1621208 1558185 483360 476340 690045 703048 884327 854143 915548 928806 972174 979295 946989 1053801 2318550 2431009 1325847 1171974 766814 746970 919826 919619 968258 974378 1001671 1020118 1152923 1147247 5220477 5374399 39.75 70.5 1
10:01:10 2024-01-23 723585 713540 215334 212587 348493 357983 386079 384460 240986 239276 295561 301618 334807 340260 4395926 4701883 6886144 6631124 1236295 1294770 323877 284570 306010 305464 360291 350297 338153 340224 228511 232516 742568 709037 1621343 1549237 479598 477579 690045 695921 885583 860261 913717 925002 975007 982728 944506 1052562 2311970 2432734 1339736 1156665 767341 749010 917155 915682 968530 979250 1000317 1015281 1143015 1152235 5203635 5361194 39.75 70.5 1
10:01:11 2024-01-23 721485 714335 216173 211644 348907 358020 387123 383374 240652 240272 296013 299651 334807 340464 4386606 4658450 6826624 6612179 1256204 1295688 322751 286114 304613 305251 360907 351199 336627 339746 228866 231016 743778 702710 1599264 1561779 479938 477828 695252 697968 881319 860261 917613 922379 966577 991192 955513 1047671 2312564 2445952 1390585 1152556 764068 751324 915853 913122 968530 982092 1007613 1010883 1138811 1143669 5185570 5364549 39.75 70.5 1
10:01:12 2024-01-23 717582 715421 215307 212924 349157 357243 385384 383374 241055 238607 294623 302643 333661 338258 4383397 4625827 6801365 6631124 1259814 1295724 323014 285851 305544 304577 360617 351429 338735 338686 229331 231340 747200 705726 1606136 1562889 478542 476074 696236 694900 878892 863324 921030 919729 965138 988360 955513 1053014 2316903 2440216 1420951 1147340 762441 750827 921131 914205 965786 984873 1011654 1014559 1138811 1142287 5163212 5369217 39.75 70.5 1
10:01:13 2024-01-23 719044 716321 216218 211384 349648 358020 387267 382833 240755 241086 293939 302394 334702 340092 4383379 4699177 6798648 6645618 1277405 1298520 322036 286589 305257 304577 363498 349240 338153 339746 228866 231016 747397 704339 1608493 1567677 482673 474857 696730 701746 876363 857821 923693 924837 963043 981833 955026 1060327 2318550 2438992 1372859 1162675 761240 750864 924442 917021 962075 973705 1013935 1020155 1145957 1141939 5131663 5367465 39.75 70.5 1
10:01:14 2024-01-23 718103 713430 218780 211882 350356 354233 384337 385551 240755 240064 294766 303351 333907 340370 4386786 4743752 6796642 6612029 1259296 1298557 323390 284733 306478 305737 360907 348995 340273 339710 228511 232026 740569 711061 1611241 1558457 481303 475701 692006 701055 879841 856605 918302 927534 966577 973715 949351 1059739 2318550 2416021 1411170 1164942 760155 747141 925679 919693 959310 975611 1009750 1025467 1148586 1144639 5146470 5372684 39.75 70.5 1
10:01:15 2024-01-23 724694 713549 218847 210943 349532 357407 385185 380919 240018 241086 294445 301266 334948 338026 4379982 4757202 6854628 6603077 1253098 1297652 324911 285205 305508 304542 363461 349204 336591 341459 228121 231991 733384 707746 1659604 1558457 482673 476975 690596 703048 884327 852860 915672 929545 973589 980643 946516 1057295 2314209 2434461 1341619 1171140 766153 747141 921816 923568 968902 974232 1003959 1022618 1152813 1148700 5227941 5353006 39.75 70.5 1
10:01:16 2024-01-23 724753 714054 215606 212512 348702 356298 384159 382025 241090 239118 295217 301689 334644 339611 4399553 4698973 6864038 6621746 1240979 1294889 323842 284800 305149 305891 359712 349204 337608 341459 227414 231991 740569 705726 1597059 1557791 479938 475562 691024 696767 885702 861381 912671 921688 974280 988288 950025 1050862 2314209 2448890 1328720 1158856 768862 751175 917118 918325 974048 981296 1002416 1016175 1143593 1153867 5200628 5365020 39.75 70.5 1
10:01:17 2024-01-23 722503 715385 216057 211887 347408 356751 386650 383374 240352 239560 295525 299897 334410 341337 4377134 4630753 6808701 6607351 1255673 1296730 322453 286280 305472 304542 360907 351357 338117 338615 228866 231340 736731 703713 1620109 1562889 478505 479009 696236 695884 880767 861991 918228 921725 967870 990456 955513 1054137 2316986 2446008 1415083 1147302 763418 753339 920421 915421 967524 984727 1009674 1013042 1137126 1148517 5173449 5355641 39.75 70.5 1
10:01:18 2024-01-23 718257 714555 215610 211516 349827 355798 385455 382022 240352 240304 293904 302643 333872 340092 4374013 4680420 6798648 6631124 1273755 1296730 322716 286589 304292 304508 362948 348642 338664 339710 228831 231340 739947 703330 1613732 1572135 482673 477050 696730 701055 876091 857821 922114 926317 963043 981195 956687 1063085 2327429 2444764 1403345 1159966 763418 751863 925720 913480 962075 973669 1015398 1021926 1137089 1138107 5124333 5355641 39.75 70.5 1
10:01:19 2024-01-23 713357 714294 218925 211843 348729 355999 384302 383205 240386 240268 294766 302643 334150 339210 4380258 4720574 6801365 6612420 1259258 1298520 324358 284733 306478 304542 360907 348714 339688 340188 228831 232026 749268 711809 1610604 1558457 481645 475701 692006 700024 880464 856605 916641 930240 971163 981269 951642 1062859 2322185 2419512 1452981 1163280 759413 747141 926414 919521 960958 975757 1012376 1020081 1148586 1143093 5126196 5357029 39.75 70.5 1
10:01:20 2024-01-23 719596 715201 218925 211891 350845 356083 384302 382060 240663 240268 293939 303103 333942 338541 4386823 4775747 6835950 6603091 1251678 1296643 324911 284969 304934 304542 363757 348152 336627 341219 228121 231991 737194 707746 1625484 1558457 483704 476268 691515 703048 886387 855868 916753 930754 970615 981920 948936 1055907 2322460 2425241 1342154 1171974 764727 746975 922439 922342 964813 976271 1006067 1023099 1152923 1146364 5156161 5365020 39.75 70.5 1
10:01:21 2024-01-23 724658 713544 218731 211887 348127 356369 385455 384355 240386 239896 295460 300809 334679 339297 4380258 4710840 6874165 6602988 1236596 1296730 323097 284299 306117 304542 360291 350297 338117 339389 228866 231991 742912 712075 1595004 1549237 480808 479763 690596 698716 885675 861484 915284 924198 976244 990473 947187 1056604 2312564 2434332 1372859 1159966 764882 747141 917770 919656 970594 977657 1001137 1016803 1147919 1153867 5201666 5355641 39.75 70.5 1
10:01:22 2024-01-23 725795 715061 218590 211847 347129 355798 386650 382833 240352 239896 295217 299408 334410 339574 4374013 4645933 6817299 6612546 1254890 1296730 322716 286079 304577 304577 360835 350826 337335 339675 228831 230657 743778 704058 1596796 1564729 479827 479763 695949 699344 881356 862096 920911 922342 966504 991155 955513 1053679 2312564 2445952 1428776 1150614 763964 750909 916987 913122 968530 982056 1007575 1010809 1137126 1145523 5171428 5346262 39.75 70.5 1
10:01:23 2024-01-23 716783 714555 215298 211852 349827 357007 385491 382022 240922 239560 295124 303068 333405 340333 4377134 4677713 6798648 6640597 1264323 1295665 323961 285205 304078 306139 360871 348678 340515 339938 228690 231848 742912 701317 1619081 1574041 482673 476712 694960 698753 878855 860261 920955 922379 967552 984882 958235 1060015 2322460 2443681 1376697 1153827 761240 753539 925099 913122 962075 981824 1011931 1020470 1135480 1143056 5107611 5351821 39.75 70.5 1
10:01:24 2024-01-23 715215 713544 218780 211812 349264 356755 385527 382978 240150 240268 294766 301653 333674 339759 4386606 4701921 6743012 6603028 1272242 1297652 322716 285240 306297 306514 362731 352691 340033 338543 229955 231234 743778 708395 1591781 1567337 482673 478065 697223 702549 876363 858309 925010 927460 964729 982065 954722 1063462 2316903 2424969 1400002 1159335 760080 747582 927073 918280 961355 973633 1012419 1024972 1144598 1139827 5126158 5355365 39.75 70.5 1
10:01:25 2024-01-23 721232 714555 218934 212310 350885 356405 384914 382060 240386 240100 293654 303494 334445 338301 4389637 4766475 6845275 6612367 1253098 1301113 324730 285592 306189 306744 363425 350693 338011 341315 228335 232644 731477 711300 1618051 1558457 483360 476712 691895 701055 883037 855998 917613 931603 969352 973715 947223 1058757 2318550 2425241 1296726 1169946 765157 747371 922439 920998 965028 975488 1006104 1023099 1151289 1147247 5163766 5365020 39.75 70.5 1
10:01:26 2024-01-23 725722 713549 218775 211891 347648 356369 385491 384355 240352 239560 295245 300809 334913 339611 4373545 4717544 6839983 6612265 1250816 1298538 324309 285098 305830 306816 363939 350153 337430 341459 228795 231665 742376 712830 1604490 1553205 481303 477719 692006 701055 885509 855354 914368 928886 975007 984882 945845 1056393 2309278 2427564 1318913 1165990 767341 746081 918186 922658 968530 975757 1003281 1019008 1152923 1148906 5229883 5353256 39.75 70.5 1
10:01:27 2024-01-23 725870 714560 215606 211887 348733 356333 384302 382292 240922 239524 294802 301478 334410 337548 4367506 4688375 6886144 6631392 1240070 1298264 324550 285111 305328 305464 360508 349768 337608 341771 230013 232536 746369 704719 1608158 1558457 481225 476304 691024 695884 885702 861381 912747 921688 974316 988288 952087 1050862 2314209 2452901 1336396 1156665 767799 751398 915853 917021 974085 982056 1002565 1015281 1143704 1153867 5201666 5355641 39.75 70.5 1
10:01:28 2024-01-23 717592 714555 215334 213039 347724 355999 385527 383103 241124 238080 295704 302219 333907 339972 4380258 4618560 6791424 6621960 1260289 1298575 322943 285842 305544 304577 360618 351393 338628 338650 229543 231550 732108 704844 1599022 1562889 479221 477011 696730 695884 880767 863287 919646 919558 966504 990456 956872 1058809 2318550 2443681 1409214 1147340 762328 751361 919826 915069 967843 984873 1010489 1013800 1139582 1146335 5158697 5355641 39.75 70.5 1
10:01:29 2024-01-23 718614 715568 214621 211856 350602 355548 386378 382022 240755 241215 294559 303068 334410 340092 4382709 4688375 6809395 6650371 1264617 1296643 324201 286853 305903 305891 362948 350583 339688 340045 228901 231828 744341 701709 1626390 1575216 482330 476375 694195 696944 878892 862028 923693 922379 967184 984882 959208 1059260 2323502 2443681 1378616 1155019 762328 754218 925099 913122 964813 982787 1010943 1021235 1133800 1145523 5107611 5365020 39.75 70.5 1
10:01:30 2024-01-23 716819 714555 218961 211891 349264 357403 387575 383205 240386 240641 295955 302394 334702 342964 4379964 4704253 6771293 6631519 1274058 1300401 322000 285793 306225 306852 362948 349240 338699 338650 230294 231340 750059 709774 1612955 1565111 482673 476940 696730 703048 876399 856605 923693 931599 965813 982065 952801 1065738 2318550 2418370 1411240 1159335 760080 746721 926414 916980 959310 973597 1012643 1021607 1144598 1139827 5126158 5365020 39.75 70.5 1
10:01:31 2024-01-23 721744 713544 218555 211551 350885 356405 384608 385005 240883 240561 294516 302536 334573 338155 4386493 4775747 6857847 6602988 1253994 1298575 324682 284773 305544 304577 362948 348959 336627 341531 228475 232026 740053 707746 1627633 1558457 482673 477683 691515 703048 885583 854106 915435 931599 973626 982102 947932 1057183 2312564 2434461 1334086 1170308 767888 747141 919826 922253 968530 974378 1003171 1022693 1154570 1148906 5229883 5365020 39.75 70.5 1
10:01:32 2024-01-23 726386 714054 215459 212198 349009 359036 386079 383374 241021 239215 295596 301618 334503 337366 4367614 4688337 6878636 6626395 1240093 1294889 324730 285205 305508 305712 360835 349276 338153 341807 228086 232026 746369 703713 1602266 1555852 479852 475933 691024 695884 885583 860771 918549 922379 975007 988324 950025 1044587 2315257 2452901 1350527 1156665 770116 751324 915853 917673 973393 982092 1003281 1015281 1143704 1152235 5212068 5352968 39.75 70.5 1
10:01:33 2024-01-23 725870 716723 216168 211781 347257 358527 387395 383374 240767 239922 295435 299721 334410 339611 4373812 4636660 6817299 6607389 1254890 1296643 322489 286114 305257 304612 360352 351393 337608 339436 229543 231340 736973 702710 1605455 1558457 479938 477755 696236 696944 880501 860261 918265 921725 966540 992593 955513 1054100 2309278 2445952 1407402 1149245 764612 753077 918460 915446 968530 983481 1009049 1013042 1140463 1143937 5178027 5367465 39.75 70.5 1
10:01:35 2024-01-23 716920 715572 215606 211711 351217 358020 385348 381913 241055 240304 293904 302819 333978 339578 4386506 4668134 6799003 6636015 1271860 1296730 323050 286204 304078 304577 362948 348714 338664 340188 228831 231503 744341 703713 1601818 1574370 483429 474893 697223 701055 878268 857821 923418 926241 965129 984186 956454 1062631 2323502 2443681 1376697 1159966 763418 752047 925099 915719 963442 979724 1015379 1020118 1142892 1141939 5127447 5363630 39.75 70.5 1
10:01:36 2024-01-23 717155 714445 216213 211750 349756 355999 384337 385551 240716 240392 295217 303494 332940 338223 4392744 4746071 6807973 6612367 1255327 1300401 323616 285205 306226 306744 360907 348433 338699 340739 228475 232679 744919 711020 1613984 1558457 483360 476375 692006 700783 883074 857821 918302 930241 970075 973715 947260 1058745 2321850 2425241 1340235 1171974 764612 746883 923703 921688 965065 973597 1009750 1027705 1153497 1149588 5165285 5367465 39.75 70.5 1
10:01:37 2024-01-23 725681 713544 218852 212194 347474 357192 385491 383241 240386 239931 295668 301336 334948 339611 4373823 4714962 6855461 6593610 1234834 1296730 324682 284773 306586 304577 360871 350332 339034 340224 228831 232026 744341 712075 1594139 1552727 479938 477011 691024 697968 885615 860261 915774 925002 976391 982692 944506 1050419 2309278 2427564 1349153 1164307 766814 746919 918460 922253 973090 983384 1002528 1016691 1150220 1155392 5206569 5365020 39.75 70.5 1
10:01:38 2024-01-23 727940 716718 218581 211891 347755 357479 386943 383228 240986 240135 295253 300809 335994 339334 4377132 4657177 6822540 6621746 1257044 1294889 322751 286114 305220 304612 360907 351145 337679 339436 229578 231340 742368 703212 1608887 1562889 479938 477792 697223 699032 881786 860771 918024 922379 968630 992593 953637 1054100 2310903 2455145 1376697 1153376 771892 754612 918296 915682 972665 984104 1009750 1017628 1143556 1147211 5175942 5346262 39.75 70.5 1
10:01:39 2024-01-23 715490 715066 214991 212897 350383 354730 386106 382833 241193 239357 294802 303281 333907 340612 4367543 4642905 6789323 6631036 1260714 1296372 322656 285334 305974 306174 359748 349240 338699 339675 228901 231665 733912 701209 1604613 1572135 480538 476375 695252 695884 876399 862065 923693 922379 965813 982620 957811 1060241 2324516 2446008 1372859 1151081 761090 754612 924406 912938 966836 984763 1013376 1021198 1133837 1146335 5107611 5358033 39.75 70.5 1
10:01:40 2024-01-23 715950 714555 218617 211229 349300 354765 387539 382632 240018 240677 294838 302219 334445 340008 4377132 4701568 6757566 6593193 1267643 1296643 323469 285005 306514 308895 360907 350014 339724 338615 228936 231728 744919 710790 1597683 1558457 481303 476375 694723 701055 878892 855391 923036 930240 967184 982102 952801 1066279 2326364 2417077 1411240 1163280 759930 750864 927695 920287 961355 973633 1010980 1024698 1146220 1141404 5136907 5370566 39.75 70.5 1
10:01:41 2024-01-23 722724 713544 218550 211703 350885 357443 384373 382060 240922 241015 293868 302643 334913 338062 4386484 4756943 6845275 6602988 1251678 1295688 324453 285307 306226 304577 363754 349240 336627 340775 228671 231991 740053 707746 1678035 1558457 482673 477755 692006 703048 885435 854748 915435 931599 975462 983200 951604 1055192 2322460 2435595 1334086 1172659 768349 747619 922439 921688 969592 974921 1004599 1023136 1152923 1151220 5201666 5357371 39.75 70.5 1
10:01:42 2024-01-23 722266 714555 215485 212890 348773 356119 383223 382096 241159 239560 295020 301795 334714 340370 4380258 4701568 6873251 6645618 1243679 1296730 326640 285276 304291 305961 360871 350368 338664 342325 228121 232026 747818 705726 1601053 1558457 480882 477011 691515 696944 888138 865167 916446 923605 977047 990310 951939 1053830 2319737 2452901 1322963 1156665 770633 754612 918460 916943 972147 982092 1003997 1016803 1144634 1153867 5203635 5355641 39.75 70.5 1
10:01:43 2024-01-23 718614 715302 218473 213065 347724 356755 386686 383228 240957 238819 295596 302360 333942 339759 4386606 4612674 6791537 6612554 1259814 1296730 322751 286208 305544 304577 360907 351393 338664 339675 229936 231665 740959 706735 1594643 1562889 479258 480786 698925 700352 883238 863937 920690 920924 970622 991046 958235 1057183 2314209 2444269 1428776 1147340 763418 752083 920478 915307 968530 984873 1010489 1016042 1140463 1145591 5170612 5361194 39.75 70.5 1
10:01:44 2024-01-23 717631 715563 218626 211347 350638 355833 385563 382022 240755 240339 293939 303281 333942 340612 4373860 4681564 6815974 6645139 1262853 1296663 324453 286302 304114 305996 360907 348714 338699 340463 228901 231828 740959 701209 1606489 1576284 483666 477726 695949 699749 880104 861484 922812 926280 967870 984882 956454 1063071 2327823 2443681 1376697 1157201 763418 753150 925099 913122 963442 981824 1013177 1019356 1139619 1142284 5109446 5355641 39.75 70.5 1
10:01:45 2024-01-23 713394 713540 218626 211887 348769 355999 385527 383241 240420 240304 294623 302431 332940 339759 4379982 4709013 6791537 6602988 1259296 1296680 324911 284836 306189 304542 360907 349240 340238 339710 228690 232572 740569 711809 1593883 1560282 481987 476375 694546 700907 883238 857821 919646 928886 969082 982697 950025 1063425 2321850 2420515 1417039 1165160 760155 747141 926414 921688 961392 973597 1009769 1026128 1146293 1145523 5126234 5358522 39.75 70.5 1
10:01:46 2024-01-23 722724 714592 218590 211220 350392 356405 385491 382096 240755 241086 293904 302219 334948 338577 4373823 4757314 6835950 6598279 1251309 1298557 324911 285240 306010 304577 364417 352691 339551 341519 228370 231991 738624 709774 1593626 1562503 483988 478404 691024 704048 884442 854748 918563 931599 972174 982102 950062 1060128 2318550 2434461 1335969 1171974 767250 749810 921822 921688 968530 975757 1004636 1023099 1152923 1151420 5178027 5361194 39.75 70.5 1
10:01:47 2024-01-23 724763 713581 218626 212583 348493 356369 384950 383277 240789 239560 296192 301760 334679 340370 4377132 4699852 6874165 6593193 1239988 1296663 324694 285187 308103 306816 360726 351321 338284 340595 228760 231955 740959 712830 1607811 1552540 479938 479083 691515 699749 887724 860808 914368 926184 977740 988360 948641 1054137 2316903 2434461 1372859 1156665 768436 750639 919607 919656 971321 982092 1003184 1016840 1146293 1153829 5196212 5349736 39.75 70.5 1
10:01:48 2024-01-23 721651 715572 218684 212552 347688 355299 387849 381757 240588 240339 295596 300845 334714 339246 4374013 4618115 6801252 6626771 1260213 1296663 322608 286732 305436 305821 360763 351249 337501 340320 229794 231340 745187 703713 1593291 1565844 481645 477828 696236 699032 883189 862709 919646 922379 969352 992593 955513 1053312 2313613 2449423 1436601 1152556 764510 753150 918460 913122 970631 983481 1009769 1013800 1141272 1145591 5170612 5355641 39.75 70.5 1
10:01:49 2024-01-23 716569 712269 218248 211891 349863 355299 386378 382292 241124 240135 293779 306808 334172 340370 4367780 4652284 6791820 6640825 1263905 1297578 323481 285668 305794 308588 360472 348887 339688 339639 229296 231813 744341 701709 1625835 1567677 479938 477720 696236 696870 878892 862028 923656 922379 966498 982620 956872 1056847 2324881 2440216 1380535 1150614 760155 754612 925099 911494 964813 984873 1012108 1021198 1134484 1144712 5098205 5353899 39.75 70.5 1
10:01:50 2024-01-23 714947 716231 218878 211821 349505 355798 387813 382597 240849 240810 294623 302643 334644 341579 4399856 4697084 6762277 6603095 1272492 1302274 323661 285205 306514 304508 360618 352691 340478 338650 230258 231340 750059 707746 1616488 1567677 482673 476268 697223 703048 876363 857213 925670 928886 965813 984186 954834 1064979 2318550 2423281 1376697 1161848 761240 749810 922439 918815 964813 979214 1015379 1023062 1146142 1139790 5127996 5363292 39.75 70.5 1
10:01:51 2024-01-23 717592 713549 218853 211891 350840 355798 384302 382632 240352 239524 293868 301206 333872 339334 4380079 4762725 6819462 6622014 1257119 1298575 324622 285182 306261 306852 360907 349240 339688 339675 229331 232644 740569 711809 1599540 1558457 481645 476375 693973 701055 881393 857213 919485 928850 967945 979223 952764 1063388 2318550 2416021 1418995 1164331 762686 747214 927073 920998 961355 977829 1010489 1024556 1146257 1146335 5135827 5365020 39.75 70.5 1
10:01:52 2024-01-23 725870 714800 214841 211525 349501 357443 386070 382060 240870 241765 294766 301513 334984 338764 4392704 4752157 6857084 6593610 1250778 1298575 323302 285280 305974 304473 364700 350965 337608 340739 228831 231828 742912 712482 1580440 1549237 481987 477792 693481 703048 885702 857213 915435 930241 975007 982354 947187 1057183 2312564 2432734 1372859 1165990 767799 747141 919767 924692 971284 973597 1003847 1022693 1155461 1152198 5229883 5365020 39.75 70.5 1
10:01:53 2024-01-23 727828 715057 218590 212512 348738 357982 386650 383103 240918 239984 295905 303053 334737 337366 4389646 4703876 6854600 6640320 1246986 1296730 324803 286079 305006 306139 360835 350826 336591 342541 228795 231991 740959 703212 1589878 1558457 481303 477755 693973 696944 885836 863936 916978 922379 973626 988324 954155 1052525 2315856 2458630 1334086 1153376 768436 753683 915853 915719 974085 984873 1006821 1015281 1143704 1148906 5199685 5355641 39.75 70.5 1
10:01:54 2024-01-23 718378 715568 215459 212543 350320 357693 386398 382996 242029 239383 295389 303423 333801 341506 4386493 4652284 6796355 6631519 1259814 1296643 323961 286155 305772 306165 359712 350297 339688 339436 229543 231665 744341 703713 1629546 1572135 481303 476712 694687 696907 879516 863936 923693 922379 967552 982620 957811 1056809 2327823 2443409 1407258 1153376 762902 755149 926414 913122 964813 984873 1012419 1018970 1136902 1146335 5107611 5357446 39.75 70.5 1
10:01:55 2024-01-23 715527 715385 216819 212246 349541 358020 387740 385551 240583 240668 295274 302465 334737 342514 4380258 4699729 6761648 6602602 1274892 1300363 322000 285847 306478 304048 362948 350297 338628 338686 230258 231340 748629 709266 1611061 1565111 482330 476268 697223 703048 876363 856605 925670 930902 966498 982796 954834 1066259 2318550 2423521 1394352 1160514 760155 747582 927073 918967 962038 973633 1012456 1023099 1146257 1143093 5133474 5369822 39.75 70.5 1
10:01:56 2024-01-23 719601 715307 216209 211750 350773 358527 385312 385551 240952 240463 294695 303494 333907 339334 4389637 4755450 6855461 6617023 1253538 1296643 324911 285285 306153 305216 360907 348152 337643 341771 228280 231991 738624 707746 1613283 1558457 484048 477050 692567 703048 883189 855391 919373 931599 971904 980643 948605 1060241 2318550 2430196 1342154 1169318 764510 747141 924826 922342 964813 973633 1007538 1028324 1151289 1148870 5168527 5376898 39.75 70.5 1
10:01:58 2024-01-23 726904 713407 216518 211746 347501 358782 386342 383241 240352 239560 295596 300983 334807 339057 4380258 4717544 6864813 6603091 1233954 1296643 324417 285169 306550 304577 360835 350826 338153 340463 228831 231991 745771 712075 1586588 1552267 479938 477011 691024 696944 885583 860771 914368 925659 976391 988324 949988 1050693 2312564 2434461 1372859 1158314 768984 749847 918460 918967 972702 982056 1002565 1016062 1148475 1156957 5212582 5367465 39.75 70.5 1
10:01:59 2024-01-23 723756 716615 218934 212552 347652 355299 386979 383265 240720 239860 295596 301266 334410 341887 4361313 4608657 6801252 6612179 1257007 1296730 322716 286199 305436 306744 360907 351393 338117 340499 229900 231514 745187 703713 1592645 1562889 479938 477828 697223 700558 883170 862028 919609 923568 969352 993295 955703 1057183 2318550 2445952 1411240 1150063 764510 753539 918460 915719 968530 986877 1012643 1017515 1140280 1149588 5166721 5365020 39.75 70.5 1
10:02:00 2024-01-23 719711 715568 216137 211644 350567 355299 386686 382292 241124 240445 294646 303494 334410 340575 4373731 4671041 6789323 6621587 1265680 1296606 324225 285240 304542 306423 360907 352441 338699 340188 229578 231991 744341 701709 1611705 1572135 481987 477050 695215 696907 878892 863936 923693 922379 967184 982656 958256 1058355 2327823 2443681 1406524 1153376 762328 754617 927661 915307 967250 984800 1014823 1022618 1137673 1146261 5100321 5345215 39.75 70.5 1
10:02:01 2024-01-23 721937 715563 219032 211708 349827 358999 387740 382060 240352 241086 295539 302643 334445 340612 4370880 4687526 6772274 6612367 1277405 1298520 321738 286266 305508 304542 363461 349240 338390 340224 229543 231178 746596 706735 1600704 1567677 482673 477955 697223 703048 876363 857821 925010 930241 965129 983490 955513 1064873 2321850 2427564 1366009 1163243 762328 749761 924216 919632 963405 981296 1017733 1025580 1146956 1139827 5128373 5355641 39.75 70.5 1
10:02:02 2024-01-23 719628 715025 218965 211922 350921 356333 384337 382060 240386 240268 293868 301206 334410 338817 4380258 4756906 6841231 6603028 1253098 1296606 324682 285058 305974 304577 363718 348678 337371 341771 228475 231991 728275 707746 1619527 1558457 483704 476975 691515 703048 885430 855354 915435 931599 972211 981232 948605 1057937 2321953 2433987 1328436 1172659 766701 749265 923045 922100 967524 975757 1006067 1023099 1151289 1150293 5180847 5365020 39.75 70.5 1
10:02:03 2024-01-23 723559 714294 218555 212556 347683 356369 384914 383205 240755 239524 295596 301724 334688 339611 4386606 4701568 6878612 6593193 1235247 1296730 324658 284299 306478 305499 360835 351073 338664 340739 228866 232679 739625 707746 1600774 1549237 479938 477011 691024 696907 888138 861484 915435 925002 977084 990436 950176 1056889 2312860 2429787 1376697 1163280 768900 748202 918460 922342 972702 973669 1007234 1021198 1152047 1152235 5220477 5365020 39.75 70.5 1
10:02:04 2024-01-23 727893 712003 218586 211922 349255 358269 387813 383103 240732 240304 295253 301302 335019 337511 4380258 4673750 6826624 6621746 1256110 1296730 321643 286754 305508 305464 362681 351393 337608 340739 229543 231340 750059 703834 1596147 1562889 481303 477864 697223 700024 883074 862028 922011 926241 972618 996814 958235 1056129 2318084 2455858 1390585 1153376 765157 753683 918460 917651 972702 984873 1011209 1015281 1143630 1147247 5173449 5351821 39.75 70.5 1
10:02:05 2024-01-23 715875 715572 218537 212587 351398 355299 386378 383374 241228 240100 294766 303991 334445 341095 4374013 4649537 6796392 6640503 1260714 1296730 323732 285945 306442 305961 360327 350297 340202 339424 229543 232026 735322 703713 1613568 1574370 482399 477050 696236 699749 881319 865167 926640 924965 967797 987672 960283 1062838 2328467 2443681 1380535 1153902 762643 755149 925099 913122 962942 985368 1010943 1021964 1135443 1144712 5103964 5355641 39.75 70.5 1
10:02:06 2024-01-23 716496 714560 218965 211856 349546 356755 387849 383241 240018 240304 295217 301370 334211 339723 4370880 4697084 6752021 6603059 1264939 1299478 323997 285205 306514 304542 362948 349204 340238 338650 228901 231665 738624 711529 1590819 1560966 482182 476976 695911 705049 880104 857102 922850 932266 968520 983345 954155 1066535 2318550 2420515 1426820 1161848 760155 747141 927732 919656 962038 973597 1010980 1022334 1146023 1144712 5126422 5365020 39.75 70.5 1
10:02:07 2024-01-23 724568 713544 218622 211189 349827 356440 384914 381453 240553 241051 293904 302643 334948 338026 4361276 4757314 6835950 6593610 1247741 1293822 324911 286079 306226 304508 363754 350297 336591 341254 228831 231991 741483 711457 1604322 1557634 484048 477647 692989 704048 885509 855868 916866 930205 974316 984882 949315 1059699 2309278 2431009 1318913 1169035 767341 744730 919767 922342 968530 973331 1003133 1021964 1154606 1151420 5227941 5365020 39.75 70.5 1
10:02:08 2024-01-23 726751 715307 215633 211922 348765 357443 384914 382292 241124 239560 295460 302219 334679 336486 4376858 4692295 6840402 6612367 1253060 1294889 323505 286204 303791 305499 360907 351690 339551 342037 228584 231848 740947 703330 1617814 1562503 481266 479763 693555 697759 885583 862065 916325 922947 978242 988324 954155 1050243 2318084 2458630 1337853 1155019 769533 753683 916882 916198 974085 984177 1004599 1018204 1142097 1150569 5192260 5338640 39.75 70.5 1
10:02:09 2024-01-23 715490 714560 214854 212556 349818 354730 386378 380954 241159 239357 295217 303068 333405 340612 4377134 4633526 6796505 6621746 1258915 1297379 323469 284991 306189 306852 360292 350610 339581 339293 229437 231955 752938 706363 1586994 1571802 480961 476712 695744 695884 880030 864893 923693 922379 967184 990473 956649 1060316 2325155 2440216 1409214 1150614 761784 754753 925099 913122 966112 984873 1010980 1019742 1135480 1143597 5107611 5355641 39.75 70.5 1
10:02:10 2024-01-23 716534 713549 214867 211891 349300 355299 387885 382937 240185 240677 294802 302643 334679 341086 4370880 4698973 6743087 6602988 1271582 1300312 321714 286266 306334 306852 363975 349906 338485 338543 230187 231407 739550 709774 1614790 1565111 482673 479423 698212 704048 878892 857821 928689 930240 966498 983490 955513 1068057 2323502 2425241 1390585 1162675 760117 750219 927073 919656 963442 973669 1013177 1023136 1146293 1143093 5135827 5365020 39.75 70.5 1
10:02:11 2024-01-23 722724 714555 214626 211926 350921 356405 385220 383205 240922 240467 293939 303494 334948 338577 4373731 4759704 6845275 6622028 1248799 1297615 324875 285735 306297 306852 363939 351505 338628 342253 228475 232679 747818 711809 1599347 1558185 484048 477050 692006 704011 883074 856605 918302 931599 970762 980679 950025 1058355 2318550 2431009 1304122 1173643 766248 746919 922476 922342 967843 975757 1007613 1024594 1151289 1148943 5163330 5361194 39.75 70.5 1
10:02:12 2024-01-23 724429 713544 218657 212592 347688 358782 386070 384355 240386 239524 295740 301513 334948 339611 4370880 4708556 6838982 6593663 1246090 1296656 324538 285900 306117 306420 362948 351393 337134 340452 228795 231991 740959 713092 1605667 1548308 483704 477792 692006 704048 885583 856605 918171 932930 975007 984882 949315 1053764 2315257 2432734 1370940 1168485 769014 746919 919826 924309 968530 975757 1003171 1019356 1153753 1148979 5229883 5355641 39.75 70.5 1
10:02:13 2024-01-23 727421 714054 218356 211887 348773 357982 384373 382022 240789 239524 294802 301760 334410 337273 4377134 4688375 6874610 6612565 1246691 1296730 324911 285276 304256 308515 360871 350014 336591 342566 227926 231665 740053 703713 1595108 1558457 480961 477719 692006 696944 888138 863936 914368 922379 975007 988324 952801 1049497 2314209 2455145 1335969 1155842 768436 753683 915853 915645 974085 983481 1004599 1016803 1143704 1148943 5192260 5351821 39.75 70.5 1
10:02:14 2024-01-23 715490 715302 215005 211918 349827 356755 386378 380954 241193 239153 294605 303281 333440 341095 4376944 4637371 6781259 6631124 1258915 1299437 323817 285205 305974 305464 359748 350826 339581 338686 228901 231665 735322 705726 1596018 1571019 479606 477050 695252 696907 878892 863324 924867 922379 965813 982656 956417 1058745 2327823 2443681 1380535 1151736 762982 755224 925099 913122 965065 984873 1010943 1021235 1135443 1144712 5107611 5355679 39.75 70.5 1
10:02:15 2024-01-23 714983 713549 218997 211891 349291 354765 387849 382632 239651 240339 295453 302182 334432 341432 4380227 4700515 6752021 6612527 1273755 1299442 322036 285828 306370 304542 363743 350297 338664 338686 230294 231340 739550 709413 1604510 1563236 482599 476340 697223 704048 878268 857821 926330 930938 965813 983222 955513 1066535 2318550 2423521 1370680 1162675 760155 747655 927732 919385 962075 973705 1013177 1024594 1148806 1143093 5135827 5365020 39.75 70.5 1
10:02:16 2024-01-23 720590 714560 218653 211926 351753 356369 387175 385005 240952 240561 294766 302960 334339 338395 4386493 4772354 6855344 6593343 1253098 1296643 322869 284969 306010 304612 360907 348188 337643 341519 228511 232516 743469 707746 1613308 1558457 484463 475598 692006 703548 884327 855391 918029 931599 972211 981408 948605 1059874 2318550 2432734 1335969 1171974 767004 749117 921785 920998 967843 976271 1006104 1023099 1152923 1148906 5209103 5357371 39.75 70.5 1
10:02:17 2024-01-23 723145 713549 216177 212751 348487 358527 383116 383082 241090 239383 295561 301583 334269 339428 4383379 4688375 6882577 6612546 1236025 1294889 323912 284733 306010 305499 360581 350297 338153 341771 228156 232679 739119 707746 1609715 1553643 479938 477011 691024 699428 888138 862065 914368 924345 974242 990492 950025 1054100 2315257 2443681 1330965 1156665 769533 750946 919174 916980 973393 982092 1003281 1016803 1145175 1151352 5197953 5362136 39.75 70.5 1
10:02:18 2024-01-23 725312 716477 216213 212410 347581 358527 387668 384188 240986 240126 296225 299827 334714 338258 4386790 4635265 6817299 6621746 1254890 1295702 322036 286079 305580 305499 360907 351429 338153 339436 229936 231340 752917 703713 1592355 1561779 479938 477792 697223 698005 881786 862065 920993 922379 969352 993295 956454 1053489 2314209 2443681 1428776 1149437 764612 752467 919767 915719 968530 984604 1010489 1013837 1140427 1145591 5181854 5353006 39.75 70.5 1
10:02:19 2024-01-23 717317 715568 215610 211785 350705 357513 386650 382292 241228 239931 294802 303351 334432 340333 4377132 4652284 6796505 6635767 1260714 1294770 323050 285249 305544 305464 359784 350050 339724 339710 228901 231828 741483 703212 1609961 1572135 481303 476712 695252 696944 878892 862101 923693 923689 966577 982692 959245 1059789 2327823 2443681 1417039 1153376 761784 754753 926800 913122 964127 984177 1010943 1023505 1137562 1146886 5108528 5353326 39.75 70.5 1
10:02:20 2024-01-23 719596 716321 216523 211673 349331 356083 387885 385005 240883 241051 295440 302643 333942 340092 4377132 4696809 6744657 6602988 1268621 1300438 322751 285205 306514 306852 362948 349276 339974 338686 230132 231665 736731 711300 1600893 1565111 482330 476340 697223 703048 878268 857549 925670 930278 965813 983490 954358 1063462 2318550 2432734 1362378 1162401 761240 749847 925099 919004 963014 980565 1017727 1026971 1148586 1142138 5127447 5360335 39.75 70.5 1
10:02:22 2024-01-23 717086 714560 218617 212273 350625 357007 386904 382937 240755 240677 295109 301241 332940 340370 4380258 4736692 6810482 6612367 1257466 1300438 323390 285094 308125 305285 360907 348714 338735 341807 228671 232516 740569 711061 1593626 1558457 484048 477050 691734 702549 883189 857821 919646 931599 971486 980679 950025 1060016 2324516 2427527 1342154 1171974 764510 749560 924952 923568 968902 978521 1007463 1026016 1152850 1151220 5170574 5357371 39.75 70.5 1
10:02:23 2024-01-23 726828 713544 219041 212583 347688 356405 385384 384427 240755 240654 295704 301513 334948 339611 4377134 4707493 6869267 6602988 1237043 1296730 324911 284769 306622 304612 360617 351145 338390 340739 228831 232026 742912 711061 1607968 1553643 479938 477383 691024 696944 888373 862065 920197 924345 974930 990456 949315 1054100 2315257 2443681 1336834 1160514 770633 753539 921076 919632 974048 981947 1003922 1019121 1148586 1155502 5208559 5365020 39.75 70.5 1
10:02:24 2024-01-23 723367 714372 216218 212583 347688 356119 387303 380919 241124 240135 295596 299968 334759 340612 4374013 4630074 6807973 6646297 1257044 1296730 322525 286114 305544 305464 360907 351429 338426 339710 229819 231340 745187 703713 1594304 1561779 479938 477792 696730 698005 880583 862028 920993 922379 968666 992593 956454 1052977 2316709 2449492 1438557 1150614 769393 752281 920921 916984 970557 987626 1012376 1016042 1142082 1149478 5173449 5357371 39.75 70.5 1
10:02:25 2024-01-23 715517 714551 218590 211699 349863 355263 386106 382292 240957 240304 293939 303068 333942 339611 4374013 4671041 6798648 6631389 1270044 1295724 323541 286557 304327 305499 362681 349204 338426 339746 228901 231016 736278 702323 1609365 1572135 482524 475598 697223 701055 878892 860261 925010 926147 965129 984613 959488 1065441 2327429 2448332 1378616 1162451 763964 752467 926339 918052 964813 979250 1018416 1023062 1143704 1139790 5124610 5351821 39.75 70.5 1
10:02:26 2024-01-23 716571 713279 218590 211887 350849 357007 384032 382597 240386 240268 294766 302315 333370 339334 4380340 4746846 6827019 6592880 1249933 1295810 324911 285205 306442 306672 360907 348188 338117 341495 228635 231991 737194 709266 1617368 1558457 484048 477050 692006 703048 884327 856605 918265 932930 974039 982660 950287 1062934 2322460 2423959 1324670 1165990 762328 747141 927732 923568 964090 973597 1009769 1026091 1150220 1145591 5137233 5361194 39.75 70.5 1
10:02:27 2024-01-23 726517 713540 214880 211852 348698 357443 385455 382597 239616 240846 295460 301266 334913 338541 4361276 4726830 6841231 6598383 1244186 1297652 324453 285205 306586 308931 360907 351393 337643 340703 228901 231991 753075 713341 1607529 1548792 479938 477828 693973 701055 888321 860758 919448 930278 976280 989071 950287 1060316 2316433 2432734 1370940 1165990 768900 746956 920802 923675 971284 978375 1004636 1021570 1155424 1152235 5220477 5361194 39.75 70.5 1
10:02:28 2024-01-23 727820 715568 218744 211918 349823 358018 386070 383103 241124 240100 295704 302148 334984 337236 4361276 4681602 6854600 6621746 1250816 1296730 324911 285949 305580 305926 360907 350297 337134 342807 228866 231828 743778 702710 1596569 1562889 482949 481127 695417 699749 887586 865167 917982 924891 973406 991877 957553 1051028 2315257 2462853 1335969 1155842 767799 753539 917807 916926 976363 984873 1007575 1016766 1143704 1152235 5192899 5348005 39.75 70.5 1
10:02:29 2024-01-23 718614 715061 218550 213224 349510 355014 386686 382096 241159 238951 295165 303068 333907 339459 4367543 4619473 6779997 6626354 1260714 1297652 323961 285240 306010 305464 359748 350826 340202 340188 228901 231550 745771 705726 1605168 1576284 482673 477726 695949 699251 880730 865167 923544 923456 968557 982692 958491 1063882 2327823 2443681 1382454 1155550 762328 756361 926414 913122 965786 984873 1012419 1022693 1137089 1146335 5113363 5355641 39.75 70.5 1
10:02:30 2024-01-23 715261 714555 219037 211887 349827 355299 387849 382901 240386 240641 294802 302643 334410 339759 4370663 4688299 6761648 6612367 1277063 1298483 322000 286790 305041 304577 363754 350597 338414 340452 229849 231092 752234 706363 1596955 1571802 484048 479423 699165 704511 880230 859650 926330 928886 967552 984882 957811 1063462 2322460 2436758 1376697 1163503 761784 750827 925099 918316 965749 980670 1016901 1024594 1144598 1142823 5126422 5361194 39.75 70.5 1
10:02:31 2024-01-23 717587 714050 218780 211918 350885 356070 384914 383205 241124 240268 294766 301241 334631 339611 4374013 4755450 6835950 6593193 1249933 1295688 324911 285209 306225 306816 360618 350656 339438 341627 230830 232644 744919 711809 1614997 1562503 484048 476779 692006 701055 883101 860758 919572 930902 972174 979259 951642 1063500 2321850 2416021 1418995 1165990 762328 747141 927732 922342 962075 973633 1010980 1024556 1148769 1146335 5135827 5355679 39.75 70.5 1
10:02:32 2024-01-23 724653 715293 218961 211194 349792 357443 385491 382060 240501 241086 294766 301795 334948 338062 4380340 4743701 6845696 6584231 1247741 1298511 324694 285793 306225 306852 364479 351249 337501 341351 228725 231920 736731 713509 1596381 1552540 481423 477828 694923 703048 887470 857213 915585 931489 975699 982426 950025 1056168 2309278 2432734 1370940 1168485 767341 747214 919767 924692 971321 973597 1004636 1022693 1157136 1152235 5222419 5361194 39.75 70.5 1
10:02:33 2024-01-23 726788 715568 218546 211922 349291 357982 385527 383103 241159 239931 295704 301123 334984 337548 4361313 4688337 6864024 6636251 1250273 1296693 324875 286025 305149 306599 360690 350682 337229 342807 228635 231991 738140 703212 1614932 1562889 481987 477792 693973 697968 888216 864548 918058 925002 975007 991192 955513 1054100 2318550 2458630 1334086 1155550 768900 754218 916987 916943 974943 986964 1007575 1019016 1144598 1152235 5202503 5346262 39.75 70.5 1
10:02:34 2024-01-23 718650 715061 218586 213224 349260 355263 387813 382060 241124 238783 295453 302855 333942 339246 4373737 4616502 6791820 6631392 1260289 1298538 322835 285913 306297 305429 360907 351429 339450 339710 230045 231991 740430 705726 1592947 1562889 480887 477792 697223 696944 881823 865812 922342 922379 972174 992593 957811 1056847 2316903 2440216 1426820 1147340 764624 751630 922204 916852 968530 982647 1011931 1019742 1142082 1145591 5149319 5355641 39.75 70.5 1
10:02:35 2024-01-23 717554 715572 218649 211485 350885 355833 387813 382292 240386 241086 294766 303068 334445 339611 4377134 4683477 6795167 6640914 1264210 1296335 324417 285240 304327 306423 360618 349240 339414 340703 228901 231828 744341 701820 1605485 1575489 483360 477050 696236 700024 879218 861147 923693 926317 965821 982620 960892 1061875 2324516 2443681 1351036 1156665 762328 754686 926414 915719 965113 982092 1013898 1020118 1139619 1143561 5107611 5355641 39.75 70.5 1
10:02:36 2024-01-23 714424 713040 218965 211708 349300 355999 385491 383205 240185 240304 294802 302431 332905 341039 4376944 4708556 6767600 6602988 1264040 1297563 324658 285138 306586 304577 362692 350297 340465 339293 229578 232273 737194 711809 1582673 1558457 481987 476712 693214 702549 880141 857213 923693 931603 966577 983490 954155 1066535 2321850 2414307 1424864 1162675 761240 746956 927732 919693 962075 973633 1010980 1023062 1147955 1144712 5141560 5361194 39.75 70.5 1
10:02:37 2024-01-23 724842 713540 218740 211224 350885 358018 384914 382025 240755 241251 293904 302298 334772 338285 4376667 4765708 6859921 6603081 1250273 1295724 324453 285205 306225 305394 364011 352691 338153 342289 228866 232026 746369 707746 1595925 1558457 484048 477011 692006 704048 885702 856605 918715 933585 974316 983490 949753 1060241 2318550 2434461 1392831 1171974 768349 749810 922439 922342 968258 975757 1006067 1024594 1153753 1152235 5185456 5357371 39.75 70.5 1
10:02:38 2024-01-23 721979 713544 218586 212872 348738 359274 384337 386645 240986 239647 296214 301618 334772 340223 4383359 4702316 6876712 6631389 1238362 1299437 323912 284982 306478 306388 360871 350862 338699 341771 228619 233007 739119 707746 1643069 1553643 480961 477562 692006 698500 888769 862065 915435 925002 975693 991192 950062 1054174 2318550 2443681 1326801 1159966 769533 752010 919826 919656 974085 983481 1003171 1019742 1146293 1154681 5207351 5348005 39.75 70.5 1
10:02:39 2024-01-23 719707 711980 218613 212936 348483 358020 387287 384460 241636 239418 296430 301052 334304 341542 4374279 4609158 6801483 6621746 1258600 1296730 322979 286638 305759 305499 360582 351465 338664 340224 230132 231665 743778 703713 1633025 1562889 479938 477900 697223 701055 883189 863324 924696 922379 970762 994694 956417 1058692 2318550 2451237 1409321 1150100 764520 754218 919826 916943 971321 984873 1012653 1016803 1142497 1148906 5170612 5352663 39.75 70.5 1
10:02:40 2024-01-23 718614 715426 215503 212744 351880 357766 387431 384460 241762 238976 295561 301898 333907 339246 4358165 4616502 6791537 6612367 1258915 1296643 322393 286114 306226 305499 360907 351429 339724 339436 229936 231665 738140 705726 1591252 1561779 479938 477755 697223 696944 880538 865812 922114 922379 966577 992593 956417 1060241 2318550 2441948 1424864 1147340 763964 752047 922476 916330 967843 982683 1010943 1016803 1138811 1145591 5153739 5369822 39.75 70.5 1
10:02:41 2024-01-23 717592 716307 215914 211750 350732 358020 386542 383067 241368 240641 294802 303068 334913 340874 4361276 4669016 6789323 6626395 1270007 1294770 322751 286992 305257 305499 363561 349276 338699 340775 228866 231016 781622 703330 1609167 1572135 483704 475969 697223 703048 878892 860261 926330 928191 965813 982620 958565 1063085 2324516 2447686 1403345 1161848 762982 751398 926414 919348 965065 981363 1016938 1023099 1146257 1143634 5112798 5358033 39.75 70.5 1
10:02:42 2024-01-23 717433 714450 216218 211741 351717 355014 384914 382937 240755 240162 295460 304205 333405 340092 4377132 4736692 6817299 6612367 1252645 1298520 322869 285205 306478 305464 360907 348152 338426 342253 228511 232026 738624 709774 1600568 1558457 484463 474893 691515 703048 884954 856605 920064 932229 972211 981408 950025 1061875 2318550 2431009 1328436 1171974 767341 749280 922476 921688 968530 976964 1008270 1027009 1153497 1149588 5174744 5358033 39.75 70.5 1
10:02:43 2024-01-23 725521 713040 218279 212587 347438 359036 384914 386645 240755 239357 295596 302253 334948 339611 4367762 4701568 6873251 6602640 1237479 1296730 323877 284733 306514 308588 360581 350826 338390 341495 228511 232843 739119 708257 1618612 1552540 479938 477383 691024 698229 888138 862065 914368 926317 974930 991192 950025 1056547 2316903 2441948 1315287 1159140 769533 751361 921039 922253 974479 985478 1003997 1016691 1148586 1155466 5203123 5346262 39.75 70.5 1
10:02:44 2024-01-23 722664 715421 218704 211605 347688 356405 387885 384460 240755 240304 296401 299933 334948 340853 4364648 4630074 6807973 6612367 1258915 1296663 322751 286553 305544 305926 360907 351501 338699 340224 230329 231665 745187 703713 1626184 1562889 479938 477900 697223 699032 883074 864585 922379 922379 970835 993998 957811 1059964 2318550 2445952 1434645 1151081 767799 755687 923703 918325 971284 988092 1013376 1019121 1142745 1148943 5160080 5355641 39.75 70.5 1
10:02:46 2024-01-23 717631 712079 218622 211821 351447 356369 386686 382292 241124 240677 294766 306843 334176 340612 4374086 4668434 6801252 6631124 1266498 1298520 324682 286553 304682 307137 360907 349240 339688 340775 229578 232026 744341 700709 1606698 1574661 484048 475598 697931 700558 880501 862065 923693 926147 967712 982692 959319 1063047 2327823 2451237 1380535 1160514 764510 755075 927732 916852 966149 983372 1017727 1024556 1141272 1142287 5097624 5337554 39.75 70.5 1
10:02:47 2024-01-23 715527 714551 218923 211953 349863 355833 387921 383277 240420 240882 295253 302643 334445 339759 4355020 4684633 6757791 6607651 1274058 1300166 322489 285878 306550 304542 362948 349276 338699 338686 230329 231340 742368 709774 1615601 1564345 482673 477047 697223 703048 878892 857549 926330 931599 967184 984186 955720 1064341 2326364 2435595 1367824 1163280 762446 750642 927036 920942 964702 980706 1016177 1027009 1149403 1141866 5118859 5346262 39.75 70.5 1
10:02:48 2024-01-23 719707 713549 218586 211891 351443 356405 385263 382060 240789 240268 293939 301275 334984 338801 4367762 4753822 6826624 6598279 1252645 1296643 324911 285276 306226 305499 363461 348959 338153 342566 228866 232572 738624 707746 1621242 1558457 484048 477755 692006 704549 885619 855998 917613 932930 976851 985487 951642 1059866 2323611 2433245 1330320 1168485 764510 749339 926414 922342 965113 979250 1010489 1028086 1152106 1148833 5147476 5357371 39.75 70.5 1
10:02:49 2024-01-23 725759 713544 218878 212556 347719 357479 386142 384121 240352 240917 295740 300845 334984 339611 4367780 4713408 6846109 6593610 1238879 1296680 324453 285294 308357 306744 360907 351109 338153 340775 228901 232026 742912 712584 1590984 1548965 479938 477792 692006 701055 885702 861373 919221 930240 977703 989772 950287 1053801 2313135 2431009 1370940 1163503 768436 746390 921076 924965 973562 973742 1006793 1021607 1153826 1154684 5213027 5361194 39.75 70.5 1
10:02:50 2024-01-23 727347 714555 218283 212547 349827 358593 387231 383374 241159 240677 295704 301795 335994 337548 4364648 4673429 6846109 6602602 1252031 1296730 324453 286723 305257 306139 360907 350826 336627 342530 228866 231828 750059 702710 1591676 1561779 482330 480786 696902 701746 888955 865167 920911 927635 974860 993113 957479 1056100 2321850 2462121 1341619 1157201 769533 756089 918460 918160 974943 986266 1009712 1016803 1145408 1151383 5182855 5346262 39.75 70.5 1
10:02:51 2024-01-23 717323 715568 215610 212512 351380 356048 387231 381453 242237 240641 295424 301241 334410 339174 4361276 4642905 6789997 6635941 1262517 1297652 324453 286043 306442 305891 360835 351109 340716 340703 229578 231991 745771 704719 1625664 1576284 482561 478367 697931 698811 883275 867016 926180 926243 968557 988251 959208 1061800 2334077 2449423 1409214 1155019 763305 756361 927073 915719 965749 987663 1015379 1021570 1137126 1146335 5105495 5355641 39.75 70.5 1
10:02:52 2024-01-23 716541 715572 214876 211891 350320 356405 387885 383241 240386 241051 295444 303068 334442 339723 4367731 4689687 6743054 6603077 1268621 1300401 323997 285842 306586 306721 362948 350014 340752 339436 231871 232536 742912 713853 1603601 1564729 483360 478404 697931 705012 881356 857821 926330 931599 968593 986886 955513 1066203 2324881 2420119 1378075 1164331 761784 750938 927732 918103 963442 979250 1016626 1026054 1147919 1145523 5126422 5353899 39.75 70.5 1
10:02:53 2024-01-23 719670 716316 218934 211918 351947 357407 385491 382597 240918 240641 293618 303494 334913 338541 4377134 4750149 6839983 6607744 1255051 1296643 323616 285205 306442 305464 360366 351653 340465 341724 228760 232971 743469 711809 1591591 1562503 484048 477726 693973 702549 885311 860261 924867 931562 972137 983357 952764 1065404 2325155 2423281 1376697 1165990 763418 749265 927732 923568 964127 973669 1011931 1029094 1149620 1148022 5145233 5365020 39.75 70.5 1
10:02:54 2024-01-23 726200 714050 214876 211629 349546 358269 386650 382597 240317 241765 295668 301760 335958 339057 4361238 4738657 6836757 6584231 1246813 1296643 324406 285668 309079 306708 363718 351249 338248 341111 228760 231991 742912 714365 1593387 1549237 479643 477828 693973 703863 887590 857821 918058 930902 976973 988288 948605 1058692 2312564 2432734 1399433 1165990 770002 747141 918460 924965 972702 973669 1004599 1022693 1154606 1153867 5227941 5355641 39.75 70.5 1
10:02:55 2024-01-23 727902 715572 218581 211918 349792 358557 386650 382833 241090 240268 295704 302643 334984 338265 4367762 4683023 6841231 6616986 1252969 1296663 324309 286374 305364 306283 360726 350646 339071 342627 228725 231991 745771 703834 1604852 1564729 481839 477792 694159 699749 887512 866399 918265 925002 975007 992325 955513 1053312 2315856 2462121 1339736 1155842 768900 754612 918371 918325 976363 984873 1010489 1019742 1146293 1152235 5192260 5355641 39.75 70.5 1
10:02:56 2024-01-23 718654 715568 215601 212854 351380 355798 386650 381489 242272 240268 295596 304348 334948 338936 4374086 4633526 6791933 6640547 1261191 1298575 323781 286021 306334 306563 360654 351357 340752 340703 230097 232026 747200 707746 1623213 1567677 481303 478367 697931 698959 880501 867041 926330 925002 968630 990456 957775 1062732 2327823 2443681 1411170 1151081 763418 755687 926414 915719 968530 988011 1015379 1022693 1137126 1145554 5107611 5346262 39.75 70.5 1
10:02:57 2024-01-23 719759 715563 214876 211882 350320 356369 387957 382978 240352 241051 295704 303281 334948 341095 4374013 4691105 6772162 6612527 1273718 1302274 322943 286723 306550 304577 364011 352691 339581 341219 230223 231340 739057 706735 1596955 1572135 484048 477719 700231 705049 878892 860261 928314 930241 967552 984882 958491 1066498 2326169 2443409 1374778 1164331 762982 752047 929052 919656 967156 982092 1019114 1025392 1146293 1144712 5124333 5355365 39.75 70.5 1
10:02:58 2024-01-23 718613 715307 218878 212967 351943 356333 385491 383205 241124 240846 295153 302746 334679 340092 4373731 4742379 6793340 6603095 1259296 1299442 323581 285672 306406 305926 362948 349240 340430 341735 228760 233007 743469 712584 1592608 1562079 482673 477050 693481 701055 883189 860145 922305 931599 972174 982102 952801 1065738 2325155 2425241 1320903 1169318 764510 747655 927732 924309 965749 979214 1011931 1029094 1152923 1151383 5140945 5358522 39.75 70.5 1
10:02:59 2024-01-23 726236 715247 214846 211856 349823 358557 387725 382632 240386 241765 295596 301405 335711 338764 4374302 4749614 6852189 6584231 1249448 1298575 324453 285503 306225 309003 364490 351357 337643 341771 228866 232026 742912 712830 1619984 1553643 482673 477864 696060 704549 888138 857821 918058 931599 976391 982728 950025 1060241 2312554 2434461 1341619 1171974 769533 746919 922439 924965 968530 975757 1006067 1025361 1158814 1152235 5202426 5346262 39.75 70.5 1
10:03:00 2024-01-23 723293 713544 215601 212556 349260 356369 384337 382632 242029 239780 296322 302359 334702 339946 4377061 4701843 6878612 6612465 1236596 1297652 326604 284769 306550 306353 360835 351109 338699 340775 229418 233171 742568 709037 1596316 1553370 481303 477755 692006 698995 889400 861991 916978 926184 975656 992593 952764 1057183 2315856 2434461 1405301 1159966 769533 751477 919826 921651 974085 984177 1001708 1019742 1149620 1158022 5194243 5355641 39.75 70.5 1
10:03:01 2024-01-23 721495 714551 218744 211918 348452 359036 387632 384968 241021 240872 296430 301336 334807 341270 4367628 4605383 6801252 6626436 1253956 1297652 324682 286992 305508 306423 360907 350297 336627 342843 228831 232110 742368 703713 1603627 1561779 481987 480603 695215 700521 887512 864585 918265 926241 975007 993295 955513 1054062 2318550 2462121 1409214 1156665 769592 755687 918460 918325 975671 984873 1010489 1016840 1146257 1152235 5192260 5346262 39.75 70.5 1
10:03:02 2024-01-23 718614 717525 215980 212602 351411 358020 387395 384460 242336 240324 295381 304348 334538 341337 4370600 4652858 6782387 6621746 1259184 1298483 323997 286079 306442 307102 360835 352441 340752 340703 229936 232026 745771 703713 1607840 1572135 482673 474893 696730 698959 879447 865812 926330 926317 966540 982728 959010 1063425 2327823 2443681 1408480 1155019 762982 755762 927732 915719 966885 982611 1013935 1021607 1139582 1147247 5098205 5362136 39.75 70.5 1
10:03:03 2024-01-23 721333 715572 214841 211746 350741 359398 387740 383099 240785 241015 295704 303494 334948 340575 4370880 4691105 6752309 6602988 1274967 1300364 322979 286692 308320 304577 363718 350297 339688 339675 230688 231991 736731 710790 1598465 1565111 482673 477562 697223 704549 880501 857821 924831 931599 966504 984882 953637 1069620 2325155 2423521 1413160 1162675 762328 749774 930338 921346 964127 980670 1016626 1026091 1149657 1145523 5137886 5363630 39.75 70.5 1
10:03:04 2024-01-23 722705 716231 216550 211715 351758 357946 385527 382937 240918 241086 295596 303494 335923 338541 4370600 4763088 6845275 6593610 1253716 1296606 324911 285878 306514 305499 363536 350826 337643 342289 228866 231991 745771 709774 1628850 1558457 484048 477828 693481 705049 887865 857821 916924 934248 976391 986886 950025 1060316 2316903 2434332 1337853 1173643 769014 750219 922439 922910 968530 975757 1007575 1028478 1156786 1152854 5206848 5360697 39.75 70.5 1
10:03:05 2024-01-23 726904 713540 218852 212885 348769 357192 386943 384788 240888 240268 296234 301760 334724 339464 4355020 4708258 6874165 6593610 1235210 1296606 324093 284733 306622 305926 360871 351393 338664 341254 228866 232679 742019 710048 1593578 1553643 479606 477755 692006 697968 889400 864548 915435 926317 975620 992593 952764 1054137 2318550 2443681 1319125 1158314 771734 752083 919826 919656 976823 985478 1006036 1019630 1150220 1157141 5200357 5351821 39.75 70.5 1
10:03:06 2024-01-23 722724 714335 216514 211882 347688 356369 387885 382025 240952 240499 296430 301478 334984 339210 4367844 4622084 6801252 6612367 1256110 1296730 323014 286835 305544 305499 362681 351429 338664 340775 229578 231340 743778 703330 1635067 1562889 479717 480603 697223 700558 884442 864548 922305 925002 972174 991404 957811 1057183 2316903 2455145 1430732 1153376 766701 759717 922351 919284 974048 987663 1013376 1019121 1143593 1151220 5166872 5353044 39.75 70.5 1
10:03:07 2024-01-23 717044 715061 215334 213074 350826 357983 387267 382060 241900 239560 295181 303941 333907 339210 4370880 4621361 6772086 6612179 1259814 1297600 324453 286186 306406 305961 360907 351393 340477 340452 229900 232026 747200 706735 1608441 1571019 481714 475598 697223 698959 880501 865812 924558 925581 968630 988324 958491 1063654 2327823 2443658 1464722 1151081 763776 756287 925062 918325 968493 991795 1017727 1022543 1138775 1148906 5122231 5355641 39.75 70.5 1
10:03:08 2024-01-23 722452 715421 214876 211918 350849 356440 387921 384968 240386 241086 295165 303068 334948 340333 4377134 4684429 6752021 6617324 1275839 1300401 322000 285878 306550 306744 364526 351109 339688 339710 230652 231665 740959 709495 1593387 1565111 483704 477683 699239 703699 878892 857821 926146 931599 966504 984882 955026 1069620 2326364 2430868 1407258 1163280 763964 753077 927624 920942 968940 982056 1016938 1026128 1147623 1144602 5124333 5355641 39.75 70.5 1
10:03:09 2024-01-23 719439 714555 218961 211926 351983 356369 385491 383277 241124 240677 295955 304240 334410 340092 4374013 4746071 6831885 6602998 1253098 1296663 323355 285739 306550 305712 362948 349204 338426 342843 228831 232679 740053 709774 1613624 1558457 484737 477383 692006 705049 885702 857821 919609 934248 975007 986186 953678 1066000 2328467 2432137 1347911 1173298 767799 748969 926414 922342 968530 978983 1011856 1029094 1152084 1151420 5163766 5365020 39.75 70.5 1
10:03:11 2024-01-23 726554 714555 218923 212881 347724 357192 387267 385545 240922 240339 296013 302219 334948 339611 4374013 4704149 6869267 6593610 1233454 1296643 324911 285009 308829 305251 360907 351393 338699 340775 229578 232679 743805 712075 1614143 1553643 481303 477755 692006 699032 889002 863936 917445 927524 980447 993925 951939 1056168 2319737 2442531 1347269 1159966 768900 752047 921513 920851 974085 984873 1004636 1022003 1149657 1154681 5197953 5355641 39.75 70.5 1
10:03:12 2024-01-23 721753 715093 218816 212885 348738 356369 387921 382632 241159 239931 297000 302643 334679 339723 4348814 4595231 6801252 6612367 1257044 1298520 323014 287073 306478 305961 362948 351501 339424 340739 229936 231828 745187 703713 1596339 1566565 481303 481319 698707 702748 886387 866741 923507 926976 972064 996814 961194 1056884 2318550 2458630 1370940 1155273 770154 755824 918460 916294 975870 987517 1011931 1016803 1145445 1152235 5182855 5346262 39.75 70.5 1
10:03:13 2024-01-23 717594 712300 218617 212565 351974 356405 387001 382833 241193 240677 295020 301241 334410 340281 4370880 4652284 6789323 6626316 1266460 1298520 324453 286553 304613 306423 364011 349276 339724 341495 228901 232899 744341 702710 1611549 1576284 485428 479763 699921 702974 883904 862709 926255 928887 970622 989071 962010 1066316 2331135 2452901 1407258 1161848 765157 757491 929676 916943 967156 983481 1019114 1023099 1143704 1144712 5126422 5355641 39.75 70.5 1
10:03:14 2024-01-23 716534 714555 216557 212881 350638 355228 386378 384967 240957 241051 295740 303494 333907 340273 4361276 4688262 6772086 6602988 1263104 1300438 324911 285325 308357 305499 362948 350862 340788 339949 229614 232679 744919 714877 1599883 1566684 483360 477726 696939 704048 883904 858966 924861 932930 970762 984186 955239 1066052 2325155 2418370 1465181 1169946 763418 747655 929020 924965 965515 973705 1010225 1029094 1151289 1151420 5133525 5361194 39.75 70.5 1
10:03:15 2024-01-23 728931 715061 214945 211926 348773 360056 386686 383241 240386 241425 296192 302219 334984 339130 4367762 4733314 6835950 6584231 1247741 1296643 324453 284955 308393 304542 364011 351501 338450 341519 229688 232935 744341 714877 1594140 1550996 482673 482497 695949 705049 888360 860261 918302 932930 975656 990419 950025 1057204 2319737 2434461 1378616 1165990 769533 746684 919607 926280 973562 979286 1009712 1021607 1157136 1154684 5222419 5355641 39.75 70.5 1
10:03:16 2024-01-23 727889 714335 218756 212890 349863 359676 387267 381757 241228 240339 295596 302643 335994 337548 4374013 4678978 6835950 6602677 1257082 1296643 323014 287347 306189 309242 362731 351177 337501 341387 229991 231792 759633 704339 1596198 1567337 482673 480676 698212 701055 888046 866399 922999 925492 974316 995959 957811 1054515 2318550 2455270 1426820 1155019 768436 755288 919607 916873 974252 982647 1010943 1016840 1143788 1150606 5169756 5346262 39.75 70.5 1
10:03:17 2024-01-23 717049 712269 218622 212552 351943 355798 387267 380919 241935 240304 295704 302115 333907 338223 4361313 4642905 6779997 6631124 1265718 1301274 324406 286266 306370 307211 360726 350189 340334 340560 229955 232480 745771 701709 1618824 1572135 481569 479083 698212 698959 880574 867041 927366 926147 966577 988324 959245 1061875 2327823 2445952 1411170 1153376 765157 756361 927073 915719 968530 982683 1015416 1022334 1137162 1145591 5103964 5351821 39.75 70.5 1
10:03:18 2024-01-23 716541 714290 214910 211922 349859 356405 387993 383277 240386 241086 295389 302643 334948 339723 4374086 4688488 6743050 6631519 1277405 1302274 322572 286848 306406 306852 364736 350965 339414 340188 230329 231665 740959 709924 1603706 1567677 483936 477755 699239 707058 879841 860261 927575 931599 966504 982390 957848 1066166 2324516 2436758 1371456 1164331 763525 752467 927732 922070 965786 982092 1016938 1026128 1151289 1144712 5126539 5361194 39.75 70.5 1
10:03:19 2024-01-23 721694 714555 214910 212587 351789 357443 385563 383241 241124 240304 295288 305169 334948 339611 4374013 4755450 6848415 6617228 1253426 1302274 326749 285699 306550 305891 362948 349276 340238 342303 229688 232679 744919 712075 1595244 1562079 485153 475933 693178 703048 885583 859517 923418 934248 975007 984186 954155 1066241 2327823 2427490 1349830 1171974 767341 750378 927732 924965 968530 981259 1011931 1030601 1152120 1153867 5156674 5361194 39.75 70.5 1
10:03:20 2024-01-23 727902 714555 214945 212925 349019 358557 387267 386645 240922 241086 297099 302431 335019 339611 4355020 4723198 6835403 6588608 1251712 1300401 322904 286790 306225 308588 365005 351357 338117 342843 228901 232679 738140 713853 1641820 1558457 484737 480639 694723 707058 888373 857821 918302 935577 975620 982692 952801 1059536 2318550 2441948 1341619 1171974 769533 747692 922476 926111 972702 973705 1007613 1024631 1161047 1153867 5220477 5357371 39.75 70.5 1
10:03:21 2024-01-23 727935 715572 218631 212567 350356 358593 385491 381489 241193 240304 295525 303068 334948 338062 4383278 4692477 6884867 6612142 1241903 1301188 324749 286316 306478 307352 360907 351429 339474 342843 228671 233007 747818 706735 1601350 1558457 481987 477828 693973 699032 891004 866426 916924 925492 977802 993998 954155 1055402 2318550 2452901 1328720 1160514 770633 754149 919826 920998 976363 982345 1004636 1021235 1146330 1154681 5197675 5351821 39.75 70.5 1
10:03:22 2024-01-23 719707 715302 218769 213215 348773 355833 386943 382937 241124 239357 296847 303067 334702 342440 4370912 4611477 6789323 6631124 1258915 1296643 323505 286351 308087 306423 360907 351429 340788 340260 230329 232026 748629 706735 1599559 1567677 481303 476304 699959 698995 881786 867041 924867 925002 969388 991192 959245 1062288 2323611 2441948 1413126 1151736 764068 755687 926414 915719 968530 982719 1016901 1022862 1138811 1148943 5110031 5351821 39.75 70.5 1
10:03:23 2024-01-23 719707 715572 214910 211922 350917 357228 389934 386371 240918 240801 295596 303458 334843 340501 4377061 4693741 6763522 6612367 1277405 1300438 323014 286553 306586 304577 364011 350862 339688 339710 230688 232026 729328 710790 1591025 1567405 484048 477755 699239 704549 879218 857821 926220 931599 966504 984882 957848 1069589 2324516 2425844 1376226 1164331 762982 751514 929020 922342 965786 981399 1016938 1026166 1149657 1145591 5126422 5357371 39.75 70.5 1
10:03:24 2024-01-23 722724 713320 216819 212786 351767 360056 386270 383134 241055 240908 295389 304348 334843 339711 4367780 4763834 6845275 6588495 1253098 1296680 323390 286114 306586 306174 364011 349276 338189 342843 228901 232679 740053 707746 1617224 1558457 485428 479763 693481 705075 888138 857821 920993 935388 976391 984882 952801 1063353 2324516 2436758 1315215 1173643 769533 751813 924442 924309 971321 973705 1009028 1026166 1157956 1152235 5209103 5362136 39.75 70.5 1
10:03:25 2024-01-23 727109 714280 216523 213526 349648 357839 385890 385366 242064 240091 297784 302607 335923 340612 4376944 4705663 6872915 6607389 1240533 1300364 324592 285245 306550 309096 360871 351357 339652 342253 228866 233171 746981 707746 1611098 1555852 481987 477792 692006 699987 886481 865812 918058 927635 978457 993284 952764 1058692 2318550 2440143 1405301 1162675 769533 751287 922439 924884 974943 984873 1005351 1022693 1152923 1157986 5206527 5358033 39.75 70.5 1
10:03:26 2024-01-23 727668 715568 216675 212668 350140 359460 387921 382025 241193 240677 296221 301512 336359 339261 4374086 4673750 6817299 6593156 1257044 1298575 323146 286961 305184 306174 362948 351501 338699 341495 230329 231991 745187 703713 1594906 1562889 481802 481282 699202 701055 885583 865812 924867 926147 974280 991670 959208 1059447 2318550 2452901 1434645 1155019 769533 755762 921785 916943 974085 982611 1013376 1019016 1147461 1152817 5170612 5348600 39.75 70.5 1
10:03:27 2024-01-23 718614 716824 215914 212995 351983 356369 387849 384115 241900 240233 295181 303209 334913 341337 4374013 4649537 6794504 6631528 1265520 1300364 324453 286580 305221 306423 362948 349732 339688 341735 229578 232516 744341 703713 1608029 1575489 484737 477011 699202 704048 883170 863936 926330 928850 968630 982656 962047 1066535 2327823 2451161 1409214 1161622 764510 756361 929052 917673 965786 986177 1019182 1026971 1143321 1146261 5115847 5353899 39.75 70.5 1
10:03:28 2024-01-23 713394 714050 218965 212567 349536 357513 387231 384391 241090 240357 296322 303068 333907 339759 4367762 4688455 6762614 6603028 1265840 1300363 324911 285878 308357 305464 362948 350790 341785 339639 229900 232843 740053 711809 1587182 1562889 483360 476268 697223 704549 883037 857821 926330 934248 971449 984882 955513 1070705 2327823 2421802 1411170 1168275 763964 748713 931663 926864 967487 981026 1014823 1028945 1152677 1151220 5142893 5368519 39.75 70.5 1
10:03:29 2024-01-23 722574 714564 214841 211887 352055 359062 387087 383241 241124 241051 294623 303494 334984 338541 4370603 4763088 6839658 6603002 1253501 1298575 323616 286079 306514 305926 363718 349240 338664 342843 228866 232679 739517 709774 1601597 1561779 485428 477683 691895 705002 888142 857821 922305 935577 976391 984882 950025 1061837 2325155 2434461 1342154 1176853 770583 753539 926104 926206 970557 979907 1009582 1031186 1156202 1153867 5168527 5356800 39.75 70.5 1
10:03:30 2024-01-23 727272 713953 216819 212850 349264 357982 387849 385545 240386 240846 297063 301760 334948 339611 4370880 4710840 6836757 6593636 1236163 1298483 324911 285294 309301 305499 360907 351429 339688 341771 229578 232679 744341 713092 1600167 1553370 481303 477792 692006 701018 890033 862028 916924 927497 977765 993295 952764 1053764 2320295 2436709 1407258 1163280 770002 751398 922388 924854 976823 984873 1005314 1021607 1152923 1162074 5199685 5365020 39.75 70.5 1
10:03:31 2024-01-23 725451 715572 218807 212552 349264 360567 387921 382668 241124 240846 296573 301266 335688 341095 4361501 4639334 6831885 6612367 1257082 1299442 323961 287082 306442 308624 362948 351429 338390 340739 229936 231665 745187 703713 1598697 1565111 481987 482497 698707 701055 885583 864585 923693 926184 972211 996109 960892 1060633 2322460 2457605 1434645 1153902 768436 755714 922312 916980 974085 982647 1017680 1019705 1143704 1151383 5173449 5347258 39.75 70.5 1
10:03:32 2024-01-23 717049 714466 215298 213188 351947 356083 387885 382937 242440 240268 296365 302080 333907 339210 4364648 4614769 6785159 6626655 1260714 1296606 323961 286079 306514 305926 360907 351429 340752 340463 230294 232026 736731 705726 1588146 1567677 481987 476268 697223 698995 882802 867041 927652 927487 972618 992435 960967 1066316 2332413 2448332 1413126 1155842 764612 756361 927073 917930 968530 982647 1016140 1023099 1140837 1147211 5098205 5346262 39.75 70.5 1
10:03:34 2024-01-23 716578 715302 214945 212547 350885 357192 387993 384967 240755 241086 295596 303281 334948 339723 4374086 4688488 6743050 6612367 1275877 1299442 321381 286754 306514 305464 364011 350826 340202 340463 230652 231828 743778 707746 1605393 1567677 484048 477719 699239 704901 881319 860724 929322 933474 968520 987636 959600 1069145 2329089 2431009 1358746 1164331 765979 752965 930375 922342 965028 983299 1019841 1028361 1151252 1144745 5141209 5355641 39.75 70.5 1
10:03:35 2024-01-23 719670 714800 218775 212552 351938 357443 386650 383277 241705 240846 295217 302115 334948 339334 4380258 4766475 6846109 6602988 1253501 1298520 323390 286079 306122 306388 364859 350014 338699 342843 229543 232679 740053 709774 1610604 1561779 486467 481127 695417 708065 889363 860261 922227 936907 976973 987636 952764 1062631 2325155 2443681 1339736 1175316 769533 752467 926377 926280 972702 973705 1010489 1029094 1157956 1153867 5193976 5355641 39.75 70.5 1
10:03:36 2024-01-23 722724 713544 215601 212890 350337 357443 385491 383241 241900 240268 296365 302769 334948 340612 4370880 4692295 6863926 6612090 1240093 1296730 324401 286079 306478 307102 360907 351393 339414 342577 228635 233007 742733 707746 1628021 1562079 482673 477647 694960 699840 891896 866931 920634 927635 978494 993998 955513 1058580 2321850 2458630 1332558 1159966 771734 755288 919826 920998 977749 982683 1006067 1021198 1147955 1154681 5201666 5355641 39.75 70.5 1
10:03:37 2024-01-23 718344 715605 218662 213814 349827 356369 387885 385280 241193 239524 296221 303281 334410 339759 4361501 4607176 6791537 6612367 1259814 1298483 323469 286190 306370 308588 362948 353489 340465 340452 230763 232373 748629 707468 1598581 1565111 481225 477647 700158 699568 884442 867041 925670 925731 972027 996109 961364 1061837 2322460 2445952 1456971 1149795 764510 755149 925679 918967 972702 989711 1015379 1020470 1143704 1151383 5163174 5355641 39.75 70.4 1
10:03:38 2024-01-23 718640 715568 219005 212234 352019 357156 387849 380919 241159 241595 295165 301206 334984 341095 4370880 4680420 6789323 6612104 1276491 1303298 322979 287436 306189 308588 364380 352691 339545 341351 229794 232644 744341 702323 1607596 1575921 485428 477347 699239 703048 883867 864548 927652 930902 966540 987590 961899 1067781 2331135 2449423 1380535 1160585 765157 755762 927732 918316 967156 984604 1019841 1026091 1143704 1144712 5108867 5346262 39.75 70.4 1
10:03:39 2024-01-23 714947 714294 219032 212552 351407 355263 386650 384391 241124 241051 295740 302115 333907 339210 4380258 4708556 6780645 6603028 1264323 1301237 324658 285793 308175 306852 363975 350189 341088 340009 230152 232644 743805 711809 1621528 1562889 483360 479423 697894 705049 881786 860261 925488 934211 972174 982656 956872 1067994 2326169 2418370 1417039 1165990 763964 747655 931387 924965 964344 981363 1013935 1030563 1151289 1148906 5135827 5365020 39.75 70.4 1
10:03:40 2024-01-23 725870 714555 214876 211525 350912 358593 386922 383205 241124 241765 295460 301370 334984 339094 4361276 4747656 6845696 6607811 1251233 1301074 324286 285936 306370 306852 364747 351213 338485 342289 229543 232026 742912 713341 1596692 1555852 483555 481319 695215 704938 889852 857821 919598 933585 975620 988288 954155 1058392 2315257 2434461 1374778 1168485 770669 746883 922439 926939 974943 979250 1007613 1023099 1158814 1156314 5227941 5365020 39.75 70.4 1
10:03:41 2024-01-23 729497 715066 218889 213074 350356 361080 386686 382060 241159 240677 295740 302643 334984 337584 4367762 4677904 6876712 6631392 1246953 1298538 324839 286589 308236 307316 360907 351393 338153 342627 228760 232644 736731 703713 1599751 1558457 482673 481127 694195 700024 886970 867041 918265 926184 975620 993998 953637 1054137 2318550 2458630 1339736 1156665 770554 756089 918460 919619 977749 982647 1009712 1021964 1146293 1154684 5192260 5346262 39.75 70.4 1
10:03:42 2024-01-23 718654 714331 215485 213070 351947 356333 387849 382668 242272 239931 295525 302115 334445 339246 4367762 4616329 6781652 6612527 1262095 1296606 323733 287050 306514 309024 363975 351429 339688 340739 230329 232026 743778 706735 1585020 1565111 481303 480603 699735 700061 885702 867041 923693 925002 972211 993998 962047 1061837 2323502 2449423 1430732 1149795 764510 754218 925099 919471 972702 989711 1013935 1019742 1143704 1148979 5155712 5351821 39.75 70.4 1
10:03:43 2024-01-23 719439 715568 218997 212556 351983 357443 387885 381489 241159 241595 295955 301241 335698 341095 4370683 4672259 6801365 6631124 1266460 1300363 323355 286956 305472 306423 364011 350050 340190 341627 229578 232516 745771 703212 1618540 1576897 484737 477011 699239 703048 884327 863324 924867 930938 969352 988324 963415 1068682 2331135 2451161 1409214 1161848 766701 755687 929020 918316 967156 984873 1020568 1026128 1146142 1142323 5117016 5346262 39.75 70.4 1
10:03:44 2024-01-23 715485 713544 214841 212552 350885 355833 387231 385581 241124 241086 296394 304240 334198 342964 4373933 4697158 6785159 6603095 1264692 1300438 324911 285240 308465 308696 362948 351109 341544 340703 229936 232679 735765 713853 1610287 1561779 483704 475598 696730 703863 883074 860872 926330 934248 974316 982354 954989 1069620 2327823 2423521 1409214 1169318 765157 749810 930338 924965 966471 980670 1010980 1031336 1152651 1151420 5143171 5365020 39.75 70.4 1
10:03:45 2024-01-23 726788 712007 214945 211891 349823 358593 387287 386097 240918 242302 296852 302678 335852 339428 4367628 4738657 6842790 6584231 1248480 1299437 324911 286114 306586 305251 364526 351465 338664 342325 229614 232516 744341 714621 1601718 1549237 482673 481811 695215 705049 890033 860261 919646 931599 975656 991192 950062 1060053 2315856 2434461 1376697 1168275 770633 749339 922439 927598 974980 981824 1007613 1022334 1158814 1155502 5216750 5348005 39.75 70.4 1
10:03:46 2024-01-23 728373 715568 216177 212567 350589 359424 387395 384188 241090 240330 295453 302961 335817 338082 4348501 4673429 6835950 6621746 1249026 1296730 323997 286602 305508 306388 362948 350826 337643 342843 229578 232026 745235 701709 1590198 1562889 482673 481319 696236 701055 887595 866426 920955 926976 976391 993998 956454 1057183 2318550 2460374 1407258 1155019 768909 755824 919555 916980 976363 982647 1011931 1021198 1146293 1152235 5170612 5345330 39.75 70.4 1
10:03:47 2024-01-23 717433 715426 216204 213760 350212 358527 387777 383099 241762 239383 296847 303494 334679 339998 4364568 4600620 6781840 6612367 1260714 1298249 323733 286638 306442 306209 360907 351537 340477 340739 230294 232026 740959 705222 1592968 1565111 479938 477828 699239 698995 884442 866769 924829 925002 972211 991670 960930 1061837 2318550 2445952 1432689 1148976 764510 754218 925099 919656 972359 990447 1015379 1019742 1143704 1150151 5162725 5358033 39.75 70.4 1
10:03:48 2024-01-23 720665 715568 216550 211746 351803 357336 387704 380919 241159 241765 295402 301241 334737 340418 4364648 4681780 6775171 6602677 1273755 1300401 322979 287432 306514 305464 362044 350332 339724 341807 230294 231550 743227 706735 1626808 1567677 484737 477755 700231 705049 880538 860771 929593 932930 966577 982656 959245 1068819 2326169 2436758 1371456 1165160 764068 754218 927732 922342 967156 984177 1019841 1029094 1150146 1146151 5122231 5358033 39.75 70.4 1
10:03:49 2024-01-23 721932 715531 216855 212552 352055 358234 386378 386645 241090 240944 295668 303027 334948 339611 4370663 4755450 6820117 6602998 1255327 1298557 323877 286213 306586 306388 364011 349240 340238 342843 228866 232679 737194 711061 1604774 1561779 485428 476639 693214 704549 888226 860808 928009 935577 976391 984882 953478 1066535 2327823 2434461 1326553 1173643 767799 750946 927732 924965 968530 979104 1012465 1031501 1156054 1154611 5140831 5363292 39.75 70.4 1
10:03:50 2024-01-23 725754 713549 218847 213074 349541 358378 387849 386432 241124 240304 297302 302289 335920 340612 4367762 4701568 6844888 6593610 1240645 1300438 324911 285681 309338 305499 362948 351465 339450 341807 229819 232516 739550 713092 1612943 1549237 481987 480639 694723 704048 889400 862065 920993 931599 975693 991192 950025 1060316 2316629 2434461 1378616 1162675 770002 749847 922351 927487 978215 986877 1007188 1025580 1157846 1160427 5201666 5346300 39.75 70.4 1
10:03:51 2024-01-23 726678 717187 218925 212890 349895 358593 387993 382794 242146 241086 296645 300456 335994 339611 4348777 4648382 6840448 6621746 1250956 1296730 324911 286790 305974 306887 360582 351393 338189 342843 229578 232026 738140 703713 1614461 1562889 482673 481695 696236 701055 888373 867041 920993 925492 976391 991670 956417 1057183 2318550 2462346 1407258 1157201 772214 756213 922351 920942 977676 989763 1013338 1021085 1150699 1154684 5182855 5339521 39.75 70.4 1
10:03:52 2024-01-23 717631 715568 216218 213452 350589 356369 387993 383241 242272 239560 296430 301241 334445 339281 4367844 4610974 6781840 6621746 1260714 1300401 324129 286647 306153 306388 360907 351465 340752 340224 230329 232026 748629 705726 1597356 1565111 481569 477828 700231 698995 883189 867041 927517 925002 972174 991670 961327 1063388 2318550 2449492 1428776 1150614 767250 754108 926377 920942 972665 990464 1016140 1022693 1143704 1151183 5137309 5345368 39.75 70.4 1
10:03:53 2024-01-23 718650 712039 218847 211926 352015 357479 387885 380954 241193 241595 295389 301275 334984 338223 4367762 4658929 6791537 6631124 1264617 1299478 322904 286754 305544 307387 363743 350332 340752 341807 229614 232026 745771 702323 1613194 1576897 485391 477011 699239 703048 883700 864585 924831 930278 971449 990924 965085 1065977 2335743 2459876 1411170 1161622 767918 757844 930375 922589 968530 982611 1019114 1025979 1143704 1147247 5108528 5346262 39.75 70.4 1
10:03:54 2024-01-23 715515 714555 218693 212885 351717 355334 387921 385617 241124 241086 296645 303728 334714 341304 4367762 4691217 6789323 6612090 1254748 1299478 323877 285972 308248 306458 363754 350297 340238 342577 228901 233007 746369 712075 1603873 1560671 485083 476304 693214 704048 885707 860808 923693 936796 976170 984699 955438 1067982 2328467 2435595 1330320 1172659 768349 752047 928361 926147 971284 983481 1012419 1029391 1156054 1154684 5140982 5355641 39.75 70.4 1
10:03:55 2024-01-23 729348 715061 214910 212925 349546 358305 387849 386115 241159 241086 298208 302219 335019 340612 4367780 4700808 6859921 6593610 1235247 1299442 324682 285240 309812 308756 360907 351429 339688 342325 229971 232679 741483 712584 1611562 1549237 481987 480603 692006 701055 890591 865783 923546 931452 981733 992484 949878 1060128 2319737 2440216 1318913 1162675 770554 751398 923703 923455 976363 986177 1007613 1021607 1152973 1160555 5186834 5355365 39.75 70.4 1
10:03:56 2024-01-23 724690 712305 219005 212643 349336 358305 390224 382937 241228 241086 296430 301442 336029 338258 4361613 4641873 6817299 6612367 1257044 1294743 323014 286992 306297 306423 362948 351501 340274 341843 230132 231828 737668 703713 1632684 1562079 482599 481817 700084 702328 888101 865701 923582 927635 974860 998226 960967 1055780 2318550 2452901 1471184 1153864 768436 755687 923593 919656 974980 982489 1013177 1020507 1144634 1152235 5170446 5343426 39.75 70.4 1
10:03:58 2024-01-23 717631 712043 218283 213215 351735 356405 387921 383312 242272 240135 296609 302115 334480 339246 4364372 4614769 6791683 6626395 1260714 1296643 323997 286566 306550 306423 360907 351465 340788 340463 230168 232026 737612 706363 1602069 1570312 482219 479083 699386 699877 883904 869470 928976 926976 971867 992593 959282 1068682 2327823 2443681 1417039 1153902 764510 756361 927459 916980 970594 989747 1018388 1026128 1140427 1148943 5100321 5346262 39.75 70.4 1
10:03:59 2024-01-23 719707 715066 214915 212556 351974 357479 390812 384121 240789 241595 295740 303281 334984 339210 4364648 4683732 6742696 6602988 1274058 1298557 323014 286217 308284 305499 364011 350579 340788 339938 230798 232373 747200 712830 1621242 1567337 483518 477647 699202 706555 882610 860261 927575 934248 971237 982656 957811 1074751 2326364 2423521 1409321 1164331 763418 750864 931659 922342 965786 982092 1016177 1028361 1152106 1148906 5111504 5357371 39.75 70.4 1
10:04:00 2024-01-23 724791 715061 218725 211887 352055 358593 387575 384391 241193 242105 294543 301206 335994 340340 4367762 4730065 6835950 6593610 1251309 1299478 325055 286150 306586 308588 365005 351177 338414 342663 229437 232819 742912 712830 1619824 1562503 485428 481586 695215 705002 890666 860113 920918 936928 975620 988251 955401 1061800 2321850 2443681 1370940 1173643 771734 751324 925099 926111 974085 979178 1009769 1026054 1162143 1153757 5227941 5355641 39.75 70.4 1
10:04:01 2024-01-23 728586 715568 218970 213179 350849 358557 386650 382901 242237 240641 296430 303494 334948 338541 4374086 4688488 6874165 6602677 1245458 1300363 327405 286432 306225 307676 362840 351249 339545 342699 228725 233299 740053 705726 1606289 1561779 482673 477792 695949 699950 892231 867041 920728 928955 978457 995405 956872 1052153 2321850 2460374 1349830 1159966 772285 755687 921076 921651 977749 982611 1009049 1022693 1149584 1156314 5193013 5346262 39.75 70.4 1
10:04:02 2024-01-23 721241 715568 218997 213673 349264 356333 387921 383205 241159 239524 297554 303068 334442 339962 4361501 4608843 6779997 6612149 1259814 1298538 323781 286813 306334 307176 363939 353344 339987 341735 230727 231991 743778 705222 1587632 1567337 481987 481767 700231 701055 885509 867041 926330 926317 975007 991670 962047 1063348 2321576 2449423 1411240 1150063 767799 755288 922439 918820 974085 988279 1014345 1021198 1143704 1151383 5162009 5344507 39.75 70.4 1
10:04:03 2024-01-23 717594 716071 218925 212516 351938 356405 387813 380919 241995 241051 295038 301206 334913 341095 4370880 4661662 6801252 6640825 1264045 1301311 324538 285900 306297 309825 360835 350297 340752 341771 230404 232644 745771 701709 1614723 1574370 484737 478743 697223 700521 881786 867041 926146 927497 969352 993295 964099 1066498 2334454 2451237 1411170 1156665 764510 757435 929679 919619 968530 982683 1018388 1025323 1140837 1148906 5098205 5346262 39.75 70.4 1
10:04:04 2024-01-23 715490 714555 214876 213026 350876 356369 387957 385545 241159 241595 296365 302287 334913 340752 4354983 4689597 6762769 6612527 1277405 1300401 322656 286168 306153 305429 364969 351249 340716 340188 231012 231991 739550 711809 1612511 1567337 484318 477792 700231 704005 881887 860261 930153 934912 969315 982692 958528 1071149 2325155 2427527 1392469 1164331 764510 752010 930998 924309 965749 983481 1019841 1030563 1152923 1148022 5111466 5355641 39.75 70.4 1
10:04:05 2024-01-23 722780 715568 214876 212587 351979 358557 387231 384085 241124 241559 295668 301241 335923 339611 4376944 4769958 6852572 6607744 1254890 1298483 324766 287431 306550 306852 363096 350862 338664 342735 229543 232679 741483 710434 1654515 1562889 485428 480567 693178 705904 890666 859650 922305 935315 977765 987984 954834 1063425 2324479 2443681 1372859 1174479 771734 751398 926414 926939 974085 979250 1009769 1029057 1162143 1155502 5216555 5355641 39.75 70.4 1
10:04:06 2024-01-23 726865 715568 218581 213224 350885 357443 386650 383205 242440 240641 296430 303977 335711 339835 4370808 4680420 6883517 6612266 1238953 1299442 324592 285842 308087 307211 360907 351465 340202 342577 228866 233335 743469 707746 1601076 1558457 482330 477828 694466 700558 893649 867041 920145 928850 979880 993998 955513 1056809 2323502 2452901 1326801 1160514 772883 755149 922237 922342 977749 982683 1007575 1022693 1152106 1158022 5197953 5344507 39.75 70.4 1
10:04:07 2024-01-23 721481 715568 219005 213514 349827 356333 387921 386374 241658 239612 297302 303423 334772 343038 4358196 4603897 6782387 6603002 1258877 1296619 323961 286992 306478 307092 362948 353489 340202 340775 230329 232026 742368 705726 1612244 1565111 481303 480603 700231 701055 885583 867041 926330 926317 975462 991670 962010 1061837 2318550 2445680 1436601 1150614 766248 755687 927073 919656 972702 991146 1015379 1021198 1146142 1152235 5160357 5345986 39.75 70.4 1
10:04:08 2024-01-23 719150 716619 218970 212314 351695 360056 387596 384188 241055 241282 295596 303173 334807 341226 4361238 4654679 6789323 6621746 1273755 1296625 322979 287436 306190 306174 362009 351321 340716 342012 229936 231828 750176 705726 1622251 1573252 485428 479837 701225 705049 881786 862028 929556 931599 966540 982692 963415 1065963 2327823 2449423 1411170 1163839 765157 754612 929052 922342 968530 984604 1021296 1029094 1148769 1146335 5116739 5337516 39.75 70.4 1
10:04:09 2024-01-23 717554 716714 216832 212893 350459 358020 387704 385402 241021 240872 296286 304312 334374 340309 4367192 4700430 6791537 6598368 1258362 1300401 323877 285240 308357 306174 363461 350826 341821 341771 229543 233007 742019 713092 1634386 1562889 484048 476268 695911 704048 885583 861381 925010 934248 976119 984882 955513 1068857 2327823 2423194 1407258 1169318 764510 749810 931387 926280 967156 982092 1014657 1031589 1152923 1152235 5134204 5367465 39.75 70.4 1
10:04:10 2024-01-23 727940 715559 215474 212344 350697 359496 387704 385551 240720 242105 296156 302643 334737 339464 4367762 4737732 6826624 6584231 1247741 1296643 322904 286155 308212 305464 362587 351501 338699 342566 229578 232516 732503 715131 1625432 1552540 482599 482035 696236 704005 890121 861484 920263 934248 978457 991192 954155 1060290 2318550 2434461 1407258 1165990 771107 750331 922476 926184 977056 982787 1010489 1025323 1159673 1160316 5231501 5353011 39.75 70.4 1
10:04:11 2024-01-23 728910 717091 216828 213073 351380 358557 386650 382025 242198 240499 295381 303494 334948 339340 4364648 4680401 6835950 6612434 1251233 1297652 324911 286992 305974 307352 362948 351393 338664 342843 229936 232416 747200 703713 1621033 1565111 483704 482035 697223 701055 890666 867041 921648 928850 977777 993998 957096 1057937 2318550 2462121 1409214 1156665 771734 758239 921131 919656 977749 988315 1014759 1024238 1151820 1154611 5182158 5339168 39.75 70.4 1
10:04:12 2024-01-23 722724 715568 219032 213823 349576 358527 387957 383205 241159 240100 297554 303423 334948 340273 4361501 4599570 6785159 6602988 1261615 1298575 323733 286956 306514 306423 363461 353526 340202 341771 230652 231991 743778 705222 1636428 1562889 481987 482035 700231 701055 888138 867041 925670 926317 975007 991742 962047 1062631 2323502 2449423 1413160 1150100 767341 756361 925099 920904 975397 992535 1016273 1021085 1146956 1152854 5172685 5346262 39.75 70.4 1
10:04:13 2024-01-23 719368 717599 214871 212850 351983 357443 387885 384188 241159 241765 296789 302115 335733 338223 4348739 4654716 6789323 6621746 1273755 1299442 323997 287873 305544 306458 364526 350332 340716 341771 229936 231665 743778 703330 1601264 1575489 485428 477755 701225 705049 883074 864548 927427 931599 969315 988288 962047 1066166 2327823 2451161 1409214 1164331 769075 755501 931663 923568 970320 984836 1021950 1028907 1150220 1146335 5109145 5352145 39.75 70.4 1
10:04:14 2024-01-23 716571 714555 219028 212897 351983 356083 386686 385545 241159 241051 296401 303027 334679 339210 4370880 4724674 6807973 6593572 1254432 1300364 323912 285842 306586 306423 362948 349276 340202 342843 228866 233007 744341 712075 1625167 1558457 485428 476304 693973 707058 887507 860261 923693 935352 976391 984882 954155 1063085 2327823 2440180 1330320 1169946 767341 751398 930375 927598 970320 984081 1014823 1032034 1155154 1152235 5143171 5350379 39.75 70.4 1
10:04:15 2024-01-23 726788 714832 214876 212552 349264 358557 387849 386432 240755 241051 297063 302643 335958 340333 4348739 4708258 6820739 6574852 1247741 1297652 324911 286182 309047 306599 360996 351465 339414 342807 229971 232679 744341 714111 1584694 1549237 482673 481319 696236 704549 889488 860735 920993 933499 977037 992593 950062 1063122 2323048 2437327 1409214 1167177 771107 751398 923555 928918 977056 984873 1010489 1028478 1160459 1156314 5207123 5355641 39.75 70.4 1
10:04:16 2024-01-23 728927 716587 218847 213224 350876 359676 387993 382096 241193 241086 295453 302431 336465 339574 4358114 4657852 6830198 6612367 1254890 1295688 324682 287432 306442 306458 362948 351393 338664 342843 230294 232026 727095 703713 1603950 1563999 483704 482790 697931 701055 889400 867041 923656 926184 977630 998823 960892 1055944 2322460 2466877 1407258 1157201 771107 757973 922167 919656 979609 990410 1013376 1022693 1149620 1154574 5173449 5342449 39.75 70.4 1
10:04:17 2024-01-23 717480 712269 218555 213215 351983 357443 387921 383241 242475 240304 296609 302536 334913 339246 4354945 4605390 6780325 6621746 1260714 1300166 323374 286517 306225 306423 360907 351429 341268 340739 230294 232353 747200 706735 1594316 1572135 482524 477011 699202 701055 883189 869359 930855 928844 972692 992484 964674 1066316 2336775 2451161 1413126 1154197 764510 759467 929714 918325 971284 988315 1016752 1025361 1142082 1151420 5094565 5336884 39.75 70.4 1
10:04:18 2024-01-23 718619 715568 214945 212583 351416 357479 390224 385545 241124 241595 295941 301241 334984 340788 4364648 4677346 6742696 6612367 1275839 1300401 323505 287207 308357 305961 364526 351393 340238 340463 231012 231991 743778 709774 1589890 1567677 484737 479468 701115 708065 883867 862709 931633 936907 972002 989071 960967 1071112 2327823 2430868 1405301 1165160 765157 755412 929052 922195 968530 984873 1019182 1029094 1151289 1144745 5114914 5346262 39.75 70.4 1
10:04:19 2024-01-23 719398 715572 219032 212854 352019 356369 386106 384391 241124 241501 296580 303027 334679 340333 4367373 4734066 6826624 6602998 1257119 1298483 323877 286517 306550 306423 363461 349768 339450 342843 229382 232679 738624 711061 1608074 1564729 486814 477647 695949 707058 890628 861484 923507 938908 977777 984882 954155 1063462 2327823 2440216 1332203 1175316 771183 752047 926414 926280 972702 979250 1012653 1031336 1155424 1154684 5162009 5355641 39.75 70.4 1
10:04:21 2024-01-23 724690 715061 219068 213224 349827 357982 387303 386124 241159 240304 296847 302643 335415 340612 4358390 4692295 6849456 6584231 1238879 1300401 324911 285245 309338 305926 362692 351501 339724 341807 231871 233263 744341 713853 1592996 1553205 482673 477683 694960 700337 893203 866426 918302 930241 981379 996814 954834 1059034 2321576 2443681 1422907 1161022 772837 754218 925099 922342 976363 982611 1007300 1020155 1152106 1158095 5192260 5342449 39.75 70.4 1
10:04:22 2024-01-23 722780 712007 218997 213224 348765 356369 387957 383205 241960 240304 297554 301793 334948 339759 4342545 4599663 6779997 6602988 1258915 1296643 323997 286414 306586 309460 362513 353308 341497 340967 230187 232480 739550 706230 1597768 1566224 481950 477647 700728 700024 884442 869507 929625 926976 973626 997389 963710 1065775 2323502 2449423 1456971 1150614 764510 755824 926414 921416 972702 991183 1016901 1020118 1142942 1152235 5122574 5348005 39.75 70.4 1
10:04:23 2024-01-23 721241 712296 214910 212552 351654 357515 390224 382060 241159 241765 295610 303387 334948 338223 4361501 4689158 6770672 6626395 1272807 1300363 324501 287145 306189 307141 365005 351249 340609 341340 230152 232644 744341 705350 1599893 1574661 486814 477755 701115 705039 883074 863936 930954 932930 969352 988324 963415 1069372 2327823 2452901 1411170 1162675 767065 755762 929020 922342 968530 984873 1022025 1029094 1149620 1143937 5117016 5342449 39.75 70.4 1
10:04:24 2024-01-23 717554 714560 214841 212727 352055 356405 386686 385274 241159 241086 295740 302781 334679 338223 4364648 4727313 6817299 6602553 1260289 1302274 326749 285735 308683 306353 363975 350965 341605 342109 229437 233335 743469 713341 1616011 1565844 484737 476268 695252 703751 885583 862709 925670 934248 976391 982354 955513 1068857 2327823 2431009 1328436 1169318 767341 751398 930338 926111 968530 983481 1010943 1030856 1155498 1154684 5150958 5355641 39.75 70.4 1
10:04:25 2024-01-23 728931 714555 215578 212736 349827 358557 387885 385545 240957 241086 296847 302643 335019 340092 4364648 4701568 6830624 6593663 1250816 1298575 324803 286374 309120 306527 362552 353489 339450 342566 229578 233263 744341 714621 1596134 1549237 482673 481781 697223 704005 889857 860126 920955 934248 978494 992593 952801 1059664 2318550 2434461 1380535 1168275 771734 749117 922476 927497 976363 983908 1010489 1025361 1160496 1156350 5213027 5355641 39.75 70.4 1
10:04:26 2024-01-23 730727 715568 219037 213219 351452 359676 387957 382096 241193 241051 296645 303281 335994 339057 4364648 4673429 6860771 6621960 1254405 1302274 324911 286754 306442 307352 362948 351213 338628 342843 229614 232026 747200 703834 1596198 1562889 482673 482072 697223 701055 889669 867041 920993 926221 977802 995405 957811 1057183 2318550 2464339 1411170 1156665 771734 756361 922167 919693 977749 988315 1010943 1022735 1149620 1155502 5173449 5336884 39.75 70.4 1
10:04:27 2024-01-23 718686 712043 218622 213865 351695 356405 387993 384391 242272 239931 297324 304348 334948 339723 4357998 4599669 6776815 6621813 1257119 1300363 323733 287347 306225 307102 364011 351537 340238 340488 230905 231991 746596 705222 1610385 1565425 481987 482072 700728 701055 887507 867041 925670 926221 975007 991742 962047 1059664 2321850 2451161 1411240 1151081 768436 756361 925099 920998 973562 990915 1015416 1021235 1145445 1152235 5154361 5342449 39.75 70.4 1
10:04:28 2024-01-23 719196 712300 219023 212556 352051 357192 387921 382632 241193 241425 295596 302570 334737 341395 4360962 4666173 6791386 6631124 1266423 1299442 324911 286553 305974 308072 363975 350332 340788 341807 230294 232679 745235 702710 1599939 1576897 485428 477755 699921 703048 884987 866426 926183 931599 974316 991192 964785 1068531 2332794 2452901 1411170 1161848 767373 756164 931387 919656 968530 982683 1021296 1029094 1143704 1147247 5098205 5331875 39.75 70.4 1
10:04:29 2024-01-23 715527 715572 214910 212921 351443 356369 390224 386160 240952 241514 296685 304240 334843 341196 4358196 4680420 6742696 6602939 1274967 1301926 323481 286790 308829 306174 362044 351393 341268 340224 231047 232516 738140 711300 1623824 1566565 484700 477828 699239 705039 883074 859517 928932 935577 970762 982728 959245 1071950 2324516 2425241 1411240 1165160 764612 752541 931696 924965 968530 983481 1016938 1029094 1152923 1152235 5117016 5348005 39.75 70.4 1
10:04:30 2024-01-23 724791 715572 214876 211860 351695 359135 387015 386645 241090 242239 295596 303494 335817 339418 4370808 4738657 6841231 6584244 1249523 1296680 322939 286629 308357 306423 363167 351393 338699 342843 229936 232998 742912 711809 1600581 1558457 485428 481695 696236 705575 885460 860261 920300 936093 978494 990456 955513 1063425 2318550 2440216 1374778 1170308 771107 752047 925099 928850 974252 981363 1010489 1026128 1162143 1154681 5214582 5346262 39.75 70.4 1
10:04:31 2024-01-23 726865 715385 216209 213310 350741 357874 386234 383170 242133 240360 296955 303458 334807 339611 4354758 4674439 6856289 6612367 1246614 1296643 323425 286956 305256 307352 360907 351140 338664 342843 228936 232516 745771 703212 1624252 1558457 483360 480639 695252 701055 888117 867041 920300 926184 975693 991634 957540 1057183 2321850 2462121 1398699 1156665 771734 756361 919826 921035 977477 988315 1011931 1020118 1149657 1155497 5179155 5347017 39.75 70.4 1
10:04:32 2024-01-23 719040 715568 216523 213778 350741 359455 387777 384212 242237 239489 296681 303494 334445 342197 4345641 4596465 6775171 6617023 1258915 1296643 323997 286853 306586 306423 360907 351429 340788 340739 230329 232026 736731 705726 1593426 1572135 482673 477490 698212 700558 883097 867041 927538 926184 971449 992593 962047 1064605 2332794 2449423 1413126 1155019 764624 756735 929020 916980 968530 988351 1019841 1026128 1142892 1149478 5102025 5337668 39.75 70.4 1
10:04:33 2024-01-23 722743 718274 214876 212375 351983 357479 391088 383277 240789 241890 296214 301206 334948 340612 4361389 4673750 6742696 6603091 1277909 1300438 323505 286790 308357 305499 364526 351465 340752 340775 231047 232026 748629 711809 1621904 1567677 484737 477864 700231 705575 882448 860771 928932 934653 970798 988324 958528 1072751 2327823 2425007 1347229 1165160 764612 754686 930338 923568 968530 984873 1019841 1032978 1153497 1147813 5114327 5348600 39.75 70.4 1
10:04:34 2024-01-23 721694 715572 214915 213224 352046 360824 387123 384355 241159 241086 295704 303061 335817 340612 4358428 4729881 6826624 6598279 1255327 1298520 326142 286195 308357 306458 362587 350297 338735 342843 229578 232679 750718 709774 1629489 1558457 486814 477900 694723 706111 886751 860261 923508 937416 975693 982728 955513 1063462 2327823 2440216 1341619 1174479 772280 752083 926414 926111 975397 981296 1012643 1030488 1160348 1155466 5192785 5346262 39.75 70.4 1
10:04:35 2024-01-23 723696 714335 216218 213514 350602 357479 386686 385581 242401 240162 297135 303068 335019 340612 4355283 4673750 6863926 6593572 1241903 1296643 324890 285878 306550 310811 360907 351465 340238 342843 228901 231314 744919 707746 1598576 1558457 482673 477900 694723 700747 892267 867041 918302 926221 980684 991440 955026 1058729 2321216 2460374 1336396 1159372 772280 755687 923703 923568 979797 989062 1007426 1022618 1151958 1160427 5182855 5345368 39.75 70.4 1
10:04:36 2024-01-23 722503 715061 218729 213224 349720 356405 390224 384121 241228 240339 297590 302643 334948 340034 4336325 4582362 6779997 6607651 1257082 1296680 323997 286186 306406 308551 360907 353526 340788 340739 230329 232026 740959 705726 1595661 1565455 481303 477900 700728 700558 885074 869507 924831 926317 974316 991742 962047 1063187 2321850 2446008 1428776 1151500 766625 756361 927732 920851 973356 992872 1019182 1022297 1142170 1152235 5133601 5342449 39.75 70.4 1
10:04:37 2024-01-23 721417 716587 214910 212403 352019 357192 390224 382405 241124 241595 295525 301241 334984 338223 4355283 4672454 6765852 6621746 1271898 1296680 323997 287670 305759 307128 362587 350826 340477 341735 229900 231828 743778 704339 1605608 1575489 485428 477755 701225 705049 883074 863862 929556 931599 968377 988288 964785 1069620 2339080 2455033 1411170 1163280 767341 757379 933028 923568 970320 984873 1022754 1028365 1150146 1146335 5109145 5336607 39.75 70.4 1
10:04:38 2024-01-23 717592 715307 214876 213265 351970 356333 386650 385238 241124 241051 296964 303027 334878 338223 4361501 4717935 6801820 6593636 1256223 1300438 323390 285205 308792 306388 363718 350297 340465 342289 229900 233171 732906 711809 1620742 1562079 484737 476268 695178 704549 885583 862561 925670 934248 976391 986886 957084 1072490 2329089 2424613 1429265 1170642 766153 753003 931659 926280 967156 984081 1019114 1030563 1152923 1148906 5133474 5353899 39.75 70.4 1
10:04:39 2024-01-23 725870 715572 214876 211887 351979 359604 386907 384085 241159 242446 296573 303494 336465 339611 4355020 4738657 6836357 6584244 1251309 1298483 324911 286186 306261 305464 363131 351465 338664 342843 229936 232679 744341 712830 1601510 1555852 484737 481999 699074 705538 886714 859480 923257 936759 981841 991010 955438 1065517 2318020 2444854 1405301 1174479 771734 751477 927661 928118 974085 979250 1010489 1031463 1162143 1155502 5202426 5346262 39.75 70.4 1
10:04:40 2024-01-23 723808 715568 218894 213219 350562 357982 386070 384391 242237 240268 296430 303494 334984 338936 4367844 4688488 6883517 6602988 1237479 1297652 324592 285169 308357 307102 360907 351429 340202 342807 229578 231993 746981 709037 1611181 1555579 482673 477864 693973 703249 894438 869490 921569 930940 982650 996777 957516 1056659 2325155 2448890 1328720 1160514 773323 755149 923703 922342 979609 982647 1007575 1023062 1152923 1163022 5192260 5346262 39.75 70.4 1
10:04:41 2024-01-23 719375 715568 218760 213518 349792 356405 390188 383277 241159 240268 297554 303068 334679 340008 4348889 4599798 6789997 6603227 1259777 1299442 323469 286992 306478 306423 363461 351501 340202 341771 230814 232237 743778 704719 1593291 1565844 483285 481744 701152 703011 888732 868853 927577 930879 976244 999641 963378 1062631 2325155 2452901 1413160 1152556 768984 758400 926414 920961 974943 991146 1015379 1021964 1145408 1153051 5164044 5336884 39.75 70.4 1
10:04:42 2024-01-23 719711 716582 218965 212556 351983 357443 387849 382025 241193 241215 295704 302325 334913 339174 4354758 4649537 6779997 6621813 1269355 1300401 324911 286182 305400 307817 363718 352691 341785 341807 229936 232679 745771 704339 1637939 1576009 484737 479763 699698 700871 885163 869470 930303 928225 972174 992593 965497 1066128 2334454 2449423 1434280 1156665 765157 758511 929020 916943 971011 989711 1019114 1026091 1142892 1152235 5088799 5342449 39.75 70.4 1
10:04:43 2024-01-23 717360 715572 214906 212850 351947 360056 390224 385581 241124 241765 296430 304134 335019 340273 4361613 4681791 6723784 6602993 1275839 1300364 322716 286369 308320 305961 364526 351393 339951 340488 231122 232337 742368 709774 1602223 1567337 485428 481774 701189 708065 881749 861484 929556 936907 972692 982620 958491 1072401 2330126 2431009 1353300 1165160 764612 752393 931659 924965 967156 984873 1022025 1030601 1152923 1146400 5124333 5346262 39.75 70.4 1
10:04:44 2024-01-23 722775 714466 214876 212556 352055 359098 387231 384391 241193 241765 295460 302115 334984 339611 4361501 4747930 6841231 6584231 1253501 1299442 323355 286517 308066 309460 365781 351140 339545 342771 230152 232971 742912 709774 1647969 1563616 486814 481999 695744 706111 892267 861484 922267 937379 978494 988288 957084 1064605 2327823 2440216 1334086 1175316 770633 753683 927732 926280 974085 979286 1013376 1030563 1155461 1155502 5169393 5353899 39.75 70.4 1
10:04:46 2024-01-23 725722 715572 214867 213673 350351 358522 387849 386704 241193 240677 297554 302075 336746 338223 4336325 4694526 6837148 6584231 1237043 1301291 324694 285668 309995 306283 362912 353381 339581 342627 230607 233135 745771 714621 1586774 1549237 482673 482154 695949 704048 889488 865198 923693 932930 981305 993998 952801 1058745 2318550 2434461 1411170 1163503 771107 752010 922476 927598 977749 986266 1007575 1024594 1155424 1163022 5202503 5346262 39.75 70.4 1
10:04:47 2024-01-23 728927 712039 219001 213219 351659 360183 387921 382632 241193 241086 296443 303068 336736 339057 4352122 4657852 6807973 6612149 1256166 1300423 324839 286848 306334 307676 364221 351285 338521 342843 229900 232679 750059 703834 1616848 1567337 483555 483131 698212 702549 890628 869507 923693 928191 975656 997085 959245 1058729 2325155 2467837 1411170 1156665 772837 755593 922439 922033 977749 988315 1010943 1020081 1152923 1154644 5180847 5336884 39.75 70.4 1
10:04:48 2024-01-23 718614 716587 218961 213823 351717 356405 387957 384355 242440 239560 296645 304869 334913 340273 4361501 4607176 6782387 6612527 1260289 1300386 324309 286813 308175 307067 363718 351537 340752 341207 230798 231991 738140 705726 1602680 1565111 482288 480458 701225 701055 885583 869507 926568 926317 975007 991706 963415 1065239 2325155 2449423 1434645 1150614 766701 755824 926414 920998 974085 992571 1016938 1022693 1146293 1153051 5149319 5346262 39.75 70.4 1
10:04:49 2024-01-23 720665 712264 214910 212592 352019 357479 387885 380919 241193 241765 295704 302536 334679 341095 4345641 4664517 6800017 6631502 1269762 1300401 324911 286517 306478 307817 362767 351357 341232 342530 230294 232516 735322 703713 1604876 1575779 484737 477719 698707 703751 884327 867041 927538 928886 972211 991192 964785 1068057 2334454 2452901 1413126 1156665 765157 756735 930998 916980 968530 988279 1019841 1026128 1143432 1148906 5098205 5346262 39.75 70.4 1
10:04:50 2024-01-23 718415 715568 214910 212543 351416 356405 390224 385581 241124 241595 296430 303494 334948 341028 4361223 4688502 6743985 6602751 1274020 1298520 323673 286946 308792 306672 362044 351429 341268 340595 231047 232026 738140 710790 1634575 1566224 484737 477864 700231 705538 883074 861484 930254 935577 970038 982656 958528 1074784 2326169 2427527 1392469 1163839 765157 752965 933028 924965 967156 984873 1019841 1030601 1152923 1148906 5126539 5355641 39.75 70.4 1
10:04:51 2024-01-23 725235 715057 214841 212512 352055 359351 387813 385010 241193 242105 295704 304704 336217 339317 4373933 4761430 6846109 6607811 1254890 1298447 323390 286521 308357 306996 363131 351357 339688 342843 229936 233007 732503 709774 1661089 1562889 485484 481659 696200 706111 890967 860261 922999 936678 981379 988324 955513 1063462 2325155 2443681 1372859 1175316 772280 752047 927459 928118 974085 981363 1010489 1028478 1162143 1154681 5218522 5346262 39.75 70.4 1
10:04:52 2024-01-23 727421 715951 218961 213219 351411 358269 386686 386371 242436 240766 297072 304348 335852 339982 4358196 4674603 6869898 6602988 1236126 1301348 323912 285205 309338 306458 362948 351465 341243 342843 230329 233335 742568 711061 1595189 1558457 482673 480603 695215 701055 893534 869234 918679 928923 981379 991670 957084 1059185 2318550 2434461 1374778 1162401 771221 753539 924442 926280 978215 982683 1007613 1023099 1152120 1161377 5188554 5355641 39.75 70.4 1
10:04:53 2024-01-23 724108 716582 214876 213270 349536 358342 389934 384248 241090 241452 297446 301228 335817 342255 4361501 4611556 6818053 6612367 1259814 1300401 323469 286992 306550 307102 363754 354635 339963 341531 231012 232536 745187 703713 1601262 1563999 482673 482790 700728 703048 887507 867041 926330 926095 976391 997389 963415 1060016 2321850 2453369 1384935 1153376 768984 756139 925099 919656 974980 989747 1015379 1021964 1146293 1153867 5164044 5341362 39.75 70.4 1
10:04:54 2024-01-23 717433 716436 215890 213593 351803 357300 387777 383099 242505 240632 296466 305205 334948 339246 4351764 4615263 6771974 6612367 1260714 1296730 323997 286079 306081 306423 360907 351429 341785 340775 230329 232679 748629 706735 1604630 1571862 483360 477719 699202 701055 884442 869507 928895 928155 972248 992593 964099 1066535 2331135 2449423 1415083 1155019 764510 756698 930338 918316 972702 991146 1019841 1026128 1142892 1152235 5109345 5363630 39.75 70.4 1
10:04:55 2024-01-23 721694 716582 214876 212406 351519 358378 390906 385980 241124 241765 296401 306879 334702 342160 4358390 4668924 6752972 6612367 1277662 1300438 322489 287243 306586 306174 362587 351429 340752 341771 231047 231991 739057 707746 1594771 1567677 485083 479763 701225 706075 883037 862028 930292 935352 970075 982728 959282 1072519 2327823 2436758 1376902 1165160 764612 755017 930338 922342 967843 984873 1021371 1030601 1152106 1148627 5122231 5353121 39.75 70.4 1
10:04:56 2024-01-23 719881 715499 216814 212857 351983 356369 387267 385545 242029 241805 296998 302992 334948 339210 4357745 4701808 6780645 6593610 1260677 1298520 324911 286079 309301 305961 363461 351177 342338 340739 230294 233007 741483 711809 1596873 1562889 484392 477011 697223 705039 885203 861381 927538 936907 975007 988324 957540 1071187 2327823 2421802 1414349 1167653 765157 750405 931696 925418 968258 983481 1019182 1031847 1156786 1155466 5131663 5358033 39.75 70.4 1
10:04:57 2024-01-23 726922 715572 215879 211922 350921 362349 387885 384932 241124 242446 296645 303316 336323 339611 4381019 4731927 6836357 6579535 1247741 1298520 324911 286804 306550 305464 362079 351465 339450 342807 229331 232679 744341 713341 1590114 1552540 484048 483204 697223 705075 887415 860735 921456 935577 979916 992593 952801 1062631 2318550 2436758 1376697 1168485 771107 750909 924442 930510 978911 985478 1013099 1025979 1162033 1158782 5215315 5346300 39.75 70.4 1
10:04:58 2024-01-23 727828 718768 216218 213215 351447 358557 386378 385551 242263 240677 296609 301206 334984 339094 4361501 4674439 6845275 6612367 1250918 1296730 322939 286992 306442 307352 360618 351393 338699 342843 229578 232679 747200 703713 1595925 1562889 484048 482412 697223 701055 890967 868890 922342 927534 978494 991742 959208 1059485 2323502 2468117 1378616 1156665 773323 760093 923703 924891 980530 990464 1013376 1025580 1152378 1158782 5185456 5346262 39.75 70.4 1
10:04:59 2024-01-23 719707 715568 214726 214308 350485 356369 388029 384391 242237 240135 297554 301206 334948 341064 4348739 4599663 6779997 6621746 1260714 1300438 324356 286862 306478 306887 360907 351537 341856 341531 230652 232516 748534 706735 1602069 1567677 482561 477755 700728 701055 884327 869507 930191 926184 972211 993998 962047 1064605 2327823 2452983 1420951 1153902 767638 758926 929714 920942 974048 991001 1019691 1025286 1142082 1152235 5100321 5329831 39.75 70.4 1
10:05:00 2024-01-23 721694 712300 214910 212556 352019 357479 390224 382632 241193 241765 296026 301275 334984 338223 4361501 4661662 6781840 6626395 1270044 1298557 324911 286992 305974 306887 362009 350862 340238 342566 230097 232516 745771 703834 1631893 1576897 486120 477792 701225 704756 885583 865812 927575 931599 970798 991624 964785 1069395 2335743 2455858 1380535 1163280 768436 757984 932364 922253 968530 982611 1021296 1031501 1150220 1145554 5091540 5338640 39.75 70.4 1
10:05:01 2024-01-23 717517 714560 214910 212556 350921 355299 387921 385581 241124 241086 296401 300952 333942 341028 4361501 4683023 6761346 6593333 1261309 1298520 322904 285240 309301 306708 363498 351465 342338 341771 230132 233171 743469 713092 1620452 1562889 484048 476340 697223 703968 885583 860808 924831 934653 976851 987526 958123 1072641 2331786 2426336 1422907 1168485 764510 750872 931696 926280 968902 984873 1016863 1031336 1152923 1152088 5126422 5348005 39.75 70.4 1
10:05:02 2024-01-23 727664 715061 214910 211922 351983 359676 387885 385030 241159 242275 296401 303281 335994 339370 4336325 4725208 6831885 6584231 1247741 1296680 324911 286128 306586 308320 362587 351501 338735 342843 229614 232679 744341 715131 1590662 1553643 484737 482790 696236 705075 892378 862635 924773 936833 982433 992484 954759 1062897 2322460 2443681 1407258 1168645 772280 750567 927526 928813 977056 983481 1012643 1026166 1162143 1158022 5211072 5345986 39.75 70.4 1
10:05:03 2024-01-23 728927 712079 214876 212973 351447 360763 387957 382096 241900 241051 296322 301206 336500 338301 4358390 4679695 6829550 6617023 1249026 1299437 322644 286992 305686 307817 362948 351429 338699 342843 229578 232679 747200 703713 1623779 1562079 483704 481781 697931 700834 893166 869507 922193 929616 980558 996814 960967 1059964 2324516 2464606 1378616 1159722 772837 756164 922439 922232 977749 989747 1010943 1020155 1151289 1154681 5178878 5336884 39.75 70.4 1
10:05:04 2024-01-23 717631 712300 218622 213219 352010 356405 387668 383241 242679 240304 296234 303027 334948 339210 4358390 4614769 6770672 6621746 1258915 1296643 323997 286114 306550 306423 360871 351465 341821 341531 230329 232026 736202 703713 1626973 1576284 484737 479763 699921 700944 884253 870125 931633 930278 974736 993295 964785 1066535 2334454 2452901 1417039 1155842 766701 756735 930338 918316 970631 990483 1019841 1029094 1143704 1151420 5090929 5331875 39.75 70.4 1
10:05:05 2024-01-23 721241 712264 214945 212547 351979 357479 391364 384121 241124 241765 296401 301206 335019 338258 4361501 4679116 6751725 6597896 1273755 1300166 321714 288350 306550 306458 362587 351393 340752 342843 230404 231884 760690 706363 1606017 1576610 486888 477719 702683 708065 885163 865812 931654 934248 970762 989611 966158 1069589 2327823 2453406 1413126 1164331 767341 755687 930998 922342 971321 982647 1020253 1031336 1151289 1148943 5120673 5348005 39.75 70.4 1
10:05:06 2024-01-23 718577 715568 214876 212587 351983 356083 387267 385545 241193 241086 296645 303027 334445 338982 4348777 4701808 6770672 6593610 1259296 1299478 323877 285949 308284 306423 364417 351177 342568 342037 229829 233727 732906 713341 1625845 1564729 484737 479423 697223 702973 885702 862065 928976 936928 976391 982656 955740 1072438 2331135 2425241 1374778 1168485 766701 753683 931659 926184 968530 984177 1013935 1031626 1155461 1154684 5126196 5351821 39.75 70.4 1
10:05:07 2024-01-23 728659 714555 216064 213215 350638 359387 387921 385545 240755 241841 296358 302431 336500 340129 4354758 4720112 6826624 6584231 1246691 1300363 324803 286741 309739 309933 364490 354221 340094 342663 230152 232971 744341 715390 1611618 1549237 483360 482790 697223 707058 890591 862065 923693 934248 980558 993998 953478 1061875 2318550 2436758 1411170 1165990 771734 751361 922476 928886 977749 984873 1011931 1026128 1160496 1157790 5203635 5348005 39.75 70.4 1
10:05:09 2024-01-23 728405 712300 214876 213224 351983 360472 390260 383241 241228 241086 296466 306306 336970 339611 4352136 4675106 6835950 6622028 1252533 1302274 324875 287499 306370 307281 363682 351357 338521 342771 230753 232843 734888 703212 1599153 1566959 484737 483473 698707 703048 889705 869507 923693 928886 977074 997352 959282 1056847 2324243 2464339 1413126 1156665 771734 761153 922439 921688 977749 991183 1013661 1020118 1151289 1153829 5178141 5331875 39.75 70.4 1
10:05:10 2024-01-23 719707 717804 219077 213664 349863 356405 390260 384427 242198 240339 296883 301206 335054 340309 4349076 4590298 6786967 6621960 1262201 1298575 323781 287288 306442 307211 364011 354062 340752 341531 231083 232935 745187 705726 1597768 1565111 481987 482498 701225 703048 887235 868890 926330 926221 976391 998823 963415 1061493 2323502 2453561 1375995 1151736 769014 756361 925099 920904 974980 991883 1016938 1021964 1147955 1153867 5164044 5336884 39.75 70.4 1
10:05:11 2024-01-23 719707 712336 218995 212916 352055 357479 387957 382096 241900 241595 296192 302570 335019 338972 4345715 4652288 6800017 6631392 1264323 1298575 323601 286754 306586 308068 360907 350893 341821 341771 230258 232516 736731 701709 1624533 1574370 484048 477755 699239 701055 884327 869507 929511 928923 972248 993998 964785 1068095 2331135 2451161 1415083 1155842 766701 756771 930338 919004 970631 990483 1019841 1028361 1143704 1151420 5094565 5338640 39.75 70.4 1
10:05:12 2024-01-23 717631 711998 214910 212592 351970 356941 390260 385274 240974 241595 296645 301206 334984 340273 4357998 4679539 6753794 6602988 1275877 1300438 322346 286741 308103 305926 362834 351465 340716 340703 231229 231991 743778 709924 1615491 1567677 485428 477828 701225 706075 884327 862028 930876 936907 972137 990419 959282 1072713 2327823 2434461 1358746 1165990 765157 754218 931659 926007 968530 984873 1021296 1032072 1155381 1148833 5114914 5348324 39.75 70.4 1
10:05:13 2024-01-23 721581 715066 214876 212881 354279 358557 387231 384932 241159 241051 295596 305133 335711 339281 4367628 4754402 6835721 6607744 1254890 1299368 324592 286043 306550 306388 364490 350297 340202 342555 228866 233335 741483 711300 1597356 1562889 486664 477719 695178 705502 889405 860735 927376 938043 977777 982620 955513 1066203 2327823 2443681 1334086 1175316 770306 753501 928986 927598 973393 983347 1013139 1029391 1157956 1154644 5162009 5357723 39.75 70.4 1
10:05:14 2024-01-23 728033 715066 214876 213673 350320 358522 387921 386740 241995 240730 297338 302498 336323 340985 4364507 4700430 6879068 6603028 1236089 1298511 326749 285205 309775 306423 362692 351465 340716 342807 230258 233335 749923 713092 1592216 1558065 482673 480567 694960 703048 889339 867041 924696 928850 981342 991706 956872 1060241 2325155 2452901 1324882 1161811 773390 755687 923703 924965 980530 988242 1009769 1023099 1152923 1161340 5192899 5344507 39.75 70.4 1
10:05:15 2024-01-23 724104 716582 214876 212640 350069 360056 391073 387194 242133 240908 297194 302253 335782 342514 4358196 4608843 6803849 6612527 1260677 1299437 323997 287207 306514 307352 363975 354062 341508 342289 231336 232679 745187 705726 1595925 1566224 482673 483257 701225 703048 888138 869507 928314 928850 977777 999503 964099 1065462 2325155 2452901 1440513 1151081 768984 757379 926414 920998 974943 992316 1016901 1022693 1147919 1154684 5161731 5336884 39.75 70.4 1
10:05:16 2024-01-23 720665 719338 216819 212905 351871 358378 387813 385005 242267 241622 296430 305205 335782 339723 4361224 4662257 6796392 6621746 1265520 1300438 324911 286956 305974 308319 363718 351357 341508 342289 230329 233007 745771 701709 1600972 1576897 485428 477719 699921 703048 885583 867041 927575 931599 974736 992593 964785 1069620 2334454 2452901 1415083 1159966 767341 758511 931659 918280 968530 988279 1019841 1030563 1145328 1148906 5096076 5345330 39.75 70.4 1
10:05:17 2024-01-23 718502 717091 215474 212415 351794 358378 391182 385402 241021 242105 296609 304027 334984 340273 4358442 4677066 6757123 6603028 1278574 1300129 322979 287068 306478 305926 362552 351465 340752 341254 231570 231991 743778 709266 1592392 1572135 485428 477864 701225 706075 883175 863628 931520 936907 970725 989757 962300 1071912 2327823 2434461 1360562 1165990 764510 754218 931659 924965 969592 986964 1022754 1032072 1152923 1149333 5118859 5348600 39.75 70.4 1
10:05:18 2024-01-23 722724 715531 216819 212857 353897 358522 387467 384967 241900 241595 296268 304847 334948 339725 4351640 4737732 6827405 6593610 1253994 1296606 323877 286043 308829 307102 362841 350790 339688 342843 229543 233691 742912 710282 1598239 1563999 486245 480603 696200 707113 889669 861484 923693 938266 978457 982656 955513 1066316 2327823 2443681 1318913 1175316 772285 755149 927732 926111 975471 982056 1013376 1034459 1162759 1157777 5176390 5348600 39.75 70.4 1
10:05:19 2024-01-23 726865 715568 216557 213823 350885 359895 387704 386704 242202 240285 297554 302783 336323 341337 4348739 4683023 6874165 6603028 1237923 1296730 324854 285205 309047 307352 360907 351249 340477 342843 230294 232027 753581 711061 1619286 1555852 482673 481999 695178 702549 894802 867041 920993 933585 984201 991706 956598 1059941 2325155 2443681 1414349 1162675 772837 755687 925757 926280 979333 990391 1009750 1027047 1154524 1164633 5215430 5346262 39.75 70.4 1
10:05:20 2024-01-23 727589 718544 214910 213518 349827 359859 391364 383277 242505 241595 297518 302183 336736 341337 4358390 4636660 6831885 6602677 1260677 1296730 324453 287725 306514 307782 364011 353526 339652 342843 231012 232516 737668 703713 1601949 1566224 484048 483108 701225 704549 889660 869507 926991 931599 975620 1000282 963415 1060290 2327823 2462121 1409321 1156665 774110 760633 926339 923568 980493 991037 1021504 1024079 1151857 1155429 5180847 5348324 39.75 70.4 1
10:05:21 2024-01-23 718608 717452 218771 213219 351911 357982 387957 383241 243017 241051 296645 303027 334984 339723 4345603 4630753 6785159 6621746 1262517 1298575 324911 286956 308320 307316 360907 351501 342302 341495 230329 232679 747200 706735 1597230 1574370 484048 477719 700231 701055 885426 869507 930253 928850 974316 994694 964785 1068057 2334454 2452983 1417039 1158856 767724 760670 932364 920784 972665 991701 1021184 1029057 1143704 1152235 5105495 5346262 39.75 70.4 1
10:05:22 2024-01-23 719049 716103 214945 212881 352015 358018 391088 385581 241159 241086 296443 301241 335958 340273 4364648 4681780 6747777 6602988 1275839 1300401 322167 286992 308357 306174 363096 351357 340716 341495 231047 232026 743778 709774 1639893 1567677 485428 477828 701225 706075 883074 861991 932299 935352 972174 990456 959282 1074062 2334077 2439060 1379924 1166607 767799 755762 933028 926902 968530 986266 1022025 1032072 1155307 1148870 5117016 5346262 39.75 70.4 1
10:05:23 2024-01-23 722780 715307 214876 213074 354038 359351 387539 385545 242388 241765 295704 303027 335923 339611 4361501 4753825 6836757 6593610 1253538 1298520 324694 286598 309301 307137 363960 350826 339688 342843 229578 233007 740053 709924 1604542 1562889 485484 481319 695215 707614 888043 861484 923693 939412 979714 991570 957084 1069182 2331786 2439060 1334086 1176853 771734 754218 929679 927884 974085 983372 1013102 1030856 1160496 1156954 5154638 5355641 39.75 70.4 1
10:05:24 2024-01-23 727902 715066 214897 213219 351645 358557 387885 387867 241193 240846 297266 302783 335958 341095 4361501 4692295 6830837 6574852 1240645 1297652 324911 286517 310286 306174 363718 353526 339724 342483 230097 232679 745771 714621 1592841 1549237 483429 482072 696730 705049 889465 866399 927816 935593 981878 993961 954007 1062838 2319737 2439060 1411170 1164331 771412 751324 926339 928776 977749 986877 1010489 1028478 1157956 1161377 5192260 5346262 39.75 70.4 1
10:05:25 2024-01-23 730017 716587 214876 213219 350885 359604 391364 385551 242237 241086 297309 302431 337008 341095 4352122 4633366 6826624 6603059 1257044 1296606 324453 287909 306550 307817 364011 353526 338699 342843 230652 232679 748006 705726 1597768 1567337 484737 483473 701919 706192 890591 870743 927577 932266 979861 1001058 961862 1063198 2325155 2464339 1430732 1159140 771734 758511 922476 922342 981005 991183 1016863 1021570 1151834 1155502 5169756 5346262 39.75 70.4 1
10:05:26 2024-01-23 719716 716361 218740 213668 352055 357982 390224 384391 243186 241051 296430 303061 336465 340273 4361613 4621361 6781765 6621746 1260714 1300438 324911 287064 308357 309460 360907 353526 342579 341771 230850 233007 748629 707746 1603908 1576284 484737 479763 701189 700944 885509 871362 932299 930278 974133 993998 964785 1066203 2338441 2452901 1418995 1154379 767799 758926 930338 919619 972702 993286 1021296 1029094 1143704 1152235 5088799 5344507 39.75 70.4 2
10:05:27 2024-01-23 718686 716321 215544 213224 351979 358018 391088 385545 241159 242105 297099 301206 335958 340273 4355006 4672454 6757123 6603091 1275839 1300438 323469 286956 309265 306423 362841 351429 341268 341771 231768 232572 750952 711809 1608250 1569568 486120 480422 702683 709074 885163 864552 932280 935352 975007 990400 962047 1072751 2327823 2437327 1374378 1165990 765157 754218 934073 926914 968530 982611 1022754 1032361 1153753 1148906 5119106 5346262 39.75 70.4 2
10:05:28 2024-01-23 723808 715568 214910 213224 352046 359604 387849 385545 242440 242105 296609 304668 336465 340333 4345641 4747656 6836357 6593610 1254395 1300166 324730 286754 308829 307387 366558 351213 339951 344638 230081 233299 742912 710282 1636339 1566959 487433 481853 697931 708116 893644 861381 924867 941585 980574 990456 957811 1063581 2327823 2443681 1341619 1175316 773390 753539 927732 930168 977749 983481 1010943 1032072 1162143 1158022 5211072 5353937 39.75 70.4 2
10:05:29 2024-01-23 726865 716587 219032 213668 351983 358557 387849 384391 242609 241015 297554 303387 336465 340602 4352122 4689158 6869267 6612367 1241016 1296643 328136 285828 308103 308107 362767 353417 341400 344747 229991 234350 743469 710790 1630100 1558065 483360 481319 696236 703863 893456 870743 923693 932930 986223 999540 957811 1060327 2332794 2460374 1336834 1165160 776140 758363 927732 926147 983358 992584 1013376 1028361 1157136 1165453 5201666 5346262 39.75 70.4 2
10:05:30 2024-01-23 726793 719554 216249 217415 352055 360219 392065 388047 243425 242074 301371 304401 338536 342483 4364244 4608843 6807973 6636251 1276672 1315313 325765 290390 311462 313435 368002 361815 346353 346862 233803 233985 755776 711061 1647923 1591270 489158 484843 707894 710275 899589 882825 943688 943494 986997 1006417 976188 1080462 2371650 2491921 1436601 1171140 778912 772058 947624 936678 986969 1009363 1038545 1044779 1162143 1170249 5145233 5398682 39.75 70.4 2
10:05:31 2024-01-23 731677 731828 218346 217495 359549 365282 400978 400190 245718 243696 306579 311968 345505 350265 4399175 4715406 6840225 6706890 1309612 1339582 328729 290308 320615 316991 378343 367826 355615 353171 234679 236718 759418 728693 1636662 1595337 493347 488290 709401 715279 908564 882936 943732 954773 993395 1002405 965574 1078888 2383457 2499000 1407258 1193967 787167 767758 949425 949291 993330 1000273 1026226 1041799 1179746 1173838 5286316 5413563 39.75 70.4 2
10:05:33 2024-01-23 751933 738981 215544 213814 359331 368038 402142 400190 246476 242202 306064 311191 343726 345540 4411475 4685790 6931319 6717373 1301906 1346963 323912 288757 319104 318092 378221 370109 353825 354885 233254 232777 764352 720500 1683334 1609120 489158 484500 703220 705779 894802 878753 935682 935577 973626 992593 958528 1059185 2377675 2499000 1448992 1165990 770633 762875 939637 926147 974943 991589 1019114 1026128 1140427 1147247 5141209 5383777 39.75 70.4 2
10:05:34 2024-01-23 740352 738753 214388 209514 353860 360907 402177 401039 242272 242275 302781 311059 339592 347646 4414836 4743458 6885301 6678018 1298446 1344752 322692 283764 314939 314134 375055 360479 349709 351713 227449 231340 755776 720264 1651124 1590627 484797 482035 688055 700024 885583 857087 910360 926317 959494 964701 928178 1035486 2346368 2462121 1302273 1175316 764068 746685 921131 919656 961355 964620 991785 1010390 1134484 1130674 5203402 5360335 39.75 70.4 2
10:05:35 2024-01-23 750669 734205 209021 205847 349255 356369 396236 395135 239215 237310 305952 305608 338049 342197 4402190 4738524 6926990 6655210 1275877 1335053 316835 279349 312626 312959 369552 358167 345528 346447 225666 227140 750059 709037 1631935 1583630 477114 475701 676968 682615 871501 848601 892424 897679 939265 956181 911777 1009703 2320295 2451161 1323140 1147340 752923 735922 901158 899632 948743 956848 967441 983497 1106824 1112479 5185575 5335115 39.75 70.3 2
10:05:36 2024-01-23 744356 736677 207252 203175 343042 353956 392065 387686 238212 234806 297266 302324 333533 338159 4386493 4664478 6820625 6612104 1290774 1337772 310188 275253 306550 307352 364769 356540 338664 340224 222962 222754 743778 704719 1599500 1576625 470718 468778 671658 673395 852357 831466 881175 884470 918288 937552 898600 985973 2300005 2440216 1300187 1134778 741397 728184 885684 884299 935665 942992 953697 964484 1091287 1097461 5160357 5308748 39.75 70.3 2
10:05:37 2024-01-23 754078 734491 204268 200323 341124 349379 387402 386097 235390 234141 294623 301125 333978 334818 4380258 4692295 6835950 6621746 1291697 1333455 306454 272893 304577 304542 362948 351501 334569 337121 220776 222673 732108 703212 1605668 1574661 467578 467882 664346 665515 843866 824189 869354 875730 910651 927560 884193 976674 2290483 2403389 1296420 1134778 734636 717443 880118 884299 924396 930176 946373 963077 1088384 1082759 5126422 5314771 39.75 70.3 2
10:05:38 2024-01-23 747753 737250 203975 199635 339320 348398 387704 384248 232540 233976 296463 298813 333039 333090 4395836 4766475 6838982 6593663 1285255 1337428 307347 271196 305472 305129 364011 351393 336853 336613 219899 222801 740053 711809 1604955 1562889 466550 466559 660552 667474 843830 816273 863932 875658 908073 917057 876303 978103 2290733 2397581 1299934 1140833 729933 715412 884931 880345 913210 926628 948843 959446 1077634 1069770 5101848 5343190 39.75 70.3 2
10:05:39 2024-01-23 743513 739651 203760 199140 340757 348852 390906 386261 233188 233811 293135 299933 334981 333469 4424342 4731554 6798648 6650371 1317147 1341120 304573 271266 306121 305522 364526 350332 334569 334627 221156 222141 740959 707746 1601293 1582505 467946 463952 663404 667204 834735 815648 869598 873760 897342 910583 880295 973789 2300005 2416021 1300187 1125480 727856 720271 881370 871177 914443 928565 946373 947322 1071396 1077528 5185265 5354204 39.75 70.2 2
10:05:40 2024-01-23 746478 743067 203765 200393 340456 348398 391219 384932 233651 232174 294766 298638 333436 338196 4448936 4688337 6845275 6678866 1304013 1345545 306454 271196 304542 309113 360907 351429 336320 336824 220158 223114 744341 705726 1621077 1594021 466513 459872 660552 663234 834735 820942 867123 865794 895583 917821 878208 969664 2289105 2432734 1322963 1131104 733588 719217 875097 873068 917140 928919 935006 947359 1078399 1079095 5244853 5378636 39.75 70.2 2
10:05:41 2024-01-23 760860 747030 204082 200367 342406 349067 387957 385581 234513 232485 295389 300809 331871 333505 4464998 4778223 6910553 6706154 1307742 1349408 306419 271645 304006 308895 362044 353562 336084 336342 221502 223114 740959 710790 1616914 1589498 465450 465241 663404 662976 837105 819778 861368 863305 894650 915843 871164 960920 2290733 2434461 1301853 1134778 735085 719481 875097 875621 917798 924174 933623 949545 1082079 1075964 5259880 5395763 39.75 70.2 2
10:05:42 2024-01-23 759706 747265 204263 200856 343001 349415 387813 387975 233814 231812 294802 300809 333978 337091 4480227 4808140 6966505 6724912 1308676 1352727 306196 271266 304114 308895 364011 354062 334605 338577 221346 223114 743778 707746 1608150 1592889 464890 465241 662464 664175 837105 816262 860866 861436 892350 911953 869585 958077 2290733 2431009 1347256 1136395 734811 719481 873238 873724 916978 923560 933623 947588 1078994 1072992 5271188 5380764 39.75 70.2 2
10:05:43 2024-01-23 763065 752357 204476 201208 342997 350405 391364 390278 233769 231868 294766 299968 332905 337273 4485643 4831382 6966505 6743669 1315268 1356476 306454 271231 304114 308895 363486 353598 336591 336071 222230 223584 750059 712830 1637867 1595337 463979 463927 662464 661282 833481 818616 858416 857840 888222 910245 867083 955710 2297259 2434461 1317271 1138014 734562 719370 874545 876316 913173 921060 930294 944104 1076041 1069812 5275036 5424060 39.75 70.2 2
10:05:44 2024-01-23 765241 754826 204760 201664 342780 350580 391364 390003 233651 231848 295253 300809 333683 337584 4495166 4839407 7003807 6762539 1315230 1359612 306196 271266 303293 308895 362044 353562 334640 338577 221883 223114 746596 713092 1638164 1599873 466852 465241 660552 663704 834735 815034 855938 857840 889737 901605 862788 954349 2293477 2410885 1311448 1142854 733052 714180 873339 876132 911768 917122 928690 943548 1069185 1063778 5216555 5426798 39.75 70.2 2
10:05:45 2024-01-23 770170 759257 205449 200988 342970 351749 391917 388011 231860 232663 293904 299897 333942 337273 4531044 4877744 7041108 6776348 1311447 1361545 306205 271196 302727 308931 364148 351429 335732 337630 221156 223114 748629 712584 1620502 1603419 466113 464912 656750 660309 834699 813808 849090 854767 889847 901641 856573 950843 2294951 2410665 1325096 1150614 732018 712281 873339 875474 911002 911944 924822 942237 1060738 1060383 5211072 5442887 39.75 70.2 2
10:05:46 2024-01-23 771805 761402 205191 200192 344982 351231 391088 387975 232574 232011 297865 301689 333942 336486 4545831 4924107 7022122 6766976 1296597 1364977 308279 269581 302763 305881 360907 351429 336444 336613 220158 222943 749268 718362 1639226 1604557 464677 459872 654661 658332 835919 813452 846303 851598 889071 901346 852118 947546 2294209 2417077 1323140 1155550 730975 714308 873339 870724 901429 910656 925992 939650 1059972 1050899 5239288 5445542 39.75 70.2 2
10:05:47 2024-01-23 769488 762527 205205 200567 345470 348577 391088 388047 232182 231848 293662 301760 332672 338301 4561320 4935631 7022234 6781184 1299096 1364977 307347 274456 305252 305989 362731 351393 336206 336071 220158 222599 758060 718362 1631358 1604557 464128 459872 652807 656399 833481 811146 841653 850885 887392 901177 848458 944847 2292851 2410740 1317271 1156375 727856 711191 870859 869472 897093 909370 923027 935612 1054021 1052362 5237360 5454616 39.75 70.2 2
10:05:48 2024-01-23 770882 763912 205196 201167 343217 350458 390260 388011 231860 231523 292973 302219 333978 337548 4570686 4958355 7084210 6796430 1304013 1364977 309492 273648 303703 305057 360907 350332 335732 336613 219438 222067 758750 718362 1641584 1609120 464054 459836 652345 656818 832550 811682 842230 847907 883106 896594 846648 940963 2289772 2406801 1321184 1153376 728863 711775 867156 867023 897352 901560 920567 932210 1052378 1046665 5248694 5464286 39.75 70.3 2
10:05:49 2024-01-23 778326 767365 204904 199913 343042 351218 390260 387939 231665 230768 297696 300774 332905 336486 4583319 4947572 7103204 6801101 1307742 1370805 305494 273684 300856 305129 360352 350332 333843 336342 219214 223427 753618 716666 1645505 1613777 464091 463952 653294 656633 830263 806948 838384 845986 879067 894986 842970 936980 2287479 2405802 1319228 1152556 727337 708249 864663 867503 894770 901553 915497 930147 1050759 1043854 5248694 5479120 39.75 70.3 2
10:05:50 2024-01-23 779701 769479 205191 199288 343042 351519 390224 387321 231114 231092 297114 299933 333696 335464 4589416 4951924 7092945 6828078 1320918 1368859 305288 273648 300574 303311 360907 349768 333572 334053 219934 222488 759171 717448 1649451 1618297 464362 459692 652308 656351 826933 806501 837389 843583 873875 888685 841249 933557 2287206 2395996 1347256 1145707 725742 706171 860376 864493 894770 897668 908983 928244 1050759 1044749 5256198 5477565 39.75 70.3 2
10:05:51 2024-01-23 783019 770100 204868 199878 341897 350652 390188 386704 230142 230697 297746 297806 333405 336139 4595969 4942651 7082780 6833316 1330350 1372755 302914 270539 300539 302283 362681 350261 333807 333649 220528 222239 760868 718673 1652449 1620602 461054 459365 653196 653122 822756 802502 838533 839400 866300 889627 841810 927426 2287960 2403970 1319228 1142414 722640 704101 857900 862583 893502 897333 905033 923549 1045448 1043739 5265617 5486943 39.75 70.3 2
10:05:52 2024-01-23 784209 771672 204223 200157 340900 349366 391088 387939 229664 229981 297535 296215 335868 336450 4595969 4950955 7074864 6828078 1330350 1372138 303610 269968 300293 301999 360003 352691 333013 333613 219947 221688 752917 719233 1669641 1622911 460725 459690 651384 651105 818717 801933 838310 836912 865909 884605 838159 924786 2287686 2397143 1343266 1141262 720581 702075 856076 860242 890088 894678 900694 920619 1045359 1038779 5275051 5486943 39.75 70.3 2
10:05:53 2024-01-23 784205 772578 203906 199878 340900 349031 387957 387903 229630 229232 297526 296215 332637 336413 4614727 4956732 7069084 6837456 1330350 1377142 302665 268626 302268 301575 359339 351441 333157 332639 219569 221462 759418 720264 1637296 1620667 458417 457417 649506 650265 816290 797215 832810 833289 862087 874240 834971 920881 2284707 2395324 1341271 1140790 720068 701041 853553 858290 886808 891189 898997 918871 1041545 1034291 5276910 5486943 39.75 70.4 2
10:05:54 2024-01-23 786463 774683 203546 199809 340349 348803 387957 387321 228926 228876 297270 297813 333978 335428 4620807 4954520 7093058 6839997 1332315 1378125 301888 268131 300381 302826 359604 351690 329608 333649 218544 220449 760064 717178 1642569 1622911 458758 458714 647598 649154 815135 797802 828004 832541 861587 874456 828952 919297 2275147 2388361 1337282 1146523 718530 700544 852340 857194 884410 885666 899129 915288 1035546 1030398 5276910 5496322 39.75 70.4 2
10:05:55 2024-01-23 788571 774104 203581 198867 339800 348541 387849 384967 233229 229232 292182 295320 331906 333469 4620807 5001716 7112524 6869746 1324348 1376665 302136 268096 298898 300274 359945 349700 329484 333830 217327 221138 765525 718719 1664419 1622972 458758 458065 645795 648492 817286 795538 820716 830180 860904 870751 825111 915474 2278661 2388361 1317333 1147340 714280 700047 856683 851561 875088 884341 898063 909200 1026348 1025930 5263718 5486943 39.75 70.4 2
10:05:56 2024-01-23 783621 777528 202729 198009 342415 346591 387885 385238 232867 227778 292145 295974 329885 337511 4633484 5026104 7103091 6870508 1309612 1378626 303021 265599 300885 299505 356155 348710 330852 332369 220008 220414 761693 728693 1651941 1615996 456801 456125 639911 648492 814169 785789 821114 833018 855901 863318 820983 919498 2280283 2372401 1322963 1141262 709205 699776 853553 847981 872573 884377 898377 901916 1017944 1024447 5273143 5496322 39.75 70.5 2
10:05:57 2024-01-23 778113 778634 203011 197961 339836 345854 387957 382025 232471 227778 291042 295732 330345 333469 4636509 5040100 7072000 6840111 1332294 1378105 301361 265776 299999 300022 359712 348180 328720 332783 216955 220414 765525 725573 1684119 1623001 460154 453300 638555 647572 807102 784124 824331 830180 847396 861455 827117 916940 2281460 2397031 1313359 1127885 709205 701041 848717 841178 874535 888604 894359 899486 1023118 1030580 5349176 5493148 39.75 70.5 2
10:05:59 2024-01-23 784246 779742 202097 198595 338255 345890 387596 381453 232471 226369 292035 294888 330380 333505 4651663 4952484 7025749 6864452 1350906 1380064 300645 265635 299328 299487 357264 346596 330383 330487 217292 219034 767211 722330 1657693 1627225 458092 450859 644076 645735 804922 788722 823458 820960 846294 864152 823355 904968 2267178 2406801 1325531 1134778 714280 699055 844280 842407 875088 883347 886383 900356 1028605 1022800 5378645 5505701 39.75 70.5 2
10:06:00 2024-01-23 793466 779524 201678 197754 338775 347374 384302 382632 229611 225600 290474 295718 331924 333181 4660035 4947497 7082742 6878171 1337912 1380772 299818 264150 297536 300188 354304 346069 328755 328246 216955 219044 760222 722471 1653303 1631885 454855 450044 640400 640012 804922 786112 816268 820960 846294 861455 813739 902777 2262915 2379141 1351986 1143264 711229 691907 841884 846142 873192 871700 883751 899613 1023844 1016545 5303293 5515080 39.75 70.5 2
10:06:01 2024-01-23 793194 780848 201634 197587 336702 346375 384914 382638 227941 226827 290064 294153 332391 332243 4669467 5014925 7132902 6894631 1335959 1378125 300402 264115 296930 297730 355370 347405 326740 328778 218494 218668 767577 719233 1646452 1628768 453564 453389 642138 641974 806587 784124 811789 816207 848068 856537 809390 901037 2262915 2384703 1343846 1147340 711229 693940 844577 842348 867110 874447 885714 896887 1016197 1010736 5303293 5515080 39.75 70.6 2
10:06:02 2024-01-23 790692 779782 201287 196667 339561 346700 386353 384424 228014 225496 288504 296063 331027 333289 4669467 5044741 7162067 6859709 1312380 1380064 299571 263307 296102 297766 353206 345264 329449 328706 217724 220070 754337 725573 1673038 1627612 454209 451462 634432 639687 802640 781477 811211 820960 845095 853631 808170 900996 2267748 2360701 1331297 1141262 703882 691821 846275 839363 860367 873795 888279 894261 1005405 1009236 5267505 5515080 39.75 70.6 2
10:06:03 2024-01-23 782610 781259 201679 197115 339739 346174 386234 383374 227607 225880 288396 294260 330759 333993 4680378 5077275 7121591 6856616 1309650 1378105 299047 262030 297009 295621 354921 345264 325791 327750 216652 217685 760222 729765 1644010 1620667 451342 449375 632153 640048 802603 774842 807033 820378 843025 847542 806007 902321 2267291 2363207 1309529 1138014 701877 691821 841286 835689 861590 873091 881166 887800 1005405 1007775 5280621 5529558 39.75 70.6 2
10:06:04 2024-01-23 789088 784173 200866 196248 337859 345234 385532 378853 228119 224799 288017 297963 330134 332351 4684982 5018864 7082930 6865731 1330350 1376554 297690 261664 295299 299926 354268 342343 327360 327750 216499 218328 761046 726611 1643394 1627612 454855 446753 631259 638204 795111 774292 811224 816207 832297 848141 810575 898438 2260713 2379141 1315315 1122282 704888 691907 835008 831913 862133 874862 875735 883690 1008813 1012202 5362373 5537250 39.75 70.6 2
10:06:05 2024-01-23 790962 784010 200241 196564 337573 346810 384159 378853 227203 223551 288098 293755 331170 332175 4661930 4952458 7070557 6893729 1357677 1380064 296520 262501 294713 296166 353772 342138 327360 325778 216652 216904 763164 721067 1650370 1640272 454209 448910 636234 636515 793383 779591 809443 808220 833513 852920 804634 888847 2256850 2376771 1315338 1134778 703882 687909 833822 834506 861486 865546 871237 888218 1010997 1007120 5345544 5537250 39.75 70.6 2
10:06:06 2024-01-23 795477 784935 200171 197179 335689 346124 382543 380884 226147 225787 287846 292451 329778 330344 4686790 5046130 7115711 6903108 1337869 1379084 300394 261664 294677 299926 351893 341344 327591 326690 216652 217312 755808 721441 1663371 1639000 451978 447009 633049 634189 793420 775008 802463 806431 835258 847415 797256 886317 2249164 2370032 1309354 1144077 703882 687909 835008 832037 857890 865752 872545 887029 1006146 999467 5322512 5537250 39.75 70.6 2
10:06:07 2024-01-23 797640 784311 199674 198974 336737 342843 384061 383374 226113 225787 286884 293577 328180 333109 4686790 5082883 7196354 6893729 1326600 1378105 296816 261629 292884 296583 351893 341308 324794 326727 215400 216939 764032 720413 1647009 1631312 450997 447339 629402 632806 798028 774842 802463 810589 832297 838473 795492 890153 2256850 2351481 1317333 1139637 697393 683843 837082 832504 850973 865789 877695 885724 993215 998162 5286361 5543216 39.75 70.6 2
10:06:08 2024-01-23 786129 784388 200066 195946 334680 342735 384032 379033 225414 223482 286302 292755 328676 333230 4699135 5104244 7134362 6874971 1311519 1378105 297978 261378 293815 295749 351857 341344 324794 326690 215435 216904 752866 729765 1654737 1623084 448303 448640 627021 634675 795111 765892 797193 810545 826801 836657 795492 887953 2253643 2370032 1311349 1131518 697889 688884 834971 825527 851514 866364 872695 876149 992438 998162 5359807 5532651 39.75 70.6 2
10:06:09 2024-01-23 787969 787236 199648 199143 335680 342530 384442 378925 226147 226807 285628 293755 328180 330844 4699135 5041878 7097841 6874971 1331360 1380064 297140 264689 292679 293502 354670 342113 323616 324727 215284 216081 761046 726611 1684887 1627612 451637 447009 626576 635613 788896 767254 802463 806431 820757 836066 800079 883686 2250764 2375768 1341811 1128985 699983 688936 828050 824428 855975 866328 863316 874467 1001149 997253 5376530 5533837 39.75 70.6 2
10:06:10 2024-01-23 793429 788091 199431 197411 334024 344892 382274 377787 225449 226843 285873 290837 328907 329975 4701524 4990138 7082775 6892457 1358647 1381382 295329 264761 296465 293146 351893 338263 324794 324816 215435 215838 762539 720264 1654695 1646119 450677 444417 627194 630422 785872 772099 797797 801382 826463 837811 791002 876992 2234801 2362044 1278147 1144485 699879 682601 829858 827607 851689 857248 865785 879462 993820 982629 5322322 5550068 39.75 70.6 2
10:06:11 2024-01-23 802230 787794 199361 196300 335689 342771 381196 379033 225066 226878 284991 292542 327156 330308 4717893 5091011 7190314 6912486 1335959 1381045 293625 264689 296465 293914 351857 340349 321884 324816 215284 214927 761693 720264 1653479 1636858 447933 447009 628477 629051 791136 770153 793138 802520 825563 834297 788653 883192 2254550 2343002 1341811 1137087 692525 681560 830240 825601 843072 856420 867732 873732 985455 989080 5284305 5543216 39.75 70.7 2
10:06:12 2024-01-23 787099 787794 198435 198444 335918 340703 383085 376053 224059 227002 284085 290908 327120 329310 4715363 5102462 7125037 6884350 1317123 1380064 295051 260246 293075 292609 349738 339763 322372 324816 214121 214927 761046 731850 1664449 1618366 446217 445856 623439 631874 788896 761256 791895 801382 819690 832187 793110 880563 2253970 2374152 1333671 1122558 693019 686003 827888 818561 843834 862115 863203 866325 986780 992530 5389777 5533837 39.75 70.7 2
10:06:13 2024-01-23 788715 788910 197780 198475 333886 339639 383356 377486 224025 223732 285026 289110 326205 330308 4708501 5044006 7069084 6893452 1335801 1383545 296305 259992 296675 292538 350759 340024 324336 322395 214085 214927 756567 730806 1649121 1627225 446852 439552 622998 629015 781172 761292 794976 796613 816102 835331 790258 870068 2238532 2380039 1313291 1128689 696490 681633 821057 823258 847467 854828 857795 866709 993964 982593 5405205 5543216 39.75 70.7 2
10:06:14 2024-01-23 802538 788910 197741 198547 334028 340667 381734 378997 223495 222948 284560 288671 327156 330209 4720531 5018964 7106386 6931244 1354049 1380064 293177 260796 291194 292290 350759 339302 321920 322884 213899 214525 761046 719111 1661708 1646104 448127 439552 625245 626802 781023 767143 791711 793263 819874 832580 783352 867480 2235569 2351481 1319426 1138014 696490 678077 821057 820923 841338 850462 858406 867634 986965 973615 5323938 5552594 39.75 70.7 2
10:06:15 2024-01-23 802654 788910 198703 195489 334028 340703 378871 377486 223299 222635 282751 291155 325945 329939 4729897 5082585 7171664 6931244 1338825 1378105 292088 259845 292077 290762 348403 338227 320649 321809 214049 213565 760222 721441 1659317 1632217 442998 444143 625541 626593 784163 764463 787733 793190 816249 828664 781661 870516 2240909 2332761 1278147 1134778 687612 674727 824562 820988 834703 847406 860747 867634 977051 979926 5276685 5543216 39.75 70.7 2
10:06:16 2024-01-23 787969 790589 197437 195220 334019 338650 382004 374400 222577 223261 282320 289355 325188 330443 4727271 5137373 7182781 6897955 1313392 1378105 294394 258175 291642 290621 347284 339542 319939 322359 213193 214709 765218 728693 1678254 1632237 444876 440135 618246 625034 781868 756402 785452 797820 815167 822390 781809 870801 2241803 2360794 1323496 1122245 689051 682117 821057 811128 834667 854225 857795 858309 976359 984158 5380371 5543216 39.75 70.7 2
10:06:17 2024-01-23 792867 788851 197737 194946 334024 341132 378979 374400 223334 221559 282751 290642 324926 330443 4733272 5097279 7115711 6884350 1326553 1378105 292285 258211 292300 289000 348648 339542 318972 321870 212497 215408 767954 732880 1679749 1625282 445154 441737 620004 629042 781616 758553 787331 793300 807227 820647 785462 867629 2235098 2359844 1315338 1118567 689081 679432 814145 811703 839487 847550 848477 858309 981347 982038 5382085 5543216 39.75 70.7 2
10:06:18 2024-01-23 793462 788847 200273 195498 331668 340153 378907 373243 222577 221706 281530 288268 325679 326436 4729897 5036811 7059759 6912486 1341094 1379387 291644 256984 291848 288965 347314 337775 321106 319157 213464 214804 761046 730259 1642078 1639226 444950 440392 621658 626851 776360 756812 786213 786162 809519 826982 779522 859387 2232577 2342261 1340289 1127083 688591 672904 811837 816207 841277 843317 846592 861911 981310 975775 5349328 5554043 39.75 70.7 2
10:06:19 2024-01-23 802543 790029 196991 195215 331704 338650 378302 374364 222234 222635 286974 288207 325188 326110 4739262 5085270 7153013 6931244 1337869 1378105 290343 259252 288378 289633 346773 338289 318830 318816 212603 214804 764032 722848 1661428 1638060 440479 440342 620323 621361 778252 759047 778071 785961 808633 820611 777124 862593 2222029 2326432 1346519 1131555 684148 671474 818694 813753 830231 838537 853386 863813 966545 972948 5305127 5557730 39.75 70.7 2
10:06:20 2024-01-23 791108 790589 196508 194405 332476 337559 378979 372875 221209 221940 283649 287569 324965 328432 4742644 5146372 7201485 6912486 1317061 1379571 291432 257096 288437 289501 345334 337115 318571 320718 211204 215712 757346 725573 1681396 1632217 441872 440997 615079 620714 774980 752583 778108 792485 808062 811541 774371 862556 2232167 2351592 1313321 1125480 684636 676748 816377 805824 830231 848132 851504 850756 967913 975085 5389777 5558006 39.75 70.7 2
10:06:21 2024-01-23 795450 791146 196547 194370 331973 336578 378266 371830 222234 220559 283175 288443 323166 328468 4746029 5133714 7134362 6904436 1331360 1381008 290175 256412 290871 288824 346898 338123 318951 319748 211310 214201 766439 729737 1666048 1627543 443261 437665 616223 623675 774943 751555 783255 787588 800752 811505 777124 858341 2224341 2350748 1307359 1118567 685125 672786 808302 804648 834667 845141 841552 848306 976087 974323 5395328 5552594 39.75 70.7 2
10:06:22 2024-01-23 797728 789993 199793 194366 329934 338579 376600 372056 221243 220334 283066 287033 324175 324455 4748627 5055569 7083775 6937703 1345027 1382027 289840 255982 290155 287077 345476 336217 320081 317035 212376 214094 772500 728171 1656189 1639185 441872 438366 618026 621838 770561 754259 782697 778984 801354 819634 773236 856238 2219758 2333042 1336135 1127885 686361 668589 807209 811703 833412 836648 839756 856440 976359 968027 5342749 5558006 39.75 70.7 2
10:06:23 2024-01-23 800224 788888 199573 194401 329894 337559 376564 372127 220718 221559 282666 285797 324175 326170 4757993 5109556 7179928 6947128 1339783 1380971 288856 255372 288170 289159 345587 335979 320081 318938 211345 213600 761046 723742 1646056 1641437 437847 436131 616495 617804 770561 752124 773936 778396 806085 817053 765282 854535 2224341 2325123 1329905 1128689 680744 668626 814145 810508 824294 836648 847873 853288 963048 965257 5322360 5563409 39.75 70.7 2
10:06:24 2024-01-23 795158 792083 199889 193617 329960 337289 378871 372875 220307 220524 282230 286664 324965 327396 4761388 5163363 7204199 6923799 1317110 1378105 290449 255372 286759 290458 345587 333510 316022 319425 210684 213758 761046 729245 1657341 1628768 439632 437274 610738 618076 771653 747256 773948 784080 799021 809042 768066 857082 2225826 2344820 1342366 1116975 679292 673381 811837 801914 823091 838537 843806 845254 963011 964566 5408588 5563409 39.75 70.7 2
10:06:25 2024-01-23 793194 792374 199894 193172 330969 337528 376600 372056 220494 219073 283066 285762 322196 328468 4762856 5088837 7101629 6921865 1337430 1380591 289735 254553 287603 290956 345161 333474 319402 318262 210684 213451 763408 729214 1655990 1632217 439161 432795 611243 619833 765488 747182 774653 774990 796930 811577 770391 846527 2216553 2349814 1356519 1119364 682686 668589 804899 804648 830231 835467 836698 849020 966545 965976 5425740 5553781 39.75 70.7 2
10:06:26 2024-01-23 807133 792333 196576 193176 329400 337767 375136 373208 219816 219118 282630 284072 324965 327190 4766406 5067856 7149627 6949085 1355990 1380064 287849 255934 284937 288829 343405 332896 317603 316486 210026 213002 764923 717178 1666300 1648538 439819 432471 612541 613601 764638 746998 773385 774053 800187 811432 761223 847167 2210225 2331387 1325752 1134778 682200 665684 808354 804078 822473 829523 839756 849337 963011 958898 5355979 5572774 39.75 70.7 2
10:06:27 2024-01-23 802686 792347 199569 192502 329435 336000 373154 371795 220307 219521 281381 287290 324015 324383 4769814 5151104 7171971 6950001 1337869 1379571 289401 254553 286338 290813 344855 333149 315780 316965 209662 212668 764405 719233 1659586 1636585 438177 437370 612975 614507 769397 747660 769388 776672 799758 802455 761187 851998 2221287 2314602 1303369 1125195 675746 665611 807190 802483 822798 835199 839756 845217 957266 961616 5337677 5561973 39.75 70.7 2
10:06:28 2024-01-23 793504 791678 196571 192463 328902 336047 376898 371605 222349 218838 279563 286664 324051 326291 4773224 5167062 7164936 6911166 1319756 1380064 288023 253737 287648 286799 342879 333402 315780 316451 209335 212817 750035 729737 1640260 1626456 438818 436312 607979 618076 765180 740380 774487 777259 791692 802527 764541 845851 2213569 2349814 1336135 1115387 681229 669062 799173 796633 826669 835467 829839 841492 968898 961030 5425981 5571352 39.75 70.7 2
10:06:30 2024-01-23 802543 792306 196220 192522 330659 338374 374660 369911 220358 218262 279563 286472 323595 323291 4771592 5062670 7121591 6921858 1353802 1380554 287324 253525 285775 286378 345343 331350 315816 317625 209335 212371 761892 717178 1659633 1646104 437811 431434 609336 610819 759130 744771 769706 772665 796330 808814 758632 839082 2205712 2323822 1325752 1131910 679618 663154 802617 801346 821011 827010 833937 842706 957392 953347 5353626 5561786 39.75 70.7 2
10:06:31 2024-01-23 804833 796275 195811 192218 329524 333685 374132 373165 221416 218908 279491 286552 323068 327359 4774165 5166929 7236941 6942015 1337869 1378105 287638 253560 284702 286888 342879 332392 314634 316009 208647 211741 755074 720264 1654962 1631922 436931 435352 609408 610819 765760 745065 765433 774860 795130 800215 757966 849016 2216553 2315596 1323318 1120959 673821 662686 802617 795469 816331 828795 832397 839658 953807 957543 5336893 5578527 39.75 70.8 2
10:06:32 2024-01-23 791696 793397 196425 191411 328760 333397 375566 369767 221727 217689 279061 284107 322686 324455 4774165 5155788 7152703 6927417 1332149 1380064 291254 252219 284573 285526 344819 330348 314892 315056 210322 212335 757346 726611 1665310 1628773 438177 432849 605582 613999 761320 737985 770017 774588 788892 801217 758925 839690 2207281 2348147 1347177 1112973 678809 665939 795653 795506 819847 829314 829839 840617 961575 956830 5445720 5584412 39.75 70.8 2
10:06:33 2024-01-23 807149 793383 194953 191717 328696 335646 374240 372938 220180 217689 279441 284654 326072 323363 4774165 5072466 7149627 6950001 1350260 1377126 287638 252924 282795 286799 342879 331944 315780 315802 208612 211340 764923 717178 1683400 1648445 436310 428937 608163 608856 758027 741795 765162 765910 793409 802455 753548 838458 2204145 2320527 1315368 1131910 675746 661811 801479 797835 813913 825223 829963 842092 954104 952278 5368413 5565547 39.75 70.8 2
10:06:34 2024-01-23 800224 795390 195741 191257 325937 333794 374275 370056 220656 218603 278705 288685 321720 324383 4783544 5165190 7236666 6942165 1330350 1378105 286835 252185 283130 285521 341843 330312 314007 315838 207313 211792 768916 721441 1662305 1635696 434763 432078 605128 606726 762473 739535 762986 772665 788793 793441 752056 841542 2210422 2324747 1325752 1118567 673341 664161 801776 792139 811791 828175 832613 834336 949190 955841 5413386 5584134 39.75 70.8 2
10:06:35 2024-01-23 798849 793532 195883 190863 329637 333505 374240 369947 223329 216305 279133 285526 321114 324419 4774165 5124112 7153013 6903347 1322770 1380064 287234 251763 284498 284180 341807 329350 313458 315802 207816 211340 757346 728171 1679708 1627339 436310 430899 603833 612251 758692 737167 765433 770405 783148 799166 755808 834739 2204145 2342261 1321598 1111761 676711 663220 795653 794954 818742 824386 823886 838277 955763 951041 5380116 5571352 39.75 70.8 2
10:06:36 2024-01-23 804833 793365 194843 190886 326848 333902 372920 369947 220396 217549 277618 284947 321328 321894 4789504 5141246 7180989 6940622 1337869 1379446 285668 251378 282698 285659 339746 331350 312982 314914 207996 210315 758060 720264 1645456 1636858 432303 430190 606667 608856 759130 741453 757807 767273 787775 793369 749819 842124 2205712 2302113 1327566 1119364 669516 660080 797881 793012 811789 827485 829690 830183 944492 951004 5408588 5580016 39.75 70.8 2
10:06:37 2024-01-23 799417 793495 195436 190316 325901 332225 373111 369355 223208 216305 277885 288447 321065 323663 4786089 5160745 7162338 6912210 1316981 1375501 286119 255371 284032 283517 340260 330312 312032 315536 207313 210168 764300 728693 1634687 1622997 435072 430114 602330 610587 756540 733789 762577 765910 780830 793441 753159 833961 2197735 2335626 1327828 1111761 675746 662059 792798 791991 815257 820784 823377 836871 954141 948390 5406902 5561748 39.75 70.8 2
10:06:38 2024-01-23 806113 793319 193956 190547 325005 333324 372920 369984 218883 216827 277885 283204 321328 321894 4795454 5104553 7153013 6968759 1354049 1380064 285619 255767 282938 283750 341807 330140 313935 313957 207348 210350 768916 717963 1671388 1648538 433838 428777 603224 605339 752225 737972 758926 761237 787218 798039 747261 831668 2201136 2313102 1332335 1122784 670186 657738 797918 793153 806907 820748 828163 833928 938460 943123 5325936 5569041 39.75 70.8 2
10:06:39 2024-01-23 792883 792338 194190 189493 326853 332747 373447 366551 219565 216827 276962 284069 320321 324707 4789504 5197065 7190314 6931244 1309650 1374197 287032 251283 282698 283746 338722 328852 311523 313921 206990 210168 768916 729737 1648450 1620667 431348 428580 601203 608856 755948 729569 756250 765641 779724 791205 753159 835002 2204506 2321184 1340289 1105430 671903 659251 789768 787951 815257 820365 817532 830434 955499 948208 5455616 5580731 39.75 70.8 2
10:06:40 2024-01-23 805982 793573 194032 189489 324623 332747 369929 368835 219565 215634 278244 283204 320581 321406 4792922 5082771 7125857 6932550 1353283 1380064 282877 254976 281548 281997 340260 329687 311997 311734 206667 209039 765839 717178 1654264 1643779 433838 428171 602979 604266 747869 737439 756250 760123 782006 797950 746483 830467 2194971 2311937 1334456 1128985 670186 656804 793397 792139 803748 817044 827534 832740 938200 941306 5322398 5572774 39.75 70.8 2
10:06:41 2024-01-23 794132 793504 193861 189420 325014 331740 372657 368257 219259 216305 275691 283738 319388 321406 4798876 5207850 7200566 6931244 1310548 1374197 286356 251283 283357 282881 337393 330374 311051 313004 207638 209004 755831 728693 1644050 1622997 430019 428777 601993 606495 754360 728742 755298 763334 779132 789900 752588 832698 2201230 2321817 1338212 1105430 669516 656568 786407 783771 812946 820204 813905 826683 948922 944643 5446210 5561786 39.75 70.8 2
10:06:42 2024-01-23 807260 795249 193559 189459 324757 331507 369597 368539 219224 214966 276962 282341 319317 320433 4792036 5082510 7130936 6931826 1352940 1376591 281783 251991 282938 281104 339710 328436 311523 312740 207638 209004 767378 717178 1679539 1646104 432609 426360 600282 601740 746348 736554 757606 759576 783047 793445 743404 827543 2191905 2310296 1330215 1125480 668273 653866 793360 788667 802571 811459 823261 829592 935508 938647 5323938 5567378 39.75 70.8 2
10:06:43 2024-01-23 792671 792162 193585 189420 325014 331238 372131 364903 218238 216362 275269 283212 319093 320468 4792922 5209684 7181702 6912224 1309650 1377126 285517 250930 282938 281857 339100 329907 310109 312055 207638 208823 765839 728693 1649727 1623084 428392 427868 598882 605446 754793 728742 753003 760731 775031 787666 750414 828960 2194971 2315560 1313321 1107008 669228 655531 784177 783487 808868 815977 813905 824884 947394 941972 5434971 5574533 39.75 70.8 2
10:06:44 2024-01-23 805982 795826 192948 189254 325010 330737 368457 368539 218238 214301 276149 281557 319093 320172 4792036 5082883 7125037 6950001 1354779 1377126 281231 251386 282140 280271 338686 328204 310797 311073 207638 209254 764300 717178 1652807 1646247 431932 423565 599769 601341 747284 732895 752965 756347 781273 792251 742093 823050 2191733 2303777 1328095 1122558 664943 652623 792872 787514 799730 810209 821105 825471 931434 935192 5325732 5576750 39.75 70.8 2
10:06:45 2024-01-23 793847 793468 192940 189179 325014 329702 372131 366551 217526 215669 275040 282341 318388 320172 4802301 5183735 7246267 6950001 1330350 1374197 282015 251283 281271 281091 336684 328473 309603 312968 206763 208678 761223 721296 1671372 1636620 430088 427457 597223 601341 751579 730023 751853 762355 778584 782113 741238 825503 2198008 2314602 1340817 1109381 662578 654569 788874 781822 804890 815661 811779 821007 938200 939311 5402544 5561711 39.75 70.8 2
10:06:46 2024-01-23 797839 793536 191761 189088 322460 331776 369857 363774 217864 214748 275269 281447 319317 320330 4802301 5102556 7078410 6935672 1333899 1378105 283706 249803 282539 280867 336649 327936 309603 309157 208813 207929 758861 727532 1653577 1636899 430395 423710 601512 605469 744234 731854 755298 751458 772879 787953 739392 819834 2179463 2299510 1328095 1122245 665892 651238 786966 785364 796829 809377 818733 823054 930984 928583 5325732 5572774 39.75 70.8 2
10:06:47 2024-01-23 796388 792907 192609 188494 324785 331455 370038 365416 216816 214966 274427 281119 317392 319463 4804820 5189318 7246267 6947364 1326600 1374160 281834 250930 279617 280328 335636 327681 310945 311769 206257 208144 771467 720779 1658894 1632333 429095 423710 595882 598592 747797 726678 747030 760183 777483 782115 740677 824294 2194971 2311320 1311214 1100713 660694 652329 784177 778948 804238 811459 808246 818361 938200 937947 5432816 5561748 39.75 70.8 2
10:06:48 2024-01-23 801934 795258 192056 188198 323073 330665 367637 363809 217864 214083 275428 280626 317427 320330 4802301 5096979 7106386 6950001 1343621 1374197 281122 249346 282140 279565 338614 327158 310945 309989 207346 207206 754337 721296 1654837 1641517 430088 423746 599806 600914 740030 730741 751138 753525 772916 784427 735996 816120 2176368 2294533 1325975 1122282 665417 650777 784177 782932 795666 808537 815099 820610 930324 930195 5322398 5577991 39.75 70.8 2
10:06:49 2024-01-23 794639 793541 191730 188160 324028 328742 368190 362649 216851 214748 273971 281565 317357 321768 4798876 5220825 7199640 6931244 1305923 1371266 283259 248676 279401 280026 336704 327291 309702 309954 206909 207385 750716 728693 1663701 1621819 426431 423818 590973 603052 747136 720312 746511 754672 769466 779764 740714 822248 2179463 2303747 1329905 1099146 662578 652623 777428 777222 802571 810521 807060 818598 940198 928511 5453997 5586122 39.75 70.8 2
10:06:50 2024-01-23 807260 795817 191695 188034 323001 328706 366497 364356 217188 217689 274427 279703 317167 321275 4804820 5097092 7125037 6950001 1355019 1379608 279560 249625 279437 278431 336000 324388 310286 311764 206401 207351 762762 717178 1655798 1646305 427820 423842 595955 598896 737309 727709 748492 752528 771788 784391 732732 815651 2179463 2294533 1321734 1119364 662578 647452 784177 781822 793388 807094 813516 818635 925647 930195 5365029 5582139 39.75 70.8 2
10:06:51 2024-01-23 795158 793541 191730 187578 324028 327715 368226 362141 217188 215521 272717 281294 316400 321275 4807513 5222457 7192133 6935091 1311485 1376665 281839 248363 279473 279174 336466 326720 309848 309883 206472 207310 762762 729737 1648632 1620602 426431 423782 595643 601768 749409 720312 747575 754135 766024 775414 738512 817974 2184118 2312960 1337953 1103854 664469 652161 777161 777185 799730 807058 805840 817979 934735 930195 5378645 5577690 39.75 70.8 2
10:06:52 2024-01-23 802686 795785 191358 188190 321734 328139 367565 365123 215440 213603 274320 278624 317100 319352 4798024 5118828 7164077 6980394 1353283 1375686 280518 249554 277617 278361 337657 324027 307949 310273 206472 207135 762762 717178 1671388 1646104 427950 420523 594581 596135 740204 725612 746511 748793 772743 783775 733793 818011 2182565 2277722 1323854 1115387 657927 645722 782669 776475 793388 808997 811779 812839 928077 928511 5439045 5569693 39.75 70.8 2
10:06:53 2024-01-23 797185 796953 191660 187574 324448 329116 368709 363193 216075 217725 274128 279019 316365 322224 4811680 5141058 7143986 6942664 1330350 1377578 281839 248573 279329 278008 336265 323931 308129 307220 206584 207530 765218 726611 1657898 1630148 427038 419897 592100 599636 738188 721568 747300 747201 763825 782041 738137 811714 2179463 2292906 1330215 1108458 660753 645264 777713 777185 795079 801773 811668 817397 923574 924772 5337796 5580731 39.75 70.8 2
10:06:54 2024-01-23 793199 795185 191660 186986 322974 327644 367601 363597 216110 215824 277793 280749 316365 321048 4819602 5239326 7206848 6933231 1309334 1376665 281909 247321 279276 278553 333577 324280 308937 307900 205857 206378 751395 728693 1642742 1620667 424619 421816 591192 597569 744895 718502 743822 750502 761526 773089 737769 813766 2177915 2305382 1313291 1103068 662106 648827 774408 774824 796537 801208 802454 816198 932056 925107 5369226 5590109 39.75 70.8 2
10:06:55 2024-01-23 806686 793203 190491 187578 320495 328175 365398 362684 215475 214083 277647 278819 316400 318342 4804244 5180137 7194530 6951870 1334014 1374160 279770 247738 277796 279811 333866 324496 306802 306292 206182 205882 764300 719748 1648803 1632337 423416 420523 594691 593928 741933 723486 737847 745415 766061 773089 730893 818011 2179463 2280192 1325531 1110038 656052 647415 782112 771461 791103 802482 802304 811682 927419 930195 5416321 5580731 39.75 70.8 2
10:06:56 2024-01-23 799464 795217 190426 187873 320212 328671 367013 363854 215475 217582 272682 278624 317100 317371 4819602 5144304 7111034 6959652 1341238 1377142 282022 247873 279240 276744 333866 323403 306802 309785 205607 205028 753581 721296 1652114 1636858 426431 419897 592646 597477 737017 723522 746353 746141 764942 779909 728821 810522 2169917 2286942 1339194 1119364 659755 645264 779706 774953 788864 802338 804520 811104 922268 924808 5425740 5573671 39.75 70.8 2
10:06:57 2024-01-23 799123 796389 191363 186663 322484 327954 366497 364626 215440 213747 272682 278590 315951 321768 4827287 5170574 7176873 6931244 1328450 1377126 279770 247321 277796 281159 334287 323751 306622 307900 204884 206165 756607 724537 1651563 1627612 426735 419897 588913 595676 737218 717484 746511 747642 761562 775378 736633 806921 2170191 2305382 1328366 1105820 659755 644987 774957 776475 796775 799157 800135 815197 926340 920428 5391916 5585703 39.75 70.8 2
10:06:58 2024-01-23 804691 792907 191022 186371 321021 328651 363976 363476 215440 214348 277254 278958 315951 319024 4835794 5207981 7229541 6963551 1330350 1370194 278147 246629 277245 278684 333866 323895 305903 307220 204561 205062 757346 717178 1658778 1631085 424017 421187 590179 592168 740883 719766 737925 747201 766061 766472 728267 811714 2179463 2296162 1325975 1105271 655117 647379 777978 768080 791103 802374 799492 806316 929662 924772 5455616 5589696 39.75 70.8 2
10:06:59 2024-01-23 807260 795817 190456 186655 321855 327644 363211 363084 215440 214170 274580 278247 315201 317118 4829819 5142723 7115711 6959652 1342231 1375180 278466 246559 277760 278044 333866 322423 306802 306497 204920 204675 759553 719233 1646407 1639185 424619 419660 592064 592587 733890 720312 743822 742902 757242 774796 724516 805738 2169917 2286942 1317493 1117771 656989 642070 779373 773725 788864 801208 804744 804525 919160 926294 5435159 5580731 39.75 70.8 2
10:07:00 2024-01-23 797754 796948 190258 186371 320274 326799 366497 363380 215015 213920 275200 277186 314356 319206 4824781 5166700 7143801 6922135 1330350 1374160 278566 246386 276678 278239 333866 320473 306802 306825 204239 205667 780841 726611 1658752 1627700 424619 419068 587246 591422 733583 713284 741598 744556 760306 774214 730749 802202 2168649 2283700 1323854 1103737 656052 640181 770538 773725 788828 793468 802454 811682 915801 917721 5333344 5593958 39.75 70.8 2
10:07:01 2024-01-23 796854 793504 190122 185821 320014 328004 368239 360717 214865 214951 273454 278352 314356 318196 4829541 5220825 7248948 6954064 1311485 1372755 279345 245799 275215 281195 332855 322423 306334 306500 204239 206102 807480 725573 1677380 1622997 421510 419660 585549 592095 737017 711269 736137 742608 760849 768121 729396 811714 2176368 2292635 1336576 1093704 654184 645722 768999 769205 791103 793468 795376 811682 926252 915707 5369226 5590109 39.75 70.8 2
10:07:02 2024-01-23 806686 793504 190213 188213 321515 329509 366122 363012 214636 214800 272995 277605 315016 315370 4830437 5192861 7180989 6992807 1330350 1375180 277651 245799 276060 278239 331310 323403 305903 306789 205208 204391 752800 719233 1646489 1627266 420543 419660 590586 592095 737017 719012 734815 739607 761388 766400 722905 811714 2170191 2274493 1334059 1106095 651321 644806 774957 765604 787675 800287 795168 804684 925647 922382 5466468 5585741 39.75 70.8 2
10:07:03 2024-01-23 809485 797922 190248 188077 318936 327650 365124 364884 214785 213171 273840 277186 314321 317820 4829089 5129398 7143872 6968759 1353081 1372138 281213 246629 275180 276644 333866 320437 306334 306789 203953 204993 769905 716154 1647482 1641437 423416 418476 588171 589997 732778 715453 736661 739554 763550 773025 726411 806348 2170191 2264098 1325975 1108458 650469 641124 774408 765604 784168 801418 799529 802170 919812 923035 5403870 5588014 39.75 70.8 2
10:07:05 2024-01-23 802543 797684 189157 187306 318936 328651 364793 360560 214934 212971 273188 276225 313480 315442 4831650 5137928 7115711 6950001 1341238 1374197 276774 245628 276645 276608 332855 321410 305903 306573 203918 203722 756567 719233 1671304 1636858 423416 418476 590407 590416 729564 718502 736810 738526 761388 773025 721647 802389 2170191 2268502 1321734 1108458 649545 638299 772178 765604 783813 800287 801312 802393 919160 921079 5411623 5606987 39.75 70.8 2
10:07:06 2024-01-23 802543 796843 189157 185686 317902 328651 365641 360754 214601 213412 273140 276761 314678 314447 4832151 5141246 7097061 6950001 1335801 1374197 276922 245043 276096 276414 332855 320473 305473 306451 203918 207248 760377 720779 1637413 1634535 423144 418476 589749 590878 729564 717484 739140 737985 756981 771934 721647 801818 2167108 2268502 1313253 1109248 649545 638030 770538 765604 782464 800287 799529 802081 916130 921079 5426751 5585552 39.75 70.8 2
10:07:07 2024-01-23 800261 795679 188957 185715 319133 328113 365899 360354 214074 213148 273003 276048 314356 314632 4821807 5140779 7103204 6950001 1337706 1373149 281515 244290 276060 275726 331847 322118 305008 305926 203561 205144 752088 719233 1634447 1630492 422816 417885 588913 590531 728881 717213 737186 736934 755839 766472 719601 800033 2167074 2268502 1313253 1108458 649545 636388 769956 764518 781910 798029 797825 800000 915258 919741 5432816 5593844 39.75 70.8 2
10:07:08 2024-01-23 800830 795373 189054 187422 319138 327723 365124 359883 213800 212794 272849 275453 314172 314447 4811342 5149356 7097061 6945036 1333899 1374160 277388 244255 275602 275762 331310 320212 304543 304994 204239 205288 762762 724405 1650802 1632217 421845 417885 588913 592095 728881 715453 737186 735982 754735 766436 719601 797723 2160918 2276107 1303977 1114557 652787 636425 773859 765837 783813 793504 797788 798863 913021 922356 5439331 5584653 39.75 70.8 2
10:07:09 2024-01-23 795612 795675 188597 189666 317084 324852 364231 360645 213869 213113 272911 274585 313480 315478 4831910 5158735 7102813 6940622 1331199 1374197 276831 244631 274987 276185 331310 320401 305043 302821 204275 205830 763655 726092 1645367 1632217 420877 417259 587338 590424 728881 713320 736661 733789 752230 766328 719601 797686 2160918 2277722 1311133 1113010 653252 636388 772178 765837 781910 793396 796415 800991 911503 919670 5439610 5600412 39.75 70.8 2
10:07:10 2024-01-23 796854 796948 189047 189506 317119 324528 366677 360898 213709 213113 273140 274551 315241 317081 4830437 5172341 7154725 6931788 1328450 1371686 276774 244290 274110 275533 332351 320752 305043 306523 202602 203756 770922 724537 1640880 1626544 422181 414876 582138 590112 727810 708290 736911 737981 753287 766400 724003 795311 2160645 2274493 1317493 1100713 652323 634521 767915 767781 779071 790978 799946 802132 909863 914473 5424046 5590109 39.75 70.8 2
10:07:11 2024-01-23 796854 795821 189045 186857 320866 324551 364866 360934 213378 211746 272995 275453 312285 318342 4835794 5193235 7161160 6922135 1324660 1372175 278663 244255 274338 274655 331847 321853 302694 306357 202248 203688 774096 722471 1673528 1627612 422181 414876 580423 589579 727893 708290 736137 738078 753287 765213 723590 793019 2160918 2276338 1317493 1103737 650932 634698 765737 765419 780436 790978 798804 803998 906536 911817 5405205 5590109 39.75 70.8 2
10:07:12 2024-01-23 796617 797351 189123 186373 319544 324323 362596 360644 213835 211464 270730 275539 311564 317856 4842281 5204001 7180989 6935672 1320918 1374160 278075 243574 274338 274270 331345 319916 302907 306357 202283 207284 763655 723503 1689195 1627612 421546 417259 580537 588743 727810 708290 736137 737981 752221 764136 722394 792982 2157849 2274181 1313253 1100713 651395 635149 768970 765419 779327 788820 797665 799852 909863 914368 5425740 5585708 39.75 70.8 2
10:07:13 2024-01-23 800261 795821 189192 186099 318043 323794 364093 359595 213709 211415 270730 275453 316647 314996 4832339 5185908 7162338 6931244 1322770 1370157 277880 243539 273499 274043 331578 323799 302659 305926 201789 207177 757873 721296 1653458 1626456 420914 414610 580423 588344 725750 706286 734567 738248 751648 763563 720316 794798 2152774 2266475 1313253 1106882 651321 636428 769243 767220 777115 784346 797545 797505 908874 910456 5427399 5590109 39.75 70.8 2
10:07:14 2024-01-23 797987 795821 188890 185588 318419 324287 364093 359847 213413 211119 270730 276260 316611 315550 4828737 5196445 7159686 6921865 1318927 1373149 277880 243539 274338 273206 330576 318466 301688 305460 201965 205144 763531 723367 1655545 1623084 420579 414840 580954 588849 726779 706286 734007 737467 750469 763934 720280 792737 2154708 2276107 1313253 1100768 651155 633579 764054 762675 779364 784274 796214 800991 905913 906678 5355651 5580731 39.75 70.8 2
10:07:15 2024-01-23 793466 794691 188529 186104 317084 324287 363579 356610 212753 212702 269788 275419 313515 315442 4825289 5248643 7200566 6932366 1302135 1370805 281213 242721 272699 274655 328551 319432 302199 304530 201965 204713 765218 726611 1642836 1613777 417469 414804 580954 588743 728881 704714 726453 736152 748983 757386 721647 796479 2154708 2295592 1319614 1094486 651321 638312 762995 765530 783501 787099 788330 799963 905363 901470 5337792 5582139 39.75 70.8 2
10:07:16 2024-01-23 795376 795821 188001 186108 316601 323830 364093 357385 212572 212779 269788 274967 316576 314483 4836364 5239370 7202172 6932065 1309612 1364977 278271 242721 276845 274918 327821 320752 301987 303817 201789 204713 763655 723503 1640198 1620667 417172 414440 578898 584520 728364 702153 725791 734811 749094 757314 718174 797723 2162294 2286300 1321734 1093723 650390 638312 762342 764371 782946 784346 785572 797050 907052 908273 5341506 5593958 39.75 70.8 2
10:07:17 2024-01-23 795723 793568 188040 186108 316092 323339 364093 358188 212356 211816 270204 274551 316829 314926 4842281 5226382 7271117 6951743 1324702 1369240 276604 243299 276808 274883 328281 320298 302234 305231 200980 204713 769335 718362 1669834 1627704 417766 414440 579719 582765 726779 705249 726550 735890 751537 757386 718286 799880 2166649 2279807 1330215 1088251 648535 638312 761255 760694 780802 783794 783803 800038 910370 902847 5387313 5595494 39.75 70.8 2
10:07:18 2024-01-23 801438 793573 189019 185458 317084 322849 360952 359847 212390 211781 270204 274516 312416 315478 4849195 5239370 7228105 6952059 1330350 1369240 275528 243334 276808 273277 328547 320979 300367 304566 201331 204139 759684 715131 1656932 1627704 417766 414840 581280 582756 728696 708290 727342 733771 751314 756872 716812 797487 2163929 2278187 1313253 1091363 644845 636502 758003 756384 779108 787026 783617 799963 911911 902847 5395772 5593958 39.75 70.8 2
10:07:19 2024-01-23 807133 795254 188602 185333 317053 323567 360952 359847 212468 211450 269824 275531 312416 314962 4842281 5231975 7208965 6968759 1330175 1370194 276216 242756 276417 273241 325848 324184 301281 302433 201648 203996 761223 716666 1660166 1627704 415399 414148 582174 583644 727294 708793 723103 731798 749108 756872 714429 797538 2160849 2274565 1313253 1096064 643011 634698 760256 756384 782660 790079 783245 792950 910806 906487 5370966 5599488 39.75 70.8 2
10:07:20 2024-01-23 805982 795263 186863 186104 316001 323866 360916 358728 211735 212446 269562 275593 316683 315435 4839252 5208672 7190314 6978137 1337869 1383842 276640 242552 273049 274498 327327 319393 302907 302185 201086 203996 765218 717340 1667518 1635474 416284 411670 577163 582435 723696 708597 724711 730722 751314 757206 714429 797637 2160478 2272155 1311133 1097583 643469 634521 762179 756384 780802 788965 781487 793031 911565 901434 5397483 5593958 39.75 70.8 2
10:07:21 2024-01-23 804796 795826 190853 186104 315735 323830 360952 358188 211374 211781 269788 274538 316611 312979 4839252 5167113 7171664 6978137 1349215 1372212 274914 242791 273435 273171 329275 318383 301950 301973 201296 204139 763655 714111 1649050 1640202 418658 411644 580954 582738 722183 708070 725493 728761 750321 761635 713414 792914 2159213 2246224 1317493 1100713 641888 636502 764529 754241 774948 784491 783371 792742 912103 906678 5474303 5599488 39.75 70.8 2
10:07:22 2024-01-23 808317 796953 186863 185588 316001 323794 360336 357685 212390 210803 268958 275014 312416 313527 4844591 5168114 7106386 6959380 1333624 1373186 275757 246078 272629 272337 329472 319131 302237 302221 201331 202963 758293 720264 1660138 1627225 417766 411644 583849 586173 723724 708217 727860 727654 746491 757242 709998 790512 2151646 2257680 1296291 1106731 641360 631039 761370 754241 771621 789891 783640 790739 908041 901542 5458454 5593958 39.75 70.8 2
10:07:23 2024-01-23 805655 795826 186829 185324 316001 324323 359793 356288 212062 210459 268994 275206 312416 311591 4851646 5177492 7106386 6952021 1330032 1374197 276180 245697 271797 271922 327291 319131 302024 300775 201965 203532 756030 722848 1646910 1631729 418360 414047 583020 587008 722733 706139 727823 725483 747279 759663 710233 786102 2151646 2260031 1294170 1103663 643011 629220 762450 757793 772716 784491 786204 787224 902623 908637 5418008 5599488 39.75 70.8 2
10:07:24 2024-01-23 797416 795821 190474 185973 315778 322562 360952 355468 212062 210754 268958 274436 316576 312248 4849195 5168114 7106386 6932065 1324573 1369277 276319 246042 273435 271957 326798 317412 301317 302081 200980 204139 767748 725573 1640478 1627596 417172 412254 578042 585339 719113 702577 725605 726512 741562 757386 713288 788451 2148169 2259282 1304772 1109248 645765 631754 764525 756794 770529 782104 783864 788075 898873 901470 5436805 5595218 39.75 70.8 2
10:07:25 2024-01-23 793462 796385 186863 185675 316001 322731 361024 356288 211374 210424 269788 273563 312416 314447 4851646 5183735 7162450 6932103 1322770 1370194 275757 245732 273435 272182 327821 317376 299492 302645 200036 204139 767748 725445 1645065 1630800 418360 413461 576334 584092 719624 700811 727823 730314 742234 756264 713288 786671 2148477 2262076 1309012 1099982 646687 630629 759181 756758 769983 781554 783803 789577 898512 904764 5427173 5593844 39.75 70.8 2
10:07:26 2024-01-23 795718 796683 186863 185038 315144 320339 360952 356574 211901 209767 269788 274436 311504 314962 4855108 5204001 7180989 6940622 1322733 1370805 275564 246042 273049 271226 327821 317050 299422 302681 199862 203997 772509 723086 1689109 1627596 417766 412875 575890 585339 719624 700585 727342 728761 743053 759126 714429 785452 2148590 2258993 1306892 1097583 644845 629220 758558 756186 768007 779900 783245 788381 898873 902847 5444578 5590109 39.75 70.8 2
10:07:27 2024-01-23 796849 796935 186833 184869 316001 319783 362799 355967 211374 209698 269527 274401 311433 315634 4853231 5198734 7164077 6950537 1324660 1370805 274914 243387 272857 271472 327485 315518 302024 303726 200385 203926 766161 724925 1648183 1627596 417766 412655 576225 583677 719113 699096 727342 728761 740367 756176 712170 785415 2145422 2259282 1306892 1099929 643927 629147 758595 757328 767906 779900 782651 787187 897162 902774 5444578 5598095 39.75 70.8 2
10:07:28 2024-01-23 797416 797513 186820 185034 315712 319559 360916 356253 211374 209767 269562 273563 311906 314447 4849195 5211509 7182893 6932028 1324660 1370178 274879 245971 272664 270400 329939 317086 301170 301901 199896 203426 769335 723367 1636605 1622972 417766 413461 574742 582849 719113 699096 726252 728540 738421 754844 711127 783738 2148477 2260443 1306892 1095985 643469 626376 757463 756384 768997 775441 785480 788381 896488 900189 5436713 5599488 39.75 70.8 2
10:07:29 2024-01-23 797987 796944 187155 184283 316001 319783 360300 355147 211667 209043 268473 274821 310961 315190 4857549 5204526 7182781 6940622 1328450 1372755 274914 243652 272566 270813 329705 315266 299245 302007 199896 203604 780031 723367 1664154 1622972 416580 409770 574779 582435 718568 699777 725753 728761 742001 754844 715277 783738 2142373 2259282 1306892 1096802 643469 625456 756517 756384 767906 779864 783803 787187 896148 898584 5435159 5599488 39.75 70.8 2
10:07:30 2024-01-23 797745 796944 190719 184408 316001 319819 360300 355468 211306 209008 268473 274786 311179 314411 4860662 5228207 7191227 6940622 1319031 1371266 274595 243580 273181 270813 328113 317195 299963 303406 199896 202822 758382 722330 1700882 1622997 416580 412291 574742 582250 718604 699096 723655 728244 741293 754844 712401 783180 2142373 2264098 1302651 1096802 643011 627282 755920 755711 767906 775405 783803 787187 894881 898621 5446210 5598095 39.75 70.8 2
10:07:31 2024-01-23 798537 797518 190746 184283 316001 319783 360046 355432 211306 208391 268060 274593 310525 314660 4864480 5271280 7201485 6952210 1311485 1371266 274403 242482 273592 270953 326545 317976 300745 302652 201750 202752 769335 723367 1673644 1620667 416580 412875 574742 582435 718094 698106 724711 728341 738712 752715 711895 783180 2143375 2259282 1302651 1097583 641888 626855 756245 755847 765691 775405 778757 783693 893311 898918 5444578 5599488 39.75 70.8 2
10:07:32 2024-01-23 796585 796944 190684 184120 316001 318852 359757 355432 214607 209078 268698 274140 310996 314154 4858573 5201909 7175064 6935091 1324700 1376866 274317 243174 272062 269681 328578 315338 300331 301055 199862 202928 787794 722471 1682737 1627543 417172 411416 573821 581196 715554 697601 725237 726696 741093 753779 710381 782148 2142373 2257680 1302651 1097583 643927 625493 756517 755173 766874 775369 782688 783730 894876 897614 5443052 5590109 39.75 70.8 2
10:07:33 2024-01-23 797714 796948 190416 184417 316001 318816 359757 354401 210722 209195 268473 273563 310454 313491 4864480 5263782 7202509 6954064 1317147 1372718 274281 243003 272904 269716 327809 317195 299292 302010 199340 202751 774294 725445 1644254 1620667 415399 409734 573894 582738 719077 697118 722553 727212 734115 748409 709840 780879 2139178 2257680 1302651 1096022 642096 627282 755445 754241 765691 775333 780907 785980 892245 897614 5446210 5593694 39.75 70.8 2
10:07:34 2024-01-23 798829 795821 190719 183828 316001 319594 358674 358047 211374 209008 267272 274401 310237 312504 4864480 5282580 7206848 6946865 1307742 1372755 274666 242177 272381 270505 324852 317340 297576 299408 199687 202681 770922 726611 1634273 1612553 412684 412839 576298 582435 719661 697118 718277 726181 735188 746160 709840 784893 2142373 2280426 1302651 1088284 643011 627134 751670 755435 772168 774787 779206 788381 893607 893731 5345339 5599488 39.75 70.8 2
10:07:35 2024-01-23 793425 796948 190381 184253 315040 320562 358638 355021 210688 210061 266790 274786 309807 312504 4867952 5276948 7255876 6951832 1309528 1369314 274737 242212 270305 270644 324852 315482 297541 300974 199792 202893 793930 722471 1666022 1621657 413783 410544 572147 577872 719113 694545 716492 724603 736227 746124 710381 786065 2142373 2266893 1292523 1088284 642096 630856 751518 754241 770481 773080 774681 786877 891900 893354 5354213 5593679 39.75 70.8 2
10:07:36 2024-01-23 797987 795817 190345 183913 315004 318593 360336 354898 214316 210026 267201 273528 310490 312943 4867952 5257915 7250195 6992124 1328501 1369314 272298 245553 270531 269820 324888 315266 297536 301796 199305 201973 770922 715131 1655077 1629653 413635 409770 576407 577836 719661 700811 718023 724566 743163 743919 703612 786012 2148590 2266893 1304772 1084377 637321 628258 750488 746906 770492 775369 774478 787224 901897 892432 5391916 5593868 39.75 70.9 2
10:07:37 2024-01-23 807260 796857 190310 184150 314814 320825 356521 355183 214572 209078 266381 274436 310490 310611 4867035 5246543 7213615 6965444 1330350 1368859 272784 242320 270279 270505 324852 315518 297576 300307 199687 202291 753936 717963 1649916 1627612 410535 409964 576407 578519 718604 701083 714382 719239 740355 747683 701020 786102 2145422 2260436 1297616 1091387 636413 628222 752699 745773 773348 779900 775582 783730 900786 894172 5389777 5608867 39.75 70.9 2
10:07:38 2024-01-23 806686 796944 187006 184288 313089 319819 356521 353834 213982 210389 267013 272467 311469 313058 4863044 5216937 7199946 7002151 1337869 1368859 272955 242212 269247 270386 324852 313686 298444 299170 199548 201750 770922 715131 1657125 1640462 412355 408195 574742 574428 713458 698106 714382 719031 742637 748373 702048 786012 2142373 2241270 1313291 1094562 637321 629183 754770 746942 767832 775477 769971 782033 905486 895629 5424070 5593844 39.75 70.8 2
10:07:39 2024-01-23 807133 796948 187132 184155 313565 319819 356556 354401 214246 209113 267237 271827 310264 310322 4876522 5185351 7176873 6981724 1348213 1369165 272298 242320 268904 269409 324762 313722 300108 299113 199027 201656 770922 712584 1655077 1631958 413928 408158 573894 574391 711369 699096 718535 719541 738421 748481 699993 782623 2145148 2231706 1313253 1097583 636413 627335 755846 746104 765728 775441 772239 780255 901144 894696 5473122 5593958 39.75 70.8 2
10:07:40 2024-01-23 809560 796953 187400 183867 313817 318852 356199 354401 214536 208426 268209 272693 310206 313327 4870015 5171465 7173429 6973037 1349517 1372755 271088 243012 270341 270797 325743 314235 297541 299460 198715 202114 757873 713092 1653883 1639185 413635 408195 573894 574428 711332 698106 716492 719031 740915 748409 701020 783180 2145422 2231622 1319614 1094486 636413 627335 755445 746104 765728 775405 769971 780255 900786 895629 5467322 5599488 39.75 70.9 2
10:07:41 2024-01-23 808984 797808 187137 183828 313601 318852 356235 355183 211913 208391 267023 272186 310242 313846 4879434 5170650 7177663 6983541 1348251 1370805 270675 242284 269473 268964 326726 314009 299401 300095 198750 201656 769335 714877 1639502 1639185 413635 408195 573047 576017 711955 699096 716492 719031 738785 752111 701161 781472 2142373 2234457 1323222 1097583 634602 625493 754337 745686 765162 775369 772276 779146 898873 896263 5482254 5604866 39.75 70.9 2
10:07:42 2024-01-23 807131 798083 190043 184155 313606 318816 355379 354366 211984 208799 267058 272031 310383 312589 4866869 5169431 7152738 6972015 1349215 1372755 270640 242150 269924 268146 326726 314230 297125 300095 198715 201715 771517 714621 1685976 1636673 413049 408195 572202 574391 710328 699096 716492 718521 737341 748777 701161 780879 2142373 2228264 1313253 1096802 634602 626376 754233 745047 764606 775369 770008 779109 898512 894696 5474146 5618022 39.75 70.9 2
10:07:43 2024-01-23 809560 797508 187137 183280 313570 318370 358029 357541 211984 208799 266906 271686 310557 313697 4877471 5188841 7157239 6972029 1341238 1372175 271278 241640 270567 268181 324852 313531 297789 300463 198681 200988 758861 716154 1633128 1636858 413049 408231 574742 574464 710441 698601 718535 718521 736591 748337 699138 776856 2142100 2237665 1321869 1099146 633699 625505 753803 745047 762441 775333 772239 777928 897528 893731 5477051 5593807 39.75 70.9 2
10:07:44 2024-01-23 807131 797518 187588 183699 314676 322032 357522 355702 210620 208578 266719 272137 309409 313438 4873977 5181892 7152151 6978137 1337706 1371686 271502 241604 270567 268146 324852 313973 297789 300095 198715 200673 764300 717178 1635920 1632217 413049 408231 574742 576165 710441 699096 717512 719031 736034 748337 699138 774616 2140851 2240842 1319703 1100768 633699 623734 752202 743955 761324 777291 772276 777965 894544 893731 5479918 5605821 39.75 70.8 2
10:07:45 2024-01-23 802686 796516 187253 183420 313274 322261 357016 355021 212437 208613 266274 271686 309373 312034 4879742 5204867 7115711 6968759 1328354 1373149 272749 240481 269734 270761 324852 315153 297789 297811 198750 200988 767748 724259 1655141 1622997 410499 405754 571359 579278 710441 693037 716492 715435 732847 748107 701161 774579 2131585 2246872 1311040 1100713 634150 621934 752202 746104 761091 775369 773509 776860 892231 892432 5436805 5608867 39.75 70.9 2
10:07:46 2024-01-23 802543 797918 186995 183002 312982 319712 357016 354770 211984 208252 266274 271686 308473 312108 4867035 5207389 7128548 6951983 1339558 1371779 270640 240819 269698 272251 324852 315153 297789 297112 198128 200451 758861 716666 1652002 1632217 412392 405862 573047 573986 709937 697118 716492 717502 734405 746160 698074 774579 2139330 2234223 1298411 1097583 632347 623734 751670 742865 760210 774205 771103 776823 894618 893099 5483832 5612462 39.75 70.8 2
10:07:47 2024-01-23 806557 797597 187137 183145 311743 318746 357016 354447 211984 208252 266238 271602 308614 312144 4892323 5203672 7115711 6959103 1331963 1369240 271467 240481 270114 267925 324852 313496 297789 296854 198750 200323 765218 720264 1635935 1629926 411444 405862 573930 577836 710441 697118 717238 714892 733885 745074 697086 775554 2139057 2246872 1304543 1097583 632347 621934 750488 742902 759098 775333 773376 776823 892231 891801 5455211 5609607 39.75 70.9 2
10:07:48 2024-01-23 802576 797440 187405 183145 311492 319676 357775 353911 211687 208032 265564 271447 309515 310309 4867078 5181625 7115711 6963788 1328354 1372175 272333 240108 269319 267332 324852 313275 297861 297104 198577 200988 767748 724537 1645287 1622997 409919 405147 568108 577836 708171 691985 714419 713302 729956 746124 699835 775554 2126851 2241433 1306709 1103068 633699 620140 751101 745047 759135 775405 774478 774547 889705 891135 5444033 5614111 39.75 70.9 2
10:07:49 2024-01-23 802325 798000 187101 183071 311055 319676 357775 352028 213982 208212 265564 271447 309736 309762 4876598 5207389 7112561 6952021 1330032 1370805 271088 240481 269698 271904 324359 312983 297789 297811 198715 200009 772509 720264 1648858 1628995 410535 405826 573011 576129 709937 696095 715982 713339 733885 743955 697049 774413 2136137 2229174 1292050 1096022 631000 622851 750039 740728 759738 773080 769529 774547 892949 891530 5499413 5623530 39.75 70.9 2
10:07:50 2024-01-23 807260 797739 186799 183106 311965 318816 354312 354020 214316 207742 266167 271721 308543 312096 4874015 5189623 7143688 6978137 1333899 1371779 271053 240108 269698 271869 324623 313460 297789 296663 200172 200358 767748 715131 1654431 1636992 411444 405597 571359 573602 708391 696095 714382 716403 736882 743991 696519 774579 2136293 2233589 1324034 1096802 631000 623734 752202 737118 758561 773016 767674 773375 897421 893428 5497894 5622142 39.75 70.9 2
10:07:51 2024-01-23 808825 797743 186799 182921 311657 316929 354348 353338 211251 207603 265564 270719 308579 311243 4879742 5196250 7125037 6968759 1328354 1372212 271467 239736 268869 271797 323267 312508 297608 297283 198128 200044 770922 721296 1638985 1627612 409304 405754 568145 574428 708391 693037 713368 711177 729669 742943 695005 771588 2130071 2231743 1308875 1096022 630651 619629 747150 740655 756361 772536 769379 776441 889119 889197 5466160 5610179 39.75 70.9 2
10:07:52 2024-01-23 804286 795826 186608 182661 310281 318593 357522 352028 214211 208182 265156 271033 308367 309616 4883224 5207572 7136021 6967142 1324573 1371779 272333 239736 268644 271869 323314 311631 297789 296686 197509 200358 786155 724537 1638819 1622997 408978 403332 568911 574428 706386 690882 712281 713302 729099 745599 701161 774450 2131585 2238172 1306709 1100713 632797 620067 749349 745047 758561 775094 773938 774119 884099 891309 5439610 5608867 39.75 70.8 2
10:07:53 2024-01-23 799417 795826 186082 183036 310109 318335 355379 351762 213912 208066 265945 271307 308649 309798 4877331 5204001 7149351 6942015 1324660 1370805 271537 240108 268042 271523 324359 311087 297789 297775 197440 200079 794145 722471 1633856 1623084 409267 403296 567266 573986 706386 689414 712281 714892 730561 743991 701161 773311 2128364 2242098 1311040 1099929 634602 620104 748942 745847 760782 770582 773938 773129 885546 889732 5439610 5593769 39.75 70.9 2
10:07:55 2024-01-23 796854 796784 185940 183215 309962 317853 355414 352028 211251 207962 264785 271033 310228 309762 4877331 5213327 7154725 6968482 1322770 1369240 271088 240073 268042 267332 324852 311306 297369 296854 198625 200848 792479 723367 1633176 1622997 409267 403332 567266 572697 706386 688925 713057 713339 728602 745754 701161 772211 2129798 2239253 1313206 1099146 634602 619666 751518 746979 760122 770727 772720 773717 885546 892162 5448428 5604866 39.75 70.9 2
10:07:56 2024-01-23 797987 798078 185772 183250 310215 318633 358791 351884 210801 207707 264750 269351 308579 311225 4876598 5205628 7132940 6947015 1324573 1369730 271537 239365 267818 271380 322956 311596 297789 296728 197474 200358 784517 724020 1633759 1622997 409365 403936 570526 574428 707388 691372 711738 709134 727501 743651 695005 772173 2127047 2248598 1295881 1097629 631552 619819 747585 743205 758069 773684 769896 776553 888963 889637 5446210 5617946 39.75 70.9 2
10:07:57 2024-01-23 801438 797247 186086 182955 311899 317889 354845 352028 210556 207707 264971 270243 308614 309324 4879742 5211421 7143688 6963788 1322733 1370805 270640 239365 267254 269133 323902 311855 297369 296421 198625 200428 794145 725295 1641182 1622997 408617 403013 567266 574464 705886 687950 709107 711214 727464 745645 700167 772211 2123828 2237665 1306709 1102342 635177 620701 750488 744372 760005 770690 770955 771955 884844 888513 5432923 5604866 39.75 70.9 2
10:07:58 2024-01-23 797987 796527 185328 182986 309745 319083 355414 351992 210801 207384 264785 269351 308112 310236 4869543 5201916 7112524 6959380 1324573 1370230 271088 239162 267818 271380 322920 313777 297369 295744 197543 199857 766359 724020 1640358 1623084 408041 404541 571335 573580 707388 689960 710224 710321 727601 739431 693005 769906 2126851 2241159 1300212 1096027 630201 619819 747261 740042 756471 772907 768895 774268 884282 883479 5466387 5609872 39.75 70.9 2
10:07:59 2024-01-23 805982 798948 186082 182088 311193 319309 355003 352028 213798 207095 263974 270173 307795 310236 4883224 5213065 7115711 6959380 1324573 1370805 271502 239365 268042 271380 322657 311560 296951 296233 197509 200009 766161 722848 1631062 1627612 410550 404541 570526 573580 707388 689960 712136 710321 726951 739431 692932 769869 2134218 2241433 1273232 1096846 628852 619195 747261 740042 755799 772907 765424 776321 887116 883479 5465021 5617846 39.75 70.8 2
10:08:00 2024-01-23 802686 797817 186082 182504 309528 317853 353250 351956 210801 207384 266301 269985 307646 309069 4873852 5205352 7130936 6959380 1326462 1368859 271502 239329 267219 271416 321942 312814 297789 295852 197440 199731 797476 724537 1631806 1622725 408493 402092 565663 572257 702326 687950 708065 710321 721224 743651 698860 773290 2129411 2237968 1256959 1100713 632456 619379 748854 742158 755836 766499 769424 769873 884733 883443 5419898 5608867 39.75 70.9 2
10:08:01 2024-01-23 797398 797653 185491 182538 309745 317734 355414 351992 210213 207418 263939 268532 307681 311225 4869543 5213327 7168318 6958565 1321827 1369831 270675 239365 267183 271416 323938 310109 296455 297283 198625 200044 790457 724925 1642292 1622997 408493 401774 565663 571853 702289 687950 707527 710321 721260 742723 699856 772767 2129135 2231595 1281449 1100675 632456 618062 747113 740655 755836 770835 771178 771555 883133 884286 5424070 5594156 39.75 70.9 2
10:08:02 2024-01-23 797987 796688 185165 182504 308376 318633 354312 351425 210507 207061 263939 269762 307646 308851 4879742 5217101 7162936 6952021 1322770 1368859 269886 239162 266363 268143 322920 309674 296915 296268 198345 199870 794145 723367 1634815 1622997 408493 400857 565663 573602 702253 686903 709209 710137 727424 745052 698860 771663 2127307 2241150 1311040 1100768 632456 618062 747297 740655 755911 766283 768766 769799 883037 883407 5427399 5593769 39.75 70.9 2
10:08:03 2024-01-23 797420 797252 185126 182666 308345 318633 354312 351389 210213 207061 263904 268907 308037 309288 4877331 5224386 7173429 6959929 1320918 1368859 270416 239126 266737 268520 322920 309603 296706 297617 198345 199696 790813 724537 1634788 1622972 408800 400893 568106 571853 702253 687950 711437 709093 726076 741708 695884 768590 2126627 2233144 1304543 1100713 628852 617439 742741 740588 754575 770799 768980 772734 883133 881608 5434971 5608590 39.75 70.9 2
10:08:04 2024-01-23 800265 796683 184871 182679 308345 318633 354312 351389 210213 207061 266076 269129 307646 309251 4877331 5213052 7153397 6942015 1321827 1368859 270451 238589 267147 268332 320932 311341 297369 296484 198625 199106 766161 724020 1631062 1622725 408493 403296 568911 572257 706685 690916 711084 708051 727806 738567 693342 768549 2126627 2239253 1328641 1094502 627537 615833 744928 737953 753650 766463 764844 773129 884464 884614 5455616 5608867 39.75 70.9 2
10:08:05 2024-01-23 802677 795561 185495 181770 308380 319535 355003 350858 210297 207061 263904 269351 307646 308343 4884298 5207389 7140282 6959929 1322770 1370805 270451 238923 267147 268419 320967 309639 297441 296067 198625 199383 770922 724259 1640068 1622997 408203 402977 570011 575729 707188 689682 711234 708162 726774 739539 691830 769463 2128364 2234954 1326428 1094502 628852 618062 741617 737425 754057 770437 768534 771555 880323 881059 5466311 5606987 39.75 70.9 2
10:08:06 2024-01-23 802682 796948 185460 181482 310437 319083 355323 350858 210654 206451 263939 269351 307396 308343 4879742 5215007 7136021 6982117 1322770 1370805 269851 238820 266363 268332 320932 309639 297333 295293 198625 199383 775193 724537 1633759 1622997 408493 405428 569607 574344 704169 689829 709172 708198 726738 740318 691794 769189 2123828 2228301 1298046 1094502 627061 616311 743035 737542 754298 766391 765153 769873 882779 884614 5463416 5609872 39.75 70.9 2
10:08:07 2024-01-23 802686 796948 185464 181482 310473 318633 355003 350329 210213 206416 263499 269129 306717 308343 4877331 5222457 7145373 6959380 1322770 1369240 269851 238589 266327 267767 320932 314404 296915 296067 198345 198898 784517 721296 1633988 1626384 408493 403422 567192 573602 703178 685749 708318 707122 724571 741891 693909 767028 2122319 2234936 1319789 1099146 627956 616311 747261 737944 753114 766391 765424 768706 882416 884614 5447937 5608867 39.75 70.9 2
10:08:08 2024-01-23 800339 796948 184836 182058 308275 317734 354312 350611 209592 206451 268291 267682 307611 309288 4876522 5216937 7154725 6959380 1322770 1371779 269816 237886 265546 267767 320410 311597 295722 296627 198345 199036 762987 724405 1633057 1627543 408493 403136 565481 571976 702916 686532 708089 707085 724717 740172 693724 765359 2123347 2228500 1304543 1099929 628852 616311 742179 737944 753260 766463 765387 765364 880629 880437 5419391 5593958 39.75 70.9 2
10:08:09 2024-01-23 799538 796953 184867 181765 307343 318408 355003 349800 209592 206416 263499 268907 307646 306212 4886710 5213177 7154725 6951983 1322770 1368859 269816 237922 265919 267731 320932 311156 296080 295859 198345 199140 786155 724925 1640350 1622972 407334 402566 564645 571939 701184 686045 707044 707770 723692 739287 692406 769436 2122319 2232060 1328641 1099197 628404 615438 744616 737944 753230 766319 764844 766995 880501 881095 5427399 5604866 39.75 70.9 2
10:08:10 2024-01-23 799151 798083 184703 182053 308345 315911 353498 349800 209592 206451 263499 267682 307181 309639 4873031 5208597 7115711 6959380 1324536 1367887 269851 237886 266327 267320 320410 309387 295550 294878 198625 198828 762987 724405 1636241 1627596 407913 404472 568874 573195 704678 688925 708200 707608 724717 737341 689907 765125 2123828 2233477 1326428 1093723 625276 615438 742246 735332 751624 765978 763414 768706 885089 882081 5465021 5609872 39.75 70.9 2
10:08:11 2024-01-23 804129 796948 185330 180905 310643 318633 354502 349800 209592 206382 268218 268532 307181 306572 4879742 5220515 7136021 6951983 1322770 1370194 269781 237816 265546 267356 319925 311892 295829 294878 198625 198932 797476 723367 1641225 1625282 407334 403707 567192 571976 702216 687426 707926 707105 723720 736664 690923 764477 2122090 2231622 1299400 1091387 625276 614566 740897 735853 750405 766355 765153 768706 882411 881386 5453533 5608867 39.75 70.9 2
10:08:12 2024-01-23 802419 795817 184876 181469 307843 318408 355003 349273 209592 206416 268218 268497 306682 306536 4886009 5215007 7112524 6959380 1328354 1367887 269558 237448 266363 267035 320646 312629 294891 293837 198625 197690 763655 717178 1648502 1631075 408203 403422 568069 570356 700006 687950 708126 706231 725745 736409 688493 765013 2123828 2222402 1311040 1092923 623023 616748 740677 733697 751055 763707 759581 765364 879117 879376 5483832 5593807 39.75 70.9 2
10:08:13 2024-01-23 804701 795821 185295 180939 308059 318408 352010 349519 209557 206382 267802 268497 306937 306536 4883224 5216937 7136021 6951983 1320884 1367887 268995 237604 265298 266625 320161 311083 295937 294778 198066 198621 761399 723367 1639241 1622972 406179 401428 563957 571165 700079 683884 705073 705194 721573 738639 691830 766195 2117801 2229174 1300212 1098364 627061 614566 743035 737420 751625 764091 765153 764747 879218 882008 5438438 5608867 39.75 70.9 2
10:08:14 2024-01-23 800035 797513 184285 181765 310947 315947 355505 349836 209523 206416 267802 266903 306682 308692 4876522 5219958 7115711 6959380 1324573 1371266 270829 237604 265892 266358 319559 311818 294784 294086 198345 198275 762987 722330 1657927 1623084 406179 403442 567747 571497 701221 687463 707193 705096 723545 734332 687918 763998 2120812 2228458 1298046 1091387 624831 614566 742339 733697 749426 765906 761198 765327 883201 874429 5472835 5609872 39.75 70.9 2
10:08:15 2024-01-23 807264 798073 185295 180943 310204 318183 352010 349273 209557 206382 268218 268532 305756 306536 4886710 5220660 7125857 6947015 1325651 1373221 270829 237675 265404 266767 319819 311597 295414 294051 198066 198586 786155 722471 1632208 1623218 406031 402566 566463 571165 700198 685931 706658 704197 722668 730201 687918 763893 2122319 2231622 1317576 1091387 624387 614566 740181 733141 748733 764127 760735 765290 880538 874429 5463034 5608867 39.75 70.9 2
10:08:16 2024-01-23 806691 797508 184746 180870 307378 317734 352010 349028 209592 206382 268028 268276 306219 306536 4876522 5216937 7115711 6963551 1328501 1371742 269676 237509 265812 266358 319748 311745 293815 293044 198066 197759 753530 719748 1632622 1630014 407334 400822 566864 570356 700043 687803 706690 704197 724204 736664 688003 763998 2123828 2222402 1330854 1093613 623498 613367 741229 732622 748896 764787 758916 764168 884437 879448 5483832 5618022 39.75 70.9 2
10:08:17 2024-01-23 804260 798083 184871 180900 308310 317734 351938 349273 209557 205740 267802 268089 305756 306140 4886710 5215007 7125857 6982628 1326553 1369314 269523 237342 265369 265949 319299 311524 294171 293745 197787 197828 766161 722330 1649904 1623218 405603 400259 565663 571091 701221 686940 706690 702171 722120 734586 686871 762220 2120812 2221217 1317576 1091387 623498 613697 740176 732067 747104 762981 759581 764747 880538 874104 5470519 5614239 39.75 70.9 2
10:08:18 2024-01-23 802691 796944 184134 180978 306450 315947 354002 348747 209523 206382 267802 268124 306219 308547 4889108 5233844 7143872 6970961 1324660 1369314 269676 237675 265369 265949 318958 310936 294792 293781 198044 197655 786155 722471 1628093 1622997 405891 403437 565517 570356 701221 683957 705147 703699 720553 730057 687394 762875 2117010 2220531 1293715 1091387 623498 613697 739996 731549 747288 761908 762437 766635 879726 874068 5466311 5614239 39.75 70.9 2
10:08:19 2024-01-23 802649 796953 183958 181474 306913 315874 355003 348747 209231 206382 267802 268055 306468 306572 4896088 5224304 7156345 6980394 1324702 1370694 269266 236976 264661 266091 318994 309839 295924 293837 197787 197793 767748 723503 1639375 1622777 405854 401428 564827 569951 701221 683401 704609 701602 719463 734586 687881 762875 2117801 2231622 1313150 1091387 623023 612829 738078 732659 747288 761872 761779 764168 877280 872874 5455616 5618246 39.75 70.9 2
10:08:20 2024-01-23 801479 796944 183701 180978 306878 315838 355003 348747 209376 206244 267766 266869 306219 309288 4882510 5218855 7147029 6961529 1324423 1370694 268142 237116 263921 266091 318604 309402 294171 294193 197509 197828 784517 722471 1630607 1623218 405028 400295 562527 568741 698921 681675 701004 702134 718954 734332 690702 763310 2114556 2225300 1302378 1097583 625276 612792 740707 734811 747104 761644 762397 764510 874729 874429 5427399 5599488 39.75 70.9 2
10:08:21 2024-01-23 800149 796953 183988 180905 306415 315911 354002 348466 208904 205774 267577 268089 305756 306104 4905071 5220088 7133885 6951832 1326553 1368859 268585 236915 265103 265807 318852 311156 293965 293127 197787 197004 770922 717178 1650762 1627612 405603 401428 564827 568302 698702 685410 704108 702171 722668 734586 683889 759972 2123828 2216689 1308875 1090610 625300 614566 740176 729410 746537 762847 756204 765055 881786 873489 5483832 5604866 39.75 70.9 2
10:08:22 2024-01-23 805407 797518 184316 180584 308059 315911 351371 349273 209557 205563 267730 267682 304869 308125 4879742 5217098 7128272 6968759 1322651 1370805 268551 236835 264997 265647 318923 310277 294036 292886 197706 197518 769335 719233 1638824 1626456 405603 401870 565263 568705 699198 683957 704071 704057 720553 730093 683852 760670 2120812 2209394 1306709 1090610 621727 613697 739015 729373 747288 762847 759179 764444 882503 872851 5474184 5614239 39.75 70.9 2
10:08:23 2024-01-23 802543 797513 184320 180619 308120 315947 351371 348466 209376 205563 267352 266903 304800 306500 4901470 5231717 7129062 6967265 1328354 1372179 268177 236314 264661 265240 318735 310716 293204 292879 197927 197038 775683 716666 1636252 1629931 405891 400861 565263 567023 699198 685895 703835 704197 722668 734586 682813 760009 2120539 2213183 1308875 1091387 621727 615438 739651 729373 746537 761771 753988 764510 883037 874429 5489899 5614239 39.75 70.9 2
10:08:24 2024-01-23 805982 798083 183965 180295 307409 315838 351866 349800 209231 205563 267534 266869 304834 309985 4895148 5212865 7147847 6972015 1336678 1370805 269308 237081 265103 265276 318852 310887 292170 295176 197509 197518 761399 715131 1649230 1630801 405891 400295 562294 563607 697219 683921 700967 702134 724717 734586 683852 763348 2122319 2213183 1292050 1087399 624387 616311 738078 729410 749302 761233 751365 763966 881786 876738 5483832 5618022 39.75 70.9 2
10:08:25 2024-01-23 807260 797252 184250 180299 307119 315322 350840 348747 209021 205101 267352 267474 304660 308561 4898272 5226025 7130936 6968045 1324536 1367887 267734 236349 264555 265440 318512 310277 292454 291783 197787 196560 768928 716900 1630496 1626456 405028 400861 564030 568705 697219 683401 701004 701106 720517 734586 681813 759310 2120812 2214499 1304543 1089834 621727 613697 738078 727278 746238 757486 755827 762879 880501 877358 5483832 5609872 39.75 70.9 2
10:08:26 2024-01-23 804969 797513 183965 180299 306406 315911 351384 347697 209050 206032 263868 269163 306937 306212 4888853 5226025 7134362 6952021 1322651 1368859 268668 236836 263886 265276 317995 309803 294278 292440 197232 197175 784517 721956 1638332 1622997 404454 400004 563161 567863 698207 681881 701004 701101 717903 730382 683852 757732 2114556 2226607 1289384 1090583 621727 611024 737780 730796 744840 762847 756204 763966 876104 875498 5465021 5609872 39.75 70.9 2
10:08:27 2024-01-23 804397 796948 184254 180269 306870 315911 351866 348180 208917 207468 264241 268033 305368 307966 4895148 5229920 7138871 6969044 1330350 1369730 272175 236349 263921 264463 317960 310277 291810 293233 197509 196970 749769 716154 1638328 1631085 405603 400295 563522 563607 697219 683848 703849 702061 722631 730454 684662 760596 2122319 2213183 1319703 1087654 622612 616040 738078 728724 747288 757414 754752 762568 880538 875498 5490097 5614589 39.85 70.9 2
10:08:28 2024-01-23 809560 797545 184304 180580 307804 314878 350553 349514 209063 207176 264574 266765 304695 308670 4895034 5213065 7143688 6982524 1339615 1370805 268552 237046 263886 264428 318699 310277 294114 293781 197093 197759 784517 713092 1652610 1636858 405603 400295 562129 564356 696232 682643 699884 700007 724204 730021 683852 762295 2122319 2213275 1313253 1085054 623498 616311 738170 729410 747801 761269 752532 762187 879937 874334 5458378 5618022 39.75 70.9 2
10:08:29 2024-01-23 808409 797247 183666 180299 309560 314590 351686 350571 208418 205032 264797 266696 304730 308162 4905467 5203672 7134362 6987118 1337706 1368859 268929 236349 263886 264146 317995 309803 292418 293013 196955 197621 784517 714621 1649445 1632217 405603 400013 561332 563771 695703 681881 699884 700043 723692 733775 683852 762920 2122319 2213183 1303977 1085155 623942 615811 738078 729373 754171 757414 751463 762263 879878 874225 5476748 5614239 39.75 70.9 2
10:08:30 2024-01-23 807131 797918 184000 180629 309816 314812 351794 350185 208550 205603 264797 266731 304695 306392 4895812 5212865 7134362 6988105 1328354 1364977 269118 236114 263886 264393 317070 310241 291973 292405 197509 196989 768342 716154 1632255 1629926 405028 400295 562294 563607 696195 682845 700433 701033 719971 730418 682721 757695 2117565 2212911 1311040 1088284 621727 614566 738078 728724 744877 757305 753105 760601 877938 875498 5491673 5618246 39.75 70.9 2
10:08:31 2024-01-23 804833 797899 183965 180503 309378 315694 350661 347554 208841 205603 263941 266731 305786 306428 4896088 5229920 7138909 6968759 1324536 1366802 267921 235585 263631 264428 317960 309220 293105 292589 197232 196833 789433 721296 1633954 1622997 403882 400295 562294 565348 696725 682643 702771 700107 716312 730562 682721 756102 2117565 2220826 1295881 1088163 619926 610719 735950 728724 744606 757414 755827 762610 874693 874225 5474427 5609607 39.75 70.9 2
10:08:32 2024-01-23 807133 798789 183822 180162 308715 314441 350625 349657 208045 204821 264200 266765 304340 306536 4895072 5190799 7153013 7002835 1341829 1370805 267727 236314 263851 264172 318441 309206 291973 293297 196402 197449 794145 712584 1641904 1632217 404454 399166 561332 562756 693173 681675 698888 701101 721573 730562 682850 760633 2122319 2213183 1313253 1085150 622612 614566 737031 728971 752320 757377 750358 762342 876623 871686 5461799 5621933 39.75 70.9 2
10:08:33 2024-01-23 810708 798000 183526 180132 308724 314405 351722 350185 208486 205066 267730 266429 304800 306536 4903082 5185380 7168318 6987118 1348251 1370805 267727 236680 263008 263921 318441 309329 292213 292192 196402 197141 792479 712307 1662599 1631885 404454 399166 560934 564084 695174 682159 698888 701101 722120 730188 681849 760633 2122319 2213187 1309012 1085634 622612 614566 737252 727241 748609 757377 748886 760601 877901 872954 5463588 5609720 39.85 70.9 2
10:08:34 2024-01-23 809522 797403 183491 180132 308724 314662 351528 349800 208184 205066 264273 266395 306721 309065 4896088 5197065 7163211 6978137 1333899 1368859 268363 236822 263851 264393 317995 309329 291973 293092 196816 197141 803098 713092 1641468 1635696 404454 398840 560537 562756 693173 681675 698888 700793 720553 730309 682721 759934 2120812 2211613 1302651 1085155 622612 614566 737195 728724 745971 758436 749742 758368 877423 872954 5469197 5612709 39.75 70.9 2
10:08:35 2024-01-23 809550 797371 183487 180127 309111 313850 350840 349519 208039 204429 264428 266731 304552 306500 4895148 5194676 7153013 6978137 1331926 1370805 268552 235949 263851 263584 317035 309074 290467 292440 196816 196560 795810 713341 1645767 1629718 403882 399166 561332 562756 693137 681675 699111 701101 719463 726800 682237 758363 2117565 2208556 1292050 1085150 621727 613697 733986 727691 747288 757305 749145 757662 876215 875014 5477603 5626074 39.75 70.9 2
10:08:36 2024-01-23 809560 796802 183692 179662 306987 313409 350311 348466 207976 204998 263677 266025 303846 306536 4902515 5201916 7153013 6972015 1339330 1367887 267280 235585 263411 263584 317035 308856 290679 292440 196402 196970 795810 712075 1674960 1632217 403882 399166 559743 561958 693858 680709 697894 700107 720553 730309 682426 759392 2120812 2213183 1311133 1085054 621727 614566 735950 728724 746537 759043 749219 762225 878744 873118 5447403 5612709 39.85 70.9 2
10:08:37 2024-01-23 809163 798069 183084 179980 306987 313886 351614 348461 207604 205706 263863 265218 304375 306428 4896088 5196596 7162338 6982532 1337706 1370805 267539 235984 263446 263584 317035 308347 290714 292405 196402 196560 795810 711809 1644378 1635807 403882 396885 559743 561958 692121 680709 697398 700107 718410 725742 682721 758400 2114556 2210523 1298411 1084377 621727 614131 735027 728207 746192 759080 750734 758518 876215 871301 5458227 5620891 39.85 70.9 2
10:08:38 2024-01-23 809285 795826 183049 179692 306843 313742 351335 349273 207860 204464 263015 266291 303881 305982 4895495 5197728 7173429 6982003 1344404 1364977 266905 235949 263008 263215 317035 308347 290679 292405 196046 196560 795810 712075 1644510 1632217 403559 398899 559743 562357 693137 680709 696902 701101 719463 729245 682237 756176 2113918 2210256 1300531 1083577 621727 613697 735987 727691 747104 759080 750734 760089 878545 870275 5474184 5634826 39.85 70.9 2
10:08:39 2024-01-23 809285 796821 183272 180132 306987 313850 351618 349273 206684 205637 263305 268144 306146 306536 4896088 5209616 7159686 6991905 1337706 1370805 267762 235585 263227 263399 316965 308384 291464 292405 196402 196525 795810 713092 1638877 1636858 403559 396885 559743 561958 692611 681192 697894 700107 720008 730562 682721 758272 2120812 2211613 1302651 1084377 621689 613697 737195 728540 747141 757197 750484 760164 876326 871301 5480664 5618246 39.85 70.9 2
10:08:40 2024-01-23 810541 798009 183080 179662 305917 313593 349747 348604 208184 206329 263677 266025 303916 306500 4901968 5233765 7131426 6978137 1328103 1368859 268552 235550 263815 263399 316775 308819 290679 291995 196816 196218 769905 713341 1641327 1632327 403882 396921 561332 562756 692647 681675 698888 699611 717830 725814 680787 756139 2117565 2206991 1315372 1085155 622133 612030 736670 727734 745098 756972 749720 755319 878194 873155 5485965 5625998 39.85 70.9 2
10:08:41 2024-01-23 810320 797513 183054 179696 308651 313961 349783 349213 208039 208561 263305 265806 303635 306500 4905467 5233765 7134362 6978137 1324573 1368859 268929 235385 263187 263619 316265 306577 290538 290339 196955 195912 752042 716666 1640959 1627704 403273 396921 562890 562756 693137 681675 699386 700107 717324 727635 679749 755799 2114556 2210049 1302378 1089805 619474 612311 734871 726278 742316 756437 750888 755393 875630 870152 5483832 5626074 39.75 70.9 2
10:08:42 2024-01-23 806109 797513 182980 179541 306987 315314 349184 346094 208184 204464 263269 265990 305966 305494 4896088 5233765 7125857 6972152 1322770 1368859 271793 234858 267254 263584 316044 306613 291564 292077 196678 195912 762987 720264 1643542 1622997 403508 396921 561332 563607 693137 680709 698888 697136 712174 726029 679749 755874 2116260 2216689 1295881 1090583 619032 608621 734054 724419 742274 756972 751240 759347 873843 865487 5497817 5627348 39.85 70.9 2
10:08:43 2024-01-23 804260 798073 182799 179775 306987 313491 349219 346615 208184 204748 261752 265252 303881 305997 4898473 5231849 7115711 6968759 1322770 1364977 268929 234893 266884 263584 315753 306541 291564 290595 196091 196218 805786 722330 1633135 1622997 401456 396885 561332 563607 693137 679955 698888 696076 714537 727060 678787 752394 2117010 2222835 1293715 1088251 617999 608842 734054 724346 742357 758580 752532 757699 872605 865523 5474427 5627381 39.85 70.8 2
10:08:44 2024-01-23 804969 797812 183124 179417 306987 314878 349711 345574 207907 204748 261788 266025 303669 306218 4898473 5224386 7125037 6968759 1322770 1370805 268929 234893 266884 263886 316009 306433 292213 291551 196264 196525 792479 723226 1629808 1622997 401419 396849 560537 565963 693137 678782 698888 696076 713526 728507 681205 753852 2113993 2224216 1310937 1089805 619474 608842 733011 726476 742718 756275 753678 759080 873909 871301 5465021 5627624 39.85 70.9 2
10:08:45 2024-01-23 801511 796948 182308 179700 306555 313629 351672 345296 207571 204782 261716 265218 303881 305207 4907838 5227570 7171664 6968759 1320847 1364977 268552 234893 266920 263215 317035 306541 290643 292200 194806 196594 795624 721296 1647875 1620667 402666 396547 556153 562756 692001 672791 696902 699796 713526 729560 686537 751910 2109148 2219684 1293715 1091350 623061 608842 735950 729410 740522 751851 755065 755580 864667 870456 5442708 5608867 39.85 70.8 2
10:08:47 2024-01-23 797983 798069 182470 179735 306987 312897 351371 345574 206959 204748 261752 266723 303881 306464 4905467 5242985 7159686 6968759 1317147 1364977 267762 235385 266956 262559 317070 306541 291794 291827 195780 196560 789147 720264 1635091 1620696 403273 396777 556153 562756 692001 672827 697894 700420 713234 729523 686611 753816 2113669 2224212 1293715 1091350 624809 603911 733899 729473 740851 754084 754534 757458 865263 870420 5455616 5610235 39.75 70.9 2
10:08:48 2024-01-23 796854 797817 183089 179129 306161 311693 351938 346094 207536 206619 263305 269972 302966 308343 4901968 5242948 7171533 6982799 1318965 1364977 268363 234858 266847 261975 319156 306577 288917 292440 195161 196560 800705 719233 1657496 1618366 402630 396813 554903 562756 691729 675301 698665 700917 713234 728165 685636 749812 2112487 2219555 1322002 1087510 622612 603875 732938 730722 738685 752706 753790 753246 863131 865587 5442784 5608867 39.85 70.8 2
10:08:49 2024-01-23 795450 797817 182751 179129 306978 311474 351371 346353 206925 208233 261788 266157 303001 306536 4905467 5259852 7171165 6942015 1317147 1368859 267762 234823 266884 261757 317035 306541 288882 292200 195161 196389 800705 721296 1649800 1620667 402666 396813 555724 562173 691890 673349 697634 700567 714157 728602 685149 751212 2112487 2222402 1322002 1088284 623055 608805 734054 730796 737944 752706 751166 755543 864037 865523 5455616 5610235 39.85 70.9 2
10:08:50 2024-01-23 797987 797812 183049 179164 306987 311002 351371 346094 206959 208339 263305 270043 305809 308270 4901968 5269370 7199640 6959380 1317147 1368859 267727 234858 266884 261940 316044 306505 288882 293874 195470 196525 800705 720413 1635918 1620696 403040 396849 556862 562609 691853 673423 698488 701101 713343 727501 684626 748711 2110654 2219252 1324215 1088251 623137 608258 733347 728306 738156 752561 753678 754998 864037 865487 5459514 5593844 39.85 70.9 2
10:08:51 2024-01-23 796854 797817 182755 179412 306987 311474 351371 345574 206959 208632 261355 266157 303635 306572 4898473 5242672 7199640 6954416 1320809 1368859 267798 234858 263959 262009 316743 306108 289726 292547 195161 196560 797318 721296 1635231 1620394 403220 396173 556862 562609 690983 673151 697286 699005 711255 728679 684626 751361 2104641 2215112 1291549 1089834 621727 607979 732947 730722 740327 752706 753790 752673 863425 865573 5442784 5593887 39.85 70.8 2
10:08:52 2024-01-23 795723 798848 182474 179159 306762 311038 351371 345574 206925 208339 261716 265970 302966 306464 4907838 5256112 7171403 6963551 1319031 1367887 267762 234823 266847 262778 316521 306469 288882 292137 194989 196525 793930 721296 1635015 1622911 403220 396784 556071 562719 690946 673423 695615 696879 711218 727787 682721 752430 2104379 2219476 1317853 1091387 621689 606933 735062 728724 738466 753770 753641 754654 864649 865415 5450102 5593769 39.85 70.9 2
10:08:53 2024-01-23 795723 797817 181889 179653 306088 311912 350768 345019 206890 204395 261644 266344 303600 307309 4896088 5243143 7192755 6959929 1319974 1368859 267691 234789 263586 262524 316009 305463 289590 292137 194918 196184 795624 723367 1639629 1622911 401500 394226 555281 562719 689857 673386 695500 697806 711059 727060 682721 753929 2104529 2217900 1287218 1091387 621245 607117 732792 728724 740778 753770 753068 755308 864649 868837 5448471 5593769 39.85 70.9 2
10:08:54 2024-01-23 796854 797812 181662 179662 305832 311948 350486 344465 206890 208454 261644 265970 305701 305458 4896088 5243143 7182781 6972129 1318927 1364977 267503 234461 263586 262341 315753 304246 289726 292511 194842 196763 797318 723367 1647875 1621756 402083 394781 556071 562682 689405 673386 693900 696003 709284 727787 682426 753539 2104566 2213809 1317576 1091387 620366 606466 732792 727691 740815 753775 749988 754974 864649 865379 5436805 5593491 39.85 70.8 2
10:08:55 2024-01-23 796854 797812 181858 179662 305156 311912 350768 344983 206856 208600 261283 266344 303388 304564 4905467 5248457 7182781 6968759 1318954 1364940 267539 234427 263586 261940 316009 305677 291230 291233 194842 196354 795624 722330 1669276 1621481 402072 394190 555281 562210 690004 671515 694281 697063 712419 726015 682721 750257 2104641 2219252 1289384 1089834 621245 607117 731969 728724 739642 748400 751426 751180 862165 865379 5463416 5609872 39.85 70.9 2
10:08:56 2024-01-23 796288 798939 181858 179099 306083 311657 350804 344465 206856 208418 261239 265598 302966 307127 4905467 5250628 7192133 6950001 1318927 1364977 267316 234625 263586 262096 318974 307602 292059 291712 194806 196695 793930 724405 1638613 1622911 401500 394190 554830 561664 689026 672468 694471 697806 710287 725267 682721 750034 2111281 2213183 1316746 1089834 621285 607117 731969 728724 741108 748472 752532 751778 863425 865379 5474995 5608867 39.85 70.9 2
10:08:57 2024-01-23 796854 797518 181858 179378 306047 311948 350522 344465 206890 208237 261644 265970 303635 305925 4905190 5254296 7228941 6982117 1319031 1367887 267727 234461 263741 262532 318974 305247 292688 290560 194948 198318 805786 722848 1633472 1622911 400928 395517 557854 562756 691473 677260 693604 691894 710054 721332 677227 748711 2105284 2219252 1304298 1086700 615349 605399 728858 722371 738156 754835 749219 755729 864972 866382 5459514 5618246 39.85 70.8 2
10:08:58 2024-01-23 799698 796674 181571 179382 305111 311693 350522 343466 206890 208383 261203 265598 305773 305029 4896088 5246911 7182781 6959380 1317147 1364977 267218 234614 262924 262532 318487 305140 289620 293013 194675 196388 797318 722848 1632628 1620667 399590 393743 553229 561700 687904 672468 693900 692982 708246 727105 681753 749886 2105284 2213183 1317576 1090610 619474 607117 730930 726659 740255 752706 751426 752249 863425 868223 5436805 5614239 39.85 70.8 2
10:08:59 2024-01-23 795723 797518 181889 179095 306088 310931 350804 343466 206856 208272 261125 265598 307751 306428 4896088 5252194 7201485 6950001 1316950 1367777 266621 234614 263070 261035 318524 306072 291234 290419 194332 196388 793930 721296 1638082 1618366 400779 396502 553707 561162 688051 671515 693259 694909 709284 721440 681753 746956 2103788 2213183 1289384 1088284 619474 605399 730930 727691 738068 748328 749182 751244 859618 866382 5448471 5607487 39.85 70.9 2
10:09:00 2024-01-23 795723 798866 181858 178565 305191 310713 350275 343466 206534 208126 261423 264785 307751 306428 4903082 5252518 7201485 6962200 1322801 1369240 266950 234322 261554 261800 318074 304425 291642 291728 194604 195844 793930 722330 1638409 1618191 400358 393119 553707 561162 687564 670782 691711 692945 707211 725734 680750 753193 2098539 2213183 1315363 1089834 618591 605399 730930 726659 738068 748436 751389 751328 862129 866382 5436805 5593769 39.75 70.9 2
10:09:01 2024-01-23 795723 797252 180741 179095 304655 311912 349711 345687 206712 208091 260836 269936 307751 302714 4905467 5233765 7145097 6973037 1320906 1367367 267361 234357 263478 261800 315802 305104 290131 288799 194918 195233 789842 721296 1663168 1621819 399789 393155 555724 561958 687941 673423 691711 691881 706943 721499 676684 749117 2100487 2213275 1310937 1090610 615951 603113 728858 722407 738068 752706 751648 750995 864649 863900 5438857 5608867 39.85 70.9 2
10:09:02 2024-01-23 800265 796683 181571 179095 304655 311693 349429 343466 206678 208091 261239 266344 305271 304492 4896088 5246891 7153397 6971826 1324702 1369314 267584 233996 263033 261765 315802 304210 290131 291216 194953 195267 804093 721296 1643376 1620667 400084 393190 556401 561958 688051 673423 692874 691881 703196 721602 676169 750219 2105284 2213183 1304298 1089834 615463 605187 727824 722371 738031 752706 749219 755012 864649 863828 5444578 5608590 39.85 70.9 2
10:09:03 2024-01-23 800302 796683 181283 179095 304619 311693 349675 343431 206534 208091 260512 269558 302931 305862 4901968 5235392 7138644 6970961 1320809 1369314 267584 234322 263441 261140 315838 304246 289590 288395 194877 197482 766954 717178 1637709 1626544 401214 396784 558124 560367 688051 676520 691784 692492 711401 721368 674937 748845 2110654 2203963 1295881 1085118 614200 607117 728858 719504 738068 748364 745551 750535 868145 866382 5493238 5622046 39.85 70.9 2
10:09:04 2024-01-23 804964 797817 182147 178535 305872 311983 347049 343431 207328 208055 261423 266717 307680 303601 4905467 5233765 7133534 6951908 1326553 1369805 266727 233704 263586 261660 315838 304282 291441 289167 195709 194624 774096 716388 1646464 1632244 399576 394333 556547 559868 688051 674768 691711 692982 711437 724607 673501 746588 2109780 2202399 1274293 1083605 615349 608410 728858 719203 737847 748364 743813 751328 868796 865122 5491673 5593844 39.75 70.9 2
10:09:05 2024-01-23 806861 797918 181858 178535 306088 310966 347049 345797 206500 204859 261239 266157 303503 306436 4901968 5215353 7165787 6970961 1339783 1367850 264388 234065 263215 260706 315730 305104 288917 289440 194509 195267 790813 711809 1639968 1627262 400358 393467 555848 555766 687564 673423 689576 690917 715550 721404 674736 751361 2109148 2205312 1311133 1080522 615951 607327 728858 722138 740815 752175 741182 750002 866232 861355 5424070 5593769 39.85 70.8 2
10:09:06 2024-01-23 806861 795821 181858 178531 305156 311474 347608 345261 205572 208489 260872 265598 305070 304564 4898473 5224386 7185415 6989826 1347475 1364977 265236 234858 261337 261800 315838 304533 288812 291216 194509 197205 794145 716154 1659834 1627612 398579 393743 556547 556196 690004 672791 687579 691881 711437 718653 673710 755799 2113054 2222513 1319789 1075883 614200 605032 724699 719203 743025 748400 745439 753246 865620 856366 5406902 5618246 39.85 70.9 2
10:09:07 2024-01-23 804701 796948 181605 178527 305156 311439 347608 345538 205538 208454 260548 265598 307680 306436 4905703 5222746 7195684 7002495 1344366 1368859 264212 235340 261590 260706 315874 303996 288579 292288 194675 195132 802399 711061 1655145 1631945 399789 393155 554084 555337 687564 673151 688595 691881 714537 721336 674773 753040 2111552 2210045 1291549 1080522 615951 603947 727824 720293 740851 748436 741635 753697 865876 861319 5416321 5617908 39.75 70.8 2
10:09:08 2024-01-23 804964 796389 181863 178531 305120 311002 347608 345574 206360 208091 261644 265598 307464 304564 4909114 5222652 7195684 6992124 1343621 1369831 265643 234789 260746 261437 315838 304425 288812 288939 194817 195233 792479 712815 1659750 1627262 398654 392843 554867 555963 688051 672945 688105 691881 713526 721102 673710 754686 2110654 2220826 1291549 1077937 615074 608410 725727 719167 742229 748400 742302 754654 863714 856438 5399182 5613888 39.85 70.8 2
10:09:09 2024-01-23 802858 795821 181732 178565 304905 311474 347380 344430 205572 208418 260616 265598 305106 307160 4917110 5222193 7182893 6981776 1345546 1368859 264494 234660 261369 261035 315874 303642 288812 288834 194509 195267 790813 711061 1667076 1629718 398937 395388 553266 554553 687077 672468 688595 690470 713526 721332 674223 752467 2108518 2213187 1289384 1079753 615022 607979 726834 719712 740291 748364 741062 751365 866491 856474 5399182 5618246 39.85 70.9 2
10:09:10 2024-01-23 808979 796953 181697 178377 304583 310024 347643 345574 205892 204859 260951 265475 304106 306872 4914712 5207981 7173429 6978137 1337706 1370805 264177 233961 261698 260308 315838 304568 290167 288597 194509 194658 804093 711300 1653448 1632237 399221 393119 553229 555337 686069 672468 689576 691881 712481 721296 672759 746624 2108518 2203963 1300531 1080522 615349 607979 727824 720257 735088 748364 739973 750757 864935 856474 5425450 5608867 39.85 70.9 2
10:09:11 2024-01-23 807260 796948 181575 178254 305120 310495 347608 345538 206006 205328 261355 265315 304321 306324 4895034 5209503 7177663 6987516 1343167 1368146 264424 234065 261698 260308 315658 305460 287936 288983 194473 194928 804093 710790 1637518 1632327 399221 391980 553266 554517 687612 671515 688595 691390 711437 720366 676228 751324 2108518 2206991 1291549 1081292 615074 607979 726756 719748 738685 748436 740015 748789 864649 856438 5416321 5619601 39.85 70.9 2
10:09:12 2024-01-23 808854 796953 181732 178249 303905 310495 348861 346347 206293 206448 259744 266086 303039 306000 4914712 5230098 7209345 6992048 1339745 1364977 265643 233379 260379 261940 315838 303642 288408 287958 194509 194658 792479 715131 1636240 1626678 396959 391980 554475 555374 689026 672945 685590 690900 710359 716562 673501 751027 2108280 2224747 1319789 1075798 613591 605399 722613 719504 738320 748328 744379 754654 865876 859087 5399182 5614239 39.85 70.8 2
10:09:13 2024-01-23 802414 795826 181571 178403 304404 311190 349356 346628 206110 206013 259086 266308 303431 306324 4905279 5239400 7190314 7006274 1343621 1364977 265643 234100 259977 261105 315838 305460 288050 287958 194498 194624 804093 713092 1669354 1632217 396959 392579 554511 554553 688051 672468 686040 691881 711401 717070 672722 753613 2109148 2220826 1319789 1077451 613763 607117 724429 719504 740815 748364 742478 754766 863446 859087 5399182 5618246 39.85 70.8 2
10:09:14 2024-01-23 803615 796953 181611 178360 304404 313067 347501 345432 205469 205435 261095 264679 304285 306324 4911340 5218560 7173429 6978137 1338341 1368859 264424 233379 261662 260092 315838 304105 288775 288360 193894 194624 802399 710790 1639721 1632217 399221 391980 550117 554125 685547 671258 688105 690900 711401 720280 672759 751361 2108555 2202399 1300531 1078985 615238 607548 726241 719504 738068 747801 740226 749122 865876 856438 5458648 5618246 39.75 70.8 2
10:09:15 2024-01-23 810593 797128 181655 178394 303160 310388 346942 346910 205435 206221 259415 265421 304285 303566 4905467 5220825 7194807 6992011 1345546 1364977 265236 234065 259941 261140 315573 303642 288408 287923 193894 194658 790813 714111 1653764 1629926 396959 391980 553266 553734 688051 671515 684542 689921 710359 716022 673501 753576 2108555 2222402 1291549 1075883 613704 606257 722613 719504 738685 747238 742227 752472 864037 857266 5401342 5616474 39.85 70.8 2
10:09:16 2024-01-23 808060 797918 181597 178429 304084 311296 346455 346129 206075 205435 259415 265149 303503 303637 4905589 5283969 7202397 6996895 1330350 1364977 265457 233414 260275 261209 314396 305243 288378 287923 193930 197778 759217 713092 1633285 1620667 396396 393779 554903 556196 691020 672945 684579 691881 708246 712390 672546 752467 2110766 2222144 1291549 1066189 611840 604970 719638 718409 739642 745745 740536 752138 864649 856600 5399182 5634142 39.75 70.9 2
10:09:17 2024-01-23 809290 795634 181720 177871 304084 310860 346349 346175 205755 205435 259194 269664 301379 304764 4914846 5284490 7191946 6982003 1326553 1367887 264141 233147 261185 260706 313004 305284 288775 292573 194900 197778 784517 712075 1631806 1618366 396959 395274 553266 554589 691020 671991 687616 692786 709320 712390 673501 746588 2113054 2225300 1298046 1065853 613591 605399 719638 719504 738156 739458 737838 754654 860909 856661 5413788 5631574 39.85 70.9 2
10:09:18 2024-01-23 805771 795666 182169 177307 305693 311739 347875 344465 205395 205003 259995 269710 303112 306572 4914846 5292015 7229976 6982532 1326553 1367614 264424 233310 261405 260343 312968 305499 288509 287120 193930 197778 802399 712075 1658892 1621819 397805 394960 550045 554517 691020 671322 686639 693018 709320 712354 672247 750593 2113054 2220568 1277208 1066189 617269 605399 719638 718695 738068 745810 740789 750461 859654 857266 5404274 5622142 39.85 70.8 2
10:09:19 2024-01-23 804557 795638 181685 177871 305693 308045 347049 344500 205572 204969 259744 265758 302581 306428 4907435 5295005 7254011 6982003 1324345 1364940 264019 233379 260782 260127 313742 304604 287724 288834 193588 194658 802399 712584 1645122 1618366 396959 394369 551356 552917 689820 669140 685553 693018 708282 712390 674736 749154 2111552 2228458 1304543 1069412 616786 606257 721684 719203 738068 742663 739973 751328 859010 857817 5396174 5612709 39.85 70.8 2
10:09:20 2024-01-23 802047 795661 181720 177777 305120 310090 347643 343502 205332 205328 259995 265970 303290 306500 4917204 5295005 7233306 6991905 1327501 1368859 264424 232985 261081 260343 311734 305033 288775 287722 193930 197778 777347 712075 1639940 1620667 396959 394369 552530 552917 690983 669614 685590 693018 708783 712354 671737 746624 2109148 2228458 1302378 1066648 615349 605399 719638 719203 738156 739458 739973 753896 861549 856950 5401772 5622142 39.85 70.9 2
10:09:21 2024-01-23 802047 796953 181536 177935 306123 308116 348861 346628 205361 205435 259194 265598 303290 304992 4911340 5285732 7274243 6991905 1326553 1367887 264203 233344 261185 260308 312433 305284 287963 287958 194273 197849 789147 713092 1674720 1618366 396677 393155 550575 552917 688051 667648 684542 694294 708282 712426 673710 750257 2109148 2218957 1298046 1069686 616231 605399 722343 720293 738068 739422 741392 752918 857503 855910 5384946 5612709 39.85 70.8 2
10:09:22 2024-01-23 801131 795826 180780 177091 304691 310419 348657 343466 204934 207728 259594 265683 303040 306212 4911340 5295005 7243762 6987516 1326553 1364977 264203 236658 260379 259549 312090 305284 288048 292501 193930 197743 789147 712075 1641204 1620778 396959 394369 552138 552880 689026 669614 684542 692492 707247 711817 673501 748882 2109148 2225300 1302378 1066648 615510 605399 719638 719504 738161 743044 741116 752819 859715 855910 5403906 5617908 39.85 70.8 2
10:09:23 2024-01-23 802350 797247 182065 177239 305621 308116 345520 343466 205298 205005 259343 264820 301627 306428 4911340 5295005 7208965 6992124 1327501 1364977 264019 236847 260379 260497 311800 303747 287963 291781 193894 195687 792479 713092 1640898 1620667 396959 394369 553314 555825 690004 669614 684542 691966 707211 713921 673024 749455 2108518 2223723 1290737 1065853 614200 605399 719569 719356 739252 741589 740335 752286 860325 854592 5407778 5611592 39.85 70.8 2
10:09:24 2024-01-23 805977 797115 181536 178629 305191 309542 346527 347377 205332 204859 259194 264855 303077 305961 4911340 5302540 7236666 6991905 1326553 1364977 264424 236883 260746 260343 312090 304105 288775 289050 194373 196064 792479 711809 1649124 1620696 396959 394333 550081 552880 690004 670564 684579 690953 707016 711279 672070 744472 2108280 2225300 1293715 1065058 613591 605179 719564 719356 737623 739242 740335 753394 860325 853386 5412453 5617908 39.85 70.8 2
10:09:25 2024-01-23 804964 795826 181601 176850 305156 311518 346141 343466 205429 204859 259594 266157 302814 305571 4920712 5292053 7208965 6986643 1326553 1367777 264424 236883 261185 260776 312055 303997 288775 288797 193930 195687 797476 712075 1629062 1620696 396677 394056 550117 552917 689515 669614 686565 690465 703232 711279 671081 745824 2108282 2218994 1293715 1069357 613591 604872 718544 718447 737238 742934 740335 754491 861549 854780 5410768 5618246 39.85 70.8 2
10:09:26 2024-01-23 806686 793536 181360 177311 302485 310024 344966 344955 204934 204285 258431 266344 302616 304064 4905467 5273030 7209905 6987516 1330350 1364940 264388 236811 259941 260308 312968 304594 288775 288558 193859 195825 784517 711809 1629457 1618366 395834 393743 550081 553698 689571 671039 682564 691881 703124 710207 669932 746883 2105284 2226001 1317576 1068938 611840 604831 718581 717319 734715 742750 739206 750276 859618 847460 5406382 5618246 39.85 70.9 2
10:09:27 2024-01-23 807255 795076 180711 177379 302770 309772 345172 344955 204899 204572 258359 266344 302545 302678 4911340 5269229 7212793 6996895 1329399 1364940 263983 236704 259140 260343 313444 305940 288865 288590 193518 195687 758723 713092 1639567 1619516 394714 391980 553707 555110 688051 669614 681486 689921 706382 710207 668561 746919 2098278 2226472 1315363 1068730 610966 602890 718544 715178 736875 745153 739280 751328 860909 847424 5397119 5616474 39.85 70.8 2
10:09:28 2024-01-23 806686 793541 180706 180461 303267 309051 344412 344955 204899 204572 258940 265598 301204 306473 4905467 5278837 7215045 6988105 1326553 1364903 263983 236573 259977 259911 311073 304704 288368 288355 193271 195276 782878 711061 1635015 1619516 396115 395954 552922 553536 688051 669614 682564 689627 703124 709671 669546 746213 2110654 2225793 1293715 1066302 612277 603004 718507 716229 735272 739278 737176 752620 860872 854101 5414637 5618246 39.85 70.8 2
10:09:29 2024-01-23 806113 794659 180711 177100 302770 309051 344412 343015 204899 204285 258359 265652 302581 303388 4905467 5276873 7190314 6987516 1328450 1364940 263614 236704 259540 260127 312019 304162 288595 288355 193553 195550 784517 712584 1638347 1618191 394714 392016 552922 555110 688051 669614 682527 689921 706382 710207 671402 749485 2110654 2225886 1287218 1066189 611403 603971 717525 715362 733858 739422 737176 752918 861518 847424 5387313 5609872 39.85 70.9 2
10:09:30 2024-01-23 804701 795821 181283 180446 304227 308151 344412 344955 204899 204285 258395 264785 301662 305494 4902515 5292180 7236941 6968759 1326553 1364940 263579 236740 259941 259084 311073 303606 287724 288355 193859 195276 794145 712075 1637716 1618366 395834 393155 552138 553536 688628 668630 682527 691881 709282 713380 671656 746292 2107976 2224439 1293715 1067968 613591 603431 717562 718484 735013 739350 736990 750187 855832 847460 5420194 5608867 39.85 70.8 2
10:09:31 2024-01-23 804557 795807 181283 180395 304655 309542 345485 345687 204581 204716 258395 264750 302616 305175 4907838 5295005 7218291 6978137 1324622 1364977 263579 236502 259941 259084 311073 305460 287522 288797 193553 195276 811079 711061 1641431 1618366 395834 392843 551356 553536 688051 667611 682527 691734 707701 712371 671409 747996 2109261 2223166 1298046 1066114 613326 603650 717599 717466 736137 740869 737176 746555 854624 847460 5381639 5594104 39.85 70.9 2
10:09:32 2024-01-23 799991 795821 180711 176817 303231 309324 346822 344955 204298 204859 258359 264750 302581 304626 4905467 5293912 7264918 6978137 1325606 1364940 263176 236479 259540 259118 312749 302718 286714 291339 192661 195550 793930 714621 1651564 1613777 395554 393953 548206 552751 684021 666055 683065 694382 706162 712138 673427 748656 2104976 2222632 1300212 1071210 613591 602760 719569 721402 736578 737127 737764 746887 855933 854175 5349176 5604866 39.85 70.9 2
10:09:33 2024-01-23 795450 793532 180711 176821 302718 308116 346491 342943 204899 204285 257961 264785 301591 303601 4901968 5295005 7275276 6968759 1320918 1364977 262773 236704 259504 258689 312090 304594 286494 292573 192942 195825 775821 715131 1657038 1613586 395273 393146 547431 552751 686634 664129 683065 691881 706308 711636 674900 748530 2106476 2215739 1300212 1066189 615074 603971 720082 719504 735941 737162 737801 750776 851754 847424 5358710 5593769 39.85 70.9 2
10:09:34 2024-01-23 795450 793536 181077 180395 303267 308081 346248 342424 204934 204285 257961 264855 301698 305492 4905467 5304277 7289807 6972015 1316184 1362931 263176 236847 258922 258723 312055 302187 287117 292573 191995 198020 799012 718362 1643385 1611407 394714 390775 548368 555036 686634 663114 682205 687822 701606 712408 675723 746413 2101982 2231622 1308724 1069456 615586 599012 716546 719504 733972 740796 740914 746924 849273 847424 5359807 5608867 39.85 70.8 2
10:09:35 2024-01-23 794890 793536 180676 180461 302770 308045 345485 341942 205079 204285 258178 264820 301416 303388 4911340 5304277 7285653 6973160 1320918 1363935 262773 236811 259104 258689 312055 304272 286714 287085 192468 195687 769158 717178 1649029 1613777 394714 393387 548759 553352 685696 664203 681233 691354 703667 712912 673391 748613 2096011 2222835 1291549 1069493 615074 601872 717054 719504 735867 737162 737801 749422 850476 847424 5353016 5593958 39.85 70.8 2
10:09:36 2024-01-23 794885 795254 180676 180391 303160 308116 346264 341629 205395 204285 257564 264820 301662 305677 4905467 5308794 7249224 6959380 1303083 1362931 265608 236440 259140 259118 311800 304488 287522 288594 192637 195276 802611 721296 1616563 1608839 396848 394246 549576 556690 685696 665619 686416 691807 701179 712138 673024 739871 2097269 2213536 1287218 1075032 612455 594825 718544 718920 728848 738072 740499 746506 850968 854810 5442784 5609985 39.85 70.9 2
10:09:37 2024-01-23 797754 795826 180706 180320 303870 309105 345485 343015 205218 203999 259194 263755 301662 306510 4901968 5280658 7191227 6940346 1311485 1365828 264203 236371 260343 262164 312749 304272 286916 291678 192637 195550 792237 719233 1637437 1618191 396885 392312 547321 555110 680810 664203 687119 687748 701074 716457 673501 737773 2095013 2203963 1306511 1082062 613763 598367 722613 719504 728848 739386 740010 742093 849874 857266 5450142 5591505 39.85 70.8 2
10:09:38 2024-01-23 795481 798083 179895 176846 302765 309433 345520 343015 204899 204142 259330 263168 302545 302643 4907838 5254296 7173429 6947015 1318977 1364940 264019 236466 259140 258004 313957 300585 288210 288797 192065 195550 795624 722330 1659441 1619449 395480 391445 550539 556690 681776 666092 684357 683866 699699 716457 669546 742916 2094522 2202399 1299872 1085054 608963 597923 719638 715362 728848 743987 741062 745342 855456 854774 5444578 5626757 39.85 70.9 2
10:09:39 2024-01-23 797963 795556 179537 177375 301383 308151 345520 341942 204660 203714 258142 263755 301097 302469 4905467 5224197 7136021 6959380 1319002 1363935 264424 236098 259104 260170 312090 302761 288458 287949 193001 195170 792479 718673 1640335 1621819 396396 392312 552885 555899 682260 667501 685516 683866 702321 712390 667992 740157 2092460 2191631 1308724 1081957 607490 594897 719638 710638 728331 741846 737176 743975 857152 855451 5474427 5593769 39.85 70.9 2
10:09:41 2024-01-23 804969 795817 180110 180391 302053 308151 344937 343015 204264 203073 258395 263168 301662 302678 4905467 5224386 7115436 6959380 1330032 1364977 262555 235932 259977 262532 312055 301516 287234 288175 192427 195170 799012 709774 1636922 1632244 395797 391132 551439 551039 681776 664639 678521 683866 703160 715440 667543 745346 2100487 2204113 1310937 1074266 609225 601872 719638 715128 733858 742934 734557 744514 856670 852291 5397483 5604866 39.85 70.8 2
10:09:42 2024-01-23 802538 795817 180067 180430 301392 309258 343414 343015 204332 204859 257564 263168 302616 302182 4901968 5213168 7180989 6987516 1344583 1364977 262371 236645 258342 262568 313480 302504 287747 287482 192427 195616 800705 713853 1656320 1627596 394981 391132 550539 551577 682781 665616 679780 685539 706382 711744 665657 746474 2101982 2210123 1308724 1072737 608357 605240 717599 713266 735704 739458 736127 747829 854660 847460 5389777 5604590 39.85 70.8 2
10:09:43 2024-01-23 803462 795821 180106 178768 301427 307900 343414 343015 204264 204716 257564 263975 302333 301723 4907838 5217116 7161123 6982003 1339745 1363992 263395 236336 257511 261047 312718 302834 288224 288175 192497 195104 790813 713853 1630558 1622972 393027 391722 551356 553144 682017 667987 679073 683829 702321 708139 664607 746287 2100800 2216107 1308724 1070448 608081 598335 715531 711177 733972 739386 735637 745791 855905 847352 5388064 5610235 39.85 70.8 2
10:09:44 2024-01-23 802677 796953 179976 180244 301145 309761 343449 343015 204264 204859 257383 263203 301698 303222 4911340 5220825 7180989 6982524 1337988 1363972 262808 234272 257659 261011 312498 302040 287958 287436 192532 195241 796227 714538 1633437 1621756 392303 391205 550575 553144 684686 667648 679296 682863 702285 708139 667592 746474 2101755 2206267 1282887 1066189 607490 598335 715531 711177 734105 739386 736652 743913 855905 846719 5388064 5609985 39.85 70.9 2
10:09:45 2024-01-23 806413 793468 179572 180457 300934 309798 343414 342424 204298 203999 256556 264379 301451 300842 4905467 5242992 7171664 6992124 1335846 1361940 263333 234272 258590 261011 311948 302871 287927 287113 192462 195104 802399 713853 1649841 1618366 392376 391205 551209 553425 682982 665652 679296 683383 702951 709172 664643 746436 2100800 2216107 1308724 1070062 606626 594897 714519 712193 733858 740236 735604 744698 854624 847352 5380371 5614239 39.85 70.9 2
10:09:46 2024-01-23 803878 795254 179946 176850 301181 310113 343414 343015 204298 204859 257132 263571 301698 301265 4900844 5228212 7180989 6987516 1343755 1368259 264519 231911 257982 260313 311948 302871 287414 287841 192462 194967 800705 713092 1627380 1622997 392413 390711 550539 551577 682297 665182 678331 684528 703849 708175 664643 746539 2102293 2210045 1280721 1071210 606551 602108 715531 711177 733972 739422 737176 746441 854624 847352 5388064 5604866 39.85 70.8 2
10:09:47 2024-01-23 804300 794700 179537 178768 301181 307865 345913 343015 204264 203999 256772 265337 301240 301759 4901968 5278436 7180989 6992011 1332315 1369805 263070 234015 257404 259230 311403 303300 287981 287400 192942 194730 782878 712075 1633712 1620602 392376 392312 550575 552751 684057 667728 679296 684907 702321 708892 663668 746474 2098539 2217678 1282887 1063411 608081 599548 714519 711214 731746 740418 735853 746357 854660 848150 5397483 5593807 39.85 70.8 2
10:09:48 2024-01-23 806418 796385 180106 180103 301463 308116 345424 343015 204298 204142 257600 263940 300783 305529 4907838 5295005 7199640 6976805 1324702 1365216 262668 234015 258779 260313 309954 304704 286826 287140 192672 194185 804093 709924 1630510 1618366 394434 390775 549018 550112 686147 664712 677967 687968 704384 707392 665113 741561 2102293 2216107 1306511 1063259 609225 599217 712967 712761 729852 739501 732955 743312 853034 848150 5414637 5614239 39.85 70.8 2
10:09:49 2024-01-23 805845 793500 180101 180386 301427 308116 344937 342424 204264 203964 257564 263720 300747 304100 4917204 5295005 7216281 7003683 1328374 1363482 262414 233357 257972 260863 310095 302473 287117 287140 192333 194553 795810 710790 1661894 1613777 392376 390501 550557 551968 684057 665725 680264 685428 704384 707392 663632 744277 2102293 2212637 1308724 1063146 606626 599696 712930 710945 729533 735019 733998 744440 855456 847881 5399182 5611592 39.85 70.9 2
10:09:50 2024-01-23 804304 793504 179942 180391 300478 310735 345668 343015 204264 203678 257564 264785 299871 302430 4907838 5293255 7216281 6999259 1328501 1365423 263214 233321 258306 257970 309661 300811 287117 286750 192696 194150 794145 710554 1662994 1618191 392676 390501 550575 551577 683537 664712 678484 685913 702358 707392 663164 742051 2102293 2219252 1285052 1061898 608036 598335 711419 710100 730402 734323 732918 743423 854849 846952 5403041 5610235 39.85 70.8 2
10:09:51 2024-01-23 804977 793495 179787 177768 300828 308081 344937 342979 204230 203714 257564 264560 299800 304626 4907838 5285732 7204199 6980394 1324664 1367168 262703 233357 258053 262532 309121 304272 286831 286629 192567 194150 792479 709774 1629613 1621819 393488 392312 549759 551577 683501 666965 681233 686885 702321 707392 663632 743144 2101982 2217900 1313150 1063259 608081 598262 712438 710100 730402 736654 733687 746404 852998 846879 5395772 5590109 39.85 70.8 2
10:09:52 2024-01-23 804701 795222 179787 179832 301110 309324 342997 342979 203596 203038 256772 263097 298994 304029 4905467 5307215 7222758 6951832 1322801 1363482 261935 233357 257475 259951 311998 301445 285094 287746 191960 194150 798800 711809 1661212 1613777 393210 391205 544970 549943 681776 662321 678776 687932 702285 708892 667579 742186 2098994 2211613 1295881 1065686 611403 598299 714988 714819 730711 734577 734520 745304 849237 849351 5373065 5608867 39.85 70.8 2
10:09:53 2024-01-23 799991 794623 179787 179997 301357 306933 344930 342690 203596 203999 256736 263132 300712 302147 4914846 5299416 7270928 6982169 1318070 1363482 261935 233871 259791 259948 311629 300530 286253 288675 191146 195718 785191 717178 1641946 1609120 391990 391205 541067 551577 682781 658972 677329 683866 694183 707392 671044 742088 2086516 2228458 1306511 1066610 612020 597500 713451 717466 729523 734287 737176 746404 846262 845520 5354213 5608867 39.85 70.8 2
10:09:54 2024-01-23 795977 793541 179787 180002 301392 309324 346647 340287 204865 203003 256772 264344 299765 304589 4904982 5333971 7210238 6946978 1300298 1361940 263298 232152 258306 259582 309157 301480 285365 287841 191390 194694 790543 716666 1667402 1613699 395554 387547 544165 551968 677886 660410 682491 685877 694183 711243 669546 736586 2086739 2200838 1304298 1078218 611585 595938 718544 715398 724690 736654 737176 737667 847840 847424 5448471 5599488 39.85 70.9 2
10:09:55 2024-01-23 793466 795789 179327 179997 301491 306933 346402 340837 204230 203073 256736 262328 302071 302845 4914469 5235458 7130621 6950001 1320884 1367887 263544 233029 258306 262425 310131 303442 287059 286840 192433 194150 770922 711809 1645078 1622997 395563 390102 548982 550369 677886 664639 683065 681863 701256 711744 664281 737663 2096011 2185523 1289384 1075883 606938 600064 719127 710284 727778 737999 731803 741454 856670 847424 5476748 5593844 39.85 70.8 2
10:09:56 2024-01-23 807260 796385 179327 180002 300899 308669 342997 343015 203596 203038 257847 261528 300747 303689 4909114 5209341 7171749 6972053 1342879 1363482 261570 236228 256718 259400 311403 300870 286240 286351 191390 194150 797318 712830 1634325 1622698 391123 387835 547431 548740 679846 663931 676293 681693 701752 709393 664281 742051 2094522 2203963 1304298 1071210 606737 597703 713471 710284 731673 738557 732360 742056 853034 848150 5389777 5599488 39.85 70.9 2
10:09:57 2024-01-23 802377 793240 179220 180280 301357 308669 344937 341870 203957 203038 255947 263658 302161 302756 4924144 5254211 7191227 6992048 1328450 1363482 262336 232865 256577 259733 309843 302015 287234 286266 191925 194150 794145 711457 1627034 1613777 391123 391205 548982 550543 682781 663700 677329 681863 698182 706235 663810 742088 2092460 2213183 1303468 1063411 605762 595938 710418 710284 728664 737805 731803 745872 854849 845683 5386340 5593769 39.85 70.9 2
10:09:58 2024-01-23 806418 792306 179344 179836 301608 309542 342997 341629 203878 203360 257280 263623 299518 304078 4914712 5293912 7205424 6974299 1319974 1362513 261830 233029 257511 258854 308222 302724 285330 286481 191960 193526 779361 709774 1653215 1613777 392340 392035 547162 549128 682781 663261 678813 685877 701483 703377 663632 739871 2098763 2213275 1313150 1060077 608357 594861 710418 710638 728848 734577 730171 744361 849874 845720 5391916 5609985 39.85 70.9 2
10:09:59 2024-01-23 802686 792310 179930 176779 301392 308669 342997 342654 203849 203360 256883 262049 299483 306075 4905279 5300791 7216281 6971977 1324700 1363482 261170 233029 257475 258854 308257 303515 284929 286817 191791 194150 792237 710790 1635728 1613777 393579 391758 545355 548703 681813 661852 677329 685950 701256 703413 665584 739978 2100487 2216107 1291820 1062654 609660 599474 712944 711177 730402 730192 730727 744439 849874 848150 5382491 5599211 39.85 70.9 2
10:10:00 2024-01-23 801179 793468 179503 179750 302310 306536 345731 342654 204025 203859 256630 262774 299730 304483 4905279 5287729 7266949 6970961 1324622 1363482 261170 233029 257440 259582 310095 302259 284144 287746 191390 194150 772490 714111 1639038 1613505 392303 390102 544165 548703 680810 660176 677292 686885 699735 708391 667579 741778 2089448 2213183 1293715 1065686 610679 597703 713451 714855 730921 730445 733998 743149 847463 846916 5349176 5599488 39.85 70.9 2
10:10:01 2024-01-23 793143 795561 179912 177763 301139 308888 346819 340072 204763 202897 256630 263799 299695 304700 4905467 5313550 7257597 6954187 1309536 1360578 261970 233193 256468 259733 309192 301545 285401 287140 191089 194694 795624 722471 1622617 1603287 390811 390653 544201 551711 681813 658506 678331 683383 696227 706272 667579 737700 2089708 2220531 1287977 1069244 608357 594682 711932 714313 727860 734577 737176 744347 843866 846916 5361560 5590109 39.85 70.8 2
10:10:02 2024-01-23 791108 795653 180184 177479 302949 306681 345876 340730 204093 202543 257457 262119 299624 302571 4905467 5286399 7183174 6931244 1308605 1361545 261935 232702 258306 258022 310131 305418 284583 287949 191222 194558 788849 717178 1643157 1613777 394714 387871 540838 551186 674941 658506 679965 681863 693845 709671 667579 733896 2080446 2194743 1302085 1078985 610095 594179 717599 713266 724177 736654 736127 736548 845662 847388 5436805 5577690 39.85 70.8 2
10:10:03 2024-01-23 795481 797649 178800 178513 299382 309056 345913 339666 204127 202543 257170 262154 299695 302297 4905467 5241241 7082667 6941977 1323593 1362931 263320 232049 258306 258854 310131 305023 285401 285387 192298 193607 795624 709774 1644429 1628768 394119 387835 546621 547116 674941 663732 679296 681693 700230 710171 664281 737700 2096011 2185523 1279328 1072737 606626 594897 717054 710284 728331 737127 728544 737667 854244 849952 5442934 5597501 39.85 70.9 2
10:10:04 2024-01-23 809168 796784 179332 177772 302070 309542 344864 341726 204127 202862 256379 263922 299800 302255 4895382 5272993 7190314 6968759 1326553 1361545 261935 232702 257295 262496 308222 300906 285080 285352 191995 193878 781239 709774 1633988 1613586 391160 391758 548594 549517 682781 664203 679296 682863 699699 703304 663339 737700 2098763 2213275 1308724 1060077 606194 598347 710418 710284 728848 730192 728618 744909 852357 843226 5405205 5612467 39.85 70.8 2
10:10:05 2024-01-23 806932 794518 180392 177266 303786 306753 342852 342762 203494 203502 256701 262294 299836 304552 4912474 5285732 7218291 6968759 1325606 1362968 260953 232702 256718 258854 308257 300847 284929 286262 191390 194014 797318 709774 1630112 1613777 392303 391205 544201 548315 680296 661383 676811 685391 700193 703377 664060 739425 2096011 2210045 1280721 1064666 609225 594861 711383 711177 728848 732691 728618 741492 846766 845683 5360592 5612709 39.85 70.8 2
10:10:06 2024-01-23 795332 793358 179435 177647 300753 306753 346892 339630 203991 203608 256341 263132 299836 304838 4914846 5330068 7257597 6951983 1309574 1361545 261970 232865 256468 259504 309157 305166 285365 286463 191054 194150 795624 722194 1620192 1602148 389948 390653 544237 552530 680810 656572 678331 681863 695206 703413 665620 736654 2086739 2222402 1308560 1069686 606831 594088 710418 711177 727507 734059 737176 743678 843866 845720 5388804 5601077 39.85 70.9 2
10:10:07 2024-01-23 793217 795653 179968 177270 301250 306717 342600 340837 203596 202861 257528 261032 301307 304773 4901692 5269279 7177682 6931244 1313392 1361545 261752 232702 257259 257660 310131 302124 284060 287140 191054 194565 772490 717178 1629183 1612553 393525 387181 543715 550406 673915 656609 680264 682177 696227 709136 665620 735538 2086739 2194743 1299872 1080522 608791 595387 717562 711177 724690 736654 736127 737116 843866 847352 5447937 5603277 39.85 70.8 2
10:10:08 2024-01-23 793314 796784 178835 178021 301308 309056 344937 339809 203913 202365 257315 262259 299765 302756 4905279 5243143 7097061 6940622 1320884 1361965 262269 232013 257691 258455 309192 300833 285183 284481 191826 193267 801340 709774 1636916 1623084 393840 387799 545776 547116 673915 663261 679296 680456 699205 708139 662399 737148 2090972 2180877 1293715 1072737 606626 596011 715531 708272 726232 737805 727474 735504 854716 847895 5470265 5593580 39.85 70.9 2
10:10:09 2024-01-23 808603 793354 179400 179892 301430 306933 342997 341942 203111 203858 256521 261026 300747 301754 4905467 5209684 7150254 6978137 1339783 1363935 260736 233193 255929 258491 311666 300372 285218 285387 191355 193607 801129 713092 1636218 1622815 387718 387763 547431 547116 678402 662321 673344 679763 694147 703413 662869 739908 2097269 2203963 1302085 1066189 604041 596231 710418 708272 728848 734983 730727 744477 853502 846193 5382853 5609985 39.85 70.9 2
10:10:10 2024-01-23 806359 792862 178929 179671 300367 308669 342672 340551 202965 202649 256556 263132 298648 303505 4896088 5276460 7187009 6978137 1330072 1362968 261170 232702 255143 258854 310309 301161 285436 285352 191390 193878 781239 711300 1648696 1613777 387682 390102 547431 548776 680626 663261 673308 682177 694147 703304 662555 737824 2094522 2210256 1304298 1063411 602923 596231 709411 707770 727778 734323 731976 745580 853502 843798 5376134 5593731 39.85 70.9 2
10:10:11 2024-01-23 804624 792903 180071 176646 303068 306789 342925 341906 203457 203038 255947 262049 299203 304773 4911340 5295005 7233546 6966990 1320918 1361545 260338 232538 256468 258591 309157 300319 283158 286262 190788 193878 774156 713092 1645979 1613699 390535 387835 542944 546388 677922 656572 673344 683866 694183 703147 664643 737792 2093034 2210270 1287218 1063411 608134 595938 710418 711177 728701 733462 733583 742883 844916 843081 5356507 5599488 39.85 70.9 2
10:10:12 2024-01-23 793466 792903 179332 177483 301398 306861 345731 338238 203913 202402 255841 262730 299346 303910 4901968 5313550 7238400 6942015 1301122 1358411 262371 232217 255143 258854 308257 300906 284494 285423 190753 193890 793930 721296 1628750 1601010 389911 390102 544165 551968 680328 659009 678813 681345 693205 703304 664281 736062 2086739 2218980 1281410 1069686 605576 591882 710736 711687 724722 733246 737102 740784 843683 845502 5405205 5599488 39.85 70.8 2
10:10:13 2024-01-23 794348 795011 179503 176779 300895 306861 342997 340072 203708 201765 256772 261093 299483 302643 4901968 5297594 7150937 6912224 1311485 1361545 261170 232049 257475 257263 309192 300979 283392 286615 190620 193878 783768 717178 1630833 1611407 394140 387454 542944 550369 672927 655608 679296 681693 695242 707605 665113 732853 2086739 2194743 1297659 1078985 607886 595346 718033 713242 725791 736062 734931 738218 843049 850480 5444578 5589210 39.85 70.9 2
10:10:14 2024-01-23 795713 795817 178407 178009 298589 306933 345913 339332 203913 202365 255947 261493 299836 301230 4898473 5233765 7106386 6932065 1318062 1364940 262336 232013 256718 258057 308292 301161 285401 284046 191355 193572 784517 711809 1644644 1622997 392376 387799 547431 548740 673439 663077 679296 680245 694147 706079 659947 736062 2086739 2182424 1310937 1075810 605610 596048 716501 706084 723729 736062 730694 736967 852814 848041 5472835 5599488 39.85 70.8 2
[truncated: 160,397 more chars]
