# Supplementary material for: Methods for Estimating the Detection and Quantification Limits of Key Substances in Beer Maturation with Electronic Noses
Source: Sensors (Basel). 2024 May 30;24(11):3520. doi: 10.3390/s24113520 (PMC11175341; doi:10.3390/s24113520)
Supplement: Supplementary file 1 [file sensors-24-03520-s001.zip › Data/Acetaldehyde/raw data/Day 1/500ppm4.txt]

Time Date R01 R02 R03 R04 R05 R06 R07 R08 R09 R10 R11 R12 R13 R14 R15 R16 R17 R18 R19 R20 R21 R22 R23 R24 R25 R26 R27 R28 R29 R30 R31 R32 R33 R34 R35 R36 R37 R38 R39 R40 R41 R42 R43 R44 R45 R46 R47 R48 R49 R50 R51 R52 R53 R54 R55 R56 R57 R58 R59 R60 R61 R62 T01 H01 Phase
10:16:00 2024-01-23 717358 714335 213862 210021 347428 350544 378727 377306 239764 237300 292086 297951 331636 337511 4446662 4811722 6854600 6650182 1249970 1296730 320504 279925 301170 299505 354420 340313 333807 332819 227423 228446 748452 710790 1602294 1558185 473400 465930 682786 689802 859654 839381 902581 906527 946754 955615 931622 1041484 2293993 2390789 1430732 1153376 746506 735830 904036 899780 940870 957524 991785 1000325 1118753 1114356 5173844 5414628 39.85 70.6 1
10:16:01 2024-01-23 717592 713435 214250 210026 346933 350261 378461 377450 238085 237274 291733 296905 331386 336799 4445765 4822962 6863209 6659261 1250415 1294889 320019 279960 301170 299540 353884 340828 332868 333830 225666 228715 744039 709774 1612644 1555852 473400 465894 678888 687776 862202 839381 898391 906244 948098 957534 927695 1040741 2296589 2388515 1415083 1153376 746506 735309 905127 897042 939536 956848 991785 1001038 1118753 1119148 5167472 5405233 39.85 70.6 1
10:16:02 2024-01-23 718614 712353 214214 209991 343489 351785 377733 375489 239693 237561 291587 297528 331636 333469 4449857 4840654 6882827 6640503 1246851 1294889 318828 280635 301280 299540 353206 344397 329822 333830 225666 227773 739119 707746 1588199 1553370 475425 468742 678888 691344 865913 836967 895717 910499 948345 955579 927695 1035449 2290733 2397581 1326801 1158314 749705 733748 905963 901814 943545 954822 986534 1004559 1125600 1124730 5200471 5414628 39.85 70.6 1
10:16:03 2024-01-23 724621 713544 214996 209222 344978 353630 378281 375154 237789 238045 291306 295767 331960 335720 4445947 4803565 6872990 6640503 1240533 1296730 319016 280779 301341 301481 354420 342487 330786 333577 226942 228200 743469 710790 1588094 1549237 473400 471539 680851 691344 867143 837597 895717 908832 950395 962524 926097 1032393 2288849 2403947 1321044 1162675 750856 735830 904036 901786 943694 957857 987982 1005055 1125227 1123036 5205823 5411914 39.85 70.6 1
10:16:04 2024-01-23 725722 713320 215307 209802 343037 353920 378907 375453 239728 237939 291284 296868 330841 333397 4442739 4798014 6902221 6626354 1236163 1295810 319087 280351 301768 299051 353884 342523 330822 333830 226942 228286 744919 711809 1586654 1545221 473064 468850 681818 690817 867143 838191 895717 908945 951068 963921 926170 1032430 2287479 2406801 1336396 1164331 753497 735853 903727 901442 948964 954712 985239 1002355 1128426 1127134 5235420 5411914 39.85 70.6 1
10:16:05 2024-01-23 721753 713544 213765 210525 344942 351821 378641 376618 242253 236507 292145 296242 335452 333253 4436531 4767362 6912467 6650182 1236025 1294889 320990 279960 300247 299540 351893 342415 331789 333324 226942 228555 744623 706735 1631333 1547041 471722 468706 678617 685529 867143 842462 893096 903298 953127 966650 927695 1031369 2285586 2399514 1315253 1160514 755078 733896 899915 902800 950315 953793 981546 1000763 1131233 1126403 5282296 5411914 39.85 70.6 1
10:16:06 2024-01-23 726792 714372 213765 210196 344978 351749 376564 374364 238849 236542 292145 295320 331869 333505 4442739 4767473 6873116 6650257 1245458 1291218 318792 281671 299787 300451 351893 342379 330822 333830 225666 228481 740569 701709 1596418 1555579 473064 468376 679850 685529 867143 843729 894508 899669 951105 966650 931622 1029165 2296589 2408813 1315253 1153902 752923 733491 899989 901479 952078 957524 979637 995240 1129920 1130691 5233727 5411914 39.85 70.6 1
10:16:07 2024-01-23 723696 714560 214087 209872 343042 353920 378907 373172 238119 236542 291733 295080 330380 335408 4439571 4704149 6845696 6663883 1256223 1293970 318017 281242 300745 299505 351857 342523 332562 331847 225938 227515 749268 703212 1606582 1558457 470718 468814 684727 685529 860909 843729 900017 899706 947426 970688 935414 1033011 2294484 2430411 1305971 1146158 753999 741252 897361 894683 950090 962924 985263 991686 1117170 1124014 5229883 5398785 39.85 70.6 1
10:16:08 2024-01-23 717517 714560 214139 209872 343493 351501 378907 372091 238153 237503 291042 297113 334981 335464 4446438 4746071 6817299 6674200 1273007 1296730 317163 281707 297608 299540 352183 343419 332328 333830 227263 227773 734336 698313 1616094 1570746 474749 466951 682786 686729 861623 841233 903379 904954 948279 963776 938969 1035337 2301033 2417077 1347269 1140449 750776 737387 901800 894498 948214 961157 986038 994374 1117133 1121860 5216410 5393156 39.85 70.6 1
10:16:09 2024-01-23 716534 715061 213381 210205 343493 351501 378907 372911 238188 237239 291284 297598 331636 336402 4439571 4758035 6807973 6659261 1272845 1295724 316800 281671 301597 298598 352218 342415 332364 333830 226942 227321 748006 702323 1601930 1567677 474749 468046 685067 692394 860251 841657 905155 908832 944915 962970 938931 1038330 2303278 2418370 1347911 1151081 750333 740923 904036 894683 942307 963912 991078 997404 1112882 1119937 5150958 5404198 39.85 70.6 1
10:16:10 2024-01-23 716534 714551 214745 209833 344982 351821 381734 375189 242048 237798 291733 297495 335416 335464 4440137 4770915 6807973 6649882 1262890 1296730 318757 280351 304996 299086 354420 342163 332832 331847 226008 227579 738624 707746 1606991 1560966 475425 470543 686151 690670 859752 838676 900592 910130 943819 961607 933336 1039961 2296738 2406801 1326553 1153376 749705 737810 906607 897227 943582 955606 991785 998189 1116044 1119974 5173449 5402535 39.85 70.6 1
10:16:11 2024-01-23 714424 713544 214401 209868 344982 349666 378943 376618 242083 237310 291733 295767 331636 338271 4431358 4762725 6808341 6650371 1259296 1296730 319087 280386 300915 299296 353884 344056 333337 331812 225781 227941 744919 711300 1593106 1559854 474411 469876 684727 690633 860362 838676 902851 909481 944707 955651 931589 1043679 2295625 2394182 1320903 1156375 746511 737036 905052 896294 943545 955570 993200 1000049 1117170 1115093 5166834 5394921 39.85 70.6 1
10:16:12 2024-01-23 714424 713544 213849 209872 343458 350158 377432 376618 242083 236993 291733 297148 331170 336011 4439571 4824519 6872990 6631124 1244904 1294889 319051 280893 301170 299296 353241 342199 330536 335336 226942 228235 740569 707746 1590234 1556958 476103 468598 679777 691160 866528 837004 895717 909854 952819 955615 927213 1035524 2298228 2390327 1320903 1156665 746506 733835 906989 901628 940870 956172 988962 1001038 1123668 1120739 5178027 5380764 39.85 70.6 1
10:16:13 2024-01-23 724273 713544 214401 209178 343387 351929 377733 374364 242083 238080 291079 295767 329885 332892 4439571 4802423 6882577 6640503 1240645 1293052 319051 282920 301548 301330 354812 342271 331180 333758 227263 227668 732906 711300 1591502 1549894 474749 471881 680851 691835 867143 839060 895717 910536 951068 962524 930226 1033938 2290733 2405094 1262520 1162675 752923 736971 901158 899669 944643 952092 982433 1001076 1127086 1124809 5256198 5408054 39.85 70.6 1
10:16:14 2024-01-23 722511 713544 213756 210556 343042 351785 377733 376690 238153 236568 292182 298383 335052 333541 4433783 4766475 6927380 6659261 1231794 1296663 320776 282920 300660 300802 351785 342127 331718 332387 227423 229016 741637 707746 1604589 1549237 472057 468778 680301 685529 869645 843766 894452 904310 953875 964629 929956 1029423 2289105 2403389 1326553 1152556 752923 735309 899350 902621 950090 955570 979637 995240 1124695 1130711 5231811 5402572 39.85 70.6 1
10:16:15 2024-01-23 722688 714555 214393 210201 343042 354166 378979 373208 242288 236542 291733 294429 330876 333433 4436531 4701568 6826624 6669393 1255207 1294778 317022 282170 301024 299435 353848 344352 331377 332819 227584 227068 745771 701709 1592269 1558065 472057 471212 684062 685758 864654 842462 894180 902032 948098 964701 935637 1030633 2290733 2424125 1339736 1144077 752385 738539 901641 894683 950090 961157 987239 993139 1117170 1124809 5216750 5394921 39.85 70.6 1
10:16:16 2024-01-23 715527 714612 214401 209652 343524 351821 378871 373208 242154 237274 291079 296250 334981 335464 4442596 4758926 6840794 6669425 1274038 1296663 316951 281566 299854 299505 355172 341344 332328 333830 227584 227773 743469 698313 1598597 1567677 476103 467351 684098 688788 861932 840638 901075 906319 944744 962933 936664 1040741 2300005 2411094 1322786 1144077 746586 740668 904370 891112 943545 963876 991041 995165 1112845 1121558 5154638 5402544 39.85 70.6 1
10:16:17 2024-01-23 719707 714290 215005 209798 345953 351465 378943 373137 242218 237607 291284 297495 331588 333505 4436531 4762725 6801139 6659690 1271544 1297652 317982 281764 300429 299540 355565 342235 332760 333794 227906 228092 737194 700314 1593936 1572135 475425 467050 684241 687971 861623 843564 901038 904954 946718 963168 938969 1038479 2300005 2416021 1328436 1143226 748637 741937 903999 894793 946268 964593 993200 993713 1116044 1121595 5170726 5400860 39.85 70.6 1
10:16:19 2024-01-23 717590 714466 214397 209152 345714 351501 378799 373137 242048 237607 290801 296250 332103 335392 4449624 4763044 6828868 6678828 1271582 1291218 318286 281477 297536 300381 354384 341308 331825 333505 227584 228251 734336 698313 1597967 1567677 474749 467279 682786 686505 862129 842425 903867 903939 946047 963885 938301 1036963 2297259 2416021 1335969 1141262 748104 738503 903999 894683 946268 965275 988925 994557 1116044 1122913 5168076 5398682 39.85 70.6 1
10:16:20 2024-01-23 717627 714560 214698 209807 345714 351555 378979 373172 242253 238010 291480 297915 332338 335684 4452521 4766448 6801252 6649882 1268584 1294889 317092 280779 303357 299258 355277 341861 331789 332549 227959 226998 735322 705726 1613205 1561779 474749 468706 684062 690817 857923 839381 902209 909593 943261 955615 935637 1039961 2296984 2416021 1345992 1153376 750776 738466 906607 894461 940870 961085 991785 998152 1116044 1119937 5152590 5402535 39.85 70.6 1
10:16:21 2024-01-23 713520 713279 214401 209842 344982 350688 381159 376582 240059 237728 291405 295971 333039 337366 4446160 4773267 6846109 6659261 1251752 1292901 322210 280547 302024 299540 355154 342415 333807 332279 227584 228092 743469 710790 1596455 1558065 474074 467315 682786 690817 861623 839381 901381 909136 947426 962936 932178 1041994 2295395 2412595 1319020 1153376 750776 740364 906607 899892 942875 955678 991785 1001038 1117854 1120766 5163325 5410252 39.85 70.6 1
10:16:22 2024-01-23 714535 713549 214401 210131 345776 351213 381444 376367 240065 237501 292000 296110 332067 337329 4443088 4776766 6855879 6650257 1252645 1294889 321475 280783 300879 299505 353884 341344 333807 331812 227584 228446 742019 710790 1591668 1556958 474675 467279 682786 689802 861623 838786 905043 909172 947426 961094 931585 1041692 2297259 2395436 1415079 1155019 747571 738018 905015 898317 943545 955570 994618 1001038 1120376 1118831 5163098 5400860 39.85 70.6 1
10:16:23 2024-01-23 714531 714470 214152 210249 346864 350544 378727 376510 239764 237466 291821 298023 331493 337329 4445909 4822037 6867280 6641005 1249523 1291218 320954 280783 301597 299540 354384 341308 333337 333830 226942 228801 733319 710434 1597483 1555852 474749 466586 680851 689366 864686 841171 898405 907812 948308 955385 929531 1041808 2297259 2388441 1341619 1156665 746586 733711 907635 900997 940870 957524 993200 1003220 1125264 1118247 5171428 5403896 39.85 70.6 1
10:16:24 2024-01-23 720656 712894 214259 210026 346668 351038 378122 375310 239764 237099 291248 297734 331636 335428 4442868 4822109 6882577 6621469 1240732 1291181 319051 280779 300958 299051 352218 342451 330786 335487 226942 228092 743469 706735 1639878 1555852 475764 468850 680815 691835 867143 838191 896738 912512 952415 955651 928141 1039220 2293993 2400448 1324882 1162675 750856 735830 905963 903902 944924 956500 986001 1001536 1125264 1123977 5200242 5414628 39.85 70.6 1
10:16:25 2024-01-23 725822 711314 215570 209960 344874 354275 378230 377451 242048 238045 290837 296861 330841 333397 4445909 4794292 6883517 6626354 1236365 1291218 319087 281418 300293 299258 354420 342523 331287 333830 226942 228092 743469 711020 1596618 1548792 474074 471539 681818 691563 867143 838786 895736 910384 952452 965284 928873 1035449 2290733 2406801 1313370 1165990 753999 736875 902479 902621 947398 954822 984537 1003936 1129920 1128394 5240961 5395763 39.85 70.6 1
10:16:26 2024-01-23 721679 714180 213694 210721 344982 351857 378302 377198 238119 236472 292241 295286 335017 335174 4442739 4757202 6912561 6668639 1241828 1291218 319535 281636 297284 300451 351893 342415 331001 335718 225666 228481 736219 703212 1597959 1552727 472392 468814 678888 686505 869645 843692 895717 903939 955942 964629 927483 1032119 2286333 2399946 1344073 1159966 755294 733711 899915 903902 950090 959217 985675 1000218 1134373 1130399 5273112 5410355 39.85 70.6 1
10:16:27 2024-01-23 727820 714198 214397 210249 346438 351785 377130 373768 238849 237395 291968 297603 335524 332892 4436254 4750445 6873251 6674200 1248133 1291218 318534 281940 299999 300451 353884 342451 331556 335718 226942 228286 735229 701209 1599347 1555852 473400 468850 680851 686017 867143 846197 895717 902307 955942 964665 934308 1032105 2290733 2423521 1319961 1150614 754607 735462 897956 898733 954386 962279 979450 997903 1125153 1133610 5246779 5398282 39.85 70.6 1
10:16:28 2024-01-23 719633 714555 214397 210317 343033 351605 380869 374328 238153 237274 292182 294360 330611 335938 4436531 4683732 6835950 6668639 1257082 1293970 319051 281299 300915 301119 351893 342379 333807 333324 225973 228286 737194 704719 1606426 1564838 473064 467315 684727 686017 862235 847398 902023 902307 947426 966650 935265 1038479 2293993 2416021 1376697 1142891 751848 740250 903764 899104 949979 966641 988925 992301 1118790 1130399 5203635 5408054 39.85 70.6 1
10:16:29 2024-01-23 718614 714551 214410 209218 343458 351821 379015 373768 242253 238045 291380 296905 335452 336693 4442739 4753239 6808701 6640607 1266704 1296730 317128 281474 302024 299296 354921 342415 332328 333830 227584 227445 740959 704719 1604382 1562889 475425 468778 686110 691835 860399 841171 905043 908942 944707 962524 935301 1038779 2307607 2425007 1330320 1144523 749705 742311 906570 894572 946231 966495 993200 996657 1115252 1125195 5156674 5404198 39.85 70.6 1
10:16:30 2024-01-23 718614 713540 214828 209656 343458 351785 382004 375154 242048 238010 291733 297915 335452 335938 4436531 4770755 6818053 6640607 1258399 1294889 319499 279960 302024 299540 354420 342199 333807 332783 225973 228092 740569 709774 1596496 1558457 474749 468706 684062 691835 860399 839381 905043 908905 947426 961166 936713 1044274 2300531 2403872 1324670 1155550 750846 740019 907859 898571 946268 955678 995860 1002467 1118753 1121558 5173449 5402535 39.85 70.6 1
10:16:31 2024-01-23 714387 712535 214393 210166 345470 351218 381159 377184 242458 238010 291939 297495 331869 338787 4430679 4757370 6803849 6649989 1261091 1295810 319759 280351 304959 299540 354420 342451 333337 332819 226008 228577 737194 709266 1587243 1558457 474749 468778 684098 691835 860399 839381 902060 912732 948954 964335 936931 1042934 2303809 2420515 1304122 1153079 750240 742088 907896 895601 945596 963876 993200 1000325 1117892 1124014 5155944 5398682 39.85 70.6 1
10:16:32 2024-01-23 714498 713544 215011 210166 343458 351749 381734 376618 242218 237642 292145 296215 335288 337548 4433367 4781935 6846109 6650026 1251712 1294889 320468 280435 299908 299576 354670 342163 333807 332315 225973 228446 743469 710790 1593457 1558185 474749 468010 683095 691835 862811 839197 906002 912732 947987 962379 935215 1045918 2299393 2416021 1326553 1153376 751002 741169 907635 896331 944924 962515 991672 1001038 1115516 1121897 5140945 5393156 39.85 70.6 1
10:16:33 2024-01-23 712359 713040 214397 209829 345958 351785 381196 376618 242083 238045 291806 297813 335288 338547 4445909 4763620 6801342 6640758 1264692 1294889 319016 281242 299872 299540 354921 342451 332832 333324 226008 227269 742912 707240 1599238 1561779 475087 471546 687653 694372 861586 839345 903233 915836 944487 962970 936191 1041484 2300005 2418112 1326553 1153376 750776 739871 906607 898317 944253 962551 991785 1000763 1116044 1121558 5135734 5389310 39.85 70.6 1
10:16:34 2024-01-23 712248 713040 214563 209833 343458 350158 378979 376654 242154 237274 291733 297077 331636 338265 4433244 4792965 6855461 6640569 1249043 1294889 320954 279960 301810 299540 353884 343419 333807 333324 226942 228836 744039 709774 1594482 1557358 475425 469210 682749 689654 864039 839308 903444 911430 950117 961130 934036 1043479 2300005 2390789 1430732 1154197 748853 737105 907896 899632 943582 955606 992435 1003936 1123668 1120739 5164044 5393156 39.85 70.6 1
10:16:35 2024-01-23 716459 711528 214393 210166 344492 351218 377697 376053 242154 237073 291321 298049 331869 335707 4433367 4820429 6882577 6631196 1247741 1291218 319087 280814 301170 300451 353241 341861 331825 333830 227423 228474 739119 708395 1618715 1555852 476103 470209 680778 691651 867156 839381 899044 912941 950359 961607 928836 1038696 2298371 2397031 1320903 1156665 748642 735988 908541 903902 942875 956848 991785 1003220 1125264 1121558 5182855 5402535 39.85 70.6 1
10:16:36 2024-01-23 725758 711524 218024 209218 344982 353956 378871 375453 238153 238870 291042 297495 330380 333397 4433783 4812837 6882577 6612104 1240732 1291218 319016 281207 301170 299051 355853 346365 331037 333685 226942 228341 732906 709774 1634214 1556250 476103 471394 681818 691835 867143 838786 897400 910198 953802 963921 931313 1037981 2295625 2406801 1324882 1164331 751848 736060 904036 903902 947398 956172 985263 1001573 1127994 1127337 5201666 5394921 39.85 70.6 1
10:16:37 2024-01-23 723293 713040 213765 210855 344982 351460 378871 377220 242288 236542 292246 296975 335524 333505 4436531 4754402 6919878 6669425 1234260 1291011 321452 282701 301591 302716 351821 342379 332185 333722 227745 228820 740144 707746 1608391 1548792 473064 471881 680851 687482 870882 846197 895717 906510 958253 964737 930888 1032393 2290733 2405094 1322786 1155019 754756 736177 899841 904917 952828 955606 981453 998189 1130431 1130711 5248694 5402535 39.85 70.6 1
10:16:38 2024-01-23 723741 714555 214393 210166 343042 354994 378943 373208 238153 237073 291939 296008 330876 332387 4436531 4704149 6845275 6655210 1257885 1294780 317057 281654 300812 300766 354885 344316 330607 333685 227584 227350 745771 701209 1627753 1557634 474411 472945 685588 687776 867143 846569 899720 903939 948345 973011 936968 1032105 2289105 2431009 1326553 1147340 755832 741791 898637 897227 952828 963912 986038 995202 1123668 1125782 5229883 5393156 39.85 70.6 1
10:16:39 2024-01-23 714404 714294 213756 210201 343489 351501 378943 373768 238849 236542 291828 297148 330123 335938 4433367 4741902 6825509 6683574 1267907 1294817 318874 281566 299854 301259 355423 341825 333337 333830 225716 228005 735322 698313 1604126 1567677 474411 469876 685664 685721 860909 847398 905155 903939 947426 966650 937993 1040741 2299732 2412595 1295201 1140449 749390 739494 903727 897336 947398 966641 992924 995240 1117998 1126403 5168076 5393156 39.85 70.6 1
10:16:40 2024-01-23 718686 713279 215005 209833 343453 351821 382004 375453 239467 238045 291742 297705 335216 335428 4436531 4761456 6818774 6631392 1257119 1294778 319016 280512 301768 299296 355045 342199 333193 331812 226008 227808 738624 707746 1598118 1558457 474749 468778 684098 691344 860399 839381 905043 910572 946754 964602 935637 1041692 2293993 2407469 1326553 1153376 750776 736018 906989 898956 943582 961121 993200 1001038 1117892 1120766 5140907 5393156 39.85 70.6 1
10:16:41 2024-01-23 713520 711533 214397 209877 344683 350723 378979 376618 242048 237310 291828 297286 334981 337511 4421058 4759477 6786536 6650257 1266498 1294889 317805 282920 302666 299505 354921 342415 332868 333360 228228 227493 738140 705222 1603011 1562889 475425 468778 686110 691835 860399 839381 906002 909854 946084 962524 935301 1040951 2296738 2418370 1324670 1153376 751002 737423 907896 898644 944924 961121 994318 1001038 1118827 1119937 5165699 5389310 39.85 70.6 1
10:16:42 2024-01-23 714028 713279 214393 210170 345470 350441 378979 377184 239728 237310 291530 297077 331170 337256 4436899 4766560 6830586 6640503 1258563 1292901 318017 281242 301554 299540 354452 342271 332598 332819 226481 227738 745771 707746 1616280 1558457 474749 468814 686110 691835 860127 839381 907626 910536 946754 962933 936968 1040211 2298371 2415681 1326553 1153376 750776 737132 906989 894388 944924 963912 993200 1002504 1117170 1124809 5133563 5393156 39.85 70.6 1
10:16:44 2024-01-23 713520 713284 214845 210161 343458 349666 379015 377220 242154 237642 291927 300071 332432 338009 4439812 4801564 6855035 6649882 1249933 1291218 320254 281101 300879 299470 354420 341344 333807 333830 225366 228836 733319 709774 1585367 1555852 474411 466658 682786 689838 864686 839381 899535 910499 948345 961130 933645 1044812 2298098 2390789 1418995 1155019 747782 736971 907635 901591 942912 955642 995063 1001573 1125264 1118356 5166872 5393156 39.85 70.6 1
10:16:45 2024-01-23 717592 713275 214401 210196 345001 351821 378014 376067 240467 237395 291139 299745 332067 333325 4437056 4837215 6887771 6631088 1248480 1293970 320054 281242 300915 300487 357133 342451 331825 335518 225666 228836 737669 706735 1587962 1553643 476028 468778 680851 691835 867180 839381 898442 913159 952489 963921 930228 1038696 2300005 2399477 1317136 1156665 750240 735927 907635 904917 943582 957524 988962 1001573 1124731 1124809 5181739 5402638 39.85 70.6 1
10:16:46 2024-01-23 724108 711533 215128 208974 345840 353666 378424 375346 238747 238642 290345 298203 333039 333253 4436531 4808290 6873251 6640871 1241903 1291218 319510 281242 300988 299051 353241 342487 330822 333830 226942 228481 743469 707746 1652021 1552540 476103 472611 681818 691835 869645 839381 898526 913159 955264 963921 930228 1038479 2290459 2406801 1317206 1164331 752923 736875 904036 903629 947398 956848 987243 1004501 1129630 1125782 5211072 5398282 39.85 70.6 1
10:16:47 2024-01-23 722724 713178 214286 210389 344942 351713 378727 377040 238495 236767 292693 295045 332103 333469 4424309 4766475 6910553 6649882 1229530 1291181 320444 279925 304959 300697 353616 342523 331861 333830 227584 228481 738624 711061 1577988 1540017 472728 471611 681818 688824 867143 841270 897130 906527 953875 964629 926170 1034712 2287479 2406801 1340235 1159372 753422 734788 901438 907762 950090 956848 983126 1001076 1134899 1129041 5265478 5414628 39.85 70.6 1
10:16:48 2024-01-23 727421 713476 214108 210389 345626 351677 377518 374328 238684 236542 292155 296250 330920 333325 4430205 4754402 6853447 6659261 1250340 1290265 318567 281742 299920 300943 353920 342451 330786 333649 226942 227808 735765 701209 1601589 1554747 474749 471575 682786 685758 869645 847398 897130 903939 955264 969510 935637 1029423 2288849 2405094 1347911 1153376 753385 736352 900161 903629 952828 955678 982433 998152 1127958 1136833 5235420 5401333 39.85 70.6 1
10:16:49 2024-01-23 722724 713476 214254 210359 343042 354743 381196 374066 242288 237395 292656 294429 330876 333505 4433783 4713408 6854600 6650257 1253098 1291218 317163 281439 301170 299294 353920 345020 330554 333830 227584 227579 742368 700838 1596531 1558457 473963 473352 684098 687776 867143 846197 899757 903939 951105 972743 935301 1029423 2290733 2434461 1340235 1147340 755944 738266 898525 898044 954861 963912 987982 998752 1127204 1131201 5225988 5395763 39.85 70.6 1
10:16:50 2024-01-23 715366 713035 213694 210459 344456 351605 378871 373696 239381 237239 291696 298413 331888 336450 4427152 4740832 6808341 6649882 1271582 1291218 318534 281671 300211 299223 353206 342102 332832 333564 227584 228446 746369 699813 1603743 1567677 476103 468670 685701 688751 863388 843692 900703 907537 949444 965967 940064 1040137 2303278 2422891 1332203 1142414 749705 741718 906607 898148 950278 969196 995148 998827 1119180 1126293 5174744 5383777 39.85 70.6 1
10:16:51 2024-01-23 719363 714335 214604 209763 343458 351785 382274 377184 240100 238045 291696 296215 332103 333469 4427509 4738342 6803849 6649882 1271936 1296730 317092 281759 302024 299329 353206 342415 332832 333830 227423 227385 737668 702043 1600296 1567677 476103 468778 687568 691563 860909 842462 906979 907848 947426 965284 939398 1041692 2300005 2423521 1326553 1153339 752923 743182 910561 899429 946231 963766 993834 1000851 1115896 1125195 5143171 5395319 39.85 70.6 1
10:16:52 2024-01-23 715557 711533 214996 210277 345776 351785 381734 376282 242013 238010 292145 296613 329850 336139 4427152 4753961 6794504 6631124 1261091 1292854 319759 280845 302990 299576 354921 342451 333807 332783 226008 228446 746369 707746 1607661 1558457 475087 468814 685551 691835 862848 841768 906979 912475 947426 963885 936968 1044774 2295625 2408813 1322786 1157201 752923 740028 909150 902455 946231 964683 996713 1003898 1117925 1121558 5152251 5383777 39.85 70.6 1
10:16:53 2024-01-23 715070 713549 214397 210135 345958 351254 381123 378524 242154 237607 291696 295974 332103 338265 4427152 4774207 6836757 6631050 1248117 1291144 320954 280547 301554 300168 354634 342379 333807 332783 227584 228481 739119 711020 1586905 1555852 474749 467315 684727 691563 863388 841171 905043 912475 948272 963921 935637 1044774 2301511 2410665 1322786 1156375 751928 741598 909579 901061 946231 963122 994618 1003936 1122018 1121558 5162009 5402535 39.85 70.6 1
10:16:54 2024-01-23 714134 712535 214401 210308 345958 351749 381734 377751 238085 237642 291696 296406 332103 338265 4427152 4747856 6801252 6640320 1261091 1294889 319016 280779 300328 299223 355423 342451 333337 333293 226675 228092 738624 707746 1604125 1558457 475425 468814 686073 691835 862235 839381 903345 913159 948770 967074 936745 1047376 2301033 2421134 1330320 1153902 752923 744240 910303 898502 946268 967064 994430 1002467 1116044 1124809 5145233 5391468 39.85 70.6 1
10:16:55 2024-01-23 713261 711533 215000 210317 345958 351893 382274 376017 242253 238010 291701 296180 330345 335902 4427152 4756383 6808701 6631529 1253538 1291218 318980 280351 301768 299576 354921 342451 333301 332783 226675 228251 735765 709774 1613776 1558065 475425 468778 686110 694372 861623 839381 908598 914038 949630 963776 940306 1044424 2304317 2423959 1326553 1147340 750776 742316 908541 898868 946268 966641 994618 1001038 1119485 1124809 5143171 5393156 39.85 70.6 1
10:16:56 2024-01-23 716534 713544 214996 210166 344231 351821 382274 375981 238085 238010 291939 297025 335524 336925 4427152 4760606 6801365 6630848 1259296 1294889 319983 280779 300328 299540 352183 342451 333807 333564 226481 228251 737194 709774 1609853 1558457 475425 468814 685551 693088 864039 841620 910313 913629 947987 963739 936856 1047414 2300531 2407433 1332203 1155019 752928 738503 908541 904757 945596 964683 994555 1003220 1120413 1121595 5152590 5383777 39.85 70.6 1
10:16:57 2024-01-23 714875 712535 214996 210494 345958 351749 382004 377450 238119 238010 292145 297915 330345 338541 4427152 4770802 6801252 6631519 1255327 1291218 319016 280889 300785 299540 355423 342415 333301 332819 226675 228057 740053 708904 1609394 1558457 476103 472552 688632 694260 862811 841768 907551 914280 947279 963471 936968 1041692 2297259 2418795 1324670 1153376 751848 740108 910303 898374 946268 963912 994618 1002504 1118753 1124014 5152590 5383777 39.85 70.6 1
10:16:58 2024-01-23 713345 711528 214845 210131 343233 350688 378943 377751 242154 237607 291696 296575 331636 338541 4433514 4799811 6855461 6640227 1245458 1293970 320729 280832 302133 299540 354670 342379 333807 333275 227263 228961 744039 710434 1622432 1557634 475489 469543 682749 689654 866539 842366 903219 910198 950322 961094 933608 1048364 2297259 2386705 1413126 1156375 748642 736875 909187 903741 943545 959217 995300 1002999 1125264 1119937 5163330 5383777 39.85 70.6 1
10:16:59 2024-01-23 716422 711524 214401 210308 345529 351785 377697 376017 238119 237239 291284 297703 331636 333469 4430205 4825557 6868023 6631528 1245458 1291218 320019 281729 301810 300451 354304 342415 331001 336084 227584 228910 739119 707746 1585596 1555417 477462 468598 681781 694372 868991 839381 898405 913159 955494 962451 930154 1041484 2298228 2393918 1330320 1156665 749710 735922 910228 904880 943545 955606 992398 1003036 1127921 1121558 5163136 5398771 39.85 70.6 1
10:17:00 2024-01-23 721694 711483 214388 209187 344492 353920 378871 375453 238119 238748 291248 297548 330611 333397 4430205 4798014 6873251 6621746 1241903 1291218 319759 281242 300879 302002 356898 344730 331502 336400 227584 228341 732906 708395 1646839 1555417 477462 472909 682786 693310 870882 841454 896894 913159 956620 966650 932954 1040914 2297259 2406801 1326801 1164331 752923 737494 906989 904917 947361 955606 988146 1007440 1131233 1127374 5200476 5393156 39.85 70.6 1
10:17:01 2024-01-23 724355 711524 214397 210525 344982 354456 378907 377163 241978 238045 292803 295080 330841 333469 4427152 4750112 6911573 6631124 1227744 1292901 320219 282920 302477 300998 354634 345119 332149 333722 227584 228305 744919 711300 1607838 1540017 473400 472241 684690 690423 869608 841768 898368 911430 955457 964593 928141 1035486 2286333 2412595 1319020 1165160 753385 737921 905052 903902 950090 957524 986001 1003750 1132838 1127374 5241105 5393156 39.85 70.6 1
10:17:02 2024-01-23 721485 711492 214056 210530 344982 351857 377697 377184 238119 236507 293014 295974 329885 333541 4423995 4752157 6892719 6659979 1237177 1290899 320883 281530 299388 301463 354347 342307 332382 333758 226942 229192 741096 705222 1614569 1550996 473400 471881 680815 685721 872046 848601 898274 906510 957977 971602 931548 1035137 2287960 2397031 1322786 1156665 754458 735830 901438 906473 952828 955606 985300 1001038 1134484 1130674 5248694 5383777 39.85 70.6 1
10:17:03 2024-01-23 726629 713540 214401 210308 345714 353884 377697 374065 238153 236542 292145 296180 332571 332387 4417773 4726024 6876712 6659690 1252608 1292056 318392 282395 299775 300942 354921 344461 330786 335754 226942 228200 740053 699813 1601747 1555852 474411 473359 682786 686729 869645 848601 894291 903939 955494 970158 936968 1029423 2293993 2424969 1305837 1150614 755832 740668 902553 899955 955540 965275 985239 998115 1125264 1130674 5229883 5383501 39.85 70.6 1
10:17:04 2024-01-23 713394 713284 214056 211631 345474 350652 378979 374328 238153 236507 293169 295732 331869 337511 4420840 4670651 6821609 6659852 1252608 1296663 318017 281439 300381 300310 351893 345010 333207 333523 225938 227738 735322 701317 1620109 1557634 473064 472981 687082 687776 865913 846197 901567 903939 951068 973011 938030 1033626 2290733 2427564 1337853 1146120 754756 742463 899915 899892 954183 966372 990372 995240 1123668 1127410 5218245 5383777 39.85 70.6 1
10:17:05 2024-01-23 715490 714290 214251 209868 344492 351785 378943 373208 238153 237274 291733 297563 332103 335938 4424190 4728714 6847679 6678165 1269762 1291218 319087 283764 299811 301119 353171 342343 333067 333830 227906 228286 734336 697814 1622166 1567677 476103 468376 685664 687252 863425 847398 903382 907537 948039 964593 940805 1038659 2300005 2418370 1330320 1144077 749921 742915 908268 897227 947361 966641 992398 1003936 1116044 1126403 5143171 5383777 39.85 70.6 1
10:17:06 2024-01-23 714441 711528 215307 210343 343453 351893 382004 376317 242253 237808 292241 297705 332931 336707 4430693 4751782 6801606 6631124 1266498 1290909 319484 281242 300328 300204 355889 342487 332832 333595 226675 227703 745771 705726 1591481 1562889 475764 468850 687082 691835 862235 841496 909682 912512 947426 963921 938115 1041729 2300005 2416021 1349830 1153923 751848 741754 909187 902827 946383 965275 992398 1003936 1117961 1124809 5135827 5379308 39.85 70.6 1
10:17:07 2024-01-23 713520 711533 215032 209984 343418 350688 380602 377184 240065 237561 291441 297525 332067 338395 4430693 4756135 6794228 6645340 1253818 1292854 320254 280814 300559 299576 354670 342451 333807 332315 225973 228446 743469 709774 1592630 1558065 475425 468778 686812 691835 862129 841171 904707 913016 948770 963921 936302 1044812 2293756 2416021 1328436 1151736 751848 738211 909005 897971 946268 965275 991656 1003936 1117133 1124809 5126234 5383777 39.85 70.6 1
10:17:09 2024-01-23 713014 711269 215000 210170 345840 351569 382019 376897 240100 237904 292423 296110 332067 336780 4424223 4751883 6799349 6636079 1258399 1293698 319983 280779 301768 299611 354921 342451 333807 332819 226516 227773 746369 707746 1629591 1558457 475087 468778 686073 691835 862129 841496 904856 913159 948770 965284 936989 1044774 2296738 2403389 1328436 1154744 750776 736018 908931 899595 946383 962515 995337 1003936 1120413 1121595 5140945 5388795 39.85 70.6 1
10:17:10 2024-01-23 713520 713451 214790 210284 346374 350580 381568 377608 239764 237466 292073 297987 332031 337366 4430205 4761972 6836082 6640503 1248117 1291181 321025 281207 300523 300451 354921 342415 333807 332855 227584 228481 740569 709774 1587262 1555852 475425 468046 683829 691835 863425 841171 905043 912512 948308 965967 935637 1047915 2295395 2407469 1328436 1153376 751848 738539 907896 898644 946268 963912 994592 1002999 1118790 1121631 5126234 5385707 39.85 70.6 1
10:17:11 2024-01-23 715515 713711 214969 210026 345953 351677 382128 375310 239764 237869 291585 296250 329885 335428 4436531 4756383 6796955 6631205 1259296 1291218 319051 280893 300574 299576 352183 342451 333018 332855 227026 228092 738624 707746 1606704 1558457 475425 468814 686110 691835 860909 842054 907626 913159 948770 963921 936968 1043956 2297259 2413374 1326553 1155019 751848 740144 909654 898644 944643 961121 996792 1003750 1123668 1121558 5166428 5395763 39.85 70.6 1
10:17:12 2024-01-23 714535 711346 214897 210350 346937 350508 378547 376654 242253 237274 292145 296006 330884 338504 4427152 4792965 6850300 6640503 1247741 1291218 320847 281313 304218 300451 352183 342379 333807 333830 227423 229157 733319 709266 1585934 1555852 475087 468010 684167 691835 865913 841233 905043 913159 952893 963921 935637 1047831 2297259 2390215 1422907 1155842 748852 737921 910855 904384 944924 961121 996792 1006619 1128810 1124360 5170726 5401763 39.85 70.6 1
10:17:13 2024-01-23 716571 711342 215005 210490 345010 351821 378302 376367 240065 237607 291877 298501 335488 333541 4433367 4825204 6868060 6631124 1247741 1290946 319510 281759 302024 300908 354268 342415 331861 333866 227263 228836 740569 706735 1594482 1555852 476329 468778 681818 691835 867143 841496 898109 913159 953875 963204 932954 1043213 2298371 2397581 1313370 1156390 750776 736875 910632 904991 945034 960091 994468 1006656 1130871 1125496 5174744 5406023 39.85 70.6 1
10:17:14 2024-01-23 723293 711497 214401 209558 345001 353920 378641 375453 242083 238080 291972 295767 330611 335168 4427047 4773965 6864024 6612367 1237043 1289313 319535 281321 302990 299051 354921 344497 331323 333830 227263 228165 743469 709774 1604121 1547041 475425 473687 682514 693802 870063 841171 898405 913159 956620 968703 934308 1039961 2294951 2405094 1328720 1161811 752385 737494 909504 904721 948926 960128 991672 1007053 1131675 1129562 5183371 5393156 39.85 70.6 1
10:17:15 2024-01-23 725795 713044 215303 210019 344973 353993 378655 376475 238119 238783 291815 297705 330876 333397 4427152 4794292 6873251 6621746 1240131 1291218 320504 281671 300328 299540 353772 345020 331323 333830 227423 228801 738624 709266 1618942 1553643 476555 473687 682786 693802 870882 839381 898405 913159 956620 966650 935637 1041484 2297259 2406801 1328720 1166607 755158 737773 909579 910580 950444 960237 988775 1009689 1131675 1128394 5181739 5402535 39.85 70.6 1
10:17:16 2024-01-23 723808 711533 215606 210170 344973 354743 378389 376053 242083 238783 291733 297077 330841 333433 4427580 4804974 6878336 6612367 1241903 1289313 320019 281474 300067 299540 353737 342523 331789 333830 227263 228481 742019 706735 1634879 1553643 476365 472981 682514 693802 870882 839381 894180 914317 956620 965967 934308 1038696 2298228 2406356 1326553 1160514 752385 736838 911604 907080 946231 960237 994618 1006007 1127921 1126403 5175942 5405195 39.85 70.6 1
10:17:17 2024-01-23 722780 711533 214107 209807 343489 354743 378907 376353 238119 238783 291696 297495 330911 333433 4427152 4784284 6863172 6612179 1240131 1291181 320019 281786 302561 299576 353241 345020 331789 333866 227584 228836 743469 707746 1620919 1553370 476402 473687 682786 693802 870063 841171 899720 915106 956620 966650 935654 1041258 2301033 2404399 1336396 1159966 753999 737981 911529 907425 947734 955642 993200 1009613 1127958 1125047 5170460 5380764 39.85 70.6 1
10:17:18 2024-01-23 723808 712531 215009 209687 343493 354994 378389 376053 242083 238783 291939 297495 330876 333433 4430205 4795350 6873251 6626395 1240131 1291181 320019 281671 302426 299576 353241 345020 332328 335754 227584 228481 734336 709774 1616342 1549237 476103 473687 682514 693802 870716 841171 899720 913159 958473 968557 936989 1041371 2298677 2405549 1330639 1161622 753003 736097 909187 906473 947540 955678 991785 1009670 1127994 1130399 5172232 5393156 39.85 70.6 1
10:17:19 2024-01-23 723808 711528 215005 209833 345714 353956 378604 375453 238119 238045 291670 296006 330345 333397 4427047 4787209 6878612 6607389 1241016 1290946 319277 281707 300328 299576 353737 345020 331556 335754 227423 228481 743469 707746 1601821 1553643 476365 474021 682786 693802 870716 841982 900728 915666 957903 966613 935504 1041409 2300531 2412595 1326801 1165715 753683 737736 908931 906473 949088 955642 990885 1009670 1132875 1127410 5182855 5394832 39.85 70.6 1
10:17:20 2024-01-23 723808 710455 214849 210530 343033 353920 378353 376582 241978 237677 292182 296242 330611 333505 4430755 4785020 6878360 6621746 1237080 1291181 320019 281671 303395 299540 352183 345264 331592 333830 227584 228481 744919 709774 1586808 1548139 476103 473687 685172 693617 872084 841768 900953 913517 958348 969352 934160 1041371 2296738 2406356 1336396 1165990 753469 737921 906978 904917 950053 955606 988962 1007515 1133679 1129077 5218522 5394832 39.85 70.6 1
10:17:21 2024-01-23 721241 711528 214242 211046 345461 351893 378943 377787 242288 236577 296237 297077 330380 333505 4423995 4754687 6910553 6640743 1231320 1291218 322000 280779 302024 301436 353884 344254 332364 333830 225781 229192 735765 709037 1587931 1552452 474508 472320 681781 688641 871464 846569 902127 911543 959264 970158 931622 1037000 2291681 2406801 1328720 1162675 757241 737886 904036 906473 951632 957524 988221 1006007 1132875 1129041 5244853 5393156 39.85 70.6 1
10:17:22 2024-01-23 721241 711533 214247 211189 344973 351893 378677 377486 238153 236542 296411 295732 335252 336161 4417773 4747930 6912674 6684143 1234260 1287449 322036 281439 301170 301401 353884 342523 332868 333830 227584 228734 749769 707746 1592385 1547692 474074 471430 681993 689441 872084 846569 899673 908832 958657 972064 933645 1035449 2288849 2400262 1324670 1161022 755832 735830 904036 908907 952828 955606 986001 1001337 1136320 1130747 5255992 5389310 39.85 70.6 1
10:17:23 2024-01-23 725870 713549 214393 210534 343213 354994 378871 374328 238849 237274 292182 296250 330841 332892 4423995 4722667 6863944 6640607 1251309 1291218 318088 282567 301170 301401 354921 345290 331037 335646 228067 228341 740053 700314 1588199 1557791 475425 474211 685701 687776 870882 848601 896797 909654 956620 972324 938066 1033429 2293993 2427564 1322963 1152556 757299 740412 900800 902621 958629 966641 986038 1000325 1124658 1135557 5229883 5383777 39.85 70.6 1
10:17:24 2024-01-23 716534 713040 214101 211516 343458 351785 379015 375789 238884 236342 296164 297113 331636 337242 4421164 4661475 6817299 6668639 1257119 1291218 320254 282567 301085 302070 353703 342343 333771 333722 228228 228791 737194 704339 1608159 1566224 474411 470214 686110 688950 865913 850410 907626 907799 949970 970195 940805 1040951 2298371 2416021 1413126 1140790 752923 742915 905127 900630 952828 964656 992398 998152 1123668 1127410 5186834 5379938 39.85 70.6 1
10:17:25 2024-01-23 718419 713544 214880 209872 344527 351893 382004 374328 242458 238558 291944 296905 335252 335464 4427047 4747057 6791801 6640974 1271582 1296663 318321 282893 302024 300802 355926 342343 333193 333794 228067 228146 734336 700314 1601417 1567677 478484 470285 688055 691835 867119 846569 904632 911680 948345 964629 943554 1044774 2304360 2423521 1326553 1149795 750776 742915 909987 897336 947398 965957 994592 1001611 1118827 1126133 5141560 5389310 39.85 70.6 1
10:17:26 2024-01-23 712633 711528 214397 210347 343458 351591 381196 377823 242083 237476 292035 296145 331655 338577 4423995 4770802 6831885 6645731 1250415 1292976 320883 281530 302880 300766 355638 342343 333807 333324 228228 228836 743469 710790 1625455 1557352 475425 468584 686639 693802 864686 841270 904782 913159 950359 966650 935338 1049430 2296738 2397031 1328436 1153376 750856 738503 909187 903225 948743 963195 998287 1006686 1127662 1121558 5155674 5383777 39.85 70.6 1
10:17:27 2024-01-23 716566 713784 214401 210534 345529 351749 378835 376618 238597 237274 292145 298084 332103 336176 4427152 4812837 6886144 6631392 1245458 1292976 320326 281724 302024 300872 355085 342487 332041 336193 226942 228766 740569 706363 1605197 1557634 477920 471539 682786 694789 870882 841768 901716 915756 956620 966381 932842 1043213 2300005 2397581 1332203 1159966 752385 737921 911843 908134 946268 955642 992398 1005969 1131225 1126403 5163212 5393156 39.85 70.6 1
10:17:28 2024-01-23 722780 712779 214849 209807 346664 353956 378871 376317 238153 237974 291289 297806 330345 333397 4421172 4830479 6889784 6631392 1247741 1291218 322189 281707 302268 301224 354233 342379 332832 335718 227423 228945 748452 707746 1586610 1555852 478826 468778 682786 691835 869645 843692 905043 915106 955228 965284 935637 1047164 2301965 2394182 1417039 1156665 751848 737921 911924 903902 944643 961121 998213 1007440 1129594 1124809 5171428 5393156 39.85 70.6 1
10:17:29 2024-01-23 719707 712775 214703 210343 345565 354707 378871 376618 238153 237642 291815 298049 330841 333433 4433783 4818483 6885301 6636283 1247741 1294780 320990 281636 305069 301365 354268 342343 333572 335754 227584 229192 748452 709495 1609880 1555852 476703 468778 682786 694789 869645 843692 905155 915756 956620 964602 935637 1047831 2300005 2395881 1335969 1159140 750776 737921 913219 907762 946268 961157 996792 1006686 1129323 1124809 5164044 5393156 39.85 70.6 1
10:17:30 2024-01-23 719633 712775 214703 210490 345565 354994 378871 376618 238153 237808 291648 299564 333400 333217 4430693 4832542 6887957 6631124 1245458 1291181 321025 282284 302085 300173 354020 342415 333572 335961 227263 229192 739119 707746 1586948 1553643 477041 468778 682786 693310 869645 843095 900741 915756 955942 963921 935637 1049327 2300005 2394182 1335969 1158314 750776 737921 912572 906473 946268 961488 995337 1005969 1127958 1124809 5166986 5383777 39.85 70.6 1
10:17:31 2024-01-23 719670 711264 214401 209868 345556 354994 378655 377234 240437 237798 291345 297666 333039 333289 4424223 4825482 6876712 6621746 1247628 1291181 320764 281742 302561 301401 354304 342415 332562 335754 226942 228996 744039 707240 1607929 1553643 477077 468778 681818 693802 869645 841233 902395 915756 957572 963921 934308 1044812 2300005 2397309 1324670 1159140 750776 737407 911740 907612 945596 955642 992435 1005969 1127958 1126403 5170754 5383777 39.85 70.6 1
10:17:32 2024-01-23 721753 711528 214630 210225 347665 351605 378583 376475 238085 237702 291103 298569 332031 333289 4417773 4814227 6877496 6612367 1242790 1291181 320019 281671 300879 300451 354836 342487 330500 335754 227263 228641 739119 706735 1598854 1554943 477041 468778 682786 691835 869028 842462 903680 915106 953839 963921 933608 1047654 2296738 2391879 1328436 1158028 750320 737397 910407 905829 945596 962515 995300 1005969 1127994 1124809 5164044 5394417 39.85 70.6 1
10:17:33 2024-01-23 722447 712951 214484 210026 346928 351713 378691 376439 240100 237667 291103 298569 331960 333469 4411488 4808599 6873712 6631124 1245962 1291181 320764 281242 301914 301119 353206 342379 333572 335754 227423 229192 726653 707746 1612644 1553643 476703 468742 682786 691835 869028 843729 900741 913159 956620 963921 934308 1047085 2300005 2390789 1337853 1158314 750240 737397 913256 906473 944924 961121 997539 1008278 1127958 1124809 5166428 5395484 39.85 70.6 1
10:17:35 2024-01-23 718614 711342 214769 210359 347920 351641 378691 376439 238650 237843 291585 298501 329850 335684 4423995 4811534 6867280 6631124 1246851 1291218 321025 281777 302561 301365 354801 342379 332784 335718 227423 229157 740569 707746 1602205 1558065 477077 468814 682786 693802 869645 844178 904398 915756 956620 965284 934308 1044849 2300005 2397105 1328436 1161848 750776 737921 912572 907612 946268 961121 996755 1007477 1127958 1128394 5185636 5393234 39.85 70.6 1
10:17:36 2024-01-23 718614 712903 214933 210684 345560 353920 378583 376654 238650 237798 292702 298919 330345 333505 4424228 4812837 6892593 6631124 1247741 1287449 321025 281707 302212 301365 354268 342451 332598 336229 227423 229192 734769 707240 1601818 1553643 477077 468850 684241 693802 869645 841233 905043 917058 956620 965284 932954 1044774 2298228 2390141 1372859 1156665 750856 737930 912572 905829 945596 963231 998250 1009651 1131564 1125195 5171043 5386330 39.85 70.6 1
10:17:37 2024-01-23 718614 711487 214401 210490 345498 354703 378547 376582 238684 238010 291389 297804 332895 333469 4421164 4816975 6883517 6626354 1244149 1290946 321369 281707 300328 301154 353985 342415 333807 335754 227584 229905 739119 707746 1621080 1556958 476703 468814 682786 691835 869028 843458 905043 914280 955942 963921 936989 1049364 2300005 2394182 1374778 1159691 750776 737921 912572 905186 947659 965694 1000317 1007328 1130871 1124663 5168983 5388795 39.85 70.6 1
10:17:38 2024-01-23 717081 710422 214635 210499 345520 351929 378317 376353 238747 238010 291733 297699 329885 333469 4427580 4818683 6873437 6612104 1245458 1291218 320990 281671 300559 301365 354836 342523 332598 335754 227584 229192 740569 707240 1597556 1553643 478518 471575 682514 694789 870263 841768 904510 917058 956620 965284 934308 1044774 2298228 2390789 1318913 1159140 750776 737773 915520 908795 946231 962370 997390 1009689 1131675 1124663 5155826 5389580 39.85 70.6 1
10:17:39 2024-01-23 714535 711142 214397 210499 347911 351074 378907 377787 238119 237642 296424 297528 331636 337584 4423995 4792688 6845275 6621700 1245962 1290946 322000 281671 301804 301365 352218 342138 333807 333830 225781 229192 744039 709774 1587286 1556958 475425 468742 684241 691835 867143 843458 904856 913159 953912 965284 938327 1050113 2300005 2392247 1424864 1158578 750776 740112 912831 904805 947020 963013 1000317 1008967 1127086 1124014 5140831 5384937 39.85 70.6 1
10:17:40 2024-01-23 716571 712438 214854 210525 345283 351857 378317 377184 238153 238010 291948 298989 335488 335464 4420840 4812837 6858252 6617023 1241903 1291181 320539 281804 302776 300487 354339 342523 331825 335754 227584 228519 740569 705726 1611373 1553643 477114 472981 682514 694789 870716 841768 901716 915756 956620 965967 935637 1043250 2304044 2397031 1326553 1159966 750776 738008 912831 907425 946231 955642 995374 1007202 1131564 1126256 5166428 5394921 39.85 70.6 1
10:17:41 2024-01-23 719707 711533 214397 209695 345520 354743 378907 376053 238119 238783 291696 297148 330841 333397 4423995 4794292 6873251 6645995 1240533 1290265 320504 281676 300879 300487 354020 344497 331861 335754 227423 228836 743469 707240 1628182 1553643 477466 473687 682786 694789 871333 841768 899757 915756 955999 966504 936745 1042783 2300531 2410853 1326801 1164942 755078 739582 908931 907500 950278 961085 994581 1010390 1132875 1129998 5189176 5393156 39.85 70.6 1
10:17:42 2024-01-23 723596 710994 215303 210499 345461 354994 380928 375489 242083 239153 292035 298023 330876 335205 4417773 4775747 6854600 6621925 1235284 1290265 320504 281671 300820 299576 353206 345544 331825 333830 227423 228200 744919 709774 1588649 1546592 476103 474357 684454 694789 871406 841768 902696 916889 959153 971449 936228 1042934 2298677 2411242 1326801 1162675 753534 737921 909187 908296 949416 961121 991785 1010115 1134484 1130674 5191246 5394832 39.85 70.6 1
10:17:43 2024-01-23 723808 710450 215000 210534 344973 354994 379015 376618 242048 238080 292182 297077 330380 333469 4420840 4759704 6897303 6597933 1230443 1287449 319759 280814 300820 300908 354420 345544 332598 333830 225973 228836 743469 710790 1571869 1544397 474337 474021 682786 692596 872046 844127 902057 911680 957903 971449 934123 1040591 2290733 2406801 1340235 1163503 758869 737921 905963 907117 953706 960237 988962 1007515 1133679 1130802 5194970 5389310 39.85 70.6 1
10:17:44 2024-01-23 722266 710957 214401 210863 344969 351929 378713 378356 242218 237274 296657 295286 335216 336273 4411475 4744556 6906648 6631124 1227744 1287449 322000 280779 305069 301401 351893 342559 332868 333830 227584 228519 734336 707746 1596734 1544397 474749 471987 682675 690423 873983 847251 900840 910275 961382 972829 934271 1035524 2287217 2406801 1324670 1159335 756909 737519 903999 907812 954861 955642 986038 1001337 1136320 1132348 5254029 5383777 39.85 70.6 1
10:17:45 2024-01-23 724108 712535 214393 210534 343453 354994 378943 373208 238153 236908 292241 296215 330841 332892 4414622 4701568 6835950 6640758 1251309 1287449 317163 282567 301170 301154 352183 345581 331323 333830 227584 227738 742368 699831 1606919 1557358 476103 474284 687653 689618 869608 848528 903531 908444 953912 975766 940805 1037277 2290733 2431009 1322786 1147796 758101 740376 899841 899632 957950 964584 988962 1000325 1124658 1133149 5211072 5374399 39.85 70.6 1
10:17:46 2024-01-23 715478 711528 213720 210859 345010 351821 378979 374328 238884 237073 292182 298049 335252 336486 4414622 4708543 6817299 6649882 1264323 1291218 319570 281460 301280 302319 354921 342451 333591 333613 228228 228590 734336 698313 1614932 1567337 476103 470359 686676 689932 864686 848601 906339 909817 952819 970158 943554 1041729 2303809 2412595 1295201 1140790 751848 742989 907251 902455 950090 964728 995337 1001038 1122076 1128243 5149319 5376101 39.85 70.6 1
10:17:47 2024-01-23 717594 712540 215005 209877 345287 351929 382004 374364 242288 238609 292419 297148 330345 335464 4411678 4740302 6779997 6621670 1265718 1291218 317092 282660 302305 301117 357150 345872 333555 335718 228067 228341 735765 701317 1606294 1570684 478143 471502 688055 691835 865913 847775 907627 912512 948308 966467 945892 1047085 2302724 2423521 1386962 1150100 752385 742915 910632 898607 949144 965957 997502 1004501 1122076 1127410 5135827 5374399 39.85 70.6 1
10:17:48 2024-01-23 713247 711528 214854 210196 343493 351460 378979 377823 242154 237677 292182 297915 331170 337584 4411678 4734265 6789664 6612142 1251999 1292901 320776 284014 303703 301614 355889 344389 333807 333414 228228 228695 734336 709774 1595156 1555852 475764 470543 688632 693802 864686 842462 906755 918362 951068 964593 936701 1050862 2300005 2399983 1309668 1155019 750776 742316 909987 903261 948743 963912 998287 1007477 1127958 1124014 5154638 5383777 39.85 70.6 1
10:17:49 2024-01-23 715552 710450 214397 210530 345323 351893 378907 376618 238153 237274 291733 298954 331636 333505 4420840 4800151 6864373 6631501 1245345 1292976 320622 281530 302666 301224 356934 342307 332652 334252 226942 228836 742019 707240 1590011 1553205 477077 468850 682786 693802 872121 840638 902209 917058 956620 964602 934308 1044849 2300005 2399946 1322786 1159140 751848 737397 911924 906473 946690 955678 993200 1010390 1131233 1129041 5179155 5385467 39.85 70.6 1
10:17:50 2024-01-23 721988 711264 214401 210525 344982 354743 378943 376618 242013 237843 292246 295320 330689 333469 4411475 4784844 6867280 6621960 1228983 1292976 319368 281530 303740 300451 354670 344534 332562 333830 227959 228376 738624 710282 1591598 1540017 475425 473766 684098 691835 871370 843692 901075 913159 956748 970195 931659 1038733 2290459 2406356 1319020 1164331 755683 737921 905052 907500 952828 955606 988687 1006760 1138775 1130638 5258099 5383777 39.85 70.6 1
10:17:51 2024-01-23 722743 713275 214251 210560 343493 353956 378604 375489 239226 237274 296411 296285 335052 333433 4414622 4736963 6893804 6650392 1240732 1289303 321441 281671 299920 301824 354198 344352 333536 336229 227263 229192 733319 705222 1639253 1548792 474749 472575 682786 687739 873880 848601 900488 908832 958779 975766 936968 1039961 2290733 2406356 1330320 1155019 755832 738018 903084 908795 955540 963912 986740 1003936 1134484 1137167 5229883 5391468 39.85 70.6 1
10:17:52 2024-01-23 723293 711528 214393 210534 342708 355496 381123 374293 238815 237773 292595 296215 330911 333361 4437552 4728407 6866490 6650087 1251309 1289303 321717 283254 300806 301788 353171 344984 331789 337144 228228 228446 746369 698313 1594527 1555852 475425 474357 685701 689765 871296 848601 902621 907812 957977 975766 940064 1035449 2297259 2434461 1330639 1150026 759413 744496 901270 903902 959310 964584 988887 1002467 1127921 1137167 5231679 5374399 39.85 70.6 1
10:17:53 2024-01-23 713357 711492 214401 211516 344487 351785 381159 376582 239381 236507 293010 299564 331924 337972 4411564 4660077 6818053 6650492 1254890 1291107 319535 282598 302157 301224 353884 344497 333807 333830 226481 228481 742912 702323 1607157 1558065 472842 472981 688055 687776 867143 851014 907626 907537 953839 973340 944896 1040703 2293993 2425241 1413126 1144077 754756 742879 903999 900997 954861 964584 992398 1000325 1125264 1130674 5199685 5383777 39.85 70.6 1
10:17:54 2024-01-23 716534 712531 214393 209837 345268 351821 382004 376383 240775 238668 291959 301503 332067 336304 4418118 4735731 6810722 6650257 1262517 1294778 320019 282585 301170 303240 354921 342415 333807 333541 227906 228801 735765 698313 1618405 1562889 475828 468778 687082 687739 865913 851014 908993 907799 950359 971565 940805 1043979 2297259 2416021 1411170 1140790 753408 742316 907710 901944 952828 964656 993848 1000325 1125264 1129004 5175458 5383777 39.85 70.6 1
10:17:55 2024-01-23 718065 711492 215334 210312 347920 351569 380833 376917 238713 238607 292000 297666 332535 337843 4414791 4727313 6801252 6650492 1270007 1291181 317092 282634 302133 301365 354268 342451 333337 333830 225973 228481 735765 699831 1605059 1567677 477077 468814 688055 691901 867143 847398 907626 911791 950359 964399 945568 1044812 2306558 2425241 1322786 1150614 752385 745024 910632 898374 949416 966641 995300 1004464 1122039 1127999 5111635 5374399 39.85 70.6 1
10:17:56 2024-01-23 715348 712433 215119 210253 346937 351749 383012 377608 239764 237869 292620 299333 332769 337438 4405250 4742858 6772955 6621746 1262890 1291218 319051 281304 300785 300451 353206 342487 333337 333275 227026 228411 742912 706735 1585353 1558457 476059 471539 688055 694789 864686 843692 910049 914242 948308 968018 940768 1047338 2300005 2416021 1332203 1155019 753461 740412 911604 901268 948743 965694 1000423 1006686 1125264 1124809 5145233 5383976 39.85 70.6 1
10:17:57 2024-01-23 713233 710268 214924 210359 346937 351605 382128 377572 239764 237904 292155 296905 335452 337511 4424084 4737732 6818053 6622032 1248117 1291218 320990 281439 302446 301365 353737 342487 333807 333559 226675 228961 734336 709924 1620821 1556958 476103 468814 686595 694372 865913 843058 908310 915756 952415 964363 938030 1050862 2300005 2399983 1332203 1155842 750776 738175 910228 904642 950090 965275 1001137 1007477 1130395 1124809 5156914 5386330 39.85 70.6 1
10:17:58 2024-01-23 717433 711305 214897 210354 347920 351713 378871 377751 238119 238010 293205 299179 332103 337511 4417773 4817435 6869267 6621469 1244866 1291181 321738 281636 301768 301365 353206 342379 333807 334261 227584 229192 742568 707746 1586610 1553643 477077 468742 682786 691835 870882 843766 906058 916407 956620 965284 936302 1050862 2300005 2393913 1341619 1159140 750781 738018 913219 907500 946268 962169 998250 1009613 1133249 1128394 5155636 5386330 39.85 70.6 1
10:17:59 2024-01-23 721581 711492 214996 209837 345045 354994 378619 376174 238153 238010 291284 296798 330611 333289 4417773 4785020 6864373 6612546 1239650 1290265 320504 281707 302232 300451 354304 345264 331825 335754 227584 229157 743469 709774 1644290 1553643 477114 474357 684727 695554 872605 841233 902358 916894 957424 964629 936968 1041920 2300005 2412595 1330639 1165990 755832 735462 907785 908795 951632 964973 994468 1013306 1134373 1132806 5177875 5389310 39.85 70.6 1
10:18:01 2024-01-23 724791 710450 215503 210525 345470 355245 378943 376582 242083 239179 292246 296575 330841 333433 4417773 4767362 6864813 6612143 1231227 1291144 320504 281439 301489 300416 354921 345020 332832 336198 227745 228801 752410 711300 1604824 1544397 475764 474357 685214 693802 872605 843692 902121 915106 957424 970195 934308 1043330 2290733 2409140 1324670 1165990 755645 739908 913283 908795 956430 963313 993125 1010999 1134373 1134414 5192260 5386330 39.85 70.6 1
10:18:02 2024-01-23 722724 710378 214393 210859 343458 353630 378619 378524 238153 236542 296260 296215 335524 335428 4417773 4734359 6913049 6631088 1236025 1287471 321738 281671 300381 301999 354670 344461 333067 335754 226942 229227 736683 704945 1595925 1548792 474749 472945 682301 689530 873880 848601 898405 909556 959494 974387 936302 1038479 2287960 2405094 1330320 1159684 758407 737736 905052 909053 956863 962961 990885 1005295 1136818 1133951 5244528 5383777 39.85 70.6 1
10:18:03 2024-01-23 723289 711387 214397 210828 343493 355747 381159 374364 238153 237274 293010 295767 330841 333397 4405250 4698227 6835950 6631124 1249485 1290092 318534 282963 300879 301824 354921 345544 331556 333830 225973 227773 733912 698313 1585031 1555852 475764 474357 687082 690817 871501 850410 904361 907848 956620 975766 940768 1035486 2296246 2429837 1332203 1153079 757150 742125 905052 903792 956863 969379 985964 1002504 1127958 1138596 5226149 5374399 39.85 70.6 1
10:18:04 2024-01-23 719435 711533 214397 211154 344982 351893 382274 376354 238119 237607 297064 295045 330345 336450 4405250 4664478 6818053 6650371 1253098 1289277 319016 281742 302024 301774 354384 345508 333337 333830 226640 228446 744341 701209 1585704 1556958 474749 474357 688055 690854 869028 848601 906979 906527 956891 977667 945006 1040955 2294484 2439060 1326553 1149757 757690 742622 904717 905402 959310 964620 993724 1003182 1127123 1133951 5218522 5364743 39.85 70.6 1
10:18:05 2024-01-23 713516 713040 214092 210948 345529 351821 378943 373768 238884 237607 292373 298049 332103 335938 4408395 4699177 6807973 6649989 1259814 1292012 320504 281746 301810 302991 353884 342487 333807 333830 226481 229157 732906 699712 1611981 1558457 474411 468814 688055 687812 865913 850339 908310 908296 954100 974897 940658 1046425 2294484 2422891 1415083 1147340 759558 742124 903764 899410 956863 964656 992398 998189 1125190 1130674 5192260 5374399 39.85 70.6 1
10:18:06 2024-01-23 715224 711533 214845 209842 345252 351893 378979 373768 238153 238045 292145 297806 335452 335938 4408395 4720574 6779997 6640871 1268270 1289313 317092 281707 302195 300802 354020 342487 333807 333830 225973 227738 751705 701317 1601930 1566224 477077 471539 689519 693802 867736 848379 912747 913049 953496 969388 943370 1049177 2303809 2421531 1305971 1153376 755078 745098 912572 902455 948743 966568 1001137 1006656 1125264 1124809 5143171 5374399 39.85 70.6 1
10:18:07 2024-01-23 712507 710689 215005 210490 343493 351501 378871 376654 238153 237607 296424 298014 331636 336998 4414622 4792688 6864813 6621746 1244149 1289956 321025 281242 300328 301401 353206 341861 333807 335754 227263 229192 737669 707746 1624122 1553643 478143 471881 684690 693877 869608 845143 903233 916124 956472 965138 937658 1048579 2298371 2393433 1337853 1159691 751848 737921 914377 907762 946383 961121 997502 1007515 1130395 1126403 5154638 5381082 39.85 70.6 1
10:18:08 2024-01-23 719670 709415 214401 209687 345525 354994 378389 376618 238119 238045 291248 297148 330310 333397 4405363 4794521 6854325 6602988 1241903 1291181 320019 281313 304378 301154 354339 342523 331825 335754 227263 228836 730048 706363 1603844 1555417 478826 472836 683215 695777 873325 843564 903416 918362 957082 966650 935637 1046628 2297259 2406801 1307720 1162451 754756 737921 910632 908907 948743 961121 991785 1011870 1134484 1130674 5170612 5374399 39.85 70.6 1
10:18:09 2024-01-23 723293 709411 214849 210499 345461 354994 378907 376582 242013 238045 296351 296868 330611 333469 4399061 4766201 6845275 6602988 1233075 1287141 320019 281671 303451 299576 352183 344534 331825 335573 228228 228945 734336 710790 1617949 1547692 476103 474211 686188 695777 874605 843422 898252 915756 959190 971529 935654 1040211 2288849 2410885 1330639 1165715 753385 737944 909187 908407 950090 955678 991785 1009670 1134484 1130711 5181739 5377522 39.85 70.6 1
10:18:10 2024-01-23 722535 709943 215005 210317 344973 354994 378619 376317 242083 238783 292182 297077 330841 333433 4408519 4757499 6864537 6602988 1238362 1289313 319734 281671 304134 300625 356898 345290 332311 336430 227745 228855 744919 709774 1593009 1548792 477462 474247 685664 695283 873224 842891 899465 917058 959225 970158 936782 1043250 2295625 2412595 1338316 1165990 756909 738503 908914 907500 953505 955678 991785 1012619 1134484 1133149 5218522 5374399 39.85 70.6 1
10:18:11 2024-01-23 719707 710419 214247 211194 343484 353920 378568 376618 239250 237073 296525 296215 330611 335464 4408519 4729385 6891902 6612142 1231191 1291011 322692 281495 301804 302636 354885 342379 333699 335718 227906 230086 746116 707746 1614626 1549237 474749 473352 684167 689838 874500 848329 902683 912978 963043 975766 936989 1039999 2290733 2403389 1328436 1156390 757989 737921 903999 907812 956826 963912 988962 1003750 1137126 1135557 5235548 5379938 39.85 70.6 1
10:18:12 2024-01-23 724108 712535 214393 210534 344487 355496 381196 374400 238849 237808 292182 297077 330911 333217 4408432 4697470 6835950 6641005 1251636 1291137 318910 283091 301768 301259 355387 345363 331377 336430 227906 228165 736731 698313 1587555 1557634 476103 474357 686110 690817 872084 851014 905043 907576 955999 975766 940805 1035486 2294951 2425241 1325096 1151736 758996 742316 904036 904917 959310 968009 988925 1003659 1130431 1134824 5216028 5370566 39.85 70.6 1
10:18:13 2024-01-23 719707 711524 214401 210490 344734 353956 382274 375453 238153 237642 296735 294429 330876 335464 4405250 4673050 6830624 6640825 1249026 1291137 318651 282391 301987 302141 355387 344984 331556 335754 225938 228446 736731 700314 1600409 1557352 476103 474065 687616 689802 871370 850742 900741 908832 957977 977838 942242 1035486 2293993 2434461 1338316 1149795 759071 744496 902718 903629 960274 964656 991078 1003220 1127958 1134304 5213997 5365020 39.85 70.6 1
10:18:14 2024-01-23 715490 711528 214397 211703 345465 351893 381736 375453 238153 237808 296904 297077 330345 337183 4399061 4654979 6837906 6631392 1252608 1289303 319016 282598 300067 301859 352218 346304 332275 333830 226605 228127 738140 700314 1590912 1558457 475425 474357 687785 690854 869645 848601 905043 909172 956620 973642 942885 1037739 2293315 2434461 1309603 1150614 759071 744496 902553 903902 959310 964620 990372 1001263 1127958 1135557 5210261 5365020 39.85 70.6 1
10:18:15 2024-01-23 714441 711524 214401 211668 345465 351857 382274 376017 238153 237274 297114 295286 329920 337511 4405401 4661662 6818774 6631392 1253098 1291218 319051 282363 302770 302283 353206 346069 332868 333830 228875 228555 738140 700314 1590912 1557352 475437 475364 688055 691835 869645 848601 905043 910536 956620 973678 944896 1038479 2293440 2434461 1349830 1147340 758530 742512 902441 899669 959310 964656 993909 1001038 1127958 1134378 5205383 5374399 39.85 70.6 1
10:18:16 2024-01-23 713357 713544 214401 211185 345525 351460 381196 374364 239416 237642 292145 298501 335488 336743 4414836 4685285 6819122 6659261 1254815 1294889 319983 281742 302024 302283 353703 344244 333807 333830 226675 228967 740053 702323 1596873 1557352 474074 472981 689556 689313 867143 851653 907664 906288 955264 973606 944896 1040295 2296738 2425241 1418995 1144077 755944 742585 905052 900949 953811 970185 994592 1001038 1125264 1133149 5192260 5379938 39.85 70.6 1
10:18:17 2024-01-23 715478 711528 215005 210170 345287 351893 382274 374328 238153 238536 291927 297804 332697 336103 4414748 4726105 6798648 6640503 1268194 1291218 318910 283414 302133 301365 354268 342451 333337 333830 225973 228516 746369 698313 1609133 1567677 477114 471575 689031 691835 867180 848000 907664 913159 951068 970158 945568 1047831 2304917 2421802 1332203 1150614 752923 745024 910632 899955 950090 964584 997502 1007440 1122076 1127410 5124333 5374399 39.85 70.6 1
10:18:18 2024-01-23 712248 709370 214393 210201 343493 351496 378727 378068 240437 237869 292073 297915 331839 337438 4405250 4737732 6801252 6622032 1255641 1293970 320183 281636 300820 301154 353241 342523 333843 333595 227120 228996 746369 707746 1587129 1554747 476103 468886 687082 693802 865299 843729 908734 916407 953163 964593 938066 1050243 2298098 2399983 1330320 1155019 752965 740705 910632 903902 950090 965275 1000861 1009670 1129594 1126403 5154638 5374399 39.85 70.6 1
10:18:19 2024-01-23 715875 712443 214821 210912 347920 351110 378799 378212 238051 237869 292900 297909 331762 336816 4411475 4797265 6845275 6612179 1245962 1289313 321738 281671 305142 301401 352183 341897 333807 335754 226942 229227 736219 707886 1610960 1553643 477462 468814 682786 691835 869645 846197 904063 915756 957977 966381 936968 1047931 2300005 2397581 1318913 1158314 752385 737921 913256 907541 947398 963231 996829 1009670 1134484 1127446 5163288 5394417 39.85 70.6 1
10:18:20 2024-01-23 723664 711383 214960 209698 346937 354311 378763 376475 238747 237904 291939 298378 330380 333469 4418042 4808215 6869267 6612029 1245073 1291218 320990 281826 300328 301365 354836 342415 333337 336839 227263 229192 740569 706735 1605572 1553643 478270 468886 682786 694789 870063 843132 904768 916889 957977 966650 936968 1047414 2300005 2397581 1353668 1159966 752385 738151 913689 907812 948070 961524 993848 1010428 1132875 1130674 5170498 5391907 39.85 70.6 1
10:18:21 2024-01-23 725549 709270 215610 210172 346692 354848 378943 377987 238153 239153 291939 297951 330876 333397 4411475 4770569 6854600 6593268 1241016 1291218 320504 281804 303850 300204 354304 346069 332598 335754 225938 229192 744919 709495 1600316 1549237 477114 474357 684727 695651 873880 843095 902432 916980 959531 970195 935301 1043250 2300005 2412595 1332558 1165990 755832 740888 909342 907775 952828 961157 990952 1011148 1134299 1134414 5188258 5386330 39.85 70.6 1
10:18:22 2024-01-23 723534 710268 215005 211185 343182 353956 379015 378709 238849 237642 297535 296008 330611 335464 4411475 4738657 6901227 6631124 1228983 1291016 323014 281242 300328 302319 353920 344497 333572 335754 225973 229227 734336 707746 1585318 1540017 474749 474357 682786 691835 873880 848601 899461 912512 961607 974387 934972 1038422 2289105 2405094 1326553 1160514 759071 737925 906607 909817 957270 964739 990885 1008892 1140316 1137130 5250420 5383777 39.85 70.6 1
10:18:23 2024-01-23 725600 711528 214397 210765 343528 354994 378943 374328 238188 236908 292816 296250 330841 333162 4408330 4698227 6835950 6635767 1247703 1289313 318088 282567 300879 302107 352218 345544 331825 335754 225973 228481 737083 698313 1602568 1556958 476103 475364 687082 691344 871333 850410 905043 907885 957461 973606 940842 1037000 2296738 2434461 1340235 1150063 760267 741986 901944 902046 960958 972128 990928 1003009 1130068 1135448 5220477 5362136 39.85 70.6 1
10:18:24 2024-01-23 717592 712275 214845 211856 345461 351929 381750 376618 238153 237310 293840 295320 335017 337273 4402109 4657852 6801252 6612142 1251309 1291218 318569 282603 302024 301401 352218 346387 331502 333830 226008 228446 736731 700314 1602878 1555417 475425 475364 688055 691835 870882 848983 906979 910309 957977 973678 943554 1038203 2293993 2434461 1334086 1150674 757615 744803 903690 902437 959236 971858 994581 1002392 1130068 1133951 5211211 5366736 39.85 70.6 1
10:18:26 2024-01-23 714535 710423 213887 211668 344452 351785 381159 376282 239381 236107 293010 297528 331636 336962 4405363 4658934 6801365 6631276 1251271 1289277 319016 281671 302451 301365 353884 345508 333572 333830 226675 228446 734793 700314 1591591 1556958 474749 474357 688632 691835 869645 851014 904670 909481 957977 973678 944896 1039961 2293993 2440180 1328436 1150614 760155 744877 904021 904917 960995 972128 993200 1005279 1129557 1134378 5220477 5369822 39.85 70.6 1
10:18:27 2024-01-23 714368 711196 214401 211673 343453 351785 381159 376582 239215 236472 296844 296763 332103 337511 4399023 4652101 6798648 6645340 1253098 1293698 319983 281799 302268 301365 351893 344461 333541 333830 226675 228446 732503 702710 1603507 1558457 474411 474357 690008 689802 869645 852590 909570 907812 956620 973642 946408 1043979 2298228 2439060 1337853 1150339 757774 744840 905127 903829 959310 964656 994618 1002957 1127921 1133951 5213997 5369822 39.85 70.6 1
10:18:28 2024-01-23 715490 712259 215000 211821 343453 351821 381983 376582 238815 236507 297114 297915 335216 337511 4405363 4648270 6808066 6645618 1251309 1291144 321393 281707 302733 302036 354921 346314 333807 333830 226640 228446 737194 701317 1611922 1556958 474749 475364 690596 691835 870882 851014 908273 909817 960027 980501 947030 1040591 2294484 2436976 1324882 1153902 761240 745024 904740 906473 960958 970113 988887 1003712 1130395 1140878 5214795 5370173 39.85 70.6 1
10:18:29 2024-01-23 719707 711812 215000 211194 345461 353920 382274 376017 238849 238010 297338 296623 330841 336176 4395877 4673477 6801252 6621746 1247628 1291107 319016 283083 302561 302283 355423 345544 332567 336466 227584 228446 744341 699813 1590573 1558457 476103 475701 687045 691835 871333 854614 906002 912978 959300 978494 942356 1038019 2294484 2425241 1334877 1153376 760155 744240 905122 906965 959310 964584 990847 1003936 1131233 1137303 5220477 5368022 39.85 70.6 1
10:18:30 2024-01-23 719707 711259 214996 210494 344982 354994 381713 374364 238849 237607 293010 295286 330841 335155 4399016 4682302 6826743 6621662 1251309 1289277 320390 282532 302232 302036 355172 346033 331789 335718 225973 228411 742912 698313 1589217 1556958 476103 475364 689993 693382 873946 852224 907514 911680 958992 980611 940621 1038019 2295625 2434461 1315253 1150614 759612 745024 904319 904917 962038 964692 993200 1003712 1127921 1135557 5211072 5365020 39.85 70.6 1
10:18:31 2024-01-23 714028 711497 214029 211194 345001 351821 378979 374364 239582 236873 292145 297979 331869 336962 4405363 4661400 6808701 6649882 1253994 1289005 319475 281773 302990 302779 351893 342487 333843 333830 226640 228801 738624 703713 1581503 1566959 476671 472888 687945 690423 867069 853437 909844 908762 955531 974387 944896 1044737 2300531 2416021 1415083 1140790 755078 745024 907896 903902 956430 964656 995300 1001038 1124658 1131017 5192899 5365020 39.85 70.6 1
10:18:32 2024-01-23 712507 711497 214397 211011 345525 351857 380928 374364 239215 237974 292145 298014 332103 335849 4399016 4687106 6798648 6650026 1254890 1291144 320019 281671 302212 302991 353884 342415 333807 333830 225973 228945 735765 702323 1616405 1567337 477462 468706 688632 690423 867069 853437 911619 910130 953839 974897 947030 1046264 2298228 2420515 1417039 1144077 757561 741425 907635 902269 956592 970149 996755 1002228 1124658 1133951 5185456 5365020 39.85 70.6 1
10:18:33 2024-01-23 714535 713044 214397 210530 346041 351857 381159 374328 239215 238010 292145 298501 330345 336687 4408395 4705890 6818053 6650371 1259814 1290946 319805 281707 302024 303240 354921 342235 333663 333649 228713 229016 737194 700314 1631695 1564729 476103 471321 689446 689239 867143 852590 911008 910384 953802 975766 944968 1044274 2297259 2416021 1407258 1142990 753385 744496 907896 903902 956430 964656 994555 1001752 1126288 1133951 5192260 5374399 39.85 70.6 1
10:18:34 2024-01-23 714535 713549 214703 210499 346041 353884 382006 374328 238849 238010 292145 298014 329885 336159 4399016 4705890 6801365 6649882 1257119 1291144 320019 282716 303432 302955 353703 342343 333771 333722 228228 228855 737194 702673 1614418 1566959 476103 468850 687785 689765 867106 852830 911632 907848 953127 974897 945568 1044774 2298228 2421802 1341619 1140790 753683 743969 909187 903902 954861 973002 997502 1003659 1125264 1130674 5158697 5374399 39.85 70.6 1
10:18:35 2024-01-23 715453 711528 215074 210304 345520 353920 382004 374328 238153 238776 292241 297493 330380 336176 4402191 4715406 6820739 6650026 1260213 1292864 319734 282505 301951 303097 355387 344888 333771 333758 228551 229016 737194 699712 1613117 1558185 474712 468598 689031 689239 867143 851616 912170 908832 953839 974387 945568 1044737 2295625 2420085 1374778 1142451 752923 743969 909187 903902 955163 972279 998213 1003936 1125264 1133951 5156674 5376101 39.85 70.6 1
10:18:36 2024-01-23 715453 711497 215000 210023 345001 351569 382004 374364 238153 238045 292145 297563 332103 335464 4399061 4719467 6789323 6650492 1271582 1292976 319876 284930 301920 302176 356393 342307 333807 333830 226008 228801 735765 698313 1596000 1567677 477077 471881 687568 690670 867143 851014 908993 913159 953875 973011 946240 1046301 2306558 2418370 1337853 1145707 752385 746869 910303 901268 952791 972279 998775 1005969 1122039 1129839 5111541 5374399 39.85 70.6 1
10:18:37 2024-01-23 714983 711497 215637 210521 344522 353884 382274 376618 242458 238080 292145 297078 330345 336450 4405363 4733559 6782387 6631392 1271582 1292056 317911 283369 302451 301119 354836 342487 333807 335573 228228 228446 746369 698313 1601368 1570312 479037 472575 690045 693802 869645 848601 910323 915106 952489 971602 946240 1049327 2306558 2425241 1330320 1150614 752923 746081 913219 899632 950090 964656 998250 1007477 1124466 1129004 5126422 5374399 39.85 70.6 1
10:18:38 2024-01-23 712507 711528 215338 210530 344487 351785 381196 378889 238153 237843 292182 297736 329629 338541 4408519 4725349 6781259 6631392 1264323 1291107 318088 282963 302482 303041 354197 342451 333807 333830 228444 227773 755052 701820 1606038 1566224 477827 472575 691024 695283 867143 848601 911657 915756 952452 971565 946240 1050862 2309004 2425241 1330320 1155019 752933 746155 913219 902037 950090 964620 1002289 1007477 1125264 1127374 5145233 5374399 39.85 70.6 1
10:18:39 2024-01-23 712507 710218 215000 210494 344970 351785 378979 377787 238119 237808 292803 297113 331869 338541 4421164 4740832 6819794 6621746 1253538 1291944 322080 281636 303163 301365 354042 344461 333735 333830 227379 228836 732503 707746 1609251 1558457 477077 472945 690045 695777 865913 846197 912822 917710 951778 970195 940842 1050862 2300005 2421802 1332203 1156665 752923 742879 912906 907488 952115 964584 1003281 1010390 1132875 1127200 5143171 5365020 39.85 70.6 1
10:18:40 2024-01-23 714875 711497 215000 210494 346866 351785 378871 377715 238153 237843 292788 299404 331888 337008 4408484 4773267 6846109 6621960 1246851 1289313 321964 281773 303635 301859 352183 345074 333843 335573 227584 229192 734769 709774 1588199 1553643 476807 468814 684062 694789 871501 846197 907391 915756 957977 966650 938030 1053465 2300005 2394182 1417039 1156665 751571 740888 913256 907677 948070 962851 998287 1010390 1132875 1127374 5154638 5383777 39.85 70.6 1
10:18:41 2024-01-23 720665 711533 214845 209842 345287 354994 378907 376933 240775 238870 291890 297458 333039 333253 4414791 4784210 6857847 6607811 1244542 1291218 320504 281777 300785 301401 354836 342487 332832 334018 227263 229157 731477 706363 1609539 1553643 478542 472945 684727 694529 872605 842498 905043 918353 957424 964327 935301 1047831 2300005 2405094 1328436 1159335 753999 738503 913219 910191 950090 963912 995337 1010809 1133837 1133149 5169756 5383777 39.85 70.6 1
10:18:42 2024-01-23 724791 710414 215485 210245 346338 355492 378691 377342 238747 239347 292036 297405 333039 333253 4408395 4784359 6854600 6612143 1243679 1287449 320990 282532 302018 301401 355370 345020 331825 336839 227263 229227 739119 705726 1648267 1553643 479326 474021 684241 695777 873880 842462 904768 918853 957461 964629 936968 1047338 2300005 2406801 1332558 1159966 754756 735498 913219 909099 950090 962887 993885 1013315 1134484 1133951 5181854 5383861 39.85 70.6 1
10:18:43 2024-01-23 724720 712433 215494 210021 346937 355387 378727 377306 238747 238607 291637 297423 330806 335168 4411475 4775747 6874165 6593572 1238362 1287449 320764 281707 300785 300697 354339 345544 332832 336229 227584 229192 738624 706363 1638502 1553643 478542 474357 684098 695554 873880 843729 905043 919004 960247 972743 936664 1046413 2300005 2412595 1330639 1165990 754495 738539 911924 910191 952791 965275 993848 1010846 1138775 1134754 5177799 5392303 39.85 70.6 1
10:18:44 2024-01-23 724791 710305 215298 210719 346447 355350 378799 377005 242423 238748 296730 296610 330911 335174 4405477 4765708 6855461 6602815 1238362 1287449 320054 281671 301242 300697 354304 345544 332832 336559 225973 229192 734336 709774 1586970 1549237 478610 475364 684098 694863 874500 843729 904768 917016 961607 973011 938030 1045805 2300005 2412595 1334477 1165990 757713 740668 910632 907812 954861 962169 992435 1010809 1137089 1136026 5191246 5386330 39.85 70.6 1
10:18:45 2024-01-23 724753 710766 215610 211009 345958 354994 381159 378889 242423 237798 294400 297077 330841 333541 4386191 4757202 6864813 6603059 1234834 1291181 320729 281742 302196 301154 353241 345544 332868 335754 225973 229192 744919 710434 1579659 1545944 476365 475364 686073 695629 873880 843729 900741 915682 961607 972743 935338 1044774 2296738 2416021 1320903 1165990 758530 740668 909187 907541 954861 961121 993200 1014759 1139179 1136833 5212582 5386330 39.85 70.6 1
10:18:46 2024-01-23 721619 709379 214393 211489 343458 354452 378871 377184 238849 236873 296675 296750 332103 335464 4402324 4726830 6883051 6612104 1234260 1288386 322979 281707 300328 303240 354420 344534 333337 335754 225973 229905 741637 706735 1610068 1544397 475087 474021 682786 690817 875120 848601 903075 913159 963043 973606 936968 1040951 2290733 2406801 1330320 1158314 759071 737921 905052 910462 959590 968437 993724 1008246 1140948 1137130 5237212 5374436 39.85 70.6 1
10:18:47 2024-01-23 726522 713455 214782 210824 344456 355999 382004 375789 239147 237843 296620 296905 330841 333126 4402109 4736112 6854600 6621625 1243603 1287449 320504 282567 301170 303013 352183 344534 333103 334556 227263 229227 742019 701709 1595801 1549237 476103 473687 684727 690817 875741 851014 903867 910499 961954 973606 939398 1038696 2290733 2416021 1305971 1153376 755832 742088 906012 910272 959628 968694 990177 1006769 1134410 1142823 5207351 5381799 39.85 70.6 1
10:18:48 2024-01-23 721485 713040 214393 210944 345714 355245 382274 375489 238153 237274 292259 297185 330876 333433 4396028 4678978 6826624 6612104 1247703 1287342 319016 282567 304996 302319 352218 346069 331861 335754 225973 228127 745771 699813 1591840 1555417 475655 475701 688055 691835 871370 851014 906333 914690 957424 973678 942885 1039685 2293993 2434332 1319125 1153980 762328 743785 906570 907762 960995 971858 988775 1005295 1131233 1138144 5218522 5365020 39.85 70.6 1
10:18:49 2024-01-23 715261 712433 214393 211525 343493 351821 381196 376618 238849 236507 296694 297148 331869 337511 4418498 4641761 6801365 6612104 1251309 1290265 319016 282545 305248 302056 352183 346632 333337 333830 226675 228446 736731 699712 1605235 1558457 476103 475701 689031 691835 870716 851014 904744 911680 958253 979259 944896 1040741 2301033 2440180 1305691 1153902 761240 744570 907598 908907 960995 964620 988962 1003036 1133249 1141203 5205591 5374436 39.85 70.6 1
10:18:50 2024-01-23 716815 711528 215005 211882 343182 351893 382274 376317 238684 236577 297114 296250 334945 338301 4386418 4621713 6798648 6612142 1253994 1291011 319051 282638 300364 302319 352218 346632 333572 333830 226675 228481 741483 701709 1620405 1557352 475425 475701 690045 691835 870063 851014 907627 910536 959337 981269 947030 1042952 2299393 2441383 1320903 1151500 761240 745971 905187 903902 960672 973002 995148 1004427 1131270 1135698 5211072 5357371 39.85 70.6 1
10:18:52 2024-01-23 715011 711533 214397 211520 345287 351893 381196 377221 239616 236542 296694 298049 335017 336998 4386493 4652377 6789323 6640503 1253463 1289313 319535 282638 302990 303013 353884 342523 333807 333830 226516 228836 740053 703212 1595274 1558457 474749 471575 689031 689276 867143 852256 908472 909980 957103 979843 946166 1044424 2294484 2437327 1337853 1147340 757989 743241 905052 905029 959310 970149 995337 1002504 1130871 1133951 5192260 5366736 39.85 70.6 1
10:18:53 2024-01-23 713398 713031 214401 210618 345529 351929 381196 374328 238884 238010 292378 298049 335216 336486 4399061 4684874 6798648 6640503 1260677 1290092 320019 281777 301170 303240 354921 342415 333843 333830 226008 228836 735765 698716 1614291 1562079 476103 468886 688055 689838 869011 853400 912822 911680 953692 974967 946129 1047406 2303809 2418370 1370940 1141649 754538 742512 911129 902621 954183 975308 1001137 1003750 1122076 1130747 5121182 5365020 39.85 70.6 1
10:18:54 2024-01-23 716815 711533 215294 210170 345045 351929 382814 376017 242119 238783 292182 297113 330345 335464 4386456 4708543 6770986 6631036 1264323 1291218 320019 282572 299920 302000 353772 342415 333807 333830 225938 228996 735765 698313 1597017 1567677 478143 471285 689123 692394 867143 852830 912822 912978 955346 974278 948224 1047794 2300005 2423685 1420951 1142891 752923 741425 911092 903331 954183 973002 999711 1001573 1123668 1133149 5141209 5374399 39.85 70.6 1
10:18:55 2024-01-23 715490 711528 215334 209960 345045 353920 382544 375453 238153 238080 292378 297598 334945 335428 4405250 4719081 6761346 6621670 1269138 1291218 317128 282801 301768 301401 354339 344497 332977 335754 225973 228286 737194 699831 1599636 1573268 479510 472466 691478 695283 869608 848528 909956 917021 953839 973011 944506 1051678 2306558 2425241 1334086 1159120 755719 744496 913256 903902 950090 964584 1001671 1010390 1127958 1124194 5135550 5365020 39.85 70.6 1
10:18:56 2024-01-23 712507 710186 214854 210525 345045 351821 378583 377787 238153 237642 296620 297839 331636 336998 4386493 4752058 6801252 6607651 1248154 1291218 321025 281742 303685 301436 353241 342523 333843 333577 228875 228945 733800 709924 1587129 1558065 477462 472096 688595 695777 867069 846161 911694 917053 956620 973516 940805 1050917 2300005 2407469 1334086 1156665 753683 742989 912984 906965 952115 964584 1000959 1009651 1131270 1127200 5141560 5370566 39.85 70.6 1
10:18:57 2024-01-23 714535 711264 215307 210560 345565 351857 378943 377787 238849 238010 296844 298954 335381 335501 4405250 4773930 6835950 6612305 1245962 1290946 322000 281795 302482 301153 356645 342235 336377 336631 227906 229799 744039 709774 1582893 1558065 477462 468670 685067 693802 870882 847127 910219 917058 956748 964593 938115 1053717 2300005 2394182 1376697 1156390 752064 738539 914553 907762 948743 965275 1000423 1011148 1134484 1127446 5145233 5365977 39.85 70.6 1
10:18:58 2024-01-23 716571 710437 215000 210569 346638 353956 378619 376654 238153 237642 292182 299443 335252 333505 4386493 4790886 6850300 6621670 1245962 1290265 320776 282320 303642 301716 355926 342271 333807 336430 227584 229764 746981 707746 1587286 1553643 478166 471539 686073 694641 871501 848000 913311 919809 961382 964665 938030 1051028 2298228 2393620 1434645 1156665 751928 740181 913256 906454 950090 965275 1001137 1010846 1133679 1127410 5126196 5365020 39.85 70.6 1
10:18:59 2024-01-23 717594 710985 214406 210525 345565 354743 378907 376654 238153 237642 291733 298084 335452 333433 4399061 4790612 6854600 6612546 1244904 1291708 320076 281566 302880 302176 355263 342307 333428 336668 227745 229227 739119 707240 1583010 1555417 480195 471539 684727 695283 871333 845779 907626 918353 957424 964593 936745 1044587 2300005 2397031 1307819 1160748 753003 738503 915203 909172 948926 963912 1000423 1011148 1134484 1129077 5145233 5360335 39.85 70.6 1
10:19:00 2024-01-23 716571 708999 214854 210543 345596 354493 378619 377220 238153 237677 292182 297734 335088 333505 4399061 4794708 6845000 6636251 1245458 1289303 321595 281566 303033 301929 356934 342271 333807 334053 225938 229262 727189 709413 1589652 1553643 478505 471575 686639 694678 871370 848601 906718 918235 959261 964665 938066 1052562 2303278 2393620 1374778 1159335 752602 738503 915580 907775 948743 964593 998287 1010846 1134484 1130711 5150958 5376101 39.85 70.6 1
10:19:01 2024-01-23 721753 711492 215000 210205 345278 355496 379015 376654 238884 239357 292182 297148 330876 333433 4399061 4777950 6869784 6626654 1245420 1291782 320883 282281 302990 302107 354339 342487 333807 337144 227906 229941 739119 707746 1590819 1558065 479258 471611 684098 695283 871370 847127 906792 918353 957461 964665 936745 1049497 2300005 2399983 1342154 1159099 753683 738922 915203 910347 948926 966641 1001137 1013315 1134484 1127374 5141209 5369822 39.85 70.6 1
10:19:02 2024-01-23 716061 709415 214991 211002 346085 351893 378619 377184 238650 237642 292145 298989 335488 333505 4399061 4797235 6861311 6621960 1245458 1291144 321025 281671 303395 303983 355889 342343 333807 335754 227584 229905 734769 709774 1599540 1553643 477790 471539 686110 694789 871296 848000 908921 917710 957388 964593 938327 1047671 2301511 2397581 1436601 1156665 752923 740668 913256 907762 950090 966641 1002565 1010809 1134484 1127374 5133563 5366209 39.85 70.6 1
10:19:03 2024-01-23 714535 711008 215005 210859 345560 351821 378907 377751 238153 237808 296351 297699 331869 335975 4398796 4772989 6840300 6621746 1247192 1292578 321821 281720 302697 301436 353241 342487 336340 333613 225973 229157 742019 709774 1583482 1556958 476329 471539 688055 695777 867143 847127 910323 917016 956620 970195 942204 1054062 2300005 2399983 1432689 1156390 753139 742353 916092 906473 952115 966641 1003281 1012592 1132875 1127999 5145233 5365977 39.85 70.6 1
10:19:04 2024-01-23 712507 709365 215000 210534 344487 351785 378655 378320 238153 237642 293010 299564 331888 336981 4386342 4732221 6799073 6612188 1255603 1291181 319699 281671 304603 301259 353241 344497 333843 333830 226675 228996 737194 707746 1609174 1556958 477077 472981 690596 695777 867143 845561 911694 917016 953605 970195 940842 1047560 2300005 2411505 1334086 1155842 752314 743969 912984 903902 950090 964548 1003997 1012592 1127994 1127200 5111504 5361194 39.85 70.6 1
10:19:05 2024-01-23 713520 709406 214863 210494 345006 351785 378871 377500 240437 237692 292972 300235 331529 336067 4386229 4763556 6831885 6617143 1245962 1292701 321025 281207 300785 301401 353206 342415 333843 333830 227584 229227 735313 707746 1590139 1555852 476365 468814 685588 694789 869645 847127 907439 917710 957977 964593 939451 1047634 2300005 2393620 1422907 1156390 751928 738503 913256 907762 948889 966641 1002565 1012592 1132875 1127999 5135827 5365977 39.85 70.6 1
10:19:06 2024-01-23 713520 711012 215005 210530 347665 351496 381190 378637 238781 237904 292937 297458 332103 338358 4405358 4726830 6789721 6617291 1251999 1291218 320254 281755 304603 301859 353737 344497 333843 333830 227185 228996 735765 707746 1590873 1558457 476703 472945 690596 695777 867143 846161 913030 917016 955671 970195 940842 1052525 2300005 2407469 1334086 1156665 755294 744496 912984 904917 952115 964620 1001671 1010846 1130395 1126578 5145233 5365020 39.85 70.6 1
10:19:07 2024-01-23 714364 711937 215128 210756 345454 351641 378799 377909 238781 237869 292900 300447 332067 336450 4399061 4765367 6810685 6602988 1246305 1290946 321964 281671 303666 301859 353241 344497 335732 333830 226709 229192 743469 707746 1582415 1558457 477041 471575 689031 695777 867143 847127 912822 919004 956620 970195 942242 1054100 2300005 2405094 1334086 1156390 753147 739816 913219 906207 951632 964584 1003997 1010390 1127921 1126578 5126158 5374342 39.85 70.6 1
10:19:08 2024-01-23 712322 710543 215459 210385 346937 354275 382377 377572 240269 237869 293010 297563 335524 337236 4405363 4715292 6770986 6631124 1268270 1291181 318052 283070 303041 301401 354304 342487 333807 333830 225973 227773 739926 700314 1613257 1566224 478542 473018 690596 695777 867143 848601 912343 915756 955264 970195 944506 1048103 2304917 2423521 1332203 1155019 753469 743969 912947 903902 952115 964620 1003997 1013315 1130395 1125746 5137886 5367465 39.85 70.6 1
10:19:09 2024-01-23 714028 710598 214933 211014 346928 351605 378943 378320 238153 238010 296844 297807 330884 338265 4386456 4721774 6754090 6612367 1259296 1291218 319051 281339 301489 301365 353737 342487 333289 333830 227379 228251 731094 705726 1590719 1558457 477077 472981 690535 695777 866528 847172 913030 916330 953875 970158 943554 1051101 2300005 2415681 1287938 1155842 755294 744496 913039 903902 950090 964584 1003997 1009670 1129117 1129998 5136907 5367465 39.85 70.6 1
10:19:10 2024-01-23 713483 710273 214996 210494 343489 351218 378583 377500 238747 237607 292145 298014 331869 337511 4405363 4724779 6785159 6602988 1251999 1291181 320504 280814 303414 300837 352183 342487 333807 333595 226709 228801 735765 707746 1592630 1558065 476739 472611 690104 695777 867143 846161 911694 917016 955671 970195 940805 1050991 2300005 2406356 1334086 1155842 751328 740339 912984 904917 951439 968437 1003847 1013089 1131675 1127962 5134793 5365020 39.85 70.6 1
10:19:11 2024-01-23 714535 710409 215000 210824 345939 351857 378835 377486 238153 237642 292557 300520 331636 336212 4386456 4761966 6817299 6612367 1244186 1290909 321025 281242 302697 301824 353206 342379 333843 333830 225938 229262 744039 707746 1586843 1555852 476329 468850 686110 694789 870882 847728 907439 917016 957388 964665 940864 1054286 2300005 2395436 1450987 1156390 751848 737132 915853 908645 950406 966458 1003959 1011757 1133286 1127926 5137196 5369860 39.85 70.6 1
10:19:12 2024-01-23 713879 708911 215005 210820 344487 351821 378655 378068 238153 237642 292871 297526 331403 337273 4399373 4752850 6807698 6602640 1245962 1288363 321738 281707 303395 301401 353241 342379 333843 333830 226008 229227 733319 707746 1590711 1553643 476365 468850 688217 694789 869028 846197 909030 917016 957706 964701 940805 1053312 2300005 2395324 1409321 1156665 754211 743182 916711 909053 950053 966604 1002453 1013240 1132691 1129004 5135827 5374399 39.85 70.6 1
10:19:13 2024-01-23 717592 709411 214991 210609 346598 354743 378943 376618 238188 237642 291828 298084 335488 333397 4402109 4787482 6850576 6603091 1244149 1287449 321025 281636 300574 301436 354304 342415 332868 336229 227263 229192 742019 706735 1611922 1553643 479440 471539 684727 695777 871333 844962 907738 918353 959337 964593 938030 1050862 2300005 2399514 1309668 1160514 753999 741071 915816 910994 951803 965129 998101 1011832 1134484 1129998 5140907 5371609 39.85 70.6 1
10:19:14 2024-01-23 721679 709411 215005 209660 345278 354994 380928 376618 238119 238080 292145 296250 330345 335205 4399061 4784471 6845275 6593610 1238362 1288363 319983 281671 300313 300943 355370 344497 332832 333516 227584 229192 740569 704719 1625361 1553643 479258 474357 683793 695355 873880 843692 902060 919693 959494 964629 935301 1050453 2305695 2401970 1355587 1159966 753999 740545 915520 910994 950090 963912 997539 1012768 1133800 1133112 5156914 5374399 39.85 70.6 1
10:19:15 2024-01-23 722780 709374 215298 209877 343484 354994 378979 375489 242119 238783 292182 295767 330611 333433 4402109 4750149 6845275 6593610 1237479 1287449 320054 281742 302990 300943 354304 345264 332364 334018 227584 229192 732906 707746 1606840 1549237 478826 475028 684098 694863 875120 843729 905043 919693 961991 972101 941571 1047414 2300531 2410740 1328720 1166607 757241 741937 911924 910347 953027 967064 995300 1013042 1133800 1132696 5167062 5374399 39.85 70.7 1
10:19:17 2024-01-23 722266 709379 215298 210096 343449 354994 380892 377787 242013 237843 296657 295320 335524 335683 4395878 4744556 6826624 6593610 1233954 1289313 320019 281671 303395 301154 353206 346106 332832 335754 225938 229192 743469 709266 1593232 1544397 476365 475364 685840 694372 873880 843729 906002 920287 963396 973590 938969 1047451 2299101 2409021 1326801 1164331 755070 737689 914377 910092 952791 965275 993885 1014297 1135480 1133951 5168527 5374399 39.85 70.6 1
10:19:18 2024-01-23 721753 709420 214996 210530 344973 354994 378943 376654 242013 238010 296405 297160 330380 333469 4396227 4756929 6835950 6593610 1233954 1289993 320054 281671 301736 300487 352218 345300 332832 335754 225973 229192 744919 707746 1613936 1547041 477077 475364 686110 697722 876438 847500 903382 919509 962896 974242 941010 1047451 2297259 2414307 1315253 1169668 758884 738175 910632 909136 955896 964584 995337 1013042 1137126 1135557 5169756 5363925 39.85 70.7 1
10:19:19 2024-01-23 721753 708378 215334 211046 345470 354994 378655 376654 242048 238080 296657 297149 330380 333433 4395836 4729881 6835675 6593610 1238362 1287486 320279 281799 305460 300908 353772 345544 333337 334018 225973 229227 734336 707746 1584506 1550516 480195 474101 687126 697759 875010 845967 906904 920979 963160 971449 937328 1047831 2300005 2405587 1336396 1161848 755832 737059 915444 910462 950090 965275 995374 1015319 1135480 1135557 5167062 5374399 39.85 70.7 1
10:19:20 2024-01-23 723293 709587 218239 210569 343182 354994 378979 378622 242119 238045 296634 297149 330841 333469 4386456 4747656 6835950 6593610 1233954 1289042 320019 281671 303666 300908 353241 346351 332868 335754 225973 228836 734336 711457 1585224 1548308 479110 475328 686676 697759 876475 846295 904894 919693 961643 970231 936782 1047043 2300005 2406801 1334477 1166329 754533 739621 913256 910462 952828 965957 995337 1012284 1135480 1133951 5170612 5369822 39.85 70.6 1
10:19:21 2024-01-23 723293 709943 215606 210170 343453 354994 378655 376654 242083 238045 292241 297788 330645 333469 4386809 4729881 6835675 6593610 1234834 1289313 320054 281671 303432 299576 353772 345544 332581 336631 228228 228945 732906 709266 1616342 1550996 478826 475291 686593 697263 875120 843729 904398 917016 962589 972975 938066 1044812 2300531 2406356 1309603 1165990 757989 740144 910361 907848 954183 962515 992398 1012322 1135480 1135557 5180847 5365020 39.85 70.6 1
10:19:22 2024-01-23 721241 709415 214401 211194 343449 353956 378979 378622 238153 236542 296425 295767 335252 333541 4392744 4722667 6913049 6603091 1224182 1287449 321964 280814 303740 302034 354525 344766 333049 335718 228228 228855 734336 709774 1578337 1543906 477121 475364 686073 694789 873880 846379 902023 916926 961607 974387 938327 1044774 2290733 2409176 1320903 1165715 759071 738539 908541 907812 955748 963231 992398 1010091 1135480 1133951 5189671 5365977 39.85 70.7 1
10:19:23 2024-01-23 722780 708058 214845 210534 343033 354493 378619 376053 242013 238045 292182 295080 335288 333433 4389613 4740074 6835675 6588907 1234834 1291982 321225 281495 304345 300310 355926 345399 332688 335718 227906 228660 738624 710790 1598455 1544397 476402 475028 688109 695666 874500 844962 905043 919632 964174 974387 935375 1044910 2293477 2414307 1315253 1165990 757839 740668 909342 907848 954861 962515 993200 1010846 1137126 1135557 5181739 5365020 39.85 70.6 1
10:19:24 2024-01-23 719707 709447 214401 211185 342942 351929 378943 377787 238153 236542 296657 297077 335452 333541 4399061 4719839 6873251 6622032 1226555 1289029 320633 280673 302880 302176 353811 344352 333663 335718 225973 229192 734336 707746 1606981 1546105 475425 474357 685624 693802 875667 848329 902740 915106 961643 975766 937658 1044774 2290733 2409176 1320903 1164056 760155 738503 909187 911828 957113 963912 992398 1012592 1138775 1135557 5218522 5369822 39.85 70.7 1
10:19:25 2024-01-23 719707 710411 214401 211194 343418 353956 378547 377787 238884 236542 296484 297286 335360 335464 4386493 4720112 6874433 6617228 1227663 1289303 321754 281601 306167 301259 353884 344497 332868 333866 225973 228750 734336 709774 1581406 1540017 475425 475518 688605 693802 873880 848601 905043 915106 961373 975766 936302 1044031 2290733 2409176 1320903 1162675 759612 738794 908541 910499 955877 962551 991785 1010428 1143704 1136362 5238782 5374399 39.85 70.7 1
10:19:26 2024-01-23 723293 710994 214397 210828 346438 351857 378230 376282 238849 237038 296560 297915 332103 333505 4386418 4708326 6893804 6612527 1230107 1288918 322417 281172 301768 302283 353884 345254 333433 335718 227906 229121 734336 707240 1588198 1544397 475087 474357 684727 691835 875120 850742 905043 915756 963006 977147 937658 1040174 2289589 2407303 1320903 1165990 758884 740019 908931 911754 956900 962479 991785 1008914 1142082 1137167 5237360 5360335 39.85 70.6 1
10:19:27 2024-01-23 719670 709897 214211 211159 345949 353884 378547 378320 238153 236507 293087 297603 332103 333469 4392704 4732335 6840300 6603095 1231320 1289303 319688 281566 303556 300345 354885 345508 332796 335718 228067 228910 744375 709774 1582631 1544397 475618 475701 686151 695777 875120 846124 902172 918362 963006 974387 936968 1044779 2293993 2406801 1319020 1165990 759071 740632 910027 908407 955540 962479 993909 1013269 1137089 1135557 5207123 5363292 39.85 70.7 1
10:19:28 2024-01-23 719160 709801 214401 211525 345953 353884 378871 377751 238849 236507 297265 295732 330310 333253 4402191 4718806 6875895 6612465 1226631 1289883 321667 280845 303041 302319 354489 344730 333541 335718 228067 229121 744919 707746 1598788 1546592 475425 474357 682786 690780 876363 851951 899386 913666 964409 973642 938327 1040914 2291219 2405094 1328436 1162401 759612 737921 907896 911071 957950 963876 991785 1007440 1142892 1136464 5237360 5368022 39.85 70.7 1
10:19:29 2024-01-23 722705 710921 214366 211185 344487 353884 378281 375453 238849 237526 292790 297771 332661 333289 4386267 4708430 6883241 6631276 1228983 1289303 321714 281460 302176 302743 353884 344461 333807 335718 228067 229905 743130 705726 1603195 1549237 475726 474357 684941 689802 876363 851580 903718 912475 965813 978496 939398 1041655 2288849 2406801 1332203 1156665 760267 738018 905052 911791 959310 966641 993200 1009670 1142045 1138107 5233025 5365020 39.85 70.7 1
10:19:30 2024-01-23 723808 710948 214401 210967 344456 355241 378619 376917 241113 237561 292036 297915 332769 332748 4386267 4708264 6873065 6631441 1235290 1289029 321025 281707 301810 302319 354921 344461 333807 336229 227906 229941 738154 704719 1594908 1548792 476103 474357 684727 691307 876363 852553 901456 913159 965813 973642 938783 1041752 2290733 2406801 1332203 1156390 757802 740019 906607 911791 959553 966641 993909 1007440 1139582 1138071 5220477 5369822 39.95 70.7 1
10:19:31 2024-01-23 724838 711487 214790 211234 347392 354130 380662 375346 239479 237466 292987 296938 332535 333253 4399016 4718016 6892705 6621746 1231305 1288386 321452 281636 302807 302779 354634 345228 333807 333830 225973 229905 743130 707746 1588756 1543300 475425 474357 685627 691835 876363 851014 901381 915106 964858 973642 936968 1040914 2289105 2406801 1332203 1158314 760155 739494 906989 913122 959310 965275 993200 1010390 1142082 1136464 5233025 5368447 39.85 70.7 1
10:19:32 2024-01-23 720665 712680 214223 211340 346443 353775 378727 378140 239078 237063 293566 296145 330345 335428 4396558 4720901 6877496 6621813 1228107 1287449 321964 280779 301964 302283 353884 344497 333555 335718 226446 229157 735765 707746 1591686 1538983 475764 475364 687082 693802 875120 847097 905043 917058 961570 975766 936968 1044555 2289105 2406801 1324670 1164905 758921 740019 909187 910462 955163 963607 991785 1010390 1142892 1137167 5226251 5369217 39.95 70.7 1
10:19:33 2024-01-23 718465 710155 214223 210827 346203 351713 378763 378284 238119 236307 293074 297813 332661 333361 4395749 4724261 6883517 6593193 1227231 1287471 321964 280779 300328 302036 353884 345264 332473 333830 225973 229157 733800 707746 1583477 1540017 475425 474357 684727 691835 873843 848601 905043 913159 965129 975766 936968 1041692 2290733 2405094 1326553 1161848 759612 739494 908007 911754 959310 963912 991785 1009613 1142892 1140068 5240961 5367465 39.95 70.7 1
10:19:34 2024-01-23 724763 711273 214259 210420 344447 355747 378871 374328 240944 237607 292740 298014 330345 332315 4399061 4708368 6869267 6602640 1235988 1288113 320729 281707 300381 302319 354634 344461 333541 336704 226942 229227 737669 702710 1597343 1549237 476103 474021 684727 690328 876363 852553 904510 911791 965129 973678 939488 1040914 2290733 2406801 1334086 1155567 755645 738503 906607 909136 959310 964584 990885 1009651 1138333 1142013 5208854 5367465 39.85 70.7 1
10:19:35 2024-01-23 721753 711460 214401 210534 345487 355674 381373 374328 238119 237239 292241 297792 330841 333361 4386814 4708851 6840955 6612367 1242232 1287471 319016 282532 301962 302283 354921 342487 332832 334521 227423 229157 737194 698313 1599788 1553643 476103 474357 686639 690817 875741 851580 901381 910462 962018 973642 940842 1041484 2297259 2416362 1332203 1153376 759071 741754 907359 907576 960958 970643 988813 1006769 1132728 1142823 5220050 5355641 39.95 70.7 1
10:19:36 2024-01-23 717086 711310 214397 210789 344973 353920 381159 377451 238747 237073 296807 295926 335416 333505 4383246 4661386 6817299 6617143 1245458 1288113 318052 281781 302612 301824 354921 345508 332567 336229 225938 228446 736731 698313 1590061 1556958 476781 475701 688055 691835 873224 852590 907626 913159 958816 979223 944295 1040703 2295625 2434461 1320903 1150339 762328 746390 906342 907500 962597 972128 991672 1006769 1134899 1142013 5201666 5358522 39.95 70.7 1
10:19:37 2024-01-23 717558 711497 214401 210869 344760 353956 382019 375453 238650 237274 296657 294429 330345 333505 4389637 4664478 6798373 6621746 1250378 1289303 318757 282532 302463 301401 354921 346069 332292 333830 225973 228446 736731 698313 1609539 1555852 475655 476375 691024 691835 871333 852224 907627 912512 957461 981372 945568 1041484 2291569 2434332 1330965 1154379 759817 742695 907598 907725 960995 970753 990885 1005932 1131233 1138144 5211954 5356696 39.95 70.7 1
10:19:38 2024-01-23 723808 711228 214401 210530 345470 355496 378907 374328 238815 237239 292448 297915 330841 332856 4380077 4701770 6848415 6612367 1232460 1289303 322000 281671 300842 302283 353884 344497 332509 335754 227584 230102 739625 703713 1591997 1545578 475425 474357 684727 691835 875120 850410 905043 915756 963043 973570 936968 1041529 2293756 2412244 1319020 1164942 760155 741076 911129 912941 958225 965275 993200 1010390 1145828 1137167 5237360 5365020 39.95 70.7 1
10:19:39 2024-01-23 723543 709379 214401 210828 345958 353920 377697 376354 238849 236507 293087 298023 335124 333469 4386606 4708657 6874165 6602988 1224609 1286557 321702 280779 300785 302056 351893 344461 333337 333830 227584 228801 734336 707746 1601633 1540017 475087 474357 684241 691835 872605 848601 902060 913159 964729 977667 938327 1044274 2291681 2407303 1322786 1165774 760155 741071 913320 909780 955540 961085 991672 1010353 1142082 1135557 5227941 5355365 39.85 70.7 1
10:19:40 2024-01-23 722775 710414 214401 210873 343458 353884 377733 374328 239215 237274 292145 297915 332103 332387 4373823 4701808 6854600 6612367 1229425 1286383 322000 281501 302133 302991 353884 342523 333807 333830 227584 229905 746116 705726 1587919 1544397 475425 473468 682786 690817 876363 851014 906002 914280 967552 980611 939637 1044147 2292922 2407817 1330320 1159966 759612 738018 906989 912695 958629 966641 992492 1007477 1143704 1137167 5229883 5365020 39.85 70.7 1
10:19:41 2024-01-23 725595 710953 214397 210530 343422 355747 378943 374101 238153 237073 292182 296250 332103 332856 4389637 4702316 6836357 6621813 1244377 1286557 319016 281795 301810 301401 354921 344461 332292 334486 227584 228836 737194 698313 1606570 1553643 476103 475701 686073 692394 877062 853400 904894 912978 963211 980611 944040 1041334 2297259 2430738 1322963 1151081 759967 745024 907896 906473 962038 972128 991785 1003750 1132875 1138144 5201666 5345986 39.85 70.7 1
10:19:42 2024-01-23 714028 711232 214393 212260 343453 351785 381196 376017 238849 236142 292898 297078 331636 337236 4386506 4625827 6772955 6602988 1250415 1289313 318534 281786 302776 301401 354921 345544 331538 333830 226675 228286 745187 699813 1584357 1554943 478143 476565 689613 693382 874605 853437 904782 913629 962065 981305 944896 1040464 2295625 2436758 1342154 1150259 760155 746155 905052 905029 961355 972698 993909 1003750 1131270 1134860 5191983 5355641 39.95 70.7 1
10:19:44 2024-01-23 712507 711264 213765 211150 344483 351785 379015 376053 239215 236342 292803 298014 331636 336450 4380077 4640145 6785159 6602602 1250415 1287413 319051 281671 301841 302283 351893 344497 333807 333830 226675 228446 737612 702323 1592693 1557634 475764 475664 692036 691724 872084 855259 911519 910462 958816 980679 946240 1044424 2293993 2431009 1411170 1147340 757989 746081 904852 903629 959310 972279 996792 1005279 1127958 1135557 5185532 5346262 39.85 70.7 1
10:19:45 2024-01-23 713520 712775 214251 211185 345041 351821 381159 374364 239416 237239 296424 298049 331170 336212 4389637 4658652 6772955 6631389 1249523 1288363 319016 281707 305428 301401 353884 345020 333591 333613 229199 228910 741483 702323 1604859 1557163 476103 476712 690988 691687 872084 851406 907627 913159 959153 982065 946240 1041207 2292119 2434461 1326801 1150259 760155 746081 903999 903902 961355 972047 993909 1004464 1131233 1136464 5195693 5346262 39.85 70.7 1
10:19:46 2024-01-23 712507 711196 214065 211185 345006 351821 381196 375753 238849 236142 296620 297771 331170 336486 4386506 4633526 6781953 6602988 1247703 1287471 319016 281707 304996 302070 353703 345010 333519 333758 228713 228305 730565 701317 1587182 1557634 475425 476375 690596 691835 870063 852113 908696 909136 957388 979259 948936 1040919 2290733 2427564 1417039 1147340 757989 745024 904777 903629 959310 970185 996755 1004777 1127958 1134754 5177146 5346262 39.85 70.7 1
10:19:47 2024-01-23 712507 712021 214061 210352 345006 351857 378943 374328 239250 237274 296405 297526 331869 336212 4380543 4655058 6786686 6635941 1251309 1292901 319734 281566 302770 301929 351821 342379 335428 333722 228875 228660 741483 702323 1594140 1558457 474749 474021 691367 690423 869645 855354 908993 912081 957977 979223 946354 1043993 2290733 2421802 1413126 1143803 754542 744459 907896 903902 956592 973002 998213 1003936 1126325 1133951 5169756 5350848 39.85 70.7 1
10:19:48 2024-01-23 712507 711474 214393 210859 345283 351785 380833 374328 239416 236873 292145 298049 331636 336212 4386418 4652288 6779722 6641005 1255304 1292976 321555 281601 302623 302565 353811 342343 335696 333722 226991 228801 747818 701709 1585730 1567337 476103 471539 691024 691344 870251 852897 912380 910499 955942 975766 946240 1047831 2295395 2421802 1413126 1140790 755294 745098 909187 905029 955163 974378 1000423 1004464 1127123 1133951 5166428 5357371 39.95 70.7 1
10:19:49 2024-01-23 714535 711497 215000 210170 345520 351857 378979 373732 238119 238080 291733 297113 332103 333505 4392744 4701567 6805818 6640825 1254890 1290863 319841 282355 300806 302813 354384 342379 333577 333830 226675 228910 728275 698144 1607677 1561779 475425 472096 690045 690817 867143 855120 913030 910499 956620 973606 946354 1047929 2295625 2416021 1415083 1142990 753422 741498 909187 903902 956592 973002 998250 1000825 1124695 1133951 5170574 5350848 39.85 70.7 1
10:19:50 2024-01-23 713014 712021 214065 210534 345006 351857 378655 374364 239215 237073 292035 297734 331636 335428 4380548 4662261 6791108 6621960 1251712 1289265 319016 281733 301768 302071 351893 344244 333771 333830 226675 228516 738624 702209 1596190 1557352 474749 474021 690596 689838 869645 852897 909030 907848 955730 979259 944506 1047047 2293993 2415845 1415083 1144077 754542 745024 907623 903902 957950 970185 998250 1003750 1127958 1133951 5164044 5351821 39.85 70.7 1
10:19:51 2024-01-23 712507 710455 214393 210339 345525 351857 378943 374328 238849 237274 291913 296798 331403 335464 4386417 4677066 6800017 6631392 1253994 1287449 319535 282284 301658 302212 351893 342451 335464 333830 228875 228341 737194 702710 1575071 1561779 475425 471575 689031 690854 867143 853835 911694 907885 955264 975766 945680 1047831 2296738 2418370 1405301 1142177 753683 744496 910303 903902 954386 973002 998250 1001573 1126288 1133951 5171428 5350848 39.85 70.7 1
10:19:52 2024-01-23 712507 710129 213725 210534 345010 351821 378619 374030 239250 237239 292182 296868 331170 335921 4395900 4660077 6790669 6607389 1248913 1289303 319016 281707 302268 301436 351677 344207 333807 333830 226675 228481 741483 701820 1594482 1555852 474749 474357 690596 691344 869645 852897 911632 910499 957155 980679 944469 1047925 2296738 2418370 1374778 1140790 755944 741425 908931 904917 955163 973690 998287 1003750 1126325 1133951 5160613 5355641 39.85 70.7 1
10:19:53 2024-01-23 713014 710450 214401 210170 345556 351893 381159 373768 238153 238500 291890 297804 331888 335319 4389646 4700238 6789323 6631389 1262441 1289956 320254 282426 301170 303240 353206 342415 333843 333830 226008 229192 735765 697316 1607835 1567677 477077 471575 688055 691835 867180 852626 912822 913159 956620 975766 948075 1047929 2303278 2416021 1378616 1143803 752849 743969 910632 903902 955748 973002 998250 1001611 1126325 1133951 5164044 5350848 39.95 70.7 1
10:19:54 2024-01-23 712001 710257 214251 210863 345283 351496 380615 377451 241113 237028 292073 297915 331565 336067 4373710 4652377 6781563 6612179 1249026 1289313 319535 281671 302556 302000 351893 344534 333807 333830 226709 228481 741483 701317 1610960 1555852 475425 475701 691581 691835 870716 852897 908993 910536 957155 980679 944506 1044812 2295625 2421802 1415083 1144077 755832 745024 909187 903902 957950 973002 998287 1004501 1127123 1133951 5166428 5348005 39.95 70.7 1
10:19:55 2024-01-23 713520 711533 214147 210289 348404 351533 381014 374257 239479 237099 292423 299600 331493 336304 4380114 4654231 6779997 6631124 1253994 1289042 319087 281671 301768 302779 351893 342451 333577 333830 226675 228481 737194 701209 1594776 1565111 476103 471575 689031 689838 867180 852626 912170 911828 955942 975766 947030 1047831 2296738 2416021 1415083 1140554 754756 743969 909005 903902 956430 970222 997539 1000825 1127921 1133951 5171428 5349266 39.85 70.7 1
10:19:56 2024-01-23 712322 712463 213583 211088 346928 351641 378583 375874 240269 236367 293028 298023 331170 336486 4383218 4628668 6781802 6602988 1245458 1285643 318088 281817 300988 302107 352183 345300 332328 333866 225973 228127 730565 698313 1595059 1555852 475692 475701 689613 691835 871406 850375 906339 913159 959494 981372 945568 1041484 2293993 2432734 1332203 1147340 759612 746081 904777 903629 962038 972315 993885 1003776 1131270 1134860 5197027 5358033 39.85 70.7 1
10:19:57 2024-01-23 714535 711620 214294 211680 346438 351641 381014 376017 238119 236577 297338 295732 331421 337091 4380258 4634878 6782387 6602988 1246851 1287471 318534 281742 305175 302107 352183 345300 331538 335754 225973 228322 736731 698313 1592582 1555417 476365 475701 688055 691835 873880 852076 906979 912512 960247 979259 943554 1039999 2290733 2434461 1326801 1151736 760155 742549 905052 904917 962075 972315 991656 1004501 1132875 1140321 5215430 5353044 39.95 70.7 1
10:19:58 2024-01-23 718502 711095 214733 210719 343033 354994 382004 374364 238153 237597 293033 295251 330345 333505 4373785 4661163 6801365 6612367 1245458 1285643 319051 282567 300988 301401 354670 344534 331825 334053 227584 228836 736658 698313 1587877 1554747 475655 475701 686639 691835 875120 852256 902060 911828 961643 973642 943554 1040741 2293993 2432734 1332558 1151736 760155 745024 904777 904917 962075 970222 993724 1007950 1134899 1142013 5199401 5353006 39.85 70.7 1
10:19:59 2024-01-23 719707 711264 214401 210521 344982 355241 382274 374293 238153 237642 292521 295764 333707 333469 4370738 4663797 6810375 6612367 1243679 1287449 319535 282999 300879 302319 354921 344497 331538 334521 227423 228676 733912 698313 1587953 1554943 475282 474357 684098 691835 875741 851616 902209 911865 965129 979259 940805 1043083 2293993 2405727 1332203 1153864 757299 738539 906607 909817 960958 970373 993724 1007291 1139327 1142013 5215315 5357371 39.95 70.7 1
10:20:00 2024-01-23 723326 712443 214854 210499 343493 355496 379015 374364 238781 237274 292595 296250 330876 332892 4380254 4688224 6826624 6612480 1245458 1285643 318828 282567 304996 301859 354670 344497 331825 334287 225781 228481 740607 698313 1599466 1553643 475692 475364 687082 691835 875120 852256 905043 911865 963080 973715 943554 1040741 2296738 2430738 1319125 1151736 760155 746460 907523 906666 962038 972128 991710 1007366 1132728 1140395 5197953 5346262 39.95 70.7 1
10:20:01 2024-01-23 714535 711264 214393 211520 345958 351857 381196 374400 238119 236908 297338 295320 331170 336998 4399553 4633092 6791820 6574391 1245849 1288386 318088 282567 302024 301859 352218 345544 332311 333551 225938 228127 731094 698313 1591591 1555417 476329 475701 687568 691835 873880 852076 907738 911865 960247 979223 943554 1040741 2295625 2432599 1332921 1150968 760005 742732 906570 907762 960995 971170 988775 1005932 1132875 1139827 5201389 5351821 39.95 70.7 1
10:20:02 2024-01-23 716571 709924 214401 211194 344973 351893 382004 375489 238119 237109 296429 296349 331170 335464 4380340 4635265 6798648 6602988 1245458 1285643 318088 281707 301414 301436 352218 345544 331825 335754 225973 227808 736202 698313 1596531 1553643 475655 475701 686676 691835 873261 851653 904782 913159 960247 979259 944896 1040741 2298228 2430868 1309668 1153079 760155 739706 910303 909053 960995 964656 990372 1003748 1136516 1143093 5194243 5351821 39.85 70.7 1
10:20:03 2024-01-23 717668 710186 214401 210863 344973 354493 381196 375189 238153 237274 296004 294394 335488 333505 4374013 4648320 6820117 6612480 1240454 1287471 319051 282567 301170 302319 354670 342523 332545 334252 227263 229067 735765 699712 1595175 1552727 476103 474357 684241 691344 876363 850867 903680 913122 965813 981232 942242 1045527 2294484 2407817 1320903 1161013 760155 739982 907896 912438 959310 966372 994581 1007403 1142892 1136464 5227941 5355641 39.85 70.7 1
10:20:04 2024-01-23 723808 711196 214388 210976 343453 355496 378943 373994 238119 237239 292241 297113 330345 332315 4379982 4694889 6820117 6621813 1239567 1288386 320504 281707 301810 302779 354921 342523 333572 336704 226942 229192 707959 700314 1602968 1549237 476103 474021 684727 691307 876363 852823 906115 913347 967552 981305 942316 1045918 2294951 2409529 1334086 1156665 759071 739494 907635 914828 959310 966641 994618 1008096 1142571 1138071 5211072 5355641 39.95 70.7 1
10:20:05 2024-01-23 723808 711228 214854 210455 343453 355496 381159 374293 238153 237607 296451 296868 330345 333325 4373785 4673477 6817680 6602988 1245458 1289029 318275 282497 300988 301824 354921 344461 332297 336229 227584 228286 735322 698313 1610266 1555852 476103 475701 688055 693382 875814 854948 909367 912732 962065 981305 946408 1040553 2300531 2434461 1320903 1150339 762328 746081 905127 906473 960274 971411 993909 1004501 1131270 1136464 5192260 5346262 39.95 70.7 1
10:20:06 2024-01-23 712507 710455 214025 211194 344483 351713 380892 375453 238849 236107 292145 297771 331170 335138 4380258 4630753 6781675 6607744 1247703 1287471 318534 281671 302426 301330 353634 345264 333301 333830 226481 228092 731094 699813 1588769 1555852 476103 475518 692530 692888 872084 853437 907214 911430 958955 981305 946240 1041484 2290733 2429787 1337853 1147340 759612 745024 905052 903902 959310 970185 994555 1002999 1130395 1135557 5185532 5331875 39.95 70.7 1
10:20:07 2024-01-23 714028 709248 214397 211189 344982 351821 381159 374364 238085 236873 297265 294840 331170 335902 4370880 4624413 6782387 6593610 1245458 1288386 317128 281671 301170 301401 353884 344461 331502 336229 227906 227773 735322 700314 1621756 1556654 477121 474247 686188 689618 875010 853839 901196 912732 961570 973642 942848 1040676 2295625 2425241 1340746 1151081 761240 743932 905320 907574 961355 969918 991785 1002999 1132875 1138107 5191983 5339521 39.95 70.7 1
10:20:08 2024-01-23 716541 710186 214401 210967 344982 354456 382274 374328 242154 236873 292803 295682 332103 333469 4373545 4661662 6810685 6617143 1243641 1287471 319051 282532 300630 302071 354921 342487 332562 336321 227584 228910 733800 701317 1599672 1555417 476781 474211 686676 690633 876252 853437 902209 910499 964409 981305 940731 1041484 2293993 2425241 1349250 1151736 760155 743932 907434 906853 959310 964656 991078 1005999 1132875 1139754 5201666 5346262 39.85 70.7 1
10:20:09 2024-01-23 714535 710689 214401 211481 344982 351821 381159 374364 238119 237239 293314 295045 331636 335902 4370880 4633973 6796955 6593610 1245458 1287471 318052 282497 301810 301824 355565 345254 333207 337107 228228 228341 722379 698313 1590234 1556654 477462 474174 685701 691798 875741 852220 906677 913085 963006 973678 942848 1044147 2295625 2421171 1307819 1151081 758530 740668 906607 908407 959310 969882 988925 1004501 1134484 1141440 5196212 5346262 39.85 70.7 1
10:20:11 2024-01-23 717355 710414 214401 210499 344982 354743 381196 374364 238153 237274 292871 294394 330380 333505 4380258 4655205 6831885 6612420 1244301 1285643 318768 282720 302519 302034 355277 345363 331682 336668 228228 228660 731094 698313 1596420 1555852 477121 476037 687568 693382 875120 851580 903345 912475 961917 981305 943554 1039961 2290733 2434189 1332558 1150614 763908 745553 906607 905829 962038 970185 993200 1004501 1130395 1136464 5190266 5336607 39.95 70.7 1
10:20:12 2024-01-23 712001 710689 213729 211592 343449 351218 378907 374364 238884 236107 292241 297355 331170 335428 4370880 4621361 6754090 6603028 1248480 1292854 318803 282391 302666 301682 351821 344316 332833 333685 228551 228305 736731 700314 1594383 1554943 477462 476712 690008 691835 871296 852224 907542 913159 959337 981335 944896 1041207 2290733 2434461 1332203 1146976 760155 746081 904036 903902 961355 972734 994555 1001536 1131233 1136362 5182855 5348324 39.85 70.7 1
10:20:13 2024-01-23 712507 711191 214401 210494 345010 351821 378907 373768 238849 236507 291806 297148 330938 333505 4376858 4652858 6772049 6626771 1249026 1287397 318910 281676 302990 301858 351749 342307 333807 333830 226675 228446 727417 702323 1595506 1555852 474749 473687 690535 689654 869028 854106 911657 907848 957977 979223 947587 1043213 2295625 2423521 1417039 1142451 755832 745024 908729 903902 957950 972279 998250 1003802 1126288 1133951 5164044 5346262 39.85 70.7 1
10:20:14 2024-01-23 713520 711228 214401 209833 345041 351821 378907 372875 238153 237239 292973 297563 331170 333469 4373785 4661086 6784238 6621960 1252608 1288275 318874 281530 301768 302708 351893 342415 333591 333577 228228 228446 732503 701709 1587248 1562079 476103 471539 689031 689838 869028 855354 911657 911828 956620 975766 946240 1047836 2295625 2416743 1413126 1143264 755832 744496 909005 903902 956555 973690 998250 1002999 1126288 1133951 5152024 5341362 39.85 70.7 1
10:20:15 2024-01-23 712507 711232 213725 210499 345560 351857 378510 374066 238884 237038 292145 298049 331170 335428 4377134 4658372 6781259 6612527 1250816 1288386 319016 281636 302024 302034 351785 342451 333807 333830 226008 228446 739517 702323 1591610 1556958 474749 474021 690045 689802 869645 852860 910106 910384 956675 979259 944469 1047929 2293993 2416021 1372859 1144077 755608 745024 908914 903902 957950 972966 998250 1005279 1126288 1133951 5163136 5346262 39.95 70.7 1
10:20:16 2024-01-23 712507 711264 214401 210600 345001 351893 378943 373732 238153 237239 291548 298049 331170 333505 4386417 4688375 6788472 6621746 1254890 1291218 319546 281482 300293 302956 351893 342451 333483 333758 226008 228481 738624 702710 1575777 1562079 476103 472611 689519 690817 869028 852645 914240 911828 955942 975766 946240 1049055 2297259 2416021 1415083 1141649 755832 744496 909187 903902 955877 974110 998250 1003936 1125491 1133951 5154361 5346262 39.95 70.7 1
10:20:17 2024-01-23 712507 711228 214401 210161 344970 351857 378943 373732 238153 238010 291819 299497 331421 335174 4386328 4678947 6791499 6612546 1254890 1287413 319016 281733 300988 303097 353884 342138 333807 333830 226008 228801 727417 698313 1620056 1558457 476103 472241 689519 690817 867180 852897 913030 910499 957977 973570 946240 1047831 2295625 2416021 1376697 1140790 755832 743969 909654 903629 956555 973002 998250 1003840 1126288 1133951 5162009 5336884 39.95 70.7 1
10:20:18 2024-01-23 712507 711232 214393 210275 345560 351857 378907 373172 240437 237763 292021 297318 331565 333361 4377061 4678942 6772955 6631389 1251309 1287337 319734 281636 304959 302743 351893 342102 333483 333830 225973 228251 738624 698679 1614960 1564309 476365 468850 688055 690817 867143 850830 911657 911828 955942 975076 947587 1047560 2297259 2416021 1405301 1141649 752923 740303 909579 904917 955163 974798 1001137 1004501 1125264 1133951 5140930 5346262 39.85 70.7 1
10:20:19 2024-01-23 714535 710693 214849 209807 347665 351533 378655 376116 238747 237169 291357 297008 331529 333325 4376783 4680420 6796505 6621960 1253994 1287449 319051 281671 300328 302283 351893 342379 333843 333830 225973 228286 737612 699712 1590255 1562889 476103 468850 688055 690780 867143 852860 912935 911828 956620 975766 944469 1049425 2303278 2418370 1337853 1145707 752923 744165 912947 899632 952828 972315 1001137 1010390 1123668 1130674 5098205 5346262 39.95 70.7 1
10:20:20 2024-01-23 710266 710418 215164 210214 346619 351677 381589 375310 239428 237833 291767 296110 331027 333469 4380258 4709481 6744657 6593610 1262517 1286229 317163 282765 300988 301154 353737 342451 333541 333830 227745 228836 734336 697814 1598854 1567677 478505 472945 690045 693802 869645 850742 911008 915756 955264 974387 946018 1050862 2300005 2418370 1334086 1150339 751171 747141 913256 902584 950955 973002 1002565 1007515 1123668 1130638 5098205 5345476 39.85 70.7 1
10:20:21 2024-01-23 716024 710543 215271 210350 346933 351713 380662 375850 239764 237869 291503 297563 331636 333505 4380258 4683112 6779997 6602988 1260639 1288386 320019 281707 299672 302000 352218 342379 333807 333830 225938 228801 737612 696320 1603311 1567337 477790 471575 688632 691835 869028 851616 911694 913159 956620 975076 946516 1050867 2304917 2421802 1326553 1147340 752398 746611 914102 901305 951439 970185 1001137 1011832 1123668 1130674 5096176 5337777 39.95 70.7 1
10:20:22 2024-01-23 714535 710155 215574 210168 346933 351713 381123 373732 242083 238010 291585 297951 335452 333433 4377134 4691797 6772955 6593193 1260289 1287449 319983 281671 301170 303027 354921 342379 333284 333830 225973 228801 735765 697316 1617814 1565844 476703 472611 688055 691344 869028 852860 914240 911865 956620 975766 945808 1049902 2303278 2421802 1337853 1147758 752923 744165 913113 900949 952791 972315 1001137 1009670 1125600 1133573 5098789 5337668 39.95 70.7 1
10:20:23 2024-01-23 716061 710155 215005 210126 343489 351857 381734 376917 239428 237607 291696 296250 331636 333469 4380258 4701843 6742970 6602988 1264323 1285643 319051 281707 300958 301859 353171 342138 333807 333830 227584 228801 733800 696320 1592862 1567677 477790 471575 688055 691835 869028 851014 911369 913159 957977 975076 947223 1050862 2300005 2418370 1334086 1149795 751171 745553 912984 902584 952115 972055 1003184 1014032 1125190 1132806 5099069 5346262 39.95 70.7 1
10:20:24 2024-01-23 709480 707333 214401 210275 346688 351785 381159 376317 242048 237274 292528 296215 331170 336450 4374013 4693467 6733744 6574852 1258362 1285371 318792 280814 300820 299611 352183 342487 333337 333830 226008 227738 736731 704719 1605441 1558457 477077 473018 690045 695777 865913 846526 914292 917016 953875 970195 945006 1047968 2297259 2416021 1309668 1154744 755832 745024 914377 904917 953127 972092 1001024 1010241 1125153 1131201 5096076 5331875 39.85 70.7 1
10:20:25 2024-01-23 712507 710150 215005 209868 343458 351893 381190 376174 242013 237274 291939 296215 331170 335938 4374013 4693024 6733095 6584231 1255641 1287471 320697 281321 303703 300697 355172 342451 333337 333595 226709 227738 740053 704719 1592475 1556958 477790 472981 690596 694335 866528 846197 914368 917016 954994 970231 944896 1049460 2300005 2416657 1334086 1157201 755295 744240 914102 907762 954146 968009 1003997 1014687 1133286 1127999 5117016 5346262 39.95 70.7 1
10:20:26 2024-01-23 712507 707306 214188 210394 345278 351821 378302 376618 242048 237073 291321 297841 330705 333433 4361276 4752573 6801252 6584231 1243299 1287198 320990 280911 302990 301365 354420 341861 333843 333830 227584 228836 734769 707746 1592432 1552540 476365 468850 687082 694789 869645 847127 909382 917053 956711 964701 942242 1054100 2300005 2396102 1432689 1158578 752923 742125 915816 909556 951803 968657 1001671 1013315 1132072 1125782 5118570 5345330 39.95 70.7 1
10:20:27 2024-01-23 710487 707342 214393 210347 343453 350723 378583 376618 242048 237274 291939 297148 330241 335464 4373823 4708543 6762338 6584231 1249970 1287471 318534 281443 303236 300451 354670 342451 333337 333595 226675 227773 741483 705222 1627820 1556248 477077 473687 690596 694863 866528 846197 914089 918353 954994 970195 943554 1050637 2304317 2422891 1335969 1152256 755078 747214 915543 905061 952791 964692 1001137 1011748 1125264 1129839 5101241 5336884 39.95 70.7 1
10:20:28 2024-01-23 710487 709152 215000 210280 343489 351857 381734 376618 242013 237274 291585 295974 331636 336450 4374013 4696364 6725793 6584231 1259296 1287449 319051 281242 302697 300451 352218 342487 333284 333830 227026 227773 742912 705726 1611680 1559854 477790 474021 690535 694863 867143 847775 914368 918353 955531 974206 946354 1052293 2302169 2420515 1309668 1155206 755078 741986 913256 902269 951632 969773 1001137 1009670 1125264 1132806 5097928 5346262 39.95 70.7 1
10:20:29 2024-01-23 709983 709147 214703 210343 343493 351218 378943 376618 242013 237274 291948 296215 330241 336450 4373737 4702316 6742696 6574852 1253538 1287449 318088 281474 300785 300908 352218 342487 333572 333830 226675 227738 737612 701820 1588841 1558457 477827 473687 691024 694863 866528 848983 915435 919595 955795 971456 946203 1052331 2303809 2423521 1326553 1155019 753422 741461 914597 904917 952791 964620 1003093 1014696 1127994 1125782 5107611 5336884 39.85 70.7 1
10:20:30 2024-01-23 710487 708926 214397 210166 343524 351254 377733 376654 242083 237073 292326 298049 330241 333505 4370700 4715012 6735400 6574852 1246342 1286537 318757 280814 300574 300451 354921 342451 332784 333324 227026 227773 740053 705726 1586109 1558457 477114 474021 690596 697226 867774 848739 913286 920324 953692 972137 943370 1050750 2298371 2416292 1322786 1156665 755294 745024 913219 903629 951632 964692 1000423 1009670 1125264 1130711 5098205 5338640 39.95 70.7 1
10:20:31 2024-01-23 709480 707075 215005 210343 343493 351501 378619 377184 242083 237274 291939 296215 330938 336998 4374013 4701568 6756847 6584231 1252036 1286557 318768 280897 304134 301154 352183 342487 333807 333830 226709 228481 734336 706735 1598469 1557634 478826 473395 692036 695777 867106 846569 912843 920324 956201 971565 942885 1051776 2298228 2416021 1334086 1153376 754942 744583 914140 902269 952115 964692 1003281 1011870 1124695 1127446 5103964 5347258 39.85 70.8 1
10:20:32 2024-01-23 710487 709111 215005 210196 343528 351857 381196 377751 242083 237310 295995 296215 331170 336450 4370895 4692022 6725793 6584231 1255678 1287449 319535 281242 300820 300908 354921 342451 333541 333595 226709 228235 740053 706363 1606149 1560282 477004 473541 691478 697263 867106 847852 914368 917016 953912 970231 946408 1047560 2296738 2412595 1335969 1155842 753422 745024 913256 903902 952115 964620 1003884 1011870 1127958 1127410 5107611 5331875 39.95 70.7 1
10:20:33 2024-01-23 710487 707310 214397 210494 343489 351501 378655 376618 242048 237274 292246 297495 330205 336998 4361276 4688375 6713904 6584231 1255641 1285643 318321 280849 303703 300487 352218 342271 333555 333072 228875 228200 742912 706363 1596684 1558065 478826 473876 692581 697263 867143 846197 913436 918251 955671 970195 943554 1047968 2298228 2416143 1334086 1148976 751328 746685 912984 902455 950090 964692 1001137 1011870 1125264 1129875 5090929 5336884 39.85 70.7 1
10:20:34 2024-01-23 710487 709378 214428 210049 343489 351218 378907 376654 242048 237109 291913 296215 330241 337236 4361313 4684633 6725793 6574852 1256223 1286500 316871 281707 302807 302502 355889 342235 333181 333794 228228 227633 739057 701317 1598222 1565844 478505 472945 691024 692863 867774 849123 914331 914350 953875 970688 947260 1052786 2296738 2416021 1334086 1153376 755944 742549 913256 903629 950090 964656 1001745 1010428 1127123 1125782 5107611 5337538 39.85 70.8 1
10:20:35 2024-01-23 710487 708019 214397 210166 343489 351254 378655 376654 242048 237310 291733 297495 330241 336486 4358128 4684911 6723770 6579535 1262095 1289173 316916 282320 302587 300345 355926 342379 333464 333758 228228 227633 739057 698313 1613059 1565111 478881 472690 692567 695777 867143 848601 912747 915345 953641 973011 944469 1049497 2300005 2416064 1330320 1150100 752398 745024 912984 903261 950090 964656 1002565 1011870 1124695 1127410 5098205 5336884 39.85 70.8 1
10:20:37 2024-01-23 709983 703318 214401 210196 343418 350723 378871 376618 242048 236908 291622 297149 330205 336212 4361313 4688162 6723784 6593608 1257007 1289029 317022 281645 303470 300345 355638 342307 333433 333830 225973 227385 740959 701317 1595160 1562503 478129 473352 690045 692863 867119 847728 913717 915682 952489 970231 946354 1050862 2300005 2416021 1332203 1151425 752398 746155 914676 903741 950090 964620 1002565 1008914 1125264 1128207 5098205 5337538 39.95 70.8 1
10:20:38 2024-01-23 710487 708078 214854 209807 345461 351821 378655 374328 238424 237274 291248 295732 331170 333397 4370880 4705348 6763522 6612527 1263905 1287337 318392 282795 300739 301224 353171 342415 333807 333830 227584 228660 727417 697316 1595165 1567337 477790 471394 688632 691835 867143 851014 910031 913159 957298 975076 946516 1050867 2300005 2418370 1334086 1150614 754079 745024 912947 900912 950090 964620 1001137 1010390 1125264 1127410 5096076 5322389 39.95 70.8 1
10:20:39 2024-01-23 710487 708610 214401 209798 345709 351857 381123 374328 241942 237239 291342 297495 331170 333433 4358128 4689597 6755107 6593663 1264811 1289228 318757 281707 299957 301401 353241 342343 332833 333830 227584 228446 740569 696320 1595426 1566959 478505 472241 689031 691835 869645 850410 910088 913159 956620 974387 946516 1050586 2300005 2418370 1332203 1151081 753683 745024 913219 902584 950090 964620 1002565 1008951 1125264 1126578 5097928 5327505 39.95 70.8 1
10:20:40 2024-01-23 709443 707075 214854 210490 343458 350688 378505 376317 242013 236542 291527 297495 329671 336212 4370600 4684836 6736257 6584231 1258915 1285643 317092 282320 301658 300416 353737 342415 333337 333577 228228 227773 751705 698313 1630531 1562889 478542 472945 691024 695283 867143 848601 912709 915756 955228 971565 944469 1050862 2300005 2416021 1334086 1151699 752277 742549 912984 901591 950090 964620 1003281 1009613 1125264 1126578 5101848 5333077 39.95 70.8 1
10:20:41 2024-01-23 710487 708078 214397 210904 345949 351465 378979 376618 241978 237239 291369 296180 330884 336707 4380227 4691097 6739403 6584231 1260289 1285356 317057 281676 302024 300451 355889 342379 333337 333830 227584 227738 734336 698313 1601113 1565111 478505 473650 691024 694789 867143 848601 911369 915756 953875 972975 946516 1050717 2300005 2418333 1305971 1154488 753422 743969 913219 903902 952115 964318 1003997 1011870 1127921 1127999 5118292 5336884 39.95 70.8 1
10:20:42 2024-01-23 710487 707075 214406 210490 343458 350688 377432 376053 239489 236827 291652 297561 329885 333361 4377061 4716672 6761941 6584248 1248117 1285552 318910 280814 300785 300451 353884 342415 333337 333324 226481 227738 737612 705222 1595821 1553643 477077 473687 690045 695777 867143 846161 912747 917016 953875 970158 943554 1050862 2297259 2409176 1332203 1153376 758475 742915 912984 903902 950090 964584 1003997 1009651 1127086 1127200 5099719 5327505 39.95 70.8 1
10:20:43 2024-01-23 710487 708578 214401 210904 346048 350436 378619 377198 239693 237099 291671 296075 330063 336304 4377061 4696364 6740605 6574370 1255603 1287471 319051 281207 302697 300381 354921 342415 332239 333324 226008 227738 740053 705726 1598587 1556525 477114 473687 690045 695777 866528 846197 912709 917016 953875 970195 944225 1049186 2295625 2412595 1332203 1151081 755294 741425 913219 902232 950090 964390 1003997 1010390 1127086 1127999 5105495 5336884 39.95 70.8 1
10:20:44 2024-01-23 710220 710385 214626 210289 346057 350580 378799 377342 239764 237099 291551 296075 330027 336304 4361388 4688375 6743349 6574852 1255641 1285643 319016 281015 300785 300451 354921 342415 333337 332855 226675 227738 741483 705726 1607075 1555852 477077 472981 690045 695777 867143 846161 914894 917016 954100 970195 943554 1050862 2296738 2408905 1332203 1153376 754756 740303 913689 903902 950090 964620 1003997 1010390 1127921 1127200 5099719 5347017 39.95 70.7 1
10:20:45 2024-01-23 711309 710422 214933 210581 345958 351641 378763 376475 239596 237099 291248 295732 330205 336962 4374598 4691105 6743237 6574852 1253538 1285431 317092 281686 302232 300487 354921 342379 332832 333830 225973 227385 729328 701317 1587838 1558457 478166 471951 691024 695777 866528 847398 914368 917710 953163 970195 945568 1053540 2298371 2416021 1334086 1151699 754868 742549 912572 901591 950090 964692 1001137 1007477 1125264 1125782 5091425 5344778 39.95 70.8 1
10:20:46 2024-01-23 711544 708405 214738 210030 346447 351677 381159 377451 241942 237274 291353 298023 331063 333397 4370987 4688502 6718960 6593572 1262517 1284731 317128 281759 300745 300451 354921 341861 332868 333830 227584 228286 734336 698313 1597221 1565111 478505 472241 689519 693382 869028 848601 909030 913159 955264 973011 946516 1047968 2300005 2418370 1334086 1151736 754219 745024 912572 903261 950090 964620 1002565 1009670 1128007 1127816 5104874 5353502 39.85 70.8 1
10:20:47 2024-01-23 710072 709415 214933 210131 343422 350723 378907 376331 239093 237038 291696 297077 330205 336212 4361276 4681602 6724045 6574852 1257119 1283602 316835 281870 301034 299470 353206 342102 332868 333830 227584 227385 736278 698313 1595974 1561779 478166 472241 690045 694789 866528 848601 911657 915756 952489 970231 946240 1047968 2300005 2416021 1334086 1147340 752923 742585 912572 899632 950090 970185 1000317 1009651 1125600 1131201 5089609 5337668 39.95 70.8 1
10:20:48 2024-01-23 712013 707301 214401 209833 346338 351496 378943 375548 241942 237642 291344 296006 330205 333433 4374013 4684429 6724157 6579372 1260289 1281998 319016 281751 300854 301401 354921 341344 333572 333830 227584 228127 734336 696822 1597781 1563999 477114 468886 687568 690423 867143 851014 911657 913159 955942 974807 946516 1050862 2300005 2418370 1334086 1147340 752923 743748 913219 904273 954386 974197 1001024 1009689 1123521 1132806 5099069 5338640 39.95 70.7 1
10:20:49 2024-01-23 712322 710413 214996 209807 345714 351785 378943 373887 241978 237274 291321 296855 330938 333397 4364648 4685790 6742696 6602712 1259701 1285643 319051 281707 300284 301154 352183 342138 333807 333384 227423 228481 728275 696320 1595165 1565111 477895 471539 688055 691835 867143 851014 912068 911531 955942 974387 946552 1052791 2300005 2416021 1341619 1144077 753999 743945 912794 900801 953468 971908 1001062 1009689 1124800 1132806 5090929 5336884 39.95 70.8 1
10:20:50 2024-01-23 712285 707328 214854 210203 343458 351857 381159 377451 242013 237274 291284 295732 330938 335938 4364648 4688455 6704591 6584135 1260714 1284731 317128 281707 301597 301119 353206 342415 333337 333830 227584 228286 734336 697823 1600390 1565111 478542 472611 690045 693877 869645 848601 911657 915756 955264 974119 947223 1046109 2300005 2423922 1337853 1151081 755158 744092 914377 902344 952754 972128 1000274 1008914 1125264 1129041 5088799 5327505 39.95 70.7 1
10:20:51 2024-01-23 711042 707338 214401 210196 343422 350723 378943 376053 242013 236908 291321 295320 330205 336486 4361388 4688375 6738544 6583954 1257044 1285643 317057 281242 302024 299611 352183 342415 332868 335487 227584 227385 737668 698313 1599478 1558457 478505 472945 690045 695777 865913 848000 912184 915756 952452 970231 946240 1050637 2304317 2422891 1295201 1144523 752928 747214 913076 903741 954183 973470 1001137 1007477 1121892 1130638 5088799 5336884 39.95 70.8 1
10:20:52 2024-01-23 712322 707342 215000 209877 345470 351821 378979 373172 241942 237274 291042 296215 330241 333397 4370895 4685790 6747215 6598331 1260639 1284731 319051 281636 300708 301401 354921 341861 332868 333830 227584 228446 726549 696822 1606476 1563999 477077 468886 688055 691901 867143 851014 912283 913159 955264 977395 948824 1050415 2300531 2418795 1328436 1142891 752923 743785 909187 902990 954183 974888 1001137 1003712 1123668 1130711 5102425 5336884 39.95 70.8 1
10:20:53 2024-01-23 714364 707338 214393 209691 343268 351857 378979 373243 241808 237310 291133 295749 330205 333397 4370964 4688488 6723821 6593610 1258765 1281998 318534 281746 300247 300943 354670 341861 333337 333541 227263 227808 732906 695823 1594294 1563999 478986 471539 687082 691835 867143 848601 914127 914280 956891 972866 948936 1048478 2301033 2423989 1386292 1140449 755135 739779 907523 902121 955540 973002 998287 1004559 1125264 1130711 5123246 5322389 39.95 70.8 1
10:20:54 2024-01-23 710487 707066 214052 209257 343489 351785 378266 372056 242048 236542 290390 295767 330205 333397 4367762 4667710 6761346 6602988 1249523 1281998 317805 281207 301170 301824 351627 341861 333807 333830 227584 227773 735765 698716 1602709 1562889 476103 471539 688055 691408 870251 853400 911545 912845 955831 978261 948899 1046898 2298677 2416021 1384373 1142451 755078 743932 906607 907986 956592 973507 996792 1001536 1128810 1133951 5141095 5336884 39.95 70.8 1
10:20:55 2024-01-23 710487 709379 214401 209877 346819 351501 378907 372649 238153 236342 291284 296250 330205 333469 4364648 4633526 6752021 6593610 1249523 1284731 318768 281242 301597 300695 351893 342487 333807 333595 225973 228286 740053 700314 1590819 1553643 475764 473395 690596 690423 869608 853437 910031 910384 957867 981305 946240 1044096 2290459 2423521 1411170 1140790 755078 740376 907603 902269 956592 972279 997975 1000825 1125264 1133149 5152251 5322389 39.95 70.8 1
10:20:56 2024-01-23 710487 710218 213579 210196 343493 351501 378871 372649 239502 236542 291284 296285 330241 333433 4355020 4642905 6762713 6602988 1249246 1285643 318088 281242 301061 301365 351002 342138 333807 333360 226481 227579 738624 702323 1578569 1557634 476103 471430 689483 689654 868374 854651 915011 911791 956620 977971 944896 1047414 2290733 2412244 1411170 1142076 754756 742915 907896 902307 953811 973002 997539 1000825 1124695 1130711 5147282 5333077 39.95 70.8 1
10:20:57 2024-01-23 712001 708410 214251 209213 343458 351785 378835 372614 242048 237274 290477 297788 330241 333397 4349403 4661972 6762389 6602988 1249523 1281998 317805 280902 300745 301401 353884 341380 333807 333577 228444 228235 734336 697316 1617257 1562503 476103 468706 687982 689618 867106 851616 911731 910499 957572 975693 946240 1047831 2288573 2413962 1411170 1144077 755953 740376 905206 901628 956592 964692 997975 1002504 1124658 1133951 5145233 5322550 39.95 70.8 1
10:20:58 2024-01-23 710487 710155 213095 210343 343458 350723 378835 373208 238119 235777 291079 296698 330205 333433 4358428 4624147 6752021 6593610 1247741 1284731 318088 280814 301597 300871 351605 342199 333049 333072 227906 227598 729684 700314 1588990 1555417 475425 472799 689519 689802 869645 852756 908621 910130 956620 973678 947030 1044812 2290733 2418370 1372859 1140790 755832 742915 906607 902621 956592 972279 996792 1003220 1124695 1132348 5145233 5329275 39.95 70.8 1
10:20:59 2024-01-23 710487 709147 214401 209833 343528 351785 378871 372091 242048 236908 290508 296215 330907 333433 4364648 4671041 6757529 6598279 1251309 1285505 318839 281566 302676 302070 351785 341753 333735 333758 228444 227986 740053 698313 1596303 1553643 474749 468886 688632 690423 867143 852860 911008 909854 955118 973570 945568 1046339 2290459 2409176 1411170 1139637 754756 742989 906607 903098 955200 971593 998287 1002504 1124658 1130747 5147282 5329275 39.95 70.8 1
10:21:00 2024-01-23 712001 710150 214242 209842 343524 351785 378302 372056 242013 236908 290427 296250 330241 333469 4358428 4661662 6770672 6602648 1248988 1287337 318427 281137 301773 301294 351713 342235 333699 333180 228228 227738 737194 700314 1573167 1557634 475425 471539 688055 689838 869028 853437 911008 909854 955942 973606 944896 1047183 2290733 2412595 1407258 1140790 752430 743969 907896 903902 956592 973002 998250 1001573 1125264 1130747 5140945 5329275 39.95 70.8 1
10:21:01 2024-01-23 712507 710223 214251 209687 343515 351785 377733 372091 242083 237274 290837 296215 331372 333469 4358278 4671041 6772955 6617228 1251233 1281887 318874 281495 300988 302141 351785 341308 333807 333559 228282 227738 741135 698313 1618466 1558457 475764 471539 689972 689802 867143 852220 910031 910462 956620 975766 946240 1047831 2293719 2414307 1374778 1140449 754756 743932 908541 906693 955163 973002 997975 1003936 1125264 1133951 5145233 5327505 39.95 70.8 1
10:21:02 2024-01-23 712507 710077 214211 209842 344452 351785 378835 372056 238916 237239 290801 297915 331170 333433 4351878 4652377 6772955 6603095 1254815 1286421 318874 281172 299920 301294 351893 341308 333591 333830 227906 228057 734336 697316 1601546 1560282 475425 471539 688055 689802 868756 852220 912057 910499 956620 977667 945568 1047831 2290733 2416021 1409214 1140790 755294 740303 907635 902912 955841 972243 997539 1003936 1125264 1133149 5141209 5322389 39.95 70.8 1
10:21:04 2024-01-23 712001 708842 213725 210499 344492 351218 378835 372091 238119 236507 291248 296250 329622 333433 4361501 4636078 6753123 6612554 1245458 1281998 318052 280779 301841 301224 351857 342415 333807 333324 228067 228005 734336 700314 1585600 1555852 475425 471973 688055 689276 867143 852220 912935 910499 956620 975766 945568 1047085 2290733 2414307 1409214 1140827 755832 743969 907896 903902 956592 973002 998287 1003936 1124658 1133149 5145233 5329275 39.95 70.8 1
10:21:05 2024-01-23 712507 710150 214397 209660 343493 351749 378871 372091 237902 236873 290477 296285 330205 333397 4373731 4650645 6767698 6602988 1251309 1287337 318534 280840 301810 302283 351303 342271 333807 333595 227584 227738 744919 699712 1615770 1561779 476103 468850 688055 689802 867143 851616 910069 910499 955228 975766 946240 1047831 2295625 2413962 1380535 1140449 753999 740303 908541 904917 955540 973002 998287 1003936 1125264 1130711 5121182 5327505 39.95 70.8 1
10:21:06 2024-01-23 712507 708341 214397 209187 343493 351785 378907 372021 241978 237073 290100 297315 330884 333217 4367628 4669510 6752021 6607744 1253918 1281998 317770 281460 299352 301330 353884 341344 333807 333830 225716 227738 734336 696320 1588229 1561779 476103 468850 688055 689802 867143 851616 910031 911181 955228 975766 946240 1047831 2295351 2409140 1380535 1138014 753276 738211 908931 903592 954861 973002 1000148 1001536 1125264 1132311 5126535 5322389 39.95 70.8 1
10:21:07 2024-01-23 710903 709147 214393 209656 344492 351785 378583 375282 240100 237360 290655 298383 330027 333289 4373933 4662525 6781953 6593610 1251233 1285643 317805 281207 302024 302319 351627 342138 333807 333830 227584 227773 735765 699712 1608550 1561779 475618 471539 688055 689802 867143 851616 912935 911828 956620 975497 947587 1047831 2290894 2416021 1411170 1143264 755832 743969 910678 903902 956592 970185 996792 1003936 1128810 1133149 5126234 5345825 39.95 70.8 1
10:21:08 2024-01-23 711228 708874 213110 210280 346646 350966 378583 374221 239764 235637 291555 296041 329760 333361 4361501 4613215 6742696 6584231 1245458 1281998 319937 281207 301810 300872 351893 342523 332328 333830 225938 227738 737194 698313 1585934 1552540 474749 475364 689519 691835 870882 851619 909900 909854 959337 979259 946240 1038696 2289105 2425241 1370940 1146523 758326 745024 904036 903902 959310 970149 996008 1000077 1127123 1133951 5140945 5331875 39.95 70.8 1
10:21:09 2024-01-23 713104 710422 213445 210719 345958 351605 378763 376383 239428 235966 292036 296724 330170 335428 4354758 4603375 6761346 6574852 1244036 1281961 319874 281439 300381 300908 354653 342487 331019 333830 225938 227738 735322 697814 1622770 1553643 475655 475701 688055 691835 870716 851014 904856 913159 957424 982796 945568 1041484 2290733 2432734 1309668 1147340 759612 745024 905127 903631 961355 971593 994555 1003036 1132035 1135557 5172232 5337782 39.95 70.8 1
10:21:10 2024-01-23 716920 710422 214223 210862 345653 351641 378799 374150 242352 236472 292155 295962 330938 335174 4355283 4625827 6791612 6574852 1240093 1281961 318754 281207 301170 301119 353884 342451 330822 335754 227263 228251 740569 697316 1578857 1549237 477121 475701 686037 691835 873880 850339 906002 911828 960210 973606 942848 1039961 2290733 2425241 1311486 1150063 761240 745024 904036 906473 962075 970185 991785 1004501 1131233 1139258 5170422 5335353 39.95 70.8 1
10:21:11 2024-01-23 717953 710413 214250 210324 343042 353884 378979 373208 242048 236662 291441 295267 331636 334216 4361389 4648382 6789323 6574890 1241903 1281998 318052 281671 300169 300625 353884 342451 330822 335754 227263 227738 740569 698324 1594527 1549237 476103 475028 686073 691344 875120 850375 905043 911828 960247 973449 940842 1040741 2288849 2411932 1330320 1152556 755070 738503 905052 908795 957950 964584 988962 1006656 1138513 1141939 5170498 5345330 39.95 70.8 1
10:21:12 2024-01-23 722705 708337 214056 209837 345808 351857 377446 373696 242352 236142 291733 296868 329386 331238 4336325 4661512 6826624 6584231 1227663 1281998 320513 280893 301280 302071 351893 342415 332328 333830 226942 229192 736683 703212 1580421 1540017 475764 474021 684241 690817 876363 851014 903341 913159 964445 973642 937993 1041729 2287960 2403389 1328436 1158314 759234 738018 905052 911791 959590 965694 994191 1009651 1140280 1138779 5207943 5331875 39.95 70.8 1
10:21:13 2024-01-23 716541 708606 213445 210679 345470 351821 377432 376618 239693 236402 292241 294429 330938 333397 4358390 4680401 6825313 6556095 1225206 1285643 319499 279960 300820 300943 351569 342487 332328 333830 227584 228446 743469 707746 1618687 1540017 475764 475364 686110 694789 874848 848601 904063 917058 963006 977667 936968 1044774 2289105 2399477 1347911 1162675 759071 737944 910191 912043 958225 962370 993125 1010241 1143384 1137093 5201666 5333717 39.95 70.8 1
10:21:14 2024-01-23 715453 703255 213579 210534 344973 351605 377733 376618 242119 235777 292145 294874 330907 333361 4361501 4692295 6846109 6574852 1224149 1281998 320219 280039 305032 301365 351893 342523 332562 333830 225751 228836 743469 706735 1600138 1543300 475425 474357 682786 690817 876363 851014 900741 914317 965129 973678 938066 1041729 2286059 2399439 1328436 1162413 759631 739383 908357 912043 959628 963766 994304 1009689 1142082 1134860 5199072 5333077 39.95 70.8 1
10:21:15 2024-01-23 718614 708610 213587 210490 344978 351821 376564 374364 240197 235777 291507 295286 330241 333361 4361501 4673750 6830198 6574852 1226955 1281998 321025 279925 304959 301365 351533 342451 332832 333830 227584 228481 732906 706230 1597343 1540017 475425 474021 682786 690328 875741 851014 903718 913159 964445 979917 936664 1040174 2286721 2396844 1330320 1159140 757727 737921 906951 912043 960311 964411 993200 1007515 1140427 1138449 5197953 5333843 39.95 70.8 1
10:21:16 2024-01-23 719670 707342 213729 210352 344973 351821 376264 373768 242119 235777 291380 295080 331372 333162 4361536 4683023 6817299 6584231 1230701 1281998 320054 280779 301170 301436 351893 342379 332598 333830 226675 228836 741096 701709 1590693 1543300 475425 473687 682786 689802 875120 851014 904510 912512 963043 973642 940901 1042783 2291842 2400448 1330320 1156665 757234 737884 904977 908152 957950 965275 991383 1009651 1138738 1136362 5200395 5328058 39.95 70.8 1
10:21:17 2024-01-23 718103 710450 213729 210343 344978 351785 376264 374400 239454 235085 291733 294840 330205 332892 4358428 4673750 6817299 6565473 1226315 1281961 320504 279960 300381 301365 351249 342138 331861 333830 227584 229192 740144 703713 1602493 1540017 474749 473687 682786 690854 874848 848601 902395 914280 966177 979603 938820 1044424 2285159 2396956 1328436 1159966 757262 737921 906607 910499 959590 964593 993200 1007515 1140463 1138779 5192899 5333077 39.95 70.8 1
10:21:18 2024-01-23 719596 708115 213751 210161 344978 351821 375999 373768 242119 235085 291416 296975 330907 332892 4361613 4685138 6846109 6584231 1223092 1281998 320990 279925 304959 301365 351893 342451 332328 333830 227959 228836 732906 705222 1578507 1538925 474749 474357 684241 691835 875120 850800 906120 915345 964262 978530 938969 1044424 2288141 2405094 1324670 1161022 758530 737810 910571 910161 955877 963912 993445 1010390 1142082 1135557 5201666 5328058 39.95 70.8 1
10:21:19 2024-01-23 717592 709653 213535 210534 344982 351857 375999 375489 239322 235085 291733 295080 330241 332856 4358428 4685630 6841231 6584231 1227830 1281998 321025 279960 300915 301259 351569 342379 332832 333830 227423 229192 737158 703713 1601835 1546592 475764 473687 685664 691901 877099 853437 903569 911680 962896 980447 942316 1044424 2286333 2404059 1341619 1156665 757989 738018 905015 908867 960311 965957 993200 1007477 1137126 1134860 5186834 5336884 39.95 70.8 1
10:21:20 2024-01-23 719707 708878 213716 210170 344982 353956 376564 372649 242083 236142 291284 295320 331605 331346 4355283 4671116 6798648 6574852 1236025 1281961 316589 281207 300381 301401 353884 342379 331287 335754 227316 227773 744919 697316 1583461 1553205 477462 475145 686676 690670 875010 853437 904212 912978 962065 973642 942848 1039999 2291842 2402160 1332203 1150100 754495 741719 905052 907500 958629 964620 990802 1004501 1134484 1139790 5182855 5322389 39.95 70.8 1
10:21:21 2024-01-23 721241 709400 213765 209885 343033 353993 378604 372091 239489 236177 291133 297185 331170 330844 4361689 4681791 6817299 6593610 1235747 1281961 318088 281439 300745 301365 351569 342379 331825 335754 225666 228235 744039 698313 1586669 1548792 476103 473541 684727 689618 875359 853437 902023 911181 963043 977655 943660 1042971 2290733 2411505 1309668 1150100 757449 738539 905052 907500 957950 964656 988962 1004501 1133679 1139790 5175458 5327505 39.95 70.8 1
10:21:22 2024-01-23 715490 707333 213800 210166 343042 351929 378979 373208 242048 236142 291284 295059 331170 332856 4336325 4635115 6789323 6574852 1241016 1280143 316367 281339 301280 301154 353884 342271 331037 336394 227798 228235 734336 697814 1585065 1553205 477121 475664 686676 691835 873880 851616 904856 914280 960890 973642 943554 1040741 2292576 2406356 1307819 1150100 755617 737059 905052 907500 958629 964620 990802 1004501 1133679 1138985 5181854 5329275 39.95 70.8 1
10:21:23 2024-01-23 718686 709610 213760 209877 343033 354493 378871 372911 238951 236142 291284 294429 330938 331077 4355283 4654544 6779997 6565473 1241626 1281961 316871 281207 300915 302716 351424 342235 330643 333830 227584 227633 735322 697814 1607929 1553205 475655 475701 687082 691835 873051 853437 907626 911865 958852 979807 943444 1040741 2290733 2425007 1340746 1150100 758996 742915 905159 904917 959310 964692 991785 1004501 1132875 1138985 5178027 5328058 39.95 70.8 1
10:21:24 2024-01-23 718686 709147 213765 209872 343042 354493 378907 373208 242048 236177 291284 295754 331623 331381 4348777 4674993 6807973 6588907 1239567 1285505 317876 282377 300915 301259 353884 342271 331180 336668 226725 228305 729684 698313 1612645 1549237 476103 475431 686639 690817 875741 851653 905043 913049 963080 973678 942885 1038696 2290733 2421802 1334877 1149795 759612 742915 904036 906473 959310 964692 991785 1003036 1131270 1138180 5173449 5327505 39.95 70.8 1
10:21:25 2024-01-23 715490 710155 214401 210196 343042 351893 378907 373208 238951 236142 291997 292691 331170 333397 4355283 4630074 6789323 6588546 1242515 1283677 317946 281530 300599 300906 353848 342307 331144 335718 226942 228446 738624 697316 1595037 1552100 476103 474357 684098 690854 877099 851616 902209 911828 961643 973678 940842 1039999 2289105 2420085 1334877 1147340 759071 740376 905052 904917 959310 970185 991785 1003787 1130431 1136500 5185570 5327505 39.95 70.8 1
10:21:26 2024-01-23 714983 708651 214247 210499 343033 351929 378907 373208 242048 236342 291939 292691 330656 333397 4355283 4627388 6801365 6593663 1238618 1284590 317911 281535 300988 301153 353884 342343 331251 335718 227190 228165 735765 697316 1596420 1549237 476103 475248 686676 690817 875120 851580 902023 911791 961570 973642 943554 1041446 2290733 2421802 1326801 1150614 758921 743932 903999 905829 961355 964656 993200 1003750 1131196 1136464 5171428 5325723 39.95 70.8 1
10:21:27 2024-01-23 714023 702989 214366 210170 342970 351785 378871 373137 239360 236472 292145 295024 330170 333433 4352225 4608509 6781259 6565365 1241914 1283677 317092 281601 299920 301330 351641 342199 332263 335718 226942 227738 742019 697316 1585946 1549237 476103 475364 686037 690817 873843 852224 903420 910499 960210 977667 942811 1039961 2289589 2406319 1330320 1150614 755033 738466 906607 908795 958629 968009 988925 1005216 1134484 1139717 5181739 5335115 39.95 70.8 1
10:21:28 2024-01-23 719707 703250 213685 210131 343042 353920 378230 372614 242013 236107 291312 297185 331170 330308 4370964 4686832 6835403 6584230 1226707 1281924 320019 280867 300447 301929 351893 342343 331789 333830 226675 229051 733741 702710 1596110 1544397 475425 474021 682786 689802 875120 851014 900815 913159 964372 973642 939361 1041692 2284433 2397157 1330320 1156665 759193 738018 905015 908830 958629 965275 994341 1007440 1138775 1137167 5207123 5324244 39.95 70.8 1
10:21:29 2024-01-23 721485 707038 214056 210312 344982 351785 376528 374030 237868 235742 291253 295045 330205 333145 4370600 4685790 6838273 6574852 1223310 1285643 320408 279925 302024 301401 351627 342271 332796 333830 227263 228766 728969 705726 1599861 1544397 475425 474357 682786 689802 875120 851014 903680 913159 965129 978956 939667 1041002 2286553 2403389 1322786 1156665 757989 737921 905963 911791 959310 965275 993200 1007440 1142082 1137167 5192260 5335115 39.95 70.8 1
10:21:31 2024-01-23 721481 707265 213729 210161 345690 353884 376564 373137 242013 236261 291272 297771 330849 332898 4358196 4675599 6830510 6584244 1224073 1281998 320727 280591 302133 301365 351893 342343 331825 333505 227263 229157 740144 703713 1591543 1540017 476103 474021 682786 690817 875741 848601 902814 913159 965129 973642 936968 1041484 2284707 2397581 1326553 1159966 760155 738018 906342 910092 957913 963195 991785 1006686 1139545 1136362 5194970 5322389 39.95 70.8 1
10:21:32 2024-01-23 716427 706405 213060 210525 344982 351785 377410 376295 239489 235896 291642 296098 330063 334031 4358196 4685025 6782387 6546716 1233845 1281961 318980 280858 303420 299505 353884 342451 331520 333830 227263 227738 732906 707886 1585765 1540017 477121 475364 684098 695777 873880 843692 905043 917016 960173 974807 935301 1044774 2287960 2403389 1322963 1162638 755832 740116 910228 909816 952791 963912 993848 1013315 1136247 1133951 5133869 5322389 39.95 70.8 1
10:21:33 2024-01-23 719707 706405 214754 210063 344506 353630 377410 374150 238353 237466 290719 296242 330992 332172 4352122 4720112 6801365 6556095 1238362 1281998 318768 280351 300988 299540 353241 342102 331287 333830 226942 228446 739119 702323 1626945 1549237 478826 474021 684727 695777 872605 843656 905317 919004 960210 964665 937328 1047831 2290733 2397581 1321044 1156665 753999 737921 911924 907775 950090 965275 995026 1013315 1134484 1133951 5111541 5331875 39.95 70.8 1
10:21:34 2024-01-23 720665 708060 214745 209048 344901 351713 377252 376383 239219 237833 290619 295146 330170 330844 4357998 4736115 6831003 6556095 1238362 1281998 318757 279925 300381 300416 355528 341344 331789 333830 226942 228251 728618 703212 1582893 1549237 478844 472575 682786 695283 872121 842462 906979 919004 957424 970158 938301 1047929 2293993 2395324 1334086 1156665 753003 737921 911924 908222 950090 965275 993848 1013315 1134484 1130638 5128373 5341362 39.95 70.8 1
10:21:35 2024-01-23 718465 708410 214294 209004 345397 351641 376385 375850 238424 237038 288649 296206 330170 333979 4352225 4742341 6789997 6556095 1238805 1285643 319759 279925 300842 299576 351893 340313 333337 333830 226995 228801 733319 705726 1579643 1549237 476329 468778 684727 693310 870882 846197 907626 917058 959337 964629 937993 1050768 2295351 2390327 1295201 1156665 752079 738018 913219 907500 948743 963912 997975 1010390 1132838 1129998 5115190 5329983 39.95 70.8 1
10:21:36 2024-01-23 714498 708948 213851 209074 346937 351713 375399 374030 238424 236261 288482 298023 329635 332351 4358196 4740832 6794504 6565473 1239375 1284731 319051 279925 301170 300451 354634 340313 332832 333830 226942 228446 737669 704719 1592432 1549237 478505 471502 684727 694789 871847 846197 908921 919656 957388 970511 937328 1047931 2293993 2386817 1322786 1156665 752923 737921 913219 908795 950090 965275 996755 1013052 1134899 1134341 5112798 5337744 39.95 70.8 1
10:21:37 2024-01-23 718103 706970 213875 209152 343453 353920 377410 374293 239093 237239 288685 296623 330621 333979 4336325 4731927 6801252 6565473 1240131 1281998 319051 280008 302133 299576 354921 341825 331825 333830 227316 228446 732503 703330 1596455 1549237 478505 472241 684241 695777 871333 844962 907626 919693 957424 964629 936627 1049327 2295351 2394182 1322786 1156665 752923 737930 913219 910205 951632 967751 1000317 1012479 1133532 1132806 5115847 5330021 39.95 70.8 1
10:21:38 2024-01-23 714535 707214 214116 209597 344456 351821 376564 374328 241942 236898 288649 295732 330205 331346 4364648 4749614 6798648 6556095 1238362 1281998 319016 280779 301810 300451 355423 341861 331861 333830 226942 228446 732906 703212 1590938 1549237 478505 472945 684241 695777 873880 843729 904782 919693 959494 964701 938030 1050178 2293993 2393582 1334086 1156665 753003 737736 914377 911605 951632 963766 998101 1012479 1132691 1131201 5107611 5337538 39.95 70.8 1
10:21:39 2024-01-23 714456 706405 214065 209183 343493 351339 376313 374030 241978 236507 288870 297077 329849 331346 4336325 4747934 6801252 6565473 1238362 1281961 319016 280017 301597 299576 354384 340277 332832 333830 225521 228251 734769 704719 1593192 1548139 478129 471307 684727 693802 871501 845598 907626 918316 957388 964593 936664 1050991 2295625 2386667 1324670 1158856 752923 739346 914865 909053 950315 963730 1002453 1011683 1134484 1127374 5105683 5330021 39.95 70.8 1
10:21:40 2024-01-23 713252 708210 213771 209807 343493 351785 375928 374293 238212 236107 288649 296215 329671 330844 4361501 4738657 6796392 6565460 1238085 1281998 319535 279925 302024 300451 351569 340277 333337 333830 226942 228446 742568 705726 1596548 1549237 477041 468778 684241 693310 870609 846197 907626 917058 956675 968447 936664 1050862 2294951 2383091 1424864 1153902 751848 740019 914377 906853 950315 966531 1003281 1010390 1129557 1127593 5088799 5330135 39.95 70.8 1
10:21:41 2024-01-23 710220 707406 213760 209183 345470 349594 377130 374364 238424 236142 290390 294429 329283 333541 4355283 4684429 6723821 6565473 1244533 1285643 318052 279925 300364 299540 353634 341861 332832 332549 228228 227544 732906 705726 1583084 1553643 476703 474088 688055 694789 867143 844925 911694 916980 953875 970158 944333 1053465 2298228 2420515 1307819 1150614 755078 744877 913727 902510 950090 964584 1003281 1009651 1125264 1124158 5080803 5322502 39.95 70.8 1
10:21:42 2024-01-23 712328 708253 214397 209187 345470 351785 378907 372056 238424 236542 288685 295286 329671 333090 4364648 4672454 6714215 6584231 1260289 1281961 318052 280779 300035 301119 353884 340313 332868 333830 226942 227738 743469 694335 1613830 1562889 476365 468850 687082 691835 869645 851014 910069 913159 957572 976280 948824 1047719 2299393 2411242 1413126 1141262 754538 741718 907710 901591 955748 972966 996718 1003220 1125264 1133535 5126196 5314771 39.95 70.8 1
10:21:43 2024-01-23 708940 703291 213091 210170 345949 350628 378835 373732 242013 234653 290901 297603 329671 333361 4352136 4584618 6742696 6565473 1240732 1281961 317057 280981 300381 300451 351893 342487 330786 333830 227584 227480 732503 696320 1580441 1549237 476103 475364 688055 691835 870063 850867 908734 915583 959190 981305 944077 1039849 2291681 2426299 1329009 1147340 757839 743969 906989 906473 959310 968694 988925 1005999 1131270 1136464 5170612 5323705 39.95 70.8 1
10:21:44 2024-01-23 712852 703025 213729 209687 343001 351821 378871 372875 241907 236248 291348 295517 330205 332856 4351640 4628668 6781802 6565473 1236214 1278256 317057 280862 300247 299294 351893 341897 329787 335754 225666 227385 732906 696320 1581951 1548792 475764 474357 684098 690423 875814 852756 904212 911680 962065 978494 941722 1039849 2287960 2402314 1328436 1153041 755078 739591 905015 907500 960274 964620 988925 1004501 1132875 1139790 5168076 5322502 39.95 70.8 1
10:21:45 2024-01-23 718650 703255 213725 209807 343042 353920 377697 373994 241978 235578 290354 294394 330241 330076 4352122 4657843 6798648 6574852 1233903 1280107 318052 281019 299787 300908 351893 342415 330786 333830 225666 228541 731477 698313 1605291 1548308 476103 473024 684690 689654 875046 852224 899275 914198 962860 979916 937993 1041484 2286333 2397581 1304122 1155019 757449 737036 907063 909136 957950 964593 991785 1006723 1137126 1136362 5192260 5323705 39.95 70.8 1
10:21:46 2024-01-23 719698 703286 213729 209837 343042 351857 376299 372056 241978 235968 290390 294429 330170 330344 4345271 4659168 6808341 6565473 1229425 1278256 318088 280547 299038 300204 351893 342091 331789 333830 225666 228286 735765 700314 1622964 1548033 475425 473504 682786 689654 876475 850977 904708 913159 963043 973642 938030 1041258 2281460 2397581 1330320 1159140 757989 737397 904036 909817 959310 963912 991785 1007440 1138775 1138523 5192260 5333077 39.95 70.8 1
10:21:47 2024-01-23 721485 703286 213720 209802 344982 351857 376528 372056 242048 235777 290495 294155 330170 330308 4352122 4663970 6801252 6565473 1222283 1280107 320019 280012 301706 301154 351893 342415 331825 333613 227584 228474 746738 705726 1591545 1539520 475425 474211 685701 691724 873187 848601 906333 914242 964729 975766 936968 1041729 2282727 2405094 1338316 1162675 755645 737423 908541 907812 955540 961121 991785 1012315 1140463 1133951 5166428 5323705 39.95 70.8 1
10:21:48 2024-01-23 716546 706396 213365 210170 343042 351785 376600 375489 238424 235050 291357 294360 330205 332351 4349018 4673750 6820852 6546102 1229425 1279835 318534 280004 302776 299294 353703 342235 331037 333577 227263 227633 731477 707746 1597990 1542808 478826 474247 684727 695777 873880 843458 906677 918316 960247 971602 938078 1047414 2290733 2403389 1334477 1162401 755832 736018 910228 907500 951632 963912 994592 1010846 1134484 1133149 5111466 5324244 39.95 70.9 1
10:21:49 2024-01-23 717991 703219 214401 208967 343042 351893 376277 374066 241942 237239 288649 296242 330170 330808 4336325 4729385 6786408 6565473 1237479 1281998 320961 282920 303581 300660 355135 341200 331413 333794 226782 228305 742568 704339 1582217 1548792 478505 471539 684991 695666 871296 843692 904856 919041 959337 964665 936664 1050113 2290733 2388361 1328436 1156665 752923 737921 913219 909113 949416 963912 995337 1013042 1134484 1132348 5109345 5323705 39.95 70.9 1
10:21:50 2024-01-23 719196 705905 215005 209213 343037 351893 376564 373172 238424 237274 288685 293950 330241 330844 4349018 4720112 6779997 6546139 1237177 1282652 318427 279855 301737 301860 355387 341441 330643 333758 226942 228057 728618 702710 1580776 1548308 478826 468814 684241 693802 870882 845779 909034 918353 957424 964593 936745 1047968 2293993 2388361 1324670 1156390 750776 737921 913219 907812 948926 963912 998287 1010390 1131270 1127999 5094565 5324244 39.95 70.8 1
10:21:51 2024-01-23 712507 705405 213729 209213 343528 351785 375977 374328 241942 235812 288649 297077 329671 331077 4349028 4738657 6779722 6574662 1237366 1281852 319428 279820 301888 299435 351785 340277 332526 333830 225666 228446 742568 706363 1588777 1548792 476703 468814 685664 693765 870882 846197 906339 917058 957424 964593 937365 1052786 2292119 2383351 1428776 1153376 750856 738503 911924 906473 948743 965275 1001137 1013315 1131270 1127999 5098205 5307211 39.95 70.9 1
10:21:52 2024-01-23 710376 703025 213915 209218 343493 350688 375136 373768 241978 236507 291094 298023 329173 331381 4361613 4715126 6736532 6565365 1247741 1285505 316987 280442 300879 299505 353634 341380 331234 332531 228228 227350 729684 702323 1587783 1553205 477462 472981 688055 694789 864686 844090 912095 916980 953875 964701 943554 1050586 2290733 2406801 1305971 1151081 754868 740376 911924 902912 950090 964354 1002565 1010390 1128463 1126403 5088522 5314771 39.95 70.9 1
10:21:53 2024-01-23 708171 706400 214061 209807 344982 350688 378907 375189 238424 236507 290495 296349 329440 333505 4352136 4673429 6715608 6574255 1262095 1281924 317092 281636 297284 300610 354776 341344 332832 333830 227263 227773 743469 696822 1587182 1562889 477790 471881 688055 691563 867180 848601 909030 913159 955494 973699 945845 1050862 2296738 2418370 1332203 1150063 753683 742622 913689 901305 950090 964620 1002565 1007440 1125264 1126403 5079394 5314333 39.95 70.9 1
10:21:54 2024-01-23 707351 706405 214065 209518 344982 349630 378302 374364 238424 236507 290431 294840 329209 333541 4351764 4677713 6711207 6556095 1255289 1281659 318808 281527 301170 299540 353884 341344 331269 333685 226942 226330 736278 698313 1592057 1558457 477114 472277 690045 694295 864686 847398 913030 915756 952525 970158 943096 1046691 2293993 2409176 1332203 1151081 753683 740376 910407 900912 950090 964620 1002565 1009670 1125264 1126403 5079394 5307168 39.95 70.9 1
10:21:55 2024-01-23 709014 703255 214393 209695 344982 350759 378907 376917 238257 236142 288766 297077 329422 333253 4355082 4658150 6715181 6564319 1258486 1281924 316871 280814 297320 300802 354384 340313 332832 333830 226942 227738 732906 696322 1584549 1561779 477114 471539 688055 690423 867143 848601 909067 913159 956620 974119 944506 1047931 2297259 2416021 1334086 1144892 751848 745162 910632 901814 950090 970185 998287 1007477 1123668 1127410 5069988 5319909 39.95 70.9 1
10:21:56 2024-01-23 709213 703250 214393 209183 344982 351501 378907 375584 238212 236993 290100 295473 329564 332712 4348763 4672259 6705394 6574575 1256128 1283677 316508 281242 300035 299611 353884 340828 331861 333564 225666 227738 732906 695327 1587860 1562889 477114 468886 688055 691835 867143 848601 910055 913159 955264 973011 944469 1046853 2298371 2414307 1332203 1145707 751928 745024 911924 899955 950090 969160 998287 1007477 1122039 1127410 5066369 5308748 39.95 70.9 1
10:21:57 2024-01-23 710266 703250 214393 209041 344801 351496 378583 374185 238353 236767 288541 296063 329796 332712 4355082 4648120 6729087 6583796 1247741 1280107 317128 279960 300284 300204 351893 340349 333337 332855 226942 227738 728275 696822 1597542 1555852 474837 468850 688055 689313 867143 850412 911694 909209 953912 973304 944896 1044933 2289105 2409176 1411170 1138014 751171 742915 906607 903631 953811 971593 997502 1001573 1124695 1130711 5122499 5314333 39.95 70.9 1
10:21:59 2024-01-23 711313 709406 214107 208978 346619 350580 377288 373994 239428 236001 288613 299804 329493 332982 4355395 4644002 6723821 6584231 1247741 1281998 317128 280470 301170 301401 351326 341344 333337 332495 227584 227385 744919 698313 1572230 1555852 475828 468886 688055 688788 867143 851616 912469 909854 955264 975766 945568 1046590 2289105 2409176 1409214 1138014 753408 742353 907896 902621 955200 972018 998287 1003220 1125264 1130711 5135827 5324244 39.95 70.9 1
10:22:00 2024-01-23 711556 709415 212882 209667 346692 350508 377518 375850 239764 235567 290318 295698 328641 333361 4361452 4605390 6743237 6565460 1241903 1280070 317092 280351 301170 299540 351555 342343 332796 332279 227906 227509 734336 699831 1578763 1549237 474749 474357 689519 689728 869645 852224 908310 910242 957977 978956 946240 1043716 2286699 2425241 1337853 1144077 757449 743932 903999 902953 959310 964656 993811 1002467 1127958 1133951 5156914 5329735 39.95 70.9 1
10:22:01 2024-01-23 710303 707365 213141 210354 342600 350472 378194 372021 238424 235050 291893 296206 329262 333325 4342743 4600101 6742696 6574852 1240979 1280978 318321 280779 300708 299540 351893 342415 329787 333830 226942 226998 735322 696320 1617022 1549237 476103 475364 688055 691798 871333 851014 904856 910462 957388 979187 940805 1039961 2287686 2420236 1304122 1149795 755617 740108 905131 904917 956555 964584 988650 1003936 1133212 1140247 5174744 5318464 39.95 70.9 1
10:22:02 2024-01-23 719639 708948 213516 209143 343042 351857 377094 373547 239251 235707 290318 294360 330170 329345 4342743 4665805 6798648 6565473 1233025 1279121 317128 280316 297320 300345 351893 341825 331287 333830 225666 227738 736219 697814 1614997 1546592 475764 472575 682786 687776 874848 851014 903643 910462 962288 977667 940064 1041484 2284707 2397031 1328436 1152556 753385 737921 903999 907500 958629 966641 993013 1007376 1138136 1137130 5170460 5320303 39.95 70.9 1
10:22:03 2024-01-23 719596 707393 213055 209807 344729 351267 375064 372021 241942 234980 290572 295467 328711 331346 4342743 4661587 6840794 6546340 1221994 1279121 317128 280520 300539 300795 351893 342415 331520 333830 225666 227703 731477 707746 1585032 1538426 478129 474065 684727 695777 873843 843022 904361 918046 960210 970158 938301 1044737 2290733 2403389 1307720 1162675 755832 738197 908931 908222 954386 965694 996422 1013202 1134373 1134414 5125320 5325723 39.95 70.9 1
10:22:04 2024-01-23 719439 707086 214393 209152 342934 351821 375928 372056 237950 236472 288685 292656 330170 331310 4352122 4710840 6794504 6541953 1231191 1281961 317092 279999 302347 298598 353884 342379 330518 333830 225666 227738 730048 705726 1583568 1544397 477077 474357 684727 694789 875120 843022 904361 917016 961570 972252 937291 1044774 2287960 2395881 1322963 1156665 755078 739471 914099 909905 952754 963730 996039 1013202 1134336 1134414 5124333 5337668 39.95 70.9 1
10:22:05 2024-01-23 721246 706396 214393 208821 344874 351821 375963 373696 238424 237239 288725 294394 330585 330808 4342743 4736115 6791683 6556095 1237479 1281961 318757 279929 301170 299540 354384 340277 331789 333830 226906 228092 737669 703330 1576414 1548792 478129 471235 682786 694789 871501 843692 904707 918316 959337 968018 935301 1050862 2293993 2387705 1320903 1158856 752923 737921 914377 909053 950315 963730 1000987 1012554 1131233 1127374 5099719 5318126 39.95 70.9 1
10:22:06 2024-01-23 717433 707306 213694 209002 345714 351785 375963 373732 238880 235742 288806 295732 329173 330344 4352122 4729385 6781840 6560750 1238085 1281924 319759 279925 301597 299540 351569 340277 333337 333830 226942 228446 731869 705726 1573207 1547692 476781 468706 684727 693310 870609 846161 906302 916407 958657 968447 938030 1047597 2296589 2402645 1390585 1153902 751848 741598 913076 905718 951670 966641 1003281 1011111 1128242 1126256 5077238 5318126 39.95 70.9 1
10:22:07 2024-01-23 709289 706405 214029 209178 345714 349067 376528 374328 238424 235777 288685 294805 329373 333469 4352122 4678447 6697766 6546716 1255327 1281961 315148 280744 301170 299505 354420 341825 331789 333559 227387 226840 739057 697316 1599070 1561779 477790 472343 690008 694789 865913 848000 913587 915756 952452 972101 946018 1052711 2294484 2413645 1337853 1141262 752385 743748 909187 898644 952115 970149 1003184 1005895 1118790 1127410 5069988 5306939 39.95 70.9 1
10:22:08 2024-01-23 712001 707301 214215 209143 345470 350688 376528 373202 238212 236107 288806 295045 328907 332082 4342743 4640145 6738432 6574852 1251031 1281924 317092 279925 299999 301119 351573 340313 333337 332783 227423 227509 732906 695327 1621564 1553643 474749 468814 687568 687739 866871 851014 912283 910957 955494 978131 943407 1047451 2290048 2411242 1418995 1144077 755294 742842 903999 902307 958263 964584 994555 1001038 1127204 1130674 5126422 5299369 39.95 70.9 1
10:22:09 2024-01-23 708396 706405 212655 209842 344982 350140 377094 372614 238424 234256 290581 294360 327861 333433 4339646 4585259 6729087 6546716 1241903 1278182 316614 281179 299993 299576 351893 342451 331287 332819 227263 226330 732503 697316 1577285 1549237 474749 475431 688055 691307 870734 851406 910331 912704 957903 980611 944711 1039774 2285159 2425241 1338316 1144077 758326 745304 901438 905402 959310 964620 994581 1003936 1126288 1133951 5148909 5299369 39.95 70.9 1
10:22:10 2024-01-23 713520 703286 213390 209802 342970 350688 378266 372021 238142 235742 291006 294267 329635 333126 4333365 4590298 6761941 6556095 1240056 1278219 316101 280814 300284 300872 351893 342379 329822 333830 226942 227544 739119 695823 1583341 1549237 475764 475181 686639 691901 876438 852830 904894 911680 962065 978494 943660 1038479 2287960 2402932 1307819 1151435 755832 739503 904036 909053 958629 966641 988887 1002999 1132875 1138107 5160357 5308748 39.95 70.9 1
10:22:11 2024-01-23 721485 703286 213535 209183 343042 351591 375399 371760 238424 235050 290590 294360 329351 330308 4342743 4665147 6807973 6556095 1224841 1279121 320019 279925 299038 301365 351857 342102 331789 333830 225521 228446 738154 701709 1620906 1542195 475425 474875 682749 689654 874605 848491 902851 912740 964804 975766 936968 1041484 2286721 2397031 1322786 1159966 759418 738170 906607 909099 955540 961085 990847 1007440 1139582 1135557 5182855 5308748 39.95 70.9 1
10:22:12 2024-01-23 716920 707202 213020 209837 343042 350688 375399 374030 238424 234980 290801 295267 329138 331346 4342743 4661625 6808701 6546676 1220648 1278256 319723 283985 301597 299540 351573 342102 331556 333794 225666 227528 731477 706363 1589396 1537887 474749 474247 684204 691687 874568 848454 906333 913159 961607 976280 936968 1042971 2277040 2397185 1315253 1161848 758101 738018 907635 908795 955540 961085 991785 1008951 1138738 1132348 5162009 5310968 39.95 70.9 1
10:22:13 2024-01-23 715403 706405 213095 209833 343042 351519 376528 374364 238424 235050 290449 295517 328853 331381 4336552 4680401 6776122 6527958 1223312 1279162 317128 279925 301768 298598 351893 342163 330536 333541 226616 227633 731477 706363 1586824 1540641 478143 475358 685214 695777 873880 842425 904361 920667 960173 970195 935301 1044737 2290733 2397581 1307720 1162675 754756 737921 910303 907762 952115 962515 993848 1011870 1134484 1130711 5111541 5318692 39.95 70.9 1
10:22:14 2024-01-23 718650 707406 214397 209187 342997 351857 376528 372614 237406 236542 288685 293507 330938 330344 4342743 4710840 6770672 6537337 1233982 1278219 317128 282520 300879 299294 354739 343419 330643 333758 226942 227986 737669 702323 1620120 1548792 477041 472981 682786 695283 874294 842965 905005 917016 959494 971090 935301 1044812 2289105 2393620 1326801 1156665 753999 737921 910632 907500 950090 963195 994618 1012554 1134484 1130711 5117016 5318126 39.95 70.9 1
10:22:15 2024-01-23 716541 704407 214065 209183 342961 351785 376528 373208 237723 236142 290354 294196 329943 330844 4339646 4701568 6762352 6527958 1231038 1283489 317805 282520 302133 299399 354885 342235 330375 333722 227367 227598 730048 702323 1640778 1548792 477077 474065 684727 695777 873224 842462 904708 920324 960210 971565 938301 1044812 2290459 2395324 1332558 1160985 752933 737930 910632 908940 952791 963195 993574 1013315 1134484 1130711 5118570 5318126 39.95 70.9 1
10:22:16 2024-01-23 717049 706139 213394 209213 343001 351785 376528 374293 237441 235777 290576 292622 330170 331274 4342743 4692295 6781915 6536425 1236896 1281852 318392 280442 300842 299435 355387 342199 330375 333830 226942 227738 737669 702710 1619004 1548792 478505 473687 683756 695629 874331 842462 907091 919693 960210 969242 936968 1047836 2290733 2393620 1315253 1156665 753461 737921 911924 908795 950090 963912 993848 1010809 1134484 1133951 5114914 5318126 39.95 70.9 1
10:22:17 2024-01-23 718650 706139 214401 209652 343001 351857 376564 372614 237758 236542 290354 294438 329978 331077 4342908 4710840 6791933 6555933 1231191 1281852 318392 280788 301024 299505 354921 342379 330554 333830 227316 227528 735944 702710 1621584 1548139 478826 473504 682786 695777 873880 843058 905043 919004 961607 964665 935301 1047085 2290459 2395881 1326801 1156665 754538 737921 911777 907812 950090 963912 995063 1010846 1134484 1133112 5117016 5318715 39.95 70.9 1
10:22:18 2024-01-23 718645 702993 214397 208826 343042 351821 376528 372614 241717 236908 288653 294394 330170 330344 4345917 4729939 6790638 6555933 1234732 1281924 320853 279929 301170 299540 355296 343419 331287 333830 225666 228251 737669 704339 1593798 1546592 477790 468850 682786 694789 870882 843692 907626 917016 957388 964399 938289 1050113 2288849 2383284 1374778 1155019 750776 737925 913219 906454 947398 963195 996792 1009670 1131777 1127374 5094565 5318126 39.95 70.9 1
10:22:19 2024-01-23 716532 705905 214065 208496 345020 351821 375364 373172 238424 236472 288613 294464 329671 330076 4342160 4741902 6790946 6556095 1234834 1280107 318542 282321 300806 299258 351893 339763 331861 333577 225666 228127 730419 703713 1581112 1547692 478826 468814 682786 691835 870882 846197 907664 916980 957424 964593 935301 1050243 2288849 2379891 1411170 1152556 750856 737921 912572 903902 947398 963912 999711 1010390 1131233 1127999 5085167 5308748 39.95 70.9 1
10:22:20 2024-01-23 712239 705905 213729 209798 343458 350688 375136 373208 238424 235612 288725 295767 327897 333741 4357998 4726105 6753623 6546716 1238287 1281961 319016 279613 302133 299576 351677 340685 333337 331812 226942 227385 732906 705856 1597706 1548139 476410 468850 686110 693802 867143 843692 908993 916330 955942 969927 940101 1052562 2290733 2388361 1409321 1151736 750776 740888 910632 904754 949416 966641 1001137 1011870 1132875 1127200 5077238 5299406 39.95 70.9 1
10:22:21 2024-01-23 709642 705405 213685 209148 343233 349666 375364 373172 238424 236061 288437 297577 328889 332243 4351970 4697807 6733885 6556068 1240645 1281998 318803 279820 302024 299540 351893 341344 333337 331489 227584 227544 740569 705726 1583756 1549237 476843 471575 687568 694789 866528 843729 914240 917016 953875 970195 940842 1052711 2290733 2390789 1328436 1152556 752645 740705 910632 907986 950090 966641 1002565 1011870 1127958 1126403 5077238 5308748 39.95 70.9 1
10:22:22 2024-01-23 709214 706396 214096 209218 344982 349379 377446 377184 238749 236261 290245 294290 328765 333361 4348763 4659168 6701808 6546139 1260289 1281998 316614 281242 299993 299540 353884 341068 332328 333595 226942 227385 732906 696322 1609457 1558457 478382 471575 689519 691835 867143 848601 912935 915106 953875 972743 945845 1050942 2296738 2413299 1330320 1147340 753003 745024 911924 901034 950090 964620 1000423 1007477 1125264 1127410 5060583 5308748 39.95 70.9 1
10:22:23 2024-01-23 709289 703282 214116 209411 342753 350966 378727 375318 238353 236367 288541 297158 329493 332208 4346006 4661178 6705394 6565473 1254890 1280107 316871 280814 297284 300451 353884 340313 331825 333000 226942 227385 732906 694335 1586548 1562889 478986 468850 688055 691835 867143 848601 911694 913159 956620 974387 946516 1051167 2295625 2414307 1334086 1144077 752645 745024 911924 899955 950090 969196 1000423 1007440 1122039 1127410 5066369 5305298 39.95 70.9 1
10:22:24 2024-01-23 714289 709378 214259 209078 345714 351357 378122 373693 238318 236367 288504 295045 329173 332118 4345271 4655016 6733370 6574852 1251233 1280107 317128 279925 299824 301859 351627 340828 333337 333360 226942 227385 743469 695822 1597253 1558457 476103 468886 688055 688788 867143 850339 910238 909817 955264 975497 946240 1044849 2288338 2409176 1382454 1140790 754756 742353 905127 903902 955877 970185 996755 1002504 1125600 1130711 5134204 5314885 39.95 70.9 1
10:22:25 2024-01-23 708253 707908 212580 209516 344574 350261 376421 373137 239093 234291 290359 296206 328180 333145 4339646 4576721 6714141 6556095 1240979 1278256 316101 280043 300284 299576 351893 342451 329787 333830 227477 226998 733912 695823 1588096 1549237 476103 475028 688055 690854 869645 848601 907626 911181 956035 979259 943554 1038479 2281187 2415681 1330965 1147340 759193 738175 904408 904664 959310 964584 990802 1001573 1127958 1137020 5166428 5307017 39.95 70.9 1
10:22:27 2024-01-23 717438 709148 213552 209667 342970 351821 377130 373465 238690 235896 288788 295517 330170 329381 4342551 4655128 6791537 6556095 1227392 1278212 318534 280465 299787 300487 351569 341344 330536 333830 225666 228286 734769 699176 1604432 1544397 475087 473018 682786 688788 875120 851014 902395 910499 963043 977667 939398 1040211 2281460 2397157 1328436 1153376 757561 737494 904370 906858 957950 965957 991785 1008892 1139216 1137640 5184204 5314619 39.95 70.9 1
10:22:28 2024-01-23 719368 706396 213086 209829 343042 351537 377433 373732 241978 235015 290901 295933 329124 331740 4342781 4661775 6801252 6546716 1217160 1278292 318275 279214 303787 299576 351573 342379 331287 333830 227477 227385 731477 707240 1588777 1535150 476103 474088 684098 694789 872642 843692 902172 917058 960247 974387 936968 1044774 2284707 2397031 1330639 1162675 753422 737423 909187 907132 951632 965694 998137 1013089 1134447 1130565 5117988 5319909 39.95 70.9 1
10:22:29 2024-01-23 718614 706391 214107 209597 343006 351785 375999 372614 237809 236827 288775 294403 329938 330344 4336552 4704149 6762427 6527958 1231340 1281052 317163 280030 301170 299086 353703 341344 329822 333830 226942 227773 739119 701317 1650184 1546592 478166 474357 682786 694372 873609 842462 905043 919693 960247 970615 938030 1046339 2289105 2395324 1324882 1156665 754756 738188 912906 910092 951632 963766 997462 1013240 1133532 1133610 5107611 5306903 39.95 70.9 1
10:22:30 2024-01-23 717433 706405 213844 208496 344982 351785 375292 372127 238424 235812 288725 297185 329355 329345 4342743 4730193 6772162 6546716 1233917 1278292 318088 279499 300504 299540 351893 339763 332832 333830 226870 228127 730419 703713 1577421 1548139 477790 468620 682786 692818 869645 846197 904707 916980 957977 964593 935301 1049497 2290733 2384975 1332203 1158028 752923 737810 913219 907500 948964 963803 1002490 1010241 1131675 1127999 5083025 5314885 39.95 70.9 1
10:22:31 2024-01-23 710450 703255 213923 209178 345465 349594 374310 373208 238177 235085 288721 295767 328180 331884 4342743 4699177 6719741 6532675 1240645 1278256 317128 279499 302024 299296 351893 341068 332598 331812 227423 227385 740569 703713 1598325 1549237 475618 472277 688055 693802 867143 843766 910069 916980 953839 970195 940879 1050991 2290733 2402932 1334086 1151081 752923 742125 911129 904917 951670 969379 1002565 1007477 1125264 1124809 5069988 5292298 39.95 70.9 1
10:22:32 2024-01-23 706359 706139 213760 209187 343033 350458 378302 373208 237758 235812 288685 294394 328587 333361 4342743 4653803 6696069 6551419 1254890 1280143 315880 281443 301170 299611 354420 340828 331592 333360 226942 227033 732906 695327 1595919 1558457 477114 472713 689031 691835 867180 847398 908696 913159 953875 973011 944506 1050642 2298228 2413645 1309668 1142891 752923 744312 911777 899780 950090 970185 1001137 1009613 1122002 1127374 5065636 5304961 39.95 70.9 1
10:22:33 2024-01-23 710482 705644 214065 208826 344982 350723 377697 373202 238091 236142 288649 294429 328942 332118 4345917 4648966 6719109 6565473 1253060 1278292 317128 279960 299364 300943 351893 340277 332868 333324 226942 227385 732906 694335 1595493 1558457 476103 471092 687082 688788 867736 851014 911045 911865 957572 976973 948075 1047719 2292851 2411242 1404568 1141262 755078 742879 906607 901305 956321 973507 996755 1001573 1125264 1133573 5121182 5299369 39.95 70.9 1
10:22:34 2024-01-23 710215 703286 213060 209213 345470 349343 377432 373208 241978 234653 290395 295286 328712 333433 4333460 4575185 6733370 6556095 1241016 1279199 316136 280583 300745 299576 351893 342451 329822 333830 226942 227550 738624 696320 1602156 1549237 476103 475364 688055 691344 868796 848983 904520 914691 959153 981305 943407 1039886 2288417 2420515 1347256 1147340 757877 741561 907710 906473 959310 964620 988962 1006050 1129630 1136500 5158697 5314885 39.95 70.9 1
10:22:35 2024-01-23 718614 703250 213482 209213 343006 351893 377130 371500 241435 235085 288721 293541 329938 331630 4336552 4641993 6791537 6551419 1226593 1278256 318569 279960 299606 300487 351893 341344 331323 333830 225666 228481 733319 700709 1612677 1544397 475425 473687 682786 690423 877099 852150 899312 912732 962896 978530 942316 1042896 2281460 2394182 1328436 1155550 757989 737921 905127 907848 958225 963803 991785 1006007 1136320 1134378 5170612 5318692 39.95 70.9 1
10:22:36 2024-01-23 717592 706396 213086 209682 343037 351537 375172 373208 241639 234851 290390 293950 329707 333741 4333402 4651898 6816352 6527958 1220255 1278256 317128 279074 300559 299576 351893 342138 330822 333830 225666 227579 731477 706735 1589053 1537333 478069 475518 686403 695703 874605 844164 904931 919669 964118 974206 937365 1044812 2287217 2397315 1326801 1159140 755410 738018 912180 907663 950090 963912 992435 1010883 1134484 1130747 5104206 5314771 39.95 70.9 1
10:22:37 2024-01-23 717631 702989 214401 208817 343037 351857 375999 372091 238091 236908 288716 296349 329671 330308 4339646 4713408 6779997 6537337 1231618 1281998 317163 279925 301170 299086 354420 341344 330554 333830 225666 227773 739119 703330 1622778 1548033 478788 471430 682786 695283 872084 844164 904632 920822 957388 964629 938066 1049855 2291219 2386667 1372859 1157201 751848 737921 913219 910580 948889 965275 1001137 1011832 1131196 1127999 5080867 5303415 39.95 70.9 1
10:22:38 2024-01-23 709295 705891 213359 209187 344492 350652 376264 373172 238424 235707 288649 296180 328145 333157 4333365 4699177 6724257 6537337 1240645 1281924 318017 279464 302212 299540 351893 341344 332796 331525 227906 227493 728618 706363 1587712 1553205 477462 471357 689446 695740 867156 843656 911331 918362 954063 972975 940731 1050954 2287960 2406356 1330320 1150614 753139 742879 911327 901268 950090 966641 1002565 1010390 1125264 1126403 5067819 5292119 39.95 70.9 1
10:22:39 2024-01-23 707094 705905 213725 209148 343042 350688 378230 373172 238091 235742 288658 294360 329138 333361 4333365 4654140 6696477 6537337 1256223 1280743 315148 281207 299745 299540 354202 343419 332279 333505 227263 227245 732906 696320 1609648 1564729 478826 472060 690008 693802 867143 848329 909806 915756 953090 972975 947706 1053040 2297259 2414307 1332203 1146248 752064 745024 911924 898644 950090 970149 999711 1007403 1120376 1127374 5060583 5293929 39.95 70.9 1
10:22:40 2024-01-23 712239 706391 214029 208972 345470 350688 378245 373729 238257 236307 288649 294840 329173 332315 4333365 4645651 6723770 6565473 1253022 1281015 319004 282920 299454 301117 353811 340170 332688 332675 227423 227563 732906 696320 1596080 1558457 476103 468814 687616 690423 867774 851014 908993 913122 956201 974387 946240 1047047 2293993 2406356 1295201 1138014 752064 742280 908914 901268 954183 972279 998250 1005969 1122039 1130674 5085167 5299369 39.95 70.9 1
10:22:41 2024-01-23 711313 703291 213729 209148 345470 349594 376528 373202 238424 235707 288577 295286 328907 332315 4336552 4621084 6733885 6545950 1243122 1283565 319484 280673 300988 300310 351146 342235 333126 332639 227906 227017 726201 698313 1601818 1552540 475425 473359 689031 689276 869645 852823 907289 910242 957977 979223 944968 1041484 2281460 2421802 1374778 1145707 757449 743969 903358 901231 958629 964620 994618 1002504 1127123 1133951 5133752 5284442 39.95 70.9 1
10:22:42 2024-01-23 710487 707397 213535 210352 343001 350652 377374 374258 238424 235015 290801 292622 328145 333325 4333365 4581026 6724045 6550530 1235404 1276286 316694 280673 299817 300274 351677 341681 331432 333830 225666 227350 735229 696822 1594789 1548792 475764 474357 684727 690423 873880 851014 904361 908979 961607 973570 940805 1038479 2284707 2397581 1328436 1150614 755832 737921 906607 907762 957950 966641 988183 1003122 1132875 1137303 5152590 5308748 39.95 70.9 1
10:22:43 2024-01-23 719670 706400 213015 209183 343042 351785 375100 373729 238424 235050 290170 293915 329138 329310 4336552 4652544 6808428 6546500 1224642 1282337 318357 281326 302378 299470 350795 341861 330786 333830 227227 227598 732906 705726 1585147 1535150 476103 474357 684727 694295 872605 843058 902209 917058 960210 974387 936968 1044812 2281460 2397143 1330639 1162675 755944 740116 910228 908795 952791 965275 992398 1013315 1134484 1133112 5117016 5314771 39.95 70.9 1
10:22:44 2024-01-23 718920 705405 214065 209148 343006 351821 376264 372946 237758 236472 288725 295517 329671 330308 4333365 4722168 6762239 6555797 1234732 1280030 318980 279740 299920 299294 351605 342444 332796 333252 225666 227738 742568 706081 1589458 1547692 476103 468778 682786 693530 869645 846161 906302 917058 959337 964593 937328 1053540 2289105 2383536 1373099 1153376 750776 738018 913039 904917 948743 964593 998250 1010390 1130395 1127410 5088799 5314771 39.95 70.9 1
10:22:45 2024-01-23 714266 706405 213694 209178 343458 351785 374310 372911 238424 235742 288577 295320 329138 330308 4342160 4728829 6753623 6551074 1234834 1278256 318768 282121 302024 299153 351893 339763 333572 333041 227423 227773 739625 705726 1586770 1549237 476103 468814 685588 693802 867143 843729 908757 917710 957977 964665 940101 1054062 2290733 2384975 1434645 1151736 750776 738503 912572 906473 949416 966641 1001137 1011870 1130395 1127999 5086657 5306939 39.95 70.9 1
10:22:46 2024-01-23 711000 705905 213725 209183 345714 348541 375399 375172 238257 235777 288685 295286 327897 333145 4342551 4665588 6698818 6536653 1259814 1281015 315183 280884 300066 299296 353703 340685 331825 333324 225666 226681 742019 695822 1622511 1561779 477625 471539 689031 693310 867143 847398 910286 913159 952489 974119 946240 1050862 2292119 2412595 1317064 1141262 751848 741425 908931 901702 954183 972279 999711 1004501 1120660 1129041 5075768 5291968 39.95 70.9 1
10:22:47 2024-01-23 710487 703255 213725 208821 345279 350652 376492 372675 238424 236226 288432 297684 328392 334216 4339331 4622347 6729199 6574852 1245458 1277313 319033 280004 300921 300943 350513 340277 333337 332315 226942 226998 732906 696320 1617009 1558457 476065 468850 686110 688751 867143 851014 909382 910130 953839 974387 946240 1046301 2287960 2406801 1295201 1138014 753999 740668 905248 905402 955540 964656 996517 1002504 1125264 1129041 5114914 5292208 39.95 70.9 1
10:22:48 2024-01-23 708401 708115 213020 209187 345461 349630 378505 374980 239038 234771 288504 294325 328003 332982 4329898 4589459 6726991 6546716 1238220 1278219 315880 279999 299993 299540 351893 342343 330518 332819 226942 226295 733912 696320 1587628 1548139 474749 474357 688055 690817 870882 848601 907626 910499 957977 979223 944896 1039961 2281460 2421802 1317136 1145707 757989 742879 902553 901907 959310 964656 993200 1001536 1127123 1133951 5135827 5292119 39.95 70.9 1
10:22:49 2024-01-23 713520 706405 213405 210218 342163 351231 377446 374258 238353 235602 290209 294303 328977 332676 4333365 4596302 6752021 6556095 1234260 1276397 316136 280520 299364 299576 351821 341308 329787 333830 225666 227033 731477 695327 1587800 1545578 475425 474088 682786 688788 874500 851014 902358 910264 962325 973642 938030 1041484 2281460 2397143 1304122 1152556 756018 737494 904370 908795 956592 965957 993013 1005969 1136902 1136362 5166066 5305402 39.95 70.9 1
10:22:50 2024-01-23 719806 707091 213251 209698 342897 351110 374132 375318 239225 234911 290254 296349 329138 331274 4333365 4668434 6791537 6527958 1217160 1278212 317128 283771 302451 299505 351573 341861 331054 333830 225666 227385 739119 705726 1582119 1535150 475655 473359 684062 694789 873946 843095 903718 917710 961607 973011 935301 1044774 2284707 2397031 1307014 1159966 752277 739494 909187 907762 952519 963912 992435 1010809 1134484 1133951 5117120 5328058 39.95 70.9 1
10:22:51 2024-01-23 719489 706396 214254 209043 342825 353840 375221 375053 238318 236072 288613 294360 329173 330308 4333365 4726105 6766468 6546026 1237961 1280107 318498 279429 302024 299540 351893 340828 333337 331812 227263 227552 734336 705222 1588105 1549237 476103 468850 687568 694789 866528 843729 912935 918853 955905 971602 940842 1052562 2290733 2390789 1330320 1152556 750776 740960 910632 903902 950090 966641 1002565 1010390 1127958 1126403 5071289 5301438 39.95 70.9 1
10:22:52 2024-01-23 708279 706368 214000 209039 344910 351465 378230 373172 238091 236261 288432 296063 328871 333361 4342743 4660439 6686743 6546716 1254890 1277313 315659 280744 300247 299576 351893 340277 331789 333559 226942 227385 732906 695327 1591186 1562616 477077 468886 688055 691835 867143 848000 911745 913159 953912 973011 947223 1049430 2290733 2409176 1330320 1146523 751928 743969 910228 898644 950090 964620 998250 1007440 1124763 1131155 5046771 5291779 39.95 70.9 1
10:22:53 2024-01-23 709295 707140 214215 209178 343042 350688 378266 374149 238091 236107 288613 295754 328180 333942 4333365 4634891 6705394 6556095 1251196 1278212 317128 280547 297284 300451 351893 339763 331861 331561 226942 227493 732906 694335 1633347 1558457 475655 468814 686110 689276 865913 850410 910031 910198 955264 974387 944469 1048065 2293993 2412595 1334086 1140790 750776 744240 910303 898644 952791 972092 1000317 1008133 1122403 1130399 5080150 5307281 39.95 70.9 1
10:22:54 2024-01-23 710487 703255 213993 208908 342825 350369 375928 372675 238424 236226 288477 296242 328145 331346 4333365 4633526 6733632 6556095 1245458 1278212 317092 279890 300035 300872 350759 339250 332328 332315 226942 227385 732906 695823 1605578 1553370 474749 468850 687568 687739 865913 850375 910031 907848 955264 975766 946240 1044774 2284707 2409176 1376697 1144077 755832 740449 904482 902986 960958 971367 996750 1003861 1125190 1134830 5133752 5307281 39.95 70.9 1
10:22:56 2024-01-23 711042 706405 212686 210170 343042 349103 378505 374258 238424 234291 290837 292656 328180 333167 4330274 4581026 6724045 6546716 1236025 1278212 315624 279925 300035 299540 351893 342343 329520 333830 226942 227105 732503 695823 1597890 1549237 476103 474357 687082 689802 870882 848601 904026 908905 957977 979223 943554 1039961 2284357 2418370 1307720 1147340 759413 744240 905052 903755 960995 969379 988775 1005018 1130068 1137167 5149526 5299369 39.95 70.9 1
10:22:57 2024-01-23 715220 706405 213400 209516 343006 351821 377697 373729 238424 235085 288685 294168 329209 330808 4330274 4620815 6770672 6546716 1230107 1276397 317128 279960 299787 300451 351857 340792 330822 333830 225666 227773 736219 698313 1591999 1544397 474675 472945 682786 688788 873880 851014 899386 910499 962325 973642 940805 1038696 2281460 2393396 1298575 1155550 757246 737884 905052 909053 959127 962961 991672 1007403 1137126 1135557 5180847 5303415 39.95 70.9 1
10:22:58 2024-01-23 715385 704398 213051 209837 343042 350441 377697 374364 238257 234653 288721 292656 328216 330808 4333402 4655205 6761665 6527958 1226908 1278212 319033 279970 302990 298598 351893 341861 329822 333595 225666 227068 730048 705726 1571550 1538925 476103 474357 685664 694789 872605 843058 902060 916330 961337 974387 935338 1045842 2288849 2401970 1334477 1159966 755078 740019 912751 913184 952115 965275 992435 1014759 1136516 1130674 5107611 5314975 39.95 70.9 1
10:22:59 2024-01-23 717631 704403 214401 208826 343037 351785 375963 372091 238257 236507 288419 293507 329209 329381 4336552 4713135 6761346 6537337 1235142 1279835 318088 279890 299957 299540 353884 340313 331328 333830 225666 227738 736219 703212 1578296 1549237 478505 468850 682786 693802 870882 845327 907626 917016 957424 969242 938139 1050637 2291219 2385907 1345386 1156375 750776 738969 913219 905829 947398 965010 998063 1010390 1129594 1125746 5088799 5299618 39.95 70.9 1
10:23:00 2024-01-23 710450 700862 213539 209218 343453 351501 377165 372091 238424 235050 288577 297077 328145 330344 4330372 4701770 6747502 6536653 1240645 1278256 317128 279074 300988 299051 351893 340828 332328 331812 227584 226330 727746 702323 1599572 1549237 475655 472611 688632 694789 865913 843729 914781 918740 957572 972137 940695 1050754 2292851 2411242 1307819 1147340 752923 743969 911924 902307 950090 964620 999711 1007338 1123521 1126614 5060583 5291813 39.95 70.9 1
10:23:01 2024-01-23 707397 705905 214101 209339 343042 350688 378568 373465 238091 236142 288613 294394 328676 331346 4330372 4644478 6705394 6556095 1254890 1278012 317092 280566 297572 299611 351893 340038 332328 332855 225666 227033 731477 694335 1602656 1558457 476365 468886 687082 690780 867774 850867 912784 912845 955118 974278 948224 1047644 2294484 2406801 1376697 1138014 755078 740412 906607 901305 953811 973507 998250 1003936 1125264 1130674 5119106 5295589 39.95 70.9 1
10:23:02 2024-01-23 709014 703250 213060 209178 344982 349594 376564 374678 241639 234326 288725 294840 328180 332856 4330274 4579200 6714954 6536653 1238287 1278212 316136 280386 300284 299576 351893 342451 329822 333360 226942 227033 731094 696822 1591286 1549237 476103 475518 689613 691714 872084 851014 904595 912732 959300 981035 943370 1039961 2281460 2421802 1307720 1147340 759071 742915 902718 905520 959310 964692 991785 1003036 1130431 1134860 5145233 5301179 39.95 70.9 1
10:23:03 2024-01-23 715987 706396 213716 209510 342970 351857 377130 373465 238424 235085 288685 294211 329707 331346 4336552 4623501 6770672 6556095 1226593 1278212 317163 279960 299364 299576 351857 341344 330858 333613 225666 227773 736219 698313 1616184 1548308 476552 472690 682749 689129 874389 848528 900629 912732 964804 977838 935301 1038696 2283100 2393620 1319020 1155842 758869 737964 904608 908849 956555 962515 991785 1006760 1137162 1134754 5170612 5307367 39.95 70.9 1
10:23:04 2024-01-23 714028 705130 212717 209802 343037 350688 374310 373208 241682 234653 290363 292691 328712 330844 4333365 4655205 6771293 6527958 1221994 1277313 317128 279499 304996 298598 351339 341861 329822 333595 225666 227334 740569 706363 1584240 1538426 477462 473876 684727 695777 874605 844164 905043 917016 960247 972458 938820 1044774 2284707 2390340 1291411 1156665 752385 738018 911815 906853 950090 963912 994592 1013390 1134484 1130711 5107611 5291968 39.95 70.9 1
10:23:05 2024-01-23 717086 706139 214101 208491 343037 351785 375100 372127 238424 236507 288671 295933 329052 330076 4333402 4720112 6762502 6532675 1234834 1276397 318534 283857 301170 299540 351893 339763 332263 333577 226972 227563 736219 703834 1593863 1548792 478484 468404 684241 693691 869645 843766 904707 918251 957461 964593 935301 1047931 2291219 2381595 1351036 1151736 750240 737921 911924 903902 947398 963912 1001137 1010390 1130431 1127200 5079394 5307281 39.95 70.9 1
10:23:06 2024-01-23 710450 705193 213055 209187 343458 350723 374872 372127 238257 235050 288577 295320 328216 330344 4333402 4699177 6729087 6527958 1240645 1278292 317163 283784 301591 299049 351641 342931 333049 331399 227263 227245 732906 705350 1595998 1548792 476103 468814 686110 693802 867143 845366 909030 917058 955264 964701 942316 1051028 2286333 2399983 1330320 1150026 753683 739998 910632 901305 950090 965275 1001137 1007477 1125264 1124809 5060583 5291813 39.95 70.9 1
10:23:07 2024-01-23 705891 705400 213539 209183 343042 349079 377166 373208 237758 235050 288721 293915 328216 333361 4330372 4655205 6686743 6542047 1255327 1281659 317648 283306 300666 299470 353848 340206 331646 332639 226942 226226 731477 696322 1594118 1558457 477077 472552 690104 693728 866528 846798 910360 915458 953200 971602 945568 1049364 2290733 2412595 1307819 1142451 750776 744753 909987 898644 950090 964692 998813 1006723 1118827 1127410 5047571 5299369 39.95 70.9 1
10:23:08 2024-01-23 712234 705895 214092 208826 343042 350441 377130 372938 237758 236248 288581 293950 328180 331346 4323385 4626056 6714476 6545874 1244542 1281659 316951 280442 300102 300977 350580 342746 332113 331632 227263 226998 732906 696320 1614907 1554667 474749 472205 688055 687776 867143 853437 908659 909481 956620 973642 946240 1041692 2281460 2423002 1330320 1144077 757989 742842 902679 901231 959310 964656 993909 1003936 1126288 1131054 5135827 5292204 39.95 70.9 1
10:23:09 2024-01-23 711313 706396 213055 210131 342934 350122 377094 373729 238424 235015 290318 294061 328180 332824 4323986 4587545 6742970 6565365 1237177 1278138 315995 281031 300066 299364 351677 341789 329715 333830 225666 227199 732906 696320 1584980 1547692 475764 474357 686676 689765 871296 851014 901986 910920 957388 978530 940768 1038479 2284707 2406801 1328436 1148976 755832 740250 905127 905829 956518 966641 987480 1001300 1131196 1136464 5140945 5307281 39.95 70.9 1
10:23:10 2024-01-23 718650 705905 213446 209148 343033 351785 374275 373202 238424 234980 288613 295267 328145 330076 4323986 4631704 6801252 6537068 1216972 1278101 318839 281326 301134 299505 350759 341308 330750 333036 226942 226963 730048 705222 1622094 1538983 475425 474357 684727 693802 871333 844654 905043 916407 960173 975076 937658 1043218 2281460 2397031 1307720 1162401 753385 737921 908541 907762 951632 963876 994618 1013315 1134484 1130674 5098205 5301520 39.95 70.9 1
10:23:11 2024-01-23 716504 705391 214361 208826 343042 351713 377433 372021 238091 236472 288541 293472 329138 329345 4333365 4726105 6771885 6536501 1236484 1280030 318052 284021 299957 299258 351569 339214 333301 331776 225666 227703 728082 705856 1618687 1547692 476103 468778 685627 693802 867143 843692 910331 917710 957977 964701 940064 1050991 2287479 2384975 1390585 1150614 750776 738466 911653 903902 948743 965275 1000423 1009613 1127921 1126403 5067819 5297547 39.95 70.9 1
10:23:12 2024-01-23 708093 704398 213051 209152 344982 348541 375100 373768 238091 235015 290091 294120 327156 333397 4339052 4652007 6688688 6537283 1253538 1281015 317575 282520 300636 298528 351893 340313 330732 332675 225666 226295 737668 696320 1609517 1559854 477041 472241 689031 693802 865913 846532 912935 915106 951032 970158 945568 1050586 2295625 2412595 1305971 1144920 750776 743969 910632 898571 950090 964426 998250 1007403 1121171 1127999 5050900 5289990 39.95 70.9 1
10:23:13 2024-01-23 712328 706405 214247 208500 344739 349594 377661 373202 237723 235742 288577 294360 327897 333741 4332854 4641212 6729087 6546025 1245458 1280030 317057 279890 299787 301082 351002 339763 333067 331812 226942 226998 732906 696320 1607152 1552540 474749 468814 688055 687702 865913 852224 911749 907848 956620 975766 944896 1044774 2284707 2412324 1295201 1144892 755832 742842 904036 899669 957950 964656 995300 1002467 1125264 1130711 5124333 5289713 39.95 70.9 1
10:23:14 2024-01-23 707899 705895 212686 210240 343037 349349 376528 373729 238177 234409 290739 295754 329353 332982 4339331 4573566 6719741 6546676 1236484 1278012 315995 280779 300247 299540 351893 342379 329751 333324 226942 226998 726866 696320 1600804 1549237 476103 475028 688055 690817 870882 851014 908386 912475 957388 979259 944896 1041207 2281460 2421802 1311486 1147796 759071 742879 903358 903902 959310 969882 991078 1001573 1127921 1137167 5145233 5299369 39.95 70.9 1
10:23:15 2024-01-23 714441 706396 213350 209222 342934 351533 377144 373020 238212 234945 288504 294545 329493 333267 4329620 4614255 6780645 6536449 1224609 1276397 319759 279464 299999 299576 350759 341344 330786 332819 225666 228446 733741 701709 1584774 1538426 474411 473687 682786 691835 871296 847398 901419 913159 964007 975766 936968 1040914 2281460 2397581 1317136 1159966 757449 737407 907635 909556 955540 961121 991785 1010390 1138738 1133951 5154638 5299369 39.95 70.9 1
10:23:16 2024-01-23 714436 704188 213405 209969 342753 351460 376385 374186 237582 235602 290173 294581 328960 333031 4333365 4681780 6762614 6518580 1231310 1276081 317092 279890 301170 299051 354420 341344 329787 333830 225666 227738 737669 701317 1617372 1547692 477754 473687 682786 695283 872605 841270 901381 919656 960210 970122 936627 1049327 2289105 2395881 1342154 1156665 752923 737921 911924 908407 950090 965275 992435 1013315 1134484 1130674 5098205 5309098 39.95 70.9 1
10:23:17 2024-01-23 719724 705717 214214 208682 342934 351569 375221 373930 237915 236296 288396 294120 328907 330272 4333132 4717544 6766468 6536653 1237479 1280107 318757 279499 301170 299505 351857 339250 332796 332783 225666 227703 727519 706230 1576612 1546592 476103 468742 684727 694372 867143 843692 910331 916889 957977 964665 940768 1047597 2289105 2384975 1417039 1150063 750776 740019 911924 903902 948743 965275 1001137 1010390 1130962 1126403 5071289 5307075 39.95 70.9 1
10:23:18 2024-01-23 708001 706396 213578 209008 342897 348398 376385 373137 238055 235543 288649 295977 327897 333289 4333365 4652889 6682360 6537337 1249970 1279121 315148 279925 300672 298598 351893 340241 331287 332495 225666 226295 740447 696818 1595392 1558457 478234 471539 689031 693802 865913 847398 915007 915756 952452 971565 946240 1050339 2293993 2412595 1330320 1145707 752108 744496 910481 898607 950090 964656 998250 1006686 1121207 1129415 5061231 5297650 39.95 70.9 1
10:23:19 2024-01-23 711276 706368 213847 208832 343037 350122 377661 373202 238091 236296 288752 294325 328145 331346 4332680 4636285 6714720 6560788 1253022 1278212 317092 279960 299292 300908 351339 339763 331825 332783 225666 226998 732906 694335 1589809 1558457 476103 468850 687082 689276 866528 851014 910323 911791 955264 975766 946240 1047906 2290733 2406801 1295201 1138014 752465 740668 907896 903902 954183 971556 998250 1003711 1128301 1132696 5103366 5291817 39.95 70.9 1
10:23:20 2024-01-23 709406 706405 213020 208856 344719 350153 375820 372938 238925 234816 288613 296170 327631 332243 4323986 4590343 6705394 6546716 1240093 1278212 318358 279890 299920 299505 350759 341068 331789 331812 227316 226365 735765 698313 1588096 1549237 474074 472945 688055 687252 867143 852224 908956 907848 956620 973642 945568 1043213 2281187 2415719 1319020 1144077 755645 742879 901438 901702 960958 972055 994191 1005332 1130068 1133805 5144266 5299369 39.95 70.9 1
10:23:21 2024-01-23 710487 705914 213251 209995 342651 350369 376564 373729 238257 235602 290801 293435 328180 331346 4323986 4581026 6733632 6537337 1236025 1278212 315148 279925 297320 299505 351893 341308 328986 333830 225666 227033 730048 695327 1577995 1546592 475425 474357 684727 689276 873880 850410 902209 909854 957424 975766 940805 1038479 2284707 2400448 1328436 1147340 753385 737921 906342 907500 958225 966604 989470 1003898 1131675 1138742 5137233 5299618 39.95 70.9 1
10:23:22 2024-01-23 718614 706405 212655 209002 343042 351591 374993 372938 238091 234618 288649 294403 327897 331418 4327186 4628333 6779997 6536653 1219529 1272778 318534 279666 299497 299540 350230 340277 330786 332819 225666 227544 734172 702209 1583176 1535150 474074 472618 682786 691835 871333 846798 905043 915756 960173 975076 935637 1041039 2278661 2397581 1342154 1160514 758326 740761 908931 908407 955503 962961 992053 1009484 1139327 1130674 5126206 5299369 39.95 70.9 1
10:23:23 2024-01-23 717599 705396 213393 209148 342970 350688 375399 374030 237758 235568 288721 292587 328907 330772 4326298 4664478 6738282 6509201 1230739 1276397 317092 279269 300708 298179 353884 342127 329520 333830 225666 227033 727189 701317 1622160 1546319 477827 473687 682786 695283 872569 841233 905043 917016 959494 964665 938030 1047173 2287960 2387705 1291180 1157201 751848 737884 913076 908370 951670 963013 1000317 1011111 1131233 1128394 5080867 5293929 39.95 70.9 1
10:23:25 2024-01-23 711556 705405 213055 208821 345470 349630 374275 372091 238091 235015 288613 295286 328145 333468 4327186 4687106 6715181 6537337 1238842 1280107 317092 279074 301810 299296 351893 341344 332832 331776 226942 227105 727189 703713 1580124 1549237 476103 471539 687785 693802 866528 843692 912935 917710 953839 964701 940842 1052927 2294564 2411242 1332203 1150614 753999 744240 911777 902344 950090 966641 1002565 1009395 1125153 1126403 5048641 5289990 39.95 70.9 1
10:23:26 2024-01-23 709480 706396 213734 209002 343042 349630 377396 373465 237758 235777 290087 293915 328145 331346 4323986 4638754 6716360 6556095 1254853 1280030 316835 279925 297572 299540 351893 340277 331502 332819 225666 227033 731477 693840 1596802 1562079 476329 468814 686110 690817 867143 850800 909382 911791 953875 974897 947401 1047414 2294484 2407817 1380535 1140350 753461 742135 906607 902455 954861 974616 998213 1003936 1124466 1129041 5107333 5289990 39.95 70.9 1
10:23:27 2024-01-23 709213 706405 212871 208972 344982 349103 375963 373729 241942 234291 288613 294394 327191 331346 4323986 4576828 6705829 6537337 1238362 1278219 316101 279530 300284 300190 349738 341344 331825 331812 227263 226365 737194 698313 1587154 1547692 473400 473687 688055 687776 867143 851014 907140 909457 958030 979223 944785 1044424 2285159 2423959 1317136 1144892 757449 742989 902441 903741 959310 964656 993200 1001573 1128279 1133951 5126422 5286217 39.95 70.9 1
10:23:28 2024-01-23 713252 705905 213055 209187 342451 349666 376564 373729 237758 235015 288685 293755 328180 331346 4327186 4583778 6752972 6537337 1234852 1274229 315880 279925 297284 299540 351573 341308 329253 333830 225666 227033 737669 695823 1587477 1546592 475425 474357 684727 690423 874568 850226 906115 911430 962065 977802 942316 1040591 2286333 2402692 1304122 1148976 755078 739503 903999 907612 956592 969379 987480 1001573 1131233 1136500 5137890 5289990 39.95 70.9 1
10:23:29 2024-01-23 719876 705895 212875 209143 343042 351182 373977 372720 238257 234618 288649 292656 328109 331183 4323986 4637270 6791650 6517679 1216253 1276397 317128 283571 301920 299016 349774 341308 330554 332819 225666 227033 740569 705350 1580990 1530797 474848 473730 686151 693617 872084 844164 904894 918362 962065 973973 936893 1043176 2279839 2395101 1332558 1161622 752849 737921 909579 908668 952115 961121 992398 1011870 1134484 1130711 5098205 5304961 39.95 70.9 1
10:23:30 2024-01-23 715527 704407 213544 208998 342677 351501 375435 373994 237390 236142 288613 293560 328180 330308 4327186 4692295 6743050 6527297 1234260 1278212 318286 279464 299920 299540 353884 340277 330822 333830 225666 227738 737669 702710 1594199 1548308 477462 468670 684727 693236 869608 846569 907252 918362 959337 964629 937993 1046816 2291405 2383425 1390585 1150063 750992 738539 910632 904273 949416 965957 1002289 1010390 1129594 1126403 5067819 5299369 39.95 70.9 1
10:23:31 2024-01-23 707360 704786 213394 209183 344973 348541 375399 373208 238142 235050 288888 294155 327156 333126 4336552 4652544 6677418 6527297 1253538 1280107 315148 279960 300708 299296 353634 340002 331556 332855 227263 226595 737259 696822 1636629 1561392 478143 471430 689972 693728 868337 848491 911657 915106 953163 974206 947587 1050862 2293993 2415681 1305971 1144077 752385 744496 910632 898644 950090 970185 998287 1007440 1122039 1127446 5051177 5291813 39.95 70.9 1
10:23:32 2024-01-23 710487 705405 214401 208791 343042 350952 376600 372675 237758 235777 288811 294189 327861 331310 4327186 4624147 6714720 6556095 1248133 1278256 317128 279701 297608 300451 351893 342444 332545 332531 227263 226893 742019 694335 1602897 1558065 476103 471126 687653 688751 866528 851014 911557 915836 955942 974387 946240 1047183 2290733 2403389 1374778 1138014 751928 738430 906607 902621 954183 970222 998287 1001573 1125264 1129875 5098205 5289990 39.95 70.9 1
10:23:33 2024-01-23 708726 707301 212871 208821 344982 349630 375963 372938 238248 234945 288802 296206 328145 331381 4320902 4580093 6701051 6532086 1238324 1276397 315880 282121 299993 301111 351038 342271 330679 332405 227263 226226 734336 696822 1604647 1548792 474411 474357 687568 689838 870498 848601 907626 909172 956620 980447 943554 1040741 2281460 2421802 1296726 1144077 755645 742879 901438 901061 959310 964656 993909 1000114 1126325 1133951 5111504 5289990 39.95 70.9 1
10:23:34 2024-01-23 712239 706405 213095 209540 342451 350688 376600 373202 238091 234851 290390 293059 328946 331381 4321020 4587036 6733370 6536766 1231191 1278012 316951 282121 299183 301220 351182 340720 332299 333722 225377 227404 728618 697316 1586590 1544397 475087 472422 682749 687739 873261 850410 904708 911828 961643 973642 939435 1038779 2281460 2394182 1328436 1150100 755832 737397 903358 907762 956592 963912 991785 1004501 1134484 1135557 5154638 5295589 39.95 70.9 1
10:23:35 2024-01-23 716310 703250 212726 208998 343042 349666 373154 373202 238212 234618 288874 292622 328180 330344 4327186 4645933 6789664 6550834 1219253 1276286 317911 279743 301987 301220 350051 341164 329644 332783 225666 227033 730048 703713 1593106 1535150 475425 474021 684098 693802 873709 843692 904398 917058 961607 974206 936302 1043250 2281460 2397581 1336396 1161848 754756 737921 911979 906473 952828 961157 992435 1011870 1134484 1130711 5103964 5322882 39.95 70.9 1
10:23:36 2024-01-23 717049 704407 214065 209178 343001 351785 374310 371760 237024 236142 288649 292587 328627 330076 4327186 4685630 6763522 6527183 1234260 1278138 317911 279785 300775 299435 351893 339763 331323 333830 225485 227528 745281 702710 1588398 1546592 477114 471162 682786 693802 870263 843729 907626 917016 957461 964629 936701 1047931 2290733 2384975 1319020 1155842 750776 737921 912572 907762 948743 963231 998250 1012592 1131270 1129839 5079394 5299369 39.95 70.9 1
10:23:37 2024-01-23 714535 704915 213575 208500 344973 350723 374275 372056 238257 235050 288134 294464 328180 330308 4327186 4699070 6743985 6527146 1240496 1279083 317092 279429 302024 299086 351893 343419 331718 331274 227423 227033 735765 703713 1631085 1552540 475655 473143 687568 693802 865269 843729 910106 917710 953875 970231 940879 1050862 2287479 2398282 1303429 1150100 752923 739475 909987 902621 949818 966641 1002565 1010390 1124695 1126133 5051177 5295589 39.95 70.9 1
10:23:38 2024-01-23 705357 704403 213055 208856 343042 350836 378302 372021 237059 235085 288649 293950 328180 331346 4323200 4637902 6724987 6565365 1250816 1277304 316835 279464 299183 300872 351573 339286 331825 332585 227263 227269 731477 693840 1601680 1556248 475764 468814 686110 687812 865913 851014 910069 911643 953912 973011 946240 1047831 2289105 2403389 1374778 1138014 751848 742088 906607 901305 954183 970222 998250 1003220 1123668 1129875 5083668 5282448 39.95 70.9 1
10:23:39 2024-01-23 709484 705400 212726 208500 344982 349067 375435 372675 238424 235274 288811 294394 327191 334216 4331648 4563620 6715608 6537337 1234722 1276323 315148 279613 299606 299540 351857 342307 329146 332819 225666 226330 731094 695327 1586164 1549237 475881 474357 687568 689838 869645 848601 907626 910536 957977 973715 944896 1038479 2279839 2416021 1303772 1147340 758101 737653 903084 903592 958225 964584 988962 1001573 1127994 1134378 5126234 5291930 39.95 70.9 1
10:23:40 2024-01-23 715527 705905 213024 208526 342446 351785 376300 372938 238091 234816 288459 295517 328924 330940 4323713 4633526 6762488 6536691 1217160 1276397 318569 279599 300610 299576 350795 341344 329822 332585 225666 227738 735665 702209 1586774 1535150 474411 474021 684204 691835 870063 846197 902135 913159 961373 975076 935637 1038821 2275421 2393620 1320903 1161022 755079 736382 906713 907762 954183 955678 991078 1011148 1136284 1132348 5143171 5276750 39.95 70.9 1
10:23:41 2024-01-23 714983 704142 213060 209178 342482 350441 376898 376116 237477 235497 290193 294581 328534 332359 4329898 4670429 6736399 6499262 1229511 1279591 317092 284156 300745 299296 353884 339763 329822 333595 225666 227033 734769 701709 1566519 1543300 477114 468886 682786 693802 870063 842498 907738 918353 957424 964593 936968 1049836 2287479 2388361 1309603 1153902 750776 737397 911278 907762 948743 963644 993848 1013315 1132875 1130674 5088799 5301179 39.95 70.9 1
10:23:42 2024-01-23 717312 705405 213394 208578 342825 351496 377433 375049 237985 235637 287990 294290 328038 332087 4330274 4716759 6761346 6536762 1231320 1278212 318569 283784 301170 299351 351893 339250 332598 332315 225666 227544 731869 704719 1576275 1546592 475764 468778 684241 691835 867143 843729 906376 915756 957572 964665 938066 1047597 2287479 2376475 1409214 1150614 749785 737921 912389 903902 947398 963912 1000423 1010390 1131270 1126403 5069988 5304961 39.95 70.9 1
10:23:43 2024-01-23 712057 705222 213224 209518 345922 348362 376365 375584 237915 234876 288437 296479 326979 331812 4330163 4661400 6692409 6522878 1248671 1279121 314858 279464 301134 300326 351893 340277 330786 332788 227263 226295 739550 698313 1596618 1553643 476666 471539 689519 694789 864649 843692 911382 916407 951068 964629 944896 1046816 2290733 2406801 1311517 1147340 751928 742842 911129 898644 950090 965694 1001137 1007440 1123631 1127200 5048981 5293929 39.95 70.9 1
10:23:44 2024-01-23 708001 705332 213887 208682 342861 349451 377216 374222 237547 235707 288541 295231 327650 331274 4323986 4639124 6686938 6536653 1250816 1276397 316579 279659 297500 299540 351857 339214 331520 332783 225666 226998 728275 693830 1584648 1558065 476261 468778 686073 687776 865913 850410 908993 910462 953875 974807 946240 1047127 2287960 2406801 1376697 1138014 752923 741718 905963 901316 954861 970149 995263 1002467 1125264 1129004 5115190 5282573 39.95 70.9 1
10:23:45 2024-01-23 707272 706322 212654 209008 344579 348398 375364 373729 238424 234222 288613 296242 327473 332046 4314607 4566622 6696477 6527468 1236025 1276397 315681 279890 300211 299470 351821 342102 329217 332819 226675 226261 731094 694335 1618032 1547692 475764 474357 687568 689802 870882 848601 907738 910499 958657 973715 943518 1038479 2281187 2416021 1321184 1147340 757989 738503 903727 903902 957950 966641 988925 1003936 1131564 1140878 5146366 5284182 39.95 70.9 1
10:23:46 2024-01-23 717592 708143 212804 208963 342410 351465 375928 371859 237774 234945 288613 292622 328641 330443 4327186 4633973 6775813 6537283 1223054 1276397 318052 279775 297572 299540 350795 341068 330786 333559 225666 228251 730419 698313 1605542 1540017 474749 472575 682301 687739 875741 848601 903867 910462 963006 975766 935301 1041484 2278661 2394182 1319020 1155019 755832 735830 903999 913184 956555 962887 993013 1008854 1140137 1135448 5174744 5310729 39.95 70.9 1
10:23:47 2024-01-23 714028 705396 212348 209187 342897 351055 374204 373470 238424 234222 288577 295303 327861 330308 4323986 4649870 6762225 6499262 1227782 1278212 317057 279679 299993 298563 351893 341308 329253 333830 225666 226840 739119 702323 1605092 1544397 476703 474028 682786 695283 871370 842965 899386 918046 960173 971565 935301 1044812 2287960 2388361 1345992 1156665 752923 737658 911924 910205 950955 965694 996536 1013202 1131675 1131201 5076792 5289990 39.95 70.9 1
10:23:48 2024-01-23 711238 705332 213767 209082 345714 348505 373941 375282 237809 235861 288613 296170 327120 331077 4317821 4658038 6696477 6527411 1246305 1280030 315845 279499 301170 300370 351893 340277 331287 331776 226942 225945 736731 698313 1577829 1553643 477995 471539 688055 693802 864686 843729 912992 915756 951105 964701 946240 1050174 2290733 2406801 1330320 1147340 752993 745300 913039 900987 950444 970753 1000317 1008929 1121605 1128740 5041772 5297547 39.95 70.9 1
10:23:49 2024-01-23 710487 705932 214016 208496 342744 349594 376830 370056 237758 235578 288098 293472 328109 332883 4323986 4624147 6705394 6546716 1249026 1278212 316579 279464 299520 299576 351537 339214 331287 331776 225666 226840 731477 693840 1584952 1556958 475388 468778 687298 687739 865913 848601 910323 910130 953875 974387 946240 1044886 2285989 2406356 1380535 1140018 755078 742125 905052 901702 955503 972128 997462 1003032 1124466 1129839 5100491 5273002 39.95 70.9 1
10:23:50 2024-01-23 706359 706139 212353 209178 343001 348541 376264 373465 237723 233570 289724 292587 327156 332315 4317821 4559688 6697495 6527958 1234260 1277974 315624 279890 299787 299296 351326 341308 329253 333830 225666 226998 734336 694335 1584103 1546592 475764 474357 684727 689276 871370 851014 901381 909817 959531 977838 940805 1039722 2288849 2399514 1305971 1150674 755078 739494 905187 907725 958225 968694 988887 1003750 1133679 1140395 5145233 5303485 39.95 70.9 1
10:23:51 2024-01-23 718851 705405 212840 209148 343006 350652 373679 373725 238424 234291 288613 292656 328145 329274 4323986 4646563 6799349 6536653 1216130 1278212 318017 283676 301170 299872 350513 341825 329822 332549 225666 226998 730048 703713 1604266 1530797 474749 474357 684727 693530 871333 843656 903718 915756 960210 974387 936042 1045842 2285159 2400560 1311486 1163280 755078 739582 909542 907500 952791 961121 995148 1012582 1134484 1130674 5107611 5291892 39.95 70.9 1
10:23:52 2024-01-23 717636 704398 213535 209113 342451 351749 375364 373994 236989 235777 288676 295253 328180 329310 4323986 4692295 6761941 6518303 1231618 1278219 317092 279429 300672 298317 351893 340277 329751 333564 225666 227385 736219 701820 1587725 1544397 477790 471539 682786 694789 870643 842462 903382 920942 961917 971339 938264 1050750 2291681 2376522 1341619 1156375 750245 737921 912572 906473 948964 964973 1001137 1011832 1129080 1127374 5058400 5284295 39.95 70.9 1
10:23:54 2024-01-23 709214 704403 213015 208826 344982 348261 374275 372875 237758 234816 288685 296349 326205 333667 4323986 4655128 6682360 6518580 1240645 1278212 316136 279613 300702 298354 351627 340277 330786 331310 226942 226261 731094 700334 1602466 1549237 475655 471575 688055 693802 865269 846569 912634 918251 953496 972137 943370 1050712 2294951 2411932 1332203 1145707 750776 745398 911529 899558 950090 964620 998063 1007440 1120660 1127999 5041772 5284295 39.95 70.9 1
10:23:55 2024-01-23 706359 704407 213689 208680 342708 349630 377396 373202 237024 235777 288635 295933 327915 330808 4323986 4639030 6696069 6546716 1253022 1279121 319033 279995 297572 299576 351857 339214 331789 332279 225666 227033 731477 692357 1599672 1558457 476103 468778 688143 690423 867736 851014 910031 912978 953655 974205 946166 1047451 2287686 2397807 1378616 1137977 752923 737653 905015 898058 955540 970149 997227 1002467 1123668 1127410 5098205 5261629 39.95 70.9 1
10:23:56 2024-01-23 706322 705988 212357 208817 344978 348541 375399 373202 238142 233895 288685 296349 327120 331346 4314607 4560315 6710396 6527958 1238287 1278212 315183 279499 299038 299051 351290 342138 329253 332549 225666 226295 732503 694335 1600395 1548308 476103 474101 686188 689932 873983 851014 906002 911680 959337 977838 940805 1038479 2285160 2406801 1331497 1147340 755832 740024 903999 903902 956284 966641 987443 1003936 1131233 1137839 5137309 5295589 39.95 70.9 1
10:23:57 2024-01-23 718617 705400 213020 208641 343006 351424 373154 372149 238257 234618 288613 292622 327614 330443 4317821 4630064 6780325 6527297 1221140 1278212 317057 283571 302024 299051 350230 341308 329787 332819 225666 227286 730048 706363 1570655 1534607 476103 474247 684727 693728 873325 844164 904826 918198 960210 973011 936745 1045918 2281460 2394182 1324882 1159966 752923 737036 907896 906319 950090 961121 993909 1011832 1132875 1130674 5107611 5295589 39.95 70.9 1
10:23:58 2024-01-23 718065 703904 214139 208320 342451 351254 374275 373729 236823 236226 288577 293990 328180 329310 4327186 4701568 6761941 6522626 1235142 1278212 317092 283771 300708 299051 351573 338191 331502 333541 225594 227528 730419 704339 1588437 1548519 477802 468598 684204 691687 869645 845561 904707 917058 959264 968703 938030 1049460 2288417 2379871 1415083 1150063 749705 737921 910481 905029 948889 965275 1001137 1009670 1126288 1121860 5033234 5282520 39.95 70.9 1
10:23:59 2024-01-23 703717 704403 213539 208500 342997 349594 377181 372056 237024 235015 288541 294394 327156 332315 4320902 4615211 6667817 6536766 1251196 1276397 316101 279499 297216 301787 351605 342444 331538 332405 225666 227086 730941 693830 1626523 1561392 477462 468778 686639 689276 866528 850830 909195 911791 955942 974387 948936 1047145 2290733 2405094 1339736 1138014 750856 740668 907359 901305 952828 971593 998287 1005279 1122076 1129839 5080042 5276750 39.95 70.9 1
10:24:00 2024-01-23 707899 702989 213024 208526 344982 348822 375399 372149 238424 234291 288022 295718 327156 331310 4321020 4596011 6697495 6527297 1238287 1274303 317612 282121 299957 299329 351677 341994 329110 333180 225666 226191 726201 695323 1604601 1548792 475764 474357 687082 691901 870263 849807 904744 911031 959300 973678 940842 1038944 2281460 2416021 1321184 1146939 757989 738503 904408 903902 957270 964584 988183 1003936 1127994 1134824 5135827 5289990 39.95 71.0 1
10:24:01 2024-01-23 717795 706405 212840 209143 342970 351785 375136 371859 238257 234653 288617 292622 327650 330443 4320902 4621787 6770672 6525989 1217160 1278012 318651 279743 300563 299435 349594 341164 330607 332675 226942 227509 730048 704339 1584182 1536793 474749 473650 682786 690423 871333 847889 900741 913159 961607 974807 935637 1040174 2272188 2390178 1342154 1159140 755117 737397 905127 908593 954183 955642 991078 1007477 1140427 1133951 5152590 5292119 39.95 70.9 1
10:24:02 2024-01-23 714461 703909 212690 209143 342740 351218 374275 373732 237355 234980 288649 294367 327650 331124 4320902 4664478 6747777 6527166 1229501 1276323 317650 281922 300066 298214 353811 340888 329217 332495 225666 227033 727189 701820 1628198 1544397 478826 472945 682675 695283 871296 841768 903345 917016 959494 964629 936968 1044774 2285989 2392400 1315253 1153376 751848 736875 911924 904917 947361 961121 992435 1011870 1129594 1127410 5079394 5292119 39.95 70.9 1
10:24:03 2024-01-23 714535 704133 213011 207803 343037 350405 373714 373729 238164 234816 287693 294394 327650 329043 4323986 4699177 6726991 6522971 1246537 1278101 317684 281326 300381 300443 351569 339763 329537 331561 227584 225910 731094 698313 1596587 1553205 478143 468850 688055 693802 864415 843692 911694 915756 951778 968520 943554 1050113 2287479 2402932 1330320 1146523 750776 739292 910228 897642 948743 966641 999711 1005969 1121207 1124809 5033234 5280611 39.95 70.9 1
10:24:04 2024-01-23 709983 705135 213086 208171 343042 349402 376528 370056 237024 235050 288355 295267 326908 330344 4317821 4626598 6720190 6546500 1243122 1276397 316579 279706 300284 300451 349415 340002 331556 331776 225666 226295 725456 697316 1597498 1555852 475425 471271 686073 687739 865913 848601 908734 909546 953875 973011 944896 1044812 2284707 2405094 1415083 1138014 753003 740705 903999 898644 954861 964620 994430 1001038 1123668 1127410 5107611 5280611 39.95 70.9 1
10:24:05 2024-01-23 705291 705405 211728 209002 343042 348541 375100 373202 238257 233535 288577 294403 326205 332351 4323200 4564214 6696851 6527373 1233597 1276397 317612 281922 299328 299470 351573 342185 328755 332675 225666 226365 739550 694335 1580441 1547041 475764 474357 685588 689276 870251 848601 905043 909172 957977 973715 942612 1038479 2279839 2414307 1320903 1147340 755832 738503 904036 903902 957950 966641 986740 1003220 1127123 1136464 5128498 5286217 39.95 70.9 1
10:24:06 2024-01-23 717636 704398 213051 208821 343006 351785 374275 370056 237723 234291 288577 292587 327897 330691 4326804 4624176 6781652 6499338 1217274 1276397 317057 283571 303357 298387 349979 340313 329822 332855 225666 226882 740569 704719 1600182 1530797 475425 474357 682786 693310 871370 842462 903718 916889 960210 973011 935637 1041729 2279471 2390789 1324882 1159140 752923 738018 908283 904917 950090 961121 993200 1009817 1133679 1130674 5090317 5288111 39.95 70.9 1
10:24:07 2024-01-23 715490 704398 213725 208496 342446 350405 374310 373729 236508 236261 288432 294474 327897 331344 4329898 4700430 6762614 6518580 1229539 1272778 316987 279039 300284 298598 351893 340313 329288 333595 225666 227033 734769 700314 1579851 1544397 477462 471575 681818 693802 870063 841768 901381 916980 957424 964593 935265 1044849 2281460 2379141 1295201 1153376 749705 735830 910632 907612 946157 963195 998250 1009670 1127994 1125606 5051177 5274956 39.95 70.9 1
10:24:08 2024-01-23 708784 703666 212875 208531 344973 350339 376908 375016 237275 234911 288432 294296 326064 332243 4317379 4621713 6650333 6517959 1254329 1272778 314673 279074 297536 298633 351857 339250 330322 331812 225666 226330 720700 693345 1615681 1558457 475655 468778 686595 689802 865913 847398 907664 913159 955942 972288 946240 1047085 2289105 2406529 1332203 1138014 750240 742879 909187 897336 950090 964692 998250 1004559 1117170 1127200 5046153 5280335 39.95 70.9 1
10:24:09 2024-01-23 709475 705405 213445 208764 344801 350836 375256 369947 238389 234514 288616 294221 326029 333304 4317821 4563316 6686743 6518580 1236025 1272778 315113 283985 299328 298633 349702 340349 329822 330808 225666 225945 729684 696320 1588437 1545944 473400 473687 687568 687776 867180 848601 904744 908184 955942 973642 943554 1041484 2275421 2418370 1319020 1144077 755832 741791 899915 899955 957950 970185 993200 1001076 1124658 1130711 5124333 5276879 39.95 70.9 1
10:24:10 2024-01-23 712994 705721 213106 209702 342307 349487 376120 372239 237381 234876 288504 293755 327614 331310 4316811 4568505 6724045 6517679 1226593 1272778 315880 279890 297608 299296 350513 339763 329288 333830 225348 227033 725760 696822 1582499 1540017 474749 472277 682786 687333 872642 848601 898747 909172 960247 973413 939435 1041634 2281460 2390789 1326553 1147340 754756 735830 903195 908593 956592 965275 988962 1004538 1133837 1135557 5151639 5303415 39.95 70.9 1
10:24:11 2024-01-23 716920 705868 212729 209048 342632 349487 375300 373729 238257 234291 288617 294403 327915 333267 4320902 4635725 6770672 6518580 1212669 1274586 318496 283476 301170 298877 349774 341068 329822 331847 225666 226365 740569 705726 1576516 1530797 476103 474357 684241 691835 871296 842462 903379 915756 960247 974387 935637 1041729 2278220 2397143 1307720 1159966 755078 738018 908931 906853 950090 961157 993909 1012592 1134484 1129451 5094719 5276600 39.95 70.9 1
10:24:12 2024-01-23 716571 705062 213552 208682 342271 351218 374275 373729 236743 236096 288518 294697 328109 331418 4323713 4685630 6723821 6509201 1229144 1275491 317057 283571 300247 298598 351893 338227 330822 333324 225666 227385 734769 703212 1591179 1544397 477077 468778 682786 691835 869373 843692 906979 917016 956035 968447 934639 1047931 2284707 2378460 1380535 1150063 748637 736971 910632 903592 946690 963231 998287 1012544 1130760 1128394 5054950 5292006 39.95 70.9 1
10:24:13 2024-01-23 707771 704407 213020 208972 343042 347229 377165 374185 236989 234816 288824 294438 326837 333253 4317821 4621675 6658767 6499300 1253994 1276397 314199 280520 299824 299946 351893 339286 329858 332315 225666 226295 736202 694335 1587635 1558457 477077 472010 688055 691835 865913 846197 909030 912887 951105 971602 945568 1049430 2290733 2406801 1330320 1142451 750320 742915 909187 897336 950090 970679 1000317 1007413 1120809 1127962 5051771 5284333 39.95 70.9 1
10:24:14 2024-01-23 709716 705139 213051 208867 343042 348541 375435 370056 237758 234806 288288 294394 327156 330379 4314743 4605390 6705394 6536653 1237479 1276397 315183 283857 300247 299051 349175 340038 330822 330808 225666 226330 731477 696320 1595735 1546592 473400 473687 688055 687776 869645 849807 909034 907206 956620 973715 944896 1041484 2278220 2416657 1341619 1142451 754533 742353 902441 902307 959590 970753 994581 1002430 1128426 1134142 5124333 5276879 39.95 70.9 1
10:24:15 2024-01-23 711313 705396 212831 209218 341933 349402 376156 372938 237758 234489 288685 293549 326908 331346 4317821 4571270 6714738 6527297 1230107 1272778 316136 282451 297536 299540 350795 340038 329288 333830 225348 227033 734769 695327 1587534 1540017 474749 471248 682786 687812 873880 848601 903867 910536 960247 973642 940805 1038696 2279839 2390789 1326553 1150259 755078 737501 905052 907762 957581 964484 989921 1006769 1134336 1135557 5141020 5289990 39.95 70.9 1
10:24:16 2024-01-23 716571 704906 212736 208943 342997 349630 373154 372938 238091 234291 288649 292622 327191 329381 4323986 4633973 6780325 6509201 1224680 1272778 315880 283571 302024 298389 351326 342149 329555 332819 225666 226840 730048 704719 1579681 1535150 476365 473687 682786 694789 872009 841768 902432 916367 960247 970195 936393 1044035 2281460 2393620 1294878 1157201 753999 737985 911529 907425 951670 964326 997462 1012554 1130395 1130638 5084501 5284442 39.95 71.0 1
10:24:17 2024-01-23 714875 704403 212835 207850 343042 349594 373643 373994 238055 235015 287657 296161 327120 329047 4314607 4688502 6729087 6499654 1236596 1277304 316579 279743 301170 300370 351537 340277 331753 330773 227103 226718 734336 702323 1612824 1547692 476103 471539 688055 693802 864649 842425 910971 916889 953802 964665 940768 1051920 2290001 2411242 1307819 1147340 752923 743710 911777 901061 950090 966641 1001137 1007202 1125600 1124773 5034542 5282533 39.95 71.0 1
10:24:18 2024-01-23 708405 704407 213504 208461 343006 349594 376528 372938 237355 235050 288098 292622 327120 330308 4314607 4624661 6686743 6537283 1252608 1275218 318223 279890 297500 299505 351821 338191 331287 331776 225666 226998 731834 693345 1588878 1558065 476103 468742 684098 688751 865913 848329 908956 911791 953839 974897 947518 1047376 2291681 2404399 1349153 1138926 752923 742125 906570 901231 953669 966458 995263 1001038 1125264 1129839 5105495 5274956 39.95 70.9 1
10:24:19 2024-01-23 706695 705405 211728 209148 343042 347528 377968 372938 237723 233535 288649 292622 326135 332082 4314607 4553208 6705553 6537283 1236025 1275491 315148 279464 299672 299016 351290 341825 329751 331812 225666 226261 731094 694335 1577085 1546592 475087 474357 688143 689765 869645 848601 908062 912657 958844 981195 943370 1038292 2280703 2418795 1323140 1147340 756909 738466 904852 904049 958263 966641 988146 1004521 1128279 1136362 5133752 5292119 39.95 70.9 1
10:24:20 2024-01-23 714947 704407 212686 208474 341924 351218 375364 372149 237723 234291 288311 293919 327614 330443 4314607 4614868 6761346 6527958 1222219 1272778 317128 283512 297572 299540 349702 340002 331023 332783 225666 227703 738154 698313 1589119 1539520 473400 472945 681818 687776 874568 848983 905355 911644 964118 975693 936154 1041334 2275833 2393731 1319020 1158314 757784 736971 905015 907500 954183 960091 990372 1005969 1137052 1133112 5152590 5282520 39.95 70.9 1
10:24:21 2024-01-23 713516 703411 212506 209187 342692 350122 374275 373208 237024 234222 288698 294688 327650 329345 4314607 4651810 6704554 6499822 1227193 1276397 316800 283948 299038 299245 351893 339727 329253 333559 225666 226646 734769 700314 1585731 1544397 477790 472654 684167 695097 873946 843564 904212 920979 960948 971449 936856 1044774 2284707 2380990 1328436 1155019 750320 737397 911529 907500 947361 961121 994618 1011832 1129557 1128968 5079394 5289990 39.95 70.9 1
10:24:22 2024-01-23 714266 704407 213024 207842 343042 350122 373679 373729 237723 234816 287661 295926 327120 331418 4320902 4688299 6729087 6518303 1233954 1276397 318017 283476 299920 300370 350759 338227 332292 331547 225666 226998 727189 704719 1596825 1548308 477462 473224 688143 693728 865306 844164 910942 918362 953802 964629 940101 1047597 2287960 2403872 1304122 1147340 752928 740668 910481 898644 948743 967064 1001137 1007440 1123668 1123977 5041772 5280611 39.95 71.0 1
10:24:24 2024-01-23 706155 704398 213015 208500 343042 349067 376528 374258 237355 235015 287693 292622 327156 332046 4320902 4631272 6668093 6517922 1251196 1278212 316101 279925 297536 299296 351821 338976 330786 331776 225666 226788 740569 694734 1586610 1558065 476630 468634 686188 690423 867156 848491 910331 911828 955228 973935 945808 1049425 2290733 2407191 1311517 1140449 749785 742842 909187 898337 950090 964584 998250 1005932 1118827 1127999 5041772 5276845 39.95 70.9 1
10:24:25 2024-01-23 709406 704897 213667 207846 342451 349313 375364 370020 237556 235015 287693 295024 327120 330308 4320808 4617555 6705616 6546716 1245458 1276397 318990 283512 297176 299540 351290 341399 331001 331525 225594 226788 730048 693802 1588813 1555417 475529 468598 686676 687702 866528 849807 908696 911605 953839 972975 944896 1044774 2287960 2403389 1415083 1138014 752619 740108 903999 898644 955540 964656 995026 1001038 1123668 1129004 5098205 5269182 39.95 70.9 1
10:24:26 2024-01-23 705286 706139 212322 208817 343033 348541 375100 373202 238177 233338 288549 294403 326135 331346 4314607 4556881 6691705 6518499 1236025 1272704 314638 279464 299497 300613 351002 343419 328613 331668 225666 225963 729684 694825 1592228 1547206 474749 474357 684727 687739 872046 848601 902823 907848 958657 977667 942316 1035486 2275421 2406801 1326553 1146523 755294 737921 902718 903902 955540 965957 986001 1002467 1126288 1136091 5135827 5280611 39.95 70.9 1
10:24:27 2024-01-23 716537 705396 212348 208821 342970 351519 374204 370020 237723 234256 288301 295875 327331 329902 4311530 4648869 6761346 6518580 1217160 1274266 318250 282016 299074 299399 349558 339895 329608 331632 225594 227563 732270 700314 1605378 1535150 473400 471212 682265 688751 872121 847398 898747 913049 961570 975766 934972 1041484 2272188 2388361 1319020 1156665 755832 737135 904036 908907 954861 955606 987906 1005969 1137710 1132311 5152590 5280611 39.95 71.0 1
10:24:28 2024-01-23 714535 702417 212357 209143 341933 349630 374239 372875 237521 234514 288649 294374 327156 329310 4307325 4655205 6723784 6508193 1231076 1276286 316951 281326 299775 301330 351749 341473 329644 333649 225666 227033 731869 701317 1585147 1548033 475991 468670 682786 691835 867143 845930 907626 915756 957977 966650 938030 1046072 2284707 2377454 1430732 1149795 749705 737921 909187 903018 947540 965275 1001137 1010390 1127662 1124014 5041772 5274956 39.95 71.0 1
10:24:29 2024-01-23 704215 703904 213024 208826 343028 347492 377697 372021 237355 234980 288541 292622 326170 332351 4311530 4635725 6659487 6527673 1252608 1276193 315960 282121 297216 299329 351713 338940 331287 332279 225666 226330 729512 693345 1595292 1558457 476103 468778 686146 688751 865913 848601 908310 912475 955942 972288 946240 1044816 2287960 2400560 1372859 1136395 750776 737059 906989 899595 952791 970149 996755 1000181 1121244 1127374 5081537 5261591 39.95 71.0 1
10:24:30 2024-01-23 706318 705405 213024 208651 343042 349067 374310 372149 238424 234256 288188 296141 326205 330808 4311530 4563506 6697495 6517770 1233635 1276193 317684 282121 299292 299505 351290 340792 328259 335451 225630 226295 730048 694335 1580441 1548792 474749 474021 684727 687739 871333 848601 905155 907848 957388 977147 940805 1039961 2279839 2402692 1307819 1147340 754756 737921 903358 903902 955877 965010 986038 1003936 1127958 1134824 5132161 5280611 39.95 71.0 1
10:24:31 2024-01-23 717517 704407 212690 208787 342970 350652 373119 370056 238091 234291 288577 292622 327156 330209 4311530 4634583 6816352 6516617 1217274 1275491 317092 279743 301170 299294 349558 340241 329751 332783 225666 226330 739119 706412 1576308 1530797 474455 474021 684241 693310 871333 843692 903680 915756 960210 974807 935637 1042471 2277040 2395881 1309603 1159966 754756 738018 907635 907224 950090 955642 993200 1011870 1134484 1129839 5088799 5276750 39.95 71.0 1
10:24:32 2024-01-23 714404 702417 213544 208526 341605 350688 374239 373202 236623 235050 288631 293755 327879 331183 4323200 4684429 6744218 6509201 1229425 1275491 319040 283571 301067 298598 351893 338227 329787 333451 225348 226840 733319 701317 1581203 1543300 477041 468778 682301 693310 869645 841233 906002 917710 958657 966650 936968 1048579 2286333 2375768 1295201 1151435 748853 736971 911924 904917 945983 961085 997227 1007477 1127921 1126403 5058400 5261629 39.95 71.0 1
10:24:33 2024-01-23 710376 704137 213024 208171 343042 348541 372560 373729 237406 234291 287778 297077 325923 331939 4320466 4669510 6696668 6503533 1240496 1276397 315148 283548 300381 300904 351893 339763 329822 330773 226942 225596 733912 700314 1614205 1549237 475618 468850 687568 693802 864686 842462 911694 917058 951068 964629 940805 1049327 2286333 2405094 1328436 1144077 750856 742879 909187 898502 948743 966641 998250 1007440 1121207 1127200 5022961 5271233 39.95 71.0 1
10:24:34 2024-01-23 710482 705405 213694 208171 343042 350422 375399 370056 237477 235896 288252 295998 329353 332322 4320466 4612915 6696069 6546026 1240131 1275491 316473 281562 299787 299576 349139 339250 331556 331543 225666 226295 732906 697316 1599496 1553643 474749 470543 686110 687216 865913 850410 909030 911828 953839 974387 944896 1044868 2284707 2403389 1374778 1138014 752923 741484 903764 898607 953811 964656 995148 1000325 1122076 1127374 5094565 5261704 39.95 71.0 1
10:24:35 2024-01-23 707595 704398 211724 208821 343042 350836 377968 372983 237809 236362 288541 294581 327014 331938 4306289 4562481 6724533 6518580 1234260 1272778 315148 279464 299292 299505 350759 340277 328525 333830 225666 226261 728275 694335 1582178 1546319 475425 474357 684727 687776 871370 850410 899461 909172 957461 975766 940805 1038479 2279839 2397581 1328436 1147340 753461 737397 903839 903902 957470 966641 986038 1001536 1129594 1137640 5121182 5288337 39.95 71.0 1
10:24:36 2024-01-23 716422 705189 212587 208908 342717 350930 375832 369911 237950 234876 288396 294054 327702 330003 4308456 4620326 6770672 6518580 1216291 1272778 318052 279743 300440 299470 349702 339763 329787 332315 225666 227385 735665 701709 1579862 1530797 473400 472981 682514 690817 869645 846161 905043 913159 960210 975076 935637 1041484 2274958 2393731 1317136 1159335 757021 738018 905052 904917 953505 955642 990372 1010115 1136095 1130674 5099831 5286352 39.95 71.0 1
10:24:37 2024-01-23 715478 704192 212733 209039 341789 350544 374168 375053 236849 234876 288297 294275 327879 329345 4317379 4661498 6725793 6499822 1228983 1276397 316136 283440 299038 298598 351893 338227 329537 333324 225507 226840 725632 700816 1575548 1543375 476103 468742 682786 691344 867143 843416 904782 915756 957977 966650 936968 1050665 2281460 2377454 1399726 1150259 748637 737930 910481 903902 946690 965006 999711 1009670 1127921 1123219 5039134 5282573 39.95 71.0 1
10:24:38 2024-01-23 707522 702271 212733 208647 342825 348362 375256 375049 237355 234653 288134 292587 326205 332748 4314607 4622347 6650446 6518580 1250273 1276397 314199 279890 297284 298840 351893 339524 330822 332585 225666 226330 730048 694047 1582113 1557352 476703 468850 688055 691563 866528 847398 907364 913159 952452 971602 946240 1047831 2289105 2406801 1335969 1138014 750240 739779 907635 898502 950090 964656 998250 1004501 1117133 1128394 5047286 5282573 39.95 71.0 1
10:24:39 2024-01-23 709293 704293 212887 208168 342897 349031 374275 370020 238091 234771 287846 295798 326170 330344 4313721 4593184 6701051 6531693 1234797 1276397 315148 283571 300429 299296 349175 340313 330786 331225 225666 226295 735765 697316 1584129 1546592 473800 472981 688055 687252 866528 851014 908073 907537 956620 973678 944896 1042484 2278220 2416021 1305837 1143264 755557 738175 899841 898956 959310 968437 991785 1002995 1127478 1134414 5127447 5261479 39.95 70.9 1
10:24:40 2024-01-23 712328 704407 212393 208998 341416 349666 377968 372530 237758 234653 288716 292932 325959 333230 4308456 4568505 6714831 6546520 1226593 1272778 318821 284057 297212 299576 351308 339286 329787 333830 225348 227033 733319 695823 1593555 1540017 474749 471539 682301 686729 873880 848601 901075 909172 961607 973413 938030 1040741 2274958 2390178 1326553 1149795 752849 736875 902718 907132 956592 967064 990885 1006656 1136367 1135484 5146470 5289990 39.95 71.0 1
10:24:41 2024-01-23 716571 704403 212110 208387 342920 349594 372038 373202 238091 234187 288577 293919 326241 329345 4308456 4608583 6761648 6499451 1218519 1275491 316101 283512 301170 299523 350759 340313 329520 332549 226639 226330 732906 704719 1597930 1530797 475655 474088 682786 693802 871333 841768 899646 917710 959494 970195 936968 1043250 2281460 2388361 1322786 1153376 751848 736875 911740 907613 950278 960976 996574 1010278 1130871 1129562 5069988 5284559 39.95 70.9 1
10:24:42 2024-01-23 714227 704407 212655 207662 343042 349630 375795 373729 237723 234618 287216 293950 326205 330443 4314607 4699177 6714720 6509201 1236025 1276397 316101 283571 301170 298073 350831 342415 331825 330505 225666 226330 734336 703212 1582631 1547041 476103 468850 686110 693310 864686 842462 909030 917058 953875 964665 940533 1051106 2281460 2405094 1304122 1147796 752923 744333 911491 898206 949979 966604 1000236 1008967 1122403 1126403 5026023 5280611 39.95 71.0 1
10:24:43 2024-01-23 709289 704407 213445 208578 343006 349349 375999 372149 237390 235085 287693 294438 326205 330544 4311530 4617555 6686743 6536653 1241903 1276397 315183 283512 297608 299576 349738 338227 331323 331776 225666 226788 731477 694335 1603429 1549237 474074 468778 686595 686729 865913 851014 909030 908832 955264 975766 943554 1044858 2279471 2412244 1315215 1143669 755078 742125 903764 898243 958225 969379 996750 1002191 1124466 1129041 5099831 5267406 39.95 71.0 1
10:24:44 2024-01-23 708279 704398 211719 209187 343037 347563 375435 372938 237723 233570 288685 292587 326170 331381 4302158 4543936 6696069 6517922 1234260 1275218 315148 279694 299364 299540 351326 341344 328791 333830 225666 226330 732906 694335 1577475 1548139 475425 474357 684062 687776 871333 850742 905206 910462 957461 975766 942279 1037981 2287217 2401970 1304122 1150339 754755 737884 903652 905755 957234 966641 988221 1003036 1133249 1137167 5128498 5284442 39.95 71.0 1
10:24:45 2024-01-23 715453 704142 212690 208526 342961 350688 375191 372149 237758 234291 288613 292622 327156 330209 4317821 4618115 6777074 6518580 1215263 1272778 318534 283571 300247 299540 349702 340313 331321 332819 225666 227385 730247 701709 1582339 1530797 474074 473687 682786 691835 870063 846197 899461 913159 960247 976280 936989 1042783 2273743 2394880 1317136 1161622 756700 737921 907896 905029 954183 958734 990885 1008096 1134484 1130711 5117016 5272806 39.95 71.0 1
10:24:46 2024-01-23 714028 702417 212393 208904 341933 350158 373714 372056 236823 234291 288613 293755 327685 329345 4308456 4642632 6738544 6495187 1232498 1275491 316579 283571 300854 299296 351893 339250 329787 333595 225666 226998 730419 700314 1576949 1540017 477041 468886 682301 693802 870882 841270 906002 919595 959153 969388 936893 1050000 2285159 2380039 1330320 1152556 748637 736971 911740 904730 946268 964973 998287 1009670 1130760 1124809 5051177 5276845 39.95 71.0 1
10:24:47 2024-01-23 708168 702417 212871 208320 344982 347492 373154 372091 237758 234653 288134 295474 326170 330880 4311668 4628221 6650333 6499262 1251309 1276397 313945 279534 299219 298389 351893 339250 329858 331812 225666 226138 730048 694327 1584040 1558457 477121 468886 688055 691835 867736 847775 909881 913049 954174 971911 946166 1048466 2294484 2406801 1334086 1138014 750776 740412 907896 898410 950090 970679 998287 1003036 1118827 1127410 5046153 5276845 39.95 71.0 1
10:24:48 2024-01-23 708401 704407 213055 207850 342708 349067 374310 370056 237758 234653 287657 293950 326205 329345 4317821 4605390 6696069 6537337 1241903 1276397 318097 283948 299824 299576 349175 338227 331323 331543 225666 226330 731477 695327 1587663 1553643 474675 471546 686639 689932 865840 850410 911204 910130 954852 972866 944748 1044858 2284707 2404643 1413126 1138014 752923 740705 904036 901665 954183 964692 995026 1001038 1122076 1127410 5098205 5261666 39.95 70.9 1
10:24:49 2024-01-23 704252 701547 211724 208821 343033 347528 374346 372938 238212 233535 288594 295303 326170 331346 4311530 4553208 6677418 6517959 1235640 1274586 314708 283821 299328 298633 350795 341344 328791 332585 225666 225596 748272 694335 1582985 1548308 476103 474101 685701 689932 873983 851014 900629 910130 957424 975766 940805 1038479 2284707 2406801 1302273 1147340 755078 737921 903839 903902 956555 966641 987480 1001573 1127994 1136232 5121182 5284559 39.95 70.9 1
10:24:50 2024-01-23 716573 704407 212686 208496 343006 351519 373679 370056 237924 234291 288577 292622 327331 330209 4308456 4627388 6770672 6518580 1217160 1272778 317163 283790 299787 299540 349456 339763 329787 332585 225666 227493 737158 702323 1587349 1534607 473400 474572 682749 689654 872084 846569 905043 912887 960283 974387 936321 1041484 2275421 2393731 1330639 1159140 755944 737746 905052 907500 954183 955714 990885 1007515 1136284 1130747 5135827 5261629 39.95 70.9 1
10:24:51 2024-01-23 713435 702408 212384 209152 341933 350405 374310 372649 236989 234291 288734 294481 327191 329345 4317821 4651810 6704591 6490444 1230460 1276397 316614 283548 299038 298317 351893 342436 329537 333577 225558 227140 736219 701820 1590724 1544366 478143 468634 682786 693310 869645 844999 906979 918288 959337 968018 935338 1050183 2289105 2369663 1341619 1153376 749785 736060 910632 906473 948743 961157 994592 1010390 1129630 1129077 5060583 5276845 39.95 70.9 1
10:24:52 2024-01-23 711313 704407 212690 207811 343042 349277 373083 373729 237687 234618 287419 295682 326170 331359 4305229 4671392 6705829 6499187 1234834 1278212 316579 279743 301535 300188 351002 342164 331108 330362 227263 226191 728275 702323 1579121 1548308 476103 468778 687785 693802 862774 845366 912935 915756 948308 968447 943554 1049327 2285989 2406801 1305971 1144892 750776 742842 910481 899141 950090 968694 998213 1007440 1118753 1127999 5026023 5261713 39.95 71.0 1
10:24:53 2024-01-23 709443 704142 213354 208285 342997 349031 375364 369984 237723 235015 287950 292622 327120 330272 4305229 4605864 6693206 6555912 1236025 1277471 318583 281651 299490 301117 349031 340170 331341 331095 226942 226191 722638 696822 1572873 1546592 473400 472888 689613 687179 867143 851014 908921 909090 955228 977838 944896 1043439 2278661 2416021 1328720 1142076 754458 740522 901270 898644 958629 964656 993200 1001752 1125264 1130674 5107611 5246527 39.95 70.9 1
10:24:55 2024-01-23 710223 704403 212353 209148 341620 349594 375364 372933 237521 234256 288577 292578 326205 331310 4305229 4553208 6710396 6517679 1230117 1278012 315960 281723 297392 301860 350297 342201 328578 333613 225666 226295 736219 695546 1576099 1546105 475719 472205 681818 687469 872569 851406 901038 910384 961570 975766 936591 1041484 2275421 2388361 1324670 1150614 759558 735830 902718 908407 956518 963876 991785 1004464 1136629 1133951 5143171 5278762 39.95 70.9 1
10:24:56 2024-01-23 715385 703909 212318 208967 342415 349349 374240 373729 238091 233861 288577 293252 327156 330272 4305229 4618115 6717344 6499149 1225714 1276286 316694 281326 300079 297970 351749 340241 328720 333000 225666 226805 727189 701317 1627313 1544397 477895 473650 682749 693802 871333 841768 905043 917016 959494 970122 936968 1044055 2281460 2386928 1317136 1153376 751571 736971 910228 907500 948743 962479 992398 1013315 1132035 1129004 5079394 5272908 39.95 70.9 1
10:24:57 2024-01-23 715552 704142 213689 207811 342961 350122 373679 373202 237831 235543 287742 295517 327156 330443 4308456 4701568 6744657 6508770 1231152 1278064 317876 279707 300672 299016 351267 340506 332275 332261 225666 226963 735212 702323 1576612 1538879 475425 468742 684062 691835 866528 843656 908310 917058 956620 975228 938695 1054286 2284707 2395324 1304122 1148976 750856 738503 909187 902232 950090 965275 1001851 1010390 1125264 1123977 5030143 5271233 39.95 71.0 1
10:24:58 2024-01-23 704261 702380 213020 208500 342934 349330 376264 373994 236954 234816 288314 292587 327331 331310 4314607 4629913 6668714 6517770 1255304 1276397 316101 280520 297536 301111 351677 338227 331753 332315 225666 226646 730048 694825 1593457 1558065 476103 471881 685551 688751 866528 848601 911632 912887 953875 973699 946240 1046301 2291219 2401685 1378616 1136395 750776 740399 906607 899955 953505 970113 995889 1003936 1123668 1127410 5088799 5271233 39.95 70.9 1
10:24:59 2024-01-23 706056 704398 212313 208500 343042 347528 375100 372675 238424 234514 288134 293915 326170 330808 4309092 4539739 6701808 6509201 1232498 1271801 315789 281651 297212 299470 350477 339763 328489 333541 225666 226295 732906 694335 1619716 1546319 474749 473985 682786 687216 871296 850410 902358 907848 957424 975766 940805 1037702 2278661 2393545 1300424 1147340 751171 737921 902718 903902 957113 963876 988183 1003750 1134484 1132659 5118918 5276800 39.95 70.9 1
10:25:00 2024-01-23 716571 703900 212313 208826 342965 349594 372857 372675 238091 234222 288577 292587 326908 330632 4320466 4624147 6771017 6489870 1217198 1275454 318455 279743 301731 298352 350508 340313 329751 332549 225666 226295 740569 705726 1575674 1530797 477121 474021 682675 693802 871296 842965 899423 917710 961337 972975 938301 1043483 2281460 2388361 1334477 1155019 752385 737921 910027 906473 948743 962515 992398 1012544 1133679 1129839 5086657 5288337 39.95 70.9 1
10:25:01 2024-01-23 714535 704142 213390 208539 342719 350688 373679 373202 237110 235861 290054 295095 329353 330333 4317379 4700430 6725793 6518499 1233954 1278012 317022 283971 300247 298598 351290 337918 331287 332549 225666 227033 739625 702323 1574255 1544397 476103 468706 682786 690854 868991 843692 904707 917058 959337 966650 936968 1049969 2290733 2379141 1317064 1151081 749705 737397 911055 905829 947361 963912 998250 1010390 1129594 1127200 5056970 5271233 39.95 70.9 1
10:25:02 2024-01-23 712230 702403 212682 207846 343042 350836 376365 374720 237441 234876 288396 296242 325994 331238 4303479 4619244 6654324 6503533 1257119 1278212 314638 279925 299002 298633 351893 339250 330786 332513 225666 226365 730048 696322 1594322 1558457 477041 468814 688055 692394 867143 847398 915271 913159 953839 972743 944469 1050862 2290733 2406801 1330320 1145707 750776 740412 910303 898607 949416 966641 998213 1007440 1123668 1127999 5022961 5261591 39.95 70.9 1
10:25:03 2024-01-23 710811 704142 213400 208578 342753 349343 375820 372004 237582 235637 288013 298118 326979 332322 4305229 4602960 6686743 6536729 1238362 1276397 316319 283971 299854 299505 348648 340277 330786 330773 225666 226295 730048 697316 1575072 1546592 474337 472611 688055 686729 866528 851014 909382 907812 956620 973678 945568 1041484 2278661 2416021 1315253 1144077 757241 742316 901438 905402 959310 964656 993200 1001573 1127662 1133951 5117021 5276879 39.95 70.9 1
10:25:04 2024-01-23 712328 704920 212913 209008 340748 349487 376421 372566 237776 234876 288504 293755 327614 330308 4302901 4595503 6733408 6518580 1226315 1272778 316579 279464 297284 299540 349343 339763 330750 333830 225666 227385 734769 697316 1598577 1540017 474749 472241 682786 686729 873609 850410 903867 910499 963043 979751 938030 1041484 2278661 2390789 1326553 1151736 755832 736352 903999 909053 956592 963912 991785 1004501 1133837 1133951 5149526 5301438 39.95 70.9 1
10:25:05 2024-01-23 714350 705062 212242 208978 342825 349487 375832 373994 238257 233895 288649 292587 327564 332212 4311378 4627965 6761941 6490444 1224485 1276397 316136 279175 301170 301055 351893 341068 329253 333324 225666 226840 739119 703834 1579455 1540017 476103 474088 682786 693802 871333 842965 899423 917710 960210 972324 935338 1044774 2284707 2388361 1326801 1156665 752923 737402 910632 907612 950090 963195 995300 1013315 1133679 1130252 5096176 5297650 39.95 70.9 1
10:25:06 2024-01-23 715799 705198 213887 208352 342934 351182 374239 373202 237205 236226 287513 292587 327614 330948 4314294 4689687 6738432 6499225 1230739 1276397 317128 283571 300247 298563 350759 338191 330858 331812 225507 227033 728969 702710 1582646 1540017 476103 468742 682786 691835 869373 843729 904707 915756 957977 968447 935301 1049460 2287960 2379141 1405483 1150614 749171 737930 911129 905029 947398 963912 1001137 1012582 1131564 1128394 5047812 5273178 39.95 70.9 1
10:25:07 2024-01-23 707272 704398 212980 208535 343042 347997 377433 375318 237355 234980 288676 294474 325853 332748 4305229 4622534 6640116 6509201 1253098 1278212 314638 280947 297248 298528 351893 339250 330786 332315 225666 226330 730048 694327 1582471 1558457 477077 472552 688055 691835 867143 847398 908310 915483 953875 973011 945808 1050862 2290733 2409176 1330320 1145707 750781 744570 910632 899892 950090 970679 1002307 1009613 1122403 1127962 5036959 5261591 39.95 70.9 1
10:25:08 2024-01-23 709289 705189 213400 208578 343042 349594 375100 372149 237758 235896 288509 294155 326205 330076 4311530 4605390 6705394 6537337 1245924 1278212 316101 283985 299818 300451 350230 338227 331825 331812 225666 226330 731477 694335 1611752 1558457 476103 468814 685588 687739 867143 849807 909382 911828 955264 974387 946240 1047085 2287960 2403389 1378616 1136395 752385 741937 907635 900114 955429 972128 997462 1000926 1125600 1130929 5093933 5267406 39.95 70.9 1
10:25:09 2024-01-23 706322 705396 211684 208487 343033 349084 375292 373202 238424 233570 288613 293915 325888 331077 4299090 4554862 6682360 6509201 1238287 1272778 314638 282252 300217 299296 350759 341825 328791 332315 225666 225945 732503 694335 1574065 1546592 474749 474028 687082 689802 869645 848601 907626 913159 957977 979259 943554 1038479 2281460 2416021 1307610 1147796 758869 743000 902218 902121 959628 968657 989921 1003070 1129228 1137167 5126535 5261629 39.95 70.9 1
10:25:10 2024-01-23 713394 705139 212882 208817 341960 351749 375963 372675 238091 234291 288680 297448 328180 330443 4305229 4615402 6743241 6509201 1218149 1278212 318569 279743 299038 299470 349456 341043 329822 332549 225666 227544 745222 701709 1584850 1534061 473400 473687 682786 691835 871493 846197 905043 913159 961570 975766 936029 1041026 2277040 2399514 1322786 1160514 757241 737925 907859 907725 955503 962279 991635 1010390 1137089 1133951 5122231 5276879 39.95 70.9 1
10:25:11 2024-01-23 715801 702417 212353 208967 341933 350158 374310 372875 236788 235015 288649 293755 327191 329310 4302158 4652284 6733632 6485268 1231245 1275491 316614 283476 300247 298633 351893 338976 329787 333830 225507 227299 736219 701820 1572538 1544397 477077 468814 682786 693310 869645 842462 906979 918198 957388 964557 935265 1050600 2292922 2381731 1351036 1152256 750776 737884 913727 906362 947361 963912 999711 1011556 1131123 1127200 5042748 5284559 39.95 70.9 1
10:25:12 2024-01-23 707235 702417 213024 208817 343042 347456 375136 372091 237723 235015 288586 292622 326205 332387 4311530 4627388 6650333 6509201 1253956 1277939 315218 279925 297248 299505 351893 339250 331561 332315 225666 226330 740569 692357 1609174 1558457 476329 468814 685551 689802 866528 848329 909030 913159 955264 974897 947518 1047414 2291219 2403872 1378616 1137977 752461 741598 906607 901268 952828 971367 998101 1003936 1123668 1127410 5088799 5255982 39.95 70.9 1
10:25:13 2024-01-23 705786 704407 212686 208465 343033 348541 377165 372149 238424 234222 288134 295754 326205 330308 4305229 4537380 6678847 6518580 1236025 1275491 314893 279499 299787 298633 351290 341344 330383 332549 225666 225945 724638 694335 1599623 1546592 475425 474357 686110 689838 869645 850410 908598 912978 959190 981305 943407 1038367 2282329 2420241 1321184 1146523 757449 738503 905052 904730 957913 966641 988183 1003084 1129957 1134860 5121182 5280335 39.95 70.9 1
10:25:14 2024-01-23 714432 705405 212875 209123 342728 351749 375136 372149 238257 234618 288577 292622 328145 330443 4308456 4621973 6752710 6518580 1221309 1274303 318088 284156 299292 299611 350759 339763 330554 333288 225666 227385 735212 699712 1578734 1537333 473400 472981 682301 689802 874568 848983 906115 913049 962896 977838 936856 1044424 2273668 2394182 1317136 1156665 758326 737930 906607 909556 954861 962206 991785 1007515 1138775 1133951 5140982 5280611 39.95 70.9 1
10:25:15 2024-01-23 714150 702408 212384 209148 341933 349630 374275 375245 237390 234291 288653 294374 327156 329345 4311530 4645933 6729115 6498706 1229425 1276397 316579 283771 300854 299086 351893 339763 329822 333830 225666 227385 737669 702323 1609970 1540017 477114 471248 682712 695289 873325 843564 901949 920324 962065 971867 938227 1047831 2287960 2374751 1345386 1155019 750781 736971 911924 907037 947361 962515 995337 1010390 1132035 1127374 5060583 5276713 39.95 70.9 1
10:25:16 2024-01-23 712328 703402 212721 207850 345202 349103 373119 373202 237592 234291 287517 296659 326135 330618 4305229 4680420 6701051 6499225 1239762 1272778 316797 283571 300381 300479 351857 339250 330786 330773 226942 225945 735765 701317 1571049 1551621 477312 468598 688994 693765 865306 845967 913820 917021 954174 964665 944896 1050178 2291681 2406801 1307819 1140449 751002 744240 909187 898502 950090 964656 998012 1006723 1118827 1126403 5028774 5267473 39.95 70.9 1
10:25:17 2024-01-23 709480 704142 213055 207850 342997 349103 375999 370056 237182 235050 287693 294438 326170 329345 4308456 4611477 6686743 6527297 1243873 1276397 315659 283748 297644 300416 349702 338227 331825 331543 225666 226086 731477 696320 1601960 1552100 474749 468634 687653 688460 866881 852224 911657 910242 953912 976280 946354 1044779 2281460 2406801 1315215 1140827 754756 741791 904036 898280 956592 964656 994555 1001038 1125264 1129875 5094565 5267473 39.95 70.9 1
10:25:18 2024-01-23 705286 703909 211693 209222 343042 348803 375435 373202 237758 233570 288883 292622 325923 332082 4308456 4549973 6686743 6518580 1237441 1276397 315148 279701 300284 299540 351821 341861 329270 332531 226942 226086 753995 695323 1592521 1547785 476103 476104 685701 690423 871296 851014 902023 909924 962065 978530 940879 1038479 2281758 2406801 1328436 1148976 755832 737921 905127 905829 957950 964584 989432 1003750 1131270 1136500 5126422 5277014 39.95 70.9 1
10:25:19 2024-01-23 717328 703571 212682 208861 343042 351785 373977 372149 238091 234489 288617 292622 327879 330443 4308456 4614834 6770672 6518580 1218734 1277304 318088 283876 300666 300204 349451 343175 330536 332441 225666 227598 736683 703834 1576843 1534607 474749 473224 682786 691835 872046 848379 905043 915106 960926 975766 936931 1041729 2277040 2395627 1297882 1159372 755068 735462 907635 906853 954588 955714 991785 1010428 1135443 1133951 5105495 5261666 39.95 70.9 1
10:25:20 2024-01-23 715515 702408 213086 209002 341933 350723 374275 372091 236623 235015 288707 294688 328180 330580 4311530 4661775 6714178 6499822 1232498 1276156 316916 281289 299279 299329 351785 340989 330679 332423 225630 227352 734769 704339 1582555 1544397 477114 468814 682191 694372 870882 843766 907626 918853 959190 964629 936664 1050862 2287217 2369700 1409214 1150063 749785 737921 911924 903902 947398 963912 998287 1010115 1130431 1126403 5045024 5273083 39.95 70.9 1
10:25:21 2024-01-23 706266 702412 212871 208500 343033 347492 374310 372091 237355 234653 288383 294403 326170 332387 4308456 4608310 6650333 6517824 1256166 1280746 315554 279920 297464 299399 351785 341473 332263 331668 225666 226330 725632 693345 1591253 1557634 478143 468814 686037 690817 865913 849299 912095 913159 955942 973011 944469 1049369 2290733 2407469 1330320 1141649 750493 742915 909987 897971 950090 964426 998287 1006723 1118827 1124158 5027118 5271233 39.95 70.9 1
10:25:22 2024-01-23 709983 705139 213725 207885 343033 349630 376528 370056 237592 235050 288337 292656 326241 330308 4302040 4596011 6691302 6536425 1245458 1276286 315995 281326 300066 300310 349031 341473 331825 331310 225666 226330 731477 697316 1587656 1555852 475425 468778 686676 689441 865913 848601 909030 909172 955942 973699 946240 1044891 2284707 2403117 1413126 1138014 752385 738448 905963 898644 954183 964692 995300 1000143 1123668 1127374 5088799 5263441 39.95 70.9 1
10:25:24 2024-01-23 705657 704403 211724 208183 343042 347528 375399 373202 238257 233535 288613 293915 326170 331346 4302316 4541899 6692709 6518203 1234847 1276193 315897 282121 299292 299051 351362 341068 327834 333420 225666 225945 734336 693345 1580574 1546105 476103 472981 682786 687776 872642 848601 903480 909854 961607 973606 939435 1038696 2278220 2390215 1317136 1147340 752886 736971 903084 907500 957950 965694 988962 1004538 1134484 1135661 5133869 5269182 39.95 70.9 1
10:25:25 2024-01-23 717517 704398 212717 208856 343042 349630 372560 373202 238424 234291 288698 292656 327191 329079 4314607 4612915 6762277 6508770 1218734 1278212 316614 283512 300879 300479 350808 341753 329751 332819 225666 226365 730048 705312 1591687 1530797 476028 474357 682786 693802 872642 842462 900815 916367 961643 975076 936701 1044886 2281460 2394182 1321044 1156665 752923 737921 910632 907812 950090 963912 992435 1010846 1134899 1130747 5079394 5261666 39.95 70.9 1
10:25:26 2024-01-23 713394 702417 213720 208175 341636 350723 374275 373729 237390 236142 288337 293506 327685 330948 4310633 4688375 6734365 6513260 1233075 1278212 317840 281253 300381 298598 351857 339012 332364 332063 226494 227068 736683 703713 1582622 1544397 475425 468778 682786 691835 867143 843729 906376 917058 957977 964665 938103 1050169 2287479 2378185 1415083 1150063 749705 737921 911924 903902 947398 963912 1001137 1011148 1130431 1126403 5051177 5276845 39.95 70.9 1
10:25:27 2024-01-23 708279 701820 213020 208826 344973 347492 373714 371760 237758 234653 288577 294429 328154 333267 4317540 4627965 6664213 6499921 1258008 1277304 314199 279925 300284 300516 351785 339799 330822 332585 225666 225980 740569 694335 1597354 1557352 477077 468886 688055 691835 867143 847398 910069 915756 953875 972324 944506 1047968 2290733 2406801 1328436 1146523 750776 739998 910632 898644 948743 964584 1001137 1007477 1122076 1125606 5022961 5263717 39.95 70.9 1
10:25:28 2024-01-23 709716 702417 213359 208132 343006 351584 375364 372149 237441 235497 288252 296659 326873 332322 4307953 4593392 6687125 6527815 1237366 1276397 318097 282121 298966 299470 349702 341308 329751 331740 225666 226460 737194 696320 1570687 1546592 473400 474021 688055 687776 867143 850410 908921 908905 957977 979223 945568 1041446 2278661 2416021 1332558 1145707 755608 742014 901438 902584 959310 964620 991785 1003936 1126288 1135557 5114914 5271233 39.95 70.9 1
10:25:29 2024-01-23 710806 703407 212701 208500 341620 350400 376807 372983 237774 234806 288468 292471 328003 332322 4301601 4583778 6744657 6527335 1224149 1276124 317092 283985 297608 299540 350477 339250 330518 333794 225507 227315 741096 698313 1585561 1540017 474749 472241 682301 687739 873880 850742 899535 910499 963043 973606 938327 1041484 2278661 2388361 1328436 1153102 754542 736875 903999 909136 958629 963876 991785 1005932 1137089 1135557 5147282 5274956 39.95 70.9 1
10:25:30 2024-01-23 713953 704398 212434 208939 342681 349343 376218 374258 238318 234514 289122 294260 326979 332322 4305229 4624661 6742961 6480562 1225407 1276397 316800 283948 300381 297694 351893 341068 329253 333288 225666 226330 729512 703330 1589453 1540017 476703 474357 682728 693802 871333 842965 905155 916980 963006 972975 937328 1044737 2281460 2388361 1338316 1155842 752923 737921 911924 907762 950090 963876 993848 1013994 1134484 1130711 5079394 5284442 39.95 70.9 1
10:25:31 2024-01-23 716459 705193 213586 208546 342548 351074 376365 374258 237915 236331 288360 295231 328109 330912 4304241 4696498 6724293 6509201 1237006 1278212 317057 279743 301920 299051 351821 340002 331789 330737 226942 226330 730048 703834 1583641 1547692 476103 471539 686595 693802 865913 843656 911619 916980 955228 970122 940768 1052525 2287960 2406801 1328436 1147340 752923 738175 910228 899595 950090 964584 1003281 1010390 1125264 1126403 5018561 5280659 39.95 70.9 1
10:25:32 2024-01-23 707086 704297 213874 208357 342825 349451 376951 373657 236989 235707 288541 295236 326205 332249 4305229 4607638 6701051 6527297 1240533 1276397 316136 283985 299642 300416 349666 339250 331789 331274 225666 226295 731477 696283 1593969 1554747 475425 468742 685551 687822 865913 851014 910971 909817 953875 975497 946240 1046385 2284707 2403389 1382454 1137204 752923 740108 903999 899359 954861 964656 995263 1002467 1125264 1127374 5091425 5273141 39.95 70.9 1
10:25:33 2024-01-23 706769 704252 211543 209013 342487 348225 375364 373202 237723 233570 289032 296708 326170 332279 4295850 4531831 6677600 6509201 1235142 1276397 315825 279925 299751 299470 351290 341308 328755 333324 225400 226295 734336 693840 1596410 1546592 475425 474357 684727 689276 870680 848601 903345 910499 957388 973642 940842 1039220 2281187 2406319 1328436 1147340 755079 739494 904482 904917 956555 966641 990802 1004559 1131601 1140878 5122231 5263708 39.95 70.9 1
10:25:34 2024-01-23 717592 706933 212318 208791 342997 351465 376061 369911 238055 234618 288577 292622 327915 330150 4305229 4612674 6752021 6509201 1215412 1276397 318052 279743 300708 299540 349456 340277 329787 332549 225666 226963 730048 703212 1572844 1535150 473400 472945 682301 689313 873843 848000 905043 913159 963043 975766 936302 1041484 2277040 2393731 1317136 1156665 758101 736971 906989 909443 955540 962924 993724 1012544 1140948 1133535 5142152 5269107 39.95 70.9 1
10:25:35 2024-01-23 713247 702371 212353 209593 341609 349835 374275 373208 237355 234291 288586 294688 327650 330308 4305229 4635265 6714831 6481065 1230739 1276397 316579 279599 299038 298598 351893 340002 329253 333830 225666 226998 733319 700314 1600439 1540017 477041 468525 682786 694789 871333 841233 905043 921035 960173 964629 935301 1047841 2290733 2393731 1304122 1155019 752923 738018 912142 907960 951632 965694 997462 1013240 1131086 1132003 5067819 5272946 39.95 70.9 1
10:25:36 2024-01-23 714724 704192 213396 207777 343042 349630 373941 374258 237723 234806 287657 296206 327156 331418 4314607 4674805 6714954 6509107 1236126 1280030 316579 283512 301597 300370 351821 339763 331825 330773 225666 226330 728275 703330 1578368 1548139 476858 471539 688055 693802 865913 843692 911694 917016 955264 970158 943554 1053195 2287960 2409140 1330320 1147340 753999 744505 913039 899521 951803 970753 1000317 1009689 1122403 1129598 5025184 5273020 39.95 70.9 1
10:25:37 2024-01-23 704252 703900 213354 208361 343033 349594 377145 373202 236989 235050 288541 292656 327156 330308 4305229 4617555 6667817 6532554 1253022 1276397 317575 279890 297284 299296 351857 339250 331323 332315 225666 226330 730048 692357 1628457 1558457 475655 468814 686639 689802 867143 848601 911632 913159 956348 974387 945845 1049425 2290733 2410665 1309668 1141649 750856 742695 911129 899780 951670 972128 1000236 1006648 1118753 1127374 5041772 5267473 39.95 70.9 1
10:25:38 2024-01-23 709289 703787 213051 207846 343033 349349 374310 370056 238091 235015 288347 294155 327120 330308 4302158 4592907 6683284 6518580 1240131 1278256 315624 283948 300247 299505 349139 339763 331502 331776 225666 226295 714040 697814 1586508 1548308 473400 468886 688055 686729 866528 851406 911632 907848 956620 973678 945568 1043996 2297073 2421091 1305971 1141649 757241 744240 902479 902344 960311 969846 994618 1003220 1128279 1132311 5105495 5271233 39.95 70.9 2
10:25:39 2024-01-23 707595 703900 212686 209187 342415 348541 376264 372933 237758 234653 288649 293961 326205 331346 4305229 4550402 6696069 6513260 1231310 1272741 315183 279912 299328 299943 351042 340277 328755 333830 225507 226330 730048 694335 1597020 1540017 475425 473702 684241 689005 872605 851014 899423 910499 959153 978384 942279 1040993 2283532 2395153 1328436 1149795 755078 737319 903358 907612 957270 966641 988775 1002999 1132875 1137167 5122762 5271233 39.95 70.9 2
10:25:40 2024-01-23 716778 702417 212686 208461 342728 349594 372003 372149 238091 234058 288541 292368 326170 330443 4295850 4606116 6762614 6499546 1213611 1272778 316101 279743 302133 298598 349702 340241 329751 331996 225666 226295 739119 704719 1566254 1530247 475828 474357 682786 691835 871333 842366 901182 918214 961954 974897 936931 1046187 2282329 2388255 1322963 1159140 753802 737397 909187 907576 950090 961048 993200 1011832 1133532 1130674 5075768 5271233 39.95 70.9 2
10:25:41 2024-01-23 713261 701848 213539 207846 341897 350158 373714 373202 236623 235777 288156 293586 327156 330443 4295850 4675144 6724045 6499451 1231320 1276397 319422 279743 300460 300370 351627 338191 331789 331812 225666 226998 736683 703713 1574065 1540017 475764 468778 682786 691835 870251 846569 907252 918362 959264 970762 940975 1053891 2291681 2384975 1392469 1150614 751002 740606 910481 906473 950090 967064 1003997 1011832 1129920 1126403 5041772 5261666 39.95 70.9 2
10:25:42 2024-01-23 707360 704398 213385 208958 345709 349067 376600 374328 238424 235742 290837 297963 327650 333433 4308456 4652184 6668093 6527297 1259296 1289303 317128 281242 302692 302779 355370 345581 335732 334521 228929 228286 744341 705726 1619293 1562889 481303 476940 695911 701746 876438 855868 923507 929616 964262 981883 955401 1063388 2318277 2420044 1374778 1164331 762328 751324 925679 918085 965749 982056 1019565 1025323 1143704 1141440 5080867 5307130 39.95 70.9 2
10:25:43 2024-01-23 717594 717252 218744 211699 349827 356755 386070 384391 241113 239153 295668 303068 332405 341095 4342743 4659809 6762614 6584231 1277946 1316184 324453 285205 309648 309758 364258 354635 345772 344783 229543 232679 752917 720264 1603753 1578532 485428 477611 697150 706053 889363 865783 931633 939576 976391 988288 953637 1069447 2349707 2441918 1422907 1173643 766814 751324 935674 929504 968530 984873 1016938 1030563 1152106 1147211 5124333 5346262 39.95 70.9 2
10:25:44 2024-01-23 736079 724736 214854 209833 352046 360763 392472 390278 239651 240641 297590 303061 336972 339334 4361501 4731927 6854600 6612367 1275839 1328024 323240 284166 312481 312117 368441 357090 344796 347719 228619 231452 748629 723367 1619119 1569568 483641 481173 691969 700871 889479 861484 919373 926184 968593 985487 937993 1047831 2335434 2457605 1339736 1171974 767065 746081 919826 924965 968530 975757 998250 1013763 1145445 1142284 5209103 5336884 39.95 70.9 2
10:25:45 2024-01-23 743602 729719 211318 207169 349792 357479 393027 386740 238884 237274 297991 302536 335019 337475 4367762 4674918 6863926 6612142 1279412 1331874 316614 280583 310286 311359 367598 357295 342014 346455 227423 227598 749415 710669 1627966 1581101 479073 478743 685701 689404 875120 852933 906677 909136 948345 969927 927510 1023094 2326169 2467837 1320903 1150614 757989 743053 904036 905029 959310 964584 984537 993750 1118753 1123219 5160357 5318126 39.95 70.9 2
10:25:46 2024-01-23 733835 729820 207472 204532 344492 351785 387993 384967 238424 233570 295704 302183 330841 338265 4364648 4607176 6781915 6612143 1290774 1331991 314242 277778 308966 308261 360835 351357 340334 339532 224183 224378 744341 707746 1618460 1583630 473400 468046 676885 677574 857314 841768 895192 894447 928689 946674 913145 1010423 2309278 2431009 1335969 1134778 742456 731009 894595 890774 937503 953438 970311 973756 1097604 1101731 5113363 5292119 39.95 70.9 2
10:25:47 2024-01-23 732621 729760 205520 202475 342970 346933 385491 382650 235495 232827 297682 299443 329635 333433 4349018 4597851 6761648 6592957 1288438 1330097 309108 273623 303508 305917 358486 351441 336645 337657 221324 223114 745771 704339 1604876 1571431 468778 465930 669720 671773 848101 829151 878317 877897 917204 938369 894743 983061 2287479 2431009 1315287 1131518 737181 723994 880118 879086 929011 938629 950232 962944 1088384 1093437 5126234 5289990 39.95 70.9 2
10:25:48 2024-01-23 741482 728620 203906 199844 339469 347865 381196 378622 232609 231650 292182 295286 328145 329043 4355283 4671116 6826624 6603059 1275232 1326392 307984 271055 302423 304485 356298 347651 333572 336466 217818 222453 737194 704339 1605770 1561779 466445 463527 658859 663704 843866 820942 864483 869944 911163 924908 878831 976637 2272188 2394182 1299934 1144077 732526 713821 876376 878734 917146 919623 946073 960888 1079164 1072905 5060583 5286217 39.95 70.8 2
10:25:49 2024-01-23 733075 728230 202915 198595 337754 342879 383356 379033 231114 231092 291490 295286 326170 332118 4374013 4692295 6754090 6593333 1300261 1333014 306883 270730 302408 301011 356512 346632 332832 333036 219297 220449 741483 707746 1619343 1569193 466445 459836 660552 666064 834031 811722 868978 873104 897342 910547 881616 978103 2287479 2406801 1314567 1125480 724706 717443 878868 867023 909670 929519 945025 945939 1069944 1075928 5141560 5307244 39.95 70.8 2
10:25:50 2024-01-23 741400 733384 202591 198009 334710 346883 381709 377787 231114 230016 291120 294429 328676 329143 4386569 4708543 6860494 6621960 1284746 1333865 305984 270334 300067 302779 358708 348600 330750 335718 217362 221138 741483 702323 1602590 1571019 464128 462510 656250 659301 837698 815611 858416 862046 902572 917173 869585 964479 2270092 2388361 1307610 1138014 728893 709757 870859 875621 912562 917164 935673 955825 1072191 1066899 5098205 5327228 39.95 70.7 2
10:25:51 2024-01-23 745139 730458 202273 197729 337790 345903 382274 379033 230759 230016 291284 298063 327156 330344 4405136 4797235 6840300 6631392 1292788 1339681 306384 273648 302513 301892 355905 345544 333807 333830 219578 221581 734769 710790 1604423 1572135 464128 456967 654197 661282 832661 809422 858416 866445 893271 901605 870822 970209 2281460 2403985 1283237 1130298 724189 714326 875097 864530 902708 922338 936801 942200 1060724 1066399 5155826 5327505 39.95 70.7 2
10:25:52 2024-01-23 753981 738881 201643 198902 337750 344855 383152 379033 230861 229267 292145 297126 328180 332351 4436958 4702300 6847299 6659261 1300193 1342657 306451 274420 302990 302319 354859 348600 332868 332855 218685 220484 741483 705856 1600131 1576897 461498 459800 656750 656363 830263 811722 857157 857231 892263 910475 867083 953850 2279839 2406356 1305691 1131104 726820 710261 867156 869472 907887 915798 927528 942237 1069944 1063778 5154638 5351821 39.95 70.7 2
10:25:54 2024-01-23 751587 738231 202764 198004 336230 346149 381436 381214 229630 230374 291925 295825 329599 332212 4458765 4804974 6932404 6650031 1277909 1342805 305921 269968 302880 302319 355370 347724 332832 333830 218251 221674 737194 713092 1616640 1572135 461498 459045 650462 656818 832229 809422 848486 857231 891017 901533 857900 956677 2275421 2395881 1329302 1145707 725786 710261 869622 867023 901902 911300 927493 942200 1060724 1053163 5137540 5357371 39.95 70.6 2
10:25:55 2024-01-23 757333 743071 202721 198004 338502 344892 383223 382074 231549 229807 290847 297077 329529 333253 4471386 4804124 6869267 6668639 1300042 1350653 304573 269968 304002 300589 356440 345510 332832 333830 217362 221830 751395 714621 1627459 1582505 463798 458065 650462 657365 827324 804784 849090 857231 884532 892591 860066 956640 2281460 2397031 1325096 1133971 720581 709612 869622 860242 896715 910502 927528 932210 1049678 1054688 5188554 5350848 39.95 70.6 2
10:25:56 2024-01-23 747367 747408 201282 198043 338552 345125 385276 378709 229596 228221 292036 295160 329031 332712 4474417 4742686 6878449 6716898 1313392 1350366 304945 269968 300901 302354 355406 346069 331861 332351 218005 220484 737194 703713 1627534 1598738 462811 457093 651114 654955 821080 804666 849090 848620 877367 892591 857218 945971 2272188 2406356 1323318 1127083 722640 710261 859493 857803 900790 909370 914359 928224 1059220 1053943 5248694 5375825 39.95 70.6 2
10:25:57 2024-01-23 760884 749955 201424 198581 339258 346601 382201 382219 229562 227320 290861 294260 328729 333304 4483424 4815322 6952172 6706154 1302053 1348694 303271 269968 299074 299505 354836 346668 330383 333830 216955 220106 744341 706735 1621850 1589002 460844 457003 647634 653100 824326 802207 839765 844944 880570 892519 846128 940542 2267748 2381595 1313359 1140790 721095 701010 860376 859462 893617 900060 915538 932210 1050013 1044009 5155939 5379991 39.95 70.6 2
10:25:58 2024-01-23 753971 751017 201533 197832 338157 342699 383356 381607 230739 228026 288504 294367 327650 332315 4500094 4877373 6929204 6688439 1304013 1351806 304160 268310 300958 299540 356476 346069 327764 332819 216583 220414 742019 714111 1663334 1586117 461498 455906 644990 655921 818717 795597 839765 848018 873875 883240 847403 942270 2275421 2397581 1317271 1127885 714790 707246 862825 850320 885042 901524 915425 919302 1039332 1044859 5230332 5394417 39.95 70.6 2
10:25:59 2024-01-23 754223 753573 201186 197866 338530 342735 384442 378176 232832 227107 288757 292541 328325 333467 4502219 4755450 6882577 6743669 1316207 1355757 301535 267486 297212 299505 354304 342451 329787 329773 216884 219421 751395 705726 1636054 1604557 460068 454122 645906 648953 814169 800228 839765 837022 865652 887112 845529 929481 2266136 2400560 1323496 1128689 718530 701047 854258 852805 888193 892582 907939 919502 1048334 1041795 5215320 5401333 39.95 70.7 2
10:26:00 2024-01-23 765664 752198 200835 197175 337344 345379 382004 378925 228969 227567 288288 292507 328145 331183 4509567 4866114 6985156 6724912 1301797 1350811 300939 267227 297500 298633 352183 344753 325826 330808 216652 218891 752168 707746 1618304 1592889 457452 456125 642216 645735 818717 795538 832216 839400 868828 874420 838196 930217 2267748 2368240 1327307 1136395 711229 697076 857328 852842 879570 890880 910059 920733 1034083 1035933 5140831 5405195 39.95 70.7 2
10:26:01 2024-01-23 755916 756522 200966 196534 334706 342879 383085 376367 228899 226844 287216 293024 327191 329310 4511851 4859199 6910278 6720115 1309650 1355720 302314 265812 297865 297244 352183 341344 327764 329239 216652 219079 756567 717178 1627573 1593075 457371 450751 640584 647320 809523 788759 833627 839400 857221 873136 839460 930217 2270573 2386933 1315315 1118567 708700 700047 852067 846179 878674 894683 905458 908364 1034083 1036398 5254180 5402258 39.95 70.7 2
10:26:02 2024-01-23 762464 757113 200031 197976 335736 344710 378943 375417 228969 225443 287221 292365 327861 329166 4530318 4812837 6925339 6743669 1311485 1359612 299501 265333 296685 297659 351857 341344 328947 326727 216652 217650 744919 711061 1638544 1608839 454781 450361 642216 642920 808950 792157 825578 830180 859042 875489 832010 920844 2257602 2359493 1329302 1131104 712244 692396 844280 851388 881286 885630 896560 912450 1032991 1028610 5192823 5403898 39.95 70.7 2
10:26:03 2024-01-23 762955 756517 200101 199107 335645 342217 378871 377184 227721 225391 286302 297448 325153 330443 4537300 4926372 6981411 6720530 1290946 1355720 299536 263307 297897 295862 351893 342102 327129 326762 216652 217277 751395 720264 1622760 1586117 452057 450751 635783 643797 809523 783506 821114 833724 857184 866373 824525 922230 2258456 2357262 1309529 1128689 703882 695763 849100 843689 871431 882910 900929 903126 1018956 1024558 5186834 5414628 39.95 70.8 2
10:26:04 2024-01-23 763503 759710 199988 199147 334644 343778 378763 374328 228649 223551 285628 292578 325644 331418 4563957 4867994 6883051 6724912 1320696 1355757 297690 263272 297009 299890 351893 341032 326558 324727 216616 216266 746369 717178 1660522 1599873 454855 451621 640400 645735 802640 784062 820753 824447 849305 866373 825325 914256 2250950 2388441 1321323 1122784 710961 699237 839774 836801 876293 887103 886233 900695 1029678 1025704 5292029 5403898 39.95 70.8 2
10:26:05 2024-01-23 774492 760868 199114 198939 334028 341699 378871 376618 226814 223482 285900 291119 325153 329436 4556932 4891640 6975830 6753048 1314192 1358647 296720 263307 294529 299926 351893 344397 324830 327006 216347 215896 750718 710790 1622092 1599873 452278 452103 637093 638167 804840 785176 811496 820960 853066 865761 816240 909607 2241242 2364880 1311349 1140949 707410 691784 843044 839363 867110 874483 889137 903435 1017908 1013672 5192618 5411914 39.95 70.8 2
10:26:06 2024-01-23 762142 760329 198707 199041 334028 339603 378943 374101 225449 223585 284555 291119 324664 329436 4567833 4952403 6967099 6734290 1307742 1359612 296547 261882 294538 295298 351893 340313 324794 325252 215284 215896 747901 719233 1610624 1592889 453564 450933 632839 641937 800329 777277 815688 823295 846667 857257 817930 912671 2252330 2367798 1319328 1122558 701377 694775 843643 832430 862816 881476 890181 889671 1014014 1017265 5258099 5403860 39.95 70.8 2
10:26:07 2024-01-23 770957 761658 197608 198828 333956 338650 378907 373172 225920 227269 284755 289040 324210 328067 4563464 4839407 6972583 6761887 1320918 1359612 295858 261629 291957 295635 350230 339542 324830 326422 214910 214962 749923 707746 1641164 1613777 452278 445734 633049 634675 795676 780696 811261 816207 843862 859540 815044 902621 2243321 2353934 1315338 1128179 704805 685516 832638 837542 867110 869976 880502 895610 1014993 1009272 5220477 5427239 39.95 70.8 2
10:26:08 2024-01-23 775026 762507 197849 195493 333716 339639 375399 373768 225066 226843 282751 291155 323166 326436 4577212 4933453 7042501 6762694 1299264 1355720 297870 260830 292616 295749 349965 337918 323880 326690 214049 215595 753581 713092 1647647 1599873 449647 448068 628440 634226 797991 774842 811678 821026 846065 852779 810029 900481 2247857 2337063 1319328 1128689 696490 683843 838901 834169 855938 865541 885084 890304 1001824 1008104 5179155 5422928 39.95 70.8 2
10:26:09 2024-01-23 764380 761694 197776 195361 333956 340166 377130 373202 225414 226807 282355 291119 322196 328395 4580051 4914914 6939629 6748232 1314274 1359612 295823 264689 293026 294612 349139 338582 324794 324587 213729 214927 758861 719233 1659300 1602148 448938 441219 627553 636515 790878 773829 811678 814011 834584 847415 811616 895419 2238532 2377454 1327566 1117771 700877 689278 829063 825302 862133 870510 872695 885342 1011750 1006317 5297702 5430671 39.95 70.9 2
10:26:10 2024-01-23 777230 763912 196811 195220 331933 338068 375963 374328 224059 223261 285817 287460 323201 327128 4589416 4915504 6994481 6762202 1317147 1360463 295745 264725 291993 292700 347040 337681 322862 323339 214121 213861 749268 713092 1630309 1604557 447066 446790 632839 634471 796734 776773 802389 811629 838214 850544 805896 894107 2248342 2342261 1313344 1131370 694504 682117 834414 830143 852900 864872 876063 888852 996745 999440 5185456 5427202 39.95 70.9 2
10:26:11 2024-01-23 766603 763907 197158 194401 332945 337523 375435 372149 224025 223261 286842 288706 322230 327663 4602063 4942891 6972066 6762427 1311482 1359612 295874 260980 296219 293651 349702 338306 322146 324359 212710 214560 752088 717178 1623521 1604261 450769 441521 626095 632175 787548 767799 808783 809257 831438 845602 804862 890466 2235098 2364880 1313344 1116975 697393 683843 825735 822985 857890 865433 867732 879500 1004715 1001633 5289999 5442925 39.95 70.9 2
10:26:12 2024-01-23 778335 766193 196512 194810 331435 336542 373679 371500 223956 222287 282355 287534 322683 326897 4602063 4907853 6994481 6799942 1318890 1361545 294394 260980 295764 293225 345476 337188 322372 321584 213713 213530 749923 715390 1623888 1613586 446657 440683 627466 630347 788631 771080 799159 802520 834731 846943 794893 887062 2228724 2344820 1299380 1135144 695907 680667 826715 824134 851121 856528 871274 879780 996745 991092 5227941 5449428 39.95 70.9 2
10:26:13 2024-01-23 773190 766184 200313 194405 329969 337767 376264 373202 222388 222784 283066 287569 321901 326364 4610897 4968681 7000102 6762202 1315268 1360496 294358 260027 292054 290621 348368 337241 319643 323052 212426 215408 753581 717963 1656227 1606710 448127 441593 622654 630870 785485 763453 804180 805861 824358 839025 802580 888847 2233510 2358049 1323318 1110038 692525 682601 821057 818598 851578 863309 863886 873732 996185 998942 5292128 5445715 39.95 70.9 2
10:26:14 2024-01-23 778335 769479 199889 194094 329662 336036 372003 371500 223110 221213 286974 286629 321677 324492 4611159 4917112 7009171 6799942 1320918 1361545 292081 259773 292198 290762 346528 338014 319654 320646 212795 214804 745510 712830 1634381 1608998 444522 444598 627157 627296 786556 765855 793138 802446 827635 838432 793360 884352 2228496 2326161 1282059 1125480 688101 674691 826873 820923 841875 854828 870209 876922 985294 982593 5192260 5449428 39.95 70.9 2
10:26:15 2024-01-23 768520 768400 200210 193739 330634 337289 373154 369911 222955 221403 282630 288583 326144 324492 4626878 4958971 6952172 6771529 1318062 1358848 293106 257890 292492 290269 347756 336200 319761 320005 212568 214165 753581 720779 1640335 1611290 445266 438790 623881 629974 781579 765167 797797 794943 818367 838437 797732 874424 2225826 2342261 1325531 1119364 691025 674763 818114 820341 848069 854828 857351 873074 993363 988224 5265617 5474668 39.95 70.9 2
10:26:16 2024-01-23 779433 769002 199818 193141 328405 337767 374240 372149 221891 221679 281326 286664 326037 322418 4626878 4998286 7079163 6801101 1309259 1361940 292214 259122 290010 290621 346664 336108 318571 320753 210873 215106 758861 715131 1636745 1604557 443688 439113 619516 624256 783891 759030 790846 802520 825717 829323 786350 882392 2229105 2333971 1296637 1119364 687612 676748 821057 813753 841602 854828 862658 867634 984169 985460 5261563 5442887 39.95 70.9 2
10:26:17 2024-01-23 767303 770575 199573 193141 330567 333938 376898 370056 221891 220524 282866 288828 322232 324492 4630179 4940693 6947854 6802278 1334162 1367292 290652 257671 291080 288860 346810 333329 318277 319488 211169 213503 750718 713853 1632873 1613777 445583 440479 622998 625518 777184 763453 794648 793300 817717 829532 786314 870516 2216553 2329734 1317391 1125480 690062 672427 816377 818598 842567 844950 855891 870521 984740 979123 5239288 5466340 39.95 70.9 2
10:26:18 2024-01-23 781393 769489 199782 192687 329898 333866 374240 372149 221174 220524 281796 285191 321328 324528 4636243 5016831 7027632 6792791 1294634 1365423 292285 256627 290118 289466 345306 333366 319366 318405 210649 213600 753581 722471 1653831 1594940 441766 439077 618246 626148 781942 754654 788562 795579 815203 826982 788132 877592 2225826 2342261 1325531 1106882 682897 674727 816377 810552 838260 853622 857148 861261 980615 986983 5305127 5458807 39.95 71.0 2
10:26:19 2024-01-23 775026 771406 196607 192802 325923 337767 372657 368799 221004 219802 281362 289606 322686 321406 4639551 4905302 6999334 6838907 1324702 1365423 290625 256772 288414 289466 344552 333438 317013 317000 210684 213273 749923 714621 1630089 1613777 439902 437364 618462 619833 774980 758553 783813 788741 818712 827019 779596 866778 2219707 2322174 1312558 1122282 683173 669573 818114 813177 832516 845141 858406 866362 974975 977639 5220477 5460390 39.95 70.9 2
10:26:20 2024-01-23 774492 770579 196193 192498 327380 335863 372857 368539 220307 220489 279635 283977 321328 324981 4645609 5028351 7032309 6820042 1315243 1364241 290083 256159 288523 287216 343405 332122 318464 318558 209300 213788 747609 719233 1627659 1611407 443058 436661 613843 620886 771653 752088 788562 791053 809240 826398 784140 863821 2213405 2352346 1309251 1112973 686634 672750 809229 808184 839487 844950 847873 857489 984169 973615 5338935 5464009 39.95 71.0 2
10:26:21 2024-01-23 783093 772424 195471 192218 325901 335863 372131 370056 220494 218743 279743 288685 321328 321929 4634738 4972157 7039520 6820042 1320804 1364977 288487 255443 287720 288824 344855 333438 315636 317035 209991 212371 731656 712075 1652624 1612437 440479 439133 616495 618076 775181 754794 782140 792176 813438 818476 777124 869280 2216553 2320527 1342366 1117771 681229 670523 811837 806395 830268 845141 850890 858309 970803 973635 5254361 5458807 39.95 71.0 2
10:26:22 2024-01-23 775026 772747 195746 191119 327375 333324 373711 368280 220155 218402 279743 288888 319034 323927 4654468 4977351 6982193 6801101 1335005 1367887 290490 255266 288486 291411 345173 331386 315816 319163 209557 211741 757606 712319 1645575 1620667 441495 436040 617370 618076 769164 756402 784930 784106 809240 820554 777124 860828 2207281 2320527 1308488 1122282 684148 665647 807209 810552 834396 835998 847269 860002 976359 968456 5258099 5486943 39.95 71.0 2
10:26:23 2024-01-23 783892 770754 196056 190651 327415 333830 371864 369947 223852 219118 279169 289365 319872 326018 4670609 5041878 7111034 6818699 1305645 1365790 289435 255125 285846 291064 342591 332284 315816 315753 209154 212817 762093 718362 1639348 1604557 437574 435062 609408 616325 771653 747182 776930 788741 808372 816168 777301 863858 2216553 2333934 1338212 1110038 678326 671474 811565 801346 827879 845738 850292 853104 967152 972948 5314533 5477288 39.95 71.0 2
10:26:24 2024-01-23 775026 774724 194853 191617 324885 333288 373183 367102 223852 218437 279366 282956 320782 324021 4662797 4952484 6994333 6831407 1342660 1364977 291121 255125 286141 290404 342879 329350 315708 315021 208356 211706 750595 710554 1646991 1622911 437943 432759 612108 613564 765760 749851 776930 781305 806922 818030 768103 855826 2205712 2320527 1301111 1125480 681229 664634 807209 804648 827879 836648 845990 855794 966545 965257 5265617 5477565 39.95 71.0 2
10:26:25 2024-01-23 780770 773253 195091 190917 325831 331704 373183 368763 220339 218803 278453 284618 319883 323711 4660035 5054795 7074864 6801290 1301225 1367367 287129 253348 287661 287607 341290 331350 314892 317625 208466 211488 758861 723367 1621331 1599873 438177 435352 609372 618076 768236 746123 778071 784080 799758 811458 777124 860178 2207410 2326395 1323496 1103663 678326 666590 802580 799569 830231 838392 839718 848946 966472 970059 5307064 5477565 39.95 71.0 2
10:26:26 2024-01-23 781615 775236 194207 190616 326853 333505 369273 366816 221501 217584 277706 284149 319175 322831 4678989 4951924 7033149 6848339 1325606 1363482 291326 253737 284466 291294 340463 329314 315780 315802 208612 210974 750595 715131 1645733 1620667 436310 431776 611170 610819 765760 746357 773385 778360 806619 816132 767878 854498 2210422 2305382 1345057 1119364 675746 662433 807172 804765 821011 829487 844113 852978 960141 960994 5244853 5474488 39.95 71.0 2
10:26:27 2024-01-23 774953 772711 194808 190413 327664 332459 369677 364178 220797 218075 278064 284761 319140 324058 4685095 5039821 7047524 6820663 1315230 1363482 287595 252959 284902 287001 342843 330374 315335 315802 207348 211304 754315 720264 1623432 1608847 437553 429474 607301 614432 760242 737947 776698 777222 798060 811432 771484 849016 2201136 2338941 1313291 1111761 678809 664161 801442 801346 825499 835199 836661 848983 968525 963785 5307584 5474175 39.95 71.0 2
10:26:29 2024-01-23 780269 774925 193921 190708 324866 333378 369713 368743 220110 218228 275971 283464 319623 321731 4674725 5051197 7090757 6837456 1320918 1363482 286830 252924 283996 286360 340499 329314 312032 315802 207313 210168 748542 712075 1657721 1612553 435691 432759 609336 610783 767938 746652 771113 777222 799513 807067 765121 855789 2204270 2302113 1305364 1113206 671903 662280 802617 797197 821011 829451 839756 846420 956821 960256 5250595 5501063 39.95 71.0 2
10:26:30 2024-01-23 778745 774953 194641 189317 326527 330594 369677 365309 220418 216166 276962 283168 317392 321370 4687063 5015271 6986389 6801064 1320884 1366802 288449 251763 284902 285584 340224 330081 313935 313599 207996 209951 761892 720779 1654417 1613777 436657 430114 608916 613995 761393 745065 773600 771497 795693 811360 767878 849016 2201136 2309682 1347177 1112973 675746 658428 797351 802483 824553 828142 832576 848983 964376 956793 5278647 5508952 39.95 71.0 2
10:26:31 2024-01-23 788117 774492 194681 189252 327541 331561 367422 366551 219565 217188 276149 284069 318070 322992 4699135 5070399 7126669 6837456 1316848 1363482 286915 252185 283130 285521 339424 330374 312726 315802 207638 210315 751284 714111 1638613 1612553 433838 430755 604942 608856 764909 740709 767346 776672 798060 801181 758961 850751 2201136 2314602 1303146 1112413 671903 663220 801442 793263 817525 829487 838523 839658 953807 959236 5328164 5490087 39.95 71.0 2
10:26:32 2024-01-23 778229 776223 193209 190143 323525 330665 369605 363229 219565 216340 276712 281453 318764 322224 4688332 4985376 7003807 6840272 1339783 1363482 285121 252150 283165 283750 340775 329440 312982 313789 208813 210034 762762 711809 1628295 1622997 436000 429991 606441 608856 757021 740380 766542 770405 797224 809386 756707 843928 2188736 2305110 1319521 1121759 674783 659901 799173 796084 815680 826389 834841 842743 957539 952953 5286361 5489852 39.95 71.0 2
10:26:33 2024-01-23 781219 775085 193519 189386 324978 329702 369929 366955 219049 216944 275655 282943 317357 321275 4684831 5094603 7072710 6809320 1311485 1364903 286472 251729 284032 283278 338686 330374 312048 314878 207638 209623 752800 719233 1668792 1608839 435691 429794 602943 611455 758106 737013 771113 774860 788892 802419 762303 843326 2194971 2329734 1328095 1103854 675000 661342 795088 793263 819847 820473 830533 843670 959121 955841 5303425 5497770 39.95 71.0 2
10:26:34 2024-01-23 786476 778378 192913 189053 323736 331095 366719 363738 218695 215969 274391 282978 317216 319352 4699135 5053624 7121591 6847223 1320918 1363482 285009 251378 282267 283746 338423 330374 311166 313921 207638 208643 747609 712075 1634815 1612553 432609 429474 605545 607131 761356 736023 765162 770405 792215 800296 756444 847770 2196446 2289657 1327566 1110038 667319 655995 796784 790382 813716 829718 835067 836274 949338 955429 5333727 5496322 39.95 71.0 2
10:26:35 2024-01-23 781224 779373 192804 188761 324942 328405 368709 363193 218603 215762 276114 280556 316656 322646 4688219 5007061 6990756 6828078 1321673 1364903 285610 252256 283094 283715 338413 328473 311051 311002 206955 208138 749102 719233 1641630 1613777 432609 428182 605545 609721 755406 738059 765433 765097 788892 801181 756481 838421 2188736 2296162 1319521 1116181 671903 654941 792872 793012 814106 823110 829690 839509 952750 948669 5284455 5494479 39.95 71.0 2
10:26:36 2024-01-23 784350 776365 192266 188582 323992 328671 369157 363193 217864 215935 274356 281215 316878 321275 4705156 5100283 7085605 6818699 1296597 1362931 285209 251283 282500 282810 335565 329440 311827 312897 207638 208352 747609 722848 1639864 1601770 431960 429991 600282 610154 756947 734829 765162 770368 783112 798002 759047 839862 2187181 2314602 1329905 1100713 673271 660550 788608 789633 815257 823110 825212 837507 955499 950968 5363639 5502634 39.95 71.0 2
10:26:37 2024-01-23 790399 778920 192270 188955 323005 328706 366462 364576 217491 215001 274812 278889 316878 319352 4699135 5051827 7074864 6846835 1320918 1363935 284574 251814 286309 283278 334331 328473 310544 311002 207638 207668 749102 714621 1650841 1613777 428052 427566 602979 605302 755948 737536 756213 764555 788892 793477 752019 842124 2191850 2283499 1294642 1111761 668273 657738 793360 783970 809381 825006 827809 830146 944565 951114 5345339 5486943 39.95 71.0 2
10:26:38 2024-01-23 778996 780473 191695 188625 321991 327679 367897 363854 217981 214932 274812 278064 315887 320294 4705207 5010014 7003807 6846835 1331963 1364940 283472 251283 281407 281223 336613 324208 309856 311038 207346 207170 749923 715131 1633215 1620667 431960 427264 603298 605632 749421 736916 762986 763471 784329 800296 748686 833961 2184125 2300498 1311214 1118780 670186 654941 793147 791320 807144 817708 827957 834743 941858 941753 5275140 5497655 39.95 71.0 2
10:26:39 2024-01-23 779447 777537 191695 187999 322484 327679 366462 361042 217491 215001 272752 280310 315411 318988 4708501 5109981 7079909 6828078 1311485 1364977 283706 251283 281442 280663 336106 327900 308164 311983 207054 207668 761223 719748 1674630 1609120 432303 428171 596194 605302 750474 730296 763691 765641 779728 793441 754227 831880 2185683 2327790 1332335 1103854 669191 656804 789768 789633 811791 816159 820514 833484 949901 944233 5312712 5515080 39.95 71.0 2
10:26:40 2024-01-23 787590 778261 191660 187999 321056 328742 364267 364626 217305 214746 272717 280556 316400 317371 4720531 5079684 7103091 6865593 1320918 1361000 281980 251283 282103 281091 337388 328168 307268 311002 206763 206412 749102 711568 1630951 1613777 428355 428171 598809 599932 754089 731568 755000 765641 784293 791582 753235 837427 2191905 2309245 1313291 1103854 662578 656804 790552 784043 809443 817985 821101 827234 944602 945677 5342749 5493148 39.95 71.0 2
10:26:41 2024-01-23 784209 779779 191398 187578 321016 328440 363685 363084 217795 213603 273517 278854 314936 315586 4714528 5004625 7031783 6875400 1339783 1364940 281122 251637 281271 280663 336106 324424 308235 311152 206472 207426 751284 711061 1652250 1622997 429338 423746 597960 601025 744345 731568 755112 760116 787233 797348 742485 831437 2185691 2288799 1319614 1114795 663523 650777 790855 785215 804180 817276 821105 829113 937264 941899 5291939 5505701 39.95 71.0 2
10:26:42 2024-01-23 786462 779204 191660 186939 322480 327723 364814 363084 217119 217618 273517 279915 313515 319024 4739468 5069223 7033261 6837456 1317147 1364940 283472 250118 281271 280101 336740 323439 309170 308186 206182 207276 760530 722471 1627421 1608839 428255 422446 596414 602628 744639 728041 759188 757755 776713 796820 752588 825355 2179457 2293960 1336576 1105308 665380 648864 783822 786291 807127 809033 816059 832255 943265 935889 5276647 5515080 39.95 71.0 2
10:26:43 2024-01-23 790240 778925 191695 186401 321996 328186 363140 364111 216445 214232 277829 280129 313480 318865 4733272 5111841 7143688 6859198 1315243 1362513 281122 250506 279581 280201 335791 324460 307233 310060 205244 206987 756607 714365 1634341 1611407 427038 423818 595644 601071 747976 727488 750716 762206 781864 786259 747113 830216 2188748 2302113 1310435 1096802 660753 651054 783584 778360 809491 818593 812937 823388 943265 941972 5366219 5505701 39.95 71.0 2
10:26:44 2024-01-23 787638 779747 190920 186991 320050 328186 362914 363854 216110 217582 272717 277973 313550 315334 4722011 5016831 7059759 6874971 1329399 1362513 281515 249411 279079 281091 333866 323403 308164 307505 206182 206158 751284 712075 1651006 1622997 428255 423842 595057 597643 744528 728742 750781 754617 781864 791133 744361 825466 2179463 2272316 1336576 1110038 657927 646921 787525 781458 800297 811496 819936 822178 932752 939311 5350388 5515080 39.95 71.0 2
10:26:45 2024-01-23 781914 779747 190756 186659 321056 327260 364196 361006 215509 214348 272717 277973 313480 319389 4729897 5069223 7028848 6846835 1315173 1363935 282015 249310 279617 279349 334053 322423 310896 307936 205712 206412 770922 721441 1626851 1617038 428255 423241 592082 602624 742306 724401 750990 754094 774939 792324 747261 823425 2176305 2286942 1304984 1103700 662303 647558 779706 784043 802571 810521 811560 824224 938200 932170 5303293 5505701 39.95 71.0 2
10:26:46 2024-01-23 783817 779477 190456 186659 320010 326799 365362 361006 215164 218102 277647 278038 313515 317856 4736650 5120817 7164077 6849711 1302053 1361545 282112 248715 278687 279775 333866 324424 306802 307685 205279 206343 767748 722106 1654769 1608998 425826 422302 591938 595667 744872 722594 748735 758572 774045 781824 747261 828997 2182565 2294533 1342142 1094502 659755 649323 778566 774824 804808 811387 808246 819839 939160 937911 5380371 5515080 39.95 71.0 2
10:26:47 2024-01-23 788678 779742 190421 186784 319047 327723 363579 361042 215509 214047 277647 277095 313296 317081 4729897 5023074 7059759 6884792 1330350 1363935 280773 248763 277760 278960 333866 322160 309592 309397 205426 205958 759684 712584 1644741 1627596 426735 421823 592082 595071 741742 724584 744018 751458 777483 784319 740139 824596 2177915 2274953 1302907 1108458 656052 643586 784177 777027 796775 810816 813905 815581 929006 935889 5349176 5496322 39.95 71.0 2
10:26:48 2024-01-23 779442 780582 189226 186405 317154 326799 363175 359847 215106 214348 273756 275233 313262 315514 4729897 5055569 6989902 6846835 1324573 1365828 280231 247948 279545 277703 333613 322661 306442 308524 205607 204925 757346 717178 1646414 1618050 427038 422641 596538 599210 738717 725649 751435 748919 772743 784319 738041 818593 2169948 2280463 1294600 1112413 662106 643586 779706 778360 793388 802446 815405 822801 925647 929501 5292128 5515080 39.95 71.0 2
10:26:49 2024-01-23 778889 781402 190421 189405 319561 324960 364608 360934 215509 213747 273563 277234 313449 317408 4739262 5097391 7084210 6856214 1315136 1362968 280275 247738 278827 279811 335609 323952 306478 307830 204276 205598 765218 720031 1630008 1613586 427950 419897 590586 595419 739674 721495 751435 755348 770556 784147 744965 815614 2170191 2296162 1310228 1100713 658349 643892 774957 779499 799164 802446 810624 820423 932056 926151 5307085 5508175 39.95 71.0 2
10:26:50 2024-01-23 781663 779190 189823 189736 318565 324960 364866 358188 214739 217429 272947 276868 312320 315442 4733272 5137373 7117317 6856214 1302053 1361903 280840 247625 277509 279811 332675 322315 306766 308524 204419 205951 753530 721296 1644403 1604557 423416 419602 588913 596436 741933 718502 744388 754278 769718 779909 740714 823420 2174826 2289657 1311214 1090610 656989 646464 774497 772629 799164 807094 805877 816198 937929 931511 5323938 5511146 39.95 71.0 2
10:26:51 2024-01-23 789501 779742 189226 189781 318268 327491 363579 360390 215072 217618 272297 276792 313008 314447 4748627 5130612 7106386 6874971 1324700 1367255 281227 247980 277688 279417 330701 323032 306514 306789 204742 206300 748253 712584 1645261 1612285 422816 421079 592483 593919 743168 722462 743522 749103 771649 775342 733789 822834 2170191 2289657 1325975 1100713 654591 645479 779154 772629 794504 807058 806931 811353 930081 930195 5389777 5516582 39.95 71.0 2
10:26:52 2024-01-23 792033 779814 189226 189436 317123 324888 360988 361006 214739 212794 272947 275419 316754 315442 4734223 5042542 7079909 6879650 1326603 1364241 279045 247250 277191 277939 330665 321791 306766 306753 204383 204357 761223 714111 1622762 1619346 421808 419660 591228 590696 737879 722594 739982 746671 770556 779909 732862 821077 2173279 2263667 1313321 1100713 654650 645479 779154 768117 793388 807094 802304 814036 929006 929501 5370966 5520518 39.95 71.0 2
10:26:53 2024-01-23 787099 781402 189226 189409 317123 324924 360916 359305 214773 213597 272755 275419 311633 315442 4748627 5042591 7056174 6901686 1341829 1365423 279055 247597 276765 278204 333685 322575 306334 306789 203739 204391 746738 710790 1635749 1622997 424017 419068 590389 593501 734930 719766 743293 746141 770556 781011 732723 815034 2167108 2262076 1302907 1103737 651395 641615 776609 768761 789983 807094 807060 810526 920965 931511 5359807 5515080 39.95 71.0 2
10:26:54 2024-01-23 779660 780848 188301 189436 315144 324600 360988 357613 214074 213447 270766 275002 312503 312979 4746029 5055569 7036799 6886069 1335959 1366192 279448 246488 277581 277741 332315 319916 305903 306789 203373 205830 745222 710790 1655912 1620696 424017 418886 589488 592122 733471 720348 744388 746929 768341 779909 730893 813488 2163836 2268502 1317493 1103700 651395 638336 774957 769205 788828 802482 807023 806963 921118 926151 5361560 5514803 39.95 71.0 2
10:26:55 2024-01-23 779438 779373 188040 187115 315179 323830 364093 358188 214074 213148 270730 275206 317057 314447 4742644 5069223 7063179 6869708 1335959 1369314 279645 245694 277529 277458 331883 319468 304721 306608 203313 205144 753581 711809 1633187 1621756 423943 418476 590586 592095 733334 719258 744653 742608 766097 779909 728821 811714 2160918 2271269 1313253 1109248 655060 638336 777161 769855 788864 801208 806931 806963 919812 926151 5361560 5511146 39.95 71.0 2
10:26:56 2024-01-23 781863 782060 188471 189334 315179 323830 364093 357685 214074 213272 270730 275206 316611 314926 4752016 5080079 7034485 6867204 1321513 1367367 278496 245421 276714 277458 331059 322539 306298 304994 203882 207213 758146 719748 1639124 1613777 422217 419068 590168 594376 735702 718502 743859 738234 757278 775414 729090 809332 2157849 2271233 1319614 1106882 655117 641161 774957 772629 786398 800287 804622 811682 917209 922382 5336893 5524458 39.95 71.0 2
10:26:57 2024-01-23 779394 779742 189192 186113 317088 323567 361024 358499 214074 211816 270693 275419 312416 315442 4755407 5108566 7082930 6869708 1315173 1363972 278256 245078 275846 277208 331812 320525 305903 305926 202672 203756 766161 720264 1630128 1609120 422816 414876 585928 588921 729564 711232 741654 744139 758906 775450 733683 806958 2159383 2274493 1319614 1096802 653252 635454 770538 770098 784229 793432 804696 811719 917172 918406 5263744 5515080 39.95 71.0 2
10:26:58 2024-01-23 778335 779738 188597 186113 316132 323278 360952 355503 213743 212779 270204 275419 312416 314447 4752600 5108566 7087160 6865593 1316207 1362513 279501 245589 275581 276608 331847 320752 304080 306357 202236 203722 760530 717178 1626851 1609120 422181 414840 583991 591674 730434 710191 741206 741594 759692 774796 731536 803986 2159383 2271269 1321734 1094465 651395 634441 769007 767537 786398 793432 802340 811607 913176 917721 5292128 5520242 39.95 71.0 2
10:26:59 2024-01-23 779030 778383 188632 185341 316609 322813 360952 357111 214074 211781 270621 275148 311504 314483 4758522 5112836 7077466 6856214 1313392 1365828 277582 245008 275180 276644 331883 320079 303778 305926 202283 207248 770922 717178 1623717 1611407 422181 414840 583034 590416 728881 709152 740019 742376 759773 773125 731018 804455 2154708 2268502 1319614 1102282 654123 638336 772178 769241 783019 793504 802236 805743 914542 918442 5345339 5515080 39.95 71.0 2
10:27:00 2024-01-23 783418 779782 188006 185579 315179 321835 360952 356538 212753 212496 270730 275206 312416 315153 4762856 5075106 7030767 6856214 1324702 1363482 277616 244290 275180 276414 329435 324148 304543 303177 202637 204713 756607 719233 1648293 1611407 419651 414912 587251 588944 730879 714947 737847 737688 757017 773025 726797 802239 2151646 2262076 1313253 1108458 652323 635490 772725 768117 784168 797762 800172 802170 914469 918442 5361560 5515080 39.95 71.0 2
10:27:01 2024-01-23 783617 780957 187711 185579 316001 321573 360988 356003 212719 212446 270621 274730 312095 317059 4769814 5093971 7062733 6874971 1315211 1360963 276809 244220 274845 276149 329542 320298 304293 303106 202425 204713 765870 720779 1621325 1611407 419245 414112 585964 591790 728881 711232 736131 737990 755802 771930 726682 802202 2151646 2263680 1282140 1106882 652323 636388 770538 767596 781910 793396 800061 802207 913749 918369 5369226 5524458 39.95 71.0 2
10:27:02 2024-01-23 783979 780920 188010 185588 316096 320504 360916 355468 212719 211499 270369 275380 311184 314782 4763792 5114951 7057396 6875400 1315268 1361903 279055 243539 274110 275762 329809 319357 304543 304066 202095 205144 775193 720264 1626851 1609120 418949 413493 582961 590416 726779 710303 737186 737806 754735 774118 728821 802165 2151237 2265286 1306892 1106882 651859 635454 770538 767220 781356 792765 797714 804684 910451 918369 5369226 5522958 39.95 71.0 2
10:27:03 2024-01-23 783349 782024 187420 185978 316001 320789 360916 358047 213139 212163 270333 273681 311764 314267 4763792 5104665 7047767 6865593 1319974 1364940 277195 243539 273883 275533 328778 320072 304044 303070 201965 204569 766161 720264 1641095 1612285 418321 414112 584721 590443 727810 710155 737186 735890 753633 770845 723454 802389 2148590 2259282 1311133 1106882 650390 635599 770538 765604 783019 793360 797552 801214 911911 917685 5370966 5524458 39.95 71.0 2
10:27:04 2024-01-23 781648 782060 190750 186108 315556 322037 360555 357035 213139 211323 268815 274224 312237 312361 4761457 5072183 7037483 6876637 1328354 1362931 277454 243469 274373 274463 328547 319357 301951 303817 201754 203532 754315 713853 1620190 1613777 418986 414076 585549 588743 726779 712779 737186 735890 756410 770845 719601 801210 2151646 2259282 1313253 1100768 643927 634249 767915 758938 779660 796775 796581 801785 913822 910520 5380371 5524458 39.95 71.0 2
10:27:05 2024-01-23 788375 781960 186829 185341 315748 322526 359045 355326 213354 211274 269419 275100 311037 312396 4775000 5069223 7059759 6893729 1339783 1362513 275722 244255 272664 274146 328778 319320 302199 303106 201331 204139 762093 709495 1664577 1622997 419552 412259 582238 584964 724722 710303 732890 735890 760311 770577 720243 804143 2156241 2243688 1300830 1097583 644845 635454 767915 757868 781910 792765 792564 798826 919812 910520 5410768 5524458 39.95 71.0 2
10:27:06 2024-01-23 792893 782987 188717 185345 314995 321513 361089 356431 212254 211274 269608 273422 311255 313920 4770760 5068133 7082780 6903211 1327501 1360578 277489 245587 273822 274918 327786 318121 302659 302185 201261 203878 763655 711061 1656422 1621819 417766 411609 582101 582299 725750 710303 728037 732622 758052 765788 719189 802202 2151646 2243688 1300830 1094428 643927 634521 767355 757996 780802 791092 790836 797616 919812 910484 5405205 5523178 39.95 71.0 2
10:27:07 2024-01-23 795481 782395 188752 185482 314275 321656 358278 356467 212220 211238 268779 273351 311397 311520 4764786 5077618 7098613 6893452 1336073 1359853 276640 243539 273435 274463 327750 317376 302199 302879 200945 203818 762093 707746 1641983 1622997 418658 411609 581366 581788 723623 709295 730736 732773 756944 766400 719601 801818 2151372 2240842 1304984 1096022 643927 634521 766825 756788 779697 788761 790836 797050 917172 914546 5404274 5537400 39.95 71.0 2
10:27:08 2024-01-23 794877 783070 188187 184928 314408 320718 357919 356110 211272 211422 269092 272884 310961 311266 4783544 5089149 7103091 6903576 1322770 1359612 276640 242756 276649 274883 324797 318383 301739 301232 200945 202963 763655 713092 1625476 1613505 415399 410995 580423 581879 726264 709024 727342 730478 754735 763934 719601 804716 2151646 2249654 1311133 1094502 643927 634521 763531 757996 783019 789908 783901 795279 915801 910638 5337677 5537400 39.95 71.0 2
10:27:09 2024-01-23 791525 782994 186584 184346 314892 321656 356342 356782 211926 211014 267049 275206 310237 310540 4783544 5133601 7125037 6884350 1318890 1361545 275986 242721 276808 273171 325025 319357 301883 301938 200945 202963 759684 710434 1638409 1611407 415399 413529 582101 583507 727810 709295 727342 733771 755426 757459 717489 803570 2151646 2266893 1255579 1085155 641639 633799 759208 755711 783813 791196 786167 797691 911812 906678 5328164 5546682 39.95 71.0 2
10:27:10 2024-01-23 792947 779710 188588 184276 315820 322295 356057 357524 211374 210424 267272 275206 309409 311484 4783544 5163363 7153013 6893729 1319031 1359612 274914 242756 273603 272754 327541 318833 298479 302645 200001 202963 751991 709266 1630202 1611407 416284 413493 579572 582435 727810 706249 727860 736157 753601 757386 719601 801247 2151646 2271269 1313253 1082062 640272 632902 756923 756384 781356 784491 786167 799431 911812 901204 5318650 5542719 39.95 71.0 2
10:27:11 2024-01-23 792653 780954 186726 183439 315856 321804 356163 354401 211340 210389 267810 274189 308579 311591 4778412 5163255 7153013 6893729 1319031 1359612 274789 246150 273822 272754 325778 318383 298027 301268 200036 202609 763531 707746 1626664 1609120 415399 412295 579309 581196 726779 705749 726824 734852 748229 756248 718581 798858 2156241 2268502 1313253 1081292 641183 633799 755846 755311 777382 784346 783827 799772 912373 905043 5306950 5543693 39.95 71.0 2
10:27:12 2024-01-23 792947 781956 186726 183660 315778 317853 356556 354401 213175 210578 267201 274175 308614 313015 4783544 5165190 7169119 6884350 1317147 1362513 274458 242721 273049 272789 324797 315554 302016 302185 199827 202609 763655 709266 1642221 1611407 415399 412876 579719 581196 726779 705077 725791 733771 753287 755112 715421 797449 2150117 2268502 1286293 1080522 641430 632902 755445 753562 777345 784346 785853 799847 911690 903916 5326096 5546682 39.95 71.0 2
10:27:13 2024-01-23 792947 780853 190612 183699 315556 318335 359045 354330 211014 210144 267013 273528 308081 313092 4781656 5172541 7172550 6893729 1320639 1359612 274039 242518 273435 272337 326545 317824 297611 301938 199374 202644 762483 709266 1651437 1609120 415399 412259 579719 581196 726508 706286 725791 733214 752718 754014 715151 797082 2150117 2266893 1311133 1080522 640272 632454 755445 753562 778520 787062 783649 800991 912892 901389 5318360 5551134 39.95 71.0 2
10:27:14 2024-01-23 792830 780920 190114 183854 314752 319987 356521 354366 214757 210389 266826 272588 308614 312979 4789504 5165190 7180989 6884350 1311485 1359612 274074 242011 272243 271507 326726 315482 299437 301726 198750 202786 757405 711061 1627351 1609120 414810 411609 576407 580372 724722 701584 723692 733771 752221 752954 715421 796479 2151646 2268502 1304772 1080522 640971 632454 754374 755173 778183 783030 782984 797468 905217 901135 5337547 5539262 39.95 71.0 2
10:27:16 2024-01-23 788099 780843 187623 183863 313570 319535 358134 352280 214422 210284 266229 272693 308614 313500 4792922 5175609 7171365 6893729 1309574 1361545 274879 246078 270675 272112 323820 315518 300320 301232 200597 202963 792479 716154 1633566 1604557 414222 409543 573930 580372 721541 699096 721527 733881 747300 755112 719601 796516 2141845 2266942 1317493 1082062 643927 629220 758003 759539 779327 781888 787162 797566 901080 900043 5286316 5533875 39.95 71.0 2
10:27:17 2024-01-23 782341 779559 187400 183246 314332 317889 355949 351884 211047 209767 265972 273598 308112 312144 4786089 5197990 7134362 6874971 1292799 1361000 276180 245381 273049 271507 324852 315554 297576 299408 199374 202609 758968 720264 1606937 1594935 412720 409770 576407 581883 723660 699096 725237 729455 742760 752389 717489 794798 2140851 2271269 1292523 1083605 645574 631754 756998 758874 778220 782033 783393 796998 899964 901200 5276685 5533420 39.95 71.0 2
10:27:18 2024-01-23 780366 780920 188146 182995 314114 320213 356485 354520 211374 208897 266826 273598 308147 311047 4789504 5151380 7103091 6874971 1313288 1360463 274914 245625 272857 271507 325813 314377 298027 300319 198750 202786 766161 717178 1627259 1604557 415399 410544 573894 581196 717077 699096 727860 728894 742833 757423 717525 787257 2137656 2248466 1304772 1097509 644650 629960 760791 756384 770091 783766 787162 788233 898653 907293 5388064 5533837 39.95 71.0 2
10:27:19 2024-01-23 779664 782975 187001 184015 311189 317889 356521 352028 214457 209078 266007 270243 309550 311887 4789504 5102462 7022196 6869375 1324573 1361545 274003 245553 273435 270644 324888 315224 297611 298954 199374 201023 759684 712482 1639819 1613777 415104 410544 578079 581196 717585 703680 726824 726181 745118 757386 710381 788414 2140851 2241433 1294170 1096809 637776 627282 758669 751421 769501 786542 783691 788233 905363 904764 5415532 5535313 39.95 71.0 2
10:27:20 2024-01-23 792033 784182 187132 183250 312179 319580 354064 355721 214387 208897 266416 271033 308579 312144 4795543 5081738 7077761 6903108 1336073 1360963 274039 245798 270052 271093 324888 314009 298515 298222 198750 201480 758382 707746 1650131 1622997 414222 409386 576225 576981 715554 701083 721490 724639 747279 757314 710123 792499 2142373 2238246 1296677 1092923 639599 629074 759747 750654 772021 784320 779583 787187 908041 902847 5395772 5543216 39.95 71.0 2
10:27:21 2024-01-23 795477 781508 186608 183863 311162 317889 354348 354020 213947 210061 265599 270208 308614 311225 4795468 5120817 7103204 6912486 1322770 1361545 274003 245553 270603 271472 323543 314487 298515 299883 199535 201656 753530 713092 1644636 1617217 411772 408808 576000 577427 717585 701083 717259 723783 746772 754014 710381 792982 2148169 2255698 1302651 1088251 637776 629037 754696 750354 777115 784320 779243 790701 902733 897019 5327742 5552144 39.95 71.0 2
10:27:22 2024-01-23 793194 781392 190038 182666 312654 316929 353745 354020 214351 209078 265599 272986 306717 312144 4798890 5185514 7153013 6903108 1320772 1361000 272975 245416 270639 270644 324852 315482 297644 300420 198750 201339 758146 707746 1626325 1611407 411808 409124 576407 577872 719431 699531 718860 726696 744556 750478 709079 791303 2146636 2259282 1309012 1078703 637913 629960 750279 748956 771621 775513 777168 793031 902241 894991 5337677 5548648 39.95 71.0 2
10:27:23 2024-01-23 790630 779819 189777 182951 312144 318408 356485 354020 213947 209113 265156 271033 307396 310322 4795679 5180052 7205699 6898461 1311485 1358411 273202 242661 270150 270644 323938 313531 297861 300731 197474 201973 804093 713092 1636188 1609120 411772 409386 568108 576165 718568 696095 716206 728761 745015 753525 715277 792765 2145278 2259245 1309012 1084377 641888 629960 753269 753670 773264 776192 781135 793031 896185 892456 5297718 5533837 39.95 71.0 2
10:27:24 2024-01-23 780403 779819 186906 182666 312144 319083 354312 350611 214198 209078 264750 271672 306717 311666 4795454 5213065 7143688 6874971 1295637 1360578 274686 241640 270603 270799 323411 314451 297789 298014 198128 201339 762987 719233 1622288 1595337 409883 409386 568108 579549 719150 693073 716206 727254 742265 752111 714354 788302 2135952 2276188 1308875 1085150 639143 623734 749472 753670 769402 779605 783803 790739 890710 894696 5331885 5544678 39.95 71.0 2
10:27:25 2024-01-23 781988 779819 186906 182377 311564 317734 356439 352028 214422 207742 265564 271447 306254 310104 4802339 5161308 7115711 6874971 1305848 1357919 272784 242069 272243 268777 324395 313973 297789 298501 198094 201656 766161 717178 1665956 1604557 414222 409964 572147 579549 715481 695000 725747 727772 742265 754202 714429 783552 2135915 2250457 1296291 1091250 640056 625505 753697 753026 767046 775261 780907 785980 894401 901995 5380371 5536301 39.95 71.0 2
10:27:26 2024-01-23 781877 782060 186307 183052 311158 317734 355094 351920 214211 208391 265564 269094 308283 311666 4792922 5144384 7062471 6884792 1313392 1362513 273166 241604 270305 269374 324852 313740 297541 299387 197509 201621 781239 719233 1622213 1604557 412377 405754 571335 577836 712387 695805 721433 723567 735635 756981 712327 784743 2135740 2244338 1289930 1097583 638231 625505 757463 750859 767360 775441 781500 783309 893580 899517 5388064 5541742 39.95 71.1 2
10:27:27 2024-01-23 783024 782939 185495 182631 309241 319535 355505 350293 214211 208391 267580 270173 307611 308779 4809161 5122334 7042277 6904037 1327408 1363482 272107 241568 270495 268146 324359 312764 297789 297077 198370 199696 758146 711809 1609754 1613505 412355 405862 574779 578519 713944 700663 722569 721587 740732 754098 705156 783314 2135952 2230040 1306892 1091387 632456 626565 753803 742828 765148 775369 776651 783852 901425 892492 5433502 5551134 39.95 71.0 2
10:27:28 2024-01-23 793568 782939 186351 182053 310219 318408 354502 353770 211145 207707 265307 269950 307146 310200 4802301 5103475 7098016 6921494 1336073 1361545 272333 242320 268195 268964 324359 311560 297789 297811 197543 200358 767748 707746 1635660 1622972 411735 405502 573737 575198 713400 695875 717912 721075 742087 753527 706033 787022 2133101 2231622 1296291 1090583 634602 627282 753269 747164 768989 775261 772239 783705 901425 896263 5353054 5543216 39.95 71.0 2
10:27:29 2024-01-23 791959 781406 186055 182053 309750 319083 354502 351348 210801 208391 263868 270208 306682 308343 4794180 5179905 7136021 6912968 1319974 1361545 271502 241398 269149 269340 321906 312983 297789 297104 198059 199975 746799 712075 1624287 1609120 409948 407905 575407 576874 716459 696934 713145 722613 738275 748923 705156 787183 2135740 2253938 1294170 1077334 632797 625061 747297 746087 770054 775333 774478 786628 898836 889453 5331550 5552594 39.95 71.0 2
10:27:30 2024-01-23 791376 781960 186351 182058 311635 315874 355003 352028 210801 208212 263939 270138 304834 312330 4797636 5209254 7191227 6912982 1316132 1359612 270640 241604 268869 268520 322884 311596 296080 299387 198625 200358 761399 711061 1642292 1608839 410825 409987 570489 574826 715506 693830 714160 725516 738275 746124 707756 785507 2139178 2250062 1290447 1078985 637321 626392 750254 749288 767660 772040 773376 785420 894471 891135 5301447 5543216 39.95 71.0 2
10:27:31 2024-01-23 781877 781956 186181 181896 311564 317734 355756 349237 210801 208357 263868 270138 306433 309762 4783944 5213391 7154725 6889432 1296408 1360351 273166 240819 268833 268964 321906 312508 296915 297401 198625 200289 766161 720031 1614347 1597209 409657 405682 570489 576390 716524 691826 717089 723641 736065 743919 709877 786012 2131902 2268502 1300212 1083605 636087 619921 746238 749288 765148 773016 778652 783730 886379 890469 5337677 5543216 39.95 71.0 2
10:27:32 2024-01-23 783061 782060 185693 180939 311153 315911 355003 350858 210801 206451 264454 269915 304834 311445 4794180 5155863 7117317 6874971 1312308 1359612 271502 240446 268833 271833 325253 314433 296080 297112 198625 200569 809174 718479 1627048 1608998 410825 404325 568874 576874 708281 691826 717326 719541 730201 748445 706217 781589 2126851 2233366 1285689 1094449 635960 620104 752202 745847 763522 773080 776332 777965 886860 896263 5388064 5543216 39.95 71.1 2
10:27:33 2024-01-23 781914 780920 185135 182053 308275 318183 354752 349800 210956 207707 263904 269316 306647 306500 4811680 5122687 7041108 6892973 1332149 1361545 269781 240446 269662 271797 322884 311052 295758 297964 198625 199905 765367 707943 1641819 1620602 410825 404361 571299 573158 709323 696021 714345 716994 736264 751578 702970 781398 2129879 2222402 1321734 1085155 632347 623734 750488 742302 764036 774169 767674 777965 897491 891135 5386340 5543216 39.95 71.0 2
10:27:34 2024-01-23 795686 781589 184876 182053 308310 317734 354002 351087 209557 208032 263868 268089 305756 308343 4818666 5137373 7123556 6921865 1321714 1359612 270675 240481 266920 268146 320932 310615 297644 296434 198625 199453 769335 711809 1623717 1611290 407913 405574 572687 574418 711332 695000 709107 718521 740158 744340 701161 786012 2130071 2252845 1315372 1075883 629751 621897 743035 740946 765728 773562 771103 783753 893239 887121 5333344 5552594 39.95 71.0 2
10:27:35 2024-01-23 792014 780862 185500 180836 309705 317467 351866 349836 210507 207061 263464 270208 306685 309251 4794180 5194806 7143688 6893729 1319031 1359612 269851 240108 267782 272024 320421 315153 294891 296852 198625 199244 761399 707746 1642024 1608998 410495 405646 571335 571976 713458 693000 713228 719393 734078 739395 701161 781435 2135952 2250062 1300531 1072737 631000 619739 742509 741777 762986 770799 768766 782143 894131 887121 5353512 5543216 39.95 71.0 2
10:27:36 2024-01-23 788715 782060 185295 181737 309241 315322 355254 351389 209557 207528 267992 268907 304800 311152 4797636 5193008 7171999 6912968 1311485 1355757 269816 240650 266969 269963 320682 313813 295829 297487 198345 200184 799012 714621 1631208 1608998 408493 405075 565663 571570 710441 691225 711234 721587 729949 744701 706625 783388 2130071 2252882 1292050 1078218 635506 623256 744616 746634 765125 766355 773101 782590 886379 887121 5301447 5543216 39.95 71.1 2
10:27:37 2024-01-23 779628 779472 185425 180874 309714 315911 354002 347661 210507 207776 264834 269762 304800 309288 4804520 5230098 7154725 6884350 1294634 1359612 272087 239417 268169 270570 320419 311417 295693 296506 198625 199557 762987 720264 1635650 1595337 409074 405754 568069 574428 712387 690882 715945 719541 731773 744340 702048 774542 2123828 2250062 1317537 1082062 633248 612888 745144 745047 757988 766355 774058 779146 885752 883479 5388064 5543216 39.95 71.0 2
10:27:38 2024-01-23 787886 782060 185165 180870 309280 315322 354002 350366 210178 207061 263868 266903 304765 310200 4804632 5161308 7107965 6894184 1313392 1360463 270430 239620 267756 268449 322741 312039 295414 297739 198345 199557 790813 717963 1626762 1604557 408493 401739 567747 573544 705313 688925 712281 714855 731627 747211 702011 776819 2120812 2229174 1304543 1094428 632347 616392 749422 745157 758525 773016 774478 774417 886379 891419 5378645 5543216 39.95 71.1 2
10:27:39 2024-01-23 784246 782060 184841 180874 307343 317734 351902 347661 210213 206416 268181 268497 304834 306104 4811680 5142190 7059759 6903108 1330406 1361940 270829 239277 268276 268413 320825 312703 295450 296441 198625 198932 762987 707746 1634259 1618366 409657 405428 568961 571165 705886 691948 712207 715215 736059 746124 698606 776856 2126851 2209197 1290447 1085150 631000 621934 746017 738453 761324 773016 767359 776628 894401 886901 5405205 5552820 39.95 71.0 2
10:27:40 2024-01-23 793429 782060 184707 180905 309479 315911 351938 349237 209196 207384 268108 266834 304800 306536 4811680 5130076 7107179 6925324 1336144 1358714 269746 239966 266185 269276 321727 310718 296598 296982 198485 198414 764574 709037 1650438 1618191 408166 401703 568874 569951 707388 691752 710150 711214 734405 745227 699101 779178 2126577 2238358 1287809 1082062 628852 621664 744088 735521 763522 772624 766790 776551 892373 887121 5337677 5552594 39.95 71.0 2
10:27:41 2024-01-23 791108 780487 184703 180584 308270 315874 351087 349273 209557 206451 263759 269316 304340 306500 4817620 5188841 7140282 6909285 1318977 1360971 269266 239188 267040 268791 318816 311417 293402 296484 198066 198448 766161 707746 1620925 1608847 407334 405433 568911 570356 711918 690667 708065 717502 736361 738045 698111 776546 2130071 2247787 1313206 1072737 628852 620067 739743 739517 760210 766355 766243 780998 886751 874213 5350388 5552594 39.95 71.0 2
10:27:42 2024-01-23 793402 781767 185126 180589 309280 313886 352010 350858 209557 207452 267766 268463 303846 310273 4821059 5202392 7196354 6923799 1318070 1360467 268856 239895 266595 268791 320526 311965 293758 297565 197509 198759 784517 710790 1654277 1604557 407045 403296 566134 568558 709900 688925 709209 718521 735968 738766 700664 778550 2131585 2244737 1328366 1072737 632347 620140 741983 738197 762441 761872 764844 776786 887927 884614 5307026 5552594 39.95 71.1 2
10:27:43 2024-01-23 787886 779782 184871 180710 307378 315322 354002 348879 209523 206451 263863 268497 303881 308343 4811492 5216915 7159686 6904934 1294559 1360002 271327 238412 266185 269087 318664 309639 293509 296103 197819 198655 761399 717178 1620924 1591758 405603 403153 565263 571976 709937 683921 709209 715435 727464 737523 702656 774579 2122319 2257262 1298046 1079753 631000 616311 740269 742865 758659 765204 772239 777965 879974 882931 5329536 5561973 39.95 71.1 2
10:27:44 2024-01-23 781914 779782 184876 180299 308310 314842 351938 347138 210213 206382 264086 268497 303846 308488 4821059 5214347 7131389 6895502 1311406 1361940 269642 239384 266292 267508 320932 311597 293346 295981 197927 198828 792479 715131 1630128 1606710 408493 404566 563957 571165 703283 683921 712281 715435 729729 743651 702656 771587 2122319 2231622 1283569 1088284 631898 616392 746520 742828 754328 766355 769386 773829 881319 883443 5401342 5552684 39.95 71.1 2
10:27:45 2024-01-23 782627 782060 183962 180905 308284 314842 352010 347138 209523 206382 264460 266025 304800 306536 4817620 5149356 7052373 6895502 1317147 1360002 269816 237851 266737 267320 319665 311414 294064 294865 198066 197793 767748 713853 1636180 1609120 407334 401456 568911 571976 704316 690882 712281 710321 729633 743651 692968 771587 2122319 2209504 1300212 1085856 625276 617352 744088 735853 754187 766427 765424 773554 886860 883407 5427399 5561973 39.95 71.1 2
10:27:46 2024-01-23 793466 781405 184254 180303 307338 314842 349747 347697 209557 205706 264392 266869 305039 306500 4811455 5125078 7100136 6923799 1339907 1358411 267362 239329 265510 267035 320646 310716 294899 295128 197509 197828 761399 707240 1629441 1620667 407334 400224 565663 567023 702253 689143 707193 710321 733885 743651 696556 774270 2123828 2220826 1285689 1082062 627987 619191 743035 737944 758561 766427 762360 773253 888373 884614 5361560 5552594 39.95 71.1 2
10:27:47 2024-01-23 793213 781767 184086 180840 306987 314483 350840 347661 208869 207239 264050 266834 304340 305961 4826992 5191669 7137651 6914366 1319974 1358411 268995 238341 265812 268520 317663 311156 294934 294265 198309 197690 767748 707746 1620868 1604557 405028 403296 567266 568631 708391 689903 706690 711214 732847 737814 692932 774579 2126851 2243688 1289930 1071210 626614 616428 737554 735945 758659 763518 764064 776786 887043 880981 5333852 5552594 39.95 71.1 2
10:27:48 2024-01-23 792303 781508 184250 180299 308275 312897 351902 349800 208835 206382 263863 266834 302966 309908 4825632 5213327 7204199 6921865 1315243 1359612 269959 239188 265068 267696 318923 311156 294114 295744 197093 197862 792479 711061 1631299 1604557 405603 400857 562258 566987 705350 683884 704572 714892 731219 738858 699138 774542 2123828 2241433 1309012 1075798 630103 617771 739656 736050 759098 761771 764608 775521 882411 879630 5291826 5544678 39.95 71.0 2
10:27:49 2024-01-23 783817 781508 184086 179980 307093 313886 351672 345503 208869 206416 263305 266869 302966 306212 4831650 5235458 7167467 6893729 1292620 1358411 269781 237591 265103 267731 317035 311083 294528 295164 197370 197828 784517 717178 1621438 1592889 405028 404566 563559 571976 706386 683921 708200 712761 724717 734260 696556 772136 2114556 2247824 1302085 1078985 627061 612792 736146 737944 753794 762847 768257 774417 876215 874177 5357733 5543216 39.95 71.1 2
10:27:50 2024-01-23 781951 783203 184285 179696 309265 313850 351618 346615 209557 205101 263900 267682 302931 309581 4841758 5185456 7133823 6893729 1312380 1359612 268773 237649 265103 266625 319819 309292 293346 295552 196955 198414 800705 717178 1650215 1604557 407061 401428 562927 570356 700227 681845 708986 710321 721314 739431 698642 767610 2117047 2222402 1306709 1088284 629209 616311 743035 738489 752193 762981 765461 769836 877938 884614 5389777 5543216 39.95 71.1 2
10:27:51 2024-01-23 783061 783533 183084 180689 306982 314585 351866 345538 208904 205740 263305 268408 306721 306649 4822934 5141133 7042440 6911166 1319002 1359612 268960 236835 265998 266500 318030 310277 293346 293333 197787 196833 753530 709774 1614611 1613777 406179 401428 565663 568265 701221 687583 707527 710321 727501 739359 691941 768738 2119072 2211613 1287809 1085155 622745 616311 741983 732631 752579 762981 763136 768706 886416 883989 5435159 5561973 39.95 71.0 2
10:27:52 2024-01-23 793462 784420 183662 180265 306987 313886 350804 348747 208184 206209 263832 267843 306038 306212 4834845 5138724 7097061 6902331 1335959 1358524 268858 237886 264697 266126 318958 309329 293346 293781 197232 197621 784517 705350 1631036 1618366 406179 401428 563125 564876 700227 685895 705110 708309 730739 739359 691916 772136 2120812 2213293 1294600 1082062 625276 616428 741983 736898 756508 764666 759618 769836 884501 880763 5369226 5558006 39.95 71.1 2
10:27:53 2024-01-23 795210 783189 183124 180584 306987 314842 349747 348879 208626 206853 261463 269163 303777 305350 4829819 5199722 7134362 6912224 1320918 1362646 268142 237448 264697 267320 316486 310277 292821 293092 197509 197175 751415 707746 1620298 1604557 403882 400929 565663 567023 706386 687426 704071 709097 728834 734586 691941 774413 2123828 2243401 1285689 1069686 624387 616311 734907 733734 754724 763386 760698 773375 883178 876257 5345458 5561973 39.95 71.0 2
10:27:54 2024-01-23 791760 783239 183701 180014 306878 311983 351420 347447 207941 206209 263196 266731 305214 308888 4839252 5222457 7224390 6914968 1302053 1355757 268142 237843 263851 267543 317035 310022 293105 294265 196402 197793 782878 716154 1622596 1599873 403559 402135 560537 565348 703818 680709 701004 710321 721188 734586 698111 774450 2119072 2247936 1304543 1072737 627956 614566 735099 738041 756508 761771 764608 773278 873622 877358 5291902 5552834 39.95 71.1 2
10:27:55 2024-01-23 779591 780920 183958 179412 308465 313122 350270 346910 209244 204998 263160 266765 304663 308980 4829819 5224386 7145373 6893729 1301246 1355757 267700 237081 265954 265647 317000 309001 290538 294428 196816 197484 792479 714111 1700525 1603419 406987 401428 561332 567023 700227 681675 708200 709635 721273 737171 696026 765125 2117565 2225300 1306709 1085192 627956 614055 740336 737944 748733 761771 764506 767051 874075 882045 5399182 5529695 39.95 71.1 2
10:27:56 2024-01-23 783098 783829 183263 180461 306807 312647 351614 345432 208080 205637 263160 267467 305214 308185 4830437 5161163 7055929 6903211 1315248 1360306 268585 236715 264697 265683 317035 309292 293282 292200 197232 196525 767748 714621 1613450 1611407 405028 401428 564827 567863 699198 686532 707193 705731 721152 735028 689455 766781 2113918 2213183 1293715 1084347 622133 612829 740176 729410 749265 761908 761198 765327 883037 879521 5427399 5586344 39.95 71.1 2
10:27:57 2024-01-23 793199 785844 183258 180093 306843 313265 349603 347519 208115 206486 263124 267655 305214 305817 4835111 5133789 7139255 6931281 1330350 1356476 272246 237448 267406 266126 317035 306613 294114 292886 196816 197004 761399 711061 1635836 1613777 402951 399730 562330 563209 700043 683921 699937 705767 727537 736850 690531 772211 2117801 2231622 1335280 1075622 623055 615874 736509 731641 756508 763707 759618 769873 882011 875498 5345511 5562315 39.95 71.0 2
10:27:58 2024-01-23 795165 783584 183713 179490 309155 315704 347536 346473 208521 205603 261608 266765 304285 306428 4832916 5226400 7171664 6907294 1316207 1359612 269118 237116 263886 265807 315567 309001 290538 293369 196955 196560 761399 707468 1623208 1604557 403882 400822 562330 566768 704316 683884 701004 710321 725376 730562 691450 768738 2122319 2236079 1317537 1068166 624387 615874 732828 732755 755127 757377 756241 773278 879456 874262 5349176 5562188 39.95 71.1 2
10:27:59 2024-01-23 787251 784145 183394 179632 306978 312754 351155 346910 208080 206066 261536 266834 307535 305961 4829631 5248643 7182529 6903347 1292788 1359612 268585 236349 263851 266091 316009 309803 291529 292192 196955 197415 782878 717178 1625465 1593075 403882 399662 561332 568741 701224 681675 705147 710321 720248 730454 690939 765125 2111552 2245110 1304543 1077451 627018 609190 734907 734816 747765 757341 765153 768706 873100 874393 5395328 5574533 39.95 71.1 2
10:28:00 2024-01-23 788113 784177 183456 179400 308724 311261 350060 347647 208011 205603 263605 266717 304770 306464 4840792 5174066 7117317 6893729 1311485 1360463 269308 236114 263815 264463 317960 306144 291494 293944 195745 197106 797318 716154 1621939 1604427 405907 399130 559743 565312 697219 679745 705862 706267 722595 737523 692932 765087 2111281 2220826 1272967 1088284 626168 613182 739651 735853 749413 757450 762977 766673 873843 874465 5404274 5565269 39.95 71.1 2
10:28:01 2024-01-23 783621 784177 182331 180127 305872 313414 349496 344430 208184 205066 261283 265218 305536 306983 4825251 5164081 7065519 6908507 1322770 1359381 269308 236314 264661 264428 316965 306541 291494 292370 196955 196184 752800 707746 1646016 1613777 405028 400295 562927 564356 697182 684852 702998 705194 726259 737705 687358 767032 2114556 2206876 1315372 1082062 621727 614566 738078 728724 749376 761771 757169 766729 883037 874429 5444519 5574980 39.95 71.1 2
10:28:02 2024-01-23 797445 786402 182875 179968 306843 312718 349148 346544 206925 205101 261716 266950 303929 304528 4839816 5144684 7126669 6931001 1336073 1356476 268929 237046 267370 264428 316486 306469 291529 291516 196402 196491 782878 707746 1641248 1617217 402593 399130 561332 562756 697219 682643 699884 702061 721188 730057 688893 765359 2114556 2219252 1302378 1078985 621727 614566 735428 730796 752579 761771 755827 767276 876623 876257 5376499 5565547 39.95 71.1 2
10:28:03 2024-01-23 792653 783259 182708 179525 306987 312606 347572 344722 207681 206884 261020 265990 304357 305529 4835568 5217101 7154725 6931244 1319031 1358411 268929 236349 263446 265612 315838 308384 291494 291481 196402 195878 784517 707240 1621153 1604557 402024 401428 562027 564356 701221 682643 698834 706267 721188 726065 686871 765286 2117565 2238358 1283569 1067968 621727 613697 730930 729204 751055 756167 755827 769243 880656 872426 5364520 5565547 39.95 71.1 2
10:28:04 2024-01-23 790325 783914 182686 179091 306987 311176 350239 348879 206684 205671 261608 265552 303503 306436 4849195 5216915 7220189 6922360 1302053 1355683 271983 236314 262789 265205 315874 306577 290538 292440 196366 196525 794145 717178 1633741 1598738 402646 400295 558124 563571 701221 677269 699386 706231 720517 726764 693909 767573 2114556 2244626 1310937 1071786 625276 610504 731969 735853 751055 756203 762695 770926 871390 873737 5310880 5565547 39.95 71.1 2
10:28:05 2024-01-23 781905 783061 182725 178531 306987 311403 349851 346910 207501 208600 261752 265702 303503 308185 4839816 5196445 7114702 6893729 1311482 1358411 268552 235949 262973 264428 319199 306469 293297 292440 195709 196833 787690 716154 1643388 1604261 401419 396777 558914 564839 693137 678746 700930 700997 718374 736850 691941 764543 2105284 2213183 1324215 1088284 622612 608222 737554 729501 747288 762349 763959 764520 874825 877906 5404882 5565547 39.95 71.1 2
10:28:06 2024-01-23 789501 783166 182553 178565 306735 315704 347013 343466 208005 208632 261680 267279 303503 306510 4836364 5141058 7103204 6921865 1339025 1359612 266905 236349 263008 263988 316965 305950 290608 291374 195745 196184 781239 705222 1636884 1618366 403845 396849 559743 562756 694646 681675 699884 701033 724717 734586 685341 764440 2110654 2203963 1304772 1078027 621727 614566 735950 728724 749117 762313 755191 764444 879035 874698 5406032 5557706 39.95 71.1 2
10:28:07 2024-01-23 793356 782943 182477 179520 305796 311912 347608 344465 206856 207468 261500 265970 304143 305492 4839572 5155918 7133531 6935535 1322770 1358647 268552 235949 267036 265205 315874 306505 290679 290560 196229 195301 784517 710434 1649645 1607977 400358 396849 561332 562756 699198 681675 695874 703095 721573 726800 685341 767573 2110654 2228458 1300483 1071973 619474 610015 730930 728503 752393 761269 754342 768333 880067 871301 5356507 5571352 39.95 71.1 2
10:28:08 2024-01-23 794885 784136 183468 177939 306987 312144 346527 347869 206787 205066 261423 265149 303041 306428 4839816 5254886 7171365 6902294 1317110 1358524 267503 236314 264301 264172 315965 306505 289286 293297 195126 196218 775709 707746 1642882 1604427 400779 399166 557654 561162 698207 677748 697894 707305 722668 726065 689907 766215 2114556 2230040 1292050 1069686 623023 613619 732973 731859 751509 753661 754066 764943 872422 871940 5329745 5550068 39.95 71.1 2
10:28:09 2024-01-23 774257 781956 182435 178535 306771 310713 349424 345406 207825 205032 260397 265184 303503 305673 4845736 5256030 7168318 6903108 1292788 1352578 269308 234858 267108 264428 315838 306541 289726 291276 195572 195912 794145 717178 1627232 1590627 399576 399418 558914 564440 700190 676753 699884 706602 716239 726029 690923 763856 2105284 2240842 1326659 1075032 622449 607831 730951 732802 744730 755866 760513 768296 870176 873155 5352155 5561786 39.95 71.1 2
10:28:10 2024-01-23 781877 782060 182729 178501 306699 310860 348377 343466 208005 208418 261423 265552 303041 305458 4839816 5248731 7140282 6884073 1296597 1360079 267762 234858 263851 263548 315874 308311 288812 291925 195126 195878 790813 713341 1660242 1599873 403559 399166 556547 564356 695174 674768 702226 706231 717324 729759 689907 757695 2105010 2219252 1271112 1081185 624362 610573 735099 732876 740412 755866 759066 762076 870808 875462 5391180 5560526 39.95 71.1 2
10:28:11 2024-01-23 781224 782097 181575 179275 305581 310966 348657 345442 206925 208454 261017 266344 303503 302643 4830437 5170370 7069824 6922473 1319756 1358647 268552 234823 263411 263364 315874 305641 289488 290356 196402 195301 765647 707746 1656142 1613505 402593 396813 560934 562357 693137 681887 699863 701033 722084 730093 681849 762093 2111552 2202670 1283569 1081957 619474 611224 736146 725961 745773 759117 752346 760949 879145 874843 5436713 5561973 39.95 71.1 2
10:28:12 2024-01-23 795723 783873 182042 178565 305621 310966 347049 344500 206500 208418 261020 265563 303503 303601 4839176 5137373 7103091 6932065 1330312 1358647 267727 235949 263215 264393 315874 305499 289480 290595 195161 195335 781239 709037 1628759 1613777 399012 396146 559347 560367 693173 678782 695800 700107 722120 729245 683296 764553 2111515 2226001 1270847 1075622 619474 610805 731969 726512 751741 759117 752346 763385 872768 865415 5358042 5561973 39.95 71.1 2
10:28:13 2024-01-23 792947 783189 181893 178527 304655 311474 346005 345713 206678 208489 259594 265184 303077 302714 4849195 5218969 7153873 6907256 1317147 1355720 266905 234858 263959 263399 315394 306541 288566 289713 195608 195098 755257 706735 1616838 1604557 399789 399166 559743 561958 698702 679745 695306 701033 719463 725521 683691 764553 2110429 2232134 1300212 1066446 618591 610573 728267 725410 748955 755830 751426 769289 872768 867037 5354213 5565547 39.95 71.1 2
10:28:14 2024-01-23 794317 780907 182474 177408 306771 310024 346527 344465 206534 208308 260397 270007 301662 305371 4832330 5222080 7171664 6912599 1317147 1355757 266870 234893 263959 263364 315838 306505 287936 290560 194806 195267 786155 706735 1637001 1604427 399858 400027 557334 560764 697219 677785 695306 705731 720517 725521 683816 764477 2110429 2228537 1279328 1066446 620802 611876 728821 728613 747288 752706 748318 765092 874257 866127 5363639 5553744 39.95 71.1 2
10:28:15 2024-01-23 796986 782092 181697 177969 306289 308151 347608 345019 206247 208489 260031 266095 303077 307383 4839252 5216915 7220189 6912486 1310548 1356476 266682 235585 263215 262742 315838 305965 288715 291960 193894 196218 775821 711061 1630598 1601770 399012 396777 554475 560367 695174 672791 693788 704160 718374 727996 690531 764826 2114289 2222034 1302378 1069244 623023 611441 728821 730796 751991 748436 754863 764143 866232 868223 5305132 5545754 39.95 71.1 2
10:28:16 2024-01-23 782341 782060 182192 177969 305652 309989 347572 343015 206890 208418 260168 270007 302616 304528 4839139 5269417 7168318 6893729 1292625 1355720 268740 234100 267072 263145 315394 306311 288575 290560 195090 195267 747306 716666 1622038 1592889 399576 396885 556510 564356 695174 674255 697808 702134 714750 728711 688567 760197 2107976 2222632 1295881 1075508 622133 606481 730930 728724 742609 751416 758954 760564 866232 865487 5416321 5567378 39.95 71.1 2
10:28:17 2024-01-23 784246 785302 181863 177659 306114 308151 346562 344955 206856 208383 261203 264750 302616 304528 4849195 5176025 7117317 6882602 1313392 1359612 267762 234858 263959 262778 315532 304533 288812 290595 193894 195878 790543 715131 1625902 1602148 398976 394333 556547 562756 690004 673778 695578 699796 715293 733775 685717 758123 2101982 2216521 1287218 1086699 618591 605399 733347 727691 744472 756826 757984 756107 868145 871050 5393628 5561973 39.95 71.1 2
10:28:18 2024-01-23 786767 783788 181858 178215 304905 311912 345450 344701 206890 208091 260616 265970 302829 303601 4849195 5168114 7069084 6921865 1328354 1359612 266051 234823 264332 261940 315874 304854 288856 290153 195090 195267 754456 705726 1618304 1613777 400213 395238 556547 558276 691020 679189 697490 699796 721666 730748 684662 761208 2110865 2204408 1302651 1075697 618150 609621 731842 727216 747155 756972 747058 757662 875083 870701 5395772 5562086 39.95 71.1 2
10:28:19 2024-01-23 796817 782097 180780 178531 304191 312181 346005 344955 206247 204713 259194 265970 303290 304552 4839365 5199110 7134362 6931753 1316207 1355757 266870 235082 263586 262778 313993 305535 288610 288939 195126 194624 761399 707240 1626435 1604557 398088 396452 558519 560367 696897 679189 693975 700033 718599 721224 681606 762651 2109078 2222402 1298046 1065686 615951 607704 725757 722334 747251 752102 746726 764943 873909 863900 5345339 5561786 39.95 71.1 2
10:28:20 2024-01-23 791977 780920 181897 177408 306546 308116 346005 343466 206213 208272 259812 265598 302142 305494 4853079 5239370 7207747 6921588 1311485 1352615 265271 234496 261734 262341 315394 304604 288775 291522 193894 195301 800705 707746 1621743 1602148 399221 396777 556071 559868 695907 675818 694664 704094 718228 721913 686611 761451 2110377 2225300 1285689 1066227 621245 609678 727824 727691 744349 747783 750888 761446 866232 866382 5335362 5561973 39.95 71.1 2
10:28:21 2024-01-23 784173 782060 181283 177969 304682 309519 347572 343015 206213 208126 258908 266344 302157 303637 4842281 5257915 7187345 6903576 1297334 1351769 267574 234461 261662 262778 315394 304996 288373 289748 194509 195098 790813 715131 1618162 1592616 398088 395858 553670 560904 695907 672945 691600 701064 714354 721224 688567 760411 2098539 2234494 1285052 1071581 619889 605772 724699 728724 746511 752706 752235 762842 862165 863864 5320137 5561973 39.95 71.1 2
10:28:23 2024-01-23 780807 782975 181697 177100 305156 309051 345485 343015 206568 204859 260031 265970 301662 304993 4858573 5235668 7145373 6897144 1304013 1358524 266905 234100 267297 261140 315394 305033 288775 289607 193894 196977 797318 714877 1620949 1601978 401500 395660 555244 561051 688953 672468 695689 697941 713307 729633 685305 755762 2096011 2210523 1262366 1082062 619474 605399 731450 728687 738466 752706 754752 755767 864649 865451 5399182 5558006 39.95 71.1 2
10:28:24 2024-01-23 783386 782097 180676 178220 302805 309555 346284 342654 206213 205003 259194 264855 302121 300807 4845736 5163250 7069084 6927417 1324573 1358647 265678 233937 263773 261175 315838 304105 287936 289550 193930 194658 790813 706735 1632267 1618191 401500 396784 556071 557699 690004 676128 694627 696916 719109 726029 679749 758031 2103788 2198065 1285689 1074318 615951 603875 730930 720257 742614 753770 746502 755767 873224 865343 5429629 5561973 39.95 71.1 2
10:28:25 2024-01-23 793068 781508 180749 177939 302865 309519 347875 343015 205572 208489 258359 265598 302262 302756 4851646 5217101 7134362 6941145 1319974 1354543 266087 234100 261626 262594 313957 304855 288610 288395 194509 196664 762987 708395 1629025 1604261 398051 396002 556437 558525 695449 677260 692036 696916 715550 720244 678750 759479 2104491 2222402 1293715 1064779 615349 607779 723673 720293 745134 748436 747021 762342 871333 856474 5337677 5574009 39.95 71.1 2
10:28:26 2024-01-23 793429 781838 181283 180496 305156 309711 345450 344955 205395 208055 258976 264820 299554 306436 4839365 5202058 7209905 6921865 1311447 1355757 265825 234823 261626 261940 314471 304105 287910 289942 193247 197344 756659 714877 1640569 1598561 397866 394817 552922 557662 693439 670929 692036 700107 714537 721332 683816 761714 2103029 2231622 1293715 1066372 619963 605399 724699 727691 744079 747238 746763 759322 860909 861355 5306948 5561973 39.95 71.1 2
10:28:27 2024-01-23 779399 780920 180780 176817 304191 308151 344447 341978 206568 204716 258395 265869 300747 303352 4851646 5252522 7134362 6893729 1296597 1356681 266495 233379 266847 260923 314029 304568 288734 288869 193648 196790 803034 713853 1611304 1602913 400643 393600 553707 559390 687904 670929 695837 698125 712985 726842 686012 752430 2096011 2206913 1285052 1078985 618591 604970 728858 726659 738068 748400 752569 754654 862202 868223 5400401 5554043 39.95 71.1 2
10:28:28 2024-01-23 783297 783203 180254 177969 301742 309051 346005 343015 205892 205147 259194 264820 302616 300772 4845736 5163278 7059759 6912599 1320918 1355757 266051 233414 263215 261140 315394 304053 290372 291334 194534 196375 800705 705350 1643336 1616872 400073 395379 555676 556690 688538 673423 691220 695018 717434 723838 680713 754926 2105284 2199421 1304772 1072737 615349 603875 728858 720330 738357 752706 746502 754930 871333 866382 5395772 5557819 39.95 71.1 2
10:28:29 2024-01-23 793319 783692 180676 177400 303049 308186 344447 344955 204934 208126 258431 264379 302369 302182 4851646 5167113 7125037 6925604 1326440 1355757 266087 234065 260782 261757 314662 303427 290783 290395 194226 195825 800705 707746 1618514 1604427 396959 395373 555935 557808 692158 674291 687652 698800 716564 718617 677716 758400 2107976 2222402 1293715 1063259 613763 605399 721684 719203 743025 748364 746502 761250 867495 856438 5337677 5577991 39.95 71.1 2
10:28:30 2024-01-23 793194 781508 180775 177091 304048 309105 344447 344738 204968 207909 258359 264785 301240 305589 4856705 5220666 7224390 6921865 1307654 1355720 264494 234135 261369 261730 313706 304068 288842 289942 193106 195165 789696 710790 1645251 1601978 398088 393600 551356 555374 691020 669614 690372 700107 714537 721368 682721 759580 2104847 2215812 1293715 1064666 617672 606687 724186 725665 744079 744018 747058 757662 862202 862023 5314533 5545792 39.95 71.1 2
10:28:31 2024-01-23 782900 780961 180745 176863 303978 308151 344412 341425 206213 204572 257961 265598 301204 305529 4839176 5256030 7153013 6893729 1290946 1352615 266495 234675 261445 260965 312754 304353 288739 290928 193718 196237 795624 711809 1693162 1601978 400073 396221 552138 558708 688101 669358 694775 699115 711437 722053 684626 746588 2096011 2206913 1252272 1077451 617709 604542 727870 724603 736060 746151 749219 754654 860251 866382 5408588 5561973 39.95 71.1 2
10:28:32 2024-01-23 781589 783244 180516 177095 302409 309542 345450 342979 205606 204859 258395 263168 302354 300807 4845736 5170764 7050434 6912486 1314274 1359612 266211 234675 261445 260930 314184 305243 288856 288662 194367 195515 789147 707886 1619084 1613777 400358 392878 554867 555374 688628 673778 691711 694490 715550 726987 676721 754803 2102293 2191631 1306709 1074266 613591 605142 728858 719504 740629 748436 745439 753896 870063 865770 5431277 5563132 39.95 71.1 2
10:28:33 2024-01-23 795153 783235 180676 177803 302345 308186 343449 343015 204968 208272 258359 263975 302157 301476 4851646 5185632 7131389 6931244 1317147 1357948 265360 234252 261373 262236 312825 306005 290756 288761 193753 196100 782878 706363 1615606 1604557 397805 395589 555281 556690 692001 670821 689189 698800 715476 717187 678750 757322 2107855 2214169 1300212 1061629 615914 606687 720535 720330 740888 743946 745641 757662 863104 856402 5359807 5570031 39.95 71.1 2
10:28:34 2024-01-23 793429 782133 180715 176855 304191 306644 345485 344955 204934 207763 258395 264600 300747 304083 4848062 5216915 7224390 6916928 1307520 1356251 265024 233996 260638 261070 313814 303499 288856 290431 192936 196375 802399 715131 1605956 1590627 396848 396221 551747 558708 690799 668667 690559 696606 708783 717138 683150 755799 2092628 2230040 1280721 1066189 615951 601290 721684 724566 738685 746617 746726 756144 855905 856366 5322398 5563409 39.95 71.1 2
10:28:35 2024-01-23 779331 782097 180749 180426 303751 309542 343449 342460 205938 203999 259012 264785 299871 303601 4855108 5222577 7134362 6899703 1311406 1355289 265537 233275 261482 259445 314734 303427 288739 291253 192901 194456 797318 713853 1621117 1604261 399789 391944 550575 557414 686032 668410 693751 696533 710323 721607 682721 746588 2096011 2203963 1293715 1078218 617114 601908 727824 724493 735534 746115 749182 751180 857152 865697 5416321 5560526 39.95 71.1 2
10:28:36 2024-01-23 783061 783203 180356 178764 301357 309980 345450 342677 205538 204572 258359 264309 301662 302976 4849195 5170764 7070557 6925604 1324702 1360002 265501 233240 260999 260169 313778 302540 288856 288797 193824 195276 775709 705222 1653460 1618366 398937 391634 553314 555110 686671 672945 690559 690917 715043 721440 676684 754798 2098651 2194743 1283569 1072737 613763 605399 726756 719504 739117 749975 743247 751328 866232 862023 5414637 5571352 39.95 71.1 2
10:28:37 2024-01-23 794885 781472 180356 177222 301815 308116 345913 342424 205361 204716 257348 264785 300641 302683 4855108 5219882 7153013 6935091 1315243 1358068 264318 235995 260969 260602 311622 305862 287927 288797 193553 195276 781239 707378 1627809 1603287 396959 396221 553670 556690 692001 671515 689576 697099 714537 718483 678233 755762 2107757 2213898 1277208 1061784 615512 606257 721684 720257 740254 745218 744379 755431 863965 856402 5354213 5578081 39.95 71.1 2
10:28:38 2024-01-23 790065 782024 180391 180395 302770 308669 345485 343015 204899 207874 257926 264529 301401 303616 4860273 5261901 7185178 6914366 1292620 1358068 266692 233206 260602 261000 312055 304594 288572 290359 193212 196064 800705 717178 1606779 1592889 398654 394226 552138 559500 689515 669614 691747 697099 703196 719195 680231 746588 2096011 2210045 1287218 1071973 616231 601290 723673 722407 733972 745745 749182 755003 858366 856474 5399182 5571075 39.95 71.1 2
10:28:39 2024-01-23 786476 783798 180676 178505 303226 309105 345208 342424 205218 204716 258395 262695 300747 302607 4858573 5188841 7093659 6914366 1311485 1358068 266318 233240 261554 260092 313004 303620 288775 288725 193442 195825 779601 713341 1612516 1604557 398370 391944 554867 557881 687040 673275 691747 691881 710359 721368 673710 750020 2095478 2194743 1302085 1078218 611840 602610 724699 717466 734898 748328 745641 752398 863714 863864 5439045 5553875 39.95 71.1 2
10:28:40 2024-01-23 792325 783793 180551 180457 302310 308081 342997 343015 204899 204646 258395 263132 301204 301688 4854071 5155918 7102907 6933231 1333271 1358068 265059 233670 259723 260706 313957 301728 288716 289329 193212 195276 792479 707746 1626435 1606710 395273 391669 553229 555374 689609 672468 686602 691881 710323 717030 674715 754314 2102293 2213183 1287218 1068166 611117 601872 721172 717466 737799 749335 745439 755767 864935 858480 5342749 5561973 39.95 71.1 2
10:28:41 2024-01-23 795162 781472 180680 180355 301742 308116 344937 343015 205045 204572 257564 263755 299800 306075 4867952 5244890 7193923 6923799 1317089 1356476 264353 233867 260746 262031 313265 306213 287082 287888 193212 195276 792237 710511 1639662 1599873 396677 391944 550575 554249 688051 668630 688105 697099 712948 718894 680231 754686 2105284 2219252 1283569 1066302 615951 604970 721684 720293 740021 739458 744379 755401 857152 857266 5318512 5567565 39.95 71.1 2
10:28:42 2024-01-23 783024 781951 180516 180360 301033 309542 346402 338820 205218 203678 257528 264564 299556 302182 4838936 5261746 7153836 6905799 1303975 1355621 264494 236811 261626 261011 312968 302399 287117 287582 192602 195408 782693 713341 1637130 1598738 398088 390775 549526 555337 684021 665652 690656 694527 706979 721296 679712 746544 2091195 2202399 1285052 1075883 613591 601410 724699 721823 732874 745745 746502 749085 856670 861355 5408588 5552594 39.95 71.1 2
10:28:43 2024-01-23 781937 783203 180071 176821 301145 309129 344930 340837 204899 204285 257564 263168 300747 302083 4855108 5181892 7072000 6914366 1319943 1358647 264177 234675 261301 259264 312968 301728 287638 288797 193423 195241 788939 705726 1618705 1613777 398088 392312 552138 553536 683501 671515 688595 690648 713490 721332 674223 751685 2098279 2191631 1289930 1072737 612455 604970 725456 718994 737508 746151 740010 750187 863714 856438 5414637 5563409 39.95 71.1 2
10:28:44 2024-01-23 796304 782097 180041 177100 301131 309542 344937 341942 204757 204285 256736 264600 299554 302511 4860070 5241241 7171749 6941659 1317147 1356476 264212 237145 260343 260273 310131 304704 288368 289262 193142 195003 800705 705726 1617022 1602148 396115 392843 550575 553536 689026 669140 688321 695018 711437 717469 676721 753576 2104477 2209394 1300212 1062387 615074 604542 719638 718151 738068 739458 742153 750995 859654 858480 5333852 5545876 39.95 71.1 2
10:28:45 2024-01-23 786402 781472 180106 180355 301423 309324 344930 340873 204298 204716 257676 263940 299448 301688 4852857 5269004 7190547 6912486 1290946 1356990 265945 237001 259941 260308 311546 304594 287450 288883 192637 195276 799012 716666 1605754 1592616 396959 392016 550186 557056 686591 667378 689189 695018 703088 716772 677753 744201 2091510 2203963 1313150 1069686 613610 599622 721684 719712 731814 743642 748099 752435 854660 856402 5416321 5567378 39.95 71.1 2
10:28:46 2024-01-23 784246 784156 180391 180320 302345 306933 343414 341389 204298 204285 258359 261493 300747 301759 4867035 5200509 7092945 6897535 1317110 1359612 264388 236371 260782 259084 312498 301656 287724 288066 193518 194558 799012 706230 1645576 1613777 398088 392312 552138 553536 682017 671515 689576 691390 711401 720788 672211 746588 2096011 2185523 1281449 1071210 611981 604114 724186 716957 736060 745029 737838 749085 864649 856402 5429619 5567378 39.95 71.1 2
10:28:47 2024-01-23 795444 783621 179800 178267 300899 309542 344937 342158 204298 204859 256341 263571 301307 302621 4867549 5226139 7154725 6935091 1319031 1355720 263579 236740 260046 260204 310095 303227 287958 287949 192637 194730 765962 705726 1644027 1602148 394714 391980 553670 553536 689026 670564 686602 690917 710289 712390 673501 751324 2098763 2206267 1289384 1058491 609776 601872 717054 717466 735941 743642 740499 752100 862202 855787 5359807 5585967 39.95 71.1 2
10:28:48 2024-01-23 793466 780957 180508 177164 302797 308452 344937 342701 204264 204285 256807 263290 299554 304373 4859989 5241303 7233419 6927305 1302015 1353761 263737 234675 258997 259299 311800 301305 287117 288883 192344 195276 786024 715131 1607491 1590627 394398 390775 548982 554553 688051 663700 685590 690685 706382 712426 678713 751361 2096011 2222144 1278555 1065686 613704 598299 717599 720293 736985 742934 746502 754654 853034 856019 5323938 5561973 39.95 71.1 2
10:28:49 2024-01-23 781946 783203 180386 180002 302345 306933 344937 340873 204298 204037 258145 262607 301244 303432 4853656 5200395 7107965 6912968 1309612 1355757 265094 236538 259941 259118 312968 305023 287234 288355 191995 195139 797318 715131 1606221 1602148 396396 390191 552138 556196 684021 669614 690284 687968 705882 717102 673501 746474 2086465 2199278 1291020 1075032 609225 594861 721684 715398 731187 746115 745439 749085 859691 856402 5425033 5571352 39.95 71.1 2
10:28:50 2024-01-23 788529 783834 180219 180068 301427 309324 342961 343015 204660 203716 257918 262084 299377 303369 4867549 5172095 7103091 6940622 1332239 1358068 263614 236752 258306 259299 312055 302956 287963 288355 192433 195003 796851 707746 1611209 1604557 393803 391758 552138 553536 686069 669614 682527 688944 707211 717469 673501 753576 2098763 2210137 1285052 1065427 609225 600524 718617 715362 738068 743946 742153 749891 862202 856019 5342749 5577991 39.95 71.1 2
10:28:51 2024-01-23 793466 785136 179542 180351 300961 307865 342708 341618 204979 204037 257351 264609 298787 303505 4874129 5246761 7197416 6926035 1317127 1355720 262808 236776 259140 259118 311073 302187 285530 288797 192298 194730 793930 707240 1628533 1599873 394714 392312 548206 553144 685547 665652 684579 693999 709320 716457 676721 752467 2096971 2213183 1306709 1063411 614200 603196 719638 719504 738068 741992 742283 751365 854660 856055 5331550 5563409 39.95 71.1 2
10:28:52 2024-01-23 783979 782056 179787 180063 301392 308452 345206 340288 205332 202932 256665 263834 299659 304483 4867035 5271280 7154725 6904934 1296597 1356476 263579 236336 261185 262788 310166 301763 286714 288355 192567 195139 800705 713092 1619109 1598738 396959 390775 548594 549698 682781 663737 690067 691966 706382 716058 676758 745374 2089708 2201235 1280721 1072737 613763 599180 722065 719504 729569 739458 744909 746321 854849 856402 5408588 5571352 39.95 71.1 2
10:28:53 2024-01-23 784246 784384 179507 178271 300897 308452 346550 339559 204797 203822 257457 262774 299659 300470 4867952 5180137 7069084 6927417 1317123 1355720 263614 234007 260343 262675 311800 300811 287117 287661 193212 194150 784150 705726 1623253 1613777 396959 391758 550575 552751 682297 668630 686602 689432 709356 718147 673501 744472 2093034 2186703 1317537 1071973 610095 603223 722577 716957 735539 743982 737764 746887 862202 857266 5395772 5567378 39.95 71.1 2
10:28:54 2024-01-23 795481 783239 179930 177239 300230 309871 344864 340766 204763 203858 256630 264423 299377 303050 4867952 5216593 7134362 6940622 1317147 1356476 263395 236371 259140 259118 309878 303411 287117 287293 192637 194150 784517 705726 1613145 1602148 394420 391980 552138 553536 687564 668667 685590 691881 708282 712318 672546 749117 2099271 2216107 1289384 1060227 609225 601754 715531 715362 734898 739386 737801 754803 859654 852327 5361560 5580731 39.95 71.1 2
10:28:55 2024-01-23 794914 784182 180439 177773 304558 306717 344864 341798 204161 204645 256990 262734 299415 302573 4870377 5250560 7204051 6921865 1301122 1355485 264239 236740 258306 259299 310131 300847 287783 287949 191995 194730 785816 717178 1604871 1586117 393525 392312 549796 554553 687077 663040 686602 690429 703352 712354 674736 746101 2083478 2225300 1299510 1066648 610966 595516 716546 718484 732782 741992 745141 752435 853034 856055 5355651 5569041 39.95 71.1 2
10:28:56 2024-01-23 785858 785849 180469 177768 302203 306825 344864 340215 204195 203822 257819 261353 299311 303616 4857549 5201110 7112246 6912486 1309613 1356476 264424 236336 259140 262639 311546 301161 287963 287746 191826 195003 789147 714621 1637317 1603419 395834 391758 552138 554553 682017 669140 689576 686921 705882 715088 671880 745374 2090062 2194743 1306511 1076453 607490 598222 721172 713266 729606 745490 741626 744440 861592 856366 5438857 5584013 39.95 71.0 2
10:28:57 2024-01-23 795481 784010 179435 180274 302635 308597 342852 342280 204093 204179 257025 261493 299800 302083 4866998 5169023 7134362 6944577 1330350 1355757 263614 236407 257511 258723 311109 304987 287117 287252 191995 194730 789147 708395 1618873 1602282 392376 390775 551356 553144 686069 668630 681523 689921 703196 712282 671593 746588 2096011 2214536 1285052 1060387 606588 599217 715025 712221 735013 739422 737801 749891 859654 847424 5350388 5581493 39.95 71.1 2
10:28:58 2024-01-23 796553 784177 180573 177274 302239 306320 342744 341474 204127 204285 256521 262328 298892 304222 4867952 5261901 7208965 6931244 1310548 1355682 261970 236371 258854 262603 312108 303096 285401 288797 191390 195003 778052 712075 1627747 1595337 393561 391758 545849 551968 684021 662321 680520 691881 706382 712354 675764 749117 2086627 2222402 1291549 1063259 612455 598299 716546 719504 735941 739350 742190 752620 851754 852215 5313016 5576449 39.95 71.1 2
10:28:59 2024-01-23 783621 784177 179469 177514 302639 306789 342816 339666 204230 202719 256772 262110 298440 303432 4863551 5209936 7117317 6903197 1309612 1357649 263983 233971 258342 262532 312019 302015 286240 288355 191390 195276 774156 715131 1638829 1599873 394714 390102 547431 555110 680328 664203 686040 686885 702248 717102 674937 746534 2086739 2194471 1274224 1078985 609188 600064 721684 715362 729637 744692 745439 746404 856670 857230 5415916 5565547 39.95 71.1 2
10:29:00 2024-01-23 786653 784177 179934 177772 300261 309506 342298 339773 204195 202826 256736 261831 301307 302255 4867952 5178179 7107965 6912299 1328354 1355683 261717 236561 259504 259582 311510 301664 286240 287989 191390 194150 782484 703713 1628667 1613699 394384 390102 549370 550332 680328 663700 682491 685877 703160 718483 672509 748071 2089448 2188525 1294170 1069244 609225 601039 721172 714819 733858 744692 737176 747571 858973 855350 5385247 5574980 39.95 71.1 2
10:29:01 2024-01-23 792653 783914 179396 177960 302243 308669 342888 340837 204088 203038 256883 263583 297918 303406 4873497 5263595 7187983 6912224 1317110 1359340 262336 236430 258705 262717 310566 301234 285976 287949 191390 194150 777487 707746 1632212 1602148 393488 391758 546585 551186 682781 663420 681449 691881 703160 712354 672686 748305 2092460 2210045 1302378 1063411 612714 599604 717562 718484 736056 736054 739056 748516 854716 854707 5331885 5572034 39.95 71.0 2
10:29:02 2024-01-23 785293 784173 179400 179896 302284 306933 342961 338238 205155 203038 256270 263097 298370 302688 4861980 5267637 7145373 6899108 1296597 1353725 262738 233357 259687 259400 309409 300776 285027 287976 191390 194150 779153 711809 1630728 1599873 395834 391758 546198 553536 681229 662791 688595 690900 704384 717469 673206 741487 2080409 2194743 1306511 1075622 612455 595938 719638 718484 728812 743410 741686 746143 853502 857011 5413386 5565547 39.95 71.0 2
10:29:03 2024-01-23 783460 785494 178937 180037 299496 306861 345450 338534 204944 203003 256341 262041 298857 300403 4858573 5192298 7059759 6921494 1320658 1358411 262738 233029 259504 262461 310566 300906 285802 287544 191995 194014 784150 703834 1646431 1613699 394714 390102 548594 549943 679846 663664 681970 684870 703160 717976 671556 747538 2086479 2188525 1265526 1069244 608357 601401 719638 713229 733007 739422 735829 746208 859567 854592 5373394 5565547 39.95 71.0 2
10:29:04 2024-01-23 793217 783497 178903 177737 301140 308452 342046 340537 203878 203038 255161 263536 297848 301193 4863551 5231791 7158972 6932456 1313317 1354210 262555 233357 258769 259582 308186 300776 285365 286996 191995 194014 790813 704719 1620828 1602148 393488 392312 549149 550369 683984 663664 680484 690900 705589 708139 671556 746474 2096011 2211613 1289384 1057338 610095 598299 714013 716366 733821 736218 736953 750598 856596 854780 5360345 5569918 39.95 71.0 2
10:29:05 2024-01-23 788446 782024 179186 177603 300301 306861 344937 337219 204054 203073 257900 262957 297953 304907 4853117 5282580 7153013 6893729 1290026 1353725 263544 232702 259104 259948 308186 301759 285365 287104 191111 194150 795624 709774 1665608 1595337 395554 391540 545391 552751 680328 662321 686565 689979 702285 712390 673501 739871 2074510 2194743 1276390 1072737 611150 595938 718544 716957 727860 741485 742414 744625 851472 854628 5417264 5545792 39.95 71.0 2
10:29:06 2024-01-23 783855 783203 180574 177772 301357 306789 342961 337455 204195 202862 255912 261493 299540 300234 4858573 5192298 7060486 6893729 1313302 1356476 262520 232702 259104 259582 309626 300906 285365 286114 192263 193572 793930 704339 1617270 1611407 394709 390102 547431 549517 678883 665145 681970 683866 706382 716457 669072 745374 2086479 2183973 1277208 1069244 607923 603521 719569 714294 732964 742934 734894 745429 860325 855387 5406032 5560258 39.95 71.0 2
10:29:07 2024-01-23 794840 783914 178740 179998 300891 306933 342888 339523 203952 203038 255090 262328 297988 301120 4860070 5224272 7149627 6932456 1313392 1355683 261970 233193 258089 262461 307720 304950 285401 286110 191960 193572 790813 704719 1614191 1602148 392303 392035 546585 549943 682945 663664 679965 689921 706382 708103 671044 743674 2096011 2206913 1268727 1056550 610095 601327 715992 716366 734007 736582 736265 749602 852814 852325 5348610 5559554 39.95 71.0 2
10:29:08 2024-01-23 791487 784306 179151 176770 299532 305890 344828 339534 203596 203678 255161 261562 297953 302625 4858573 5267188 7220189 6903333 1296408 1352540 262773 233193 256718 262496 308222 301911 285370 286866 190753 193878 749893 716154 1616391 1586117 390811 391205 545849 553536 681981 661383 679965 687895 699169 708103 673501 745374 2086739 2219252 1288807 1065653 609225 596306 714429 716266 730884 738740 742005 749565 848592 851082 5335125 5565547 39.95 71.0 2
10:29:09 2024-01-23 781877 782060 179211 176598 302712 306681 342888 339545 203421 202330 256341 260695 297745 302683 4860183 5215136 7123556 6903576 1305876 1353761 262773 233029 257829 259400 311038 300699 285401 287010 190718 194150 786520 714621 1619854 1598738 392340 387871 548206 553536 678883 664203 684019 680828 698182 712354 667579 741006 2074510 2191872 1291020 1075622 606838 594179 716436 712304 727705 739242 741392 744058 852851 852819 5408588 5573896 39.95 71.0 2
10:29:10 2024-01-23 788715 782060 178800 177274 299532 306897 340784 340287 203421 202684 256341 260660 297953 300865 4858573 5150566 7106386 6921865 1334162 1354210 261135 233606 256648 259400 310131 300238 285503 286226 191054 193572 785816 707746 1616590 1604557 390498 387799 547431 549128 680328 662727 679296 681863 705382 711243 665657 747538 2086581 2200922 1274224 1066189 605890 595827 715482 710284 733118 742934 737064 746292 856542 849952 5358710 5571352 39.95 71.0 2
10:29:11 2024-01-23 793554 784182 178377 176770 298589 306644 341576 338820 203246 203003 255161 261458 297729 304278 4877331 5244998 7153013 6932089 1311485 1354543 261752 232702 257475 259218 307255 303348 284024 286987 191054 193537 792237 705726 1620137 1599873 392267 391758 545391 548740 682781 662321 681010 689921 705382 707072 669582 745374 2089523 2210352 1282887 1060114 609660 600628 714466 714331 732964 729940 734894 748296 852998 847316 5339177 5545941 39.95 71.0 2
10:29:12 2024-01-23 787256 782029 178407 176779 299532 305890 342961 336675 203630 202684 257534 262294 297996 302835 4858573 5278532 7153873 6894184 1286281 1354210 262738 232013 258306 259400 307720 301759 284046 286226 190753 193607 787065 710790 1680434 1595065 394714 390102 544165 551186 678402 660176 684542 687932 700230 712354 673501 737391 2088914 2194939 1302085 1072737 610095 594069 718544 714672 725570 738931 737847 742278 846766 853531 5416321 5565547 39.95 71.0 2
10:29:13 2024-01-23 784209 785858 178373 179675 300181 306357 342961 336711 203596 202684 255161 260877 297953 299278 4863551 5194280 7062508 6902443 1317123 1356476 262336 232702 258306 258854 309121 301161 284929 285352 191355 192792 780819 703330 1630028 1611407 394119 387799 546621 547080 676890 664203 679483 682863 705382 712390 665657 745613 2091896 2182491 1279328 1069424 606626 599696 718544 712304 730884 739278 732844 741048 855235 852965 5405205 5571352 39.95 71.0 2
10:29:14 2024-01-23 795413 783239 178373 179675 299514 306861 341299 338190 202965 202365 254698 261528 297953 299986 4860070 5231978 7143688 6942278 1313354 1354722 261935 233029 257295 259582 307005 303348 284947 285241 191355 192962 786024 703713 1616021 1599873 391713 391205 547431 548703 682781 664203 680264 686921 704384 707392 668980 745613 2100432 2212208 1308724 1053825 606626 598772 711895 710284 730402 730260 732955 748347 854716 847515 5353016 5571352 39.95 71.0 2
10:29:15 2024-01-23 790399 781472 178411 176774 298624 304458 344670 337728 203246 203003 254912 261275 298032 302193 4858573 5273181 7182781 6903108 1290026 1353248 262773 232188 256718 259582 307255 299947 284259 285387 190585 193572 782276 715131 1609436 1589498 392376 390653 544165 552751 679846 660447 682527 687408 696994 711328 671880 739028 2082966 2197702 1276390 1067207 609225 591408 714482 713266 724690 736325 740186 743623 846729 847424 5406902 5545792 39.95 71.0 2
10:29:16 2024-01-23 784246 783239 178407 176770 298624 304708 342888 337728 203562 202684 255125 259900 298317 300234 4867952 5205908 7098016 6903211 1307742 1356588 262773 232013 257079 258854 308186 297419 285401 284631 190187 193572 787482 711300 1604433 1602148 393294 387799 548206 551968 677922 663195 682007 682514 701143 714427 666022 740270 2087838 2182532 1293233 1072551 604433 595034 715531 708272 725717 741882 737176 741144 855456 847460 5443048 5561696 39.95 71.0 2
10:29:17 2024-01-23 792825 783203 178373 176598 298624 305926 341852 339809 202617 203003 255161 260222 298023 299907 4861012 5163255 7103091 6940622 1326600 1355448 261170 232702 255108 258854 307755 297275 286097 284916 190753 193572 787482 706735 1611591 1602148 387682 387871 547431 549554 680847 662101 676996 684491 703673 709211 667592 745462 2089423 2205680 1304298 1057006 604159 594143 710418 709277 733001 736018 735157 746441 855456 847369 5342749 5545946 39.95 71.0 2
10:29:18 2024-01-23 795727 781508 179186 176531 299287 305890 339994 338784 202965 202684 255161 260695 297087 301265 4858611 5248643 7191951 6892457 1311485 1353761 260918 232702 256468 258854 308222 300948 284060 287140 190118 194150 743550 713092 1627527 1594021 389948 387871 542944 548703 680810 658715 677033 686551 701179 709356 672876 745309 2087838 2219476 1299872 1060077 609375 595387 710418 714130 730921 735433 736718 746441 846151 847551 5314533 5552594 39.95 71.0 2
10:29:19 2024-01-23 781360 783529 178937 176527 301236 305424 342370 337219 203280 201730 255231 260478 297052 302255 4860382 5201909 7123769 6897144 1306808 1354759 261935 232013 256683 258854 309843 297599 283662 286141 190153 194014 755020 713853 1617805 1599873 391713 387763 546657 551968 678326 663077 683103 680654 699193 713416 668066 740798 2080000 2194743 1284381 1072737 601992 594611 715025 709277 724690 738237 736681 741908 850512 847424 5399182 5561973 39.95 71.0 2
10:29:20 2024-01-23 788441 782092 178220 176527 298345 306357 338766 338428 202931 202365 255196 259831 296737 301157 4867952 5155977 7112246 6921865 1330350 1355720 259545 232702 256468 258057 309157 297378 284503 285116 190753 193267 745529 704719 1652157 1609120 390811 387217 547589 548977 678809 662137 677181 681656 702175 711401 668066 743524 2091195 2198065 1302085 1064666 605456 597573 713958 709780 729533 738667 731655 743247 853034 848597 5350388 5561973 39.95 71.0 2
10:29:21 2024-01-23 791108 781508 178049 176655 299514 306825 339755 337219 202965 202684 254698 261493 296154 300440 4860226 5246543 7177663 6932366 1315243 1351769 260373 232188 255894 258093 307290 301161 281865 285027 190153 192962 775821 705726 1626685 1595337 389948 389772 544064 548197 680296 658360 676663 685767 701074 708319 667433 741866 2089708 2202399 1291549 1057848 606626 597076 711821 709598 730365 728912 731803 742019 848482 846952 5339177 5545941 39.95 71.0 2
10:29:22 2024-01-23 783580 780957 178373 176531 300253 304958 342370 334653 203562 201730 258851 261128 297379 302197 4860070 5271280 7158972 6893729 1287272 1354210 261935 231292 257295 258093 306362 299947 282726 285174 190153 192997 780194 709774 1683909 1594935 394417 387511 544064 549370 676437 656427 683178 686551 700185 712408 669362 736586 2077577 2191872 1272058 1069686 606551 591527 715025 714331 722020 735724 736127 737935 845063 847388 5408588 5537892 39.95 71.0 2
10:29:23 2024-01-23 781914 783816 177709 176638 297685 304958 342370 335698 202965 201765 254698 260802 297052 297487 4858573 5186871 7055929 6903108 1314274 1356476 261935 231815 257114 258057 307755 299138 283514 283648 191355 192353 779153 703330 1619084 1613249 393574 387475 545647 547418 675476 663261 680674 682587 701111 713416 664281 737736 2083775 2177882 1291549 1066189 602969 597416 716501 708272 726747 736090 728581 737769 855456 850553 5429723 5567378 39.95 71.0 2
10:29:24 2024-01-23 797992 782097 178126 176779 297793 306357 340784 336711 202965 202649 258742 261093 297052 297595 4863712 5239437 7145373 6932366 1317147 1352765 261170 232013 255894 258854 306292 300026 283693 283490 190718 192622 777962 705856 1620843 1601978 391059 389957 545667 546970 681229 663224 679148 685576 700230 703341 663515 740960 2089325 2203963 1276390 1056001 603182 595094 708405 707770 726747 733766 730764 745342 852394 843262 5352155 5561973 39.95 71.0 2
10:29:25 2024-01-23 793466 779556 178386 175793 300927 303995 340784 337728 202336 202684 258851 259900 298104 301157 4863551 5230098 7220189 6906631 1302015 1351577 260736 232538 255072 258455 306327 300420 283158 284916 189520 193572 779153 714538 1611738 1590400 390503 387619 542944 549370 679735 657779 676145 682661 697214 703413 669582 743447 2083775 2216107 1293233 1062500 606626 591882 708405 711177 726747 730445 737176 744281 842599 845050 5322398 5562086 39.95 71.0 2
10:29:26 2024-01-23 780499 781513 178373 176038 300222 304138 341335 339471 202617 201730 255125 258319 296119 301193 4860070 5209503 7103091 6903211 1306808 1354655 261170 231652 256288 257660 308222 297065 283857 284481 189979 193121 777487 714365 1609659 1599699 392174 387619 546811 550186 677399 660300 681233 678801 696720 707072 665660 737111 2075990 2187366 1279955 1069686 601470 591010 712438 706231 720489 736090 735080 737704 848073 848597 5414140 5558006 39.95 71.0 2
10:29:27 2024-01-23 788837 781472 181453 176280 297200 304922 338695 338273 201744 201695 255125 258353 296189 299029 4858573 5154676 7103261 6912261 1317147 1352615 260373 231332 254289 258672 306327 297599 284060 283365 190544 193032 799012 705856 1617164 1599699 389948 387691 546035 547418 678773 661383 676367 682177 698146 703160 663339 739834 2085256 2200711 1302085 1054198 601470 594545 707365 706194 726747 730445 728581 744281 850968 838446 5337677 5562175 39.95 71.0 2
10:29:28 2024-01-23 791071 781220 178373 175503 300607 303995 339755 337728 205434 201730 258596 259469 296772 300403 4863750 5243097 7199640 6902443 1302053 1352286 260157 232013 255072 257876 306113 299488 283021 284853 191223 193597 779153 712830 1612544 1590400 390669 387310 542138 547080 678402 654610 675333 682514 697141 703341 669072 740997 2082517 2208478 1288807 1057338 606626 588980 708405 710136 726747 730553 736127 742297 841370 843226 5305127 5552594 39.95 71.0 2
10:29:29 2024-01-23 779442 780742 177816 175398 297685 304494 340508 338751 202617 201028 254733 260404 295706 300901 4867952 5261901 7127800 6884350 1302053 1352615 260918 231815 256683 255720 310090 299065 284677 285102 189847 192821 765672 712830 1615454 1596956 391616 384686 542560 548740 672606 655608 677070 680727 696227 710207 665693 735536 2077466 2183973 1291020 1072737 604901 592100 714519 710284 723628 734323 737176 735024 845662 847352 5394761 5552594 39.95 71.0 2
10:29:30 2024-01-23 782739 782101 177675 176285 297266 305926 339791 334724 202965 201063 254342 259073 296189 300234 4860235 5177492 7093110 6892457 1327550 1354722 259114 231292 255894 256585 309871 298544 283144 283904 190014 192517 792237 702323 1642280 1611290 391895 385099 543715 540720 672606 658715 676182 678764 700266 708139 664281 740836 2083775 2173217 1277208 1063146 600854 595809 711419 707269 724690 736134 726480 736585 851151 846952 5401342 5552594 39.95 71.0 2
10:29:31 2024-01-23 793217 781838 181351 176285 297969 304958 339517 336204 202303 201414 258304 259900 297924 299645 4867952 5206008 7125037 6916535 1317147 1352615 260338 231367 257041 258170 306753 297095 283484 283039 190049 192214 790813 704378 1613117 1598561 389948 387871 544201 545041 679329 660337 676293 682661 698182 702278 663700 737700 2086850 2199278 1276390 1050828 601898 594545 706363 705694 724690 730336 727511 742195 848036 838410 5348610 5562086 40.05 71.0 2
10:29:32 2024-01-23 793194 775396 178339 175622 300010 303070 339755 338751 205434 201730 258377 259469 295913 299061 4860070 5241187 7228255 6912486 1300155 1350690 261815 231530 257041 257592 306825 297491 282629 283998 188890 192786 742355 713853 1605933 1585882 388841 386021 541408 549759 677399 654983 673308 681693 692913 703160 666635 737736 2077466 2208987 1293233 1057375 605874 589270 706363 710284 725717 727851 735080 741529 840144 841192 5310739 5561973 39.95 71.0 2
10:29:33 2024-01-23 779294 779819 178058 175512 297650 303106 340280 335733 201744 200922 254377 258284 297281 301230 4858573 5199110 7098613 6894184 1304013 1356476 261815 231144 257771 257086 309907 297065 281874 284267 189382 192716 774156 713853 1608151 1595337 390503 385099 544450 548484 673561 656572 679296 677278 694040 709393 664281 734941 2074086 2183701 1310822 1069244 600716 589198 710418 706157 721675 734214 735043 737635 846634 846879 5397483 5555099 39.95 71.0 2
10:29:34 2024-01-23 786476 783555 181347 176030 297969 304887 337639 336168 202303 201028 254342 258319 298392 299737 4853193 5161308 7103167 6927305 1334190 1356476 261549 231835 254931 256655 309907 297167 283197 283400 189979 192582 801552 705726 1635198 1604427 389634 387014 544487 545477 673561 658506 673676 676588 698110 707392 663339 739871 2086850 2193186 1297659 1062349 599433 595387 710418 706194 727778 736134 728507 737778 848036 843226 5342749 5552594 40.05 71.0 2
10:29:35 2024-01-23 790036 781960 181418 176157 297721 305639 338659 336168 202303 201660 258742 260740 295190 299907 4867035 5259852 7162338 6919228 1311330 1358524 259983 231835 254967 256871 308561 299102 281672 285138 189680 192757 748466 707746 1624390 1594384 389948 386492 540605 545864 674868 656268 674787 681826 694111 703377 666599 739950 2081903 2203963 1274224 1057094 604715 594051 707866 710284 726747 728138 730727 739839 842562 838374 5297702 5555099 39.95 71.0 2
10:29:36 2024-01-23 779257 781951 179494 175757 297973 303959 339719 334618 202757 200432 254083 259650 295637 299870 4858573 5244984 7136021 6899477 1305384 1354210 260562 231114 255002 256225 309433 300789 281654 284516 188924 192927 751743 711809 1607633 1594660 389948 383911 541408 547080 671579 654111 676774 677730 693205 708067 663632 736586 2074086 2182424 1306297 1072737 600637 585883 712438 708272 720417 734577 735080 736030 845662 847515 5389777 5560535 39.95 71.0 2
10:29:37 2024-01-23 783024 784119 181342 175788 297969 305639 338695 334688 202583 200432 258778 258284 297432 300493 4867952 5201704 7082893 6925604 1324702 1358068 259406 230683 256111 255509 308561 297167 281861 283343 188959 191713 780402 703330 1622585 1609120 390503 384181 542944 544279 672569 656536 673271 677730 698146 708892 663339 736580 2080520 2177750 1297659 1063411 601433 592427 710418 705694 725717 735724 727851 737116 848064 843226 5359807 5552684 39.95 71.0 2
10:29:38 2024-01-23 792942 781956 180991 176161 296567 304458 338695 334688 201744 201379 254816 260262 295637 297559 4864480 5233844 7138606 6923799 1311485 1355621 261446 230719 254967 256261 305926 297563 281830 281852 189784 191469 793930 703713 1616021 1595337 389394 387439 543715 544316 676927 656572 673308 682177 694111 700689 662363 738199 2083775 2198128 1272058 1052586 599359 592756 705364 705121 724653 728138 727851 739839 847463 841412 5353168 5561973 39.95 71.0 2
10:29:40 2024-01-23 787813 779782 181316 175757 297973 301867 341587 334583 201710 201660 258268 259469 295878 297234 4867952 5258137 7178551 6904934 1296118 1359868 260996 231053 256677 257589 306825 297239 281795 283778 189715 191747 775821 713853 1615646 1583630 388841 387564 542175 547116 676927 654983 674817 680727 693169 702242 664607 737111 2077466 2212989 1306297 1059208 603182 588739 706363 708272 720453 728174 735080 739941 839262 838410 5336893 5552834 39.95 71.0 2
10:29:41 2024-01-23 779442 779787 177777 175749 297753 303035 339719 335662 201710 201063 254307 258250 298068 300907 4860070 5209503 7102865 6895502 1308591 1354136 260597 231023 255072 256832 309470 296820 282444 283795 188890 192587 759936 712830 1603084 1599699 389948 385370 541031 547080 673561 658004 678813 674750 693205 703413 661893 732816 2075990 2183973 1275529 1066302 600288 589565 710418 703589 719628 735615 732918 737116 846862 846281 5416321 5552594 39.95 71.0 2
10:29:42 2024-01-23 787968 784182 181311 175201 297973 304958 337674 334688 201710 200432 258778 259214 297504 300705 4864480 5166948 7102204 6934177 1331360 1355647 258684 231779 254645 256473 308198 297347 284545 282700 188959 191747 793930 705726 1625319 1607693 389394 383103 542944 544316 673561 656536 670777 675741 694111 703377 663339 737139 2080539 2185523 1297659 1062654 600288 590719 708368 703589 726747 735724 726407 736585 846766 838374 5349176 5561973 40.05 71.0 2
10:29:43 2024-01-23 793068 781960 179494 175477 297973 304458 338695 336439 201676 201344 258474 258319 295190 302083 4867952 5257980 7184544 6914366 1313317 1352759 259510 231256 254289 256549 306753 297527 280083 283145 188993 192149 755020 705726 1618095 1595337 389394 385406 539840 544316 672927 654983 671290 682661 697214 703304 664281 736677 2083775 2194743 1289384 1056757 602886 592756 707365 707770 724690 723731 726407 736548 843196 841412 5322512 5551134 40.05 71.0 2
10:29:44 2024-01-23 781914 780621 181276 175197 297973 303070 339719 334001 202617 200432 254996 259469 296143 297306 4864480 5293976 7171749 6889458 1287272 1350366 259510 229786 255752 256402 306393 297563 280654 282713 190684 191573 759936 709413 1656815 1592889 387682 384829 539840 543816 671140 654054 678331 680727 693205 703413 662659 730069 2072611 2183973 1295446 1066610 604470 585883 710418 709277 718571 725733 730690 734945 838884 845720 5399182 5543216 40.05 71.0 2
10:29:45 2024-01-23 782794 781472 180947 175749 297973 303035 340233 333713 201710 200852 254996 258250 297822 296326 4852928 5194014 7064006 6903576 1311397 1351769 261815 229539 255037 255579 306861 296331 281401 281711 189951 191074 781860 702323 1616957 1604557 390503 383947 541408 544316 669715 656572 673308 676735 697214 707392 659947 734978 2077564 2166981 1287218 1063411 599728 589812 710418 701988 720453 730553 726815 734945 848000 843190 5424070 5541803 40.05 71.0 2
10:29:46 2024-01-23 793105 780920 180955 175793 297764 303070 338468 334653 201676 201344 254241 258319 295878 297205 4869543 5237398 7158062 6912224 1311485 1355654 259510 230739 254645 256832 305962 297239 282363 281817 188959 192026 789147 703713 1626419 1595337 387739 386564 543715 544316 674941 656536 673271 679763 697214 699140 660378 737111 2083775 2199006 1299872 1051837 599084 590973 703795 702025 722020 728138 726815 739277 847463 839034 5345453 5561973 39.95 71.0 2
10:29:47 2024-01-23 790962 781209 181276 175473 297195 302114 340269 335662 201710 201695 258268 258319 297468 299338 4866922 5273106 7187135 6903576 1293332 1352286 260702 230340 253509 256832 306825 297491 281502 282921 188959 191713 775821 713853 1605222 1583630 389394 386564 541408 547080 673915 652728 676293 681693 690615 701218 664281 732258 2075990 2194743 1295446 1060387 600711 588312 706363 706231 718571 723695 732881 735467 840739 838410 5388064 5552594 40.05 71.0 2
10:29:48 2024-01-23 785417 782097 181347 175154 300518 302114 338731 334384 201710 201028 258450 259395 298032 299024 4867549 5207160 7099378 6909324 1312455 1355720 260338 229786 257041 255509 306861 297455 281984 280968 189520 191376 781239 706735 1627494 1603287 389948 384217 543329 540720 669715 658004 676538 677767 696227 706893 658401 732779 2077466 2167083 1299872 1066610 598578 590973 710418 701064 719628 727887 726815 733863 847364 844454 5440614 5561973 39.95 71.0 2
10:29:49 2024-01-23 794877 782060 178741 175749 297969 303070 338695 335662 205364 201730 254977 260024 297924 297234 4870015 5203726 7136021 6931244 1320850 1352578 259510 230396 257885 256832 306249 297888 281865 282055 188959 191678 797318 705726 1630270 1598465 387739 386600 543715 544316 674941 657269 672279 679763 696720 698157 658940 736586 2081921 2194743 1297659 1047732 599005 591264 704192 702061 721509 727590 726815 737810 846262 839034 5350388 5545866 40.05 71.0 2
10:29:50 2024-01-23 791071 782390 181347 175197 297789 302114 338184 334724 205329 201450 255174 259192 297714 299170 4866960 5231754 7191984 6912968 1296324 1352615 259441 230502 257958 255685 306825 297455 280972 281958 188890 192283 774156 713092 1611591 1583630 387739 385099 539458 545463 673915 652665 670302 678764 691139 699176 665697 737111 2077466 2208478 1284381 1058880 600711 588729 704329 708272 720453 724713 732360 737630 837068 840222 5325732 5552594 40.05 71.0 2
10:29:51 2024-01-23 780380 781402 178741 175162 300094 302574 338457 336404 203740 200188 256151 258112 297612 300549 4867035 5226303 7121956 6903108 1307520 1353761 259545 230340 254289 255650 306327 295498 280972 283109 188890 192318 782068 712830 1604810 1595337 388841 383032 542175 545463 670665 653650 675333 673724 691103 703377 660415 731181 2071137 2179404 1306297 1069686 599005 588409 707866 701492 718571 730553 730727 736030 843830 838446 5391477 5552698 40.05 71.0 2
10:29:52 2024-01-23 786690 782060 180991 175197 297973 304458 339423 338272 203740 200223 256080 258112 295532 297414 4867549 5166929 7107965 6911166 1330350 1354688 262825 230774 254289 255257 305864 297246 281436 281887 188924 192096 775821 703212 1642678 1609120 388841 382494 541408 542774 670665 654574 671908 673760 697214 703413 660451 737148 2080779 2183701 1295446 1062654 599939 592756 708405 702025 723628 730409 725781 736554 846262 838374 5349290 5561973 40.05 71.0 2
10:29:53 2024-01-23 791108 781209 181026 175228 297789 304457 339453 337758 203170 200888 255501 258181 296661 299761 4877586 5258110 7192133 6921865 1311485 1351806 258000 230537 254254 255685 306825 297491 279757 283384 188890 191713 755020 706735 1631309 1595337 388491 384217 538315 543159 673561 653127 671908 680727 695242 701218 664281 737148 2082014 2194743 1276390 1054086 603182 585559 705863 706231 722567 726537 727851 737116 838884 839034 5310880 5552594 40.05 71.0 2
10:29:54 2024-01-23 782774 779782 178741 175162 297469 302821 340175 333965 202829 200293 255501 260056 296984 300052 4874906 5280706 7151821 6884350 1291917 1355509 259510 229143 255108 254830 306393 297888 281904 281887 188759 191411 776862 709774 1620091 1593541 389948 383032 538315 544316 669241 652202 675296 677767 690615 703413 664281 728516 2071137 2182424 1291020 1068926 603182 589565 710418 706231 717553 727626 728581 731706 836480 843226 5385247 5552698 40.05 71.0 2
10:29:55 2024-01-23 783297 784136 178811 175512 296394 305820 338042 335617 201643 199944 255412 258112 295086 297414 4864480 5200896 7082817 6903108 1328374 1352503 259979 230340 254289 254830 306825 297622 280972 281887 188924 191411 775821 701709 1625649 1609120 389394 382494 541024 542774 669715 654983 671908 672809 697214 703377 660415 735015 2077466 2173090 1297659 1061629 599860 591882 708405 702061 722056 730336 723645 734423 845662 838338 5367475 5545941 39.95 71.0 2
10:29:56 2024-01-23 792326 785897 178589 175477 296987 302963 337532 336840 201609 200293 254096 259330 295051 297234 4867111 5231679 7156408 6918150 1311485 1352286 258719 230144 253474 255222 305102 297491 280240 281387 188924 190473 777487 702710 1609017 1595337 387739 385406 539877 542774 672927 654983 669316 678801 696227 699808 659443 735015 2077577 2194743 1274224 1051089 599728 585595 703192 702098 720417 725512 724712 737116 842599 839034 5348610 5561070 40.05 71.0 2
10:29:57 2024-01-23 792345 782955 178746 175049 297937 302474 339612 336002 201575 201239 254491 258181 295155 297162 4852928 5263445 7220189 6903576 1298181 1349408 258754 230179 257485 255650 305962 295426 280359 281721 188297 191509 739180 713092 1608543 1583630 387189 384252 538315 543852 672891 651279 669316 676808 689118 697141 664281 733896 2071570 2204200 1304035 1056192 600716 587063 703192 705694 719628 723187 730727 735504 837068 839034 5331885 5570543 40.05 71.0 2
10:29:58 2024-01-23 783897 781960 176807 174896 297973 301972 338325 336840 201575 200293 258633 256647 296107 300488 4865514 5204001 7117317 6899146 1303975 1352286 259114 229992 253864 254865 306861 295083 280544 282678 188297 191713 782068 711809 1601649 1595337 387739 381922 541408 544620 669715 652691 673308 673441 685205 703304 658474 728516 2068194 2176031 1275529 1069686 598578 587159 706363 700997 717553 730553 728618 734983 841370 838410 5409908 5570543 39.95 71.0 2
10:29:59 2024-01-23 786402 783621 178773 175049 297865 304736 338254 336840 201676 200083 258340 257251 297448 297270 4864480 5173487 7087735 6887546 1330350 1352727 259979 230376 253509 254083 306861 295359 280153 281605 188593 191074 763214 702710 1629720 1607977 389398 381887 540641 542005 668767 654054 670952 672736 696720 703304 658940 735015 2077466 2176303 1293715 1061898 598658 592502 707365 699971 720453 729786 722580 734008 843196 840816 5368528 5566738 40.05 71.0 2
10:30:00 2024-01-23 789833 781951 178499 175297 297446 302892 338733 336365 205294 200398 254241 259179 295792 297234 4867952 5254511 7150254 6912486 1311485 1352013 262563 229821 253474 255043 305962 297275 279725 281620 188924 191074 766081 703713 1626685 1595337 387739 384217 538315 542005 671616 652685 669521 678801 693205 698684 663339 736062 2074515 2194569 1293233 1053335 602434 585919 703831 705194 720453 725589 727333 736030 837068 837849 5314742 5556115 40.05 71.0 2
10:30:01 2024-01-23 781224 781956 178685 174739 297158 303910 337130 334001 205434 199770 254277 258078 295584 300276 4864480 5280658 7143688 6884792 1287272 1348769 259510 228717 257994 254865 305030 297888 279266 281423 188297 191109 758298 707746 1650113 1592889 389394 383103 536759 543930 668767 650818 673344 677767 689081 701254 662399 727823 2068194 2176303 1291020 1063146 601043 588729 706363 703626 713967 721643 727851 730630 837068 841265 5406032 5548178 39.95 71.0 2
10:30:02 2024-01-23 783892 783910 178240 175014 296767 302694 338184 334001 205399 200119 254527 257822 297158 295637 4852966 5186871 7032246 6893729 1309650 1351764 259114 228877 253544 254083 305962 295677 280544 279874 188924 190306 759812 703834 1625489 1602282 388841 381922 541024 542390 667785 654610 671327 672809 693205 703268 654080 728480 2068194 2160944 1299872 1063411 596875 585883 707365 699078 716537 726056 723608 730074 845405 842457 5430151 5556115 39.95 71.0 2
10:30:03 2024-01-23 795909 784177 178240 175031 297135 302610 337130 333713 202886 201063 254241 257430 294334 296434 4863551 5172437 7125037 6921865 1317147 1350366 258000 229108 254150 255650 305962 295190 280659 280531 188890 190508 784150 703713 1607870 1595337 386640 384829 541024 542774 673561 652728 668806 676293 693242 698327 655540 732816 2077466 2194939 1293233 1050341 597300 585847 701198 700070 719628 725594 723094 736855 845431 836999 5337677 5574980 40.05 71.0 2
10:30:04 2024-01-23 791760 781956 180920 174674 297973 300283 338218 336365 205224 201028 254241 257857 296107 297018 4864480 5245097 7199640 6903117 1301085 1344752 262784 229992 254509 255257 305962 295109 279461 281852 187740 191411 774156 712075 1602486 1584992 386366 383103 536759 544316 672606 649401 669521 674786 685169 698327 662869 734455 2071137 2206641 1286594 1055747 600580 587063 701198 705158 719628 726537 729816 736293 835147 835857 5306950 5556115 40.05 71.0 2
10:30:05 2024-01-23 780552 782097 181017 174639 296807 303768 337532 334001 205581 200118 258304 256681 296942 299774 4860070 5213327 7103091 6893729 1305876 1352727 258719 229108 257958 254474 306861 293841 280153 281634 187706 191411 772490 712584 1605476 1595337 387591 382494 540641 540756 668767 652691 672279 671533 685133 700196 656004 727410 2068194 2174759 1297247 1064927 595602 586232 705364 700070 715522 731691 727664 734008 838811 841412 5411232 5560526 40.05 71.0 2
10:30:06 2024-01-23 787886 780970 180658 174386 296531 301867 334600 334618 205042 200083 254778 259070 294299 297234 4861012 5155863 7087735 6903108 1328450 1350811 258885 229821 257849 253871 305638 294704 282140 280531 188297 190508 775821 703212 1641185 1606548 387189 380782 539458 540818 667821 653127 668094 672486 693205 701218 656541 732853 2071662 2179331 1286594 1060387 597515 585559 704865 698857 721638 730624 723667 731557 840629 838296 5349276 5558006 40.05 71.0 2
10:30:07 2024-01-23 790630 779559 178238 174312 296228 303035 335609 335890 205007 200118 254728 257464 295526 299351 4858573 5277461 7171664 6912486 1307520 1348657 259614 229143 257885 254652 305962 297622 279761 281620 188001 190808 753382 705726 1629455 1595337 386640 382494 535965 541238 669715 650357 668094 678283 692153 697141 661424 733933 2077466 2188525 1282887 1053740 601470 585919 704655 705059 721638 724598 723497 733715 838219 835194 5291713 5544678 40.05 71.0 2
10:30:08 2024-01-23 781589 782729 177995 174596 297234 301691 338184 333171 201575 200118 252810 258250 298364 296816 4867149 5269192 7143688 6878171 1290946 1349408 262748 228363 254077 253694 305066 295677 278418 281091 188297 190941 770824 709266 1619805 1590627 388841 381922 536343 543544 665825 648905 671803 673797 685205 701290 661388 727823 2062324 2174759 1288807 1065853 597592 586880 708210 705059 715436 726978 727814 729830 834515 842604 5397483 5542124 40.05 71.0 2
10:30:09 2024-01-23 783202 783065 177745 175442 294967 301620 338006 333099 205651 200049 254241 257217 295169 295601 4853117 5170650 7059759 6913442 1322614 1354210 259614 229073 253474 253978 306825 295154 279621 280828 188262 190739 774156 701709 1623139 1607977 387739 383196 538315 540362 665789 653127 669997 673441 694186 701218 656504 730588 2074086 2168547 1298046 1061898 599005 592081 708210 702522 719592 729701 722635 731915 844229 838852 5367475 5556115 40.05 71.0 2
10:30:10 2024-01-23 792893 781472 177750 174639 296358 302644 336868 335890 205224 199770 252702 258250 296358 296751 4858573 5258659 7140282 6913442 1311485 1351503 259979 229599 257849 254404 303817 295525 279231 279839 188855 190271 777487 702710 1606586 1595155 386640 384181 539840 541201 672569 654054 669997 674750 692642 694363 655504 730625 2077466 2191359 1297659 1050698 599005 590328 701161 700990 719592 721215 722635 736330 842120 834089 5345339 5555099 40.05 71.0 2
10:30:11 2024-01-23 787595 781107 177568 174491 298072 299338 336622 335890 204903 200398 252774 257430 296107 297234 4867149 5254399 7188792 6894631 1292620 1349408 257966 229108 254150 254830 304994 295570 279301 282525 188262 190473 774156 713341 1588416 1581381 385253 383032 538278 544316 671616 648905 669997 673724 688046 694363 659407 728480 2071137 2201197 1290460 1057773 599005 583603 701161 703058 716353 721179 729891 734759 832192 836002 5329745 5551134 40.05 71.0 2
[truncated: 162,745 more chars]
