# Supplementary material for: Methods for Estimating the Detection and Quantification Limits of Key Substances in Beer Maturation with Electronic Noses
Source: Sensors (Basel). 2024 May 30;24(11):3520. doi: 10.3390/s24113520 (PMC11175341; doi:10.3390/s24113520)
Supplement: Supplementary file 1 [file sensors-24-03520-s001.zip › Data/Acetaldehyde/raw data/Day 1/500ppm5.txt]

Time Date R01 R02 R03 R04 R05 R06 R07 R08 R09 R10 R11 R12 R13 R14 R15 R16 R17 R18 R19 R20 R21 R22 R23 R24 R25 R26 R27 R28 R29 R30 R31 R32 R33 R34 R35 R36 R37 R38 R39 R40 R41 R42 R43 R44 R45 R46 R47 R48 R49 R50 R51 R52 R53 R54 R55 R56 R57 R58 R59 R60 R61 R62 T01 H01 Phase
10:36:00 2024-01-23 723803 713284 213539 210067 342163 351496 377968 373129 240007 236367 288504 295160 330723 332795 4446041 4720112 6864813 6650144 1247703 1289303 315845 279929 297464 297174 349139 339727 325756 329506 225666 225910 742912 699831 1594140 1555852 471463 468742 681818 684556 859752 839381 895042 899929 944707 966381 928836 1023094 2278183 2421802 1328720 1147340 751029 737397 891910 894411 948743 957524 978093 988827 1116044 1121558 5256198 5393156 40.05 70.5 1
10:36:01 2024-01-23 714424 714470 212776 210218 342897 348434 376421 374258 239764 235602 290241 295302 329635 333469 4445909 4731426 6848415 6678586 1255289 1289313 317092 279925 297500 298111 347040 339542 329253 329510 225666 226103 743469 702710 1597572 1562889 470718 466889 680851 682615 856099 841768 898274 897264 939156 955651 931548 1032393 2286333 2405094 1295201 1140449 748104 735830 894779 891406 943582 958537 982433 987345 1114461 1118831 5224208 5407768 40.05 70.5 1
10:36:03 2024-01-23 716297 712894 213887 209521 344874 349415 376084 373688 238085 236142 288613 297077 329902 333217 4445909 4759592 6826624 6668639 1269175 1289277 315113 280351 297536 297658 350723 337681 327764 329738 225666 225561 736278 701317 1605438 1565111 473400 467882 682786 686729 856099 836967 897730 901981 940994 957534 934271 1032393 2290733 2406801 1322786 1141262 745444 737921 900207 889875 938833 955570 983163 990237 1106824 1117248 5168527 5414628 40.05 70.5 1
10:36:04 2024-01-23 717592 711314 214219 209750 342861 349558 376528 372149 241978 237728 288432 296063 329635 333126 4446662 4756383 6789323 6649989 1266498 1291181 315148 279925 297572 295862 349738 340024 329413 329773 225666 225561 746354 702323 1601698 1562079 473400 465930 682786 687739 855492 836967 894180 902269 939563 957534 934271 1035137 2290733 2406801 1344073 1141649 745444 737930 901438 890994 938204 955642 986001 993625 1106639 1119148 5141209 5395763 40.05 70.5 1
10:36:05 2024-01-23 719363 711460 214393 209187 343042 349594 377410 373424 242112 237239 288577 294155 330170 333073 4442739 4773258 6813195 6640503 1253781 1291218 317092 279429 299292 296724 349420 338156 328454 327750 226942 225910 737612 707746 1587457 1553643 472392 465930 681818 686729 854886 833270 899556 905029 939192 956857 929015 1035449 2286333 2406529 1342154 1149795 746506 736971 902441 887815 938922 958537 986496 995940 1109971 1115521 5153843 5398494 40.05 70.5 1
10:36:06 2024-01-23 711988 710953 214112 209632 342934 349594 377697 372875 238424 237099 288694 295933 329902 333433 4445909 4779310 6820739 6631088 1253538 1294039 317092 279464 299292 296517 348648 340024 327499 328246 226942 225945 735765 707240 1587077 1556053 473400 468427 682786 686729 855492 834561 894180 902307 939563 957534 934308 1035449 2293993 2409140 1320903 1144077 745444 737176 903839 890397 940966 961598 988057 992989 1109897 1117138 5160357 5406023 40.05 70.5 1
10:36:07 2024-01-23 718339 713008 214397 209187 343042 349630 377410 372684 241978 237607 288613 294360 330205 332856 4443927 4775033 6813195 6650371 1266498 1291218 315845 279890 297248 300575 349738 338191 327764 329239 226942 225561 736731 703330 1597732 1558457 473400 467772 682786 687505 855492 834561 899720 903939 939655 957534 934308 1035449 2290733 2412595 1320903 1146976 745646 737810 902479 890508 939665 960237 988763 994407 1108493 1118039 5162725 5411914 40.05 70.5 1
10:36:08 2024-01-23 717328 713451 214112 209187 343042 349666 377697 373202 241978 237642 288613 296206 329902 333126 4445909 4775033 6801365 6649882 1261990 1290092 316101 279925 299328 296552 350477 338191 327799 328742 225666 225212 742912 705726 1585179 1558457 473400 466622 682786 687702 855492 834561 902581 905866 940230 957534 933608 1035486 2294951 2413962 1300424 1141262 745646 737921 902479 891775 941003 962961 985964 991686 1107979 1118648 5170726 5411914 40.05 70.5 1
10:36:09 2024-01-23 718302 711487 214397 209148 343006 349594 376528 372421 241978 237642 288581 294394 330170 333090 4448936 4775033 6808701 6649882 1262095 1291144 315148 280122 297212 297910 350477 337681 327799 329738 225666 225404 750059 703050 1613257 1562889 473400 467882 684241 688517 855492 837004 899720 903939 937793 957534 935654 1037981 2299393 2410740 1345992 1142891 745646 740019 901047 890508 940202 955606 986496 994557 1108493 1118831 5164044 5402535 40.05 70.5 1
10:36:10 2024-01-23 718378 711533 214393 209174 343042 349630 376564 372675 242048 237274 288617 295962 329902 333397 4445909 4775033 6803849 6640607 1259296 1291011 317057 279694 299999 297730 349702 337681 327764 328476 227263 226295 735765 707240 1588216 1556958 472728 466622 682786 687739 855492 834524 899720 907537 940713 959227 931475 1035062 2294484 2411242 1320903 1143707 745444 737921 899915 889476 941003 961048 987480 993139 1110159 1119937 5158322 5402535 40.05 70.5 1
10:36:11 2024-01-23 718339 711528 214393 209152 343042 350405 376564 372684 242013 237607 288613 294394 329671 333361 4452111 4763638 6808701 6635864 1259296 1291144 316579 279530 299787 299751 349666 337681 327764 327750 226942 225945 739119 707746 1599197 1557352 472137 468354 682786 688517 857190 837270 902165 904693 939544 957497 931438 1038019 2294484 2414307 1322786 1144077 745444 739485 901762 890605 939536 955606 988057 993848 1107745 1118039 5155750 5402643 40.05 70.5 1
10:36:12 2024-01-23 716815 711492 214401 209178 343042 349630 377661 373202 242013 237274 288698 294583 330170 333361 4445909 4773258 6798648 6649882 1259296 1292854 317128 279740 299002 296759 349702 338156 328489 327750 226942 226295 742019 707746 1599622 1555852 472728 469876 682712 690423 857800 836080 900840 906473 942903 957388 932991 1039961 2290733 2406801 1319020 1150614 746576 737921 903358 893687 939536 959217 986001 993713 1109622 1117248 5145233 5393156 40.05 70.5 1
10:36:13 2024-01-23 712050 709917 214401 209213 343042 350405 377697 374149 241978 237274 288649 295718 330205 333433 4442739 4757017 6827405 6631088 1249970 1290228 317128 279074 300035 299523 349666 338227 329253 328742 225666 226295 742019 707468 1614729 1557634 473289 469876 682749 689346 857241 836675 902771 908945 941890 955579 928836 1039961 2288849 2406801 1320903 1150614 748637 737921 902718 892074 939536 957524 986038 993713 1110961 1117248 5154638 5393156 40.05 70.5 1
10:36:14 2024-01-23 713525 710419 214401 209226 343042 349666 377432 372578 241978 237239 288649 294139 330170 335392 4452111 4777327 6846109 6649882 1248154 1291011 318498 279604 300429 297486 349702 338227 329787 328246 227263 226788 736219 710790 1587129 1556958 473400 469210 682749 689932 858448 836675 899683 906510 941926 958706 930154 1041446 2287960 2409021 1320903 1150614 748104 738018 902441 889183 939536 959217 986038 994457 1112057 1118039 5140945 5394921 40.05 70.5 1
10:36:15 2024-01-23 713350 711492 214393 209802 343042 349630 377733 373172 241978 237274 288748 294360 330170 335392 4448936 4786131 6846109 6649882 1249043 1291181 318534 279499 299787 299523 349451 341399 329501 328990 226942 226226 735765 710511 1584764 1556958 473400 468877 682749 689494 857314 834561 900690 907537 943261 957534 928836 1040955 2289105 2393620 1320903 1152556 746050 735830 901438 894683 940870 956848 988962 996657 1115772 1115667 5180847 5402535 40.05 70.5 1
10:36:16 2024-01-23 714266 709374 214065 209218 343006 348505 376564 373732 242048 236873 288685 295942 329671 336212 4445909 4818595 6854600 6650144 1246851 1291011 318803 282121 297216 299946 349415 339469 330411 329595 225666 226858 728969 709774 1587860 1553643 472728 467220 679850 687407 860362 835708 898274 907003 944840 957497 928836 1041484 2289105 2389058 1319020 1150063 745975 735830 901438 894683 940202 956500 988962 995202 1115252 1114090 5184550 5402535 40.05 70.5 1
10:36:17 2024-01-23 714364 710455 214061 209842 343042 347492 376264 373732 241978 236542 288685 294394 329173 335464 4445909 4807990 6864373 6640645 1248133 1292938 319734 281922 300429 299378 349558 338695 329644 329595 225666 227369 736683 709495 1592091 1549237 473289 467882 678888 687505 859789 836374 896770 905866 946754 956857 929015 1039999 2289105 2379141 1374778 1153376 744384 732636 904036 898613 936802 954822 988962 998152 1118519 1114878 5170731 5402535 40.05 70.5 1
10:36:18 2024-01-23 719370 710957 213760 209807 345470 349067 374275 373732 242387 236542 288685 295993 329671 333397 4442596 4831382 6872990 6650492 1242232 1290937 318169 280211 297428 297658 351393 341473 327198 331776 225666 226365 737669 706363 1629538 1552540 474074 468706 678888 689654 864073 833897 893096 907799 950117 957534 927036 1034675 2289105 2397581 1322963 1159966 748637 733155 902553 898644 940870 954822 984537 1001038 1122076 1120729 5197953 5411914 40.05 70.5 1
10:36:19 2024-01-23 724491 710450 214397 210312 342451 351254 375999 374065 241639 237274 290801 292622 330938 332351 4452111 4777364 6924793 6659690 1227663 1292976 318615 281723 301280 297659 348648 339250 327728 330522 225666 226330 740569 710790 1607593 1560489 473400 468850 679850 689802 864686 834561 893096 907612 949933 961130 927036 1031659 2284707 2397031 1317206 1161622 749785 733711 901800 898607 940870 952056 985239 1001038 1123668 1120729 5197953 5402643 40.05 70.5 1
10:36:20 2024-01-23 722974 710450 214393 210175 342728 350723 375999 373208 238424 237274 290467 292622 330938 332387 4442739 4789546 6922923 6650257 1227786 1290788 318534 283756 300496 299233 348613 339250 327728 330773 225666 227033 736731 711061 1580450 1540017 470718 468814 678888 685721 863425 838191 894405 903939 946896 962524 925062 1029113 2278220 2399983 1334477 1162675 752385 734793 902995 898607 944924 954147 982433 1000325 1125264 1121631 5218522 5408054 40.05 70.5 1
10:36:21 2024-01-23 722502 710450 213729 210494 342970 351218 376564 375489 242048 236542 290837 295024 330938 332856 4449819 4784471 6941734 6659261 1226834 1290092 319393 279464 299751 298130 347599 338227 330383 331131 225666 226840 740569 709037 1598052 1540017 470718 468778 678888 685721 862202 839381 894494 901628 949896 963885 925062 1032105 2279839 2399983 1332558 1162675 752923 733748 900859 898644 944924 946664 982433 1000325 1125264 1121631 5231679 5402535 40.05 70.5 1
10:36:22 2024-01-23 719439 710419 213539 210214 343006 350688 375435 374328 242083 236142 291042 296242 329920 333145 4439812 4762243 6912411 6659979 1229425 1287887 319759 279613 297104 298493 347599 338227 327799 329809 225666 227738 740144 705222 1601730 1544397 470718 468376 676968 684556 865913 839381 890485 901342 951105 965967 926377 1029585 2278661 2394182 1342154 1157201 752385 730574 894558 899706 946653 953438 979637 994457 1127921 1124809 5267505 5402535 40.05 70.5 1
10:36:23 2024-01-23 723833 711492 214242 209842 343042 351218 374310 373916 240437 236993 290100 294256 330063 331238 4452521 4748023 6886144 6668639 1248480 1291218 316136 280814 297536 297694 349702 340313 326776 329809 225666 226295 737612 698313 1592862 1553643 472728 468850 682786 686017 860945 841768 895829 899729 949444 964629 934308 1026198 2281460 2421531 1326801 1147340 753683 737921 894816 896590 950090 955642 979637 990786 1117961 1126403 5239288 5398691 40.05 70.5 1
10:36:24 2024-01-23 714028 711264 213060 210280 344760 349343 377446 375318 239764 235672 290991 296103 330027 335283 4442868 4708556 6829550 6678018 1257119 1291218 317092 279938 297608 298598 347599 337717 329537 329239 225666 226330 732906 702710 1599533 1565111 472057 465567 682786 684556 857923 844053 902581 898717 943297 963240 935637 1034675 2287960 2406356 1337853 1140827 749705 737921 897361 894683 944643 955642 984599 991686 1115252 1120766 5211072 5387541 40.05 70.5 1
10:36:25 2024-01-23 716534 713023 214116 209728 345958 349451 378237 373994 239078 237099 288504 296075 329902 333397 4439571 4750237 6807698 6649882 1268270 1289350 316136 280814 299229 296759 351326 338227 328755 330773 225666 225945 748006 701317 1605438 1565111 474411 467351 686145 689313 857923 839381 901716 905066 940991 955651 936968 1039999 2296738 2409787 1322786 1146523 746721 737944 904852 892111 940870 961121 988962 994970 1109622 1117494 5142152 5407806 40.05 70.5 1
10:36:26 2024-01-23 716571 711934 214929 209702 342925 350508 378691 374258 242182 237808 291016 294429 330241 333217 4445947 4773930 6801252 6640645 1264003 1290946 317092 279934 300496 297244 350513 339012 328295 328778 226942 226295 740053 705726 1587457 1558457 473400 467351 683542 689838 857314 836732 898109 904954 941224 955615 932916 1038479 2290733 2407433 1322786 1152282 748637 738188 903358 894683 939628 955606 988221 996694 1112845 1119148 5156914 5400712 40.05 70.5 1
10:36:28 2024-01-23 714535 711893 214889 209702 343033 349630 378547 372091 241978 237798 289126 294394 330170 333397 4443256 4765708 6794228 6640503 1259296 1291218 317128 279074 300185 296794 349738 338227 328755 328512 226942 226295 735765 707746 1610156 1555852 473400 467351 684098 689313 857314 837004 901075 907537 941926 955579 931551 1038479 2287217 2409176 1320903 1150614 746586 737459 903358 893414 940202 955678 987480 1000181 1113093 1120739 5146366 5405195 40.05 70.5 1
10:36:29 2024-01-23 714028 711399 214401 209700 343033 350400 378691 373172 242147 237843 291016 296242 331063 333469 4439571 4784592 6822540 6631088 1249970 1290909 318052 279499 300745 297244 350266 338227 329520 328778 227263 226295 743469 707746 1608275 1556248 473400 467351 682786 689802 857923 836732 898896 907855 943334 955615 932252 1040741 2289105 2395881 1322786 1153102 748104 736875 903999 894683 942346 957379 990885 999541 1115933 1118002 5172685 5398282 40.05 70.5 1
10:36:30 2024-01-23 713520 710413 214781 210312 343042 349103 377446 374328 239693 237501 290390 294429 329707 336450 4439571 4808290 6850300 6649882 1244186 1287449 319087 279694 300228 297279 349738 339542 329858 329506 225666 227385 742568 707746 1592027 1552540 472179 467551 681546 687289 860399 837004 894180 904954 946754 955579 928873 1040211 2288849 2387402 1376697 1153376 746506 735610 905052 899892 942875 957452 991710 1000926 1119143 1115521 5170764 5401299 40.05 70.5 1
10:36:31 2024-01-23 712001 711228 214401 209868 342749 349343 378532 374293 242352 237571 290653 295010 331170 336413 4436531 4792965 6830198 6640569 1253538 1291181 318052 280157 301170 297624 349702 338191 331791 329239 227584 226295 743469 707746 1588216 1557634 473400 468340 684727 689765 857923 837866 903867 908444 943261 955579 931548 1040703 2290733 2397581 1338316 1154809 749927 737736 903652 896479 942344 959931 990885 999504 1116044 1118831 5164035 5393156 40.05 70.5 1
10:36:32 2024-01-23 713520 713187 214604 209833 343042 349558 377697 374293 242182 237607 288910 294360 330170 336450 4436254 4793840 6835403 6640503 1248117 1289240 318498 279999 300460 297624 349702 338191 329751 329204 226942 226330 730941 707746 1608121 1553643 473400 466915 683215 689765 857923 836967 902358 908444 944671 960247 931548 1041446 2292119 2416021 1322786 1153902 749705 738008 904903 895689 942344 960201 988813 998695 1112809 1122333 5140945 5402361 40.05 70.5 1
10:36:33 2024-01-23 712507 710930 214401 209960 344982 350405 378835 373732 242147 237808 290436 296975 331135 335428 4445909 4776766 6820739 6640532 1255327 1293776 317092 279925 300672 297416 350194 338227 329253 329239 227584 226295 746369 707240 1601217 1558457 474411 468706 684727 690291 857923 838191 902209 908945 943297 960247 936321 1042952 2294484 2413645 1324670 1148203 747782 741071 905052 892038 940870 961121 990885 997364 1111983 1118831 5152590 5400860 40.05 70.5 1
10:36:34 2024-01-23 713087 711414 214397 209802 343042 350652 378835 372910 239093 237607 288910 294429 330205 333361 4442739 4756868 6809052 6640597 1249970 1289277 317128 279995 301280 300884 349702 338227 329217 328778 227263 226261 734336 707746 1587171 1555852 473400 467974 682786 688751 857923 835744 901716 908259 945586 960100 934123 1039811 2294484 2415908 1324670 1146976 746576 740019 904370 892074 942307 961085 988925 994420 1112228 1119901 5152590 5393156 40.05 70.5 1
10:36:35 2024-01-23 714171 710957 215005 209187 343042 350652 378532 372021 242182 238010 290354 296206 330170 333397 4436531 4773258 6801365 6640597 1262890 1291011 317057 279890 300247 297209 350723 338156 328755 329239 227263 226295 740053 705726 1580251 1557163 476438 469610 685214 689802 860285 842054 905458 906666 944243 962970 938931 1040553 2299393 2411932 1307819 1141262 746506 739978 901084 891707 944924 963876 989394 993102 1116044 1121558 5184851 5404717 40.05 70.5 1
10:36:36 2024-01-23 718929 711492 214845 209807 343042 350122 377697 373506 242083 238010 288725 295286 330205 333361 4442739 4763972 6799349 6640503 1259296 1291181 317128 279995 300708 297436 350723 338227 329448 328742 227584 226805 734336 707746 1596933 1556958 474074 471211 685664 691901 860285 838463 904708 909090 945025 961607 935489 1040703 2293993 2416021 1304122 1149795 748637 740116 904370 891596 940870 955642 988887 996657 1112574 1118831 5133525 5393156 40.05 70.5 1
10:36:37 2024-01-23 713247 711455 214849 209802 344982 351218 378871 373434 242352 237974 290463 297185 330902 333433 4445909 4768238 6822916 6650371 1249970 1291011 318498 279890 300708 299523 350723 338976 329751 332510 227423 226998 742019 707746 1634647 1557634 474712 470543 684241 690423 857886 838463 903416 909090 944634 955615 931585 1041207 2299805 2406801 1320903 1151081 750776 737921 904408 894683 940870 955642 988925 997367 1112845 1118247 5156273 5393156 40.05 70.5 1
10:36:38 2024-01-23 712013 710414 214401 210308 343042 349630 378835 376383 242147 237974 288725 294394 330205 335938 4430656 4771727 6808701 6631088 1249970 1289277 318052 279995 301280 300370 349702 338227 329484 328778 227906 226788 731477 708621 1586654 1557634 474074 470543 684690 690362 857849 838463 902321 907169 943965 960780 933534 1041446 2290733 2397544 1326553 1151699 748637 737930 904408 897338 940870 955534 991785 997404 1115772 1118831 5163330 5400860 40.05 70.5 1
10:36:39 2024-01-23 712234 709406 214401 209802 343042 349558 377697 374293 242387 237607 290805 295080 330170 335938 4436531 4799811 6846109 6640503 1246851 1290092 319499 279890 297248 299523 350225 340359 330500 330219 227227 227598 741096 709774 1588562 1553205 474074 467932 682265 688714 861623 838191 900728 908832 947426 955579 930888 1044274 2290733 2383536 1422907 1153376 745975 735396 905015 896968 940202 957524 991785 1001038 1118790 1117248 5163136 5393156 40.05 70.5 1
10:36:40 2024-01-23 716642 709411 214206 209842 345958 349031 375100 376383 242048 237607 290413 298023 329671 333469 4437004 4809203 6855461 6631050 1245398 1287413 319983 282520 299038 301080 350225 339987 330143 330630 225666 228111 738154 709495 1579643 1553643 473400 467882 679850 688480 862774 839381 897093 908945 949444 957315 930191 1041692 2290733 2384975 1356686 1153376 746506 734788 905052 898607 939536 957524 991785 1001038 1123397 1118831 5164044 5393156 40.05 70.4 1
10:36:41 2024-01-23 717321 710414 214366 210161 343458 351465 375399 373172 238119 237274 288685 297915 331170 332351 4442739 4819686 6877496 6621746 1241856 1292854 318768 280638 300066 297658 351182 340134 330076 332333 226942 227563 735765 709774 1596605 1548308 476103 468814 680332 691835 866528 836967 895531 909817 950359 955615 928141 1038203 2292362 2397581 1322963 1158856 749705 733752 904036 902584 942875 956848 986038 1003936 1125264 1121595 5192260 5402535 40.05 70.5 1
10:36:42 2024-01-23 723289 709411 215005 210347 343006 351821 376564 374030 242013 238080 290390 295267 331636 332387 4445909 4794292 6911573 6641005 1232498 1292976 318874 280691 301664 297970 349523 340134 328720 331740 225666 227509 731477 712830 1589355 1540017 473400 471539 682301 690633 867143 838191 895717 908945 954063 965284 927695 1034675 2284707 2403389 1324882 1164331 752385 735835 903084 899632 944924 956172 985300 1001536 1124658 1124809 5203402 5400860 40.05 70.5 1
10:36:43 2024-01-23 721744 708837 214401 210908 343006 351749 376564 374293 242352 237274 291696 293915 331170 332856 4436531 4770866 6924793 6650257 1228872 1292686 320290 282121 300672 298598 348613 339763 328489 330487 226906 227668 742019 709266 1586229 1540017 472392 468814 678888 686729 865299 841768 895829 904954 952415 965967 927695 1032119 2281460 2397581 1313370 1160514 751208 733716 899915 903741 947361 954822 981733 998189 1132838 1126403 5275036 5402535 40.05 70.5 1
10:36:44 2024-01-23 725079 711492 213879 210499 343042 351218 375100 372946 238650 236507 291042 294394 330938 332856 4436531 4756059 6902443 6659690 1231038 1289303 320019 280435 297572 299051 348362 339727 328755 331776 225666 228092 746116 704719 1598423 1546592 472057 468778 678888 685529 867143 842425 893732 902621 956891 966650 928836 1032105 2281460 2397143 1320903 1156665 752923 733260 898283 902232 950090 956172 982433 996657 1130358 1127999 5258099 5402258 40.05 70.5 1
10:36:45 2024-01-23 723554 713040 214393 210436 344739 351821 375963 371760 238153 237239 291248 294840 331170 331346 4459956 4766448 6894259 6659261 1241343 1289658 317946 281176 297176 300479 349702 338976 330852 332531 225666 227544 739119 700314 1617707 1549237 472728 468742 679850 686017 867143 843729 895717 901305 953839 964629 931622 1031828 2287960 2397031 1320903 1151081 751928 733716 894595 902584 950090 955606 981033 995240 1126288 1129004 5235548 5402535 40.05 70.5 1
10:36:46 2024-01-23 722506 711492 214242 210170 342970 351857 377697 371795 242458 237239 291248 296242 331924 334216 4446160 4710488 6846109 6659979 1251309 1289277 317092 280779 297248 298493 350759 341068 328259 330773 226942 226295 733912 700314 1589458 1553643 472728 471539 684062 686729 862202 842965 898368 903298 948345 970158 936968 1030596 2284707 2424969 1315253 1147340 755944 735982 894595 894351 952791 961121 984537 995048 1120413 1127999 5235548 5393156 40.05 70.5 1
10:36:47 2024-01-23 714028 713284 213689 210939 345470 349630 378266 375850 240775 236261 291599 295834 330063 336067 4443088 4734066 6841485 6678018 1260289 1294817 318534 280897 297897 299505 349738 338227 330536 330773 225666 227033 722638 698313 1607152 1565425 473400 466622 682786 686505 860399 844127 902358 902621 946754 965284 936627 1038479 2290733 2406801 1335969 1140833 748637 737930 901800 897338 946268 963644 988183 993848 1116044 1124014 5205314 5393156 40.05 70.4 1
10:36:48 2024-01-23 715490 711524 214849 209886 345813 350436 377446 373729 238051 237869 290209 295869 330027 333289 4436254 4761430 6798648 6640503 1262890 1291181 319033 280351 300842 297694 351573 339214 329253 329773 227263 226261 741483 706735 1591873 1558457 474749 468742 686639 690817 857923 838786 902060 909481 944400 955687 934972 1041484 2293993 2412595 1324670 1151699 750493 740019 906334 894461 943545 955642 991785 1000181 1115252 1119110 5152590 5388795 40.05 70.4 1
10:36:49 2024-01-23 712322 712443 214786 210394 344901 350544 378727 374221 239764 237833 291246 296933 331170 335866 4433367 4776489 6828153 6631124 1246342 1289042 318697 279995 301280 297729 350477 338227 331287 329773 226942 227350 739119 709774 1586327 1553643 473400 466951 682786 689802 860399 839109 902358 907848 947426 961130 932916 1043993 2290733 2388361 1386819 1153102 746506 736875 903999 899892 942307 957524 993909 1001038 1118790 1118039 5170792 5404872 40.05 70.4 1
10:36:50 2024-01-23 712470 709730 214746 210056 342934 349415 380391 375274 238119 237571 290896 294840 330170 336707 4436531 4759477 6815695 6640503 1251999 1291181 319723 279925 300610 297729 351326 339489 330786 329809 227263 227033 742019 707746 1584050 1553643 474074 467315 684690 690817 860399 838786 904510 907848 947155 961094 933645 1043213 2290733 2393620 1324670 1153376 746721 738188 903764 898502 943545 955606 994618 1000699 1118753 1115057 5175942 5401333 40.05 70.4 1
10:36:51 2024-01-23 712433 709619 214290 210359 345913 349031 377733 375453 242423 237360 291658 295251 330134 336486 4443088 4808926 6864813 6649882 1244186 1289005 320019 280316 300247 298389 350759 340265 331287 330808 225666 227773 739625 707746 1594482 1553643 473400 465930 680851 689276 862165 839109 894217 908832 948272 955615 931514 1043213 2290733 2386667 1374778 1155567 746506 735830 907896 899632 939590 957524 993909 1002242 1127204 1120234 5169393 5400712 40.05 70.5 1
10:36:52 2024-01-23 714461 710676 214397 210170 343489 350688 378431 374221 238119 237239 290390 296132 330205 333289 4436531 4835836 6862860 6631124 1245036 1289313 319051 280666 301011 298598 351857 338227 329217 332819 225666 227385 736219 706230 1603945 1549237 476634 468742 681546 691835 865913 838191 897093 911865 951068 955687 930191 1041484 2292119 2388361 1351749 1156665 748637 734875 907635 902269 942307 959217 993013 1006050 1125153 1122007 5170460 5392277 40.05 70.4 1
10:36:54 2024-01-23 719707 711451 214790 209553 343458 351893 376564 373732 240437 237904 288685 296868 331636 331381 4442739 4803565 6887957 6631124 1238362 1289277 319051 280779 299461 297659 351857 340277 327764 332783 225666 227385 740569 707746 1604347 1549237 475956 472241 681818 691835 867143 838191 895364 910499 953127 963921 931585 1035486 2290733 2403109 1321044 1164331 752923 736778 903541 902009 949050 957452 988057 1006769 1130068 1127134 5202426 5407768 40.05 70.4 1
10:36:55 2024-01-23 723293 710382 215005 210530 342997 351713 377676 373768 242013 238045 291824 296343 331636 332892 4442739 4775747 6906648 6645618 1225961 1289277 319016 279925 301754 299946 349702 339763 328791 331776 225666 227385 742019 710790 1624027 1540017 472728 471539 682514 689802 867143 839381 897634 907154 953163 966650 926170 1035449 2282727 2405094 1313370 1166607 755078 737736 903764 903629 948964 956738 988057 1006769 1129557 1127999 5201543 5408054 40.05 70.4 1
10:36:56 2024-01-23 723293 710418 214924 210863 343042 351785 376600 374364 242013 237843 291913 293950 331636 333126 4439571 4775474 6927493 6640503 1227707 1289042 318768 279925 301061 298598 348684 340038 328755 331543 225666 227033 742019 709774 1579175 1540017 472175 471539 680851 689313 867143 841496 898391 906244 953163 966650 927473 1035449 2285586 2408813 1313370 1165715 755295 737361 903764 905029 948926 957524 985263 1001573 1127123 1129196 5227941 5407768 40.05 70.4 1
10:36:57 2024-01-23 721241 711492 214401 211037 343042 351785 377410 375489 238153 236908 291939 294394 331170 333397 4430205 4746701 6907205 6659261 1231191 1287413 320764 280017 300016 299051 349175 339250 329253 331812 226782 228092 740144 705726 1606376 1549237 473064 468778 680098 686505 869028 844962 895192 902269 955264 968520 934321 1036423 2290894 2398558 1322786 1155550 754538 733528 900253 903902 950090 957524 983610 997690 1127921 1127410 5237018 5402535 40.05 70.4 1
10:36:58 2024-01-23 723293 711533 214397 210534 343033 351929 378266 372056 238188 237274 291284 295080 331636 331346 4423995 4701568 6845696 6640503 1251309 1287449 317092 281242 299364 298598 350266 341068 328755 330808 226942 226330 742912 700314 1608859 1556248 472137 472277 685588 687776 864686 843692 896760 904730 949970 974897 939637 1032030 2290048 2429787 1327053 1152256 755832 740888 898637 901409 954386 955642 979637 995202 1125600 1130747 5235548 5383815 40.05 70.4 1
10:36:59 2024-01-23 715490 711528 214393 211194 343037 351501 378713 372911 238153 237642 292145 292656 330938 333217 4427152 4678447 6817299 6650333 1251309 1287449 317128 280779 299229 298633 348648 340277 329822 329809 227584 227033 738624 702710 1586948 1555852 470718 468850 685840 686017 864039 848379 903379 901158 950117 972137 939637 1036499 2283100 2425241 1332203 1145707 755078 741686 897139 894388 952115 962924 988925 992065 1118827 1126403 5213997 5389310 40.05 70.4 1
10:37:00 2024-01-23 713520 711533 214065 210534 343484 350441 378302 371795 239416 237642 290390 296250 330241 333469 4436531 4736692 6798648 6649882 1268270 1291218 316136 281439 300284 301096 351893 339214 329787 331310 226942 226365 736278 700314 1599478 1565183 476103 470543 688632 693382 861586 842965 901949 908757 944524 964335 940768 1041729 2298371 2418112 1322786 1147340 749705 740705 908931 894683 944643 962515 991785 1001038 1116044 1121860 5150958 5398682 40.05 70.4 1
10:37:01 2024-01-23 711313 711528 215005 210525 344982 351537 378979 374926 242119 238080 291284 295767 331170 336365 4436531 4761456 6801252 6621625 1252036 1291218 319759 279890 301170 298389 351290 340038 331825 329809 227423 227711 740569 710434 1601818 1557634 475764 470209 685701 691687 862198 839271 901270 912732 948770 962524 934308 1046590 2293993 2390789 1326553 1156375 748637 737139 904036 898354 944924 955678 993848 1002943 1121244 1117494 5173449 5389310 40.05 70.4 1
10:37:02 2024-01-23 713345 710491 214786 210499 343458 349666 375999 374328 238119 237642 291079 297113 330170 336310 4430205 4818683 6873251 6607389 1240732 1287449 319051 280779 300247 298146 351893 342407 328259 333036 226906 228200 736219 706363 1622138 1552930 477121 468706 681781 693199 867106 838191 898302 911568 955531 963168 931313 1039999 2291681 2394182 1324670 1159140 749705 735830 907896 903902 943582 957524 991078 1002504 1125264 1121823 5182855 5404198 40.05 70.4 1
10:37:03 2024-01-23 723585 710948 215303 209837 343042 351893 377166 373768 238153 238783 290427 294874 331636 332122 4430679 4794596 6872990 6626395 1238362 1288399 319087 280875 300496 298108 351677 343419 329003 333180 226942 228081 740569 707378 1654982 1553205 476103 472575 681818 691835 869028 839658 894254 913629 953912 963921 932954 1039999 2293993 2403389 1324882 1164331 752385 736654 905127 903902 946690 956848 986038 1003750 1130431 1127200 5201666 5393156 40.05 70.4 1
10:37:04 2024-01-23 722209 710953 214621 211194 343042 351857 378266 376618 238188 237526 292182 296242 331636 333469 4433783 4756943 6907481 6650781 1227707 1291011 320515 282720 302133 299155 349558 342820 329413 331668 227263 227598 742019 711300 1600173 1539745 473064 471575 681707 689838 867143 841270 897093 908832 955942 964629 928601 1035486 2281460 2403389 1315253 1164331 755832 736971 902441 903592 950090 954822 983163 1001573 1134484 1129041 5267505 5402535 40.05 70.4 1
10:37:05 2024-01-23 723756 711528 214242 210534 343042 351785 375999 374364 238849 237239 291284 294840 331170 333203 4421164 4749105 6919878 6650492 1230988 1292854 320847 279820 300599 301220 348996 340134 329644 331597 226942 228260 731477 707746 1591715 1548308 473064 468814 680369 686766 867143 844164 896994 907537 956620 964665 928873 1033938 2284707 2397581 1342154 1161022 754756 734941 901438 909324 949416 954822 984537 1001076 1134484 1127446 5254024 5380764 40.05 70.4 1
10:37:06 2024-01-23 723585 712531 213849 210534 344982 351821 375435 372091 238884 237109 291828 296975 331636 332387 4430205 4750445 6886144 6669425 1245420 1289303 317022 281530 297428 301220 351290 339250 327799 333595 225666 226753 742019 698313 1586349 1553370 473400 473224 682749 687482 867143 846161 898274 903939 953163 964629 936968 1032105 2287960 2406801 1319020 1152256 752923 737397 899915 901231 951632 955570 983835 998115 1127958 1131606 5229883 5393156 40.05 70.4 1
10:37:07 2024-01-23 722724 711492 214401 210490 343042 353920 378532 372056 238119 237607 291212 296170 331869 334894 4427152 4701568 6860051 6650257 1250778 1289265 316987 281636 299999 299505 350759 340277 330150 333778 226942 227229 741483 698313 1599788 1556958 474411 473614 684727 687216 867143 846161 900957 903592 950359 971565 936968 1032105 2289258 2423521 1319125 1150614 755832 740108 899275 898644 954861 963876 983835 996345 1125264 1129802 5239288 5383777 40.05 70.4 1
10:37:08 2024-01-23 713298 711451 214143 211185 344982 349630 378871 373137 238153 236958 292145 296134 329885 335938 4430679 4674730 6837906 6669311 1251271 1291181 318017 281269 299708 300370 349103 342333 329787 330773 227423 227210 740053 702323 1598854 1556684 472057 472241 686073 686729 864686 846197 901679 903298 948345 972975 940064 1033901 2287960 2425241 1344073 1146523 754756 738138 899350 897227 955540 965275 988887 994457 1123668 1127374 5227941 5383777 40.05 70.4 1
10:37:09 2024-01-23 715385 711460 214397 210534 343493 350688 378266 374258 238884 237974 291006 297915 331170 333253 4433759 4723335 6842790 6668639 1269355 1291100 319016 282284 297536 299051 351285 341436 330786 331776 226942 227544 732906 698313 1606894 1567677 476103 469100 684727 687739 862165 843729 902023 908184 949444 966650 940805 1041484 2300005 2416021 1330320 1144077 749171 742842 904036 897227 947361 966641 994618 998115 1116044 1124773 5147282 5393156 40.05 70.4 1
10:37:10 2024-01-23 718654 711451 215450 210459 343458 351785 378979 374293 238119 238500 291405 297279 330884 333253 4437056 4756059 6794504 6654739 1266498 1291144 319484 281530 301170 297729 351893 340002 329822 331776 227906 226295 738140 703330 1605969 1558457 476103 468778 687082 691835 862129 841768 904707 910462 947426 963885 936664 1043213 2297259 2416021 1326553 1153376 750776 741754 909187 898502 945596 964593 994618 1002467 1116044 1123744 5145233 5383777 40.05 70.4 1
10:37:11 2024-01-23 713759 710419 215005 210464 345958 351303 378655 377184 240437 238500 291540 295834 330777 335283 4433693 4767400 6801252 6650371 1264323 1290191 317022 281636 300921 299523 351893 339453 329787 331812 227548 226330 736278 702323 1628816 1562889 476103 471271 688055 691835 861623 842965 907626 907848 946047 963921 938030 1044068 2300005 2416021 1328436 1150614 750320 741754 907896 897227 944924 965957 995148 1001038 1116044 1123977 5143171 5398682 40.05 70.4 1
10:37:12 2024-01-23 713362 712433 215270 210726 345776 351533 378799 376383 239764 238607 291103 297561 330992 333289 4439571 4765382 6801365 6640597 1259296 1291144 319016 280779 301810 297659 351821 339763 330482 329773 226008 227033 744919 707746 1580815 1556958 475425 468814 686037 691835 861349 839381 907738 912475 947426 964262 936968 1044700 2293993 2406356 1326553 1155019 750776 738503 907896 897005 945596 961121 994618 1003220 1118753 1121522 5165699 5398282 40.05 70.4 1
10:37:13 2024-01-23 714155 712438 215262 210381 345433 350261 378763 375838 240437 237904 291103 295251 331605 336962 4440137 4756383 6827405 6631124 1249970 1291144 319051 280849 301170 298598 351821 340241 331789 330272 225716 227703 743469 707746 1587487 1555852 475425 468742 684062 691835 861623 839381 903382 910499 949444 965284 935637 1044737 2290459 2394182 1330320 1154197 749927 737921 905127 898644 946268 955678 996480 1003936 1121171 1118320 5168023 5405195 40.05 70.4 1
10:37:14 2024-01-23 714266 710511 214920 210319 346937 350225 378388 375417 238597 237974 291284 295732 330652 336195 4433476 4811722 6854600 6621625 1244186 1291181 320990 280779 299672 299260 351573 338227 331520 332279 226942 228446 742568 709413 1599511 1553643 475205 467974 682786 691344 865913 841768 902395 910499 951068 962220 933608 1044774 2295625 2388361 1372859 1156665 748637 736967 909579 903280 943545 955606 995300 1003712 1126288 1124323 5163060 5395763 40.05 70.4 1
10:37:15 2024-01-23 718344 711928 215227 210499 345268 351821 377130 374328 240775 237763 290359 297232 331636 332351 4433367 4810400 6887957 6621469 1238953 1291144 319759 281207 300138 300158 351893 340792 328755 332969 225666 227738 737669 706735 1662837 1551438 476095 472945 682786 693802 869645 839381 898095 911568 955228 965284 931585 1040955 2295625 2407415 1324882 1165160 752923 738018 905052 904235 947361 959217 990885 1008133 1133249 1130399 5212582 5402535 40.05 70.4 1
10:37:16 2024-01-23 722237 710414 214393 211189 345288 351496 378230 377163 238153 237642 293410 295181 331170 333397 4436531 4753489 6912411 6659381 1229425 1288386 320990 280880 300642 300647 349702 339727 329787 332279 226942 228446 741637 706735 1613781 1544397 473400 471575 681818 687739 870882 844925 897634 907799 958253 970195 931548 1035412 2286333 2403389 1322786 1159966 755832 735918 902136 907275 954386 959217 985239 1003861 1134410 1131164 5276888 5393156 40.05 70.4 1
10:37:17 2024-01-23 724273 713455 214401 211203 345470 351785 376228 374186 238849 237239 291939 295286 331636 333469 4427152 4747930 6873251 6649882 1241790 1291011 318569 281640 297284 299540 350795 339763 328755 333830 225666 227703 731477 700314 1594260 1549237 473400 471502 682786 686729 870882 848000 898274 903939 956620 970158 936302 1032156 2290733 2423521 1334877 1151081 758326 742088 902553 902344 955503 964897 985164 1000256 1125116 1133914 5237360 5391468 40.05 70.4 1
10:37:18 2024-01-23 714535 712275 214401 211574 344973 350652 378871 373208 238684 237274 292392 295286 331170 336998 4426875 4668096 6810685 6649882 1251309 1291181 318757 281636 298966 298946 349738 341344 330286 331274 227584 226998 740947 701820 1583347 1553643 473064 472945 687082 687739 865913 847398 899646 903939 951105 973011 938030 1033901 2287960 2434057 1332558 1151081 757322 742125 901196 901061 955503 963730 986609 998657 1125264 1129839 5237360 5383861 40.05 70.4 1
10:37:19 2024-01-23 715440 711492 214393 211314 344982 351501 378871 374293 238153 237310 292659 295251 331170 336450 4427152 4677713 6822540 6650182 1250415 1290228 318052 280980 300247 299051 349420 340002 330464 331274 227584 227703 738624 702710 1593369 1555417 472057 468850 687082 686505 863425 848601 906445 903298 948272 972975 939398 1039932 2296589 2428061 1340235 1148203 757241 742130 899878 899780 955540 966372 988925 996657 1125153 1127374 5233025 5393156 40.05 70.4 1
10:37:21 2024-01-23 713087 711497 214247 211520 345958 350934 378871 374926 238849 236542 292803 295320 331170 336486 4430205 4688262 6831885 6668639 1259814 1291181 319016 281640 299328 300451 350513 339250 331825 331847 227423 227738 734336 698313 1596373 1562889 474074 468706 685588 687216 862165 848601 903583 904954 950797 973516 942242 1041371 2294484 2426336 1328436 1147796 755078 739219 900850 897005 954183 967751 991785 995948 1123631 1128394 5220477 5393156 40.05 70.4 1
10:37:22 2024-01-23 714526 711524 214397 210543 343528 351749 378835 372091 238849 238080 291042 297113 331636 333505 4427152 4751254 6791537 6649882 1269175 1293970 316835 281707 300921 298633 351893 340002 331321 332315 227263 227033 737668 701820 1617132 1564309 476103 468814 687568 691835 860909 844127 904520 911317 948954 967981 940658 1047173 2303809 2420515 1330320 1144448 750776 744308 909579 898613 947325 966372 994618 1003840 1116044 1124809 5145233 5398682 40.05 70.4 1
10:37:23 2024-01-23 714262 711492 215334 210534 345470 351821 378979 374065 238119 239118 291490 295974 331636 333505 4436531 4758163 6818053 6640503 1249970 1291181 319051 280871 301810 299016 351857 339763 331287 330773 225938 227544 733085 707746 1600965 1553643 475425 468778 686639 694372 864039 841620 904782 912364 950117 965102 936893 1047451 2297259 2396275 1332203 1157201 750776 740019 909654 901268 948252 961121 996755 1001573 1122835 1121558 5171428 5392879 40.05 70.4 1
10:37:24 2024-01-23 713014 709411 214428 210618 345714 349630 378266 375489 238153 238010 291939 296180 330205 336998 4427152 4802343 6849787 6650371 1245418 1291273 320504 280783 301170 300370 351821 338263 331825 331274 227423 228092 746981 709774 1586682 1555541 476103 472431 688143 693236 862811 841768 907551 915458 950044 966650 936968 1047555 2296589 2416021 1328436 1154197 751848 744356 909187 899141 945983 963912 996755 1001573 1122039 1121595 5173449 5393156 40.05 70.4 1
10:37:25 2024-01-23 713262 710419 215000 210494 345470 350652 378871 376919 238153 238010 292145 295767 330205 336998 4433367 4792965 6855461 6640645 1245962 1289313 320990 280783 301170 299296 351573 338227 331825 331776 226942 228446 742568 711809 1608518 1556958 475764 470543 684727 691651 867156 842965 901270 911791 952708 963921 938327 1049327 2295625 2388089 1411170 1155842 748637 737921 911092 903902 943582 955678 995337 1004501 1125264 1121595 5164044 5393156 40.05 70.4 1
10:37:26 2024-01-23 716562 711492 214845 210838 343528 351857 377432 374328 238188 238010 291284 297806 331636 333361 4436531 4811835 6883765 6631124 1241903 1291016 320019 281671 301170 299086 353884 342931 329537 333577 227584 228555 737669 706363 1611760 1555417 477802 471394 682749 694752 869645 839381 896123 915345 956472 965284 931622 1040714 2299393 2395881 1324670 1159684 750776 737397 910364 906473 944924 955642 992398 1004501 1127921 1124809 5173449 5402535 40.05 70.4 1
10:37:27 2024-01-23 723020 711497 215000 209837 343493 353920 378568 374101 238849 239524 291733 295767 335488 332856 4433367 4784210 6864038 6621746 1237961 1289313 319535 281304 303420 298805 351605 342091 329644 333180 227263 227633 731477 711300 1582009 1546105 477041 472945 682786 693802 869498 841768 898331 913159 958253 965703 935637 1041484 2295625 2406529 1338316 1165990 754756 738018 908931 904917 948743 955570 990372 1007477 1133679 1129839 5205383 5398405 40.05 70.4 1
10:37:28 2024-01-23 721236 710953 214401 211314 344982 351857 378871 376654 238884 237642 296411 295080 331636 333469 4427152 4743331 6902556 6649882 1231038 1292686 321488 281574 300812 300345 350087 340206 329644 332639 227906 228820 743130 707240 1603076 1540017 473400 472320 680667 688751 870680 845561 898049 909172 957388 971602 931622 1038203 2289105 2403389 1326553 1153864 755832 736875 901971 906473 954183 961121 987480 1001076 1134484 1130711 5233727 5393156 40.05 70.4 1
10:37:29 2024-01-23 723808 712271 214854 210855 343037 354743 378568 372649 238884 238010 291939 295974 330345 332082 4426875 4704149 6845275 6655210 1251480 1291137 316987 281539 300526 299399 351146 341958 329110 332783 227584 227385 734793 698313 1591840 1555852 474749 473687 686639 690423 867143 847398 899386 906890 953912 974387 939398 1033901 2289105 2427564 1317136 1147340 755832 741791 901167 897005 953811 966641 991078 997505 1125264 1127410 5220477 5389310 40.05 70.4 1
10:37:30 2024-01-23 713520 711533 214397 210534 345001 351785 378871 372056 239215 238045 291042 297113 331170 333505 4427152 4746071 6810685 6669425 1267907 1292701 321084 281601 299147 299505 351893 339250 330786 332549 227906 227598 732906 698313 1592503 1567677 477462 468778 686595 690817 864686 847127 907626 909172 949687 964629 945006 1041855 2303278 2418333 1330320 1147340 750776 740937 907846 894424 946157 964584 995337 1002504 1115516 1127200 5133530 5393156 40.05 70.4 1
10:37:31 2024-01-23 714441 710994 215454 210352 343449 351821 381736 375453 238119 238783 291733 296250 331636 335849 4433367 4755909 6800017 6640929 1264323 1291181 317057 281671 301541 299051 351677 340792 331287 332855 227423 226998 739057 702323 1596896 1565111 477077 468850 688760 693802 862202 843729 910331 911828 948770 966650 940842 1047085 2303155 2418370 1330320 1149795 750776 742915 909187 897299 946019 965275 994592 1002762 1118790 1126403 5145233 5393156 40.05 70.4 1
10:37:32 2024-01-23 712001 711497 218480 210863 343449 350194 378943 376353 238153 238812 292035 296145 331170 338062 4430682 4755450 6833391 6631088 1249026 1291218 320551 282090 302024 299540 351893 342931 332545 331525 225781 228481 732728 709774 1595878 1557080 476103 468814 686110 693802 864686 841768 907626 913159 951068 966650 937328 1049364 2298371 2397581 1420951 1156665 750776 737799 909187 903261 948743 962515 998250 1006007 1127123 1124809 5155750 5394832 40.05 70.4 1
10:37:33 2024-01-23 716571 710985 214397 210565 345006 351496 377697 375753 238884 238045 291156 297804 331924 333217 4433656 4818747 6883517 6641005 1246851 1291218 320764 283521 300915 300204 351893 340277 330822 333830 226942 228481 739119 707746 1581783 1553643 477077 470543 682786 693802 867143 840007 905155 917058 955264 964602 934308 1047085 2300005 2397581 1328436 1159335 750776 737921 910632 906853 945596 955642 993885 1005969 1129594 1126403 5170612 5393156 40.05 70.4 1
10:37:34 2024-01-23 723293 711492 215032 209868 344522 354994 378871 376031 241113 239647 291441 297315 333039 333289 4437056 4812055 6873065 6621746 1240131 1291026 320019 281671 300070 298598 353884 341068 329822 333830 226942 228127 740569 706230 1627788 1552540 477077 473687 682786 694789 871333 839381 894180 915756 957977 966650 934308 1040951 2295625 2406801 1328720 1164331 753683 737921 909187 904917 948743 955642 990372 1007515 1133679 1129041 5192260 5393156 40.05 70.4 1
10:37:35 2024-01-23 720665 710957 214401 211609 344765 351605 378655 377198 238747 237501 292729 296760 332270 333325 4427152 4747930 6910553 6645392 1230739 1287449 320740 280547 301170 300451 349738 341308 330554 332855 226942 228996 740144 707746 1582056 1549237 474411 471611 682301 687252 871370 848601 896570 906510 957424 973011 935637 1037739 2290733 2403872 1328436 1153376 755078 737921 901438 906473 955540 963876 984325 1001790 1131270 1135557 5235548 5393156 40.05 70.4 1
10:37:36 2024-01-23 724753 714466 215124 210948 342970 354347 378835 373625 239313 237869 292004 294941 330345 333361 4417773 4683023 6840452 6650394 1247703 1289313 317128 281707 300284 299540 351573 342102 329253 333324 227423 227738 744341 698324 1600409 1555852 476184 474357 686595 689802 867180 848000 902395 906527 953912 975497 939398 1035449 2290733 2431009 1332203 1147340 755832 740376 899841 899359 956592 966641 988962 998189 1126325 1129875 5225528 5400028 40.05 70.4 1
10:37:37 2024-01-23 716571 713435 214330 211706 346692 351321 378763 374221 239215 237239 292182 296855 330938 336231 4427152 4689597 6817299 6668363 1254890 1290265 319016 281439 297248 300168 351609 339250 332328 333058 227423 227773 743469 698313 1608771 1562889 475087 468778 686110 687776 864686 848601 907626 907154 948345 970195 942885 1044031 2295625 2414307 1355587 1140790 750776 738175 905052 899632 950090 970185 994592 999613 1122076 1128394 5176390 5397474 40.05 70.4 1
10:37:38 2024-01-23 718227 713394 215606 210354 346937 351785 378871 375016 238884 238783 291688 297951 331636 333505 4430731 4736692 6789323 6641064 1266423 1291218 316835 281914 300417 299258 351893 340828 330822 332855 227423 227033 745187 702043 1612527 1562889 477077 471539 689031 694516 862202 844999 907664 911865 946932 966650 940842 1047085 2300005 2418370 1330320 1155019 752923 741139 910228 901321 947398 963912 998287 1008171 1128007 1125195 5172685 5395763 40.05 70.4 1
10:37:39 2024-01-23 714526 710989 215032 210179 344492 351496 378568 376317 238849 238045 292182 298049 331063 333541 4433367 4825595 6873251 6635767 1245962 1291011 320504 281671 301170 299576 351893 340038 330822 333830 226942 228836 736219 707240 1605835 1553643 477077 468850 682786 693310 867180 840638 899423 915756 955264 963921 934308 1046063 2298371 2397581 1322786 1160514 751848 737921 911924 907762 948252 962961 995926 1008246 1131675 1127926 5184204 5398682 40.05 70.4 1
10:37:40 2024-01-23 723025 712433 215498 209842 343458 353956 378568 374400 238085 239560 291527 295320 335488 333397 4423892 4781620 6874165 6631124 1233492 1291218 319051 281685 305032 298598 351893 341861 329858 333360 227423 228127 737612 710282 1601179 1544397 475764 474357 684727 693802 871370 841270 896797 913159 957461 970195 934308 1038696 2290733 2412595 1340235 1165990 756909 741034 913353 906288 952791 959558 987331 1008887 1134410 1131201 5258099 5402540 40.05 70.4 1
10:37:41 2024-01-23 719522 711264 214406 211516 345958 351857 377130 376618 239616 237274 292882 297077 331636 333541 4430205 4747930 6895577 6650182 1235104 1289350 320539 281671 299824 300487 351326 340313 331597 333830 225666 229192 744039 703212 1590651 1549237 474749 472611 682786 687776 872642 850410 897767 907649 957461 974387 936321 1039961 2290733 2406356 1332203 1158856 757241 740019 902293 907080 956863 965694 987314 1003898 1132838 1137167 5237360 5400392 40.05 70.4 1
10:37:42 2024-01-23 722743 713035 215000 210820 343042 353920 378655 373994 239215 238010 292241 295251 330345 333361 4424084 4693024 6835675 6659261 1251309 1289277 318757 281707 301968 299576 351006 342379 330786 332279 226446 227738 738624 701709 1619716 1555852 474074 474357 689248 689765 867143 848601 905043 906890 953839 975766 943518 1038442 2296208 2434332 1315253 1152256 760155 743748 902479 904273 959628 968694 988887 1003936 1128279 1135557 5231009 5393156 40.05 70.4 1
10:37:43 2024-01-23 715453 711492 215005 211882 345470 351749 378943 374293 238849 237808 296844 297077 331636 336450 4421172 4661311 6836757 6659381 1251309 1290835 318534 281737 299957 299576 351326 342102 331489 332549 227906 227703 744341 701317 1593202 1556958 474074 474357 688055 689802 867143 848329 905043 907799 955228 978347 945731 1040211 2294484 2435595 1345857 1150339 757774 744840 902153 901268 957950 968437 993909 1000288 1127662 1130711 5229883 5388795 40.05 70.4 1
10:37:44 2024-01-23 714028 711492 214845 211194 345283 351785 378353 373172 239616 238045 292145 297456 331636 335428 4433932 4715292 6831610 6673536 1258877 1291181 318785 281781 300417 301365 351821 339763 332832 332819 227906 228446 734336 699712 1606109 1562889 475425 468814 690783 687739 865913 850410 907247 908832 952708 972137 944333 1045918 2299393 2420515 1443007 1144892 754756 740303 903084 899372 954146 966641 994618 1000181 1125264 1127374 5202426 5383777 40.05 70.4 1
10:37:46 2024-01-23 713520 712244 214996 210828 344522 351749 378907 373137 239250 238713 291877 297563 331636 333505 4427152 4741627 6789664 6631124 1262853 1291144 318534 281636 302024 299051 351893 341272 331287 332549 225973 227350 735322 705222 1620390 1562889 477121 471575 689031 694604 865269 844090 908547 913012 950080 966504 940621 1047451 2303278 2416021 1328436 1155512 753497 742805 910632 900593 948926 966568 995300 1003750 1120376 1125121 5140907 5395319 40.05 70.4 1
10:37:47 2024-01-23 712507 710414 215454 210828 343484 350688 378677 376618 238849 238045 292145 296215 331170 337147 4427152 4793840 6846109 6640503 1244186 1291181 320990 280779 300915 299540 351893 339214 332832 331453 227263 228875 742568 707746 1589798 1552727 477121 471881 687868 694752 865306 844164 908884 915645 954852 966577 938969 1050862 2298228 2410740 1330320 1155842 752923 738175 910191 902195 948743 965275 1000423 1007202 1128463 1121558 5158489 5393156 40.05 70.4 1
10:37:48 2024-01-23 714535 710419 215156 211189 345243 351785 378230 375489 238884 238045 291733 298049 331636 333433 4436531 4825482 6883629 6607464 1245458 1289313 320504 281729 300915 299540 353884 340241 329822 333830 227263 228481 739119 707886 1587860 1557358 478826 471357 684727 695777 872084 842965 904708 917710 957977 966650 936968 1047376 2298894 2403389 1319020 1161622 752923 738151 911604 907500 948743 955642 993200 1010390 1134484 1133951 5201666 5402535 40.05 70.4 1
10:37:49 2024-01-23 722724 710414 215610 211843 345470 351533 378907 377450 238849 238783 293010 295286 330310 333469 4436531 4766561 6927493 6645244 1228983 1289303 321702 282920 302024 300872 350759 341344 331037 333270 227906 228519 743469 709774 1583863 1543906 475425 474211 686676 694715 872121 843692 902358 914242 959153 972215 934234 1040174 2292119 2412595 1330639 1168485 757989 740997 907635 904917 952115 955570 988962 1007477 1134484 1132311 5265617 5402535 40.05 70.4 1
10:37:50 2024-01-23 720665 710921 215000 211712 343458 351893 377697 376017 239616 238010 292803 296215 329850 333469 4427152 4752157 6882577 6664137 1243603 1289303 319499 282497 300630 301117 351605 343419 330536 333794 226942 229016 744919 702323 1598295 1555417 476103 472909 684241 689765 873880 850226 896760 907537 958816 975766 940975 1038479 2290733 2416021 1324670 1153376 755832 738503 903999 906473 955540 966641 984562 1001752 1131233 1136464 5237360 5383777 40.05 70.4 1
10:37:51 2024-01-23 720152 711528 215032 211328 344982 353920 381123 374328 239215 238045 293010 296206 330654 335428 4427152 4677766 6818053 6650106 1250415 1292854 320433 282284 300879 300310 350616 341236 331646 332099 228605 227598 738624 703330 1604521 1555852 473400 472611 690596 687702 866528 850410 907818 906890 952452 975766 943554 1041484 2290459 2421802 1413126 1143264 755078 742842 904036 900593 954183 964620 992125 1000325 1124466 1127374 5196212 5391468 40.05 70.4 1
10:37:52 2024-01-23 717328 711524 215601 210499 344456 351857 381734 373732 238153 239489 292145 296250 331636 335428 4430205 4747057 6799349 6640889 1265718 1292976 316987 281601 300733 301530 353811 340170 331108 333288 227584 227033 740959 703330 1590471 1564443 477925 471539 689031 691835 867069 846197 907626 911828 948308 964399 944896 1046413 2303278 2423521 1330320 1150614 752923 741982 910228 898645 948743 966641 996755 1003750 1123668 1127200 5155944 5393156 40.05 70.4 1
10:37:53 2024-01-23 711620 709411 215307 211002 343458 350688 378871 377184 238849 238045 292182 296890 331170 337511 4427152 4809297 6857847 6684176 1245458 1292686 320847 281574 301951 300416 351857 339250 332796 333288 227584 228910 742568 709266 1584920 1552540 477121 468598 684241 691835 868991 843692 903494 913159 956620 965967 936302 1050862 2300005 2390789 1339736 1158314 750776 739494 913219 906473 946268 964973 999711 1009670 1129557 1126403 5171428 5393156 40.05 70.4 1
10:37:54 2024-01-23 719628 711492 215334 210534 345565 353920 378302 375789 238884 238748 291696 297563 330576 333361 4427152 4804599 6899183 6621960 1240963 1290191 320432 281764 302133 299540 354776 342235 329787 333830 227423 228481 737194 707378 1638380 1553643 477790 474357 684727 694826 872605 842965 902358 917058 960210 968703 936968 1043993 2300005 2406529 1326801 1165990 755832 740028 911924 908907 950090 961121 993200 1009575 1134484 1133112 5201666 5398686 40.05 70.4 1
10:37:55 2024-01-23 721753 711228 215005 211847 345705 351893 378907 378053 239215 238045 292972 295320 330345 333469 4430651 4775127 6888479 6635941 1233954 1293970 319770 281495 302697 299505 351893 342415 330500 333577 227906 228801 749268 711300 1603040 1545578 477114 474357 684727 695777 872605 841233 899646 917058 957424 964665 936968 1043816 2296738 2409140 1330639 1166607 755608 738539 909187 907762 950090 960853 993200 1010390 1134484 1133112 5225988 5393156 40.05 70.4 1
10:37:56 2024-01-23 721241 711232 215000 211856 345949 351893 378907 377787 239250 238010 296657 295767 332427 333253 4430209 4756383 6922436 6641028 1230183 1288386 321964 280814 300539 300098 351146 341861 331287 333830 227906 228481 737612 709774 1581291 1540017 474749 474357 684241 691835 870027 847398 903718 911828 960210 974387 934308 1041484 2290733 2403947 1324670 1162675 757839 737921 906334 909780 955163 955642 988925 1008278 1140427 1135557 5267505 5393156 40.05 70.4 1
10:37:57 2024-01-23 725353 713284 214996 211673 343489 354994 378943 373768 240145 238500 293460 296868 333039 332243 4424223 4755968 6873251 6659381 1245458 1290863 319051 282532 299672 300697 351893 341308 329524 333830 227423 228481 746369 699813 1619392 1555852 476103 474357 685067 690817 872605 850105 902395 907848 957424 975076 939488 1037739 2295625 2425241 1322963 1153102 760155 744496 902553 903902 958225 964548 988887 1002504 1127958 1135557 5239288 5383777 40.05 70.4 1
10:37:58 2024-01-23 712852 710419 214397 211891 346892 351496 381751 377451 239513 237667 293596 296110 332031 336525 4430487 4669128 6827129 6645279 1251309 1291181 318792 281707 301498 300487 351326 342415 331825 332819 226008 227738 732503 701709 1600226 1557352 473252 474357 690753 691835 869645 851014 907626 908832 955942 973642 944896 1039961 2292119 2434461 1307819 1149795 757989 742023 902441 899715 958629 964620 993200 1002228 1127123 1133951 5223511 5383777 40.15 70.4 1
10:37:59 2024-01-23 715478 713455 214484 211605 346928 351605 380978 375874 239479 237466 293534 297879 332031 336962 4427152 4696221 6820117 6650144 1251309 1289042 319051 281742 300988 300451 350795 342379 332567 332819 226481 227738 741483 703212 1583684 1558457 474074 474357 689519 688788 867143 850105 907738 907799 955228 973642 945006 1041484 2290733 2425241 1415083 1147065 753385 742915 904036 900593 954386 964620 994618 999613 1124658 1130711 5218522 5399170 40.05 70.4 1
10:38:00 2024-01-23 714461 711383 214259 211375 346937 351605 378547 375310 240214 237099 293010 297318 331170 336998 4433476 4712220 6831610 6668639 1264285 1290228 319759 281707 300901 301401 351893 340313 332598 332819 227584 228446 744919 698313 1601949 1567677 476365 468850 687785 689802 865913 848601 908310 908979 952489 971602 946240 1044812 2301511 2418370 1337853 1143264 752923 744496 909187 902584 952828 970185 998250 1002725 1122076 1130638 5182351 5401333 40.05 70.4 1
10:38:01 2024-01-23 717592 711314 215909 211018 346928 351677 378943 373208 239582 239524 291890 299564 332103 335428 4427580 4745794 6798648 6649882 1266498 1291181 318052 281707 302024 299540 353884 341344 331825 333830 225973 227385 737668 702323 1635074 1565111 477920 471575 690045 695777 864686 846161 912935 913159 948345 964593 946240 1049327 2303278 2418370 1330320 1155019 752277 742915 910632 903261 950090 965275 1001137 1007477 1128316 1127899 5155561 5395763 40.05 70.4 1
10:38:02 2024-01-23 713990 710268 215485 211189 344522 351785 378014 376367 239215 238713 292155 297699 331170 338046 4427152 4822109 6863312 6621746 1238362 1287449 320019 281751 301920 299505 353884 341825 330554 333830 226942 228654 740569 705726 1621031 1552540 477790 474357 684241 694335 872642 841768 898747 916889 957424 964593 936968 1043469 2300005 2406801 1330639 1164331 755832 739355 910632 908907 950090 965010 994430 1012582 1136865 1132165 5210577 5402535 40.05 70.4 1
10:38:03 2024-01-23 723756 710953 215876 211605 345958 354707 378907 376618 238119 238870 292937 295320 335452 335757 4420840 4750149 6902556 6631124 1225482 1287449 320468 280854 300574 299576 351609 343419 331287 333830 227584 228446 740569 711061 1605235 1543028 474749 474357 684098 693802 871296 846197 903718 912512 957424 973011 935637 1038659 2290733 2406801 1326553 1162675 759071 738151 909005 911605 958225 962279 988775 1008246 1140948 1137057 5258099 5398282 40.05 70.4 1
10:38:04 2024-01-23 725827 712535 215000 211216 343458 354703 378727 373732 239582 238010 292145 297705 330345 332621 4417773 4713846 6854600 6631126 1247703 1287449 319016 283112 301170 299258 351893 342415 329787 333830 225973 227773 736731 700314 1618715 1556958 475655 474101 688055 691835 870063 848601 905155 911865 957977 973642 940842 1037739 2293993 2432734 1332203 1151081 760583 746118 903764 903629 959628 971440 990734 1002355 1127921 1135557 5230332 5379938 40.05 70.4 1
10:38:05 2024-01-23 715224 711383 214880 211922 344492 351821 378979 375489 240018 237274 296620 297806 331636 337511 4423995 4705890 6822540 6650573 1257082 1287471 319087 281707 300958 301436 351326 340313 333337 333324 225973 228481 735765 699712 1608527 1558457 475087 468886 688055 689276 867143 850375 908347 908444 953163 973699 943554 1044854 2301033 2425684 1411170 1147340 757989 744349 906342 902344 958225 964620 995300 1001038 1125264 1134142 5211072 5393156 40.05 70.4 1
10:38:06 2024-01-23 715261 713549 215334 211007 345529 353363 378979 373208 239215 239524 292182 297806 335216 335464 4427152 4751254 6779997 6631124 1261990 1291218 319051 281751 300328 299576 351893 341308 332328 332315 228875 228092 740053 707240 1596684 1558457 477114 474088 690045 695777 864686 843729 910069 915756 951105 967835 942316 1050415 2303809 2413645 1334086 1157201 755078 742732 916092 903902 950090 965275 1003093 1009670 1128463 1124809 5173449 5385467 40.05 70.4 1
10:38:07 2024-01-23 714032 710418 215005 211525 345045 351821 378302 376618 239215 238080 292182 298919 331170 335464 4427152 4812837 6863247 6607389 1241626 1289313 320764 281671 301170 299540 353703 341344 330786 333830 227423 228801 746981 706735 1633367 1553643 478166 474021 684727 695777 872334 841270 904670 918251 959190 968299 938301 1047451 2301033 2398558 1330320 1161811 752923 737921 913256 908979 948926 963195 996792 1009670 1132728 1127410 5173449 5389310 40.05 70.4 1
10:38:08 2024-01-23 722780 711269 215637 210170 344487 354994 378907 376053 238884 240304 292145 296250 330619 333397 4417773 4771048 6863926 6612367 1233529 1287486 319734 281439 300328 299086 351893 342415 330750 333830 227423 228286 743469 709774 1596209 1543300 476103 474357 684098 694641 874568 845366 904816 915719 961382 970050 935489 1044424 2294209 2406356 1325602 1165990 757459 741719 909244 907500 952115 960976 992125 1010390 1134484 1132348 5218522 5393156 40.05 70.4 1
10:38:09 2024-01-23 719707 711264 215032 211856 345470 351929 378907 378356 241113 237843 296694 295767 335416 333505 4423995 4747930 6912674 6654511 1231310 1287471 322489 281242 299957 301401 351569 341344 331323 333360 227584 229227 741637 706735 1591826 1544397 475908 473730 684690 692394 873770 850410 902244 912732 963433 977740 936968 1040741 2290733 2404792 1328436 1156665 757989 738188 904866 908905 956592 963912 991078 1003787 1136320 1136362 5244947 5389310 40.05 70.4 1
10:38:11 2024-01-23 722535 713040 215151 211194 343449 355496 381159 374328 238884 238080 292246 296975 330876 333469 4414622 4683023 6817299 6650371 1251309 1290265 319213 282567 300915 300451 351857 342451 331825 332819 225973 227773 746369 702323 1589738 1557634 474848 475328 690988 691724 870845 852224 908560 909172 956620 973751 944896 1041221 2295625 2429286 1378616 1149795 758869 742549 903727 901591 956592 964656 993885 1001038 1125264 1133149 5205383 5383777 40.05 70.4 1
10:38:12 2024-01-23 714387 713040 215485 210859 345565 351857 378979 373768 239450 239524 292182 297563 332103 335938 4420840 4740302 6781840 6641005 1266423 1291218 318052 282567 305212 299576 351893 341344 332545 333577 228228 228040 736278 702858 1601780 1567337 478826 472763 691969 696358 865913 847398 910069 913159 952745 964399 946240 1050862 2308739 2423521 1332203 1155019 755294 741461 911924 903261 950090 966641 1002565 1007515 1127958 1126403 5173449 5385467 40.05 70.4 1
10:38:13 2024-01-23 714445 710989 215637 211520 345287 351501 378568 377486 239250 238748 296315 298084 331170 335975 4423995 4818683 6873251 6621746 1243299 1289173 320764 281707 301122 302502 354525 341886 330643 335718 227584 228695 733319 706363 1601207 1553205 479221 472248 684241 694900 872642 844164 905043 917016 957461 964665 938301 1047841 2300005 2406801 1334477 1161022 755944 737132 911924 907848 950090 965275 992435 1010846 1133837 1133951 5192260 5398682 40.05 70.4 1
10:38:14 2024-01-23 722777 710487 215485 211703 343387 354493 378979 378695 239616 238045 296694 296250 335124 333541 4427190 4747930 6912674 6649919 1231305 1292854 322692 282284 301024 301224 351677 341958 331646 333649 228228 229693 743130 707240 1610516 1549237 476103 473359 684690 689765 875120 851014 902581 910384 963006 975766 937993 1041484 2290733 2406801 1307819 1153376 757449 738503 905963 907762 958629 966641 987443 1005241 1134484 1138107 5226149 5383777 40.05 70.4 1
10:38:15 2024-01-23 721241 713279 215307 211481 344982 354994 381123 374328 239582 238748 292655 297185 330841 333469 4418118 4692295 6829550 6659979 1249376 1292976 318651 282822 300988 300731 351713 342199 331791 333830 227584 228446 740053 698313 1588199 1557163 476103 473650 684727 690780 874605 851014 901679 907812 960173 975766 940064 1041207 2297259 2422891 1332203 1154379 757989 740632 905127 906473 956555 968424 987443 1003936 1132875 1139790 5239288 5395319 40.05 70.4 1
10:38:16 2024-01-23 719707 712234 215610 211481 345456 354994 381159 374328 239416 238748 293220 295045 329850 335902 4414346 4668321 6850109 6688965 1249026 1292056 318357 282786 300696 300310 351857 342451 331321 333830 228228 228200 737612 700314 1591353 1555852 477462 476712 688055 691835 871333 851014 905043 909172 957424 973606 943518 1038442 2295625 2434461 1336396 1149795 760155 746155 903727 905029 959310 964656 993200 1005279 1127958 1135557 5227941 5382076 40.05 70.4 1
10:38:17 2024-01-23 714535 712825 214401 211673 345247 351785 378979 374328 240352 238045 292740 297664 331869 336962 4411678 4696039 6838273 6659690 1258486 1293661 319983 282607 301414 302036 351002 341308 333541 333252 225973 228801 735765 703212 1616285 1567337 476781 468850 689031 691307 867143 851310 909345 910130 953802 975076 947030 1047831 2300005 2416021 1318913 1143803 753683 742879 909187 903902 954349 970185 996755 1002467 1127662 1133914 5201666 5379308 40.05 70.4 1
10:38:18 2024-01-23 715490 713549 215606 210534 346041 353920 382276 374293 239416 239524 292145 297563 330345 335138 4421020 4742417 6809119 6659261 1264285 1291144 320704 283596 300610 301717 351893 340277 333301 333414 225973 228801 744919 698313 1602925 1567337 477041 471539 690045 691798 867143 851014 909030 910499 953875 974387 947587 1047794 2300320 2416021 1418995 1143264 754495 745024 907747 903902 955163 971556 996755 1003936 1127662 1133112 5202426 5383777 40.05 70.4 1
10:38:19 2024-01-23 714910 713325 215454 211119 345525 351857 378943 373172 239616 239321 292533 297563 331888 335684 4421134 4728548 6827019 6650111 1264323 1290872 319983 282532 299533 301117 353811 340313 333306 333324 227584 228801 734336 698313 1612501 1567677 477077 471539 688055 691835 867143 851346 912283 911791 953839 974387 947706 1047831 2304917 2418370 1337853 1147065 753003 747141 911278 899955 950955 972966 1000423 1003750 1123668 1130674 5140982 5379308 40.05 70.4 1
10:38:20 2024-01-23 717594 712526 218708 211150 345239 353634 382291 374328 241113 239612 291995 298226 332805 335319 4424642 4742723 6800974 6659261 1267945 1287337 322071 282625 299920 301119 353884 340792 332832 333830 225938 228446 744919 698313 1592608 1567677 477790 471539 689613 691835 867143 848601 908273 912475 954957 971565 946240 1045068 2303278 2421802 1309668 1147340 753139 746081 911653 898644 950090 964692 998250 1008914 1122039 1127410 5133752 5374399 40.05 70.4 1
10:38:21 2024-01-23 712507 710414 215637 211194 347633 351605 382019 376331 239279 239347 292667 296973 332535 336268 4414791 4748503 6799687 6631392 1264692 1293698 318498 281773 302990 299329 353884 341308 331789 332819 226675 227544 736731 705726 1573138 1562889 477077 473650 691024 695777 865913 845926 912822 917058 951068 964665 945006 1050113 2303278 2421802 1334086 1156390 754756 739779 911924 903902 950955 966641 1002565 1007477 1127662 1127200 5162009 5379308 40.05 70.4 1
10:38:22 2024-01-23 713345 712443 215467 211570 347670 351605 381298 377608 239479 238941 292900 296973 332031 338504 4420840 4793840 6840021 6631205 1248154 1291181 321025 281207 303180 300451 351893 341344 333807 332549 226481 229157 743469 707746 1588777 1556958 476703 471539 690045 695777 867143 844962 911008 917710 955905 964701 940768 1054286 2298228 2412595 1335969 1155842 753385 745024 913219 903902 950090 966641 1002565 1011832 1127921 1127999 5140907 5393457 40.05 70.4 1
10:38:23 2024-01-23 712322 711045 216061 211706 347674 351641 382092 378140 239513 239179 292411 297113 330345 338504 4427244 4767400 6820739 6631124 1249970 1291181 320954 281671 300785 299576 353884 341861 333248 332783 227026 228446 737194 707746 1601123 1557634 477077 474021 690045 695777 866528 844053 911369 918362 953127 964629 940805 1050169 2300005 2406801 1332203 1159140 754756 742915 912427 903902 950090 966641 1003281 1010390 1131233 1127200 5166147 5395763 40.05 70.4 1
10:38:24 2024-01-23 715515 711045 215574 211309 345903 351677 379581 376618 239582 238748 291854 300872 332103 333505 4423995 4818595 6883526 6607351 1243187 1287449 320183 281707 302232 300451 354670 341032 330786 333830 227423 229157 740569 706735 1592181 1553643 479258 474021 686639 694863 873261 843729 907091 919004 958510 964629 938301 1049327 2300005 2405094 1342154 1162675 755832 738503 913219 909099 950090 963912 993811 1013042 1138136 1134378 5189176 5404872 40.05 70.4 1
10:38:25 2024-01-23 724838 711126 218699 210494 344522 355999 378583 376331 238815 239524 296560 297077 335160 333217 4421240 4784196 6874165 6612420 1236596 1290946 320019 281707 300749 299540 353884 342415 331287 333830 225973 228801 732906 709774 1601046 1548139 477077 475701 686037 695777 873880 844654 899386 918235 960210 972975 936708 1044812 2297259 2412595 1330639 1165715 759071 740668 909187 907812 954349 967064 995926 1013089 1137710 1133841 5204829 5398282 40.05 70.4 1
10:38:26 2024-01-23 722499 709374 215610 211565 346692 355496 378655 377751 238815 239780 293388 295767 330876 333469 4420840 4750112 6872678 6621746 1224145 1289313 320990 281737 304010 299611 351857 342379 331789 333830 227906 228996 734336 711061 1614064 1540017 475689 475701 687298 695283 873880 847398 905043 913159 960210 974387 936302 1043250 2288849 2412595 1338316 1165990 759612 738175 911491 909256 955429 962961 993163 1013240 1139290 1137057 5228980 5398282 40.05 70.4 1
10:38:27 2024-01-23 722780 709374 215005 211847 343458 354456 378727 377486 239616 238045 297265 296285 335488 333505 4423995 4738384 6892682 6649882 1231191 1289042 320776 281804 300958 301401 351857 342102 331825 333830 227263 230299 744623 705726 1595787 1548792 475764 474021 684727 690817 875741 850742 898109 911181 963043 973606 938115 1040914 2290733 2406801 1326553 1160236 759669 742088 908357 911643 959850 965129 993834 1009689 1143384 1137167 5267303 5402535 40.05 70.4 1
10:38:28 2024-01-23 725870 711533 215606 211525 344518 355999 381736 374364 239651 238783 293010 296250 330911 335444 4418080 4722667 6869267 6654511 1247628 1289313 319051 283070 301280 301119 351893 342379 329822 333830 225973 228165 741483 700314 1586912 1555852 476329 475701 687785 691835 873880 850375 905043 910499 957461 973678 943518 1039961 2296589 2425007 1311517 1157201 760155 743279 907598 908757 959628 969343 988887 1004227 1134484 1140284 5235028 5388055 40.15 70.4 1
10:38:29 2024-01-23 719707 713035 215303 211668 345465 354994 382274 374400 239616 238748 296694 295286 330876 336450 4417773 4668467 6831885 6640503 1251309 1290228 319051 282567 300879 301401 351893 342487 331323 333559 226675 228446 735322 701317 1596095 1558457 476103 475701 691024 693802 871501 851014 906339 910536 958657 979259 948787 1043979 2301511 2439060 1330320 1152256 762446 744546 904940 904842 960958 970185 994618 1006050 1130395 1134414 5224208 5383777 40.05 70.4 1
10:38:30 2024-01-23 714535 712535 215005 211847 345560 351893 378979 374400 240386 238080 292803 297456 331636 336195 4408395 4699852 6807973 6659261 1257119 1289277 319983 281707 300879 302319 351857 340277 333337 333324 226481 228519 735765 701209 1603680 1558457 475764 472611 690753 690817 867143 852860 911657 911643 956891 975583 946203 1044662 2301965 2428061 1409214 1150614 757262 746081 904036 903902 960958 970113 995337 1003659 1128810 1135557 5206160 5379938 40.05 70.4 1
10:38:31 2024-01-23 714535 713040 215330 211668 345560 351893 379015 374328 240018 238748 292182 298084 331636 336450 4414622 4727313 6789323 6621625 1266423 1289313 318052 282638 302024 299576 354670 343175 332562 333830 227584 227738 737668 701317 1592903 1565950 478881 472981 691024 695777 867774 850800 915435 917021 954174 972137 948936 1053040 2310385 2425241 1335969 1155842 754570 745860 913219 903902 952828 964584 1003959 1010390 1127921 1127410 5158322 5389310 40.15 70.4 1
10:38:32 2024-01-23 713345 710450 218550 211520 345010 351785 378871 377450 239215 239153 296657 298049 331636 337242 4411678 4772212 6846109 6631124 1246305 1291181 322000 281671 305464 300908 351893 340313 333807 333559 225938 230002 744039 709774 1607838 1554747 476365 472888 688632 695666 870845 846569 907252 916889 957867 969388 942316 1052525 2304917 2390094 1452981 1156665 752928 742051 913256 909053 948743 965275 1000423 1010390 1133679 1127374 5164044 5393156 40.05 70.4 1
10:38:33 2024-01-23 721694 711497 218394 210863 345565 354994 378907 376582 239582 239722 291939 298014 330611 333433 4421164 4811835 6883517 6621746 1242515 1287449 320990 281671 302024 300487 354921 343419 330822 333830 227584 229192 731477 706735 1605964 1557358 480882 474247 686188 698256 874605 845366 903196 919471 960173 964701 938460 1048065 2306558 2406801 1342154 1162675 757241 740668 914377 910425 952791 965275 995300 1010846 1135443 1137167 5182855 5393156 40.05 70.4 1
10:38:34 2024-01-23 723534 710414 218590 212547 343458 353594 378979 378356 239582 238080 297270 296215 330345 335428 4417773 4745401 6906648 6640607 1230739 1289313 322979 282702 302024 302283 351857 341861 331861 333613 228228 229658 746116 707746 1593505 1546105 476103 475335 686676 695246 874605 848601 907738 915483 963006 975547 936968 1041729 2293993 2409176 1328436 1164331 760155 738234 906342 911828 957950 963912 993724 1007515 1143704 1136464 5254346 5389310 40.05 70.4 1
10:38:36 2024-01-23 724392 713446 215334 211878 344456 355999 378907 374066 239616 238080 293010 297113 330841 332351 4417773 4701568 6835950 6650781 1250138 1289313 318569 282536 300381 303041 351316 342235 329537 333613 228228 227633 745771 700314 1596746 1558065 477462 476338 690008 691835 871099 851014 908598 911791 957424 979807 945006 1039849 2293993 2434332 1340235 1151699 760155 744129 904370 904917 959310 970185 993909 1003787 1130431 1133222 5220477 5374399 40.05 70.4 1
10:38:37 2024-01-23 713520 711528 214401 211926 345252 351821 378979 374400 240386 238010 292595 298049 331588 336450 4411475 4708543 6810685 6659261 1255252 1291011 320479 282716 300696 302070 351146 341200 333699 333180 228875 228660 735765 701820 1611116 1567677 477077 471575 689613 691687 867143 850375 910323 911643 955081 974387 946516 1049369 2305724 2425081 1341619 1145707 753139 746611 910632 901702 952828 971629 1000861 1007440 1122076 1129875 5135827 5383777 40.05 70.4 1
10:38:38 2024-01-23 712852 713694 218590 211150 344487 353956 382004 376654 241113 239560 292378 297113 335488 337511 4417773 4747057 6801365 6631519 1254612 1292976 320586 281566 303525 300310 351496 341441 333198 331668 227344 228251 738624 707746 1601502 1562079 477754 474357 691024 694863 866502 846569 911369 916980 953875 969279 942885 1050991 2300005 2412244 1332203 1156665 755294 744496 913256 904917 950090 964584 1003997 1011870 1130431 1125782 5154638 5383777 40.05 70.4 1
10:38:39 2024-01-23 714535 711497 218581 211555 346081 351857 378871 376654 239416 239153 292182 298150 331636 335464 4430755 4802348 6859899 6650257 1245887 1292976 320562 281632 302880 300977 353884 340277 333807 332855 226224 228555 736219 710790 1587182 1553643 477114 472552 687982 695283 869645 846197 909457 917016 957977 964701 940842 1054137 2303004 2397581 1413160 1156665 752923 741791 913256 908407 950090 966641 1003004 1010809 1134484 1127410 5166066 5383815 40.05 70.4 1
10:38:40 2024-01-23 718576 711264 215610 211185 346359 354994 378943 376654 239892 239489 292145 298084 330345 333433 4421164 4811722 6894259 6631392 1244904 1292056 321025 282594 302612 301365 355565 342091 331682 335718 227584 229227 740569 707240 1592693 1555852 479938 474357 685588 696414 873880 843692 905043 919693 960247 972288 938030 1048005 2303278 2404643 1340235 1162675 755832 741937 913256 911605 950090 965275 995337 1013042 1133837 1135557 5192260 5393156 40.05 70.4 1
10:38:41 2024-01-23 723808 709415 218550 211865 344719 355496 378979 378622 238849 239560 296904 295355 330841 333505 4414836 4783586 6889784 6621960 1231320 1290265 320740 282386 303987 300416 351893 342415 331556 333830 228551 228855 744919 710790 1604528 1540017 476103 476375 688055 695777 875120 847398 906002 915645 962325 975766 935301 1044812 2290733 2412595 1347911 1165990 761593 740705 910303 910462 956592 963912 992924 1011870 1143704 1136500 5265617 5393156 40.05 70.4 1
10:38:42 2024-01-23 723808 711264 215032 211887 344522 354994 378568 374400 240352 238783 296269 296905 330380 333217 4411526 4739015 6903295 6640503 1233769 1287413 322943 282620 301706 302319 351375 342235 331861 333830 227584 230460 736683 705856 1604261 1546592 476103 474357 684062 691835 876363 851014 903718 913159 965129 978992 939667 1041729 2288849 2407469 1307819 1159335 760155 736018 905052 913122 959310 965275 991785 1007515 1143310 1136500 5248694 5393156 40.15 70.4 1
10:38:43 2024-01-23 723808 711524 215485 211520 346823 355496 378907 374328 239651 238500 293242 297318 332895 333253 4417903 4740832 6863926 6649882 1245458 1288386 319472 283671 300417 301365 351893 341861 329822 335754 227423 228836 744919 698313 1590707 1553643 477462 475701 687082 691835 875120 851616 906002 910499 960926 973642 943554 1039999 2295625 2434461 1330639 1152556 762439 746081 905127 904917 961355 970222 991785 1003750 1132072 1138144 5226149 5379938 40.05 70.4 1
10:38:44 2024-01-23 711743 711492 214401 211953 345287 351569 380906 376367 240681 237798 293388 298361 332067 337402 4417966 4671468 6815860 6649882 1251712 1289313 319051 281707 300879 300943 351857 342451 332598 333324 226675 228481 742912 702323 1592521 1556958 474675 474357 691024 691835 868833 852897 908347 907885 957977 979028 945845 1047085 2296738 2421802 1413126 1144077 754756 741461 909187 903902 953811 973002 998287 1001573 1127994 1133951 5166066 5389310 40.05 70.4 1
10:38:45 2024-01-23 716496 712433 215494 210948 348637 351641 381051 374221 240047 239383 292036 298567 332031 337121 4420840 4735616 6803127 6649766 1269762 1290265 319087 283295 300958 301365 354420 341308 332868 333613 225973 228836 742019 698313 1611891 1567677 479666 472981 690045 694295 869645 848601 915708 913159 955942 973011 947223 1053579 2305998 2425241 1335969 1155019 753422 746611 913256 903902 950090 966458 1003281 1010390 1127123 1127410 5164044 5398282 40.05 70.4 1
10:38:46 2024-01-23 714799 711937 216213 211746 345423 351677 378799 378442 240047 239347 297086 298466 334981 337511 4427152 4797827 6854600 6635767 1245962 1287486 322000 281707 305248 301153 353884 340828 333337 333830 225973 229941 742568 709495 1615675 1553643 478542 472277 686110 694593 871333 848601 908161 917053 958816 964629 939398 1049162 2300005 2397031 1339736 1159372 752314 740705 915853 910462 949416 965275 998287 1010846 1133567 1133149 5170347 5399173 40.15 70.4 1
10:38:47 2024-01-23 725595 710843 216218 210714 346937 355638 378943 377148 239616 240304 292246 300076 333671 333397 4420840 4794292 6863926 6621925 1238362 1287337 320990 282497 300749 299576 354921 342415 330786 333830 227906 229157 732906 709266 1623230 1552540 479598 476037 687082 696870 876363 845524 905043 919656 963006 974387 940064 1050174 2300005 2416021 1336396 1169318 757802 741718 912572 910425 955540 965957 995263 1012284 1140026 1139258 5200357 5395763 40.05 70.4 1
10:38:48 2024-01-23 725549 710413 215601 211816 343458 354957 381159 381765 240111 238713 297535 296215 330806 335428 4411678 4754687 6911573 6612104 1226517 1290191 321929 281839 300785 301963 351893 342415 331789 333830 227906 228961 740053 710511 1585809 1540017 476103 476037 686559 695503 875120 848601 907626 915756 962970 975766 936968 1044059 2290733 2406801 1309668 1165160 760080 738503 908931 913086 957913 964289 995148 1009651 1143556 1139550 5267415 5399173 40.05 70.4 1
10:38:49 2024-01-23 724580 711492 215307 211915 347674 354420 378799 375453 240150 238045 293804 299636 330310 333469 4417773 4745401 6869267 6649989 1245458 1291011 320019 283171 300344 301259 351893 342379 330786 336229 227584 229157 744919 700314 1591676 1554747 476703 474065 687082 691835 876363 852823 905043 910499 962288 973678 943518 1041207 2297259 2434461 1344659 1154379 762328 746685 904903 910205 963738 974616 991635 1006769 1132728 1142013 5237360 5374399 40.05 70.4 1
10:38:50 2024-01-23 716534 714294 215000 212521 344456 351785 381713 376475 240317 237607 297077 298014 331636 337236 4411398 4658038 6801252 6640597 1250415 1289303 319051 282963 300842 301365 351893 342451 331789 333794 227344 228251 736202 701317 1594203 1558457 476103 476375 692006 693802 871296 852224 907364 910499 957388 981372 947587 1042971 2297259 2434461 1337853 1151081 761047 746956 908729 904917 959236 971411 998889 1005165 1131675 1135557 5211072 5383777 40.05 70.4 1
10:38:51 2024-01-23 714535 713279 215610 211516 346050 353884 381159 374328 239984 239896 296807 298049 332103 336176 4411678 4725159 6820117 6668773 1257082 1291181 320504 282532 300879 302212 351893 341308 333555 333830 226640 229157 742912 699712 1602535 1567677 478129 472945 689519 691835 869645 854651 912992 913159 956620 975766 948568 1052363 2309278 2434332 1318913 1150259 755078 749265 914136 904917 955503 972820 1002565 1009633 1124466 1131054 5143171 5387303 40.05 70.4 1
10:38:52 2024-01-23 718650 713279 218934 211145 345560 353920 383137 376017 239416 239524 293010 297528 330345 336450 4411475 4731630 6784883 6631124 1268270 1291144 320714 281804 303414 299329 354634 341825 332796 333830 226640 227738 748006 702323 1617019 1565111 479221 474357 691895 696414 867143 848601 914331 917710 953605 971565 946018 1053679 2307607 2428061 1341619 1150614 755078 746169 915166 902269 952791 972279 1002565 1013202 1125264 1130674 5137886 5383777 40.05 70.4 1
10:38:53 2024-01-23 713520 711373 218581 211159 345560 351857 382814 378889 239215 239524 297265 297598 330345 338504 4411678 4744211 6808701 6621746 1249970 1290909 320990 281707 303163 301154 353884 342102 333301 332819 227220 228996 746369 709774 1604826 1558457 478129 474357 690535 696414 867143 847728 914127 919004 958253 974206 946408 1056846 2303809 2409529 1339736 1159653 755683 742512 913219 907500 953127 970113 1005431 1010390 1127921 1130252 5140945 5379308 40.05 70.4 1
10:38:54 2024-01-23 713520 711451 218555 211668 345019 351821 378389 378320 239616 239118 293010 297738 331170 337475 4411678 4781027 6836082 6621746 1244186 1289313 322489 281671 301016 301365 351893 340277 333807 333830 226008 229227 725760 709774 1587860 1553643 478129 472241 687785 695777 870882 848983 912095 919558 959337 971449 940658 1056950 2306909 2403389 1335969 1156665 754756 745300 914377 908407 952828 964584 1003809 1013800 1134484 1127410 5147400 5383777 40.15 70.4 1
10:38:55 2024-01-23 716571 710409 215606 211852 346602 354456 378907 377184 239616 239321 292241 298638 329885 333541 4418322 4801048 6869267 6612104 1244149 1289005 320704 281671 299872 301401 354384 340313 332832 333830 227584 229227 739119 707746 1590234 1555852 479938 472945 687653 697151 874568 848256 910219 921480 962065 971449 942356 1053830 2304917 2397581 1337853 1164056 755078 740632 915853 910272 953127 966641 1002565 1013315 1134484 1130674 5171428 5388795 40.05 70.4 1
10:38:56 2024-01-23 719707 710953 215601 210534 345556 355747 378389 377184 239616 240268 292145 296763 330841 333397 4411678 4800151 6873460 6612367 1240131 1289277 321025 282497 302426 300451 353206 342415 331287 335754 225938 229192 731477 706735 1639424 1557634 480882 475518 688632 699251 876289 845967 903877 922176 964804 972252 939667 1049327 2301890 2404399 1330320 1162675 755107 742125 915853 912438 950090 966641 998250 1016766 1137089 1136362 5170612 5383777 40.05 70.4 1
10:38:57 2024-01-23 723808 709424 218970 211220 343489 355496 381123 378320 238815 239524 297338 297705 330876 333505 4411678 4749876 6869709 6612367 1234834 1290872 320990 281786 302160 300872 351893 342487 331789 333830 226008 228945 734336 713341 1605759 1546105 479450 477050 688143 699251 876289 846942 907626 920382 964445 974897 943628 1049327 2300005 2416021 1313370 1169997 760277 740339 913219 912438 956518 965957 996755 1013763 1140427 1136464 5207123 5387022 40.05 70.4 1
10:38:58 2024-01-23 721753 711492 215454 212521 345006 354707 380892 378356 240317 238045 297114 297113 330611 333181 4408395 4736115 6892644 6640503 1234260 1289277 323014 281755 302291 302319 351893 342163 332545 333613 228228 230086 733741 707240 1596959 1548308 477121 476301 687868 694789 875741 851014 906333 917968 965813 973642 937328 1044737 2293756 2412595 1324670 1165990 761747 740705 910632 913122 957950 965275 994618 1013315 1143704 1136500 5252053 5374399 40.05 70.4 1
10:38:59 2024-01-23 723808 711460 215459 211852 345520 355999 378943 375489 240185 238783 297114 297563 330611 333361 4408395 4729111 6863926 6631163 1243603 1288113 318768 283219 300623 302070 351677 342271 331413 336193 227745 229051 732906 702323 1600083 1556958 477041 475701 687082 691835 878350 853798 905005 911828 963006 979807 945006 1040174 2297259 2425241 1319125 1153376 762328 746081 907710 907762 962328 970185 991785 1005969 1134484 1140878 5227941 5376101 40.05 70.4 1
10:39:01 2024-01-23 714404 711492 215459 212881 344487 351857 381196 376582 240150 238010 296694 297460 331869 337220 4402211 4648083 6798648 6649882 1252570 1291944 320254 282492 302371 301259 351677 342271 333663 333649 228875 228379 738624 703713 1608266 1558065 477121 475364 691734 691835 870882 854748 914089 909817 957977 979259 947587 1045059 2298228 2432734 1407258 1149795 759612 747214 906607 905234 959310 973002 998250 1002725 1127958 1136362 5211072 5383777 40.05 70.4 1
10:39:02 2024-01-23 714313 713544 215802 211185 346607 354456 381734 374328 239651 239524 292182 298710 332103 336450 4411678 4725516 6817299 6669465 1265718 1292056 320622 283320 300739 301928 354885 341681 333536 333830 226008 229192 743469 700314 1618738 1567677 479426 472945 690045 693580 869645 851616 912343 913159 957298 975766 950025 1051028 2309278 2425241 1337853 1153376 755832 746919 915853 903902 954183 970222 1001137 1010390 1126288 1135557 5135827 5383777 40.05 70.4 1
10:39:03 2024-01-23 713345 711524 218780 211664 345529 351893 382004 378961 239416 239524 296666 297806 335452 339340 4411678 4734947 6791933 6641065 1263419 1292056 318615 283356 303420 301119 354921 342379 333337 335573 226991 228260 745187 703330 1617993 1566959 479938 474357 692006 696944 868411 848601 914368 918214 955942 974387 947223 1052562 2306558 2418370 1337853 1159140 753594 746362 913256 907812 955540 964620 1003884 1012322 1134484 1129839 5164044 5383777 40.05 70.4 1
10:39:04 2024-01-23 717480 711528 218737 211926 346607 354743 378943 377787 239616 238979 296739 299756 330345 335464 4414836 4810158 6880386 6640914 1244301 1287449 322000 281742 305248 303575 354885 343419 333337 335718 225973 228945 725159 707746 1605235 1553370 479938 472575 686110 695355 873880 848601 908993 921035 961607 964701 940805 1052562 2304917 2399983 1335969 1162675 755832 740668 917155 911828 952828 966641 999673 1013763 1133800 1134378 5173449 5393156 40.05 70.4 1
10:39:05 2024-01-23 724842 709411 218965 211189 344768 355999 378979 377184 238849 240268 296835 296285 330876 335161 4424342 4793123 6875895 6602602 1240131 1292976 321667 282497 300856 300416 353884 342235 331538 333830 225973 228720 744919 710790 1602414 1547692 478542 476712 687568 696907 876363 846798 907091 920249 964409 975766 939435 1047831 2300005 2416021 1320903 1168485 760155 744240 911924 910462 956592 965275 993848 1010846 1140427 1136464 5250530 5385467 40.15 70.4 1
10:39:06 2024-01-23 719439 711492 215298 211926 344492 354994 378871 376654 240352 238783 293694 297769 333400 335958 4417903 4739304 6891902 6650371 1236025 1287471 322979 282949 301841 302743 351893 342415 332562 333830 225973 230460 741096 705222 1606889 1549237 476365 473657 686073 691835 879603 852897 902135 913159 965813 979259 940805 1044096 2295625 2409176 1390874 1156665 759500 740026 907896 912475 961802 964620 991785 1008951 1140427 1144442 5220477 5383777 40.05 70.4 1
10:39:07 2024-01-23 723289 713040 218550 211856 343422 355227 383210 376331 240145 238906 294038 295869 333292 336340 4411636 4683732 6818774 6665066 1251712 1288386 319051 282963 301554 301401 351893 342523 332562 333830 228875 228446 745771 701709 1607929 1558065 475655 476779 692006 694789 871370 852220 907364 913159 958816 983490 947223 1044812 2299732 2427564 1422907 1146523 757989 747141 909187 904917 958629 974378 1000148 1003036 1127994 1135557 5197953 5383777 40.15 70.4 1
10:39:08 2024-01-23 716541 714039 216182 211605 348898 354452 382165 374257 242472 239418 293165 298778 333039 336780 4411678 4715140 6817299 6649882 1263066 1291181 320990 283476 301280 302319 353630 341344 333807 333830 226675 228996 735765 698313 1604388 1567677 478881 473687 690045 693802 869793 852897 913717 913159 958657 977667 949988 1051028 2309278 2425007 1318913 1147340 755832 747582 915203 904273 955200 975067 1001671 1011111 1125264 1133951 5135827 5384937 40.15 70.4 1
10:39:09 2024-01-23 715515 714470 216666 211532 345939 354598 383356 378709 239846 240091 293596 297629 330611 338541 4398834 4745373 6779997 6621746 1257429 1291218 320669 282567 301701 301365 354420 342451 333807 333830 227414 228996 738624 707746 1612199 1558457 479221 474357 692006 696944 869028 848601 915435 921035 957298 973011 945568 1054100 2303278 2412595 1337853 1156665 757241 746081 915853 911923 954183 964692 1005830 1013042 1134484 1129041 5156914 5395763 40.05 70.4 1
10:39:10 2024-01-23 716061 711109 216218 211750 347501 353775 378763 378320 240393 239524 296694 299897 332931 335211 4411678 4799811 6845275 6631124 1246851 1291218 322489 281720 300574 301824 354221 340828 333807 333830 225938 230102 745510 707746 1584020 1555852 479938 472981 687082 695777 873880 848601 910069 919693 961607 972324 940842 1056430 2307637 2403389 1372859 1162675 755832 741791 917807 913122 950090 966641 1001137 1013763 1138136 1137640 5174744 5395763 40.05 70.4 1
10:39:11 2024-01-23 723771 711282 216509 211154 347911 355999 381159 377486 240514 240268 292145 298710 330876 333505 4411753 4804862 6864038 6612367 1243679 1289313 321189 282634 300328 301436 353206 342379 331825 335754 225938 229227 740569 706735 1586714 1553643 480882 475364 687082 697968 876363 846197 908598 922379 963043 972288 940805 1050862 2304917 2409176 1334477 1162675 759413 742316 915853 913122 954861 964548 1000317 1019046 1140874 1138779 5184204 5395763 40.05 70.4 1
10:39:12 2024-01-23 724838 711264 218997 211891 346928 355853 381734 376618 240957 240304 297453 296145 330876 333469 4411475 4748023 6863098 6612367 1224219 1289313 320219 281746 304281 301401 353616 342487 332598 333830 226675 229192 744919 710790 1597322 1540017 476402 476712 688055 694900 875741 848601 904856 916330 963043 973715 937365 1047831 2293993 2412595 1324670 1165990 762328 742463 910632 915421 960958 967064 994618 1012479 1146458 1142013 5259302 5393156 40.05 70.4 1
10:39:13 2024-01-23 721656 711383 215334 211852 347916 354994 378979 378817 240386 238080 297187 297598 330876 336176 4411475 4729385 6868097 6640503 1236025 1287449 322750 283074 300915 303240 351893 342415 333103 336229 227423 230299 742568 703713 1589167 1549237 478143 475701 687082 691835 878892 854143 906002 913159 965813 979259 943554 1044812 2300005 2416021 1337853 1156665 763418 744769 910303 912975 962038 971440 993125 1009484 1140948 1145413 5222419 5395356 40.05 70.4 1
10:39:14 2024-01-23 722209 711528 218555 211777 343493 355496 382814 376654 239616 239524 297609 297495 330876 337511 4411678 4671656 6835950 6621625 1250415 1290265 320019 283511 302990 302531 353920 344497 331825 333830 226675 228836 739550 700314 1596531 1558457 479248 474929 692006 694789 873880 852897 909030 913159 960247 983917 946516 1044774 2300005 2439023 1450987 1153864 761240 746919 910481 907762 963405 974232 1000987 1004464 1133679 1136464 5211072 5381082 40.15 70.4 1
10:39:15 2024-01-23 717433 713549 218735 211560 347165 354994 381734 375189 239651 240268 296694 299602 330380 336486 4414622 4731554 6789323 6645618 1268270 1291011 319016 283197 302733 300837 352218 342379 333337 333830 227185 228481 734888 703330 1596465 1565111 479938 474357 692006 696944 869645 848601 916325 918353 956620 974387 947223 1056809 2310903 2429787 1341619 1155550 758326 746772 917770 904730 954183 973002 1003847 1012329 1129520 1133951 5146380 5383777 40.15 70.3 1
10:39:16 2024-01-23 714171 711492 218662 211882 345600 351857 381734 378803 239616 239560 297114 297769 335452 338577 4411475 4783586 6845275 6631124 1245962 1290228 322979 282642 300574 301859 353634 340313 333807 333830 225973 229941 745510 707746 1611297 1553643 479598 473687 687082 695777 873880 848601 909030 919656 963654 972064 943660 1056884 2307094 2401970 1372859 1163280 755078 741754 918296 911791 951632 964620 1001671 1013079 1135480 1133805 5160357 5393156 40.15 70.3 1
10:39:17 2024-01-23 721481 711533 218617 211189 346642 355999 379015 377751 239450 240304 292182 298049 330876 333505 4411475 4770606 6864024 6612367 1239918 1290092 321025 283087 303850 300487 354670 342487 331825 335754 225973 229227 734336 709774 1595274 1547041 479258 476712 687568 696980 876363 848983 908598 922291 965666 975729 939954 1049686 2303809 2416021 1320903 1169946 761240 744779 913256 910462 957950 966372 995889 1013079 1143704 1136537 5239288 5374399 40.05 70.4 1
10:39:18 2024-01-23 721448 711533 218356 212556 345287 354994 378907 376089 240352 238783 297114 297806 332463 335464 4405363 4729385 6882577 6640503 1236025 1287471 321512 283197 301810 302814 351893 342451 332868 334018 225938 229976 737612 703713 1596418 1549237 477077 475701 688632 693088 878744 854601 901949 913086 968557 981305 943407 1044625 2300005 2416021 1339736 1156665 760155 742915 910632 912941 963442 970185 993200 1008854 1139619 1144712 5214970 5389310 40.15 70.4 1
10:39:19 2024-01-23 721753 713279 218555 211882 343524 354994 383085 376618 239685 239357 293676 296215 330911 337511 4405188 4656218 6807973 6631088 1249523 1289042 320019 283431 301841 302319 351893 342559 333541 333830 227414 229192 742912 702710 1586747 1562079 477462 477653 693973 694295 874605 857402 914240 913012 962065 983490 948787 1044812 2303809 2432734 1417039 1148119 759317 747141 909187 906473 960958 974378 1001137 1004538 1131270 1136500 5201666 5393156 40.05 70.3 1
10:39:20 2024-01-23 716541 713049 218657 211224 346633 354994 383087 375489 239651 240304 296694 298989 330876 336159 4405188 4736115 6779997 6631124 1259296 1291218 321025 282963 304171 301859 354670 342451 333572 333830 229524 229446 740053 710434 1598215 1561392 479450 475701 693444 699251 870845 848491 915397 919509 957977 976280 944432 1053801 2305998 2402932 1370680 1159140 754756 745300 916504 909136 952828 964692 1004636 1013837 1137126 1132348 5156674 5383777 40.15 70.4 1
10:39:21 2024-01-23 718465 711533 216173 211922 347724 355999 381196 378089 240185 239524 296256 298989 330876 333469 4414622 4780685 6863926 6612480 1238362 1287413 320990 282801 300539 301330 356645 344244 331538 336321 228228 229764 743469 708395 1648368 1557358 481229 478065 688055 699491 876363 848000 908696 922379 965777 975766 944896 1050858 2303278 2416021 1336396 1169318 760080 745024 913256 913122 959310 966641 998250 1016004 1142082 1141082 5185456 5383777 40.15 70.3 1
10:39:22 2024-01-23 723585 711487 218744 212521 344492 355496 382004 379033 239616 238748 297609 297113 330576 336181 4411678 4741579 6901227 6631205 1228107 1289303 322692 282284 303703 303790 351749 342307 332688 335718 228228 230147 746369 710790 1584590 1543300 476329 476375 687082 695666 878855 852224 907626 918198 968483 973715 939398 1044868 2295625 2409862 1334086 1162675 762328 742088 909187 915069 962075 968694 994555 1011870 1143704 1141440 5246779 5383777 40.05 70.3 1
10:39:23 2024-01-23 727820 713544 215601 211891 345565 356755 382274 376353 240317 239686 297114 297806 331871 333433 4408519 4710840 6845275 6631519 1250541 1291011 319617 283957 301632 302212 354384 345108 331610 336668 228551 229157 744341 700816 1594527 1557634 478826 478065 690988 695777 876363 857087 908956 914242 963006 983490 945537 1044737 2300005 2440216 1398699 1150614 762328 747582 908541 906473 964073 975067 999711 1004501 1134484 1139790 5211072 5383777 40.15 70.3 1
10:39:25 2024-01-23 713394 713040 215454 211922 347652 354936 382274 375453 240386 239524 296835 299302 330345 336998 4411791 4701921 6801026 6669122 1254890 1292976 320811 284478 303740 303986 351713 342379 333807 333830 227414 228996 744919 705222 1586334 1565111 477077 474065 691969 693802 870063 856605 915435 915483 957351 979223 949988 1052525 2312564 2425241 1318913 1147340 754495 748713 915853 903902 955163 975757 1006340 1013315 1125491 1136362 5111466 5374399 40.05 70.3 1
10:39:26 2024-01-23 713384 712438 219005 211856 346085 355245 383356 378925 239651 240304 297114 298084 330611 338817 4408395 4737732 6782387 6621960 1262778 1292976 321786 282963 301736 301401 354921 342415 333735 333830 228086 229157 728451 707746 1605629 1561779 479938 475701 693481 698995 871501 848601 916978 922379 957977 974387 947587 1052469 2306558 2416021 1339736 1158314 757839 747141 917155 907775 953774 970185 1007538 1013800 1134484 1130711 5140907 5383777 40.15 70.3 1
10:39:27 2024-01-23 715552 712775 218744 212547 347129 354456 378943 378658 240352 239524 297324 299933 330619 336486 4408395 4791185 6852189 6621960 1246851 1291181 322979 283197 303556 301046 354634 341308 333807 335718 228605 229980 736219 709774 1589217 1555852 479938 474021 688055 695884 875120 851014 911008 921035 963043 972288 943518 1053727 2309004 2397031 1376697 1162675 754495 742879 918460 912180 952828 964584 1001397 1016766 1137126 1135625 5163136 5391468 40.15 70.3 1
10:39:28 2024-01-23 724838 713019 218869 211154 345596 356755 381734 377787 239892 241051 297114 297598 330911 335174 4411488 4786863 6875895 6612420 1239842 1292976 321025 283431 303310 301330 355853 342235 332796 336704 226481 229905 738624 709774 1616276 1553643 479938 477726 689031 700024 878892 848601 908921 922379 967184 973642 943554 1046072 2304917 2415681 1334477 1170987 760080 745024 915853 914242 957950 966641 999711 1016766 1142082 1139754 5192899 5393156 40.15 70.3 1
10:39:29 2024-01-23 722499 711460 218608 212552 345036 355747 382274 379033 239984 239073 294638 297769 333707 336231 4414791 4747869 6906648 6650371 1228107 1287449 322917 282996 301736 302283 351893 342487 332832 333830 226675 229227 735765 711061 1580181 1540017 477462 476712 687568 694863 876363 851580 909900 916980 967184 979223 940101 1047173 2293993 2410885 1359425 1165160 763418 741754 910481 915719 961355 966641 995026 1013315 1144634 1139827 5258099 5383777 40.15 70.3 1
10:39:30 2024-01-23 725722 713284 218550 211887 345560 356861 382019 376067 240514 239276 293804 297909 333978 333325 4414791 4715962 6874715 6640503 1240732 1287471 320183 283431 302024 302779 354402 342451 332868 334521 227423 229905 738624 701709 1594601 1553643 477790 475701 688055 693802 878892 856605 906979 913159 967184 983490 946240 1044115 2300005 2425241 1353240 1155842 764624 744730 909141 910235 963442 973002 992398 1007477 1137330 1144712 5229883 5379938 40.15 70.3 1
10:39:31 2024-01-23 716496 712443 216671 213424 348637 354416 383356 377342 240249 239383 292760 299600 333039 338358 4408395 4661662 6817299 6650371 1251309 1287449 320241 283396 302268 302283 351893 344497 332832 333505 227379 229192 738140 702710 1612603 1558457 478826 475933 693973 695777 873880 855354 914368 915106 962325 984882 949988 1049561 2298228 2440216 1372859 1150063 762707 746956 908931 907500 964813 975757 1001137 1005969 1134484 1138985 5211072 5379308 40.15 70.3 1
10:39:32 2024-01-23 717433 714340 216245 211741 347581 355387 382705 375874 240583 240091 293596 299617 330876 336268 4398872 4717935 6798648 6641028 1267945 1289313 320054 283953 302024 302071 353206 342379 333807 333830 227026 229227 735765 699831 1609910 1567677 481583 474357 693481 694863 872605 852860 914331 916980 956711 973376 950025 1054137 2309278 2431009 1339736 1156665 759071 748202 917807 907488 955540 971593 1006104 1013042 1134484 1130711 5156914 5391907 40.05 70.3 1
10:39:33 2024-01-23 716571 711310 216550 211746 347438 353739 382274 378961 239651 240100 297274 300230 333039 338504 4411475 4784172 6854600 6612142 1245962 1290228 323014 283197 300820 301046 354921 341344 333807 333758 225973 230460 739119 709266 1598372 1554747 480961 474357 688055 696907 875741 851014 911694 922379 963080 972324 943554 1053764 2305998 2397031 1341619 1162675 754533 742879 918460 913122 954183 966385 1002565 1016766 1140026 1139258 5170460 5395763 40.05 70.3 1
10:39:34 2024-01-23 726587 711346 216855 211150 345565 356755 381734 377234 239513 241015 297498 297563 330911 333505 4420840 4757202 6874165 6612367 1229530 1287449 321964 282572 304350 301985 351893 342523 333103 335754 226675 229905 735765 712584 1599174 1544397 477114 474893 690045 696944 878892 851014 907664 919729 966864 979223 940768 1050862 2297259 2416021 1328436 1169318 762982 740376 913039 919303 959310 968437 997387 1016062 1150220 1143634 5259880 5383777 40.15 70.3 1
10:39:35 2024-01-23 724828 711528 218590 212656 345458 355999 378943 376618 240922 239524 294257 298501 330876 333433 4411475 4720112 6845275 6640503 1245458 1287337 319759 283864 305032 302566 353884 342487 331556 334287 226640 229192 738624 700314 1599144 1557163 478166 475001 688055 693802 879516 856605 907626 915106 967870 982102 946240 1046809 2300005 2425241 1311448 1155550 764068 747141 911740 912292 964702 976000 996039 1007328 1137710 1146261 5227941 5374399 40.15 70.3 1
10:39:36 2024-01-23 716394 713284 218622 213074 345283 353920 383210 378925 240150 238045 297696 298501 335524 338577 4408239 4644883 6801252 6640503 1251309 1287449 320054 283533 302990 302319 353884 345300 332868 333866 227414 229192 737612 702710 1595925 1558457 477114 475933 693481 695777 875120 854143 911694 915756 963080 984882 950025 1049327 2300005 2431009 1424864 1150259 761240 749191 914102 908795 962038 977101 1003206 1010335 1133286 1136464 5187527 5383777 40.15 70.3 1
10:39:37 2024-01-23 713394 713549 216061 211640 347399 354743 382544 376053 240352 239931 296666 299443 330876 336486 4411882 4715126 6817299 6649882 1264323 1290946 321025 283467 301810 303275 354670 342379 333807 333830 227026 229941 735765 698313 1611561 1572135 479938 474357 692006 695283 872605 856333 915435 916926 957424 973642 951604 1052562 2309278 2430868 1370940 1149159 757989 749265 915816 909053 959812 979907 1003997 1007515 1132875 1137340 5168076 5387303 40.15 70.3 1
10:39:38 2024-01-23 715490 713544 218934 211699 347408 355496 382905 375489 239685 240641 296694 298989 330841 336486 4399061 4711916 6793533 6631124 1268853 1291218 319510 284334 301804 302212 353206 342138 333807 333830 226709 229262 746369 700314 1606537 1571019 481303 474357 693973 695777 871370 852860 914127 918353 957461 973606 953678 1056809 2315333 2432137 1295201 1153902 758530 751472 918423 907705 953811 973690 1001708 1015784 1127921 1135557 5124027 5376101 40.05 70.3 1
10:39:39 2024-01-23 713520 711483 218925 211926 346076 351893 382814 378961 239984 239560 297187 298049 334945 339574 4408395 4737457 6807973 6621746 1249080 1290946 322131 282634 302196 301859 354670 342379 333843 333830 227379 229905 743469 710790 1582555 1558457 479598 474357 691515 698995 872605 848329 914368 922291 962675 975583 947556 1060166 2309843 2404399 1398119 1162174 757449 746611 917807 910499 956355 971556 1007538 1015281 1134484 1134378 5148909 5375457 40.15 70.3 1
10:39:40 2024-01-23 714535 711533 218811 211926 347715 354994 381736 378961 240352 239524 296904 299933 330345 335921 4411475 4794521 6854600 6617023 1244186 1291218 322489 282669 302990 302319 353772 342379 332868 334521 226008 229623 742019 706735 1600226 1555852 481303 475364 687785 699528 876363 848983 912095 925581 964298 974278 942700 1055337 2311397 2406801 1374778 1162675 755832 745398 920921 913122 954183 964620 1006149 1018014 1138775 1135698 5162725 5393156 40.05 70.3 1
10:39:41 2024-01-23 723808 711538 219073 211189 345627 355999 382274 378356 239616 241086 296694 298049 331871 335464 4402109 4775747 6863926 6602988 1238362 1289313 321774 282999 303163 301401 353206 344461 332328 336229 226675 229941 744919 707746 1613647 1553643 480656 478404 690596 701746 880030 848565 910219 922305 968483 977110 946129 1052288 2307637 2416021 1338316 1171823 762446 742512 920095 914653 961184 964620 1001137 1019016 1142082 1139258 5181739 5383777 40.15 70.3 1
10:39:42 2024-01-23 722535 711497 218959 211918 345520 355999 382546 379033 239616 239931 297682 297148 330946 335921 4408395 4747930 6874165 6626655 1229567 1291218 321061 282999 302692 301401 351893 344497 332868 335754 226675 229587 735765 711809 1589798 1548308 481118 479083 690716 699877 880104 848528 910219 922232 968483 973606 943554 1049497 2308096 2416021 1313370 1165990 761047 742475 916504 913122 956592 964656 1000423 1019742 1143704 1139863 5185456 5385467 40.15 70.3 1
10:39:43 2024-01-23 724108 711533 218843 212556 344553 355999 382544 379069 240018 239153 297682 297148 330911 336450 4399061 4738384 6902818 6621783 1224145 1289993 321714 281777 302231 302779 351893 344497 333337 335754 226868 229623 746369 711809 1595493 1547692 478484 478065 688958 697759 878855 853163 908706 918390 967184 981269 941422 1050075 2293993 2415681 1334086 1165715 764068 742915 911924 915719 960958 964620 995337 1010883 1147955 1142284 5258099 5388795 40.15 70.3 1
10:39:44 2024-01-23 726236 713540 218590 212552 346081 355263 382276 376654 240386 239524 297270 298989 331871 333217 4405477 4726830 6854600 6631088 1245458 1289313 320054 284099 301341 303027 353739 342235 331574 337382 228875 228839 738624 702323 1596796 1558065 479073 478404 691206 695283 878892 857821 909420 919040 965813 983490 947223 1044311 2305998 2441948 1335969 1153376 764068 750257 908931 907724 965786 975757 998287 1007515 1134639 1139863 5211072 5374399 40.15 70.3 1
10:39:45 2024-01-23 716024 713544 215912 212587 347724 354994 382274 376654 241159 239205 297114 299897 330611 337511 4405250 4680420 6807973 6645505 1258915 1289313 320776 283616 302513 303914 351677 342271 333807 333830 227309 230086 737194 702673 1619456 1571862 479938 474357 692006 695703 873362 856605 916978 917058 959227 979259 954155 1050805 2309278 2431009 1347269 1153376 757449 749810 917807 906473 956592 975757 1004636 1010883 1127994 1135698 5128498 5374399 40.05 70.3 1
10:39:46 2024-01-23 713128 711528 218919 211957 345565 353666 382814 378997 239651 240135 297064 298536 330380 339057 4399016 4724779 6772049 6631528 1266127 1292864 319617 284033 303850 301259 355638 342235 333663 335682 228875 228791 739057 702323 1599287 1565111 481192 475701 693973 698959 869645 852113 918942 921688 957977 975766 949951 1055640 2309278 2420085 1341619 1159966 755832 746869 915853 910425 955877 970185 1008194 1016004 1137089 1133112 5152590 5374399 40.05 70.3 1
10:39:47 2024-01-23 718339 711455 218934 211882 347688 355999 381159 378320 239651 239489 296735 299792 330841 333541 4411791 4801115 6869267 6631392 1245458 1291137 322083 283254 303525 302813 355889 342343 333771 336466 226008 230263 730048 707746 1604521 1555852 481303 475364 688958 698995 878892 848601 911657 925002 965813 974387 943554 1054100 2307637 2406801 1334086 1163503 757989 742915 918460 915069 955540 964656 1001137 1019016 1140427 1139754 5182855 5374399 40.15 70.3 1
10:39:48 2024-01-23 723554 711492 218934 212850 344527 355730 382274 381214 239651 239524 297682 297563 333942 336486 4405250 4738657 6886144 6621960 1229425 1292976 323517 281711 301948 302283 351893 344497 334156 335754 229037 229835 742912 710790 1593769 1546105 478505 476745 690008 697968 878892 851014 910331 921035 967184 979259 940768 1050862 2300005 2416021 1330320 1169318 764068 742096 913219 915719 961355 966641 998213 1013800 1146257 1139790 5256198 5379938 40.15 70.3 1
10:39:50 2024-01-23 724838 712775 218925 212890 345565 355999 378979 376582 240870 239153 297609 298049 330911 333469 4402109 4730186 6893804 6640929 1234732 1289303 322131 283436 302770 303808 354617 342487 333807 334252 226008 231036 741840 705726 1620103 1549237 478468 476712 688055 694789 880501 856605 904856 917058 967945 984882 945568 1047831 2300005 2418370 1339736 1156665 762328 746611 911924 912850 964813 974378 993848 1010390 1141272 1145554 5220477 5374399 40.15 70.3 1
10:39:51 2024-01-23 719707 712779 218961 212556 345006 354994 383356 378356 240352 239524 292973 298451 330876 338764 4408519 4654416 6823993 6621310 1247665 1291137 319723 284263 302342 302319 354420 345290 332185 336290 227185 229192 738140 701317 1591999 1558457 479666 476304 692006 695777 876363 856605 912902 916236 963043 984882 949988 1050174 2303278 2436758 1417039 1152556 762441 749117 910228 907500 963442 977888 1002565 1007440 1134484 1138948 5201666 5374399 40.15 70.3 1
10:39:52 2024-01-23 717323 713076 218929 211882 347719 355496 382814 376017 240386 240730 293731 300872 333436 336981 4398948 4705022 6807973 6654739 1264323 1289313 321025 284192 300879 302920 355172 342379 333807 333830 226675 229192 735765 698313 1596339 1572135 479938 474357 692006 695777 871370 856605 916978 916980 961917 973715 954155 1057183 2314209 2430738 1341619 1155019 759071 750909 919826 907762 956555 975757 1004599 1015486 1131196 1137167 5135827 5379661 40.15 70.3 1
10:39:53 2024-01-23 713520 713044 218965 211935 346562 354166 383174 378709 240681 240019 293015 298813 333039 339464 4398910 4736655 6801252 6612179 1254890 1294889 320990 282647 301948 301401 354921 342451 333541 333830 227767 229192 742912 707746 1611064 1561779 479938 475701 693178 700024 870882 851014 915548 922379 957388 975766 947706 1057183 2307637 2418370 1401885 1160711 754542 746611 916334 911791 955163 972279 1007575 1016803 1138775 1135557 5140982 5379308 40.15 70.3 1
10:39:54 2024-01-23 719160 711932 216478 212273 347465 355816 381933 378817 240617 240126 293352 299756 333508 336843 4408519 4797235 6859921 6621746 1245924 1290265 322716 282532 303358 303027 353737 342415 333337 334018 226008 230622 742019 707746 1621823 1555852 482330 475364 688760 700061 876363 848601 912057 925002 965813 974387 944225 1056430 2307607 2403389 1407258 1163503 757449 745098 919826 913122 953505 964620 1001708 1016528 1140427 1139770 5153218 5394417 40.05 70.3 1
10:39:55 2024-01-23 725833 713446 214841 211711 346495 357007 382128 378176 240047 240908 293804 297771 331836 335428 4418042 4770569 6864038 6612367 1240131 1290265 322453 283502 303630 301401 353241 345264 332832 334521 227026 229905 735765 709774 1614567 1553643 481951 476268 690045 701055 880767 848601 908993 925002 966504 973642 946240 1050991 2306558 2421802 1330320 1168608 764068 745024 913256 915719 963442 964584 998250 1015281 1147955 1142750 5252053 5391907 40.05 70.3 1
10:39:56 2024-01-23 724161 711346 215905 212708 346429 356718 381968 377414 240922 239153 297274 298708 331500 336181 4408395 4736115 6873251 6631088 1239567 1289313 322489 284321 305032 303275 353884 342487 333807 334556 225938 230076 743469 703713 1595603 1553643 479258 476712 689031 695283 881393 857821 909682 916889 966540 984186 945808 1044886 2306558 2443681 1360308 1156665 764624 751287 910228 910499 967843 975757 998213 1010390 1137562 1146886 5231501 5376898 40.15 70.3 1
10:39:57 2024-01-23 716301 713403 215606 213193 346642 354994 383085 378334 241124 239227 297535 299862 330345 338301 4408395 4661550 6808341 6649882 1256204 1287449 321025 283431 302697 303844 351893 342221 333843 333830 227379 229227 738624 704719 1608689 1567677 479221 474357 692006 694789 872046 857821 916978 915583 959531 980643 952087 1054100 2312564 2431009 1370940 1150614 757989 750753 918460 906473 957950 978375 1008232 1015336 1130871 1138508 5136907 5382076 40.15 70.3 1
10:39:58 2024-01-23 713384 711528 218841 212265 347408 355730 383356 378997 240185 240304 292910 298745 333906 339611 4408633 4741902 6803849 6612104 1253538 1291218 321702 282968 302692 302319 352183 342487 333807 333830 228584 229227 740053 707746 1611442 1558457 479938 476442 693973 700024 871333 851014 916887 922379 957424 975766 947223 1058392 2307363 2405094 1381773 1161848 755608 747141 919458 914000 958225 972857 1008624 1016654 1140137 1135411 5155712 5379308 40.15 70.3 1
10:39:59 2024-01-23 718605 713279 218970 212556 348738 355999 382165 378961 240185 240100 296694 300809 330911 335464 4408395 4800151 6869267 6621746 1245962 1291218 322489 283197 304710 302814 353737 342415 333572 334521 226008 230460 742019 709413 1603889 1558065 481805 475028 689031 700024 876363 850410 913030 924345 965813 975497 944225 1052977 2309278 2406801 1341619 1168275 759494 746362 922388 917399 955503 970753 1003922 1019555 1141898 1139717 5172337 5393156 40.15 70.3 1
10:40:00 2024-01-23 723808 712271 215775 211891 346344 354730 382814 378622 239250 240846 297682 297545 331906 336486 4405250 4772354 6855035 6602726 1238879 1290228 321738 283396 302656 301365 354921 345544 333301 336363 227026 230102 746369 711300 1612099 1549237 480347 477011 691024 701055 879218 851014 910087 923866 966504 979259 944896 1055846 2304317 2425007 1338316 1171823 762051 747141 918460 917021 960311 971191 1002565 1019742 1142979 1141939 5192260 5384937 40.15 70.3 1
10:40:01 2024-01-23 723756 711497 218653 213233 345560 355999 381734 380887 240755 239153 297792 298536 330911 336998 4405406 4729385 6901227 6640503 1229425 1289313 324682 282788 301278 303914 351893 344534 333807 335754 227414 230657 739119 708762 1591979 1546592 478505 474893 689031 695614 879841 855354 908347 919693 969352 982102 945006 1051957 2302674 2418795 1334086 1169318 764510 744312 914377 918325 962075 964656 998250 1017665 1149349 1143093 5255992 5385467 40.15 70.3 1
10:40:02 2024-01-23 726386 713544 218622 212234 346598 355263 382274 376654 241124 239560 297609 298084 331871 333397 4402109 4726830 6863926 6650371 1245458 1290092 320764 283671 305069 303240 354921 342523 332832 334556 226675 230299 737194 701709 1592706 1558457 479938 476940 690045 695777 879218 857821 908347 916910 968373 986186 950964 1047775 2303809 2439060 1328720 1157690 765157 748549 910228 911791 968940 973597 996792 1010390 1137089 1148517 5229883 5376101 40.15 70.3 1
10:40:03 2024-01-23 715490 713044 218657 213668 346602 354994 383085 378658 241124 238080 297819 299408 330876 338780 4404974 4652284 6807973 6649882 1253994 1291218 321025 283467 302733 303240 351893 342559 333843 333830 227767 229905 740947 703713 1606549 1561779 477077 477050 694687 694789 875814 860758 916753 916889 964298 986276 951939 1055337 2308739 2429286 1413126 1147340 759071 749265 916882 910462 959310 973705 1008270 1009575 1132875 1139790 5158697 5379938 40.15 70.3 1
10:40:04 2024-01-23 717554 713544 219001 211926 347724 355999 383356 376317 239651 240846 297114 298778 330911 337511 4399061 4715226 6798648 6640503 1269762 1290946 320990 284396 302133 303275 353206 342451 333807 335754 227220 229905 737194 700314 1599883 1572135 481303 475518 694923 698256 875814 855616 918058 920979 963433 981305 955607 1057146 2314209 2430868 1403345 1149519 758530 751472 915853 910205 958907 973669 1007575 1010846 1127994 1136537 5130561 5375457 40.15 70.3 1
10:40:05 2024-01-23 717592 713544 214876 211922 347129 355747 382889 378961 239685 240304 297187 298954 331639 337183 4395836 4728407 6785159 6626395 1264692 1291218 320729 283502 302464 302319 353206 342487 333807 333830 228156 229227 747200 707240 1596549 1565844 481118 477050 695675 700907 873362 852224 920911 924235 957388 973606 950025 1059536 2311397 2427564 1341619 1161022 757765 747141 918460 912475 957950 973002 1009049 1018740 1138775 1134754 5137886 5376101 40.15 70.3 1
10:40:06 2024-01-23 717480 711528 216557 212543 348493 355496 381196 378925 240352 240135 296904 301266 330911 336450 4411901 4803565 6863949 6631124 1246851 1290265 323014 283233 300856 302319 352218 342127 333807 334252 228875 230409 740569 709774 1606136 1557791 482673 475664 690008 699840 878855 851014 912747 923605 965813 975729 945967 1053801 2309278 2407303 1337853 1164331 757989 741461 919826 915719 956592 964692 1001671 1019742 1142082 1142284 5179155 5393156 40.15 70.3 1
10:40:07 2024-01-23 724429 710989 214910 212547 345565 356320 382274 381214 239651 239560 297696 297458 331906 336486 4408633 4755450 6902221 6602640 1228655 1291218 322525 283183 302727 301540 353739 345290 333627 336631 227274 229799 735765 711809 1588976 1543906 479791 479083 691024 700024 878892 850410 908472 922379 968557 979259 942885 1052927 2300005 2418370 1334086 1165990 764068 744753 913256 917021 962075 964692 997312 1013800 1149620 1144712 5258099 5383777 40.15 70.3 1
10:40:08 2024-01-23 726634 713549 218622 212736 346364 355263 382274 376654 240386 239524 297609 298084 331871 333433 4405250 4720112 6863926 6640401 1245458 1291011 320776 284520 302770 303665 354885 342415 332724 337657 228551 230480 742912 701820 1596274 1556958 479598 476304 690045 695703 880501 857821 907664 917058 967686 983490 947223 1044812 2300005 2441948 1339736 1153376 764612 748713 910303 907812 965786 973633 1001137 1010390 1135480 1142284 5211072 5374399 40.15 70.3 1
10:40:09 2024-01-23 712852 714294 215610 212556 347404 354994 382274 376654 241124 239524 296904 299091 331151 337548 4399061 4674805 6813195 6659979 1258410 1291944 320883 283383 302990 303986 353811 342235 335696 335682 229904 229870 732503 699712 1613745 1566959 479510 475701 693973 694789 872569 860145 917632 915756 959494 980643 950025 1050917 2309004 2430270 1407258 1147340 755617 748677 915853 907500 959310 973669 1006546 1013315 1127921 1136500 5135827 5383777 40.05 70.3 1
10:40:10 2024-01-23 718103 714201 214910 211882 346607 355747 382007 378586 241792 240472 297114 298919 330876 336962 4405363 4715292 6782387 6650257 1270671 1289303 320361 284591 302273 303026 355889 342379 333807 335718 227185 230263 740053 700314 1636691 1572135 481987 475701 694960 696907 876363 855391 916978 919656 960926 973678 954155 1056168 2314209 2431009 1295201 1156665 760155 747655 919767 908795 957950 975067 1010489 1015281 1134484 1136362 5156273 5383777 40.05 70.3 1
10:40:11 2024-01-23 714535 710804 214833 212547 346607 354420 382274 379033 240386 240304 297609 298602 330345 339057 4408519 4765644 6835403 6631473 1251309 1294817 321500 283012 304713 302779 354921 342451 336097 333758 228181 230228 746369 709774 1591668 1558457 479938 475364 693481 700521 873880 852224 918058 925002 961607 973642 947223 1060290 2309278 2403389 1430732 1161848 758326 746081 921785 913122 955163 970185 1007300 1018978 1140463 1137167 5154638 5383777 40.15 70.3 1
10:40:12 2024-01-23 721753 713279 219273 211856 348448 357007 382814 378961 240663 241086 297114 299617 332370 333541 4386191 4811835 6885301 6621960 1244111 1291218 321714 284050 302053 303204 356106 344425 333337 334556 228875 230373 743469 707240 1595848 1556248 482673 477050 690008 701055 880141 850410 912057 926976 967870 973606 945568 1056393 2309278 2416021 1344073 1165990 760155 745024 919826 917673 957950 970185 1003281 1021235 1145865 1143093 5182855 5383777 40.15 70.3 1
10:40:13 2024-01-23 723559 710953 219037 212881 347879 356503 382814 379033 239616 239896 297682 297563 330911 336707 4398796 4752997 6855021 6612420 1241856 1291107 321415 283489 304713 301365 355853 345119 332832 334018 226675 229941 746369 709774 1600881 1549237 479606 476304 691024 701055 880141 850410 908696 925002 966540 979223 944896 1051028 2300005 2418370 1332203 1169318 764510 745024 915203 917021 962038 964620 998250 1016042 1149620 1143093 5246779 5383777 40.15 70.3 1
10:40:15 2024-01-23 723808 711528 218708 213065 346602 356755 381196 377184 240755 239816 295153 300557 333978 333361 4411791 4728943 6891902 6649989 1234260 1287413 323853 283821 301781 303951 354152 344461 333807 336704 226640 231340 742568 705856 1615412 1549237 478542 477050 688055 695777 881878 857213 906034 918362 969352 984613 946240 1049327 2300005 2416021 1365183 1159140 762982 745024 911924 916748 965749 973002 996792 1012284 1144634 1145554 5220477 5374436 40.15 70.3 1
10:40:16 2024-01-23 724273 711533 218807 212890 346344 357403 384061 377500 240883 239754 293115 298023 332764 338959 4405358 4679695 6821065 6631519 1247665 1288386 320019 283864 300539 303240 354670 345544 331789 337071 227026 229192 748629 701209 1585707 1558457 481030 477347 692006 695777 878268 857821 912709 917058 965813 984882 947260 1047338 2300005 2440216 1376697 1153376 763964 750864 910632 907812 967156 977657 1003997 1010390 1135480 1142284 5201666 5372684 40.15 70.3 1
10:40:17 2024-01-23 715366 714470 216482 212571 348452 355926 383049 376210 241021 240126 294221 299756 333508 337293 4399016 4708506 6817680 6650529 1260601 1289313 321061 283431 302024 303951 354634 342415 333843 335718 227185 229905 737194 701431 1613786 1567677 479938 474357 692006 695097 873880 857821 915585 917058 960210 979295 954155 1052302 2312564 2431009 1370940 1153376 758530 751472 918460 908907 957950 973597 1006104 1013800 1130962 1136464 5126422 5388795 40.15 70.3 1
10:40:18 2024-01-23 717321 712394 216814 212401 347266 354848 384714 378853 240583 240295 297187 298989 330876 339611 4414692 4724779 6780645 6611940 1266498 1291218 320468 283431 304097 301082 353206 344461 333807 335487 228121 229192 742912 706735 1635454 1562889 481303 477050 696236 701055 871296 850339 918228 924345 957461 973606 950025 1060290 2309278 2416021 1370940 1162675 759612 747054 919767 911791 958629 975757 1010489 1018290 1138775 1134754 5147400 5386330 40.15 70.3 1
10:40:19 2024-01-23 717155 711346 216675 212853 348559 355601 381159 378443 240386 240304 297187 301230 331960 337475 4405250 4783586 6850576 6621746 1244149 1290228 323014 283533 304066 302727 354921 342379 333843 334018 227026 231178 745510 710790 1596190 1556958 481303 473992 690045 698724 876363 852220 914368 925002 964729 975766 946240 1058782 2309278 2403389 1415083 1164331 757989 746155 921578 915069 955200 970185 1006104 1018290 1144161 1140284 5165285 5386330 40.15 70.3 1
10:40:20 2024-01-23 724805 712862 214846 211203 347688 357007 382274 378637 240386 241595 297535 298084 331871 335428 4408395 4784247 6869267 6602988 1240808 1291011 322489 283551 301489 302319 354304 344461 333337 334556 226868 230460 743469 707746 1631188 1556248 482330 476268 689519 701055 880767 848601 911008 926317 966504 977838 945568 1056907 2309278 2416021 1345992 1165699 761784 745024 918951 917021 959310 974197 1003809 1023505 1143630 1139681 5191631 5391468 40.15 70.3 1
10:40:21 2024-01-23 724383 710948 214876 212905 345458 357007 382814 379069 239616 240268 292866 297528 331871 336486 4402109 4748023 6883629 6612420 1227744 1291181 322000 282638 305363 302319 353884 345508 333807 336466 227061 230263 735765 711809 1579434 1544397 479598 477011 692006 699528 879218 851580 910069 922379 969352 982065 943554 1051028 2300005 2418099 1309668 1165990 764612 744496 915520 919558 964702 971367 998101 1016904 1149473 1145413 5256198 5383777 40.05 70.3 1
10:40:22 2024-01-23 726904 714290 218934 212881 346629 357007 383319 377787 240755 239560 293264 298989 331906 333469 4408633 4726556 6854600 6626316 1245458 1289042 321025 284099 302055 303275 354670 342523 333306 334591 226481 230460 747818 701709 1616242 1558457 479938 476304 691024 694335 880538 858767 909030 917058 967945 984882 948713 1048579 2307637 2434461 1321044 1160236 766772 751398 914136 912975 966454 975684 998889 1013202 1140948 1145591 5230332 5379308 40.15 70.3 1
10:40:23 2024-01-23 719707 713035 216527 212881 345287 355496 384643 378658 240386 239560 293384 297806 330876 339094 4386602 4648345 6817404 6612142 1249485 1290228 320764 284450 304331 303275 352183 346069 333337 335754 227414 229905 742912 701709 1597071 1558457 479258 477383 695911 696907 876363 857213 915548 917053 965542 982692 952087 1046072 2305961 2451099 1334086 1157201 764510 750762 911503 912941 969630 979907 1001137 1012322 1137126 1146886 5220477 5374111 40.15 70.3 1
10:40:24 2024-01-23 716541 713540 219005 213814 346607 354994 383356 378925 241124 238783 293115 299091 330911 339611 4399373 4635195 6801252 6631124 1247741 1289993 320764 284179 302880 302034 352148 346351 333541 335754 227961 229262 748629 701709 1591676 1561779 479258 477719 694687 696907 878268 857549 914368 917016 965813 982692 953136 1050415 2307607 2448332 1341619 1156390 766701 752467 910538 911754 968530 973633 1001137 1013277 1137126 1144712 5223511 5369822 40.15 70.3 1
10:40:25 2024-01-23 719707 713284 219032 213224 345045 355496 383210 378356 240755 239524 293384 298049 330946 339057 4399016 4645933 6822540 6645618 1250415 1288386 320764 284299 303199 303240 354420 345581 333572 335754 227926 229941 748629 701709 1587234 1558457 478166 477047 695911 696414 876363 857213 916325 916910 966691 990400 955720 1049284 2303809 2448332 1376697 1153902 765157 750790 911529 909817 969592 973669 1003997 1010428 1135443 1142138 5200754 5365020 40.15 70.3 1
10:40:26 2024-01-23 713394 713035 218590 213215 347688 355496 383356 378658 241193 239524 297411 299933 330841 338541 4399061 4657799 6803849 6649882 1256185 1290946 321025 283864 303740 304200 351893 342487 335464 333830 227926 230263 745771 704719 1591689 1567337 479258 475701 693214 695777 874568 861749 920690 917968 962178 983381 952812 1056884 2310385 2425241 1411170 1147065 759071 751398 917155 909099 960958 979286 1006672 1013315 1132875 1139827 5147282 5369822 40.15 70.3 1
10:40:27 2024-01-23 715490 714054 218852 211918 348484 355747 381441 376618 240420 240304 297114 299968 331871 336945 4402109 4708556 6807698 6650371 1264323 1290265 322000 284064 300559 304200 352183 342487 333843 335754 227414 230299 737194 698679 1604574 1567677 480200 475518 695638 696693 875191 857784 923890 918362 963433 981920 954722 1057183 2313682 2427564 1374778 1153376 759612 751472 919826 910205 958629 973633 1007575 1015007 1131233 1136500 5128373 5370566 40.15 70.3 1
10:40:28 2024-01-23 713520 711528 219073 211922 346638 354743 380901 379033 240185 240304 297609 298745 330841 339611 4399016 4724261 6794504 6612367 1249970 1291218 322489 283281 304350 302779 352218 342523 333843 333830 228121 229941 747818 709774 1592537 1563341 480776 476976 694960 700907 873983 852830 921569 926280 961607 973642 950025 1060327 2310385 2403389 1372529 1159335 756723 744803 919826 913122 957270 973002 1007613 1019742 1140463 1136500 5156674 5383777 40.15 70.3 1
10:40:29 2024-01-23 717953 711492 214876 212583 349300 357007 381734 378925 240922 240268 297151 299933 331871 336730 4402211 4784359 6869267 6612367 1245458 1289313 322979 282999 301736 303027 354304 342487 333807 334556 228875 230940 732906 709413 1605197 1558065 483360 477050 689972 700907 879479 852224 912709 927563 968557 975620 946240 1057937 2312564 2413645 1335969 1165990 760155 745831 921131 915609 957950 971593 1001708 1021235 1143704 1142284 5173449 5383777 40.15 70.3 1
10:40:30 2024-01-23 726346 711528 216557 211926 345600 355263 382544 379033 239651 240677 297682 297598 331906 336486 4386456 4764084 6859921 6602988 1233492 1291218 321738 283467 302727 302071 355889 345778 333591 337144 227274 230480 735765 711809 1586318 1548519 480850 479763 692006 701055 879965 850375 909806 925002 966504 980679 944896 1054493 2300005 2421802 1332203 1168485 764510 741461 915203 916980 964813 964692 998287 1015319 1151289 1143901 5248694 5379938 40.15 70.3 1
10:40:31 2024-01-23 727944 713544 218622 212921 346642 356861 382274 377486 240957 239560 297609 298954 330946 333505 4395836 4714640 6877677 6626354 1233845 1287449 323445 284055 302770 303914 354634 344352 333771 337144 228228 231494 745510 705726 1596776 1549237 479598 474893 689031 696693 883037 857821 910331 918214 970615 984882 944469 1047934 2305998 2434461 1321044 1156665 766814 749154 911924 913122 967843 973633 996792 1012592 1139619 1145627 5229883 5370566 40.15 70.3 1
10:40:32 2024-01-23 717446 711528 218765 213668 346085 355245 381400 378392 240922 238783 297682 298989 330911 339094 4402109 4644478 6801328 6631356 1250273 1287337 319912 284192 304710 302884 355387 345119 332652 336668 228875 229192 736731 700314 1587311 1557634 479827 479009 693481 695847 879603 857784 913067 916330 965813 982656 949351 1047929 2300005 2440216 1399433 1153376 764068 750257 910228 907848 967156 973669 1001708 1009670 1135443 1142284 5207351 5376101 40.15 70.3 1
10:40:33 2024-01-23 714933 713544 218843 211962 347759 355747 382814 376353 240755 240304 297187 299933 333676 337548 4395878 4699177 6810685 6659690 1257586 1291137 320918 283922 303525 304022 353811 342415 335732 333830 229362 229941 742912 702710 1608698 1567677 479938 475431 693973 694863 873880 857821 917576 917016 961643 982102 955513 1056430 2315582 2427564 1372859 1152556 759071 752047 919826 907500 958629 973669 1007300 1016042 1131270 1138180 5111504 5374399 40.15 70.3 1
10:40:34 2024-01-23 713394 714197 214910 212592 347160 354994 382007 381214 240145 240268 297957 299408 330911 339574 4399023 4728905 6782387 6631392 1269762 1295739 319841 285098 303593 302636 354268 342487 333627 336668 227150 229870 737194 701317 1618758 1571802 482673 476712 696200 699987 874848 855354 919373 922379 960173 979770 955513 1060241 2315856 2431928 1370940 1159140 760155 752541 921131 910238 958629 975757 1010489 1016728 1134484 1137167 5143171 5383777 40.15 70.3 1
10:40:35 2024-01-23 714028 712779 214876 213003 347643 354456 382814 381177 240352 240233 297819 299862 330549 340092 4399016 4739646 6800651 6640933 1259221 1293970 322453 283396 304345 302742 355926 344984 335732 333830 228606 230086 737194 709774 1592771 1561779 481303 477050 694159 701055 873843 850375 918265 926317 962288 973678 949988 1061837 2309278 2406801 1356931 1162675 758869 748733 919607 914419 957950 974378 1010213 1019742 1141236 1137167 5156273 5374399 40.15 70.3 1
10:40:36 2024-01-23 718614 713279 214841 212850 348769 356755 382274 378961 240698 240268 297498 300809 330876 335684 4405098 4797790 6875895 6612367 1248480 1292976 322943 283471 303901 303204 356898 342343 333807 334556 226991 230657 739119 707746 1593542 1555852 482673 476375 690008 701055 878892 851619 914368 927635 967870 978530 946240 1058692 2309278 2406356 1337853 1165160 760155 746155 921785 918815 957950 972966 1003133 1021926 1143704 1142248 5171428 5383777 40.15 70.3 1
10:40:37 2024-01-23 725353 711533 214945 212521 346319 357007 383356 378889 239616 240766 295475 297769 333978 336231 4411636 4772503 6855461 6617143 1237043 1290228 322165 283365 302692 301401 354921 345508 333807 336704 227344 230228 735765 711300 1589644 1547692 481225 477347 692006 701055 880767 852224 910069 925002 968593 982065 944896 1053275 2304917 2425241 1324670 1168485 766248 745024 915203 918325 964127 964620 998250 1015281 1151252 1145523 5248694 5382076 40.15 70.3 1
10:40:38 2024-01-23 725870 713044 218894 212850 347124 357946 382596 377464 240952 239984 293115 298813 332497 333397 4405358 4720901 6870987 6612104 1245797 1289303 321025 284334 300293 303240 354921 344461 333337 334591 226640 230425 737194 701317 1594583 1555852 480195 476268 691024 695777 880501 857821 912283 918362 968593 986704 948605 1047925 2304917 2443681 1334086 1155019 764624 750182 910228 911754 968530 973669 1001137 1013315 1140390 1146335 5211072 5365020 40.15 70.3 1
10:40:40 2024-01-23 716459 713958 215797 213574 348452 355492 383319 378478 241055 239383 294675 300582 333508 338358 4399016 4665588 6826157 6650092 1250998 1291181 320990 284064 300820 303204 351893 345264 333807 335780 227732 229905 742912 703713 1599730 1558457 478949 475933 695215 695777 876363 860261 918010 916889 965813 982656 954155 1054100 2306558 2431009 1426820 1145707 760155 750405 916504 910462 962075 982092 1006784 1011832 1134484 1141440 5166066 5379308 40.15 70.3 1
10:40:41 2024-01-23 720240 714340 216828 211711 347545 357007 384442 379600 240785 240872 297535 299827 331604 337475 4399061 4711916 6798648 6631124 1270671 1291218 321025 285169 301768 302919 354268 342451 333843 336704 227379 230263 737194 700035 1596873 1572135 482673 476375 695178 699716 876363 857213 918287 922342 963006 980643 956872 1060241 2315856 2434461 1370940 1158314 760155 749810 920921 909099 959310 975757 1010489 1016766 1134484 1136464 5137886 5378636 40.15 70.3 1
10:40:42 2024-01-23 715287 711346 216828 212853 347474 354525 382976 381141 240386 240641 298031 301298 333508 339297 4386418 4755450 6801252 6602677 1249970 1294700 322453 283083 304713 302991 353206 344461 335732 333830 227767 230263 732370 710790 1589278 1558457 481303 476375 693973 701055 873880 851580 918228 925002 963006 973678 949278 1062356 2314209 2406801 1413160 1160514 757989 747141 922439 915719 957950 974110 1009049 1019742 1143347 1140878 5150250 5386330 40.15 70.3 1
10:40:43 2024-01-23 722452 711314 216828 211852 348457 355263 382274 378961 240883 240837 297077 299862 332370 335428 4402211 4801549 6864813 6602988 1243679 1289277 322680 283400 301736 303204 355085 344425 333807 335530 226675 230622 733085 707240 1596746 1555852 482673 477050 690045 701055 881393 851014 912671 927635 968336 978530 946240 1057183 2309278 2415749 1322786 1165990 761240 746611 922351 917673 959310 973002 1005281 1022468 1147461 1142910 5182158 5386330 40.15 70.3 1
10:40:44 2024-01-23 724838 711497 215548 212679 347920 356048 382814 378925 239616 241595 297609 297909 331871 335428 4389637 4743331 6855035 6593610 1237253 1291040 321964 283529 304713 301365 353206 345508 332832 336704 226675 229905 735765 710790 1601074 1549237 480961 477347 691515 701055 880464 851014 910323 925002 966504 981372 944896 1053037 2303278 2418370 1330320 1169946 768311 745024 915853 919521 965113 971821 998101 1017628 1151857 1144566 5250141 5374399 40.15 70.3 1
10:40:45 2024-01-23 726865 714764 219161 212850 346602 357007 381734 377464 240986 239489 297696 298989 332370 333469 4396028 4715406 6863926 6631124 1236025 1288386 322943 283864 302268 304165 354670 342487 333807 334521 226640 231340 746429 704719 1617111 1553643 479938 475598 689613 695777 883189 857821 908659 917016 972174 986276 946516 1049327 2304917 2434461 1324882 1156665 766625 751398 914102 912975 968940 978521 999603 1016175 1142571 1148833 5218522 5376521 40.15 70.3 1
10:40:46 2024-01-23 715453 712540 218880 213569 347120 354994 383356 378622 241124 238748 292937 299652 330841 339574 4383246 4645374 6803849 6640503 1251640 1290872 321738 283864 301489 303240 351893 344497 333807 333830 228121 229905 745771 703330 1587962 1558457 477790 477050 694687 695777 875741 860465 918058 917058 963043 982656 955720 1049909 2306558 2436709 1450987 1156098 763889 752467 914377 911643 966454 980601 1006868 1011832 1137126 1143093 5196626 5360335 40.15 70.3 1
10:40:47 2024-01-23 716061 713035 218708 213215 347129 355496 382905 378925 241159 239489 297920 299545 330876 338541 4386809 4662261 6800974 6640503 1249821 1291181 320408 284343 304134 303204 351893 345020 333843 333830 228086 229905 742912 703713 1588199 1558457 478166 475598 695911 695777 876363 860261 918287 917058 965542 982656 954834 1056771 2313682 2430041 1426820 1149795 762328 751398 916845 911643 964813 979250 1004562 1013315 1137673 1139754 5182855 5374399 40.15 70.3 1
10:40:48 2024-01-23 717594 712549 214876 211918 347679 355999 382847 377715 240386 241051 297696 299897 330911 337475 4405250 4720574 6781953 6631124 1269175 1291218 319983 284299 301736 302319 354304 342487 333807 336229 227185 229227 737668 702323 1619614 1567677 481730 477050 696730 701055 873261 855354 920911 922379 959153 981232 955327 1058242 2313135 2429787 1372859 1161622 761053 749774 921131 911108 959310 975720 1011931 1019742 1137089 1137728 5133488 5374399 40.15 70.3 1
10:40:49 2024-01-23 714535 711528 219001 212890 347683 354994 382004 379069 240386 240304 297609 299545 330841 337220 4408395 4764828 6836757 6626655 1245962 1291181 323733 282963 303694 302991 354921 342379 333843 336229 226675 230697 745510 709774 1598512 1555852 480961 475028 691294 698995 876363 852220 918058 924778 967552 975693 948261 1059035 2311397 2407817 1374378 1160794 757989 747141 922351 914653 955841 973002 1009769 1021762 1142082 1136464 5147400 5374399 40.15 70.3 1
10:40:50 2024-01-23 719160 711492 219001 211926 348733 355999 382004 378961 240386 240606 296675 299652 330911 333505 4392744 4785020 6854600 6603091 1245458 1290265 322453 283396 303199 302991 354304 342487 333337 334556 226675 230622 743469 707746 1599540 1558185 482673 477050 690045 703751 881319 850867 915548 927635 968520 978494 947550 1056884 2309278 2412595 1324670 1165774 761240 746081 919826 917021 959590 973002 1003997 1022693 1143704 1144712 5180847 5382076 40.15 70.3 1
10:40:51 2024-01-23 723559 711492 214910 212890 345283 355999 382814 381214 239616 240064 293115 298189 331871 336195 4386606 4738657 6864813 6603091 1227744 1291181 321738 282963 302727 302319 353884 346069 333807 334521 227185 230338 735765 712075 1583684 1543375 481839 479763 691660 702974 881356 852830 909919 926243 971311 982697 946240 1054100 2305961 2421091 1344073 1169318 762328 747141 920421 917673 959310 972315 1001671 1019845 1146257 1144712 5176018 5374399 40.15 70.3 1
10:40:52 2024-01-23 724108 711528 214876 213039 345525 356503 383356 381214 240386 239560 292937 298049 331906 336486 4399016 4729385 6872953 6602752 1226796 1291218 322943 282620 304935 303240 353920 345508 333807 334287 227220 230299 738981 713853 1604332 1548033 481644 479763 692006 700944 883238 853437 914127 925002 969352 983490 944469 1055374 2300005 2416021 1335969 1170152 765157 746155 915853 919471 965802 970185 1000423 1016803 1152923 1146849 5248694 5383777 40.15 70.3 1
10:40:53 2024-01-23 726865 713544 219005 213030 347129 355263 382814 377486 241124 239896 297893 299408 332370 335944 4386418 4715292 6853373 6631124 1234732 1288386 322979 284152 300328 304236 354670 344534 333591 337621 228875 231336 748452 705726 1616416 1556958 479827 478743 690988 697759 883700 859650 909030 918251 974039 982620 947187 1050075 2307607 2421802 1318913 1158314 765157 748586 913256 915069 967156 975757 996792 1013315 1142892 1148943 5226149 5370566 40.15 70.3 1
10:40:54 2024-01-23 721694 713544 216566 213215 345529 355496 382847 378925 240720 239612 293733 298049 330911 339334 4392744 4645933 6822540 6631205 1250693 1287449 320990 284064 303918 302990 355853 347851 333627 336430 228015 229764 736731 702323 1591591 1562229 479754 477719 695215 696944 878268 858309 915435 916980 965813 982728 955438 1046853 2304917 2436758 1432689 1150063 762328 749847 913219 910462 965786 973669 1004599 1010390 1133800 1143093 5185456 5374399 40.15 70.3 1
10:40:55 2024-01-23 716546 713540 218811 212552 348738 355204 383356 376618 240957 240641 297114 299933 330876 337548 4399016 4686832 6807973 6640607 1258872 1293859 321714 284281 302770 304485 354885 342343 335696 336668 227980 230577 738624 700816 1605049 1567677 479938 475701 694960 696767 875120 860261 918265 920979 963043 983490 955513 1053764 2316903 2432137 1374778 1152256 760155 753264 920478 908795 959310 979214 1009712 1016803 1132875 1139790 5126539 5374399 40.15 70.3 1
10:40:56 2024-01-23 713160 713044 214906 212508 347408 355999 382543 379033 240185 240846 297609 299897 331639 339611 4392744 4717544 6775813 6631356 1270633 1292976 319393 284627 303740 302601 356934 342343 333735 336668 227379 229905 747818 701317 1623544 1574041 482673 475408 696236 700521 877738 856605 920804 922379 960210 979259 955513 1056884 2315856 2432734 1370940 1159335 762441 748549 920478 913122 959310 975757 1012653 1019742 1138738 1137167 5152590 5374399 40.15 70.3 1
10:40:57 2024-01-23 714436 711533 218653 212881 347724 355478 382274 380945 240755 240304 297645 301266 333436 337548 4402109 4764828 6829550 6631392 1251309 1294817 323553 283254 302513 303062 353171 342487 336206 333830 229524 230894 732906 711300 1592503 1558457 481303 476779 693178 701055 875741 852860 917576 926976 965813 979295 949988 1063425 2314209 2405094 1430732 1162675 759612 744730 922476 915719 956592 973002 1010489 1021235 1143704 1138948 5163325 5383777 40.15 70.3 1
10:40:58 2024-01-23 723289 714290 219032 211926 348738 355798 383356 379069 241334 241086 297187 299897 332370 335428 4402109 4788662 6880386 6621960 1245458 1294889 322943 283431 303630 303275 357676 345399 333807 334556 227379 230657 740569 707886 1603945 1557352 482673 475933 691024 703048 880501 850339 912747 926184 967945 979223 946240 1058804 2309278 2415681 1328436 1165990 762441 744730 921131 918177 959310 973002 1003884 1020155 1142979 1143093 5173449 5383777 40.15 70.3 1
10:40:59 2024-01-23 723596 711497 214906 212592 345600 357007 382814 382022 239651 240677 292973 298049 333713 336724 4399039 4758926 6849787 6617157 1238362 1291218 322202 284050 304653 302283 354836 346033 333572 337346 229850 230657 735765 709774 1585883 1553643 482673 477526 692006 702549 882448 851580 911369 926184 970075 982102 947223 1054137 2303004 2423521 1337853 1168608 764510 746155 915853 919471 964381 972315 1002289 1018290 1152923 1145591 5252444 5389310 40.15 70.3 1
10:41:00 2024-01-23 725870 714528 218847 213184 347683 355798 382814 377486 241739 239595 292937 298708 333978 333289 4398948 4711840 6872953 6636251 1233052 1290228 323733 283524 300785 304378 354630 345264 333591 334556 226709 231665 745510 705726 1601076 1552540 479938 476304 690535 694900 884327 857821 909030 919693 972211 987526 946552 1047931 2307637 2435549 1341619 1159966 765157 747141 913256 916852 967156 973633 998250 1013042 1143704 1151420 5216750 5376101 40.15 70.3 1
10:41:01 2024-01-23 721753 714560 218997 212890 347383 355263 382007 378356 240918 240019 295512 297843 332764 336853 4386229 4684429 6817299 6631124 1250378 1290092 320597 284334 301278 303275 352218 346668 333572 334287 227767 229941 739550 700314 1587632 1558457 481303 477792 695215 696944 878892 857821 915435 919693 967184 988324 952801 1047968 2303278 2440216 1417039 1153376 764510 752047 913727 910499 968530 979214 1004636 1011870 1137162 1144712 5203635 5374399 40.15 70.3 1
10:41:02 2024-01-23 716459 713549 218847 212552 349014 355816 383247 377500 241021 240499 294466 299792 333743 337366 4408395 4699177 6827405 6650394 1258486 1291181 322000 283467 305032 303665 354921 342415 335732 336229 227414 230460 738624 700314 1605357 1567677 481164 476375 693214 694863 875120 860261 918302 919693 963080 984613 955513 1058729 2316903 2432734 1401389 1153376 760155 753613 921131 908779 959310 979250 1009769 1016803 1133679 1139790 5126422 5366736 40.15 70.3 1
10:41:04 2024-01-23 717433 714331 216855 212755 347581 355962 383045 381105 240785 240872 292831 300407 333978 339574 4412204 4729939 6781554 6612090 1259296 1291218 322489 283533 302727 301999 353772 344497 333843 335487 228831 230299 742912 707746 1589890 1561779 481987 475598 696236 701055 873880 852860 920300 925492 962361 973678 950062 1063462 2309278 2409176 1360562 1161022 759071 747655 919826 915719 959310 973633 1011931 1019742 1142082 1135661 5154638 5381082 40.15 70.3 1
10:41:05 2024-01-23 719210 711383 216855 213113 349157 356755 382705 378565 240986 240268 297535 301302 331871 335501 4402211 4777364 6864373 6626395 1243122 1291218 322979 283467 302231 303879 354020 342487 333807 334591 226675 231016 732192 709495 1623446 1557352 482673 476712 691024 702776 880141 852897 915435 926221 966577 973642 945845 1058729 2309278 2418370 1347911 1171974 763418 747141 919730 916980 963442 971593 1001708 1020081 1146293 1143634 5185303 5384207 40.15 70.3 1
10:41:06 2024-01-23 725261 711314 216855 212785 347129 357007 383356 382022 240755 239816 293451 298049 331871 336724 4399065 4729385 6882577 6621925 1227744 1287337 323961 283003 302692 303275 353884 345300 333807 334521 227414 230299 737194 711061 1598307 1544397 479258 477719 691024 699032 880501 855391 914368 922379 969352 984882 944896 1049635 2300005 2418370 1341619 1164942 765157 742549 913256 918316 967156 974110 1002565 1019083 1153497 1149478 5244574 5386330 40.15 70.3 1
10:41:07 2024-01-23 726904 714294 214876 213074 347404 359036 382579 377751 240755 240304 297682 298119 333978 335319 4386484 4688224 6835950 6631124 1247665 1287413 320504 284419 302733 303311 352183 346069 333337 334556 227414 229976 741483 701209 1602389 1558457 479938 477792 693899 696944 880538 859650 914368 919041 966344 982728 950062 1050113 2304917 2445952 1376697 1153376 765157 752047 912572 911791 970283 981259 1003847 1014724 1140316 1146298 5215315 5374399 40.15 70.3 1
10:41:08 2024-01-23 713394 713963 215610 213597 347608 355496 380901 378925 242029 239047 297453 300809 330876 338577 4395878 4652284 6801252 6640503 1251309 1289042 321025 283971 304281 303311 353884 345300 333843 333866 227926 229941 745771 703713 1589415 1558457 478542 477755 696236 694900 878268 859247 915435 915645 965813 988324 955720 1051028 2305998 2440216 1420951 1151462 764068 753539 914377 912941 967872 981296 1006868 1011720 1138518 1142947 5194243 5372301 40.15 70.3 1
10:41:09 2024-01-23 714535 713535 218689 212854 349496 355999 382281 377148 241159 240268 297535 300774 331836 336872 4386418 4678145 6808425 6654739 1259739 1290191 321964 284339 301439 305093 354921 342451 335732 336229 227414 230263 738624 699712 1610282 1566224 479938 476712 694945 697263 875741 860261 918228 918362 963006 984882 955513 1058692 2317515 2430868 1420951 1149437 763418 751398 918296 913591 964776 984081 1009750 1015822 1137710 1143093 5189812 5374399 40.15 70.3 1
10:41:10 2024-01-23 717012 714450 214910 212521 348693 356755 381971 377715 241090 241051 297819 299897 331871 337511 4399016 4709251 6798648 6645340 1268853 1290909 321381 284733 301768 304165 354268 342523 333807 336466 227732 230622 738624 700314 1596946 1574370 482673 477050 694159 698427 876363 859988 920031 921688 965129 983490 959136 1058692 2321953 2436709 1409214 1151980 760155 752281 919730 912043 962597 982020 1009012 1013315 1138136 1143634 5181739 5377522 40.15 70.3 1
10:41:11 2024-01-23 715453 714560 218925 212854 348698 355999 384296 377715 241159 240641 297691 300809 330911 337548 4399023 4688299 6820460 6664137 1257044 1291181 322000 284343 306167 305129 353884 342487 336206 336229 228086 230622 740053 703713 1604052 1567337 480961 476712 695911 696767 875741 860261 920690 918316 964138 986186 957084 1059874 2313135 2432100 1411170 1150614 761240 753539 918460 909780 963442 982092 1010339 1015207 1131233 1141440 5145261 5365020 40.15 70.3 1
10:41:12 2024-01-23 719670 713549 214906 211922 347364 355999 383116 378961 240352 241051 297696 299933 331871 337511 4399175 4715126 6776923 6631124 1267038 1289956 320990 285027 302268 303240 354268 342451 335464 334486 227926 230425 737194 700314 1596531 1574370 482673 477050 695215 697932 876363 857549 919485 923605 967552 985487 959099 1058542 2319737 2439060 1376697 1155567 760155 753113 921131 912043 960920 979214 1010489 1016766 1132691 1139754 5124333 5369822 40.15 70.3 1
10:41:13 2024-01-23 718650 713544 214910 212547 347652 356503 386355 378997 240352 241051 297609 299862 331604 337511 4386418 4725440 6770397 6645618 1267945 1289303 321025 284733 302660 302919 354233 342523 333807 336229 227732 230622 737194 700314 1600911 1572135 482673 477050 695911 699749 878938 860758 920799 922232 965395 982650 958917 1061643 2319737 2434461 1370940 1156665 762328 753613 922439 911643 959310 979907 1011931 1021198 1134484 1136500 5116679 5374399 40.15 70.3 1
10:41:14 2024-01-23 714535 711497 214880 212854 347643 354994 381400 381214 241090 240641 292902 299862 330876 340092 4421699 4718806 6808701 6612367 1249006 1290946 322620 283056 302692 303240 353206 344461 336206 333830 227926 230622 746369 711809 1604818 1558457 481839 476940 695911 703751 876289 854985 922227 927635 965629 981305 951530 1063425 2309278 2414307 1358746 1162364 759612 747619 922388 915719 960274 975757 1013376 1022693 1143704 1136428 5152590 5369822 40.15 70.3 1
10:41:15 2024-01-23 714404 711497 214876 212850 348729 355496 383087 381214 240922 240846 297893 301724 330911 337183 4399016 4765644 6831885 6626542 1246851 1294889 323961 283684 304331 303275 353171 342451 336681 336704 227449 231340 746981 712830 1625136 1562079 482673 476375 693701 700907 880104 855868 919560 927635 967870 973642 948568 1059828 2315856 2406801 1374778 1165953 760155 746362 922439 916943 957950 973002 1006067 1022693 1143704 1143093 5155712 5374399 40.15 70.3 1
10:41:16 2024-01-23 725870 713040 216029 212516 347124 355762 383356 378997 240352 241930 297893 298710 332869 336176 4392704 4756943 6864813 6602988 1238953 1291181 322453 284361 304566 302283 354020 346023 333555 338338 229524 230373 735765 711809 1595224 1556525 483360 479763 691969 703437 883037 851616 912992 927563 973310 984186 948296 1056393 2303809 2425241 1396743 1169318 766794 746611 915853 919619 967571 972279 1001137 1016803 1152923 1148058 5246779 5374399 40.15 70.3 1
10:41:17 2024-01-23 726717 713544 218811 213224 347129 358728 383356 378586 241124 240641 298031 299862 332405 333469 4395878 4717544 6845275 6631124 1245458 1289277 321025 285815 303703 304342 355889 344973 333591 336436 227309 230480 742912 702323 1615882 1560282 481950 477526 692006 696907 883074 862709 913643 919385 971486 982656 949878 1050113 2309278 2443681 1341619 1155842 767341 753113 913076 913122 970594 979250 1003096 1012322 1142082 1145554 5209103 5365020 40.15 70.3 1
10:41:18 2024-01-23 715224 714796 215637 213219 347724 355999 383356 378622 241900 240268 297682 301231 330911 338541 4386418 4658075 6799003 6631088 1254890 1292854 322202 284560 304967 304949 354617 344316 336645 336668 227980 230444 738624 704339 1606278 1567677 481225 476712 695949 696340 876363 860261 919485 920979 963006 984613 955513 1059447 2317505 2434461 1374778 1155019 760361 754218 921131 909509 962038 980670 1010489 1016766 1134484 1139790 5111429 5370566 40.15 70.3 1
10:41:19 2024-01-23 713389 713549 214915 212854 347688 355747 383116 381752 240352 241051 297755 299637 331871 340092 4399016 4720112 6775813 6621752 1260677 1292976 320811 283930 303436 301821 356934 345363 333807 336198 228440 229192 740959 705726 1597602 1566224 482673 475562 697223 703048 875851 852897 922305 926317 962288 979223 954155 1062213 2312564 2418333 1400002 1160514 759612 746956 921578 915719 959310 978521 1011931 1022693 1143704 1138107 5155944 5374399 40.15 70.3 1
10:41:20 2024-01-23 719123 713284 219001 213224 350315 355263 383356 381214 241124 240810 297535 301478 331871 336176 4398739 4785020 6864858 6631392 1249026 1294817 324273 284121 302549 303666 353206 344461 336206 334556 229524 231920 730941 710790 1621137 1558457 483360 477050 692006 701055 880141 855391 918287 926976 969315 973642 948568 1059789 2314209 2409787 1318913 1165990 761897 745787 925484 918316 959310 974378 1006821 1024972 1143704 1144712 5164044 5383777 40.15 70.3 1
10:41:21 2024-01-23 725870 713789 215879 212854 347683 356369 383356 381214 240386 241765 293641 299408 332905 336450 4402109 4776489 6880386 6622014 1243122 1294617 322979 283864 304534 303320 357910 346304 333577 336071 227414 231340 746369 710790 1634237 1558457 484048 477755 692006 704549 884327 854477 914368 928191 972174 982102 948075 1059485 2315856 2425241 1332203 1175041 766794 749848 919826 916980 965076 972966 1001671 1020118 1149584 1145554 5222253 5369822 40.15 70.3 1
10:41:22 2024-01-23 723808 711533 214876 213673 347120 357007 382012 382562 241124 239560 293868 299408 332370 336945 4399039 4728407 6904112 6640503 1231282 1291218 324658 283281 303315 304628 354670 346069 335732 337657 227767 231143 737194 711061 1587931 1549237 479938 477719 691515 696907 885698 857821 912671 922179 975007 982656 947187 1050805 2309278 2425241 1370940 1159966 767799 750219 916504 917021 968530 973669 1000423 1013800 1143704 1153051 5224208 5374399 40.15 70.3 1
10:41:23 2024-01-23 719412 713544 214876 213518 346571 356503 383152 379033 241124 240677 293868 298708 333978 339317 4405358 4644478 6820739 6631557 1250273 1290228 321025 284969 304603 304735 353206 347172 333807 335800 227767 230622 745771 701709 1606880 1558457 481987 477828 694960 698427 883867 861484 915548 921035 969315 988288 954155 1046072 2309278 2443681 1339736 1155019 768463 753539 913219 913122 968530 982092 1004562 1010846 1142082 1145322 5201666 5365020 40.15 70.3 1
10:41:24 2024-01-23 716534 715066 218961 213224 349510 355999 382007 378334 242401 240730 295265 301547 333568 338395 4405358 4687106 6801252 6650371 1253994 1292976 321964 284099 302444 304664 353884 345264 336444 336466 230176 230460 741483 705222 1590131 1562889 479598 477490 696730 695884 878892 861381 918265 917016 967184 989720 953637 1057183 2309278 2434461 1422907 1147340 761784 751472 918460 913122 964813 983481 1011931 1013763 1137089 1144712 5158697 5365020 40.15 70.3 1
10:41:25 2024-01-23 719707 714796 214841 212265 348732 356861 385532 378176 240836 241657 292590 299792 332230 338358 4399016 4705890 6798648 6640503 1269762 1291181 321417 285205 302446 304664 355642 344461 335732 334521 228086 231016 738624 700314 1628350 1574370 482673 477050 694195 698959 876363 860261 918679 922379 965813 984882 956381 1058392 2318550 2434461 1374778 1156665 762328 754218 922476 912850 962038 979250 1011931 1019742 1136284 1143093 5130085 5375457 40.15 70.3 1
10:41:26 2024-01-23 716301 714335 216828 213038 348595 355962 385259 382219 240986 240872 293690 301321 331836 340575 4386456 4728905 6781259 6630848 1262890 1294889 321738 284405 305580 303275 354836 345544 335732 336839 228866 230263 739550 707746 1607869 1566224 483429 477011 698212 703548 876363 855391 923418 927313 963006 980643 955513 1066535 2315856 2421802 1381773 1164331 760155 746956 922439 917021 959310 973669 1013376 1020118 1143704 1138985 5147400 5384937 40.15 70.3 1
10:41:27 2024-01-23 721417 714482 215809 213073 349648 358020 383862 381915 241124 241051 297691 301653 332637 336981 4405553 4792965 6859921 6593193 1246851 1294889 323997 284303 302620 304664 354304 342523 335732 336036 227220 231340 742019 709774 1606010 1558457 484048 477050 692006 702549 881749 855391 915548 928886 968373 973715 948605 1058392 2315856 2421531 1320903 1173643 765157 746956 922439 919656 964127 974378 1006067 1024972 1149620 1146151 5193509 5376657 40.15 70.3 1
10:41:29 2024-01-23 726904 713138 216828 213458 346602 355263 381971 382833 240922 240730 294702 298954 332869 337511 4399065 4738657 6858577 6602988 1237080 1291218 322979 284969 303615 302743 354055 346632 333591 334591 227414 231178 738803 711809 1615038 1548308 483704 477755 692006 704549 883101 851580 913179 928886 972174 982102 948605 1053489 2309278 2431009 1334086 1171974 767913 745824 918460 920998 965749 973002 1003184 1022041 1156786 1151220 5250141 5376898 40.15 70.3 1
10:41:30 2024-01-23 726904 713549 219001 213668 347648 357983 383028 378889 241865 240304 292973 299933 332532 335464 4386456 4715292 6882577 6640503 1236484 1290228 324682 284064 304171 304557 354921 346106 335495 334556 227802 231828 747609 707746 1606015 1549237 479938 477011 692567 696944 885583 859650 913030 922379 976119 988288 947223 1053312 2309278 2425241 1370940 1159966 767341 749243 916504 916852 970283 979797 1000317 1018393 1143630 1152125 5232437 5379938 40.15 70.3 1
10:41:31 2024-01-23 723596 715389 216823 213219 346598 355762 383188 378997 241055 240677 293420 298014 332905 338265 4386418 4664478 6817680 6621746 1251309 1290265 321025 284299 302196 304236 353737 346632 333807 334521 228121 230102 738140 702710 1598922 1561779 480882 477864 697223 700024 879333 860261 918058 921071 966504 991192 955026 1053312 2309278 2443681 1430732 1153376 764360 753315 916987 914242 971247 981217 1007426 1013240 1140948 1148737 5201666 5382076 40.15 70.3 1
10:41:32 2024-01-23 718614 715568 214876 212751 349648 357007 382543 378622 241159 241595 292937 301513 331906 339340 4399016 4705198 6810685 6645354 1260714 1291218 322453 284334 302231 305558 354921 345020 336206 334521 228121 230859 741483 703713 1596721 1572135 481987 477050 696236 698463 876399 860771 920993 920904 965813 984882 956417 1060316 2321850 2440180 1413126 1151081 763748 755650 922388 912975 966149 984763 1013338 1016766 1134484 1145523 5139940 5374399 40.15 70.3 1
10:41:33 2024-01-23 721694 715057 216571 212547 348773 357007 384302 379033 240755 241309 292973 300809 332370 338541 4392744 4724261 6770672 6640871 1270120 1291218 320019 284769 304603 303311 355370 344730 335732 334591 228475 230299 741837 705222 1600094 1571862 484048 476268 699239 704048 876363 857821 923693 926317 964445 982102 957811 1061342 2323048 2439650 1403345 1164942 762328 753003 923703 916984 964813 973669 1013898 1020081 1143630 1139754 5152590 5376101 40.15 70.3 1
10:41:34 2024-01-23 718346 713549 214910 213224 349792 356283 383356 381752 241159 241086 294296 302431 330911 338301 4386456 4760169 6822540 6621746 1249933 1294889 323961 283183 302727 303275 354304 344534 334605 334018 228121 231665 743469 711809 1585258 1558457 482673 476155 695252 703048 878268 855391 920300 930241 969620 984091 954358 1072941 2319155 2413645 1341878 1164942 762328 752010 922439 917021 959310 978411 1012382 1022693 1143704 1139790 5152590 5365020 40.15 70.3 1
10:41:35 2024-01-23 719366 713040 214910 213224 349827 355299 380866 381214 241159 241051 297650 302431 332370 337035 4408395 4777364 6854600 6607389 1247741 1291181 323733 283967 304713 302919 354836 342523 335732 335530 227220 231340 745510 709266 1610583 1557352 484048 477050 692006 701055 882448 857087 918099 930240 971200 980611 950287 1064793 2319737 2414674 1370940 1165990 760155 747482 926377 919619 959310 975757 1007613 1025580 1145445 1145253 5154638 5383777 40.15 70.3 1
10:41:36 2024-01-23 725970 713040 215879 211918 347688 359274 381703 381214 240720 242105 292973 299688 332905 336212 4392744 4750149 6859921 6602988 1241903 1291218 322979 284813 302692 303311 355940 346596 333807 336342 227414 231340 746369 707746 1642523 1558065 484048 477598 693936 704901 886387 855868 914256 930278 972027 981883 950964 1059335 2315856 2423521 1330320 1175316 766777 746956 919826 919004 966149 973002 1006104 1021607 1149620 1145591 5209103 5374399 40.15 70.3 1
10:41:37 2024-01-23 723289 713284 219032 213673 347165 355014 382814 381214 241193 240268 293939 299862 332637 337548 4386484 4710840 6887957 6612104 1236025 1291181 324911 283900 304460 305129 352183 346106 333843 334556 227961 231991 735212 707746 1610122 1552727 479717 481127 691932 700907 883904 857784 915321 924928 974133 982426 944469 1052562 2307607 2421802 1370940 1164331 766794 745676 915203 921416 968530 975757 1001671 1019016 1152923 1148906 5224348 5385467 40.15 70.3 1
10:41:38 2024-01-23 726825 715302 214910 213215 347724 356405 383152 378997 241159 241086 293304 298449 332940 336450 4383379 4679695 6826624 6631389 1253098 1291218 321025 284969 301736 304200 354020 347687 333807 335565 228121 230732 750059 703330 1614297 1561392 482330 480458 695949 699749 883904 862709 916978 922379 966577 991192 955438 1052251 2309278 2451816 1409214 1153864 766794 754149 915203 913122 970594 983213 1007575 1012322 1142082 1144745 5201666 5365020 40.15 70.3 1
10:41:39 2024-01-23 715490 714560 214876 213219 349255 355999 382007 378356 241193 240677 297682 301266 331906 338301 4386177 4688262 6801252 6649882 1257082 1291181 322000 284334 304097 305129 354670 344280 337121 336869 228654 231036 738088 703713 1608698 1571802 482673 477726 696939 697932 877644 860771 922342 922269 968557 982656 956417 1061431 2318550 2436758 1376697 1155019 761784 755288 922204 912475 962075 982092 1011931 1021964 1134484 1143093 5122762 5370566 40.15 70.3 1
10:41:40 2024-01-23 714983 714555 215913 213215 347683 355999 383223 381752 240420 241051 293709 299968 332405 340612 4389613 4714962 6772274 6612367 1261990 1291218 320740 284484 304077 303665 357403 345435 335696 335718 228760 230515 744341 710790 1613770 1567337 483261 477011 697223 703048 876326 855354 923656 926221 965129 981920 953600 1065404 2312564 2412595 1372859 1164331 761240 749847 922476 917021 962260 973633 1013898 1021607 1143704 1140211 5133563 5374399 40.15 70.3 1
10:41:41 2024-01-23 718577 713540 214910 213074 349827 357007 383356 381214 241159 241086 297682 302431 332370 338068 4412204 4769555 6817299 6607389 1251233 1296663 323709 283758 302620 304057 356682 342343 336681 337144 228015 231407 739119 711568 1589989 1558457 483629 474857 693178 702051 880141 855391 920911 927487 966540 979295 952124 1062288 2318550 2409176 1376697 1165990 760155 746956 926414 918353 959310 975757 1010489 1020118 1145445 1143902 5140945 5379938 40.15 70.3 1
10:41:42 2024-01-23 723622 713549 216557 211922 348773 356369 383356 381214 240755 241890 298104 299443 332905 336486 4392744 4768964 6864373 6621746 1245458 1291107 323817 284419 302549 304521 355762 344352 333843 336342 227414 231340 749923 710790 1611280 1558185 484392 475933 692006 705049 882448 854785 918171 930938 970762 979259 950025 1056093 2315856 2421802 1326553 1173643 766814 748586 919826 918316 965786 973002 1004636 1022334 1149620 1147247 5211072 5374399 40.15 70.3 1
10:41:43 2024-01-23 723330 713549 218716 213818 347444 357440 382814 382022 241193 240100 294296 299933 331906 338301 4392744 4707240 6895577 6626654 1232498 1292976 324803 285334 304603 305129 354921 346632 333843 337621 228565 231340 738624 712075 1582389 1548792 479938 479763 692006 700558 883074 857821 916325 924837 975007 982692 945845 1054137 2309278 2423521 1374778 1161848 765157 747386 916504 919004 968530 973705 1000317 1016840 1147992 1153867 5213027 5372269 40.15 70.3 1
10:41:44 2024-01-23 723591 715061 214945 213215 346642 355833 383223 379069 241159 240713 293939 297979 332905 339094 4386606 4675106 6856691 6640933 1253098 1291144 320729 284933 301701 304806 355889 347332 333807 336036 228121 230622 750059 702710 1590962 1558457 481987 481885 695707 698995 883867 861484 917401 922379 969279 991155 955513 1052525 2309278 2443681 1407258 1156665 766701 754218 915853 913122 970594 983481 1007538 1013726 1143704 1145286 5200357 5365020 40.15 70.3 1
10:41:45 2024-01-23 715481 715568 218970 213823 349228 355999 382543 378997 242406 240268 293590 301689 333640 339297 4395890 4660077 6820852 6649989 1253994 1295702 321893 284267 302408 304664 354670 346304 336645 336466 230176 230657 744341 704719 1599605 1562889 479938 477526 698212 696944 880141 861991 920031 919004 966467 991155 956872 1059447 2312564 2434461 1450987 1147340 763418 752010 920421 915069 965749 984873 1011931 1014522 1139582 1146335 5170612 5365020 40.15 70.3 1
10:41:46 2024-01-23 718650 715082 215544 213184 349510 355263 383152 378889 241124 241765 295475 300983 333978 338248 4395926 4707897 6807973 6640569 1271582 1294889 323697 285570 302660 305129 354268 344497 336444 334556 228440 231178 746843 701209 1622380 1574370 483704 477050 696200 698959 880141 861484 922305 922379 967870 986974 959171 1060016 2325155 2440216 1374778 1156665 762328 755149 924442 911457 963405 982092 1013376 1021198 1134484 1143902 5137535 5372684 40.15 70.3 1
10:41:47 2024-01-23 714441 713540 215544 213219 348698 355999 386627 382921 240918 240766 293278 299756 332506 340464 4386267 4715292 6762277 6602602 1269213 1296730 320990 284334 303579 302706 355334 345544 335732 334521 228606 229905 739057 705726 1610086 1567677 484048 476975 698707 704048 876363 856605 923693 927635 963043 982065 956872 1065630 2315856 2425807 1366009 1164331 762328 749243 922439 917021 962038 973633 1012382 1021570 1143704 1139790 5148909 5374399 40.15 70.3 1
10:41:48 2024-01-23 719086 713284 216823 213388 350064 357946 384170 381607 241507 240668 295450 302465 332462 336816 4399016 4777484 6864813 6621746 1246851 1291181 324453 284157 304713 304878 355108 342451 335732 336036 227379 231991 737669 709924 1599022 1558457 484048 477050 692006 703048 880501 856605 916887 930205 970762 981067 949988 1060253 2316903 2423521 1322786 1173643 765157 747619 922439 920689 964813 975757 1006821 1024594 1152106 1147211 5182855 5388795 40.15 70.3 1
10:41:49 2024-01-23 725790 714461 214876 214083 348051 358020 384442 383374 241693 240091 293864 299320 332869 337548 4399023 4730193 6902221 6640593 1232498 1294889 324911 283396 302727 305093 354921 346596 333843 338308 228440 231340 738624 712075 1581557 1548792 481372 477755 692006 700521 884327 857821 916702 926142 976391 982656 947187 1057183 2306558 2423521 1374778 1161848 766794 750405 917155 919619 970594 980634 1001137 1018253 1147919 1153867 5223511 5386330 40.15 70.3 1
10:41:50 2024-01-23 727553 714482 214841 213707 347581 359546 384266 378565 241159 240846 293384 298743 333498 336925 4386493 4692295 6835950 6631124 1249376 1291218 320990 284831 304677 304306 353737 347687 333807 336071 228086 230657 739550 702935 1600973 1561779 482330 480603 696200 700783 883700 861381 918287 922379 970725 991892 955513 1052525 2309278 2449423 1411170 1155019 767341 754218 916987 913122 971284 983481 1007538 1013042 1145828 1149441 5212582 5367187 40.15 70.3 1
10:41:51 2024-01-23 717587 715495 214876 213348 350320 357007 382543 378637 242237 240979 292937 302183 332370 338541 4399016 4680420 6820852 6649882 1253426 1293776 321964 284733 302692 305129 354634 345544 336444 336466 228475 230657 741483 705726 1586097 1567337 481303 474893 697223 697932 876363 862065 923656 920998 967184 982692 953637 1058833 2318550 2434461 1409214 1153974 763531 755687 922439 913122 964813 986605 1013188 1022003 1137673 1146261 5136627 5382076 40.15 70.3 1
10:41:53 2024-01-23 719435 713549 216029 212905 349510 357513 384878 381214 240922 241765 293797 300774 332370 338504 4395878 4719081 6785159 6621925 1266498 1295810 321025 284299 305252 303168 355334 346069 335732 334521 228831 229941 746068 705726 1599636 1567677 484048 477011 699239 704048 876363 856605 923693 927635 965813 982102 955513 1059941 2315856 2427564 1390585 1162675 762328 750909 923428 918177 965113 980601 1016273 1024934 1143593 1142013 5156273 5374399 40.15 70.3 1
10:41:54 2024-01-23 720114 713284 214915 213224 349787 357513 383356 381752 241124 241051 293122 301123 331836 336998 4386380 4784196 6855461 6612367 1245962 1290946 323961 284263 302656 304414 354304 342487 336206 336307 227414 231340 740569 709774 1620109 1558457 484048 477050 692006 702549 880616 857549 918303 928886 970038 979187 948787 1063425 2316903 2406801 1413126 1169668 763964 749724 927695 920942 961909 978521 1014786 1025580 1146882 1142211 5140945 5377560 40.15 70.3 1
10:41:55 2024-01-23 718614 712994 215809 213523 349823 357007 384641 381752 241124 241015 292937 302643 331871 337511 4386456 4785250 6868991 6631124 1247741 1293970 324682 284299 303527 304557 354304 344461 336681 336071 227926 231665 737669 712075 1591252 1558457 483704 477050 693214 702549 880501 857821 918265 927497 970762 979259 949988 1062631 2316986 2418112 1374778 1169946 763964 749872 926377 922253 962001 975647 1009731 1025853 1146293 1146335 5172232 5386330 40.15 70.3 1
10:41:56 2024-01-23 726751 714560 216249 212854 347715 356369 382275 381214 240720 241765 293832 299652 332905 337236 4399016 4750112 6864373 6612367 1241016 1291181 322979 284840 303579 303275 355370 346596 333807 336036 228121 231340 737194 710790 1620591 1557352 483936 477828 693973 704549 885583 855354 916978 930241 975007 984882 955720 1062191 2320295 2429787 1324670 1174334 766701 750864 923045 919619 965802 974378 1006821 1027084 1149584 1148517 5181844 5374399 40.15 70.3 1
10:41:57 2024-01-23 724621 711528 214945 213673 347124 355263 382007 383103 241159 240846 293904 298602 332869 337183 4389637 4729385 6872953 6621813 1227707 1291181 323961 283489 306237 304165 354921 346596 333843 335530 228121 231092 738624 712584 1599788 1546592 480961 477828 693481 701055 883074 857821 916978 927427 975462 987489 950287 1056996 2309746 2429787 1337853 1176013 768436 749080 920478 919619 969592 975067 1004599 1022825 1152923 1149588 5201072 5374399 40.15 70.2 1
10:41:58 2024-01-23 723808 713544 214876 213823 347643 355263 383085 382292 241159 239896 293868 299408 332405 338265 4389637 4720901 6882577 6621746 1232498 1291181 324911 283396 304603 305093 352183 346351 335495 334591 228121 231340 738624 711568 1589256 1553370 481303 477755 692006 698995 886425 862022 915435 926241 976280 990473 949841 1057087 2310385 2430411 1407258 1159966 769533 753003 918460 916943 971284 979250 1002490 1016766 1145445 1154644 5216750 5370566 40.15 70.3 1
10:41:59 2024-01-23 722557 715061 214945 213514 347129 357007 384302 381214 241159 240677 294766 299408 332370 339611 4386506 4633526 6820852 6631205 1249485 1291144 320990 285169 301736 304878 353241 346632 333807 336071 227926 230754 744341 701709 1608101 1558457 481987 482497 695911 701746 886387 862709 915284 922798 974076 991877 955401 1050991 2309278 2452983 1378616 1155842 768349 755824 915203 915645 971974 982787 1006784 1013837 1143704 1147211 5209103 5365020 40.15 70.3 1
10:42:00 2024-01-23 718925 715066 218878 213523 349792 356503 382883 378961 242237 241501 292822 301760 331871 339057 4392744 4661662 6798648 6650371 1258910 1291218 322943 285169 302692 305558 354921 346363 336681 334287 228795 231178 740053 703713 1600313 1575162 483285 478404 697931 699749 879565 863937 923470 922947 967870 982692 958491 1062191 2321850 2440216 1407258 1153902 763381 755687 922476 913122 964813 984177 1010906 1021198 1134639 1144442 5124333 5374399 40.15 70.2 1
10:42:01 2024-01-23 716532 714555 215879 213179 348738 355037 384302 382292 240922 241086 293171 300809 333978 340092 4386456 4711916 6770672 6631205 1270120 1291218 320990 285285 303366 304165 355905 345544 336206 337621 230502 230373 753643 705856 1606704 1575162 485083 477345 700158 704511 878855 857821 925010 926147 965813 986886 959171 1063425 2318550 2441948 1376697 1164331 764068 753683 925099 916852 964127 979214 1016588 1021570 1143704 1139790 5143171 5365020 40.15 70.3 1
10:42:02 2024-01-23 715517 713279 214945 213224 349792 355999 383356 382833 241124 241086 293975 302643 331871 339334 4395878 4755450 6831885 6602640 1247741 1291218 324911 283864 303579 304378 356898 344244 337598 337621 228370 231559 737669 712482 1629236 1561392 482949 477726 694960 703048 880767 856605 923709 928155 969352 980411 951604 1068819 2318550 2412595 1413160 1164331 761240 747619 926414 918009 959310 973633 1012419 1022334 1146293 1142248 5154638 5379938 40.15 70.3 1
10:42:03 2024-01-23 721753 713789 214945 213074 349823 356369 383356 381214 241159 241765 297696 301427 332905 336450 4386606 4787482 6855035 6598092 1247741 1292854 323445 284920 304603 303628 356298 345924 333807 336953 227945 231559 734336 707746 1618738 1558457 485083 477011 691932 704901 883074 854748 918287 931599 972027 982102 948605 1058355 2314209 2425241 1339736 1174259 767875 749154 919607 919619 967156 975757 1004636 1023062 1151289 1147247 5193018 5374399 40.15 70.3 1
10:42:04 2024-01-23 723559 713044 214936 213818 347120 355263 381971 383103 241193 240268 293904 299652 332905 338301 4389398 4710840 6873027 6622028 1230107 1294817 324839 283325 305395 304735 355387 346413 335696 337657 228600 231340 748725 712075 1604895 1553399 481303 477755 692006 701055 883867 860261 916978 925002 976391 982656 944469 1054100 2304917 2421802 1374778 1162675 767341 747582 918186 919693 969905 973669 1002565 1019083 1149620 1153867 5213027 5374399 40.15 70.3 1
10:42:05 2024-01-23 723659 714050 214910 213219 347129 355299 384302 379033 241193 240846 293939 298084 332905 338265 4383379 4660890 6801564 6640825 1252608 1292701 320883 285062 302053 304949 353737 346596 333807 336613 228121 230732 738624 701709 1591740 1561779 481987 480458 696236 700061 884442 863665 915435 922379 972211 991155 956402 1050991 2312564 2451161 1330320 1158864 768984 754218 915203 917021 973090 982787 1003847 1016766 1143704 1151420 5211072 5366736 40.15 70.3 1
10:42:06 2024-01-23 717592 714555 219037 213823 348738 355999 383152 381214 242272 239560 293573 301760 331906 340046 4383379 4632759 6809395 6621960 1254815 1292056 322453 284698 302692 304664 352218 347395 335732 334486 228866 230338 736731 703713 1594904 1562889 479938 480639 699463 700558 881905 862028 925358 922379 969352 993295 957811 1053801 2314209 2441948 1434645 1152556 764510 755149 918460 913122 968530 984873 1010489 1013800 1142082 1145627 5181739 5370566 40.15 70.3 1
10:42:07 2024-01-23 718103 715061 215662 213215 349863 355228 383152 378961 241193 241590 292973 302219 332405 338541 4385862 4696319 6821094 6664137 1258915 1291218 322489 284720 304603 305773 354885 344730 334605 334521 228760 230692 741483 704719 1600440 1570746 482673 476304 697223 698995 878892 862065 923693 921458 965102 982692 958973 1059185 2321850 2436758 1436275 1153376 762986 755687 922476 913122 964794 983481 1013376 1019742 1134484 1146335 5117016 5365020 40.15 70.2 1
10:42:08 2024-01-23 718415 713549 216205 213224 349264 357367 384914 382292 241124 241765 294296 300845 333978 340317 4399065 4713794 6781840 6612142 1274548 1291181 321025 286325 301736 304664 355263 345300 335732 334627 228121 231565 742733 701709 1606537 1574370 484737 476340 699202 701055 880141 860261 920993 926184 967184 982584 959245 1063085 2323502 2440216 1376697 1162675 764612 754874 925099 915069 962758 979250 1013188 1020118 1140427 1141477 5141213 5370566 40.15 70.3 1
10:42:09 2024-01-23 715220 713549 214945 213224 348738 355999 382579 382833 240952 240801 293690 300983 333978 340743 4408484 4734066 6822540 6631205 1249970 1293970 324574 283467 305469 304664 354268 345544 334605 334521 228475 231340 738624 711300 1590351 1558457 482673 475598 696236 704048 880141 856605 922999 928923 966504 983490 954155 1066535 2315257 2409176 1411240 1164331 761240 748750 926414 916980 960672 973597 1010980 1023099 1144634 1143093 5145233 5374399 40.15 70.3 1
10:42:10 2024-01-23 722252 713540 214910 213074 350104 359036 383789 380960 241658 241452 292831 301583 335528 336304 4395926 4767176 6863918 6621960 1245962 1290265 323997 283904 304603 304093 354268 342487 336444 335565 229524 231665 749923 711061 1605909 1558457 484048 476039 692006 703048 883074 857821 918302 930205 971486 980679 950025 1062668 2318277 2416021 1318913 1167653 764068 749339 926414 920345 962075 973597 1010489 1026128 1146293 1145591 5164044 5374399 40.15 70.2 1
10:42:11 2024-01-23 726269 714107 216713 212940 347474 359036 384987 381105 240767 241657 293725 299232 332764 337475 4383379 4748023 6848415 6593574 1243679 1291181 322167 284534 304603 303311 357287 346106 333843 336578 228086 231340 744919 707746 1624904 1558457 484737 477828 693481 705049 884954 855391 918058 931599 974316 984882 949988 1057241 2315856 2432734 1337853 1173643 768436 749316 919826 922070 968530 975067 1004599 1021607 1155461 1148094 5239288 5388795 40.15 70.3 1
10:42:12 2024-01-23 725827 714944 214802 214118 347577 358020 383356 381069 242302 240810 293939 301498 332905 337548 4386418 4708581 6902818 6630848 1230032 1291218 324911 283864 302727 305129 352183 347405 335732 336352 228475 231665 738624 711061 1613906 1553643 481303 477792 692006 700024 888138 860771 915548 924345 975620 991155 950062 1053727 2309278 2434461 1344659 1160514 770669 751324 918296 916980 971284 983481 1001671 1016840 1144671 1153015 5230332 5376898 40.15 70.3 1
10:42:13 2024-01-23 724838 714988 215775 213716 346495 355299 383188 379033 241193 241086 295002 298710 332905 339020 4376665 4645933 6826624 6631389 1251309 1289313 321061 285169 302444 305129 354020 347687 333807 335800 228475 230460 739021 701709 1613973 1558457 482673 480639 697223 700558 883074 862028 918228 922379 972248 993998 955513 1050693 2309278 2445952 1339736 1156665 767341 754149 918186 913122 971321 983481 1009769 1015296 1144198 1149515 5188258 5367465 40.15 70.2 1
10:42:14 2024-01-23 717433 714560 218970 213664 349827 356503 385532 378673 242609 240641 293384 301795 331906 339187 4383379 4652007 6789323 6631162 1257119 1290946 322489 284769 305252 305773 354921 345020 336681 334521 228866 231340 740053 703713 1605535 1572135 482330 475598 697223 699032 878892 864314 923693 922379 967870 982692 959488 1060290 2321850 2436758 1382454 1155019 762328 756361 922476 913122 964739 986877 1014710 1023505 1137710 1145758 5127447 5370566 40.15 70.3 1
10:42:15 2024-01-23 718614 713549 216075 212975 348738 355014 383259 381752 241124 241657 293527 300845 332905 341065 4389637 4714962 6762614 6612367 1264692 1293052 322000 284099 304078 303951 354304 346106 335732 333551 228936 231078 748629 707746 1603739 1565455 483704 477719 698743 705049 876363 857213 925010 930203 965813 982102 953637 1065366 2318550 2418370 1374378 1164331 762441 748858 927661 920212 963738 979907 1016273 1025618 1148549 1143634 5145233 5368404 40.15 70.3 1
10:42:16 2024-01-23 719398 713544 214979 213215 350885 357513 381703 382292 241159 241501 293304 302643 331604 337584 4389675 4755450 6826624 6621925 1248117 1291218 323997 284299 302763 304664 354268 342523 336444 335565 228121 231665 746981 710790 1592355 1558457 483704 476903 693481 702549 882610 857821 918302 927534 970798 980679 950099 1063425 2316903 2416021 1372859 1169946 764510 746698 927732 921541 963405 978521 1010339 1027819 1146257 1145322 5167024 5379938 40.15 70.3 1
10:42:18 2024-01-23 726002 714523 216249 213224 347759 359784 382579 381752 240755 242105 293420 299933 332940 336486 4386506 4753822 6845275 6602988 1238362 1291218 323014 285614 305469 303275 356190 347687 333843 336578 228121 231340 747818 709774 1625217 1555852 484048 482154 693973 705049 885583 855391 916978 931327 975007 984882 950062 1059485 2316986 2433245 1341619 1175279 769533 749737 922388 922253 969630 975757 1005281 1023136 1154318 1150606 5227941 5374399 40.15 70.2 1
10:42:19 2024-01-23 723289 713451 214880 213823 348773 355869 383085 381214 241900 240677 293904 300809 332905 337584 4383283 4698445 6868060 6621746 1232498 1291218 324911 283538 305363 305129 352218 346596 335732 335565 228475 231828 738624 710554 1598382 1553643 481987 477755 692006 699491 889488 861381 914705 925002 977777 993284 954358 1059116 2313135 2429787 1403345 1166607 769533 750331 918460 922342 971284 973669 1006868 1021198 1152923 1153867 5229883 5374399 40.15 70.3 1
10:42:20 2024-01-23 726751 715339 214915 213518 347683 357156 384302 378961 241865 241051 293939 299443 333648 337475 4386606 4673750 6836757 6612104 1253994 1291144 320112 285169 302408 305129 354304 347933 333807 336036 228606 230981 750059 702710 1609126 1562889 482673 481659 697223 701018 883074 861991 925154 926241 974039 993925 958235 1056945 2313682 2452334 1409214 1156665 769451 755687 917155 915307 973356 984873 1010489 1016024 1143704 1148870 5200471 5363292 40.15 70.3 1
10:42:21 2024-01-23 716504 715307 214841 213818 349747 355999 383116 379033 242891 240606 293384 301724 331871 339574 4389637 4649537 6799349 6674579 1257119 1291144 322943 284698 303330 305558 355009 345544 337157 334521 228831 231143 745771 705726 1599255 1567677 481987 475897 697223 700747 880858 865167 923507 923605 968483 990473 960967 1063198 2323502 2436721 1407258 1154379 763418 756361 922476 912850 965113 984873 1010943 1021198 1137089 1145523 5126422 5372684 40.15 70.2 1
10:42:22 2024-01-23 717049 713540 216214 213215 349500 355263 384302 382292 241159 241765 293590 300774 332869 340333 4386380 4708543 6775813 6631205 1270120 1294889 321701 285276 304930 304165 355905 346596 336206 335565 228635 230263 746007 703330 1607652 1573674 486422 479763 701919 705049 878855 860261 924754 929616 965629 984772 959134 1063425 2318550 2443681 1378616 1162675 765157 753539 926414 917021 964813 979214 1016102 1022297 1143704 1139790 5143171 5365020 40.15 70.2 1
10:42:23 2024-01-23 716496 713544 215578 213668 350567 356503 383356 382022 241193 241051 293939 302643 331871 339297 4386606 4743458 6831885 6607762 1247741 1291181 324911 284263 303579 304165 354020 344461 334605 334591 228121 231991 737669 714538 1591591 1564309 484048 478404 695454 703751 882610 857711 922886 928776 970762 981797 952801 1064492 2321850 2413299 1405301 1169318 762328 747619 927732 922070 962038 977138 1012653 1026054 1149620 1145554 5140907 5374399 40.15 70.2 1
10:42:24 2024-01-23 725721 714555 216249 213030 349510 357443 382543 381752 241124 242446 293384 301463 332940 336962 4389637 4743368 6845275 6593333 1240533 1291181 323733 284733 302692 302848 356440 347405 335551 339785 230013 231813 736731 707746 1668360 1562503 485428 480386 694960 707058 885836 856605 918287 932266 974860 984882 950025 1062589 2318084 2431009 1339736 1175316 769533 748713 921131 922342 968530 975757 1004599 1023062 1157099 1148943 5246779 5374399 40.15 70.2 1
10:42:25 2024-01-23 727664 714555 214910 213814 348738 356083 383356 380946 242440 241051 293868 301266 332905 336998 4383208 4708543 6872990 6612104 1231191 1291218 324911 284356 306232 306190 355853 346377 336645 336165 228725 231955 739625 711809 1599023 1557634 482673 477792 693481 700521 888955 865167 915359 925002 978939 993284 954155 1056430 2312564 2434189 1332921 1161811 770554 752010 921131 916980 972702 982056 1003997 1017515 1146257 1155502 5211072 5355641 40.15 70.2 1
10:42:26 2024-01-23 721236 715572 215570 214018 347129 357007 384302 381177 241900 240641 294623 299933 332602 340333 4380258 4633973 6803849 6631389 1254405 1295463 321452 284955 306227 304735 355889 347541 336407 337621 228725 230480 747200 703713 1589989 1562889 481987 483676 700194 702549 883074 861991 922596 925002 971449 993998 958491 1059171 2309278 2443681 1434645 1153864 766794 755224 918460 915069 970594 984604 1011931 1015244 1142045 1146400 5182577 5365020 40.15 70.2 1
10:42:27 2024-01-23 717594 714944 215844 213224 350602 355263 383152 378586 241124 241765 293384 299580 332602 338577 4376948 4688262 6789323 6659979 1267832 1292976 321857 285151 302697 304949 355192 345363 337396 335494 228635 231340 739517 701317 1611561 1576610 484392 476268 696902 700907 880141 861381 923693 925659 968630 982620 959245 1063425 2318550 2440216 1407258 1159966 762328 755288 924826 913122 964127 982092 1013139 1023062 1137126 1144712 5124333 5365020 40.15 70.2 1
10:42:28 2024-01-23 714947 713544 214949 213224 348689 355747 382847 382833 241124 241086 293733 300774 331871 340612 4392744 4715447 6791843 6621960 1259814 1295465 322537 284134 304542 304129 354836 346069 336206 337107 229688 230586 744341 709774 1607368 1565844 484392 477719 699202 705049 876363 857549 924829 930241 967184 984186 957084 1063425 2318550 2431009 1376697 1164056 762328 752047 924442 918280 965802 979250 1016863 1025323 1146257 1143056 5133525 5369822 40.15 70.2 1
10:42:29 2024-01-23 715453 713549 214945 213215 349787 355999 382889 382292 241159 241051 293832 302643 331871 338212 4386418 4728714 6809779 6612527 1258915 1296730 322716 284299 304919 302955 355263 346559 336681 334556 230097 231178 744341 711300 1594185 1566224 484737 477755 701225 705049 878892 857821 926330 930241 968557 984882 956417 1069582 2316986 2418370 1392469 1165160 762328 749810 927732 919619 962038 973669 1015379 1025816 1147955 1144712 5143711 5374399 40.15 70.2 1
10:42:30 2024-01-23 722780 714050 215544 213210 350876 356405 381971 382022 241159 241765 292937 301724 332905 336998 4392834 4784359 6866490 6593343 1247741 1292901 323553 284299 305603 305129 356476 345544 336609 337452 228121 231665 734336 709774 1606549 1558185 485428 477719 693973 704005 884442 856568 918265 931599 974280 983490 952801 1060016 2316903 2425241 1335969 1175316 768349 750909 922439 922342 968530 975757 1007575 1026091 1152923 1152235 5192899 5383777 40.15 70.2 1
10:42:31 2024-01-23 725242 713544 214910 213823 347724 356333 381971 380884 241865 241015 294690 300526 333661 338770 4386305 4718016 6874610 6613088 1241903 1293970 323469 284933 304326 303452 355370 348180 333843 336578 228156 231514 738624 711809 1593878 1553643 484048 480603 693178 706053 885702 856605 915435 930166 976391 982620 952124 1060241 2309278 2425241 1399433 1171140 768900 749117 918460 924965 970594 977138 1003847 1022693 1155461 1152235 5239288 5374399 40.15 70.2 1
10:42:32 2024-01-23 729567 714546 215628 213823 349264 357443 381971 378709 242401 240965 293654 300668 333766 335283 4379809 4711608 6867280 6631124 1246090 1292976 322000 285240 303630 305129 353737 345778 333807 337358 228086 231340 740053 702710 1617492 1558185 482673 480567 695178 700024 885583 863936 916978 922216 975007 991155 956598 1049909 2309278 2452901 1396743 1156665 769533 755824 917155 916370 974672 984873 1007538 1016803 1143704 1152235 5201666 5365020 40.15 70.2 1
10:42:33 2024-01-23 716609 714560 219001 213940 350069 356840 385532 378889 242540 240535 294559 302465 332230 338874 4389637 4636628 6801347 6640503 1253994 1293970 322453 284884 304713 303879 354921 346632 337157 334521 228866 230657 744341 704719 1587877 1561779 480961 479763 699239 698995 880501 865812 923656 924345 969352 992593 959208 1060290 2314209 2436758 1426820 1149795 764068 753947 921131 915719 968530 986964 1013368 1016803 1142082 1145591 5158697 5365977 40.15 70.2 1
10:42:34 2024-01-23 718609 715385 216828 213743 350741 358020 385532 378817 242302 241416 293725 302218 332370 339020 4386413 4661362 6801252 6649882 1259814 1293052 322979 284969 304603 305989 354921 345825 334569 334591 228831 231340 741483 705726 1608884 1571019 482330 476975 698212 700024 880501 864585 925670 924345 966540 988324 959208 1062594 2323502 2440216 1411170 1155019 764068 756361 925099 913517 965749 982611 1013139 1020081 1137126 1146335 5123179 5381082 40.15 70.2 1
10:42:35 2024-01-23 717475 715531 216632 213416 349612 358527 385312 383338 241124 241765 293939 301266 335709 340076 4389637 4711267 6762352 6631124 1271936 1294889 321025 285245 303615 304878 356190 346069 336681 336342 228619 230657 743227 704339 1593713 1572135 485428 477526 700728 705049 878892 861484 927593 928850 967870 984882 959282 1066535 2323228 2441948 1378616 1164331 763964 753683 926414 918160 964344 981363 1018838 1024594 1144598 1143597 5143711 5376898 40.15 70.2 1
10:42:36 2024-01-23 718614 716231 216110 213707 350845 357513 381971 382833 242198 241514 294471 303281 332370 338577 4395923 4762243 6830198 6602602 1249658 1294889 324911 284299 303615 304878 356898 344497 336084 334591 228831 231991 743469 712830 1600748 1561779 483704 476268 697223 705049 880230 857821 923693 930938 969352 984091 955513 1066203 2318550 2408775 1424864 1165990 763418 749280 927732 920867 962758 973633 1012456 1027705 1150146 1148517 5140831 5386330 40.15 70.2 1
10:42:37 2024-01-23 725870 714551 215544 212881 349827 360056 383116 382292 241159 242105 292973 301266 334009 336998 4386418 4768964 6855461 6603028 1243679 1291218 322656 285169 302727 304200 356476 346632 333843 337086 228571 231340 738624 707746 1623676 1558457 485428 477864 693178 705039 885583 856605 918133 931599 975007 984882 952764 1061831 2315856 2434461 1370940 1174479 771107 749280 922439 922342 970283 977657 1008232 1025580 1159493 1148797 5230332 5374399 40.15 70.2 1
10:42:38 2024-01-23 723293 713279 216855 214419 348733 356333 383356 382292 242401 240561 293904 299933 332637 338541 4389637 4711608 6863135 6631124 1235142 1291181 324911 284423 304935 305989 353206 346596 336444 336071 228316 231991 746116 709774 1601986 1549237 481569 477864 693481 701055 888138 860771 916325 926976 975656 992325 950025 1057183 2312564 2427564 1405301 1161848 770554 753539 921039 921979 973356 983372 1003997 1019593 1150220 1158782 5213027 5372684 40.15 70.2 1
10:42:39 2024-01-23 721531 715061 214979 213609 348207 355014 384302 381214 241193 241086 294543 301041 332869 340092 4373860 4627388 6808341 6611790 1250311 1291218 321738 285205 302656 305129 354304 348216 333843 336316 228831 230692 739550 703212 1592355 1563999 482330 482035 699239 701055 883322 862028 920993 925002 971486 993998 958528 1056847 2314209 2451237 1430732 1157201 768900 755613 921076 917021 972665 987590 1012578 1016728 1143704 1148906 5193013 5361194 40.15 70.2 1
10:42:40 2024-01-23 721083 715563 214910 213664 350602 355263 383223 380946 242475 241086 293420 302643 332370 339334 4389637 4677713 6798648 6649882 1262517 1291218 322979 284733 301772 304285 353772 345544 334605 334556 228635 231340 740053 700709 1630572 1567677 482673 477011 698707 701055 880141 865812 925670 922379 968336 982728 959245 1064958 2326364 2444581 1409214 1156375 764510 758511 929052 914958 965749 984873 1013935 1021570 1140948 1146335 5117016 5364743 40.15 70.2 1
10:42:42 2024-01-23 716307 715061 216249 213856 349827 355263 384373 380919 241193 241765 294702 301302 332869 341095 4380258 4709013 6754090 6602998 1259296 1296643 322979 284396 305257 304914 355370 346632 337359 334018 229614 231340 732503 709774 1630352 1566959 484737 477828 699239 705049 878892 858309 926330 931599 967649 986886 957404 1069545 2319155 2418795 1367824 1165990 764510 753539 926414 918140 964813 982687 1016901 1026054 1148769 1144712 5145233 5374399 40.15 70.2 1
10:42:43 2024-01-23 719665 714045 215879 213814 351416 356333 382007 382292 241900 241086 297682 302643 332940 337548 4386177 4781065 6850576 6612367 1247741 1291218 323997 284738 303615 305129 356440 345544 335732 336613 227926 231665 732370 709774 1609566 1558457 485428 477347 693973 705049 884442 858309 921935 934926 976851 983345 949915 1064793 2322460 2428061 1328436 1171140 765157 749847 927422 922142 964813 973669 1010489 1031012 1152923 1148906 5167734 5374399 40.15 70.2 1
10:42:44 2024-01-23 726784 713544 216064 213673 347688 356333 383188 380919 241124 241086 294766 299897 333674 338301 4383379 4729385 6864813 6603091 1231320 1291218 323961 284099 305257 304664 353772 346668 335732 336071 228475 231340 747557 713092 1605572 1549237 481876 481319 697931 704938 888955 860113 920145 930278 976280 990473 951939 1055907 2309278 2425241 1405301 1169110 770121 746956 919645 924965 976128 979250 1006104 1022693 1154606 1153829 5224348 5374399 40.15 70.2 1
10:42:45 2024-01-23 728927 715568 214910 213664 349260 360056 384337 381214 242272 241051 293904 299968 333907 336998 4373860 4692957 6845275 6631124 1245458 1290265 323050 285556 304134 305989 354304 346668 333843 338140 228121 231340 741483 702710 1596110 1564309 484048 481663 695949 700907 888101 864438 918904 926976 976280 993295 955703 1054100 2316986 2452901 1318913 1159966 771183 758239 917807 916294 974980 984873 1008232 1021198 1146293 1153867 5211072 5357371 40.15 70.2 1
10:42:46 2024-01-23 717086 715380 219037 214273 349859 355263 384032 382022 242644 240677 293939 301454 332405 340092 4386606 4640145 6801252 6640597 1254890 1291218 322716 285071 303579 305129 352218 347687 336681 334591 228901 231092 744341 706363 1601793 1566224 481987 480458 701189 700337 885794 864401 922305 922379 971486 993998 963023 1060290 2316903 2440180 1436601 1155019 767341 755824 919826 917021 972702 984873 1010980 1016840 1143704 1148906 5181739 5361194 40.15 70.2 1
10:42:47 2024-01-23 717631 715572 214945 213823 350876 355263 383188 379033 242440 241595 293690 302643 335364 339334 4373823 4668134 6798648 6649882 1263419 1291218 323505 285307 304497 308931 354339 345815 338352 338577 231157 231594 740053 703212 1610579 1574041 484048 479491 699165 701018 879218 865812 925670 926241 966540 988324 959245 1061568 2327549 2440216 1409214 1156665 763964 756164 926414 914168 965786 982611 1015902 1021570 1138775 1146335 5124333 5370566 40.15 70.2 1
10:42:48 2024-01-23 716534 712003 216210 213518 349827 355299 385527 380919 241193 241765 293939 301760 332905 338972 4380816 4708657 6752710 6621746 1270120 1294889 321061 284991 304291 304378 356786 346450 337157 336471 229437 230515 745187 704886 1586832 1572135 485083 477792 700728 704041 880030 860261 927479 930241 967184 987672 959245 1066535 2318550 2432734 1409321 1165990 763964 753150 926414 920726 965786 981399 1016938 1026128 1149657 1144712 5126158 5365020 40.15 70.2 1
10:42:49 2024-01-23 720665 714050 215913 213823 351452 356369 382007 382833 241228 241765 293626 300987 332905 338062 4389675 4764828 6845696 6612090 1249883 1296663 324694 284862 303935 304985 355263 345363 336919 337972 228335 231955 743469 711300 1601589 1561779 486814 477755 694159 704549 884327 857821 921912 931599 973626 982796 952801 1066397 2318550 2421802 1324670 1173643 767341 750946 925099 922342 967156 979250 1009769 1028361 1152923 1151420 5173449 5374399 40.15 70.2 1
10:42:50 2024-01-23 727664 713549 215866 214114 347724 356369 383152 384115 241193 241595 295539 299897 332940 338541 4380227 4722667 6863135 6622032 1226517 1291107 324309 284250 307104 304698 355889 347504 336206 336342 228475 231340 738624 714596 1600972 1546592 481987 480639 695417 704702 885583 860261 917613 927534 976391 989757 949315 1057937 2309278 2427564 1397477 1165160 768984 750219 919730 924309 974085 982092 1004636 1020118 1152120 1154644 5216750 5370566 40.15 70.2 1
10:42:51 2024-01-23 724727 715572 214979 213832 347688 356440 384337 381214 241228 241086 293855 299443 333674 338301 4383379 4664478 6829213 6631392 1252608 1294700 322310 285940 302692 305129 354872 348216 333663 339574 228690 231340 745771 702710 1597444 1565111 483704 482449 696730 701055 885583 864585 918302 925002 974316 993295 955740 1051915 2312564 2452901 1411170 1157201 769533 755687 918460 917021 974252 982345 1011931 1016840 1145445 1150606 5191983 5355641 40.15 70.2 1
10:42:52 2024-01-23 716541 712039 214945 213814 351452 355833 385532 379033 242475 241425 293662 302643 332370 339611 4383379 4677346 6809395 6650257 1257082 1293970 323014 285205 307536 306276 353206 346069 335578 335565 229578 231813 743805 705222 1608446 1567677 482673 477011 699423 701055 880501 865812 926330 925002 971216 989793 959282 1063425 2327823 2441948 1411170 1155019 763964 756164 926141 915719 967156 982647 1015416 1024594 1137126 1145627 5117016 5365020 40.15 70.2 1
10:42:53 2024-01-23 716578 715572 216249 213673 349783 355299 385455 383374 241159 241765 293868 301689 333638 340281 4392704 4687870 6781840 6621746 1270120 1300088 321929 285896 306450 304628 356440 347076 337598 336542 228831 230692 750824 705726 1591469 1574370 485428 477828 701225 705002 880767 860465 927517 930168 968557 986276 960892 1068057 2321850 2436758 1407258 1165990 765157 754218 927073 919656 967450 982092 1019114 1026128 1146257 1143487 5133488 5372684 40.15 70.2 1
10:42:54 2024-01-23 718067 714555 215840 213818 351659 356048 381971 383103 241900 241854 294766 303244 333978 338471 4386606 4763834 6850576 6602602 1247741 1294889 324682 284826 305469 305093 355334 345508 336681 339057 228475 232501 740569 711300 1619766 1561779 485428 477011 694960 705049 884954 860261 920955 930129 974316 983490 954155 1064567 2321850 2425241 1349830 1175316 767341 751324 926414 924965 967156 973633 1010489 1029094 1152923 1151383 5181858 5365020 40.15 70.2 1
10:42:55 2024-01-23 726829 714555 216422 213823 347724 359801 386627 385005 241995 240766 295074 299756 332764 338358 4386493 4720112 6888887 6612465 1232422 1294889 324417 284263 305472 305129 354020 346304 336206 336542 228795 231828 738624 713092 1587067 1548519 482673 481659 696236 705049 887470 860261 918265 928850 977084 989720 950025 1055304 2306558 2425241 1407258 1165990 769533 749774 919767 924309 975471 980634 1006067 1022693 1155381 1155502 5220477 5374399 40.15 70.2 1
10:42:56 2024-01-23 728659 716436 216828 213936 348978 359872 385041 381032 242336 241657 294766 299686 333731 337366 4386506 4702579 6850576 6631124 1250816 1291218 322453 285721 302692 305989 354304 347651 333843 337630 228475 231340 740053 703713 1593672 1562889 483704 482497 696730 701055 886965 865775 918058 926317 977084 992593 956381 1056393 2315856 2452901 1374778 1156665 771107 760258 918460 917673 974943 984873 1009712 1019742 1146257 1152235 5201666 5368404 40.15 70.2 1
10:42:57 2024-01-23 720394 716546 216666 214415 349648 357513 386079 382183 242471 240091 294552 302360 332869 340092 4386531 4643459 6808701 6635826 1257119 1291144 322979 285169 303579 305989 353171 346596 335543 334556 228901 231340 744341 706735 1601132 1567337 482673 477683 698707 700521 882374 866426 926330 925002 969315 990456 959171 1063388 2323502 2436758 1413126 1155019 764612 757973 925099 915719 968530 982647 1016863 1021570 1137126 1147211 5128373 5376898 40.15 70.2 1
10:42:58 2024-01-23 717475 715531 216783 213716 349648 358782 385491 383374 241159 242275 293868 301476 336167 340538 4380258 4719081 6762502 6612367 1269213 1294889 322943 285267 304542 304664 355905 346596 336681 334556 229819 230981 743778 707746 1591025 1566565 484737 477792 700728 705002 878892 857821 927652 931599 966540 984882 957811 1069334 2318277 2423334 1407258 1165990 764510 754218 926414 919471 967156 982092 1019565 1027591 1150109 1146886 5146366 5367465 40.15 70.2 1
10:42:59 2024-01-23 718614 716236 216179 214118 351380 356083 382543 383807 242332 241559 293583 303494 332869 338541 4386418 4765644 6839983 6621870 1251477 1294889 324911 284831 306232 305129 357403 345544 336320 335530 228831 231991 740569 711809 1598581 1561779 484048 476268 697223 705049 882802 857821 923693 931599 972174 985487 955513 1069620 2318550 2415681 1418995 1169318 765157 750909 929020 922873 964127 981223 1015435 1028478 1149473 1149588 5157430 5382076 40.15 70.2 1
10:43:00 2024-01-23 725870 714560 216214 212936 350351 358198 383081 382292 241193 242446 294416 300420 333907 336962 4380077 4767473 6855461 6593610 1241903 1291218 324129 285169 305252 304200 357515 347651 335732 337594 228475 231991 737194 707746 1680441 1558457 486120 481282 695178 706075 888226 857821 918717 934248 976391 984882 954155 1060327 2316903 2434461 1339736 1174479 772214 749810 924877 926204 973053 978521 1009028 1027819 1159493 1152854 5226938 5392146 40.15 70.2 1
10:43:01 2024-01-23 726904 716321 216029 214273 348733 356369 386353 384460 242354 241051 295181 299933 332905 338577 4380258 4710840 6883517 6612524 1231282 1291218 324911 284263 304577 305558 354042 347687 335732 336307 228635 231340 750718 713341 1584608 1549237 482330 481319 694687 704048 885583 861484 920911 928850 977777 992325 950025 1053727 2309278 2425241 1407258 1166607 771226 750493 921076 924581 975434 981911 1006868 1024079 1156128 1156277 5216028 5374399 40.15 70.2 1
10:43:02 2024-01-23 727940 715577 215818 213818 351150 358522 384302 379033 242237 241595 293904 300526 333907 336962 4380258 4678978 6826624 6621746 1251309 1291218 321964 286079 304603 305773 355370 348180 333807 339574 228671 231178 735322 702710 1604526 1562889 484463 482753 697223 703048 885624 865812 920644 925659 975007 996109 957811 1056733 2316986 2458804 1417039 1159140 771107 758511 919767 918325 976128 988944 1011931 1019016 1145408 1152854 5199685 5372684 40.15 70.2 1
10:43:03 2024-01-23 720152 712228 215544 213968 351380 355798 384302 378709 242644 241086 293939 302572 332869 339574 4386606 4675106 6801252 6631519 1257119 1293970 323469 285258 303579 305989 352183 346632 335543 334591 228901 231665 744341 706363 1602297 1567677 482673 477719 699239 701746 880579 867041 926330 925002 968630 992325 963023 1066241 2328467 2444854 1415083 1156375 764473 758511 927695 917021 968530 982683 1019182 1024810 1139545 1147211 5111466 5370566 40.15 70.2 1
10:43:04 2024-01-23 719439 715066 216249 213823 350602 356369 385527 382833 241193 242446 294766 301760 332905 340092 4380258 4708619 6772274 6611828 1272845 1294889 320990 285842 303615 304592 356440 346632 336681 336859 228866 230657 741837 702323 1607652 1574370 485428 477792 701225 705049 880767 860735 927652 932930 968373 988961 961899 1066090 2325771 2448332 1409214 1166341 766814 755149 927661 923913 968940 984873 1019841 1026091 1147461 1144712 5143171 5365020 40.15 70.2 1
10:43:06 2024-01-23 718383 714555 216214 213823 350885 355263 382579 383103 241193 241051 293904 303281 332370 339334 4389637 4746071 6836757 6621813 1249523 1293970 324911 284299 305903 305057 355370 345020 335578 336578 228635 231991 737669 711061 1606887 1561779 484737 476975 695178 704549 885756 860113 924659 931415 974860 983345 954685 1066348 2323048 2416021 1403345 1169318 764510 751518 930375 922342 964813 978375 1013376 1028403 1151252 1148870 5154638 5374399 40.15 70.2 1
10:43:07 2024-01-23 726751 714800 216249 213560 349260 357443 383152 382292 241090 242105 295117 299897 333942 337511 4380258 4741265 6829550 6593610 1244149 1294889 323997 284769 305285 304664 356512 346632 335587 337630 228635 231828 742019 707746 1640399 1560966 486814 482497 695911 709074 888101 856938 920911 934838 977740 986203 953293 1061800 2318550 2438444 1345151 1178670 769533 753150 924877 924965 968530 973633 1010489 1029094 1152923 1152235 5181535 5374399 40.15 70.2 1
10:43:08 2024-01-23 726200 715572 216033 214419 349260 356369 385459 382025 241900 241051 295253 299933 332905 338541 4373823 4720112 6872953 6621746 1229493 1291181 324911 283953 304969 305129 353772 348216 336444 336578 228831 231665 749268 713853 1589050 1552727 484737 482571 697894 707058 888732 860224 919598 932930 975351 989720 950025 1056622 2309278 2427564 1378616 1170987 771107 749774 919555 925622 974085 973705 1007575 1024556 1155461 1154684 5231811 5374399 40.15 70.2 1
10:43:09 2024-01-23 727856 715563 214949 213818 349787 358557 384337 381214 242237 241595 293939 300845 334410 336962 4386606 4688488 6845275 6631205 1245458 1291218 323014 286079 304585 305773 354836 346632 335732 338401 230013 231848 740053 705222 1596752 1564454 484048 481101 696939 700907 889479 866426 918058 925002 977593 993888 956381 1055677 2315333 2455145 1335969 1159335 771734 756361 918460 918967 977749 986964 1009769 1021964 1146330 1154681 5209103 5355641 40.15 70.2 1
10:43:10 2024-01-23 717592 715568 214910 214419 350356 357946 384337 382292 243186 240846 294766 302643 332905 340612 4380258 4620426 6791537 6607351 1252570 1291218 322943 285423 302692 305773 356393 348207 337598 337657 229472 231692 748629 705350 1589809 1566959 481950 481999 700728 701055 883074 867634 923709 925581 972211 991670 961862 1059941 2318550 2443681 1411240 1150100 767363 755902 922439 917673 970594 982683 1010943 1019742 1143704 1148906 5182855 5374399 40.15 70.2 1
10:43:11 2024-01-23 721694 715568 216249 213673 350602 356083 385527 381214 241228 242446 293868 301724 332869 339334 4386506 4704494 6761346 6631124 1273755 1296663 320740 285949 306450 304985 356369 346486 337157 336401 228760 230839 743227 704339 1619162 1574370 485428 477792 702646 705502 881749 860771 926991 931603 966504 986974 961327 1068057 2321850 2440216 1409214 1165160 765157 755288 927732 916943 965749 982092 1019841 1026091 1146293 1143902 5135827 5365020 40.15 70.2 1
10:43:12 2024-01-23 718378 713544 216029 213664 350849 355263 382042 380884 241900 241765 293939 303281 331871 339334 4386606 4746071 6817299 6622032 1252608 1294778 324550 284192 304184 304949 357693 345399 338352 336471 228635 232026 737669 712075 1627880 1565111 484048 476975 696236 705049 884881 859650 923508 931599 974316 983490 955513 1066203 2321850 2416021 1407258 1169318 764510 750219 929020 924309 964344 973669 1012145 1029094 1151289 1148906 5140945 5379938 40.15 70.2 1
10:43:13 2024-01-23 727852 714555 216585 213034 349827 358269 383152 382292 241159 242446 293868 299933 333907 337511 4389637 4757202 6857847 6612527 1243122 1294817 323553 285035 304148 304235 356476 347687 335732 337630 228635 232174 739160 710434 1618691 1558457 486467 481744 695252 706075 888138 857821 916924 934248 975620 982462 954155 1063348 2315856 2434461 1318913 1175316 771183 749810 922439 926007 971321 973633 1007575 1024594 1162143 1153867 5248694 5374399 40.15 70.2 1
10:43:14 2024-01-23 727940 715339 214945 214269 349827 357443 381971 381214 242644 241086 294766 300456 332905 336212 4373785 4688139 6884425 6621960 1235620 1291144 324911 284800 304713 304770 356645 347259 336681 337261 228475 232679 738154 709774 1605092 1553643 482673 477864 693178 701055 889039 864548 915548 925492 978494 993998 954155 1057241 2315856 2434461 1348571 1160514 771734 754218 920921 921688 974943 984873 1004599 1021235 1149620 1156350 5216750 5361194 40.15 70.2 1
10:43:15 2024-01-23 721753 715572 215879 214424 348448 355263 385185 382292 242272 241051 295165 301266 332905 340612 4386138 4629678 6809730 6640682 1253098 1291218 322202 285735 302656 305989 355121 348710 335732 337488 228795 231016 742368 703212 1615918 1562889 484048 483131 699735 702549 885702 865198 925358 926317 975462 991670 959208 1058692 2315856 2452629 1413126 1156665 768900 756361 920478 917673 973562 982611 1013376 1017515 1142942 1151420 5185456 5364743 40.15 70.2 1
10:43:16 2024-01-23 717631 715572 214906 213818 350876 355299 383188 381214 243017 241086 294538 301476 333978 339317 4386493 4659799 6801820 6631519 1255091 1294889 323014 285205 302727 305881 353206 346668 338555 334627 229578 231340 735322 705726 1578375 1567677 482673 477755 699239 701055 879864 867041 926330 924345 968630 991192 959245 1062288 2318550 2434461 1415083 1154744 764633 757304 925099 916236 968530 982683 1015379 1020081 1137126 1145591 5117016 5360373 40.15 70.2 1
10:43:17 2024-01-23 719707 715066 215879 213219 350845 355798 387453 378781 242029 242266 293605 301476 332799 338671 4386493 4697807 6770397 6640503 1264323 1291070 322692 285240 304387 305558 356155 345581 334534 336071 228866 231665 740053 701709 1603021 1575489 485083 477719 699921 701055 880616 864585 925670 926976 969805 988288 963415 1066535 2325155 2443681 1409214 1159140 764510 756361 926414 915719 965786 984873 1013935 1026091 1140463 1145591 5117120 5362402 40.15 70.2 1
10:43:18 2024-01-23 717631 715057 216253 213668 349572 358782 385855 383265 241021 242033 294559 301336 332764 340428 4386493 4700430 6762614 6612527 1264692 1296730 322979 284733 304613 304914 355370 346632 336681 334556 229578 231178 748629 709774 1595049 1567677 485120 477828 700728 705575 879516 857821 926146 931599 966540 984882 959245 1070099 2318550 2421802 1374378 1165990 764077 751324 929052 922342 964813 980670 1016901 1026128 1149584 1145591 5143171 5374399 40.15 70.2 1
10:43:19 2024-01-23 723623 714883 216855 213605 351272 357336 384987 382256 242133 242168 293725 301583 333265 337242 4386506 4770569 6840300 6612503 1247741 1291218 324682 284299 303651 305129 355905 345057 336681 337358 228121 232273 742019 710790 1636088 1558457 485428 477011 694232 705049 885583 857821 920993 932930 975007 984186 953478 1065016 2321850 2425241 1324670 1175316 768491 756172 925099 923653 968530 973669 1011931 1029094 1153753 1152235 5173449 5381082 40.15 70.2 1
10:43:20 2024-01-23 728948 713471 216233 214087 348595 359036 385532 384733 242302 241179 295253 300809 332905 338577 4383218 4710840 6872953 6612367 1226555 1293970 324911 284387 304613 305558 353206 347395 336681 336578 228866 232026 740053 712075 1585318 1548965 482673 481695 695215 704048 885583 861381 918302 929530 975656 990456 952528 1059485 2309278 2425241 1438270 1164331 769533 750909 919826 922342 974708 983481 1004599 1020118 1152923 1158022 5208559 5376898 40.15 70.2 1
10:43:21 2024-01-23 728512 715531 215960 213743 349648 360824 384878 381214 242440 241514 295181 299897 334141 337511 4380227 4673747 6835950 6602677 1247665 1287449 322489 284964 302444 305558 354304 346632 333843 337630 228156 231340 741483 702710 1602255 1561779 483360 480241 696730 701055 887595 864585 918715 926317 976391 993295 956417 1054137 2314209 2451631 1409214 1156665 770554 757028 918460 916294 974980 984873 1009750 1019083 1148475 1155312 5200357 5358033 40.15 70.2 1
10:43:22 2024-01-23 717475 715568 214910 214269 349827 357693 386627 382292 242644 240304 293725 302219 332799 340612 4380258 4624147 6779997 6626354 1257082 1291218 323014 285276 303615 305989 352183 346668 335578 334591 228901 231340 744341 705726 1584705 1567677 482673 477755 699239 701055 882448 866426 926330 925002 969352 991192 959282 1063462 2321850 2436758 1415083 1153376 764671 756361 925099 915719 970283 988252 1018416 1024117 1140137 1148774 5112798 5365020 40.15 70.2 1
10:43:23 2024-01-23 718686 715160 216748 213668 349818 355798 386378 382833 241124 242105 293868 301302 333648 340092 4380258 4701568 6766468 6612367 1266498 1294889 321191 285085 304577 303026 355406 346632 336681 334591 230068 230692 740959 707746 1593863 1566565 485083 477864 700728 705039 880141 857821 926183 931599 967870 984882 959245 1069626 2318550 2421802 1376226 1165990 764510 753539 929676 922253 964776 981296 1018454 1028554 1151857 1146225 5135827 5353044 40.15 70.2 1
10:43:24 2024-01-23 719123 714796 215879 213523 351299 356333 381703 382833 242111 241086 293420 301405 332405 337548 4361313 4752850 6826624 6602988 1245962 1291181 324225 284769 304603 305129 358454 345581 336681 336613 227961 232026 742019 710790 1613308 1558457 485428 477011 693214 705049 884447 857821 922342 934248 975007 984882 952801 1063500 2316903 2425007 1324670 1170950 767799 751398 927732 926939 967524 981296 1011818 1030451 1153460 1150606 5163060 5374399 40.15 70.2 1
10:43:25 2024-01-23 727940 714560 216887 213673 348443 357479 383223 381489 241193 241765 294766 299933 333405 338577 4386606 4729385 6850576 6593610 1231320 1291218 324416 285205 305508 305129 354339 348216 335732 336613 228511 231665 740053 713092 1599848 1549237 484048 482790 697223 704005 888138 859650 920993 931599 974930 991192 950099 1056884 2312652 2434976 1339736 1175279 772837 749700 923703 924891 972665 973597 1007575 1026128 1159456 1155502 5229883 5370566 40.15 70.2 1
10:43:26 2024-01-23 726865 715061 214945 214123 349541 356405 382579 381214 242679 241086 294559 299651 332940 337035 4377134 4709060 6873251 6612104 1236596 1291218 323651 284769 304603 308859 353737 347196 334569 336578 228671 232679 738154 709774 1597251 1553643 481569 480639 693178 701055 889852 863936 919486 927534 978494 993546 955720 1061431 2313135 2433245 1407258 1168448 771734 752467 921076 927324 975471 982614 1009750 1024886 1158778 1155502 5220477 5372684 40.15 70.2 1
10:43:27 2024-01-23 727940 716582 216214 214114 350584 357982 384842 381214 241865 241051 293716 299615 333638 337438 4380258 4670429 6831885 6631389 1251271 1291144 321702 285842 302692 305989 354801 348710 333807 339574 228831 231340 738140 702710 1593291 1562889 484463 483095 699202 703048 885583 865812 928928 928887 976851 998226 960283 1061925 2318084 2457605 1411170 1156665 770554 756361 921039 919420 975471 986877 1013376 1018829 1146220 1152198 5190266 5367122 40.15 70.2 1
10:43:28 2024-01-23 720665 716582 215844 213818 351380 356298 384302 378601 242609 241765 293690 302643 332602 339297 4373748 4668058 6808701 6631519 1260601 1293970 323469 285258 302160 309149 354268 345544 335543 336036 228866 231828 740053 702712 1613929 1572135 484048 477719 699202 702598 883238 867634 927614 926939 972692 992310 963229 1066316 2328467 2443681 1413126 1158856 766794 758511 927073 915719 970320 982647 1015342 1023062 1140427 1145554 5117016 5365020 40.15 70.2 1
10:43:29 2024-01-23 717323 715572 216550 213823 349827 355833 385455 380919 241159 241765 293939 301266 332869 340575 4380258 4701808 6743050 6612153 1266498 1293970 320990 285169 304042 304165 356155 346632 336681 336045 228866 230622 737668 706230 1594929 1571431 486814 481811 703146 707058 880730 861484 928939 932930 968483 987636 959208 1071148 2320295 2432734 1367824 1165990 764510 755178 927732 921614 965749 984177 1019114 1029094 1149584 1146335 5118768 5365020 40.15 70.2 1
10:43:31 2024-01-23 720941 714560 215883 213823 351947 357407 383116 382292 241193 241765 292702 302643 332869 337236 4380258 4766475 6846109 6602988 1246813 1291144 324682 284733 303579 305129 356440 346314 336681 337559 227891 231991 744919 711809 1610604 1564729 487508 477611 695949 708065 885509 857748 923433 935577 976851 984882 956402 1066166 2321850 2424969 1349830 1171974 767341 751324 929714 924965 968530 980634 1012653 1031298 1155381 1152235 5170726 5364743 40.15 70.2 1
10:43:32 2024-01-23 726751 715307 216887 214165 348733 357407 384302 382025 241159 241765 295604 299897 333907 338265 4380258 4720112 6839658 6593636 1241903 1293970 323697 284769 305257 304200 355905 347887 336080 339574 228654 231777 728451 713853 1617019 1557163 486814 481853 695949 709074 888133 857821 918754 936928 977740 987672 954834 1061215 2321850 2434461 1370940 1175316 772328 750182 922476 926280 971974 973633 1007575 1026091 1160459 1153867 5237083 5365020 40.15 70.2 1
10:43:33 2024-01-23 727940 715572 215879 214419 349787 357407 384913 382022 242609 241051 293939 301724 332869 336486 4370663 4688375 6878612 6631205 1236025 1291181 324911 284955 305247 306384 356645 347112 337157 337180 228565 232807 741096 709266 1600481 1557634 483360 480603 695911 701055 891859 865167 918942 926184 979610 996814 955513 1060241 2315856 2439650 1322963 1162675 771734 754218 921785 922342 974943 984873 1006067 1021570 1150436 1157986 5211954 5355641 40.15 70.2 1
10:43:34 2024-01-23 723559 715572 216175 214269 347679 356369 386342 382292 242237 241765 295253 299617 333405 340333 4361276 4621750 6822540 6612367 1256204 1294468 323126 285913 303472 305881 355228 348600 335696 336471 229402 231163 742368 703713 1594643 1565111 484048 483145 701225 703048 885583 865540 923507 926976 975007 991670 960855 1060241 2315856 2451161 1424864 1156665 769533 756361 921131 918325 973937 986266 1013376 1018978 1143704 1153539 5185532 5355641 40.15 70.2 1
10:43:35 2024-01-23 717049 715568 214876 214114 351375 355798 384302 381214 243017 241765 293939 301793 332370 339207 4380258 4658929 6796392 6641005 1254890 1294817 322835 285133 306176 305845 355889 346450 338112 334556 228901 231340 744341 705726 1601259 1567337 482673 477719 699960 702748 880602 867041 926991 925002 969315 991192 959245 1065554 2325155 2441948 1413126 1155842 764510 756139 926414 916370 968530 982647 1016863 1023062 1138775 1148058 5111260 5355641 40.15 70.2 1
10:43:36 2024-01-23 718614 715568 216759 213673 349827 356333 386070 383103 241159 242105 293779 301760 332905 340575 4370880 4696364 6763522 6612527 1264323 1294817 320847 285699 304506 304628 356440 346632 336681 338577 228760 230945 753643 705726 1603565 1573767 487508 477828 701225 706038 880767 860735 926841 931562 966504 982656 963415 1066203 2321850 2436758 1409214 1165990 764510 754612 927732 920961 968530 983481 1019841 1028324 1148769 1146335 5141213 5355641 40.15 70.2 1
10:43:37 2024-01-23 720040 714560 216249 214273 351983 356369 382579 383374 242237 241765 293868 303494 332905 338265 4380258 4742417 6814594 6603095 1251309 1293933 324911 284299 304577 305307 355762 347368 336591 334556 229543 232252 738624 713853 1592181 1562889 485083 477755 699239 706555 880501 860261 927652 934926 972137 982656 956417 1071633 2323502 2416743 1413160 1165990 763964 754218 930338 922342 964813 982056 1016901 1028361 1152923 1147211 5133525 5372684 40.15 70.2 1
10:43:38 2024-01-23 725313 714555 216249 213219 351947 358522 383152 382833 242272 242787 293569 302643 333907 337475 4389559 4775033 6857084 6603028 1246813 1292864 324538 285205 304042 305129 357550 347368 336407 338104 228475 232026 744919 709774 1604160 1561779 486245 481319 695215 707113 889400 857821 919609 935577 975620 986974 954834 1063425 2318550 2432734 1339736 1175316 771734 753613 925099 924965 972702 973633 1009769 1026128 1158814 1153867 5220477 5365020 40.15 70.2 1
10:43:39 2024-01-23 726629 715568 214945 214114 349792 356333 382007 382022 242644 241086 295209 301441 333978 336981 4379964 4701694 6883629 6621960 1231191 1290228 324730 284818 306158 304508 354268 347687 336681 336578 228866 232516 746116 711061 1617569 1558065 482487 480603 695178 701055 886087 866426 919373 927635 979186 993998 953637 1058692 2315856 2451161 1334477 1162675 773943 756361 919826 920998 977749 984873 1006067 1022693 1148769 1156314 5205383 5353899 40.15 70.2 1
10:43:40 2024-01-23 719702 715572 215883 214424 349792 355263 387450 382650 242739 240561 295453 301052 332265 340501 4377061 4626093 6792494 6597933 1251674 1291218 322489 285811 303615 305773 354339 348710 336681 335565 229578 231340 738140 703834 1593291 1565111 483434 483131 701225 704048 884954 864548 923656 926317 975007 991440 961327 1058355 2314209 2443681 1462956 1153376 768463 755687 922439 916943 973393 982683 1012419 1019742 1145328 1150569 5173449 5365020 40.15 70.2 1
10:43:41 2024-01-23 718650 712003 216823 213909 351123 359036 387175 378889 242505 241997 293761 302041 332729 338874 4380258 4671468 6799003 6645618 1264323 1291218 323733 285205 301701 304878 355905 345544 335543 336316 228831 231665 749268 699712 1603575 1574370 484737 477719 699202 701055 880501 864585 926330 927635 970762 989757 964099 1066203 2325155 2443681 1411170 1160514 765157 756361 927661 917021 966471 982647 1016863 1024556 1142082 1145554 5107611 5349090 40.15 70.2 1
10:43:42 2024-01-23 718339 715160 216718 214052 349679 358020 386234 384188 241727 242168 293725 302148 332869 340575 4373533 4700430 6775813 6602988 1262890 1294889 323733 284334 305221 305129 355905 346668 335508 334556 230097 231340 742376 710790 1596961 1565111 485083 477864 700231 705039 880767 857821 928314 933585 970762 982656 956381 1069589 2318550 2414307 1385471 1165990 764612 754218 930067 922342 962942 982092 1018388 1028440 1150473 1143901 5137886 5376898 40.15 70.2 1
10:43:43 2024-01-23 723808 715572 216145 214052 351758 357803 385532 383103 242406 242105 292973 302431 335868 336853 4380258 4766902 6835950 6593610 1247741 1290946 322620 284831 303543 305129 357264 346596 335732 338104 228121 231991 738981 707746 1604633 1562889 486245 480603 695215 707614 889400 857549 920955 935577 977084 986276 955720 1066535 2318550 2425241 1332203 1175316 769533 753683 925757 924965 970283 973633 1011931 1029094 1153753 1154959 5166758 5367465 40.15 70.2 1
10:43:44 2024-01-23 725870 713398 216110 214415 349224 356405 383188 381453 242401 240944 294766 299655 333907 338764 4373823 4702316 6883517 6612367 1230739 1291181 323355 284733 305469 305989 353737 347123 336681 336578 228831 232337 738624 711061 1589258 1554747 482673 481319 694195 701055 889669 865812 916887 927563 979916 995405 955513 1056093 2318550 2443681 1340746 1162675 773380 755687 921131 922342 974943 984873 1008270 1023505 1151783 1158782 5215430 5364549 40.15 70.2 1
10:43:45 2024-01-23 725758 715568 216819 213823 348487 357982 385455 381752 242272 241595 294766 299267 333638 339057 4370880 4636660 6831885 6593193 1251309 1291181 321702 285205 302727 305989 354872 348216 333843 336613 228831 231340 742368 703713 1601915 1565111 484812 483473 700231 703048 885583 864548 922961 926147 975007 991706 961327 1053801 2314209 2449423 1426820 1156665 769203 755687 919826 918214 976823 987517 1013338 1018103 1146105 1152088 5184204 5355641 40.15 70.2 1
10:43:46 2024-01-23 718577 717516 214910 213823 350849 355798 384337 381069 242644 241595 293420 302643 332370 339574 4380258 4671898 6803849 6640871 1259891 1291181 323733 285209 301772 308967 355085 345581 335578 336036 228831 231764 740053 701709 1610633 1572135 484048 477755 699239 701055 880501 865812 926330 926241 969352 991155 964099 1066535 2327823 2441948 1413126 1156665 766701 761170 929676 918325 968250 987663 1017727 1027047 1142571 1148870 5107611 5363292 40.15 70.2 1
10:43:47 2024-01-23 716270 714560 216214 213778 350356 354979 385185 381757 241193 242011 295124 301513 332405 338936 4383379 4701568 6776122 6603028 1258802 1294889 322716 285169 305472 305129 356190 348193 334569 335565 229936 231178 738140 707746 1617114 1567677 485428 477864 701225 706075 880858 860261 927500 934248 969352 982656 958936 1071149 2318550 2427410 1467216 1168275 764510 755251 927732 922253 969355 983336 1019691 1028324 1149657 1145554 5133752 5360812 40.15 70.2 1
10:43:48 2024-01-23 718339 713544 215879 213823 350885 357910 383152 380919 241900 241595 293904 303281 332405 339574 4380258 4736692 6827405 6612420 1247741 1291181 324911 285815 304327 304887 355370 344497 335578 336578 228511 232026 737669 711809 1622793 1558457 485428 479763 696236 705049 885583 860126 923693 933975 975007 984882 955513 1070904 2329687 2424613 1407258 1172659 766701 751695 930375 926243 965749 980670 1013898 1032978 1152850 1153867 5168527 5374399 40.15 70.2 1
10:43:49 2024-01-23 727852 714555 217259 213968 348773 357982 384337 380919 241159 242105 294802 299933 333942 338301 4383379 4729385 6845696 6593610 1236163 1291218 323997 285307 305938 305129 355370 348710 335732 337121 228866 231991 749268 714621 1583202 1549237 484048 483473 697223 706075 889705 860261 919609 931599 980447 993284 954358 1065554 2313135 2437327 1403345 1176013 773943 750872 924442 926147 973090 981363 1009769 1026091 1160496 1156133 5229883 5361194 40.15 70.2 1
10:43:50 2024-01-23 728890 712043 214945 214123 349859 358557 383223 381214 242644 241765 294559 301513 334724 336212 4374013 4696364 6835950 6597896 1249026 1290228 323014 286079 302692 305989 355370 347687 335732 338377 228606 231991 742912 703212 1595801 1562889 484048 482412 697223 701055 889400 867634 922125 927524 979861 993998 960283 1053652 2318084 2455109 1374778 1159966 773390 758851 919570 918931 977749 982683 1012643 1022693 1148806 1153867 5192260 5355641 40.15 70.2 1
10:43:51 2024-01-23 717631 712039 214910 214424 351690 355833 384914 381214 243169 241086 293939 302643 332869 339611 4380258 4658929 6798648 6635767 1260714 1291181 322393 285205 305469 304508 355108 346351 336084 336071 228866 231665 752168 703713 1627620 1574370 485083 477792 699921 702864 883867 866316 928976 928955 972692 991442 964674 1068819 2327823 2445952 1415083 1159966 765157 756735 929020 919358 967843 982647 1016863 1024594 1143704 1147247 5107611 5357371 40.15 70.2 1
10:43:52 2024-01-23 714350 714560 216214 213823 351681 355798 384337 382060 241193 241595 294766 301476 332672 339246 4383472 4702389 6738208 6602988 1264939 1294889 323014 285205 305472 305129 355940 347159 334569 337584 229936 231340 735322 709774 1590118 1566959 487232 482154 701189 708065 881356 860261 930968 934174 971311 982620 959245 1074090 2325155 2418370 1392469 1165990 764510 752467 930338 922342 965065 981186 1016938 1029094 1152106 1147211 5133563 5365020 40.15 70.2 1
10:43:53 2024-01-23 724273 714555 215879 213219 351947 358557 383223 382833 242440 245714 293662 300495 332940 336998 4380258 4763088 6845275 6593572 1244149 1291218 323997 285205 303615 305129 357838 347724 336206 338650 228475 232572 728275 711457 1636623 1563616 487508 481890 696939 708925 890628 860224 920955 934653 977802 988691 955703 1066392 2318550 2437327 1370940 1175316 771734 752083 924442 926280 972702 973705 1009769 1027629 1161871 1153867 5229883 5365020 40.15 70.2 1
10:43:55 2024-01-23 727669 715568 215544 217074 349827 357443 382579 381752 242679 241086 294766 301513 333405 337035 4373823 4688375 6853373 6602677 1237366 1291944 323390 285285 305580 304508 356898 347395 337598 339574 228654 232807 739625 709266 1621294 1562503 484737 482608 697435 703048 886751 867041 919880 927635 979880 991670 956454 1059889 2318550 2452901 1342154 1163243 773380 756164 919826 921688 977749 982453 1009049 1020118 1148806 1154681 5210794 5355641 40.15 70.2 1
10:43:56 2024-01-23 718415 715066 214945 217424 350849 355299 385491 382562 242679 240846 294516 302643 332905 340333 4370880 4614769 6779997 6640946 1257082 1291218 323445 285828 304077 306456 355889 347013 337634 337657 229472 231559 742912 706363 1587231 1571019 483360 477755 700231 702748 882610 867041 924868 926317 973347 992593 962047 1064605 2321850 2441948 1413126 1156665 765157 756771 927459 915719 967843 982719 1016901 1025430 1140463 1148094 5113363 5355641 40.15 70.2 1
10:43:57 2024-01-23 715527 714294 216736 213818 349859 355334 386106 382060 241228 242105 294989 300456 332905 339210 4358128 4688096 6754522 6603081 1269762 1295739 321488 286007 305903 305021 357407 346486 337972 336471 228760 231234 755052 703713 1605200 1576897 487508 481282 701225 705575 880538 864451 930254 931599 966577 988324 964099 1068031 2323502 2443681 1411170 1165715 766701 755824 927732 921035 968530 983481 1021296 1029094 1149620 1144712 5135827 5360335 40.15 70.2 1
10:43:58 2024-01-23 715490 714555 216214 214114 350392 355263 386355 381757 241900 241765 294802 302643 331906 338223 4370700 4698445 6770397 6612554 1257119 1292976 322835 285026 307430 304949 356298 347222 337157 335565 229578 231178 747200 709924 1625999 1567677 485428 480639 701152 709074 880501 860261 927538 934248 970492 982692 958565 1072713 2321850 2421802 1400002 1165990 765157 753613 930338 922342 964381 982092 1016938 1031336 1152923 1146437 5128373 5366736 40.15 70.2 1
10:43:59 2024-01-23 723293 715568 216064 213823 351970 358018 383188 382833 242272 242446 293662 302219 333907 337273 4383379 4756706 6857847 6607802 1249026 1294543 323002 284902 304042 305129 358089 346668 336444 338365 228530 232026 744919 707746 1598035 1564729 486282 481319 696236 708189 888138 857549 920993 934653 975656 982656 956402 1066535 2321850 2431009 1328436 1175316 769533 753683 925757 924965 970283 978559 1010943 1031336 1155461 1152781 5170664 5370566 40.15 70.2 1
10:44:00 2024-01-23 726273 714560 216249 217379 349568 357443 384914 382632 242440 241086 295740 299545 333674 339041 4373823 4722054 6857084 6603095 1233954 1291218 323997 284845 306104 304878 355263 348710 336681 337393 228866 231665 741483 715131 1586268 1549237 484048 482790 698436 705075 889400 859517 920300 931599 975729 992593 952801 1060327 2310903 2431009 1405301 1171974 772280 751361 922476 927497 974980 980706 1010489 1025853 1162143 1154681 5231811 5366736 40.15 70.2 1
10:44:01 2024-01-23 729497 712300 216488 214264 350921 359387 384914 381752 242679 241765 294766 301760 334410 336998 4380142 4701921 6875895 6635941 1243603 1292854 324911 286007 302692 309330 355085 347358 337157 338650 228121 231991 746369 705222 1611600 1562889 483973 481282 696200 702549 886714 867041 920031 927635 978457 995405 959171 1058692 2315856 2452901 1326553 1162675 773390 756066 920421 920961 980530 982647 1010489 1022693 1149584 1157168 5199685 5353899 40.15 70.2 1
10:44:02 2024-01-23 720152 715066 214915 214424 350885 355798 384914 383374 242982 240979 295209 302359 333978 340317 4386493 4611759 6801365 6621746 1249410 1289240 321964 286146 306051 304878 355085 348710 335732 337630 228831 231478 748629 703212 1601624 1562889 484737 483473 699202 703048 888138 867041 922961 925400 976391 996814 959171 1053801 2315856 2452901 1411170 1159140 771734 757788 921076 918280 976363 982683 1013376 1021198 1146257 1152235 5182855 5355641 40.15 70.2 1
10:44:03 2024-01-23 718582 715568 217787 213814 351911 356048 387175 380887 243113 241604 293605 302501 332799 339391 4377061 4674993 6791820 6621625 1260289 1291181 323469 285169 303366 304508 353701 346278 336049 336036 228866 231665 741483 703713 1607059 1576336 485083 477755 700231 703048 882411 867041 927652 927635 972137 991155 964785 1066128 2325155 2443681 1415083 1159966 766794 756698 929052 918325 968530 982611 1016863 1026054 1143704 1151383 5114914 5355641 40.15 70.2 1
10:44:04 2024-01-23 717323 715577 216713 213905 350598 358197 386198 384460 242099 242203 295955 301547 332764 341506 4380258 4695822 6757123 6593156 1266498 1293970 322943 284884 304542 305129 356190 346596 337157 336036 229900 230657 743778 707746 1611299 1567677 485428 481127 701225 706075 879804 860261 927500 934912 968630 986974 959208 1072519 2321850 2425241 1383622 1165990 765157 753947 930375 922342 964813 982787 1019107 1029094 1152923 1148033 5133752 5368519 40.15 70.2 1
10:44:05 2024-01-23 721422 715389 216774 214410 351803 358782 385532 383374 242099 241622 294623 303494 332834 338541 4383218 4756245 6826624 6602988 1249523 1291144 324911 285169 305469 305737 356440 345264 334534 337358 228121 231991 736219 712075 1599225 1558457 486208 477755 696236 706555 888101 860771 923693 935577 976391 984882 955513 1066535 2318550 2425241 1328436 1175316 769533 753683 927732 926280 970594 980634 1013376 1031298 1154570 1154684 5168527 5376898 40.15 70.2 1
10:44:06 2024-01-23 727935 715536 216783 214424 349612 358090 385005 383170 242202 241765 295704 301231 336440 338911 4373785 4722054 6855461 6603028 1234834 1291181 324225 285258 306154 305129 355085 348710 336645 337559 229331 231991 747818 715131 1623164 1552540 484737 483888 698212 706075 890033 860261 920263 931599 977765 992593 954155 1061045 2313935 2427564 1409214 1168608 772837 751441 922439 926826 974943 982092 1010213 1024556 1158778 1158635 5231501 5362547 40.15 70.2 1
10:44:07 2024-01-23 730017 718288 216110 214415 349756 359098 383996 381752 242904 241765 295181 301724 334410 336450 4380258 4691105 6845696 6607351 1245180 1291181 322979 286079 302692 305989 356898 347651 335732 338650 228831 231991 742912 703713 1600037 1562889 484737 483473 697223 703048 890392 867041 919572 926147 977074 996106 959208 1053764 2319155 2458767 1378616 1159335 772837 758511 921076 920138 977749 982683 1014094 1022431 1150146 1155429 5210577 5358033 40.15 70.2 1
10:44:08 2024-01-23 719670 715572 214979 217572 350553 356333 385455 382833 242644 240268 295217 302253 332869 340575 4370880 4620849 6779997 6645618 1253426 1291181 322393 285169 304542 305989 353206 347123 335578 335565 229543 231665 744341 706735 1602568 1565111 482673 480567 701225 701055 883074 867041 924867 925002 972174 996109 963415 1066535 2315856 2440216 1454976 1153376 767341 757379 926414 922216 973090 991832 1016752 1024117 1142745 1152854 5140945 5355641 40.15 70.2 1
10:44:09 2024-01-23 722209 717222 216701 213518 350845 356333 386070 382183 241159 242446 293904 301760 333405 339574 4377134 4695142 6770672 6631124 1267945 1291144 322979 285240 302160 305989 358654 346069 335508 336307 228831 231665 745771 701709 1618052 1576897 485827 477792 699202 704048 883074 865812 927652 928850 971449 992593 964785 1070979 2327823 2449423 1409214 1162675 768900 760633 931663 920942 969630 987663 1019182 1028554 1146280 1148870 5114914 5355641 40.15 70.2 1
10:44:10 2024-01-23 715490 715061 216550 214086 350521 357513 384878 381453 241900 241765 293904 301689 332370 339210 4380258 4688450 6761941 6612480 1261235 1294889 324416 284969 304219 305558 356476 347651 337157 334591 229900 231178 745771 710790 1619004 1567677 486814 480603 701225 707113 880501 860261 928826 934248 970038 982692 959245 1072713 2318550 2427410 1413126 1169946 768436 756839 929714 923568 970320 984727 1021912 1029828 1151289 1146335 5126234 5360335 40.15 70.2 1
10:44:11 2024-01-23 717594 714555 216550 214264 350881 355263 383152 380919 242440 242105 294766 303494 332869 340092 4386506 4734066 6818053 6602752 1247741 1294889 324911 284733 304577 305989 355905 346069 336591 337086 228831 232026 737669 712830 1612927 1562889 485008 477719 697223 705039 885583 860735 926330 934248 976391 982390 954989 1070922 2326364 2426336 1411170 1172659 767799 753539 933028 927324 965712 982092 1013898 1034459 1156128 1152162 5156914 5374399 40.15 70.2 1
10:44:12 2024-01-23 727940 715568 217224 213823 350620 358557 384878 383374 241193 243129 294524 300687 334913 338265 4380114 4748023 6850576 6593333 1241903 1294889 323997 285321 304434 304878 357264 348710 336206 338102 228866 231991 738624 711809 1623454 1558457 485975 483473 697223 708152 886883 860261 920718 935593 980447 990400 956687 1066386 2313135 2436709 1372859 1178670 773323 754218 925099 926280 974479 981831 1010489 1029094 1162143 1155429 5227941 5361194 40.15 70.2 1
10:44:13 2024-01-23 726587 715568 215544 214424 350849 357443 383152 382578 243017 241086 295181 301653 333674 337584 4383472 4708657 6882577 6622032 1235142 1291181 323355 284299 303864 308895 354020 347687 336681 337322 228866 233007 747609 711061 1634612 1558457 484048 482035 696236 704048 891598 868871 921494 930203 981195 998226 958917 1056697 2323048 2452901 1334477 1162675 774483 757695 922237 922305 977749 982647 1008900 1022693 1151289 1158022 5209103 5355641 40.15 70.2 1
10:44:14 2024-01-23 719702 715568 216064 215289 349792 356083 385491 382833 242609 241051 295460 302431 332905 341095 4374013 4619244 6799349 6621746 1253463 1292854 322979 285240 305469 305989 353772 348216 335543 335565 229900 231340 747200 705222 1601915 1565111 482673 482462 703682 703363 888321 869507 926255 926976 974823 998933 963951 1066185 2316903 2443681 1434645 1154379 768436 756361 925099 920942 972702 990878 1015379 1022693 1144634 1152235 5158421 5365020 40.15 70.2 1
10:44:15 2024-01-23 720968 717095 216201 213823 350921 356369 384878 381214 242440 242446 293966 303068 332905 339334 4367506 4674767 6798648 6631124 1269762 1291181 323733 286182 304713 305989 356476 346314 335578 336613 228866 231665 741483 701709 1602338 1579657 487508 481127 700194 705049 885163 866279 928939 930278 975007 991892 966158 1069620 2333017 2445952 1413126 1161622 768436 758415 930727 916980 968530 982647 1016901 1027705 1143704 1148870 5105495 5355641 40.15 70.2 1
10:44:16 2024-01-23 715527 715302 216249 214114 350849 355263 385491 382364 242440 242105 295332 301760 332905 339210 4374086 4701642 6744657 6612367 1266498 1296730 322979 285205 305006 305129 356440 347687 337329 336071 230404 231452 740959 709924 1591632 1571802 486814 480494 703183 709074 881356 863250 929518 934248 970762 990400 962010 1072676 2321850 2429750 1378616 1169318 767341 756361 929052 922342 968530 984873 1022754 1030563 1150473 1146335 5126422 5350848 40.15 70.2 1
10:44:17 2024-01-23 717594 715302 216922 214269 350881 355263 387450 382632 242237 242105 294802 303068 332869 339210 4367543 4701808 6771293 6602988 1261091 1291218 324682 285298 305220 305773 358962 347395 338591 338577 230601 231991 740053 711809 1597706 1567337 486467 480458 703422 707113 883074 861484 930191 936928 971867 988324 959245 1074934 2323502 2418370 1434645 1169318 765157 752083 931659 924965 965749 983481 1019114 1032072 1152923 1148906 5137886 5365020 40.15 70.2 1
10:44:18 2024-01-23 724584 715563 216253 213518 351425 358593 384337 380919 242475 245959 294503 301405 334410 337548 4371180 4756929 6850576 6593610 1246813 1294617 324165 285828 305005 305558 358522 347787 336681 338508 228725 232644 746369 710790 1617201 1565111 487353 482035 697223 710591 890666 859988 920723 935315 980558 982692 956402 1066535 2325155 2431009 1330320 1178395 770554 754218 927732 926280 970283 979250 1012653 1032072 1155461 1153867 5163174 5360335 40.15 70.2 1
10:44:20 2024-01-23 727856 715066 216926 214118 349255 357982 385263 382632 241193 241765 295596 299968 333942 337220 4374013 4720112 6836757 6622202 1245555 1296663 324309 285098 306068 304735 356369 348280 336645 338472 228725 231991 749268 712319 1610963 1558457 486355 483473 698931 708152 886087 861373 920918 935577 978457 991192 953600 1063425 2314206 2434461 1370940 1175316 772830 753150 925099 926147 973393 979250 1010489 1028819 1162143 1154684 5209898 5361194 40.15 70.2 1
10:44:21 2024-01-23 724108 715061 215879 214424 349778 357443 383188 381757 242644 241086 295181 301760 333405 339094 4383472 4688488 6873251 6617291 1232498 1293587 324514 284591 305113 306348 356898 347368 336681 336613 228866 231665 755598 713853 1585408 1549237 483360 482790 697931 705049 888226 863665 920993 930241 979916 992593 954358 1060290 2309278 2427564 1405301 1165990 771734 752047 922439 926111 976786 983481 1010489 1024594 1158851 1156133 5215695 5365020 40.15 70.2 1
10:44:22 2024-01-23 728927 715568 216064 214269 350598 359098 384337 382022 242644 241765 294766 300912 334410 336707 4374013 4683023 6869898 6631392 1243762 1292056 323817 285205 302692 309003 355406 347724 337598 338436 228121 231741 734336 705222 1629206 1562503 484737 481659 696459 701055 886787 867041 919609 926147 981342 991670 957848 1053801 2318550 2452901 1345992 1164331 773931 758400 921131 922342 977749 982683 1010489 1021570 1151289 1158022 5209103 5355641 40.15 70.2 1
10:44:23 2024-01-23 720152 715568 215879 217415 350356 356333 385491 383103 243017 240677 295740 302643 332905 338223 4380258 4628470 6781765 6621960 1252533 1291218 323014 285878 304326 306816 355334 349428 334569 336578 230132 231955 741311 705222 1591418 1565111 483704 483473 702720 705049 886387 867041 925670 926147 976391 997352 963415 1059941 2318550 2447686 1392469 1155842 769533 757973 925099 918967 974215 989711 1015379 1021964 1146257 1153597 5185570 5355641 40.15 70.2 1
10:44:24 2024-01-23 718614 716578 216249 213814 351983 356369 385185 381214 242644 242105 294766 303494 333868 339317 4380142 4678942 6810057 6626354 1260714 1295739 323925 286043 304078 304577 354020 346486 336591 336542 229331 231991 742912 704719 1613734 1576897 485083 477598 700231 703048 883074 867041 926841 927534 972248 992593 964785 1069447 2327549 2443681 1415083 1159966 766701 758952 929679 917506 968530 982683 1019565 1026128 1143704 1148906 5107611 5355641 40.15 70.2 1
10:44:25 2024-01-23 717631 715307 216922 214118 350885 355798 386650 382632 241900 242266 295489 301476 333428 341432 4380227 4700515 6766468 6617143 1269213 1294889 321678 285098 305508 305558 357861 348216 335578 336613 230329 231178 746596 707746 1621491 1571019 486245 480639 702720 708189 880538 861418 930292 934248 970762 988056 963415 1076793 2323502 2431009 1369640 1165990 765157 755288 929020 922070 967843 984177 1019841 1030601 1152120 1147247 5135827 5365020 40.15 70.2 1
10:44:26 2024-01-23 721481 714555 216249 214114 352019 360056 386353 384424 242436 242096 293797 303231 333533 337402 4367393 4777676 6840229 6602401 1252608 1291218 322904 285294 304542 304949 356190 345544 336084 337877 228671 232516 739119 712075 1601254 1562889 485428 477755 696730 704005 885583 861381 925010 934248 977084 984882 955513 1068828 2323502 2425241 1332203 1172459 768436 752430 929459 926280 968530 983481 1010980 1029354 1155461 1153867 5164044 5370566 40.15 70.2 1
10:44:27 2024-01-23 728655 713325 217085 214308 349259 360056 385348 382871 241796 241488 295596 300597 333498 338874 4383379 4720574 6864813 6603091 1231320 1291218 324453 284773 306478 305773 355121 348710 336681 337630 228901 232026 740053 713092 1589652 1549237 484048 483473 699239 706075 891118 861991 920993 931599 980447 993998 954155 1059941 2309278 2430738 1409214 1165990 771734 751361 922476 926111 976363 983481 1010489 1026480 1158851 1155497 5214970 5376240 40.15 70.2 1
10:44:28 2024-01-23 731059 718281 216145 214768 350454 359243 384735 381643 242540 241622 297345 301724 334445 336486 4376944 4692295 6848415 6631389 1243603 1291181 324453 286079 302727 309330 355370 348216 337598 338686 228121 232679 738624 705726 1617952 1557634 484048 482072 696730 703048 892267 867634 920300 927571 981379 991706 958528 1056921 2318550 2455145 1317136 1164331 773931 757973 921131 920867 977749 982683 1009769 1020118 1151289 1158022 5216028 5369217 40.15 70.2 1
10:44:29 2024-01-23 723808 717599 216783 215023 349362 358782 387725 380919 242679 241086 295776 300735 334445 341095 4367581 4615142 6789323 6621746 1254890 1294889 322979 286553 304291 308895 355406 349204 334569 336578 229936 231665 740959 703713 1595661 1566565 484048 484157 703146 705049 885619 867041 926330 926221 976812 998834 963415 1062631 2316903 2447686 1416998 1155842 769533 756771 922476 919656 974943 988315 1015416 1020118 1148438 1156133 5181739 5362547 40.15 70.2 1
10:44:30 2024-01-23 717447 717604 214915 214424 351938 356369 385527 382687 243765 241051 294766 303068 332905 339611 4377134 4642905 6789323 6640503 1258915 1293698 323326 285240 304577 304542 354020 346632 336591 336342 229578 231665 738624 705222 1600811 1576897 485391 477828 701225 703048 883074 867041 927538 928191 972211 993295 965574 1068095 2327823 2445952 1413126 1158314 766794 758989 929020 916980 970594 991868 1022103 1028516 1143593 1152088 5117988 5365020 40.15 70.2 1
10:44:31 2024-01-23 716578 712269 216736 214308 351411 356333 386686 382060 241228 242275 295181 301547 333942 341358 4386606 4701921 6743050 6612367 1266498 1293970 322000 285240 305293 305129 357264 347687 334605 336649 230097 230373 736278 707240 1605608 1571019 486208 481319 702947 708189 880643 861418 930292 934248 970762 988324 963415 1071671 2326169 2432734 1367824 1168485 764510 757454 931663 925544 970283 986928 1021259 1031261 1152776 1149588 5133488 5362136 40.15 70.2 1
10:44:32 2024-01-23 719489 715572 218512 214424 351947 356333 384194 382060 242440 242105 295181 301206 332940 340612 4374013 4736692 6801578 6607651 1249970 1293970 324911 284534 305508 305558 355905 346668 336627 335565 229578 231991 740053 713092 1599540 1565455 485428 477828 700231 707149 883189 859554 926183 934248 975007 988324 959282 1072751 2324516 2418370 1413126 1172659 767761 752244 934308 927598 969630 981217 1017727 1031997 1152850 1154684 5143711 5366736 40.15 70.2 1
10:44:33 2024-01-23 727865 712228 216852 213224 349863 358557 384337 383103 241193 245786 294543 301513 334410 338308 4361313 4743458 6835950 6593610 1241016 1291218 323997 285240 305257 305129 357299 348710 336206 338140 228866 232436 749268 711809 1610963 1558457 486282 483473 697223 708189 889705 860261 921686 935391 978530 991192 955062 1063462 2316986 2440180 1374778 1178670 773943 755687 927695 927598 974048 981296 1011931 1030601 1161319 1156133 5220477 5365020 40.15 70.2 1
10:44:34 2024-01-23 726629 715572 215565 217388 350638 357479 383152 382833 242679 241501 295747 301724 333907 338338 4370917 4685100 6873712 6621746 1233597 1291218 323651 285205 304577 304577 354304 348439 334605 337630 228866 232679 747609 711061 1613339 1558457 484048 482412 696236 703048 893166 867041 919646 928886 981379 991706 959488 1060053 2324705 2454114 1330639 1164942 773943 757844 923703 922342 977749 982647 1009750 1024594 1152923 1157790 5207351 5351821 40.15 70.2 1
10:44:35 2024-01-23 719707 712264 216103 217459 349827 356369 386378 380954 242440 240846 295704 302643 333903 338223 4370880 4612674 6796505 6621746 1254890 1291218 322979 286128 304577 308931 356190 352737 334569 337393 229688 231340 742368 703713 1594643 1566565 484048 484573 701225 705049 887595 867041 925670 931603 977593 1001768 964711 1064793 2322460 2454114 1436601 1159966 770554 756735 922439 919471 977556 988242 1016626 1022693 1148438 1153867 5178027 5355641 40.15 70.2 1
10:44:36 2024-01-23 719150 716071 216029 214123 351947 357156 385455 381752 242644 242105 293779 303494 332905 339611 4374013 4661662 6799003 6626316 1262517 1293970 323997 285205 302692 305429 355892 346596 337099 337086 228901 231991 741483 702323 1628973 1574370 485083 477864 701225 703048 886387 869359 930855 930278 972027 995803 964674 1066015 2332413 2443681 1415083 1156665 768349 761095 930375 916709 971284 990391 1022025 1026128 1143704 1152235 5117026 5363329 40.15 70.2 1
10:44:37 2024-01-23 719196 715307 216922 214123 351411 356906 387231 382597 241900 242446 295217 302381 333907 341337 4380258 4701142 6766468 6612090 1264692 1293970 322979 285240 305472 304489 356476 348180 335543 336316 230258 231340 740959 707746 1610809 1567677 485864 481744 704182 710591 883904 862709 931633 936907 973384 990473 961825 1075812 2321850 2430868 1434645 1165990 767341 756361 930338 924965 968530 982647 1022025 1032072 1152106 1145554 5130085 5355641 40.15 70.2 1
10:44:38 2024-01-23 719361 715572 216736 214273 351938 356405 384302 382025 242609 242105 294802 301206 332940 339094 4386506 4752850 6826624 6612367 1246851 1291218 324911 285280 304577 305989 355869 346069 335578 337630 228831 232679 731477 713341 1621622 1566959 487856 477647 697150 707561 889398 864552 926180 936907 977729 986974 955703 1072438 2325155 2425241 1334086 1176853 769533 754218 929407 927598 970594 983481 1013139 1033718 1157136 1155502 5164044 5366736 40.15 70.2 1
10:44:39 2024-01-23 727856 714555 216887 214273 349541 357982 384914 382632 241900 242105 295992 301266 333907 338541 4380340 4710566 6865244 6593610 1231320 1290946 323961 284733 306478 305989 354836 348710 336681 339574 229688 231848 740053 715904 1595175 1553205 485083 484011 700158 708570 890628 862979 921381 933585 980447 994694 954358 1063425 2312564 2432734 1409214 1171700 773380 751477 923786 927460 976786 982092 1011931 1026166 1162143 1157986 5229883 5365020 40.15 70.2 1
10:44:40 2024-01-23 730017 715563 216249 214415 351416 359676 385491 382022 242679 241935 295253 302183 334913 336951 4374013 4685630 6826624 6607464 1251271 1291218 322943 286517 305469 306708 358708 348453 336609 339532 229794 232492 752168 704339 1609760 1566959 485428 484843 700231 704048 889669 870110 923372 928887 978457 997316 961862 1060241 2318550 2458630 1413126 1159966 773380 760596 921785 920961 977749 988315 1012419 1022693 1151289 1153829 5201666 5363329 40.15 70.2 1
10:44:41 2024-01-23 719435 712305 215879 214410 351983 356369 385491 382292 244140 242105 295181 303494 332940 340333 4383379 4652284 6801252 6640597 1258008 1296663 323709 285904 307216 306852 356682 348897 336957 336979 230152 231955 744341 706363 1581026 1567677 484048 480567 703183 702937 885089 869507 928895 930278 975007 993998 964099 1069620 2327823 2441948 1418995 1155842 766701 758915 927732 916980 971321 988351 1019841 1026091 1142892 1152781 5104178 5365020 40.15 70.2 1
10:44:42 2024-01-23 719698 715568 216887 214264 350885 358005 387539 381757 242272 242446 294681 302643 334631 340575 4377134 4700430 6752021 6622032 1267907 1296656 320918 285971 304899 305881 357910 347504 337634 337452 230666 231340 746007 705222 1604025 1576284 486208 482448 703220 707113 885163 864548 930254 931599 970798 989757 964785 1070866 2324516 2443681 1413126 1165990 767341 755687 930338 922910 970594 984873 1019942 1031336 1152923 1145591 5141209 5355641 40.15 70.2 1
10:44:44 2024-01-23 719628 714800 216223 214123 351983 356405 383188 381757 242272 242105 293904 301206 332940 338817 4380258 4752850 6838982 6621960 1251309 1296663 324550 285026 305328 306312 356177 346069 337643 336578 228866 232899 731120 712830 1594563 1562889 485428 477683 698707 706075 885583 861381 924867 935577 977084 988288 957811 1072619 2325155 2421802 1339736 1171974 768436 753683 930338 925877 968530 982092 1012419 1029391 1155461 1153867 5154638 5374399 40.15 70.2 1
10:44:45 2024-01-23 727856 715302 216957 214114 349546 358557 384914 382632 241193 242105 295704 301498 333942 338817 4374013 4736692 6837531 6598093 1236559 1294817 323961 285289 305866 305093 355406 348490 336609 338387 228831 231828 740053 713853 1603325 1549237 484737 483473 698212 706075 886860 862028 922305 934248 978494 993295 955513 1063425 2309278 2431009 1409214 1168645 771734 752047 922476 926147 977749 984873 1011931 1026128 1160496 1157168 5229883 5370566 40.15 70.2 1
10:44:46 2024-01-23 728927 712264 216214 214419 350598 359098 385527 382292 242440 242105 294552 301266 334948 337511 4382938 4677766 6838273 6640871 1251309 1291218 321976 286468 305903 306420 355905 349204 336206 338128 229688 231665 740430 703212 1601299 1566565 485428 484843 701225 705049 888138 867041 923693 928886 977074 999540 962047 1060290 2316903 2455145 1418995 1159966 772280 758363 922167 918103 977749 989747 1015379 1022334 1149620 1152978 5182855 5342145 40.15 70.2 1
10:44:47 2024-01-23 718614 712264 214910 217375 351947 356333 385491 382292 243391 241765 294802 302819 335868 340596 4380227 4641212 6801252 6621707 1255266 1294617 323469 285240 304542 306240 355263 348710 335578 336578 230132 231665 739550 705726 1597017 1567677 482673 483473 703220 704048 885583 869234 924867 925492 976391 997389 965085 1064567 2318550 2443681 1434645 1153376 769014 757844 925099 919656 974479 991183 1016901 1020118 1146293 1152781 5166910 5365020 40.15 70.2 1
10:44:48 2024-01-23 718614 712300 216249 213818 351983 356405 385491 381752 242436 242643 295002 302854 333766 339621 4377061 4688992 6791537 6626316 1264323 1294780 324453 285240 302444 304577 355370 346314 335813 336578 228901 231614 741483 701709 1607491 1574370 485428 477828 700954 703048 884954 867041 927575 928886 972211 992593 964207 1066241 2327823 2443681 1415083 1159966 767341 759516 930338 922589 968530 982683 1018388 1028361 1143704 1148943 5107611 5355641 40.15 70.2 1
10:44:49 2024-01-23 716571 715057 216798 214114 350634 357983 387725 385005 242133 241747 294695 302041 332764 341542 4377061 4698973 6799687 6602648 1263791 1294889 324453 285240 305938 305129 356476 347687 335543 335565 230329 231665 745771 710790 1617870 1567405 485484 481319 701225 708189 883074 860771 930254 935577 972174 988324 962047 1075593 2321850 2421802 1390585 1165990 765157 754218 931659 924965 968530 983481 1019841 1032072 1152923 1152235 5145233 5370566 40.15 70.2 1
10:44:50 2024-01-23 727902 715426 216705 213790 351803 359982 384194 383374 242471 243129 293761 302501 334772 336962 4377132 4776018 6855021 6602988 1245099 1291218 324911 285414 304542 308823 357550 347405 336681 338650 228475 232743 744919 709774 1599605 1562889 487699 477864 697223 708152 888138 859554 923693 938117 975656 982656 955513 1068057 2325155 2434461 1334086 1178670 771734 755552 927732 926111 974085 981399 1014820 1029391 1157136 1154644 5173449 5375457 40.15 70.2 1
10:44:51 2024-01-23 726374 715025 216481 214867 349612 357839 385348 385551 242505 241595 295740 301513 333907 339094 4370663 4694413 6855461 6593610 1233954 1291181 324682 285280 306514 305989 355406 348710 336681 338377 229578 232026 740053 715131 1585031 1549237 484737 482389 699239 706111 890591 862028 923693 934248 980647 993998 954834 1063425 2314209 2429286 1411170 1168645 772280 752467 922476 927497 977749 984873 1012653 1026128 1160496 1158022 5235028 5373056 40.15 70.2 1
10:44:52 2024-01-23 728812 717604 216446 214424 350741 359640 386650 382292 242679 241890 295596 300809 335415 338301 4370808 4660485 6825318 6593193 1250816 1291218 323505 286521 304078 308967 355370 348216 336681 338686 229331 231991 742912 703713 1595552 1563999 485428 484230 699202 704048 891750 868890 922305 928191 979953 991742 962047 1058392 2318277 2460374 1407258 1161848 773943 758952 921785 920904 979834 991183 1013623 1024735 1153497 1159530 5203123 5353006 40.15 70.2 1
10:44:53 2024-01-23 723798 716071 216283 217541 349792 356369 386979 383374 243134 241086 296152 301795 334163 341395 4377134 4618115 6798648 6593193 1254890 1294889 322202 286079 304577 308895 356213 349204 335578 336613 230097 231991 751488 704719 1591161 1566565 484048 483473 703220 704549 888138 867041 926330 926184 974205 1000282 964785 1064567 2318550 2452901 1416998 1155019 770633 756735 925099 922070 976823 993275 1019182 1024117 1150220 1154611 5181854 5361194 40.15 70.2 1
10:44:54 2024-01-23 719707 716139 216713 213945 351789 357192 385491 381214 242978 242679 294766 303088 333440 340092 4377134 4680420 6798648 6635767 1267945 1294889 323997 286079 302692 309039 356476 346632 336084 339334 229578 232026 745771 701709 1600397 1576897 485975 477900 701225 704048 884954 867041 930017 930278 975007 993998 965611 1076012 2327823 2449423 1420218 1161022 767875 762295 933028 920942 971247 991795 1019728 1028174 1146068 1151237 5117016 5369217 40.15 70.2 1
10:44:55 2024-01-23 718726 715572 216922 214273 350593 359036 386722 383014 241900 242446 295496 302431 333674 339723 4380258 4701568 6785159 6612458 1259296 1294889 324682 285089 306226 308631 356476 348216 336591 335600 230365 232026 740053 711809 1602294 1566224 485864 482072 701225 708189 883074 860771 930254 934653 974039 990456 959282 1075887 2321850 2423249 1436601 1169946 767799 754108 934308 926280 967561 983336 1019691 1031959 1155381 1152235 5140945 5370289 40.15 70.2 1
10:44:56 2024-01-23 725795 716980 216249 213556 350917 358593 384914 380919 242306 245995 296279 301454 333942 337511 4374086 4752947 6838982 6602988 1247741 1294889 324682 285205 304577 305989 357586 346668 337121 338650 228831 232026 746369 707746 1597897 1562079 487735 482035 697223 708189 884209 860145 923693 937379 978494 982728 955026 1066535 2326364 2440180 1353668 1180353 771734 754108 930375 927598 972665 982092 1012456 1030893 1157735 1156133 5169479 5374399 40.15 70.2 1
10:44:57 2024-01-23 727940 715572 216253 214419 349300 357982 387175 383241 242644 242105 295596 301302 334445 339057 4374013 4713408 6873861 6583764 1228655 1291218 324911 284334 305686 309294 354304 348710 334605 337630 229578 232026 740053 714111 1599604 1549237 484048 483473 698925 705039 888835 864585 923471 931599 983930 995222 955327 1062025 2316433 2433865 1415083 1165953 773628 753390 925099 926147 977749 982647 1010376 1028324 1158851 1163022 5216028 5374399 40.15 70.2 1
10:44:58 2024-01-23 730092 712287 216253 214424 350921 359640 386686 382292 242713 242105 295496 301302 334948 337548 4367780 4667112 6826624 6612179 1253098 1293970 323014 286553 304327 309003 356190 349452 335732 338413 229578 231991 751488 703713 1599064 1566294 485428 484843 701225 704005 889039 867041 927517 931603 980484 1000137 964711 1059828 2322460 2463373 1407258 1159966 772280 758989 923703 922342 979834 990483 1016140 1022468 1149657 1156350 5182855 5357371 40.15 70.2 1
10:44:59 2024-01-23 719707 712332 216249 214419 351983 359801 385527 381752 243017 242275 293939 303068 332940 339611 4374161 4675106 6801252 6640597 1259814 1294889 323925 285793 304327 306744 354304 346033 336556 336613 229900 231991 741483 703713 1630754 1576610 486467 481811 701225 704901 886387 869322 931633 932930 974823 993852 968874 1072603 2334454 2445915 1415083 1163839 768909 759991 931659 919619 972359 990410 1022754 1029828 1143704 1152235 5114914 5355641 40.15 70.2 1
10:45:00 2024-01-23 717548 714805 216887 214273 351416 356333 386650 383205 242237 242446 295253 303068 332869 339687 4370880 4696364 6780956 6607744 1259296 1294889 324911 285169 305938 305989 356440 347687 336556 336036 230258 231991 738803 713092 1590577 1566959 486814 482497 701115 709074 886425 862709 931633 938241 974823 991877 959208 1075817 2325155 2423521 1474084 1171974 767888 754612 934345 926864 968530 984873 1016901 1033546 1155381 1153867 5145233 5374399 40.15 70.2 1
10:45:01 2024-01-23 726751 715572 217224 213518 350881 359062 385185 380919 241865 241726 294766 301724 334644 338541 4361276 4745401 6850576 6584231 1240533 1291181 323673 285307 305472 305129 358341 349204 336444 338104 228831 231991 738624 712995 1616467 1564729 488204 484427 698633 709047 893166 862709 924659 936907 981342 992593 958086 1066128 2318550 2434461 1378616 1175316 774483 752047 925099 928813 974906 982056 1011931 1028324 1162143 1157131 5225229 5365020 40.15 70.2 1
10:45:02 2024-01-23 726904 715302 215844 214419 350881 357946 383152 382833 243391 241559 295181 302219 333907 337548 4380340 4688488 6878612 6621746 1236025 1291181 323842 285169 304506 304542 355108 348417 338591 340056 229884 233792 749102 711457 1598821 1558065 485083 483290 697931 705049 890563 867041 922011 934926 986297 997049 956381 1063425 2325155 2434461 1413126 1165990 774483 756361 925099 924692 977749 982647 1010489 1024556 1153753 1163022 5209103 5355641 40.15 70.2 1
10:45:03 2024-01-23 723659 716573 216249 217541 350584 356369 387231 383374 242679 241765 296365 301864 333638 339210 4374013 4627978 6801252 6602602 1254890 1291218 323432 286669 304755 306672 358454 349479 336645 340019 229759 231955 743778 705350 1600037 1567337 486814 484843 701225 705049 890591 869507 928314 930902 975620 1000807 964099 1059903 2318550 2452901 1434645 1159966 772560 758342 922439 920961 977749 990447 1016863 1022693 1149620 1155502 5180847 5346262 40.15 70.2 1
10:45:04 2024-01-23 720152 716366 215879 214415 352019 357156 385527 382022 243391 242105 294766 303494 333907 340333 4370738 4658929 6799349 6631528 1262057 1296625 324165 285828 303935 306852 355762 346450 337465 337180 230081 232444 741483 704339 1618948 1574370 485428 480277 702720 703751 885583 869507 932299 928850 975007 991368 966158 1069620 2327823 2447152 1418995 1156665 767341 760056 930998 918280 971321 991146 1021296 1029094 1143704 1152235 5105495 5355641 40.15 70.2 1
10:45:05 2024-01-23 719707 715582 216909 214415 350849 356333 387539 383170 242237 242446 295424 303018 333638 339210 4370880 4696364 6761941 6612266 1259184 1296656 324309 285160 306261 304627 356834 347504 337028 336245 230329 231991 742912 712830 1601390 1567337 485864 482035 701225 709074 884576 860735 929556 935315 975007 989720 961327 1078191 2325155 2421802 1432689 1169318 767341 754218 931659 926280 967156 984873 1019114 1032072 1153753 1153867 5135827 5365020 40.15 70.2 1
10:45:06 2024-01-23 729446 715572 216857 213818 351947 359640 384302 381798 242068 245923 294766 302183 334913 337511 4370880 4754687 6869898 6603095 1249026 1296663 324730 285062 304506 304251 358593 347123 336919 338401 229296 232516 744919 709774 1605178 1564309 488627 481999 697223 709194 890121 859517 925670 938080 977556 988288 956381 1068819 2325155 2434189 1318913 1179556 773390 756361 929052 927598 974085 982056 1010943 1032072 1160422 1155502 5170536 5351545 40.15 70.2 1
10:45:07 2024-01-23 725717 715568 216249 215368 349792 357982 384337 383241 242644 241595 295511 301724 333907 339574 4361501 4693804 6857084 6593663 1230739 1292854 324911 285205 306190 306744 355370 348710 337396 337322 229543 232026 735322 713092 1607513 1549237 484048 484500 698707 706075 889669 865775 923693 933585 981342 993998 955513 1062732 2315856 2432734 1413126 1166607 772837 753539 922439 926111 977749 987393 1010489 1026128 1158814 1163022 5201389 5355641 40.15 70.2 1
10:45:09 2024-01-23 727856 712264 216214 214415 349823 359098 387231 382833 242609 242105 296120 299968 334410 340092 4370683 4635003 6842790 6621746 1251309 1293784 322799 286481 305686 309113 355940 349204 337121 338650 229543 231828 752381 703713 1611379 1566224 485428 484843 701919 705049 890033 868890 925670 930241 979916 1000282 962047 1061837 2318550 2458630 1418995 1159966 772285 758915 923514 920998 977749 991146 1016863 1023062 1151289 1154644 5182855 5346262 40.15 70.2 1
10:45:10 2024-01-23 719196 712300 216249 214424 352015 357443 385527 382292 243017 242446 295596 303316 334163 339799 4377061 4660077 6801252 6641005 1260714 1294889 324911 286598 307104 305464 354801 347651 337335 336613 229936 231991 742912 703713 1609017 1576625 486172 480567 701225 705049 885070 868890 929556 931599 975007 993998 968428 1069589 2331135 2449423 1415083 1159966 767799 759442 931659 919656 972702 989711 1021296 1029094 1143751 1154684 5107611 5351821 40.15 70.2 1
10:45:11 2024-01-23 716459 715568 216922 214269 351911 356083 386706 386371 242401 242643 295936 301757 333801 340895 4367628 4705690 6744657 6603028 1267945 1294889 321738 286043 305508 305773 358089 347651 335578 338615 229900 231478 741837 706735 1596312 1572135 486245 482035 703220 709231 883189 863324 932280 935593 971449 991155 964785 1072713 2327823 2436758 1350796 1169318 766701 756176 931659 924965 968530 986266 1020253 1032072 1152923 1148906 5111466 5355641 40.15 70.2 1
10:45:12 2024-01-23 721694 715572 217050 214317 351767 361080 384771 384460 242505 242203 294659 303458 334503 338358 4377134 4762725 6816186 6612367 1252608 1294889 324911 285205 305508 305989 356440 347418 337643 337086 229578 232679 742019 713092 1599672 1565111 486467 477828 700231 708189 886387 862028 926841 936907 977777 982728 959245 1072713 2327823 2421802 1409214 1173643 768900 754753 931696 927460 968530 984177 1016140 1032398 1155424 1155232 5140982 5365977 40.15 70.2 1
10:45:13 2024-01-23 728948 716436 217202 213747 350741 360063 385348 384188 242099 243471 295596 301724 334631 338026 4376944 4738657 6835950 6593636 1241903 1294889 324453 285878 305472 305129 358341 348710 336681 338140 230502 232026 740053 711809 1617733 1558457 486245 484573 698212 708691 892267 861484 922305 936907 981342 993998 955740 1065404 2316903 2434461 1407258 1173643 773931 751324 925099 927487 977056 982787 1010670 1029094 1162143 1157168 5237977 5367465 40.15 70.2 1
10:45:14 2024-01-23 730543 716819 216145 215018 350423 358414 386079 382833 242982 241086 295253 302431 334666 337511 4370880 4683023 6845275 6621850 1245420 1291218 323997 286079 305252 309294 355927 347724 334534 338686 228635 232679 739160 704339 1600410 1562889 485428 483473 699202 704048 892267 869507 919410 928923 981342 998834 962010 1060241 2321850 2462121 1341619 1162675 774483 759526 922439 922070 980567 991146 1013376 1024556 1152923 1161176 5203123 5358033 40.15 70.2 1
10:45:15 2024-01-23 721727 717590 216787 213637 350567 356405 386378 381757 243521 240561 296120 303870 333907 338223 4358128 4616502 6789664 6630848 1252570 1294889 323961 286150 304470 304508 354304 348710 336591 339304 230294 232026 747200 707240 1611704 1567677 483773 483473 703220 704048 887507 871159 928621 927563 977777 999540 966158 1071148 2323502 2445952 1436601 1153376 768436 756735 927732 922342 973525 993989 1022103 1026971 1148475 1155466 5141095 5358033 40.15 70.2 1
10:45:16 2024-01-23 722506 716370 217259 214123 351731 360056 387813 382833 242644 242787 294766 302748 333942 339611 4374086 4685138 6781840 6621746 1267945 1293970 324911 286383 302727 304542 357013 346632 336591 337630 229936 232679 741483 702710 1648563 1576897 486245 481319 701225 705049 885583 869507 930254 931599 976851 993998 967704 1069626 2332794 2450889 1417039 1162675 768984 761178 933682 922910 973090 992571 1021950 1030868 1146956 1152854 5115847 5355365 40.15 70.2 1
10:45:17 2024-01-23 718614 712043 216883 214165 351443 356333 386686 386097 242440 242275 296488 302643 332940 339723 4370880 4698973 6754090 6602988 1258362 1297652 324911 284969 306190 305989 356476 347970 339551 336071 230329 232516 740411 712830 1602569 1566959 485864 480603 701225 708189 884982 862598 930254 935352 975007 991192 959282 1075887 2327823 2421802 1446997 1171974 770116 754426 935691 929579 970320 984763 1016752 1034948 1156165 1155502 5152590 5366209 40.15 70.2 1
10:45:18 2024-01-23 724838 712228 216922 214118 352064 359640 386627 382060 242644 242446 294399 302643 334644 337548 4367543 4766475 6855035 6598346 1246851 1294889 324682 285205 304291 308859 358629 348216 334569 338686 228901 232026 743469 709774 1617693 1562889 488428 483473 698925 710275 891598 861484 923693 938080 981108 989720 956381 1067296 2323502 2443658 1337853 1179379 773943 755613 930375 929579 975434 981181 1016273 1033868 1158814 1154644 5170764 5368404 40.15 70.2 1
10:45:19 2024-01-23 728927 715066 216926 214419 349818 358557 385527 383277 241900 242105 296365 301266 333942 338577 4370880 4719839 6864813 6593610 1231320 1294617 323146 284769 306478 305989 355334 348710 334605 337630 229382 232026 745771 714621 1588843 1553643 484737 484500 699239 706075 890967 864314 923693 934248 981342 993998 957084 1064341 2320295 2439060 1411170 1174334 775110 753353 926377 931565 978911 984873 1011931 1028516 1162143 1156133 5230694 5365020 40.15 70.2 1
10:45:20 2024-01-23 728853 712264 216249 214424 351411 359604 384302 382833 243391 242105 295623 301405 334410 337183 4374013 4693024 6845275 6621746 1245458 1291218 324453 286517 305469 304542 356190 347970 334569 340188 228475 232572 738624 705222 1599500 1562889 485428 483473 698707 705049 892267 869507 922999 927412 983348 999567 963710 1058317 2322460 2465124 1374778 1163280 775605 760559 922439 922342 983844 991001 1013376 1025361 1152923 1157913 5201666 5355641 40.15 70.2 1
10:45:21 2024-01-23 720152 712264 215789 217379 351983 356405 386106 380919 243970 241479 295389 301206 333638 340612 4380340 4634060 6781802 6612179 1255289 1294889 323997 286177 305042 309366 354339 348710 336591 337358 230652 232026 747200 707240 1599998 1567405 484048 483473 703220 703548 885583 871944 931558 930240 977740 1000100 968912 1069470 2327429 2449423 1450987 1153376 768999 757862 930338 922342 976363 993286 1022103 1026054 1146257 1154681 5139940 5365020 40.15 70.2 1
10:45:22 2024-01-23 722209 712269 216922 213823 352019 357982 387885 382833 242644 245750 294766 303281 333942 340333 4370880 4684129 6791537 6635767 1267945 1291218 324453 286602 304713 305464 358089 347441 336591 337630 229936 232743 741483 702710 1606843 1576897 486208 480603 703183 704938 886387 870743 930106 932781 976317 995332 968912 1072641 2333775 2449423 1417039 1163839 768984 762871 931659 920904 973393 991183 1021296 1030601 1145445 1153867 5114914 5361194 40.15 70.2 1
10:45:23 2024-01-23 719711 712336 216917 217227 351983 356405 386722 383241 242644 242711 295596 303068 333907 339759 4367471 4688488 6757529 6607651 1266626 1294889 322000 286647 305472 308859 358629 347887 336591 338140 229739 231991 741837 705726 1607652 1580508 489251 482462 705221 709624 885546 866967 932832 935518 972027 993295 967470 1072751 2335743 2451161 1414349 1168485 771183 757879 931659 924309 972429 982683 1023234 1030856 1152923 1151420 5135827 5361194 40.15 70.2 1
10:45:24 2024-01-23 719435 715568 216736 217083 352055 359801 384914 383205 242679 242446 295389 302080 332940 340370 4374013 4724855 6796392 6612458 1253781 1296730 323390 284920 305974 308895 356476 347687 337643 336578 230097 232935 737194 714877 1593286 1567337 486814 481774 701189 710085 885638 864552 930217 940819 977777 992581 963023 1076655 2327823 2422891 1416998 1168608 767341 755552 933682 926280 967843 984873 1019182 1029391 1153789 1152235 5141560 5365020 40.15 70.2 1
10:45:25 2024-01-23 725812 715572 216736 213818 352019 359351 385455 382060 242679 245822 294766 303068 334948 337548 4377212 4759704 6850576 6593663 1247741 1294889 324911 285847 304577 305989 358378 348453 337598 339424 229723 232644 746369 710790 1643222 1565844 488627 483363 699129 710275 893534 861381 924867 940819 981342 991192 957811 1066015 2324516 2441948 1403345 1177880 774483 755687 927732 927412 974943 982092 1010943 1029391 1162143 1157168 5227941 5361194 40.15 70.2 1
10:45:26 2024-01-23 726386 712039 216249 217419 350921 358018 384032 380919 243765 241765 295704 301760 333942 339130 4367762 4696364 6864038 6621746 1239567 1293970 324478 286777 304326 306816 358454 348637 338112 339567 228795 233299 739119 707746 1622518 1558457 485428 483473 698212 704938 891900 869507 920723 930938 986150 1000282 959282 1060253 2323502 2455145 1336396 1164331 776160 757879 924442 924965 980567 989747 1011931 1024594 1152923 1161377 5203635 5348005 40.15 70.2 1
10:45:27 2024-01-23 719707 712075 216249 217710 351411 356405 387267 382597 243391 241086 296192 303281 333674 338258 4374013 4612674 6791650 6617291 1258008 1298511 322620 286410 304470 306852 357180 349663 337634 337488 230152 232026 751488 703713 1587632 1567677 485428 484843 704219 705075 888226 869359 928846 928923 975656 1003114 962805 1066535 2321850 2451631 1390585 1156665 771107 758952 926414 922070 976363 992584 1019841 1021607 1151289 1155502 5166872 5355641 40.15 70.2 1
10:45:28 2024-01-23 719707 712332 216546 214424 351726 357479 385527 382022 243391 242446 294399 301206 333674 340092 4374013 4671041 6798648 6640494 1264247 1297615 324284 285936 304529 306852 356298 347123 336591 337630 229578 232026 741483 702323 1610649 1576897 486814 480603 703220 704549 885583 869507 931558 931599 975007 991634 967704 1072438 2333775 2451161 1417039 1159966 769533 761214 931696 919693 971321 991183 1022025 1030601 1143788 1152235 5113372 5357371 40.15 70.2 1
10:45:29 2024-01-23 718614 715568 216957 214424 350921 356369 387575 383241 242475 242446 295460 302643 333674 339998 4374013 4692295 6772955 6602879 1270671 1298538 322310 286920 304542 308859 358377 348216 338591 338033 229543 231665 744617 704339 1602628 1576284 488204 482072 704357 708189 884327 866426 932982 934248 972248 993729 965611 1072438 2327823 2449423 1415083 1168608 770116 756735 931659 924692 972011 982647 1023197 1029391 1155381 1148906 5130085 5357371 40.15 70.2 1
10:45:30 2024-01-23 720152 712228 216922 214415 352055 356369 384337 382668 242475 242275 295704 302806 332905 339611 4374013 4743752 6800651 6602817 1253538 1294889 324911 285005 306189 306600 357264 348463 336627 338787 230688 232644 752381 711809 1608329 1567677 486011 482072 701225 709771 883074 862028 932080 936928 975007 992593 962730 1078998 2327823 2421802 1432689 1171140 767250 754612 934345 926147 968530 982683 1019841 1030893 1155461 1154684 5141213 5365020 40.15 70.2 1
10:45:31 2024-01-23 727613 712264 216957 213823 352019 359640 385527 385278 242679 241964 294802 302643 334679 338009 4389829 4762316 6856691 6593610 1243553 1294778 324911 285878 305257 305809 358665 349663 334569 338686 228901 232026 738624 710003 1631663 1562889 488811 483473 699239 710003 893534 861418 923693 939485 982807 992593 959208 1072941 2326169 2443681 1399433 1177880 774483 755824 927695 930205 977056 983481 1012419 1029391 1164629 1158059 5233620 5366460 40.15 70.2 1
10:45:32 2024-01-23 728900 712336 216288 214915 351699 358557 384337 380919 243765 242096 296430 302430 334702 338837 4373933 4701142 6863926 6612104 1243641 1296730 324766 286710 304114 305499 355940 348463 336084 339675 228866 233335 740569 707746 1606109 1557634 485428 483473 698743 705049 894918 870125 922999 931599 985598 999576 959282 1059702 2324516 2455145 1348571 1165990 776693 756735 925099 924965 981961 989747 1012653 1026128 1152120 1163022 5207074 5357371 40.15 70.2 1
10:45:34 2024-01-23 722780 716108 216887 217725 350849 359546 389583 384387 243147 240908 296466 302501 333766 341542 4367628 4612674 6799349 6621784 1254890 1295810 323014 286956 305903 304508 356476 349700 337157 338104 230294 231991 743249 703713 1607119 1567337 485428 485529 703109 707058 890033 869507 927652 931599 978457 1002405 964785 1063425 2321850 2455145 1413160 1159335 772837 760064 925484 922342 977749 992584 1016901 1025323 1149620 1156314 5180847 5355641 40.15 70.2 1
10:45:35 2024-01-23 719707 719638 216713 215285 351767 358126 387123 383374 244001 242410 296164 304312 333766 340428 4355020 4650367 6794504 6631124 1263419 1297379 324682 286079 303791 305464 355869 347123 337855 337594 230258 232026 742912 705222 1642835 1580259 486208 481282 701225 705049 884954 870470 928751 931599 976391 996109 967385 1071149 2334454 2452901 1418995 1159966 768976 761214 931659 919656 973090 992584 1022754 1030563 1142942 1151036 5107611 5365977 40.15 70.2 1
10:45:36 2024-01-23 723696 718622 217493 214424 351830 358414 387475 384460 242505 243129 295424 303068 334176 339281 4374023 4674843 6761346 6631205 1273718 1295810 322751 287104 305135 308859 358629 347687 336320 338140 229900 232026 741483 704719 1627635 1576897 488774 482072 705085 708152 885583 866426 931617 934248 973626 993998 966981 1070847 2334454 2451161 1417039 1165990 770633 760056 931659 922342 971284 982683 1023197 1032072 1152106 1148058 5122531 5358033 40.15 70.2 1
10:45:37 2024-01-23 718614 716578 217276 214419 351726 358527 384842 383241 242679 245486 295389 303884 333978 341095 4380340 4715406 6762352 6603028 1258486 1296730 324453 285325 306442 304775 357264 347653 336556 336613 231012 231991 747200 711809 1618584 1567677 486971 483473 703324 710275 885203 863287 933019 937379 975007 991892 964511 1078191 2326169 2425241 1377382 1169318 767341 756361 934345 926939 968258 984873 1022754 1030856 1156786 1156133 5136907 5358033 40.15 70.2 1
10:45:38 2024-01-23 724716 717567 216887 214419 352055 360172 384914 385551 242774 243129 294766 303494 334679 338577 4380258 4766475 6855461 6603091 1249858 1296730 322869 287167 305472 304508 358629 347687 335578 339675 228866 232679 737194 711061 1594982 1565111 489158 483204 699202 710275 890095 863287 926330 940547 979880 989720 956417 1066241 2327823 2434461 1335969 1181273 773943 756765 929020 928813 974943 985478 1019182 1036390 1161172 1160427 5185870 5370956 40.15 70.2 1
10:45:39 2024-01-23 728042 712034 216249 215294 350741 358557 386070 384391 243713 242105 296501 301795 334948 340092 4370880 4692295 6878612 6603251 1231282 1293970 324911 284969 306442 305429 356177 348710 335578 338650 229900 232679 741483 714111 1595779 1553643 485083 484500 699239 707113 892267 867041 924796 934248 984201 997352 956872 1064979 2318550 2436758 1415083 1168485 773931 755288 927661 931954 982405 989763 1011856 1028945 1161996 1164560 5209103 5360335 40.15 70.2 1
10:45:40 2024-01-23 731826 717091 216887 217384 351416 360183 387395 383374 243391 242275 295740 303018 334948 337511 4354983 4684987 6845275 6611828 1246986 1291218 324453 286606 303615 304577 356476 348463 334569 340188 228671 232679 740053 704719 1605240 1562889 485845 483473 699202 705049 894168 870743 923418 930214 984201 998798 963415 1063425 2325155 2462121 1335969 1166607 777272 762183 923703 924928 983321 999410 1014786 1028554 1152813 1161340 5200395 5361194 40.15 70.2 1
10:45:41 2024-01-23 723015 716980 217050 217638 350602 356405 387267 381798 243017 241086 296221 302643 333907 339210 4370880 4613215 6796392 6612367 1254890 1293970 323505 286611 304577 305206 356512 347069 336320 337121 230329 231991 739550 705726 1591679 1567677 484048 484843 702294 703470 888226 870743 927500 928886 977556 1001697 966845 1068057 2323048 2455033 1392469 1155550 771107 760130 929714 923568 976823 993879 1019077 1023099 1148769 1158599 5170612 5364743 40.15 70.2 1
10:45:42 2024-01-23 719698 712269 216283 214355 352055 357443 386070 382292 242679 242446 294681 303494 333638 340092 4374013 4682452 6789323 6612104 1268853 1294743 324911 286956 302727 304577 357515 346632 336591 337594 229578 232026 742912 702710 1606437 1576897 487316 481811 701225 705049 885583 868890 930292 931599 976391 993998 970255 1073468 2341111 2454114 1418995 1164672 771183 762295 934358 921651 972011 990915 1021296 1031997 1145408 1153867 5116739 5365020 40.15 70.2 1
10:45:43 2024-01-23 717049 715307 216926 214424 351979 356405 387231 383241 243186 242446 295740 303068 333907 340273 4379982 4700430 6789664 6602988 1251999 1295810 323842 285312 305686 309003 357550 347405 338664 337594 229936 232679 743469 714621 1606136 1566565 486245 480603 701152 709231 888138 864585 929556 939539 980174 993284 961899 1075738 2331786 2425307 1448992 1172659 766701 755288 935401 926147 970283 984873 1022025 1034642 1157735 1155502 5141560 5365020 40.15 70.2 1
10:45:44 2024-01-23 726751 716587 216883 213823 352010 359640 385527 382060 243017 240719 294802 302643 334984 338541 4367543 4757202 6845696 6598279 1247741 1294889 324911 286553 305508 308967 359459 348710 334605 339710 229543 232679 746369 710790 1628034 1566565 489251 484157 699239 710275 894559 863900 927984 940915 981159 992448 960967 1069507 2329089 2443681 1403345 1177880 776663 754994 929714 928850 977749 984779 1013898 1031626 1162143 1159698 5185456 5355641 40.15 70.2 1
10:45:45 2024-01-23 725833 715568 216585 217607 350602 358557 384337 383277 243391 241595 295525 302643 334410 337960 4370880 4692295 6883517 6621925 1234759 1294889 324401 285677 305974 305216 355370 348710 336084 338686 229936 232998 740053 713092 1619628 1558457 486467 483217 699423 705979 894766 870743 922156 932781 986186 1001058 959208 1063462 2323502 2449492 1354440 1165990 776140 758379 927732 924800 980530 988315 1010489 1026054 1153789 1164670 5207351 5355641 40.15 70.2 1
10:45:46 2024-01-23 723330 716334 216771 217607 349827 357479 387849 382060 242679 242011 296430 301653 333942 339210 4364129 4618797 6801252 6612367 1253869 1291218 322979 287050 304292 305701 356512 350311 336681 338686 229936 231991 742368 704339 1618458 1570312 487508 486217 703220 707058 890250 870706 928276 931599 978494 1001697 964511 1062897 2325155 2460374 1424130 1162451 773380 760639 925099 922342 980294 992584 1016938 1023099 1152106 1157986 5182855 5355641 40.15 70.2 1
10:45:47 2024-01-23 719439 712341 216249 214424 352055 359784 386106 382292 243052 242446 294802 301206 333942 340092 4370880 4658928 6801365 6621625 1260714 1294889 324453 285797 305042 306780 354304 347687 337608 338128 230601 232536 742912 706735 1612073 1576610 486814 482497 703183 706053 885583 868659 931654 931599 978242 991670 966981 1070866 2335743 2451161 1420951 1159966 769014 762600 931663 919656 972702 991183 1023567 1030601 1144598 1153867 5107611 5355641 40.15 70.2 1
10:45:48 2024-01-23 718686 715380 217255 214424 352019 358018 387885 383277 242475 245786 295740 303068 334445 339759 4370895 4697084 6766468 6603002 1264939 1296730 324453 285240 308087 306384 357839 348490 339071 336507 231265 232317 747200 711809 1590935 1571802 488204 483436 703324 710275 885311 865167 933019 937342 975007 993284 964711 1078998 2327823 2425007 1474084 1169318 768436 758511 931659 925544 972702 982683 1023197 1032398 1154570 1151420 5135827 5361194 40.15 70.2 1
10:45:49 2024-01-23 721753 712043 216922 217375 352046 358557 384950 383241 243017 242446 294766 302570 334185 339370 4370880 4751254 6841231 6612305 1249523 1299437 324442 286347 305722 306852 357407 346486 336520 339532 229890 233299 740569 713341 1596796 1566565 488464 481319 701189 708152 889632 864585 926878 939576 980647 988324 958528 1071187 2327823 2434461 1349830 1178670 773943 756361 931696 930205 974085 982575 1016901 1035416 1160496 1157204 5173449 5365020 40.15 70.2 2
10:45:50 2024-01-23 728410 712039 216926 217424 351407 359134 386686 384427 242856 242275 296221 301795 334948 339611 4374013 4710840 6859921 6598331 1236025 1294817 324803 285098 306406 306852 358146 349663 337634 338650 229543 232516 741483 715131 1623608 1553205 485428 484843 700728 708189 893203 865198 923693 932634 981379 991742 953637 1064605 2318550 2434461 1409214 1168645 774483 754612 925757 931290 980530 982683 1012456 1029094 1162944 1161377 5216750 5365020 40.15 70.2 2
10:45:51 2024-01-23 730017 716366 216917 217388 351789 360763 387575 380919 243425 242446 295776 301476 334984 338577 4364648 4660485 6835327 6631392 1250816 1292976 323817 286813 306301 304542 356476 348710 334605 339938 229688 232935 742912 704719 1604117 1565111 487232 484660 699239 705049 893534 868659 923693 930938 982807 999540 963415 1062952 2321850 2462121 1318913 1162675 774483 759442 922476 924309 981961 991832 1013177 1026128 1152923 1158059 5192260 5342449 40.15 70.2 2
10:45:52 2024-01-23 720152 712300 215578 217455 351947 356405 386686 381489 243800 241086 295596 304134 332940 340612 4361613 4602960 6790638 6612366 1252608 1291218 323469 286754 304542 306276 356262 349516 336444 338650 228901 231665 742368 704886 1595875 1565111 486195 484843 701225 704041 891004 869507 926330 930278 978530 1001428 964099 1063348 2318550 2462121 1418995 1159372 774483 761178 922476 922070 980567 992584 1016938 1023099 1152120 1156350 5188554 5348005 40.15 70.2 2
10:45:53 2024-01-23 720665 712300 216249 217083 352055 357479 386686 382292 243391 242446 295253 301860 332940 340092 4364346 4662840 6795796 6630848 1256204 1291218 323218 286029 305472 305429 354339 347724 337608 339304 230187 232516 744341 705726 1613056 1575489 485484 481319 701225 705049 885583 869926 932043 931599 976391 991706 966981 1072751 2333775 2452901 1448992 1161848 769533 763412 933682 922342 974252 993989 1023197 1030893 1147955 1156350 5117016 5361194 40.15 70.2 2
10:45:54 2024-01-23 720710 718506 217667 217455 354047 360219 391364 387709 243800 241761 297302 305133 336759 344504 4386606 4708657 6791537 6640974 1283423 1308655 323912 293250 314600 310295 362622 351465 342857 342843 234349 233461 751488 720264 1619118 1583868 492645 486769 712466 718438 898660 876261 943323 952064 991988 1000719 974114 1089811 2364912 2462556 1432689 1187431 780582 765814 952565 947237 991925 1001688 1032533 1053317 1180583 1179770 5207351 5396197 40.15 70.2 2
10:45:55 2024-01-23 741298 731568 219460 216413 358755 366417 396970 396772 248311 244237 306542 311135 341564 345956 4434402 4736115 6971037 6722246 1277624 1333964 329635 291370 315491 316653 373102 362995 349152 353848 236007 235538 759280 720413 1637744 1599873 493347 493984 717081 718438 909062 892166 948889 950039 994805 1017043 982358 1088377 2388548 2508220 1414359 1175316 783808 774800 952838 943457 995483 1009828 1039034 1049294 1163768 1174288 5173449 5430671 40.15 70.2 2
10:45:56 2024-01-23 743409 737428 218781 216088 360708 368111 405266 402744 247167 245131 307635 313726 345872 350440 4436531 4753239 6873027 6734290 1302154 1346537 329368 293286 319402 317132 374266 363139 351871 353171 233326 234614 758635 726611 1673499 1599873 495812 491856 705391 717383 907919 876261 934300 950039 987636 1001697 959245 1069620 2374185 2497228 1452981 1187152 785485 762871 940879 944799 989813 991625 1019841 1033943 1171363 1165417 5291941 5437921 40.15 70.2 2
10:45:58 2024-01-23 758411 743946 216666 212848 357497 368752 403868 398942 245508 243815 304452 311897 342112 345467 4437171 4720112 6939629 6734518 1305876 1350366 323697 286043 315419 317985 372013 360479 349644 349666 230258 233007 758635 715131 1635256 1613699 491246 484843 700728 704048 888138 869507 926330 928155 964729 982065 949278 1047560 2374278 2489508 1411170 1169318 768463 758511 933645 919619 966186 983481 1010489 1018477 1134447 1137167 5175942 5404917 40.15 70.2 2
10:45:59 2024-01-23 746166 741905 212843 208326 353902 358342 396898 396880 241159 241015 304028 309538 339011 342447 4427152 4809015 6912411 6698030 1300193 1350094 318474 279925 311533 313067 369884 357878 344796 346411 227906 229157 752917 721296 1644572 1585845 485428 481659 684062 697263 880767 848601 902321 918362 952415 961057 922365 1026086 2343753 2452901 1324670 1171974 761353 738211 913219 913086 955540 955606 982433 1001038 1130420 1123708 5252229 5392303 40.15 70.2 2
10:46:00 2024-01-23 753247 738029 208261 205173 347368 357007 392290 391273 239548 237169 299383 303484 334913 338248 4417773 4738457 6922360 6687397 1296324 1336949 314015 279153 308792 308354 363131 355136 339652 342253 225507 224829 748006 709266 1618108 1586117 477041 476940 680815 682615 862165 842366 890448 897264 930113 946601 909150 1001071 2323502 2458630 1311486 1146523 750856 737649 894779 894683 944924 955108 966221 978440 1104287 1112813 5210577 5361551 40.15 70.1 2
10:46:01 2024-01-23 749492 739881 205966 204068 343042 353884 392472 385545 238424 235497 296703 301689 332905 336687 4414622 4661662 6864813 6664137 1301122 1343027 311095 275640 306442 305891 360871 351429 338117 337594 223625 223253 745771 709774 1604950 1585882 473400 468340 673566 674831 850880 835744 886392 882917 919844 940787 899941 991719 2309278 2443681 1304122 1138014 742987 729387 891471 888796 937017 945622 961213 971264 1094585 1104914 5207123 5353121 40.15 70.1 2
10:46:02 2024-01-23 744822 737954 209347 202754 342692 351231 391663 384967 237355 234222 295372 299862 333906 336962 4424084 4674993 6864813 6683764 1302053 1340787 310188 274604 305938 305464 360255 350826 337572 336578 223111 222754 745771 707746 1616529 1592889 473064 465930 671145 672404 847500 832522 879850 880021 911808 933900 897435 990975 2309278 2434461 1324670 1135107 740440 728516 892544 885315 927686 943288 961900 964856 1088236 1094174 5211455 5365020 40.15 70.1 2
10:46:03 2024-01-23 742993 742892 206575 204070 344978 350158 392195 386704 236638 233141 296430 301724 332335 339057 4445909 4688290 6869267 6706154 1311207 1346537 311131 274568 304183 306423 362695 349204 336556 337630 222891 223063 750773 706735 1610726 1599873 474749 466586 669720 673395 846298 828985 877067 880021 911943 930246 890724 985899 2313682 2433987 1313366 1135144 740340 728701 889340 885005 927686 939219 955739 960851 1088384 1093232 5227941 5383976 40.15 70.1 2
10:46:04 2024-01-23 750669 744735 209347 204074 343033 351483 393306 387285 236588 233535 296466 301478 335868 339574 4464667 4720574 6868023 6739328 1320918 1350541 311385 275411 304506 306388 363975 349978 336556 338068 223133 223443 756518 707746 1624391 1602148 474749 466622 671145 674831 846298 826564 874461 879396 908036 924871 889081 986431 2321675 2435595 1307720 1138390 738322 730773 892544 882439 922430 941287 955309 960314 1081279 1089783 5242539 5400860 40.15 70.1 2
10:46:05 2024-01-23 751091 750757 209664 203148 345006 351785 393027 386124 237182 234222 295704 302080 333907 339611 4483424 4812335 6892981 6724912 1321827 1358524 310877 274604 306338 305464 364526 351357 338664 337086 223940 223512 744341 721296 1611874 1595155 473400 465894 669720 675615 843830 823276 875781 882452 908486 920618 889229 987991 2322460 2448332 1330639 1149437 739285 728701 892544 883913 920375 936605 953697 960851 1075929 1084316 5192260 5407866 40.15 70.1 2
10:46:06 2024-01-23 754952 751551 206322 203140 346750 351857 393204 387557 236258 234782 296156 303494 334948 339574 4502182 4835685 6892644 6743910 1315248 1360351 313274 274568 308320 305926 362552 350826 338664 339115 222927 224482 757279 722471 1615325 1595337 475504 467551 665762 673395 846671 824335 872554 879481 907877 918324 883844 982218 2322423 2425241 1411170 1150614 736906 727193 890642 884138 917146 932812 951474 958007 1076070 1080629 5188554 5419419 40.15 70.1 2
10:46:07 2024-01-23 755477 754567 206296 203144 345494 353884 394419 391382 236215 234256 296443 303494 334984 341337 4514494 4867994 6972091 6753048 1312417 1361545 311822 274148 306478 306852 364187 351357 336049 340153 222927 224829 756518 721067 1680179 1595337 474749 471881 666198 677509 850296 819630 865794 878734 908912 915563 877039 982367 2321850 2416021 1324882 1155842 735687 721837 890642 885991 913210 928862 951623 957970 1073564 1078300 5190266 5438428 40.15 70.1 2
10:46:08 2024-01-23 756587 754830 206296 203784 345252 351785 392100 392213 236223 233535 296430 303494 334948 340273 4530318 4919591 7018792 6753048 1311485 1364903 311131 274604 308320 304542 362009 353526 335543 339924 223940 224169 757968 725573 1632382 1592405 471800 470543 666235 672256 846709 820212 863325 873241 902692 910583 872060 974739 2325155 2431009 1336834 1162675 741397 722385 884304 882881 917146 925524 942335 955678 1079164 1072992 5244853 5458807 40.15 70.1 2
10:46:09 2024-01-23 764152 758420 206152 204070 346567 354707 393584 391382 236258 233500 295596 303027 334984 339611 4549075 4955218 7022159 6778889 1298446 1364940 312112 272858 306442 305464 360907 351429 336591 338615 222677 225352 757279 722568 1650860 1604427 470608 468877 663367 669112 847915 825033 858378 864567 902736 917057 867676 965038 2309278 2428061 1321044 1155842 739285 719481 880118 884170 916495 921060 935673 954278 1079164 1072233 5239288 5490418 40.15 70.2 2
10:46:10 2024-01-23 772720 761411 206287 202931 346896 355496 393306 391382 235529 233500 295704 303494 335958 338541 4558454 4924107 7073419 6799942 1302053 1368859 312077 272928 305042 306139 360907 351177 338352 340188 221946 224378 756518 719233 1641664 1608998 470789 467882 660442 667011 843830 820942 853358 862728 898869 911953 861922 961071 2307637 2425241 1315287 1155842 737181 718461 876376 880272 913210 915677 932271 950134 1072951 1066862 5250530 5473658 40.15 70.2 2
10:46:11 2024-01-23 775026 761141 206291 203113 345461 354994 390859 390242 234875 233535 295668 301760 336429 338504 4570008 4931114 7103091 6811765 1315243 1370805 308349 273936 306450 306780 362731 351249 336407 340575 222748 223374 752917 719233 1637655 1613586 469274 465930 661489 665879 842195 818579 852072 857840 891969 909234 862175 954528 2306558 2425241 1317206 1147340 735085 719481 875097 876243 911915 918460 927491 944253 1072858 1069201 5284455 5477565 40.15 70.2 2
10:46:12 2024-01-23 773854 763875 209312 203780 346297 353884 391444 391936 235097 236425 296365 301724 334948 339611 4577212 4916038 7041808 6827801 1332315 1375498 308103 272561 304398 306275 360654 350153 338112 338374 222713 225004 756518 715642 1652347 1622997 470789 463709 660552 664175 832661 814997 855752 857840 881926 900192 863218 956392 2306558 2436758 1336396 1138014 732018 719481 872097 869488 909178 921030 925661 936947 1065365 1066660 5320137 5486943 40.15 70.2 2
10:46:13 2024-01-23 775671 766184 209018 202789 344982 354994 392065 387939 234571 236259 295181 300809 335958 338780 4580051 4839858 7009447 6859198 1347437 1376665 307242 272336 304387 305593 363389 351441 336645 335494 221537 222719 755068 715876 1643244 1627612 469447 462510 658684 664062 830263 811722 852109 852842 881818 899653 860339 950806 2306558 2434461 1309603 1136395 729933 718461 869622 867023 904361 915798 923647 932874 1059915 1065319 5322474 5486943 40.15 70.2 2
10:46:14 2024-01-23 774567 769489 206067 202471 342776 351857 391444 387903 234012 233154 294766 299126 335019 338541 4586590 4867994 7027632 6848061 1349177 1375611 306811 271885 303223 303915 362692 348152 333843 335754 221946 223549 760064 721296 1631954 1618366 468778 463200 659617 664175 824910 804666 851514 854693 874761 892263 857863 951520 2306558 2421802 1313368 1136395 724706 718461 872097 860716 897430 914382 923647 927582 1051560 1060550 5333344 5477565 40.15 70.2 2
10:46:15 2024-01-23 769618 770579 205489 201835 345958 349630 392472 387321 233849 231848 293384 301266 333405 339334 4595969 4933485 7011969 6825395 1330137 1374160 306883 274492 302692 304042 360546 349700 335732 335754 220776 224056 755808 727532 1632636 1612553 466445 459617 654197 661480 824289 802502 846602 852243 875115 883542 852303 947696 2304917 2425241 1329009 1145707 725786 714832 871478 861465 889380 909370 921639 925562 1048525 1051674 5314533 5492402 40.15 70.2 2
10:46:16 2024-01-23 774567 770575 205489 200992 344982 349630 391641 384391 232574 232174 297682 300897 332905 337548 4602917 4952403 7007573 6828078 1326553 1377142 306631 270693 301489 303240 360545 348463 333591 336193 219899 223584 768511 725573 1630202 1613777 466777 459543 650462 656399 823706 802502 841562 848620 873875 880536 844893 944959 2300005 2406801 1345261 1144077 722640 711155 867156 859631 888736 905240 918277 922160 1040512 1045232 5307064 5486943 40.15 70.2 2
10:46:17 2024-01-23 776224 771663 205489 200533 343042 349067 390224 383241 232217 232174 297609 299897 333978 339088 4625121 4964247 7070557 6830752 1326600 1374160 304573 270730 302733 302478 360690 348710 333337 333830 219367 223114 761693 724537 1636059 1613777 466113 458494 649542 657560 823415 797890 837303 846179 870095 874528 841847 940817 2295625 2397581 1325096 1145707 720581 710261 865890 857803 885550 902190 914359 919465 1039332 1044009 5289999 5496322 40.15 70.2 2
10:46:18 2024-01-23 774567 770575 205191 200192 342776 348505 391364 383780 231941 231888 294356 299369 332497 336853 4612873 4980781 7042291 6846946 1326553 1378087 306020 269968 305428 300416 359748 348710 330786 333830 218685 222453 761693 726092 1672274 1611407 464788 460595 647140 658219 823415 793282 829973 843674 867526 874875 835712 936699 2290733 2386742 1300424 1144077 716487 708249 861599 856587 884410 897404 908687 915326 1030284 1040000 5272998 5496322 40.15 70.2 2
10:46:19 2024-01-23 766546 771843 205200 199709 342677 350587 389898 385551 231585 230591 292937 298813 333508 336268 4622305 4976647 7061205 6837076 1324499 1374160 305124 268723 300381 299294 358341 346632 330750 333830 218005 222141 755808 724259 1641515 1613777 464128 455760 645448 654955 816326 793282 832407 839400 861587 873018 838159 930180 2290733 2412595 1345261 1136395 716487 709254 860376 848311 880109 897704 904735 907256 1032612 1036543 5333344 5496322 40.15 70.3 2
10:46:20 2024-01-23 777230 774953 203944 199461 343614 348852 387777 385005 231688 229126 293352 298326 333039 336304 4624105 4975971 7028138 6840225 1328354 1374197 305160 267486 300958 299540 355905 345300 332328 331525 218344 221830 762539 726611 1640647 1617217 461226 455802 645906 654027 811247 791035 834850 838210 855488 869869 836342 926953 2287960 2397581 1327053 1127885 715301 705172 853553 848583 880602 894678 896478 904637 1033064 1038779 5338935 5504232 40.15 70.3 2
10:46:21 2024-01-23 780440 774694 202835 199739 338704 348852 387777 385005 232427 229091 293010 294840 331639 333433 4637329 4914888 7031783 6859534 1350869 1374197 300447 268723 297284 298598 356512 345581 328791 330773 217327 220484 760222 717963 1668480 1629926 462044 456125 646190 649303 810672 793282 830440 827205 854276 873189 832601 919179 2277040 2415681 1337741 1136395 718530 703603 848717 848964 880505 889932 894396 907556 1034484 1033231 5379962 5518385 40.15 70.3 2
10:46:22 2024-01-23 789489 774957 202172 199071 339657 348595 385348 384932 229630 227813 292246 297185 332661 333145 4645609 4961196 7062621 6884350 1338825 1378105 301361 266594 297255 299540 354020 342523 329253 329506 217747 220106 760222 716154 1661989 1632217 460725 454122 644076 645735 807232 793282 825578 824170 853066 873018 825325 910897 2274958 2388361 1333292 1138014 714280 698560 847476 848583 878859 882476 890629 904600 1031862 1027007 5316637 5508952 40.15 70.3 2
10:46:24 2024-01-23 787525 774962 202093 199045 338264 345334 385527 384355 230901 228513 292145 294394 335252 332856 4651663 4994735 7093555 6884350 1339783 1374197 300939 265776 296555 300158 353206 342415 327764 327750 216618 219728 758750 715131 1648221 1631089 458417 453067 642216 644820 805221 791035 822871 820960 848105 865632 824525 904632 2270573 2388361 1331297 1134778 712244 697040 844280 847380 875709 882099 888688 905246 1029641 1027190 5316637 5518385 40.15 70.3 2
10:46:25 2024-01-23 786481 774679 201467 198000 337719 347228 386378 382901 229611 227618 291321 294403 331565 332122 4652241 4996114 7118882 6865593 1332074 1378105 299291 264962 296340 297946 351893 342379 327764 327256 218843 218856 755068 719233 1661726 1627612 455827 450751 641308 641028 804234 786143 816342 820960 847433 863928 817930 907668 2263943 2369663 1327307 1138014 712244 692690 841884 847756 875781 878473 887128 902102 1026756 1019429 5282682 5516582 40.15 70.3 2
10:46:26 2024-01-23 787969 777161 202126 197587 336159 347374 384302 382833 229611 228166 288739 293507 331170 332249 4634738 5011681 7134362 6875437 1332074 1375180 297482 264150 295435 295827 353920 342523 325265 326762 217878 217685 756518 717178 1669929 1620667 452057 453445 640400 642010 805956 786291 811789 817401 848068 861455 813836 902283 2261307 2370226 1319328 1145707 710961 695763 844243 842798 869576 875558 886233 898138 1018956 1013117 5284757 5521608 40.15 70.3 2
10:46:27 2024-01-23 784136 775309 201006 196731 338557 345649 385532 380919 229450 226369 288712 294394 329671 332856 4644692 5044649 7168318 6874971 1323755 1372175 297798 263868 294748 295621 351893 341861 324830 327786 216652 217685 758750 716666 1640755 1618366 456653 454033 636686 638167 804840 783506 810634 818691 846294 856046 810575 902283 2267178 2371617 1307359 1141649 707916 691821 845482 841713 862166 872827 886233 895075 1011677 1009309 5280531 5505701 40.15 70.3 2
10:46:28 2024-01-23 781663 775158 200371 196522 337745 342771 383152 382833 228649 225635 288419 297519 328216 333361 4661358 5050057 7123443 6856214 1310548 1370157 298558 262466 294713 295415 351857 341092 324830 327736 216347 218668 758861 722471 1687815 1613777 453242 450822 632153 638325 800329 777277 808255 817401 843301 847559 807005 900963 2268473 2359729 1323318 1138014 701877 689751 844280 837989 857171 870474 886383 891645 1003979 1008634 5263744 5516582 40.15 70.3 2
10:46:29 2024-01-23 778335 777272 200345 196053 334715 342807 384914 381214 227941 225669 287455 292587 329173 331041 4674786 5063193 7102813 6837456 1305923 1373149 297798 260865 295650 295463 350795 340313 324830 324797 216347 217033 749268 726611 1643325 1604557 450347 450429 631259 638167 800329 773743 804097 818634 839025 846126 805821 903388 2263283 2361521 1334877 1134335 701377 690803 839225 832037 857890 870547 881294 888814 1001809 1000620 5286227 5514803 40.15 70.3 2
10:46:30 2024-01-23 778889 778643 200310 197303 334715 342879 382007 377823 228649 224746 286338 292587 328145 330808 4675064 5021825 7074794 6860696 1324499 1373925 295892 261447 293529 294042 351893 339286 324299 325252 215435 216974 759553 722471 1713581 1618366 454209 447339 629475 638325 793420 773278 810634 816291 832582 846184 810428 899846 2266508 2380039 1327307 1118942 699879 690840 832638 828966 860330 873086 871931 881069 1004429 1011608 5352155 5507216 40.15 70.4 2
10:46:31 2024-01-23 783617 779190 199679 196019 335918 342289 382579 377787 227588 224208 286777 290978 328180 330272 4661395 4971160 7022457 6865169 1341275 1374197 295630 260830 293815 293914 351609 338191 324336 324587 216043 214962 764083 722330 1628225 1620917 450666 447641 633085 638325 793171 774694 809361 804691 830258 850544 807153 885463 2247857 2369663 1313344 1127083 700877 687957 830449 830143 857890 863919 870021 883062 1007312 1003123 5314705 5516582 40.15 70.4 2
10:46:32 2024-01-23 787251 777533 197810 195442 333771 341735 383085 379069 226498 223551 286777 290360 327685 330480 4673705 5006147 7088502 6893452 1337869 1371266 296197 264689 295764 295298 349175 339062 324336 324359 215435 214962 751395 714111 1650057 1629931 449354 443909 631041 633117 789417 774805 802076 804802 832619 844372 799016 883500 2239871 2357354 1305364 1140018 703257 681840 829100 830143 854721 856528 869933 882360 999719 994007 5295721 5516582 40.15 70.4 2
10:46:33 2024-01-23 789951 778977 199014 195493 333670 341459 378979 378392 226147 223482 285120 293343 326170 330443 4674800 5063193 7162450 6878534 1318955 1372138 295115 264725 295937 292771 347599 342554 321920 324816 213749 214927 764032 715904 1644233 1621756 450047 448165 627466 629640 793383 769985 799384 808817 830258 838178 793360 887777 2249827 2342261 1315315 1128689 692525 684056 830277 825338 847467 856600 870209 876959 989039 996118 5261601 5515080 40.15 70.4 2
10:46:34 2024-01-23 778889 778643 198746 198444 334028 340452 381734 375453 226147 223326 284090 290873 326135 330480 4686412 5036144 7093058 6856214 1326553 1374197 294144 261347 296142 290833 349774 339542 320945 324587 214495 215388 746981 725445 1679698 1615996 449537 445310 625652 634042 788071 764398 801172 804378 819561 834297 801256 886280 2244370 2367414 1319328 1118780 696490 685296 824562 820923 852331 862663 860673 870484 996185 998942 5350388 5513565 40.15 70.4 2
10:46:35 2024-01-23 783855 779742 198214 198970 331937 341183 381123 374328 225379 227233 284085 290165 326135 327396 4687063 4976083 7065519 6884792 1351305 1374123 292498 261347 292490 291613 349420 338792 321336 322562 213764 216016 762318 717963 1630522 1629914 450047 441629 629250 630870 783607 769223 797723 797872 825717 839025 795374 879495 2235766 2351481 1305364 1130828 696490 678187 821020 825302 850480 852381 860857 876885 996185 990482 5312435 5524458 40.15 70.4 2
10:46:36 2024-01-23 790474 779477 197733 195493 332945 340667 378871 376582 224683 227126 282853 290845 325118 327359 4698858 5066226 7134087 6884350 1330350 1373112 293462 260210 292054 291366 348495 339285 321216 323754 213535 215792 758750 717178 1633307 1622911 446217 441484 627021 627296 786519 765438 792009 798966 820720 829496 787464 880675 2239871 2333042 1307359 1128689 689571 677670 828791 822673 839451 852381 866460 871103 981273 984818 5275036 5515080 40.15 70.4 2
10:46:37 2024-01-23 780278 779738 197437 195215 332909 338543 382274 374293 223990 227161 282985 290382 324140 328432 4701879 5098243 7103091 6846835 1315248 1374145 293177 259122 293150 290621 347792 338399 320724 321692 212568 215408 755074 726488 1618918 1611135 447489 441809 622117 632180 784163 759494 792457 800210 816444 828737 793286 877629 2238279 2351481 1321323 1112413 690279 680185 819856 814942 843834 856037 855891 865018 986965 991055 5352155 5522958 40.15 70.4 2
10:46:38 2024-01-23 782341 780839 196508 195493 330862 338579 378907 373172 224428 223261 282786 287465 324175 326400 4699135 4994782 7042314 6893011 1351497 1374032 290511 259812 290565 289704 346898 335288 319466 322114 212532 215408 756567 716154 1639904 1629926 447489 440027 623439 625146 777184 763453 791274 793300 818712 830938 781809 867667 2222868 2335626 1319426 1131104 692525 673701 818694 818487 839451 844950 854600 867634 985565 980349 5305127 5532350 40.15 70.4 2
10:46:39 2024-01-23 791103 779628 197085 193752 331937 340377 376528 374364 223299 222948 281495 290200 322196 327396 4701689 5091011 7168318 6897144 1326600 1371668 293526 258431 288644 289809 346773 333329 319402 321573 210944 214201 756567 715642 1643561 1618366 444323 441390 619337 624701 783052 756776 786050 795556 818132 820410 779449 875669 2232167 2335626 1323496 1122558 686594 677437 819856 811703 834630 847442 857758 859965 977745 979123 5308757 5524458 40.15 70.4 2
10:46:40 2024-01-23 783892 781397 198395 193582 331937 338245 378835 373172 223644 221559 281495 288277 322161 328395 4701727 5045470 7046496 6876637 1324653 1372680 292321 257564 288450 288825 345128 333208 317013 319854 210684 215070 775730 723503 1633068 1613777 444950 439133 616495 624559 773845 754259 788488 792176 808026 826398 783785 863784 2224244 2360701 1342366 1117771 690554 676712 811837 811703 841277 847370 847836 860758 986965 980543 5399182 5524458 40.15 70.4 2
10:46:41 2024-01-23 791669 780657 199818 193748 329889 338484 375963 374030 222611 221905 287248 286629 322230 326364 4701883 5016831 7102813 6915258 1337030 1372680 290083 256878 287567 288965 345343 333149 320307 316965 211310 213600 756567 716154 1690160 1629926 443058 437893 618246 619833 774394 756402 781661 786310 815510 826362 776572 864473 2222868 2332770 1329905 1128689 685125 672427 818694 814011 832629 843244 852099 859965 974975 972911 5310880 5524458 40.15 70.4 2
10:46:42 2024-01-23 788154 779747 199813 193432 329898 336813 377733 373137 221669 221940 283066 287299 321677 326327 4708514 5122268 7140232 6859785 1314274 1374086 290281 256159 290880 288829 344819 333366 318203 318147 210649 213758 753581 723367 1642220 1610263 443058 437665 615585 623638 774394 752051 784930 789859 802525 817898 781218 863063 2219707 2342261 1307359 1112413 685826 672713 809500 805787 837072 846934 842803 853251 975588 977847 5369226 5524458 40.15 70.4 2
10:46:43 2024-01-23 787035 779524 196571 193111 330608 336507 374204 373202 222577 220524 283066 286664 321677 322418 4715249 5014475 7073412 6899108 1349215 1371228 288820 256949 287207 288450 345831 331350 318464 319389 210319 213265 753581 712815 1645974 1630019 442744 436965 616058 619141 768272 754259 779252 782969 810667 820144 771447 858341 2213569 2331753 1336135 1128689 685125 670523 811224 810508 830231 837766 847232 857013 972142 968712 5312712 5533837 40.15 70.4 2
10:46:44 2024-01-23 792093 780853 196571 192498 328866 336070 376228 371985 221174 221178 282230 285797 322662 327872 4725245 5120073 7148656 6884792 1309528 1368822 290463 255337 286248 288915 342591 332356 315816 316451 209955 213565 774096 720413 1636683 1611407 440054 437274 610702 618076 772748 745865 774487 786364 804835 811468 773748 859997 2224244 2342261 1317391 1110038 680259 671970 811837 802483 825462 844508 848477 848983 967152 972875 5373065 5524458 40.15 70.4 2
10:46:45 2024-01-23 784209 779782 196296 191926 328330 333866 375963 372149 221174 220670 282811 287279 322471 326110 4723292 5037376 7042501 6885226 1331926 1372755 291312 254698 287603 287809 342879 331350 315816 315838 210466 211706 744039 720779 1655508 1620667 440511 436656 616495 620714 767753 752088 779252 777825 801318 818476 773748 853284 2207281 2323822 1313321 1119088 683173 664598 804899 808757 830402 834252 839121 854503 972142 966622 5314255 5533490 40.15 70.4 2
10:46:46 2024-01-23 795158 781406 196607 191248 329364 335827 373083 373848 221038 220242 281072 287064 321863 324311 4725784 5119106 7190270 6884350 1322801 1368859 291326 254518 284955 287607 342843 330312 315780 316451 207996 211424 758861 714621 1643215 1613777 437811 437274 610270 614470 770524 745828 773395 783524 803428 808814 767333 860178 2213569 2329462 1340289 1115387 679292 669062 810649 801346 823382 838423 842840 846458 962256 965220 5336893 5533837 40.15 70.4 2
10:46:47 2024-01-23 779039 781956 196025 191320 330567 335720 376061 369731 221106 218943 279563 285524 321150 324239 4728824 5074007 7085605 6884792 1321827 1370532 287133 253772 285169 287203 342879 328284 315550 317401 207996 212335 762762 721956 1641003 1613777 439783 432800 609026 615820 763554 744281 774690 778948 798060 809006 768066 852084 2205712 2342261 1309251 1108458 681229 669062 800306 799003 829054 836981 829963 844016 970006 966622 5408588 5533837 40.15 70.4 2
10:46:48 2024-01-23 792942 784094 195152 191612 328705 333722 373675 372566 220698 218603 281144 286271 321150 322275 4727271 5026819 7065361 6903108 1349140 1368859 287733 253737 283797 286396 342325 330374 315335 315802 208466 211009 750595 712075 1635075 1627612 438177 431434 609372 610351 760740 742553 769980 774311 800114 810182 761187 848374 2204270 2320527 1321598 1123842 678326 664161 804899 802211 821011 828211 838561 848341 960953 957506 5327742 5537515 40.15 70.4 2
10:46:49 2024-01-23 787251 780664 195122 190813 328236 333378 376365 369731 221727 219627 279419 289329 321065 323984 4729100 5150147 7132902 6866008 1300298 1368859 287142 251974 284555 286396 338686 329350 313935 315356 207961 211009 738338 722471 1646232 1602148 435072 432827 605582 614470 765723 737962 768812 774860 792775 802419 767333 852692 2211720 2326395 1311286 1100713 673341 664161 800306 794308 820428 829451 833802 842092 957392 963785 5387032 5542719 40.15 70.4 2
10:46:50 2024-01-23 782325 781960 194022 191380 324870 333613 374240 368324 223782 218579 279366 284468 321293 321191 4736650 5051963 7031783 6874971 1329025 1368859 288043 251763 284143 285267 339460 328320 313678 313444 208647 209986 760377 719233 1635432 1616069 437242 431398 609372 614507 761123 745065 771661 768117 791096 809386 763421 844011 2198008 2311320 1331982 1112182 675746 659434 796784 801346 823382 826389 830430 846458 961575 954020 5328164 5556115 40.15 70.4 2
10:46:51 2024-01-23 793217 781956 195259 189879 327931 333216 372856 369984 223747 218402 279274 286436 319317 322383 4743709 5129760 7162450 6903197 1324585 1368753 285517 254851 282698 285165 338722 328550 311523 315802 207313 210133 749102 712584 1644413 1613777 435072 433663 607732 608856 764638 742357 765162 774311 794568 800296 757966 850870 2205712 2303747 1282059 1110038 671425 661342 800306 795519 813337 828175 833581 837523 954067 958556 5348610 5536971 40.15 70.4 2
10:46:52 2024-01-23 781654 781956 194203 190005 325340 330969 373529 368511 219782 217316 278277 288888 318799 324944 4736650 5106631 7084226 6865593 1320918 1368586 286794 255551 282466 282943 340739 329440 312718 314914 207638 209986 754315 717178 1667783 1613777 436310 428835 603406 610587 756504 736554 768812 772081 788892 802383 760611 839899 2194886 2333042 1336576 1106882 675746 663220 793397 794954 819847 825444 828125 841830 959084 956518 5333700 5541742 40.15 70.4 2
10:46:53 2024-01-23 790399 781689 193284 189489 324974 333216 372058 367691 220277 218743 277563 283821 319801 321768 4746029 5082548 7115711 6878171 1322733 1364977 285731 255767 281548 283476 336106 330374 311051 312713 207134 208969 755074 711809 1634815 1613777 432303 429906 607301 609253 759130 738580 758474 765874 790570 797311 755233 845249 2202702 2292906 1323496 1110038 668089 656531 797351 793012 813250 827339 832763 835081 948664 952606 5367775 5533837 40.15 70.4 2
10:46:55 2024-01-23 783979 781850 193996 188791 325014 329738 372131 367368 221346 216305 277423 284069 317392 322118 4742644 5090018 7098613 6865593 1319974 1364940 285619 255119 286346 281603 338413 328473 310109 313957 207372 209039 764300 717178 1658845 1612632 435072 430601 601586 608856 756382 733752 764853 770098 784329 800296 758632 834739 2191850 2331387 1340817 1103854 671903 660550 793147 793042 817615 820784 823448 839546 955012 948244 5333344 5533420 40.15 70.4 2
10:46:56 2024-01-23 790474 779477 192944 189088 324516 331632 369857 367396 220026 217316 277971 284309 318576 320821 4736650 5101883 7125037 6893729 1326553 1364977 284610 254940 285964 282019 334591 329440 310109 311510 207638 208318 744039 713092 1631231 1613505 430019 429991 604688 606495 755869 737690 755141 764529 786624 793369 751370 842124 2198008 2289657 1311286 1110257 669228 658673 795616 787951 809481 826467 827846 829555 946226 953136 5380371 5533837 40.15 70.4 2
10:46:57 2024-01-23 783817 781960 192839 188787 324749 328706 372657 366258 219565 216340 277388 281093 317427 320468 4746029 5084530 7061205 6874971 1322770 1364977 285552 251814 282938 281724 336106 326441 311523 310530 207638 208643 759684 721296 1634453 1611407 431997 427566 602090 608424 748729 733789 760782 761201 781937 800296 755808 831705 2187181 2306525 1319521 1110174 671903 654477 789768 792938 811105 820131 825212 831599 949411 943306 5329745 5543216 40.15 70.4 2
10:46:58 2024-01-23 793213 779782 192744 188756 325014 330949 369966 367691 219565 216305 276114 282188 316878 320468 4746029 5128101 7177663 6893729 1320918 1362968 283480 251991 282140 281984 334627 327400 307698 312019 207054 207703 744623 710554 1634750 1612632 431932 429991 600318 602941 756540 734829 758106 765641 784329 790647 749385 839899 2195062 2311937 1319521 1107008 666367 658981 793360 783933 809481 820365 822862 828561 946189 946538 5375733 5539262 40.15 70.4 2
10:46:59 2024-01-23 784246 781956 192336 188198 322738 330737 368450 363774 219565 216305 276698 281911 317357 318342 4746029 5046190 7050434 6884350 1336144 1364977 281980 251106 282738 280236 335600 324244 309170 310784 207054 207022 754337 711809 1642736 1620394 431997 426963 601475 601740 747321 735350 757807 759549 780830 796784 748614 830467 2182579 2296706 1336576 1117341 667796 653939 792583 788631 802571 816159 825688 831636 939531 941972 5288258 5529890 40.15 70.4 2
10:47:00 2024-01-23 781514 781965 192167 187865 323501 327679 369301 362649 219412 215969 274427 282341 315922 321275 4755407 5155863 7106386 6865593 1300247 1363935 282841 249732 286071 280236 335791 327169 307698 310095 206909 207310 751284 720779 1628215 1595337 430019 428474 596194 606234 750025 728742 755575 765073 777142 788684 751370 830216 2185635 2318518 1305181 1099197 669228 654533 784177 783785 808293 817312 815062 827897 946015 941753 5405205 5533837 40.15 70.4 2
10:47:01 2024-01-23 795158 781833 191393 188160 321734 328409 367637 364903 217829 215035 275233 279738 316083 319389 4746029 5053661 7103091 6892457 1327501 1364977 283211 250894 279617 281196 333866 324496 308235 308222 207054 206412 755831 713092 1651527 1618366 428865 423782 598956 598491 747321 732895 752928 756236 784159 790538 745943 830253 2191905 2281428 1303146 1106882 660694 650967 792019 783377 802002 816159 820520 823126 937535 941306 5366219 5529890 40.15 70.4 2
10:47:02 2024-01-23 783892 781951 191363 187574 322480 328651 369893 363229 218168 214966 275622 278893 315191 321275 4752016 5095188 7057434 6884350 1319015 1363935 283309 249310 279689 279472 335791 323643 308235 309397 206472 207310 755069 720413 1623310 1609120 428355 422482 595534 602719 744914 727235 754612 756384 774939 793445 750414 823308 2179457 2294533 1311214 1103068 665892 649401 781919 786273 802608 813895 816333 825434 937761 928583 5323938 5543216 40.15 70.4 2
10:47:03 2024-01-23 792905 780848 191371 186986 323010 328186 367637 364867 217526 214966 274391 280591 314496 321019 4767358 5146646 7182781 6893729 1320918 1360963 280231 249767 279312 278536 333866 323895 306802 310060 205893 206378 741637 710554 1639301 1610263 429170 426636 597113 599414 751579 728742 750182 760731 779577 784293 741886 829699 2185627 2303747 1311214 1099146 659755 653086 786407 781458 804853 811459 812937 821007 938200 939311 5365029 5533837 40.15 70.4 2
10:47:04 2024-01-23 786476 781956 190756 186944 320081 328671 365398 363854 218168 214599 273936 279578 315201 315514 4757993 5064948 7050434 6894184 1337706 1364977 279982 248925 279581 277656 335791 323403 308538 307255 205893 205347 751395 710790 1630607 1622911 429976 424443 600318 599746 742394 728742 752356 754094 774994 788938 739716 821040 2176305 2286942 1319614 1110038 662578 650514 784177 782932 795629 808234 816333 822433 930324 932830 5305331 5524458 40.15 70.4 2
10:47:05 2024-01-23 779294 779742 190889 186075 321052 328186 366497 363597 218168 214232 273292 279743 313515 320067 4755407 5130599 7103091 6865593 1317995 1361545 281086 248192 279115 277514 335791 322924 306802 309397 205064 206309 755069 717448 1651758 1611290 429476 422005 592266 599636 742311 722594 754873 755748 771649 784391 742888 821035 2174826 2311320 1319614 1099197 662578 646885 779706 781822 802608 807094 807023 820683 939531 930195 5314533 5539262 40.15 70.4 2
10:47:06 2024-01-23 793217 779742 191057 189475 322258 327491 365106 362939 216816 214083 272752 278854 313043 320330 4764786 5143213 7171664 6893729 1315243 1359381 278566 248192 277760 277621 333631 322160 306802 308186 204134 205958 748253 710790 1626699 1608998 427038 423637 593112 595108 744271 724548 746534 755748 774045 779614 742849 824596 2176368 2297226 1307061 1094428 656520 646921 779706 775465 801433 808428 804622 815002 936871 935621 5391477 5543216 40.15 70.4 2
10:47:07 2024-01-23 788154 779782 189857 186367 319790 328236 363211 364111 216851 217689 277829 278008 313515 317408 4764786 5054795 7069084 6903108 1339783 1362968 279842 248961 277565 276813 333866 323952 306658 308960 204923 207027 758146 707746 1627063 1622972 427038 422043 594179 596141 738101 723522 746511 748683 774963 783179 734797 818631 2173202 2277722 1313253 1106882 658349 645574 783065 777259 795079 807094 811779 816236 929006 930195 5370966 5533837 40.15 70.4 2
10:47:08 2024-01-23 784246 781102 190456 189436 320755 326799 365106 361042 216851 217277 275200 278950 314697 318828 4757993 5112512 7097061 6864452 1313392 1361000 279380 247356 277334 278916 333649 323033 306622 310016 203811 205598 765218 717178 1622292 1608998 427646 421446 589749 595071 736092 719250 749710 749266 766097 781491 736136 816080 2167108 2296162 1302651 1094486 657881 644806 774957 778396 796829 800032 804696 819839 930081 919533 5330030 5539262 40.15 70.4 2
10:47:09 2024-01-23 787251 779747 189261 189440 318815 324888 365398 363084 215613 217760 277254 277783 313043 318828 4774165 5152255 7197375 6903108 1311485 1361545 277651 247700 275846 279289 331597 322916 306550 309433 202531 204959 749769 711529 1661268 1609120 424619 420855 588913 593686 743446 719522 741034 752106 770556 777067 737517 819871 2173241 2290015 1304984 1087510 653252 644531 773859 770368 798032 807094 801883 811427 934110 928827 5337677 5535313 40.15 70.4 2
10:47:10 2024-01-23 788375 779742 189060 189466 317088 327260 363175 361042 215475 213934 273563 277342 312537 314674 4761388 5105721 7128619 6884350 1320772 1365828 279842 247647 276658 278595 329666 322244 305759 306212 204348 206010 755831 710790 1637001 1609120 422144 421970 593952 595076 740287 720275 737213 746422 765915 773053 729359 819797 2170191 2271269 1317391 1099146 655117 645442 779706 768044 792788 802374 804171 810489 930053 929464 5406902 5541742 40.15 70.4 2
10:47:11 2024-01-23 791108 781956 189157 189427 317123 324888 364093 363084 215440 214047 277610 279100 312468 317059 4774165 5073446 7079909 6903576 1340753 1364854 279340 247179 275459 277315 332171 322118 306190 306356 203669 205866 756607 707746 1647241 1620501 425678 420552 590172 592095 733871 720275 742014 745612 768304 779873 730893 811422 2163993 2266893 1323854 1100713 651321 642070 777161 766921 788196 802446 805668 811682 923611 928771 5378645 5532350 40.15 70.4 2
10:47:12 2024-01-23 787326 781406 188860 189294 317053 327260 363836 360354 215475 213984 273756 276868 317092 313455 4762683 5078575 7062471 6906631 1343755 1363445 278199 246418 275459 277315 331668 322081 305293 306644 203668 204288 756607 707746 1635857 1622972 424619 419068 588913 590416 732488 719486 737815 739838 766061 775414 730893 813451 2160918 2259282 1296677 1103068 650932 642070 776609 767236 786487 803505 802454 808686 923574 919497 5388064 5533837 40.15 70.4 2
10:47:13 2024-01-23 788380 781956 188597 186504 317088 324924 363579 359811 215440 214047 273140 275488 313735 315671 4764786 5069203 7084210 6919343 1332315 1360351 279842 246418 274161 278759 330630 321133 306334 305854 203383 207177 756607 707746 1644057 1618366 423416 418476 588496 589941 732897 716976 738237 738197 766024 775076 730893 811714 2160918 2254240 1298754 1099146 650469 642070 774957 765604 786524 801418 801883 806889 923611 927760 5399182 5543216 40.15 70.4 2
10:47:14 2024-01-23 790065 781397 188597 186369 316132 324780 363066 360898 215072 213747 273140 275488 313735 314851 4775000 5071442 7085605 6914366 1335997 1362257 279412 245981 273741 277279 331740 320752 305008 305675 202602 207433 755069 707746 1650131 1618366 423416 418149 588459 589579 730953 717484 738763 740983 764905 775342 728821 811714 2160918 2257607 1296677 1099929 648998 641124 774957 765604 786398 801418 801275 805706 920623 922282 5391916 5543216 40.15 70.4 2
10:47:15 2024-01-23 788375 780853 188597 186373 316793 324816 360988 359269 215072 213747 272297 277427 313295 313491 4770760 5074326 7084226 6904934 1338787 1365348 277239 245659 274845 276113 330540 320298 304080 304422 202355 205288 755069 707240 1662303 1618366 423269 417885 586794 589579 730953 717484 736941 738562 762675 773633 726646 809332 2160918 2259282 1347857 1099929 647610 638299 773822 765061 784131 801418 801883 805706 921118 924997 5380371 5533837 40.15 70.4 2
10:47:16 2024-01-23 787813 781956 188348 186108 316061 324852 360988 358728 214739 213447 270730 275384 313295 314218 4762683 5076457 7084226 6904934 1343546 1360351 277311 245729 273883 275497 329809 320072 302906 305492 202531 204713 766780 706230 1643915 1620602 422144 414840 585549 587003 728881 714331 736137 738078 757278 774118 726682 806958 2157849 2251029 1294600 1099929 647610 638299 772725 763398 784131 800205 797751 804684 922425 921079 5408588 5543216 40.15 70.4 2
10:47:17 2024-01-23 789689 781951 187681 185588 316001 323531 360988 360390 214634 212744 272297 274967 313075 314411 4783544 5067856 7092223 6904934 1337950 1360578 277454 245043 273464 275602 329559 320298 303546 303995 201930 204569 753530 706081 1630665 1618366 420543 414804 585549 587602 728881 711232 733970 737981 763009 773849 726131 808719 2157776 2247824 1300830 1094428 647148 638299 772725 761201 784131 793432 795376 802356 920892 921079 5417998 5543216 40.15 70.4 2
10:47:18 2024-01-23 790850 781960 187403 185592 316023 322777 362776 360934 214040 212779 272297 274555 312416 313491 4774165 5083705 7096559 6904934 1330312 1356476 277454 244728 274294 275391 328742 319058 303119 303106 201613 204631 753530 705726 1656401 1618366 420506 414696 583881 585234 726779 711159 732927 737031 761388 771934 723966 804557 2151646 2247824 1294600 1094428 645765 636388 770063 760050 781910 793396 793084 802356 919554 918369 5408588 5533837 40.15 70.4 2
10:47:19 2024-01-23 789837 780848 186829 185592 315640 322813 360916 359486 213709 212410 270693 279005 312380 313455 4772169 5077275 7082817 6904037 1337988 1358647 276125 244763 272177 274008 328281 318346 302623 304653 201684 204104 751991 705222 1627908 1617217 419245 414732 583858 583507 726264 710303 732890 735890 760849 770845 722357 803949 2155967 2246872 1296677 1094428 645765 636388 770100 758902 781910 793324 794826 801177 919812 917037 5421559 5533837 40.15 70.4 2
10:47:20 2024-01-23 788796 780853 188988 185462 315996 321799 360880 359557 213344 211781 270621 275593 311906 312979 4791142 5085822 7101629 6912486 1337030 1358187 276568 244255 276845 274655 328281 317824 302374 302610 200945 204104 763655 703713 1625776 1613777 419578 414112 582138 583507 725270 711159 731812 735982 758589 766472 719306 803570 2150117 2243688 1302907 1094428 644845 635903 769007 758365 781356 793254 793129 799394 919812 915707 5418092 5543216 40.15 70.4 2
10:47:21 2024-01-23 790630 781951 190786 185069 316001 321799 360916 359557 213378 211781 270693 275786 311433 315223 4791142 5067984 7092223 6903122 1335997 1355683 276604 243504 273435 274373 330209 317376 302623 302150 200945 203818 751991 705222 1662750 1613777 419282 413493 582138 583512 724722 710303 730180 733734 756944 766400 720280 803570 2151646 2254727 1307061 1091387 645765 636425 768460 756685 781356 791020 790836 797654 919812 915586 5424070 5548644 40.15 70.4 2
10:47:22 2024-01-23 792587 780657 190706 185034 315774 320825 360952 359269 212719 211816 270621 275380 311149 315175 4794663 5099220 7102900 6904934 1337030 1358411 276604 244045 273786 273241 327256 317116 301951 302185 201121 203532 763655 703713 1635366 1613777 418617 413192 581366 582610 724172 710303 728553 734939 755802 766364 719601 801818 2148169 2243688 1301111 1091387 645765 635903 767642 756758 781910 791020 787611 795881 919541 914546 5410768 5543216 40.15 70.4 2
10:47:23 2024-01-23 793392 781140 190550 184740 315778 320825 360916 358440 212062 212460 270143 275118 311149 313920 4792089 5097129 7103091 6903211 1319031 1360463 275386 242687 273435 274270 327188 317376 300998 300775 200665 202963 753530 709774 1634101 1613699 416580 411934 580423 581440 725750 708290 726824 729473 754735 763934 719601 802170 2151646 2247824 1313253 1089059 645111 635454 764615 756721 781356 792315 785853 792987 917209 911963 5353016 5533837 40.15 70.4 2
10:47:24 2024-01-23 789833 779738 190078 185034 314083 321799 360300 358047 212514 213214 268671 275100 311037 312883 4780539 5166849 7138871 6884350 1317013 1359612 274879 242518 273629 272718 324852 318833 299422 302046 200630 202609 749769 707746 1616463 1604427 415399 413493 582101 583471 727893 709295 725791 731549 753287 757386 718507 804143 2145422 2265286 1313253 1085150 643011 634698 760828 756788 783575 789872 783827 797654 911812 909279 5340969 5548634 40.15 70.4 2
10:47:25 2024-01-23 789458 779738 190376 184447 314561 322037 359469 358809 212514 212602 267953 275136 311037 312735 4792089 5146646 7121591 6914366 1319974 1355720 274914 246251 276699 273206 324852 317340 300788 299444 200630 202893 730048 707746 1610436 1607977 415399 411609 581366 582849 724722 708290 724685 728858 748193 761780 717489 802389 2148590 2252882 1313253 1088284 643011 635599 761370 755711 781356 791196 783803 795332 914469 910402 5349176 5543216 40.15 70.4 2
10:47:26 2024-01-23 788524 779747 190034 184167 313796 321549 359216 358047 212583 212269 268330 275100 310783 312428 4792922 5147988 7125037 6903576 1318089 1353725 274879 246007 273435 272944 324852 318085 301170 299479 200036 202609 762093 707746 1619655 1604427 415104 411959 581366 581751 724722 707287 723655 729446 751688 757350 714299 801210 2146636 2262039 1286293 1081292 640272 632902 759474 755711 781910 784455 785970 795279 910863 901506 5322517 5543216 40.15 70.4 2
10:47:27 2024-01-23 792001 779368 188019 183548 315232 322718 358495 356110 212583 211605 268330 276207 309338 313660 4792922 5170939 7153013 6903108 1315243 1358647 273237 246042 272664 271542 326726 317340 299473 301268 199340 202326 748253 705222 1620662 1603119 416284 414112 579719 582435 725750 706249 725791 732659 752221 754545 714299 795348 2146949 2262039 1286293 1075883 640056 632902 756517 754241 779071 784346 782315 795316 911911 903806 5318816 5543216 40.15 70.4 2
10:47:28 2024-01-23 794643 778975 188456 182839 315598 320894 357991 356396 212220 211386 268330 275065 308402 312213 4793758 5179905 7174669 6893729 1315243 1356588 272975 246007 272243 271507 324888 315446 297125 301938 198577 202114 750453 704719 1616953 1599873 415399 412259 577224 580372 725786 702116 723655 731595 750469 754844 717484 794710 2142373 2262076 1313253 1075697 640272 632902 753697 754241 776600 783758 783803 796446 910618 902172 5322322 5558064 40.15 70.4 2
10:47:29 2024-01-23 795165 779564 187663 183145 315340 319535 358566 356396 211892 210908 268330 273563 308543 312504 4793758 5181827 7213210 6893729 1311485 1354210 272368 245589 272243 271058 324852 315410 299334 301021 198750 201656 763655 703713 1619928 1602148 415399 412224 577633 579549 724722 702116 722590 729446 750057 754311 713252 792982 2142373 2262076 1313253 1072737 639363 631039 753659 752490 774911 783212 781537 794714 908004 899932 5331550 5551597 40.15 70.4 2
10:47:30 2024-01-23 792088 779710 187128 183145 313903 319535 359613 355860 211272 211049 267836 273563 308579 314738 4792922 5175496 7166260 6884350 1310548 1352578 272333 246007 270603 270644 324852 314966 297789 300319 198370 202114 764574 705222 1645683 1599873 414810 411959 574779 579549 722599 701083 719407 731586 749330 753779 714299 792982 2142011 2259282 1294600 1072737 642096 631076 755173 755311 774948 779864 779243 794765 904380 898548 5307229 5537250 40.15 70.4 2
10:47:31 2024-01-23 783460 779706 187132 183076 313352 320440 359613 353268 211340 211084 267237 273598 307400 312551 4786089 5183735 7183666 6884350 1298261 1352615 273237 242661 270531 271023 324852 314451 299473 300731 198577 202291 790813 710554 1637658 1595337 413928 411708 572606 579139 719661 698601 719135 729410 747390 754844 716980 792982 2140578 2256079 1315373 1075920 642553 631076 755308 755711 774948 775405 780944 792466 902539 900225 5299334 5538759 40.15 70.4 2
10:47:32 2024-01-23 787588 779674 187364 183076 312910 318299 358638 354520 211014 210866 266760 273422 308292 312587 4802962 5217213 7154725 6884350 1294260 1353761 274039 242320 270531 270679 323902 315180 297333 298466 198543 201973 782878 713092 1636863 1592889 413013 411416 571359 579139 719661 696588 717768 728761 739215 752715 715385 794798 2140851 2257680 1290447 1075622 643011 629220 753803 755311 774948 777291 781575 791865 898586 900005 5305307 5546682 40.15 70.4 2
10:47:33 2024-01-23 781107 779403 186799 182627 312139 316965 357595 354020 212962 210767 266381 273528 308112 312144 4798876 5211553 7134362 6868684 1290946 1355509 273202 241434 272279 269820 323411 315446 297789 300307 198094 201304 769335 715904 1635868 1586117 412392 409447 574336 581196 720485 697118 721453 728244 740915 750973 713215 790172 2133101 2268502 1298046 1082062 639817 625505 752202 754241 769507 775441 783864 792742 894397 902635 5358042 5546682 40.15 70.4 2
10:47:34 2024-01-23 780552 781468 186608 182049 313089 319083 359045 355757 211667 209078 267013 273563 307181 313327 4795557 5171167 7107179 6865593 1304013 1355621 272749 241980 270373 268555 324852 313460 297789 298919 197509 201586 764574 709774 1649588 1595337 415399 410254 571091 579139 715048 695565 723655 726696 742782 752918 711200 783775 2130071 2240842 1302651 1087510 640272 623368 756517 753970 765728 775477 783371 786914 897236 902701 5392313 5546682 40.15 70.4 2
10:47:35 2024-01-23 779442 780848 185566 182960 310908 318937 358243 354520 210722 209732 266416 270809 308006 312108 4792922 5120073 7037483 6874971 1311519 1356476 272884 240890 270603 268964 324395 313239 297789 297811 198945 200988 767748 713092 1626183 1598738 413049 409386 575592 580372 715554 699096 721490 719541 736264 753779 707255 784893 2128364 2237665 1287809 1086737 634602 623734 754337 748867 767495 783030 783371 787513 900001 899408 5409511 5561973 40.15 70.4 2
10:47:36 2024-01-23 788441 780848 186090 182392 311492 319083 354312 352245 214607 208897 266274 273041 306717 310968 4795454 5097279 7077761 6898461 1330350 1355720 269886 241980 269473 268555 324852 312508 297716 297077 197509 200393 764574 702710 1614821 1613586 413635 408808 573047 573544 711405 697118 718023 719784 739251 754844 708871 786139 2133101 2230417 1304772 1082062 634490 627298 754337 746721 771150 781818 774217 785345 904468 898804 5341643 5543216 40.15 70.4 2
10:47:37 2024-01-23 788375 779368 185890 181811 310184 317853 355130 354770 214387 210067 264750 272693 307646 309762 4795454 5141058 7125037 6893766 1315173 1355757 271088 241604 269698 268742 321680 314443 296699 297077 198439 200044 753530 705222 1627349 1599873 409267 409386 574779 576129 718530 699096 714419 719276 740172 747247 705045 790771 2133101 2247936 1304772 1074085 633699 625505 749385 744495 772248 777181 776098 787076 903214 892880 5322322 5543216 40.15 70.4 2
10:47:38 2024-01-23 792088 779403 186347 180900 312130 317734 355379 355523 211547 209078 265599 271447 305791 310575 4804820 5174463 7153013 6897144 1311485 1352765 269851 240890 268644 268146 322657 312983 295342 297563 197440 200184 767748 704339 1622762 1598738 411153 410544 573084 575161 717585 698106 716492 723504 742527 744973 705181 783799 2137656 2251249 1295495 1069686 635922 627208 748651 749399 769538 775204 774403 790479 897345 890953 5333966 5545324 40.15 70.4 2
10:47:39 2024-01-23 785881 779570 185500 181918 310215 315766 356521 354753 213947 209113 265156 271447 306433 311887 4798876 5174463 7161197 6888812 1305783 1352540 269851 241434 268455 268181 321680 311560 296915 297112 198066 200358 785816 709037 1616482 1595337 409883 405898 568640 572697 713458 691863 713330 724053 740682 745599 709877 786102 2128558 2252882 1309012 1075622 639143 625682 748854 751259 770091 772943 776688 787064 892084 892432 5292128 5543216 40.15 70.4 2
10:47:40 2024-01-23 778335 779733 185491 181631 310255 317922 354348 350894 214316 208897 263974 271447 305756 310309 4798876 5220825 7134362 6874971 1287091 1352540 272660 239365 268833 268181 320410 311560 296706 297811 198625 199696 764574 713853 1598987 1583630 408077 408808 570526 577427 715048 689960 716492 720330 734926 745754 708332 783738 2123828 2261640 1295881 1078872 635922 619009 747261 749932 764543 772943 781135 787064 887043 892468 5368528 5543216 40.15 70.4 2
10:47:41 2024-01-23 782831 780853 185460 180870 310255 315911 355130 352028 214281 207742 265156 271189 304869 310017 4802301 5141246 7076145 6884350 1307747 1355757 270451 239701 268419 271904 323495 309639 297153 297811 198345 199696 757829 713092 1616103 1607025 410499 404541 568911 574428 708391 691372 716492 718521 729841 751739 707793 780917 2118520 2232213 1292050 1090573 636087 619958 753622 749288 763412 776850 778382 777928 886787 896604 5382491 5533837 40.15 70.4 2
10:47:42 2024-01-23 782346 779742 185235 181478 308059 318408 354312 351425 213982 208426 263974 270208 306717 306464 4792922 5100615 7041108 6884350 1319002 1359910 269405 239365 269283 271451 321942 310615 296497 296686 198625 198759 762987 703834 1619086 1604557 411153 405790 571335 571976 708391 696095 716492 717502 736518 748409 701161 779178 2129411 2216689 1313253 1081797 630963 623661 751556 742417 764073 774169 768803 777412 898836 894696 5417994 5544678 40.15 70.4 2
10:47:43 2024-01-23 791706 779477 184711 180943 308305 315947 354029 354020 210921 208391 265156 269316 305756 309069 4783981 5100283 7107179 6906631 1324702 1351769 269628 240108 266141 271785 321906 309639 296951 296937 198625 198898 755843 706363 1654291 1604557 408493 404505 570526 571976 710441 693037 709107 715435 738749 744937 700940 783514 2135500 2241150 1296291 1078872 631552 624472 747261 743205 765125 773044 767637 780217 894581 889732 5353560 5543216 40.15 70.4 2
10:47:44 2024-01-23 788715 777960 184805 180439 308345 317734 355003 351762 210801 208032 263868 271602 304765 306572 4809161 5179905 7125857 6894669 1315243 1354210 268925 239329 267183 271761 318923 311524 296045 296067 198625 197828 762093 703212 1614386 1595337 408203 405862 571469 571976 712376 694509 709070 717502 736250 743996 699835 785587 2132697 2249131 1300531 1069493 631552 622932 744398 741397 765148 770799 767674 783593 894766 887121 5331986 5543216 40.15 70.4 2
10:47:46 2024-01-23 788710 779190 184512 180836 309679 314732 353781 352028 210801 208177 263904 269727 304552 311188 4802301 5191112 7173429 6899108 1310548 1352286 268704 239294 266737 268898 320339 310326 294242 297775 197509 199036 758225 705726 1643327 1595155 409365 405718 566463 570356 710404 689903 709209 719541 737388 745052 704507 781249 2131177 2242743 1280063 1071021 634602 622778 744616 744482 763522 768185 768933 778481 888300 887121 5301447 5532350 40.15 70.4 2
10:47:47 2024-01-23 780838 777501 184215 180524 308275 315766 356008 350293 210507 208391 268561 270517 304552 308307 4802301 5204098 7137253 6875400 1285255 1347624 271018 237851 266737 268898 320330 309639 294856 296937 198066 198414 762987 712830 1598949 1583039 407913 405718 567266 572697 711955 687913 713228 717754 732471 742943 705156 779954 2121832 2266039 1291549 1075798 630651 617185 741946 745010 761208 766319 774478 781403 883299 889637 5343359 5533837 40.15 70.4 2
10:47:48 2024-01-23 783297 779742 184722 179984 310473 314806 355505 350858 210801 206416 263904 269727 304305 310236 4799769 5159347 7098613 6856214 1301122 1348620 268960 238553 267782 267284 319890 312039 293794 296728 197509 198414 759812 707746 1624225 1592889 409231 403864 564791 571976 705179 688488 715305 718446 731609 747279 704864 773124 2117302 2225793 1297881 1083504 632797 616392 748651 741863 755935 769274 771103 773839 884405 891640 5388064 5532350 40.15 70.4 2
10:47:49 2024-01-23 779442 780648 183635 180710 308610 315286 353745 349765 210521 207528 263868 268055 304800 308307 4811680 5130599 7046828 6869034 1313302 1354210 268960 237816 267183 267731 319441 311597 295142 294599 198345 197175 749769 702858 1617353 1604427 409657 403261 568911 571165 706183 693756 714795 714368 733775 745717 697866 774226 2117302 2213183 1298411 1080522 627956 621583 746054 737944 758659 766427 767336 774082 893497 883479 5417994 5543216 40.15 70.4 2
10:47:50 2024-01-23 791398 779742 183666 180269 307308 314483 354502 351438 210178 207349 263833 268055 303881 306464 4802404 5100283 7098016 6908507 1316207 1347624 268142 237851 266965 268520 319890 310936 295836 295128 197509 197621 742183 705726 1623347 1599873 406179 402021 567886 568411 708233 690661 705965 712341 733775 742943 698860 781665 2123601 2231622 1317537 1072737 628399 619082 742283 738111 762441 772076 764302 774547 889669 885440 5330149 5552594 40.15 70.4 2
10:47:51 2024-01-23 790352 777537 184215 179662 307843 315322 351974 351353 210178 207349 268145 270173 303388 305982 4797785 5193701 7153013 6884350 1309612 1354210 269308 237851 265510 267731 318664 312039 292418 296067 197509 197759 764574 702710 1612875 1595155 407334 408006 566940 570005 710404 687767 708089 717898 733738 738749 698385 778286 2123828 2238358 1284216 1066151 630514 619556 740102 736041 760819 765006 765153 776786 889185 882045 5322322 5543216 40.15 70.4 2
10:47:52 2024-01-23 782553 778634 183631 179730 309998 313886 355756 349765 209523 207673 267730 268463 305178 306536 4811680 5198503 7187904 6884792 1296324 1350972 268107 237816 264661 267731 317960 310936 293311 295128 196955 197759 761399 710048 1618300 1587870 406068 405716 564090 569364 707779 684584 706230 715385 730393 738749 701161 776819 2114282 2251141 1296291 1068128 631000 617185 738303 744361 759062 762981 765498 774547 879191 879484 5293903 5543216 40.15 70.4 2
10:47:53 2024-01-23 777230 778639 183631 179537 307334 313886 354002 347697 210507 206382 264383 269351 302931 306536 4797640 5215007 7159783 6856214 1297048 1350366 272246 237081 266737 266091 317035 311377 291761 295169 196816 197759 781239 706735 1646267 1594660 409657 404853 562927 570208 703178 684584 712249 715385 728839 739323 700130 767573 2104342 2220789 1285689 1078985 630551 617001 744088 738526 752157 761872 765387 770969 877901 886493 5388064 5533837 40.15 70.4 2
10:47:54 2024-01-23 779442 779556 182891 179730 306978 312897 354752 348711 209523 206416 267919 266614 302966 306176 4811680 5126271 7022159 6875400 1305848 1350366 268960 237046 265289 266056 318180 310277 294242 293297 197232 196970 766161 709924 1619845 1599487 407913 403707 567229 571497 703178 689267 710690 708162 726365 739323 693909 768701 2114556 2213183 1279328 1078985 625276 614566 743035 734774 751509 766391 765153 771555 884501 884614 5406902 5543216 40.15 70.4 2
10:47:55 2024-01-23 788525 779747 183049 179503 306380 313886 351618 349478 209523 206347 267955 267647 302966 306428 4811680 5101422 7079909 6903108 1328501 1352286 268929 237781 263851 266091 318923 309292 294528 294229 196955 197415 761399 702323 1637256 1607854 407334 402566 565330 567171 703178 687509 704034 708309 731737 740952 695809 774301 2117565 2219848 1285689 1077304 625276 617735 742618 735945 758121 766355 760121 770969 885546 880322 5337677 5543216 40.15 70.4 2
10:47:56 2024-01-23 788375 777537 183097 179129 306987 314842 351636 348711 209523 206382 263677 268497 302931 305171 4811680 5178065 7130936 6893729 1309538 1350366 269308 237274 263886 266056 315788 311156 291761 293662 197191 196935 757405 702323 1606316 1595155 406179 404706 566134 568383 707241 687913 705110 710100 728547 729841 693909 774375 2119072 2231358 1294170 1060077 625276 617185 735027 735332 755935 762847 759581 776074 882779 877449 5322131 5533837 40.15 70.4 2
10:47:57 2024-01-23 787035 777537 182887 179091 306982 311693 354002 349765 209196 206382 264086 266869 303378 306212 4818666 5193101 7182781 6884073 1302053 1348769 268552 237046 263815 266091 316708 309986 292170 297198 195770 197621 784358 706735 1614478 1590400 405492 403136 561295 565275 702216 682643 703887 713787 728839 730093 696519 774413 2119890 2228537 1298411 1064666 628852 617790 737642 737944 756508 757414 762940 773636 877997 878070 5288233 5533837 40.15 70.4 2
10:47:58 2024-01-23 778889 777827 183049 178882 306982 312897 351902 345538 209196 206347 261788 267647 307644 306392 4802315 5209461 7130936 6865593 1285255 1346537 268142 235914 263851 266216 318974 309730 291965 293559 196224 197038 766359 712830 1597338 1580827 404307 403707 562927 569548 704316 681887 706909 712341 723106 729985 694968 770210 2110766 2241359 1282887 1069686 625276 611367 733986 737944 752193 757450 767336 773278 873843 874068 5325732 5533837 40.15 70.4 2
10:47:59 2024-01-23 776674 779477 183049 178535 306987 311948 351902 346580 209209 205706 263677 267682 304143 306464 4811680 5205628 7106386 6849711 1296483 1350366 268552 235949 265298 264181 319425 309256 290538 295379 195913 197038 796227 708395 1648842 1592665 407334 401428 560537 566549 698702 681491 707193 710321 724717 737136 697829 766762 2104566 2213183 1281449 1078985 627956 613619 741229 737944 748844 762847 764506 765290 873458 881386 5380371 5533837 40.15 70.4 2
10:48:00 2024-01-23 779169 778634 181824 179378 306088 314030 351938 348879 208869 205706 263305 266800 302931 303566 4802404 5132649 7022457 6874971 1313302 1347661 268679 236104 265262 264216 319425 308202 291401 292299 197160 196047 748253 703330 1593965 1601010 406179 401428 563522 565963 699917 685858 706150 707305 721855 738749 688930 764743 2111281 2201197 1294170 1075798 621727 615438 740176 728949 749956 763925 756241 764711 884299 874104 5416321 5543216 40.15 70.4 2
10:48:01 2024-01-23 789501 777537 182440 178569 306550 311948 351672 349237 208219 205740 264086 265990 307212 307067 4808248 5111968 7123977 6908545 1316207 1348360 268679 238518 265195 265914 318560 308202 292170 291818 196188 196750 762987 703834 1612117 1595337 402666 400861 564527 563643 701221 682845 699884 704197 727806 730057 690960 772173 2111552 2218685 1281449 1066189 621727 614566 733986 730995 755935 763925 760262 769836 882573 875571 5331550 5543216 40.15 70.4 2
10:48:02 2024-01-23 788715 776296 182470 177935 306982 311948 349747 347697 208219 205706 263305 268089 303807 306436 4811680 5198503 7125037 6888801 1307520 1350653 266621 236104 265456 264322 318074 308892 290026 294158 195567 196388 767748 701709 1612874 1590627 403318 403707 561295 563956 701224 682159 698871 710284 721296 729245 691941 768155 2115178 2228458 1296291 1058880 624831 613330 732792 732586 753260 755103 755566 769280 877280 872954 5329745 5533837 40.15 70.4 2
10:48:03 2024-01-23 781654 777537 182147 178890 306987 311002 351902 347102 207536 206382 261752 266834 303503 305243 4797636 5193008 7193032 6859747 1289555 1351340 269272 235445 264706 265099 317625 308166 290502 292023 195257 195878 756638 709774 1607214 1580259 402162 401428 559310 565312 701221 679189 699698 706267 719426 728183 692932 769285 2103788 2239253 1293715 1066610 625001 609154 732273 736898 751620 756772 764333 769252 870680 872991 5306948 5543216 40.15 70.4 2
10:48:04 2024-01-23 778615 778814 182273 177969 306987 312845 351618 346580 208869 204748 261752 266800 303503 306428 4811680 5186012 7098613 6868722 1303774 1346591 267620 235480 265081 263847 318038 306288 290401 293120 195090 196218 785816 707746 1599965 1592889 403522 396849 559347 564876 695633 678782 700894 702061 719426 734260 691941 764477 2098763 2206986 1275088 1078985 623498 608688 738170 733697 747288 761771 762397 762150 873843 874068 5370966 5533837 40.15 70.4 2
10:48:05 2024-01-23 778720 778630 181575 178215 305115 312641 349747 345312 208184 205066 261752 266025 303503 304562 4814185 5133601 7042613 6899362 1326600 1352727 265945 235445 265237 263005 317783 306325 290608 291925 195126 195301 745882 700314 1607307 1602148 403882 399166 559743 562572 696195 680709 699386 701033 724717 734586 688930 764201 2104697 2204237 1268552 1071210 621727 614131 737812 729373 749862 757486 753678 764510 879841 876257 5350388 5539262 40.15 70.4 2
10:48:06 2024-01-23 787958 778378 180741 178254 303896 311474 349465 346059 206925 206061 261680 265184 303503 305690 4808061 5175980 7121956 6904934 1309528 1349729 267361 235551 264706 264032 315838 308311 290608 290665 195780 195132 736038 700314 1615829 1590627 401099 402208 562890 562756 701221 682643 698888 705022 723692 726029 685863 765359 2108280 2216419 1281449 1058880 619926 611889 730819 728724 749956 756674 755827 768160 879993 865487 5329992 5552594 40.15 70.4 2
10:48:07 2024-01-23 786207 777542 181571 177930 305692 309989 350804 347382 207536 205386 261716 265990 303290 306500 4817620 5217213 7187983 6904656 1303774 1348317 265909 235445 264483 263768 315874 306505 288882 293071 194226 196184 797318 703713 1615745 1586117 402484 400295 556547 562357 698207 677785 698613 708309 723692 729795 691941 765396 2115432 2228833 1294170 1063411 624387 612792 731755 733798 751055 754835 755095 765327 873843 870420 5276652 5529890 40.15 70.4 2
10:48:08 2024-01-23 779174 777542 181611 177654 306088 310748 350275 343502 207571 205528 261414 266025 301414 304528 4817620 5239549 7140821 6879688 1292545 1346591 267138 234625 263008 262778 315838 308021 291230 291374 193894 195844 753464 705222 1680554 1592128 404741 400013 556547 563956 694682 675796 700967 705231 718410 730418 691450 760202 2098994 2208441 1281449 1072737 623498 607363 734907 731549 744194 755368 756204 761720 868145 875498 5388064 5533837 40.15 70.4 2
10:48:09 2024-01-23 777331 778925 180711 177447 305187 310024 350522 345019 206615 208596 261716 266157 303503 304278 4811417 5144304 7053925 6879574 1309538 1351652 266870 233902 267181 262778 315838 307858 291234 289273 195745 197849 783288 698313 1601657 1602148 403882 396885 559743 561162 692085 680709 699884 701101 722120 730418 682850 762875 2098539 2194743 1275909 1069686 619926 610988 734907 726659 749922 756203 748965 760023 877938 874225 5395772 5533837 40.15 70.4 2
10:48:10 2024-01-23 790399 778555 180676 178764 304682 310713 349465 346353 206247 204748 261644 266157 303077 304552 4811792 5141095 7103016 6886069 1311485 1348880 266682 234427 263882 263996 315838 305463 289726 288869 194817 197884 764574 700838 1604810 1589498 400816 400295 558731 561162 699198 679745 697398 703662 722178 725521 683852 763931 2114199 2219362 1281449 1055799 619926 610520 727824 727396 747288 752706 751463 764168 873224 865415 5333852 5543216 40.15 70.4 2
10:48:11 2024-01-23 782757 776987 180745 177252 305120 308151 350840 345019 206712 205032 261203 270007 301132 305193 4821059 5216937 7190547 6895502 1298181 1346537 266087 234614 263070 262778 315838 305499 288812 290665 193352 195809 764238 705726 1609578 1586117 399895 396885 554475 560764 696725 672754 693825 705460 717830 727573 689981 765125 2098279 2222513 1275088 1060387 623028 608258 728586 731100 749413 752706 754565 765092 865963 865379 5284229 5543216 40.15 70.4 2
10:48:12 2024-01-23 776777 777537 180745 177100 305858 309519 348693 345442 208039 208162 260872 265771 301698 305746 4822177 5237398 7124755 6870912 1294634 1346537 266211 234357 264519 261140 315838 305750 289401 290758 193859 195098 776323 705726 1599965 1586117 402666 396813 554475 562756 692001 672791 698563 700043 712174 730345 689944 756102 2096011 2203963 1272967 1074318 621727 607548 733867 729410 741276 752945 755095 757793 866232 874225 5381387 5539262 40.15 70.4 2
10:48:13 2024-01-23 778335 777533 180288 177375 303054 311002 347643 345931 206959 208489 261423 269972 301591 301759 4831650 5141133 7072000 6893729 1322801 1348397 264247 234065 263959 261757 315838 304982 290910 289607 193894 194658 756638 697814 1620421 1602148 401419 396146 556547 558672 691510 676274 694812 698619 720517 729795 682850 760633 2097008 2194569 1286293 1066189 617709 610573 732828 726659 746229 754572 744537 758368 875083 865451 5344788 5535313 40.15 70.4 2
10:48:14 2024-01-23 786681 776983 180391 177375 303267 310060 347572 343502 206395 205066 260836 265598 302369 303395 4831650 5161308 7103204 6897144 1311485 1346500 265236 233344 261734 262813 314292 305069 288847 288939 194473 197778 764574 698324 1610571 1589498 399221 399166 558519 559573 696232 678782 693788 700604 717360 721408 682721 763998 2102293 2219252 1275088 1053937 616344 603911 724699 723467 743895 752706 748687 763966 873843 865122 5323938 5539262 40.15 70.4 2
10:48:15 2024-01-23 787595 774888 180559 178517 305191 309542 347643 345277 206247 208197 260031 266157 300534 305243 4826368 5215136 7162436 6889497 1292620 1340861 264459 233902 261180 261835 313993 304568 287936 290153 192672 194928 758298 704719 1629737 1583868 399789 396813 549851 558708 693173 672468 691711 701070 716008 721440 686871 762183 2094522 2222402 1272967 1059633 621727 606901 726793 728452 744877 748436 752606 764944 864649 866382 5273486 5533837 40.15 70.4 2
10:48:16 2024-01-23 774567 777542 180676 180426 304646 308825 347328 343015 206925 207945 260548 266985 301947 306218 4832339 5196664 7097841 6866008 1294597 1345509 265471 233635 263586 260343 315394 304604 288865 289748 193247 197849 767748 707240 1600333 1584992 401419 395553 550117 560367 689515 672468 697894 699115 714537 726101 685899 755799 2086479 2200838 1266607 1072737 619963 605618 731792 728724 738685 752706 752235 755767 864649 869806 5380371 5533837 40.15 70.4 2
10:48:17 2024-01-23 777230 778929 179537 177637 302089 308151 347643 343015 206712 205688 260329 266131 301379 302652 4816942 5131705 7037064 6888812 1314274 1344529 264318 236883 263215 260923 314950 306005 290105 288834 193824 197466 751877 697316 1599684 1601978 400177 394996 555724 556196 688051 673778 691747 696076 717324 724722 682721 758400 2098763 2191631 1286293 1066189 615951 608258 730930 724566 744606 754835 744831 755468 873224 865451 5345339 5544781 40.15 70.4 2
10:48:18 2024-01-23 786208 775345 180181 180391 301571 309051 346527 345822 206327 205400 259526 267807 301274 304052 4829923 5207802 7123329 6893729 1305645 1344315 264019 233344 261662 261140 314065 305284 288572 288869 193247 195550 787482 699712 1606726 1586117 399789 396741 553314 556159 693969 672945 689641 701101 712174 721296 684662 759897 2100487 2213183 1287809 1058528 619032 608842 726756 726623 742133 746581 746947 762761 864899 865086 5292326 5536301 40.15 70.4 2
10:48:19 2024-01-23 770037 775272 180361 180311 303226 308081 348897 344701 206442 206267 259233 266273 300571 304700 4820387 5247023 7136840 6849711 1284339 1343982 265200 236538 263178 261105 312055 304283 288865 288799 193212 195825 767748 704844 1666748 1584755 400141 395553 552530 559067 689026 671515 697361 699611 713453 726546 683816 753729 2092683 2200838 1266607 1069686 619474 605399 728858 727691 737508 748328 751389 755729 862165 865379 5388064 5524458 40.15 70.4 2
10:48:20 2024-01-23 776893 777965 179912 178271 301990 310090 350348 345237 206615 205435 259633 264644 301238 302187 4820387 5141597 7043186 6878171 1322770 1346500 262336 237109 261265 260308 315394 302683 288775 288535 193212 195550 752869 697316 1632999 1599873 400073 393708 554011 554517 689026 673423 689604 692982 712174 727578 680713 756102 2092460 2198065 1295881 1064666 615463 608842 728858 722371 743025 753770 745970 755767 868723 864470 5340969 5541742 40.15 70.4 2
10:48:21 2024-01-23 783710 776401 179503 178522 301144 311518 348614 344738 205755 205435 259015 267056 300535 303469 4827945 5200868 7154725 6899108 1302053 1342612 262738 234409 261554 260923 313921 304533 287927 288763 192907 195550 785816 700314 1618037 1585882 398937 396784 552138 555766 690983 671515 690559 700604 715550 721390 682721 756139 2096011 2206715 1285689 1055402 617709 605069 724699 725593 743025 743946 748099 755393 863965 861319 5293874 5533837 40.15 70.4 2
10:48:22 2024-01-23 777230 775268 180184 178013 302941 310309 347465 342834 206075 205435 259051 266202 301188 304700 4811417 5231539 7123443 6852114 1283537 1344518 263983 236300 263215 260092 312968 305243 288332 291011 192433 195276 785816 703713 1599834 1581381 401257 395517 551747 557845 688051 669614 695463 698619 711401 721332 683691 748179 2091195 2200838 1266607 1066610 617746 604757 726756 724529 735534 745029 747021 754974 860872 866382 5378645 5526625 40.15 70.4 2
10:48:23 2024-01-23 777221 779405 179899 178331 302733 308198 347186 342906 205898 205111 259597 264168 301238 303296 4821059 5154676 7028848 6865593 1304013 1349135 264388 236228 261590 260273 313480 302647 288599 288558 193653 194694 751877 698313 1620771 1599873 400358 393155 553193 554517 687040 673742 691674 692982 715550 725521 676206 755007 2085034 2182424 1285689 1065686 617607 606687 728858 719504 740167 748364 745641 753543 870680 866382 5405205 5533837 40.15 70.4 2
10:48:24 2024-01-23 791923 779378 179654 178271 301250 310419 347875 344883 206041 205435 258181 265386 299659 302083 4821059 5189328 7164918 6874971 1303736 1343027 263395 236704 260710 260308 312749 304983 287234 287888 192602 195276 748703 698313 1603805 1586117 398088 394925 552138 553698 690004 669614 689576 699115 715043 717102 681716 755501 2092460 2206913 1283569 1056757 619399 607117 724186 722407 740668 745218 745551 757384 863425 856438 5303293 5525471 40.15 70.4 2
10:48:25 2024-01-23 777886 778784 179899 177514 302163 309542 347875 342762 206505 203787 259379 265421 299276 304773 4819602 5170650 7093058 6866008 1301122 1346464 263948 236300 260710 259514 315350 301480 288368 288535 191960 195276 766491 707746 1593505 1583630 398088 391980 550045 558672 685762 671515 690693 691390 707174 721629 677680 748877 2083385 2193186 1276390 1071021 611840 600027 725727 719504 735534 748400 749182 754117 864037 863828 5380371 5531094 40.15 70.4 2
10:48:26 2024-01-23 783182 777391 179435 177759 301250 310419 345840 342870 205435 204430 259415 263904 298541 302756 4818365 5108120 7069824 6899108 1317127 1344937 263176 236466 259104 259549 313444 300811 288775 288883 192567 194694 785816 700314 1600914 1586117 395834 391980 550081 555498 689026 672468 686528 691881 710862 718388 674700 759113 2093034 2203963 1266607 1057094 611585 602724 721684 718484 743140 747601 745970 757384 864972 859695 5334394 5546996 40.15 70.4 2
10:48:27 2024-01-23 787813 776605 179805 177647 303124 306717 346600 344846 205258 205435 258107 264494 299556 302432 4832174 5187146 7133761 6866008 1283188 1344937 264459 236264 259941 259514 311073 302435 287522 288883 191960 194962 785816 707746 1578337 1574370 398654 394369 550305 557845 688051 668593 691183 696076 702894 718147 678750 746588 2083385 2194743 1262366 1061898 613591 598299 722613 720293 733940 743642 747021 754080 857116 856438 5383986 5540581 40.15 70.4 2
10:48:28 2024-01-23 777115 776805 179242 177772 301673 308524 348367 342244 205538 204716 258324 264344 298994 300185 4809161 5137459 7023797 6865593 1311519 1346464 263074 236228 261554 259084 312933 302151 287927 288797 192263 194150 787482 696320 1637626 1599873 398654 391359 552138 553536 683984 670564 688595 691881 714537 721296 676721 754686 2091195 2185523 1234975 1064779 612455 605399 724699 719504 738649 748328 741062 753692 865876 856438 5335916 5542719 40.15 70.4 2
10:48:29 2024-01-23 789848 777502 179370 177195 302129 310419 346647 343015 205184 204716 258359 266082 299064 303703 4811455 5211553 7140821 6884350 1302053 1345049 262336 236336 259906 259514 311225 301480 286831 287862 191826 195139 734419 703713 1621581 1583039 396959 392843 548982 553536 688051 665652 686565 696040 709320 718483 681753 753241 2089708 2213183 1264486 1054086 615349 603650 719638 721860 736332 743642 746502 755729 856474 857266 5295522 5537250 40.15 70.4 2
10:48:30 2024-01-23 774562 774957 179543 177274 303068 308561 344377 340873 206213 204572 257564 264538 300466 301440 4827945 5231849 7117317 6846835 1283500 1340898 262773 233029 261590 259084 310819 304594 286678 288797 191390 194694 780819 703834 1628685 1582505 399221 391634 548982 554517 682982 665652 690656 692945 703196 721296 680787 746353 2080534 2191631 1260246 1067893 615074 601253 726241 722371 733821 745745 744537 749085 855869 864507 5394761 5533293 40.15 70.4 2
10:48:31 2024-01-23 776851 776773 178267 177763 299496 306608 345450 341906 205332 204037 258217 263685 299730 300907 4819602 5139977 7022457 6868684 1319031 1344518 261135 236264 259941 257970 312055 302724 287149 288355 191826 194150 750885 695822 1628924 1595337 396959 392312 550575 552751 682982 669140 686565 689921 711401 720330 674736 753003 2089820 2185523 1289384 1062387 611585 604757 723673 718484 738068 746151 739411 746592 864002 860730 5345015 5546682 40.15 70.4 2
10:48:32 2024-01-23 786651 777156 179117 177266 299563 309542 345913 342460 205298 204788 257890 264714 297710 300842 4832916 5209684 7167311 6884350 1300155 1336985 261135 236264 258818 259118 311510 301516 286311 292573 190753 195003 763536 704719 1609750 1576897 395834 391944 547431 553536 687077 663664 684505 692945 703160 716457 679749 754686 2085256 2213536 1289384 1054086 615074 600064 719127 720293 738068 743642 746502 751069 855198 858304 5286361 5527817 40.15 70.4 2
10:48:33 2024-01-23 774557 777156 179186 176774 301357 306933 344634 341102 205332 203608 257890 264344 298648 303186 4821059 5170650 7062471 6865593 1300193 1339946 262336 233142 259504 257970 312968 305203 287117 288761 191054 195015 784150 705726 1600010 1583630 396959 390739 551747 555337 681981 667648 689576 687932 705882 717102 673501 745787 2077466 2185251 1299872 1066302 608357 600138 721684 716413 731709 746151 745141 751707 862161 861376 5392313 5539690 40.15 70.4 2
10:48:34 2024-01-23 782516 775227 178373 176779 302070 308669 344828 343015 204298 204142 258395 263132 298805 301431 4832452 5118828 7062733 6884350 1320880 1343027 261970 233357 257908 257970 312019 301759 287522 287656 191355 194150 751877 698313 1600862 1585882 394347 392312 552138 553536 685547 669614 682527 688944 703196 716457 673501 754686 2091195 2200838 1260246 1054086 609772 600064 718617 715362 738068 744859 743513 755017 865232 854665 5318587 5546682 40.15 70.4 2
10:48:35 2024-01-23 787595 774547 179224 175960 301805 306572 345424 342979 204230 204285 257348 263434 300420 301440 4836364 5202596 7170740 6875400 1283188 1344937 262738 233029 257908 258723 311409 300776 286629 287949 191355 194150 767748 707240 1598213 1571431 394714 391944 549796 554553 687564 664203 686602 691881 704384 712354 676684 746956 2080534 2213183 1286594 1057094 611403 595974 717599 719504 734007 743987 748576 755012 852851 857157 5356970 5532350 40.15 70.4 2
10:48:36 2024-01-23 779399 777528 179079 176664 302854 306825 346402 341870 204264 204142 257712 261283 298334 302511 4821059 5157375 7052551 6856214 1299111 1339909 262773 232702 259104 262532 310819 302240 287522 287140 191222 194014 756638 701820 1591569 1586117 396677 392312 552138 552917 682781 669614 689085 687932 703124 718483 671556 746707 2080534 2176303 1260246 1066189 607923 598588 720535 713787 731923 747270 743513 749602 862055 860913 5418984 5533837 40.15 70.4 2
10:48:37 2024-01-23 786129 777166 178271 176779 299488 306933 345668 343015 203991 204824 256772 261528 298367 300549 4823550 5146646 7078410 6887658 1309612 1336985 261135 232702 257908 258723 309626 304987 287117 286700 191355 193708 758225 696822 1611302 1584992 394119 391669 550575 552751 687040 669104 682491 690900 703160 711744 671593 751324 2086739 2202399 1262366 1049594 607923 599180 716464 716366 737186 742934 740335 752859 860762 854175 5306875 5524458 40.15 70.4 2
10:48:38 2024-01-23 786204 777156 178058 176531 302211 304600 345913 342064 204161 204285 256341 263132 297502 301230 4811417 5217116 7123443 6856653 1279768 1343027 262773 232013 258377 257970 308292 300565 286289 287544 191054 193607 747116 704339 1595671 1574370 396959 391944 547431 552880 682781 664203 688595 690917 703849 716457 674223 744277 2077466 2191872 1285052 1061741 612455 596048 721610 719320 730291 738613 742283 748534 852210 857632 5376907 5524458 40.15 70.4 2
10:48:39 2024-01-23 780556 775268 178062 176531 301430 306141 346819 341102 204264 203643 256772 262363 297988 297234 4832452 5141133 7013244 6865593 1305923 1347954 261170 231692 259504 258854 310131 304987 285401 286262 191390 193348 784150 695327 1607847 1595337 396677 391205 548594 551186 680810 665688 684019 686921 707211 716562 673024 745824 2083775 2175937 1267602 1060387 609225 603039 722673 716366 733711 745146 737102 747431 860689 857084 5345339 5546682 40.15 70.4 2
10:48:40 2024-01-23 784209 775231 181270 176531 299973 306681 344683 341906 204264 203678 256807 264379 297222 302083 4825251 5213327 7135195 6874971 1302053 1342575 260736 232538 258089 262496 308292 300811 284494 287252 191054 193572 743942 697316 1625926 1581381 394420 392312 545813 550406 682982 664203 680484 690953 703196 712354 672722 751054 2086739 2200838 1275088 1053740 613153 601105 718544 718410 735867 737405 739280 750907 855345 854780 5293874 5533837 40.15 70.4 2
10:48:41 2024-01-23 777773 775268 178058 176039 301357 306609 345668 338820 204298 203073 256341 264525 297924 302411 4826028 5235585 7104524 6846835 1287160 1344518 261135 232049 259504 258854 311188 305023 284880 287981 190452 194014 764852 705222 1633204 1580783 396396 391205 545813 552751 679846 662321 686602 689432 702358 716457 674223 742088 2074608 2182424 1285052 1066372 612714 595777 721684 718410 728812 741130 742088 745723 850366 857266 5373922 5522958 40.15 70.4 2
10:48:42 2024-01-23 776224 775304 179494 176730 297685 306933 344937 338820 204298 203003 256906 262110 297953 301230 4823550 5137573 7050434 6874971 1320830 1343027 259545 232702 257872 258854 310166 300906 285552 286942 190718 193607 785816 697316 1627964 1592616 394119 390102 548206 549554 680810 664675 678484 683866 703160 712426 671593 746919 2074473 2190312 1256005 1060114 608357 599364 718071 714331 735309 743496 737102 749602 857116 852327 5328164 5539262 40.15 70.4 2
10:48:43 2024-01-23 786476 776893 178024 175793 299078 306933 342925 341906 203630 203738 255947 262328 298032 300842 4830437 5217101 7153013 6884350 1300193 1336985 259545 232538 257295 259582 308896 302124 284060 287949 190187 193607 728071 701709 1614186 1576897 393488 391205 541067 549554 682781 661383 680748 690900 705382 711279 673710 746919 2080423 2207377 1253885 1053012 611840 599622 715992 717319 733674 738740 741392 750483 850439 847388 5286361 5533837 40.15 70.4 2
10:48:44 2024-01-23 775948 776614 177777 176153 300470 305566 344937 338855 204088 202189 256556 262294 296119 301900 4811455 5190799 7082742 6856214 1296483 1337649 260736 231850 257475 258672 310131 301161 284530 287140 190118 193607 758298 705726 1597101 1580259 394714 389826 544201 551968 677922 661383 682007 685391 700230 717274 673501 744393 2076100 2182495 1260246 1072861 609982 596158 719601 715215 730365 739242 742153 743112 851754 857266 5369226 5531094 40.15 70.4 2
10:48:45 2024-01-23 777256 776978 181255 176276 297230 306933 344670 338784 204230 202542 255982 261528 297924 300695 4826992 5118955 7060486 6884350 1320918 1342575 259114 232538 257295 258854 310601 301161 285401 286378 190153 192897 771407 698716 1623968 1591758 393488 390102 547431 548740 680328 663700 680748 682900 706382 712354 669582 749450 2088914 2194664 1282887 1057094 606626 599622 716501 712810 735090 742934 737176 744698 855905 852855 5349719 5544678 40.15 70.4 2
10:48:46 2024-01-23 786476 774683 177811 175793 298624 306234 342370 341906 203596 203109 255947 262110 297996 303484 4836364 5220825 7162338 6884350 1298299 1343982 261815 232013 256718 259400 308222 300870 284312 287949 189520 193607 726484 703713 1599951 1576897 392376 391205 541031 550369 682781 660447 680264 688673 702285 710171 673317 749523 2085899 2210230 1282887 1047620 610966 597426 714466 717355 733301 738237 739973 745497 848518 850334 5288164 5544767 40.15 70.4 2
10:48:47 2024-01-23 775026 775268 177777 175793 299287 305424 342997 340323 203630 202365 256772 261528 296189 302083 4832916 5179476 7078410 6860696 1294634 1346963 260736 231977 257295 258093 310131 300948 284494 286700 190118 193572 761575 705726 1598299 1581381 394155 387871 546657 552751 677922 662321 682292 681863 698182 712138 670750 745613 2075288 2182491 1269893 1067968 606626 593412 719090 711141 727778 739458 741062 743947 852814 854098 5383909 5543216 40.15 70.4 2
10:48:48 2024-01-23 781951 775304 181351 175788 299582 305890 342406 341942 202965 202719 256488 260695 298104 300234 4818483 5127827 7062546 6893729 1311485 1341120 260338 232013 255143 258854 308257 300948 285401 285423 190153 192388 774684 698313 1612377 1583868 391123 390102 547431 550406 681813 664443 679296 682863 702066 711328 669493 749894 2083385 2194854 1253885 1050736 602765 597886 712944 710284 733439 738757 736428 744477 855832 848150 5323938 5543216 40.15 70.4 2
10:48:49 2024-01-23 786467 775304 177811 175193 301430 304494 342925 340358 202931 203003 255161 261493 296119 300595 4832452 5187183 7177663 6874971 1290774 1342073 259579 232013 255894 258854 307290 301161 284592 286262 188959 193267 779153 705726 1590373 1567677 391160 390653 541031 551577 681813 659009 680264 688017 701106 709247 673280 746362 2080000 2210230 1269893 1053261 609225 592391 711932 715398 728848 738849 740098 745755 846262 846087 5306948 5529890 40.15 70.4 2
10:48:50 2024-01-23 775948 775345 181418 175188 298624 304030 342997 339259 203455 202684 255982 259865 295671 301193 4826992 5170764 7042501 6856214 1296597 1342073 260736 230573 256718 258491 307290 299210 285490 284716 189986 192353 759812 699813 1600323 1586117 394119 387907 547431 550406 676927 662727 685129 684565 703173 714933 667117 740836 2078519 2166893 1278555 1061441 603182 596231 717599 708774 727860 738036 735043 742056 854624 852182 5408588 5535313 40.15 70.4 2
10:48:51 2024-01-23 787035 775044 181022 175788 297226 304958 342731 340873 202965 203109 255161 260297 298032 299315 4823550 5159777 7087735 6888812 1306808 1340824 260122 231069 255108 259400 307720 300845 285365 284916 189853 192353 751877 696320 1602310 1581381 389948 390102 547044 548776 681813 664092 677070 684565 701111 708855 667592 746399 2080000 2193022 1280721 1046996 603182 596231 710344 709240 730602 736054 735080 742347 855859 847551 5318550 5535313 40.15 70.4 2
10:48:52 2024-01-23 787326 774136 181128 175188 300895 302999 342961 339570 202931 203038 255125 261093 297658 300234 4825289 5213410 7173429 6864452 1281355 1343138 261135 230573 255894 258854 306292 301161 283626 284831 189853 192388 780819 706230 1577577 1567677 393855 391205 541104 551968 680626 660153 685129 686775 698698 711401 669472 740798 2077040 2185523 1251764 1054300 607490 593998 714466 713266 724690 734577 737886 743209 846802 847424 5370966 5525947 40.15 70.4 2
10:48:53 2024-01-23 778441 776992 181022 175494 298133 302714 342997 337728 202999 202401 255161 259504 296844 297270 4826992 5156712 7018199 6856214 1302098 1345472 260667 230502 257475 258022 309588 300663 283912 284450 190718 191376 743942 696320 1602051 1594935 394361 387799 545610 548977 677362 664055 681159 684116 703133 712138 668066 743484 2080000 2167083 1277208 1058715 606762 596893 716546 710284 728812 737127 734069 739802 856670 847388 5343474 5533837 40.15 70.4 2
10:48:54 2024-01-23 783538 775227 178990 175718 297685 305531 342334 338748 202931 202330 254865 262294 296978 300197 4811417 5207802 7130936 6875400 1302839 1343027 259475 231220 255859 258057 305829 301635 282691 284552 189485 191713 769768 695823 1600064 1581381 391676 390950 544450 548587 681266 660263 678108 686738 702102 707247 668378 742959 2080423 2191631 1268727 1050249 608684 597923 712944 710602 730921 734889 732881 744207 848000 848150 5301447 5533837 40.15 70.4 2
10:48:55 2024-01-23 779447 775008 181267 175193 297650 304672 342961 336675 203596 202154 254733 261528 297432 300410 4830475 5244984 7117317 6840225 1288931 1336985 259510 230537 257440 257012 306327 300948 281949 285316 188959 192318 739180 703330 1600413 1576897 394105 387583 542871 550543 676437 657821 684153 686063 699119 713416 669362 737111 2068194 2176303 1274224 1061441 607923 591518 715531 712725 725237 736654 737176 737667 846262 847424 5388064 5533837 40.15 70.4 2
10:48:56 2024-01-23 775026 774888 180631 175249 297969 304422 342997 337975 203246 201695 255125 260444 297295 297451 4830437 5154676 7041108 6874971 1317147 1343982 262932 231220 257191 257228 309579 297275 283635 284445 188959 192318 780194 693840 1609353 1599487 394136 387475 545998 547418 676437 660263 677107 681546 701570 713416 665547 740960 2075562 2179431 1279328 1053825 602969 597076 714429 710451 728812 737127 728581 739922 852961 851010 5331550 5533837 40.15 70.4 2
10:48:57 2024-01-23 782581 774095 180702 175442 297973 305854 341576 338784 202897 202330 254733 261493 294984 300367 4839816 5223903 7149627 6884350 1302053 1344093 258684 231354 255823 257805 307005 300699 281834 285316 188959 191747 773865 698313 1608100 1583353 393013 387402 542523 547418 677739 658715 676108 686328 701038 709393 669546 743251 2082517 2193186 1266607 1048066 606514 597003 711243 711177 728848 729534 732844 742056 845967 846318 5282582 5533837 40.15 70.4 2
10:48:58 2024-01-23 776740 774683 180991 175197 297757 303745 341816 336168 203421 201344 254733 261059 295380 299447 4832916 5222457 7089261 6850033 1294634 1341120 259295 230144 255143 257048 308186 297527 282726 284831 188855 192353 737593 706363 1615330 1583039 393294 386385 542907 548520 673524 658247 678627 681693 696720 711207 667579 739028 2068194 2174759 1269893 1064704 604099 588944 715531 710284 724140 737175 737176 738693 847463 847352 5369226 5524458 40.15 70.4 2
10:48:59 2024-01-23 775026 776365 180698 175214 297759 304564 340820 336675 202931 201379 255125 259865 297014 300493 4850170 5118955 7057226 6884792 1320880 1343027 257931 231220 255072 257263 307720 297563 283081 283688 189485 191469 782484 699831 1606978 1589833 391059 387001 545647 547418 677399 661705 674743 680727 700193 708391 665476 744342 2074086 2183973 1276390 1050717 602434 594508 710418 706231 728848 735880 731803 740928 850512 845050 5322322 5533837 40.15 70.4 2
10:49:00 2024-01-23 786204 772970 180955 174604 297200 303995 340269 338784 202583 202330 254342 259865 296107 301157 4839252 5224658 7163211 6875400 1300155 1340168 260345 230537 255037 257263 306292 297239 281830 285102 189611 192342 733269 703330 1598475 1576284 391059 387583 541334 547418 677176 654983 673308 681826 698203 707775 669270 742014 2074086 2201197 1276390 1047324 606626 593777 709411 710602 728295 733766 735043 742163 842526 843226 5286316 5532350 40.15 70.4 2
10:49:02 2024-01-23 773427 774141 180947 174474 296953 303035 342093 337455 204312 200467 255125 259650 295190 300234 4836364 5196596 7089261 6859534 1294634 1341120 259510 229751 255072 256832 306755 296331 283391 283338 190684 191736 750885 703364 1605137 1583353 392174 387547 546035 548520 675476 660447 680264 677767 695934 709284 663303 736586 2068194 2167083 1263396 1060387 600721 585559 712438 705121 720417 738327 732881 736585 850512 849952 5408588 5533837 40.15 70.4 2
10:49:03 2024-01-23 783979 775268 180662 174639 297973 302754 340784 339523 205651 202048 255090 259073 295878 297523 4832916 5146646 7089261 6893729 1305838 1336949 258000 230144 254289 258022 308488 297207 283564 283095 191088 190970 750488 696822 1596293 1583353 389948 387655 545647 545005 678402 660447 673308 681472 698110 703232 663810 740960 2077583 2191872 1276390 1044760 600969 592792 707365 705158 726747 730445 728544 743149 850476 841788 5307026 5539262 40.15 70.4 2
10:49:04 2024-01-23 787599 774100 180662 174604 297757 301620 342093 337728 201710 202330 258778 259865 295155 297270 4832188 5224386 7165787 6875400 1283188 1340168 259295 229992 254289 257557 306717 299029 282444 283524 190684 191538 764852 706363 1583919 1567337 389948 387619 542175 547116 678402 654610 679137 682661 694150 703268 665620 738464 2068194 2200838 1275529 1051089 603182 585947 708210 709780 723591 727851 737176 742056 842956 845086 5335125 5533837 40.15 70.4 2
10:49:05 2024-01-23 773891 774100 180824 174079 297843 302574 341816 336746 202303 201379 255125 258284 296719 300197 4821807 5181447 7042314 6865593 1296483 1342073 259510 229896 257771 256585 309433 297167 283017 283593 188821 191538 750092 704339 1584483 1583353 392738 387109 541067 547116 673561 660300 679296 676698 695242 707392 662068 734978 2068194 2164010 1263396 1059633 599860 590291 712438 703589 719628 736764 731766 736743 848036 848150 5408588 5533560 40.15 70.4 2
10:49:06 2024-01-23 784246 775304 180496 174321 297973 304304 340508 338784 205473 201695 258815 258065 296560 297451 4832916 5139335 7065361 6893729 1306808 1336949 260568 229860 255879 257557 306825 296856 284677 282572 190684 190635 750290 696822 1616310 1583039 388841 387181 541031 547418 676890 659906 671290 678801 697214 705272 662326 739871 2074515 2186901 1276390 1044760 600288 590973 706363 703092 726747 730373 728027 740965 848036 841412 5318512 5533837 40.15 70.4 2
10:49:07 2024-01-23 786690 772970 178416 174083 297793 301162 340233 337728 201676 201695 258523 259469 294299 297523 4825251 5211553 7182781 6865593 1284670 1339651 260971 229860 256677 256655 306825 298907 281689 282629 189611 191202 777487 704339 1585484 1565111 389394 387181 540841 548587 675860 653127 673308 681145 694914 701218 665584 739252 2068194 2197719 1284381 1047324 602325 588729 706363 709277 722531 725733 733998 739876 837699 838410 5314533 5524458 40.15 70.4 2
10:49:08 2024-01-23 775026 776132 180505 173737 297969 301232 340820 336168 201676 201028 254307 257464 295204 300493 4836364 5163250 7033172 6856214 1300042 1343289 261779 228932 254967 255544 306559 297347 283017 281764 190684 190901 753464 698313 1604012 1585882 389948 386277 541031 545005 672335 660447 679137 678507 697214 708892 659874 732853 2068194 2157863 1269893 1057338 599084 590973 711932 701492 719628 730373 727851 736030 848073 846916 5416321 5533837 40.15 70.4 2
10:49:09 2024-01-23 788103 774683 177625 174591 297135 303873 339755 336711 205329 202048 258706 258284 296107 296046 4839816 5174463 7098613 6887658 1303774 1341345 260345 228967 254753 257086 306285 297311 281812 281711 190684 190439 776323 694335 1591948 1581381 389948 387763 543715 544316 676411 659652 673197 680727 697214 700196 660415 739252 2071137 2188851 1276390 1041790 599860 588908 705364 702061 722567 729236 727851 739839 846766 840222 5291826 5533837 40.15 70.4 2
10:49:10 2024-01-23 782665 772970 177750 174070 297748 300951 341528 336404 201676 201730 258304 259039 295526 297595 4830437 5235647 7126669 6859198 1277367 1341378 261446 228222 254753 256655 305530 297167 280832 282968 188297 190841 742553 702323 1592069 1574041 389911 387145 539840 545463 672422 654983 677329 682177 692679 703377 663127 731701 2063789 2176303 1269893 1054086 599507 585559 709411 708272 717553 729524 728618 736554 838884 843226 5376530 5533837 40.15 70.4 2
10:49:11 2024-01-23 775026 775295 177745 173892 297554 303013 341299 334688 201710 200467 258669 258319 297203 295637 4830437 5168114 7013132 6868684 1304013 1341009 260309 228577 254967 255295 306825 297167 280941 282015 188724 190041 749893 692836 1600101 1589498 391059 384217 541024 542517 670665 656536 672793 674786 694111 707392 661893 736062 2068194 2160944 1277208 1053335 600716 590229 710418 704124 722020 730192 725744 734983 845533 838446 5348610 5533837 40.15 70.4 2
10:49:12 2024-01-23 785705 774136 177252 174064 296228 303873 339719 336439 205469 200887 254816 259865 293855 296542 4832916 5222683 7112524 6895502 1300042 1336603 259471 228932 254540 255509 306753 299573 280678 281887 188132 190439 739180 696320 1614936 1576897 389394 386564 539803 543544 673561 652870 669353 681693 697214 700232 663339 738327 2068194 2183973 1260246 1043302 603727 591882 707365 706267 724140 727050 726776 737116 841370 838302 5284192 5529890 40.15 70.4 2
10:49:13 2024-01-23 774953 771843 177501 173529 296354 303768 340820 336365 201744 200432 258085 259865 298574 297270 4829089 5244984 7097785 6867204 1290555 1339479 260090 228701 254931 254511 306825 297491 279887 282713 189344 190866 760346 702323 1587389 1575779 389911 384650 538315 544316 669040 652665 676811 678764 691139 703413 663478 728553 2058921 2167083 1267727 1060039 599544 589565 710418 707770 718571 729514 728618 732783 836443 845050 5378645 5533837 40.15 70.4 2
10:49:14 2024-01-23 774435 775231 176748 174478 295325 301867 340508 334618 204169 200398 258304 258250 295240 295493 4832916 5141020 7065361 6889115 1319015 1341383 258490 228967 258031 255008 306825 295677 281605 281605 188132 190306 740767 696822 1614458 1585610 388565 383067 541408 542774 671616 654610 670474 673760 696227 702242 658474 735587 2068194 2176303 1267727 1048066 598231 590103 706363 700997 724690 730336 727851 737116 846262 839034 5307064 5529890 40.15 70.4 2
10:49:15 2024-01-23 783617 771807 177750 173451 297653 303013 338184 339471 205186 200467 258268 258284 298364 297270 4839365 5201984 7179928 6874638 1282905 1340433 260711 228292 257921 255685 305962 297036 282539 282288 188132 190271 740767 704339 1594331 1566224 387739 385985 539458 545041 672927 653127 672316 678801 685169 698122 663339 732816 2063318 2191872 1288197 1049594 600367 587063 704329 704124 719628 727564 731803 735467 838256 840597 5336893 5533837 40.15 70.4 2
10:49:16 2024-01-23 761961 772975 177776 173184 297764 300704 340269 335662 205399 200432 258778 257430 295204 297198 4830437 5172908 7035790 6859823 1300193 1337096 262861 228436 254254 254830 306681 296439 280509 280069 188724 189918 756638 695822 1613964 1586117 389948 383103 541024 542774 669241 656536 673308 674750 695242 703413 656541 732816 2065256 2157591 1260246 1054198 599005 590556 709411 699971 719628 729786 723645 732226 845533 838446 5401342 5533837 40.15 70.4 2
10:49:17 2024-01-23 787251 774095 177252 173927 296372 301197 338695 334688 205186 201028 254241 258319 296576 295565 4839365 5223377 7133648 6876637 1298181 1341231 258850 228363 257958 255368 305674 297491 279001 281835 189078 190139 741332 694335 1615195 1575779 388804 384793 536759 541238 671616 652202 670952 680727 695242 699176 662869 736062 2068194 2179331 1260246 1044017 599322 585631 704329 705158 721509 725512 725781 736030 838884 839034 5292133 5533837 40.15 70.4 2
10:49:18 2024-01-23 773817 772707 177252 173213 296260 300740 339719 335890 201710 199770 258049 259394 294590 297234 4839816 5242787 7097115 6854869 1290774 1341120 258885 228133 255590 254013 306820 295641 282140 282094 189078 190369 728071 702323 1589597 1575162 388565 381922 538315 544316 667748 653127 672316 673441 685169 703341 659910 730106 2054537 2164010 1284381 1058181 597300 586647 707866 700997 716537 730336 728544 731706 840144 838374 5371880 5535313 40.15 70.4 2
10:49:19 2024-01-23 781956 773007 177023 173374 294967 302694 336658 336475 204973 200258 258474 257464 298364 296089 4834198 5141133 7096559 6893729 1303774 1336949 259181 228222 254509 255579 305746 295390 280153 282561 189611 189874 782484 695327 1587931 1576625 386640 384252 541408 542774 673561 654148 669997 674750 692679 698327 655540 736586 2068194 2179331 1269893 1040309 596450 589565 702194 700567 720417 724964 723682 737116 845662 836630 5307026 5533837 40.15 70.4 2
10:49:20 2024-01-23 784209 773877 176757 173214 295933 299338 338802 334688 205116 200887 254241 258216 298293 296542 4850701 5237572 7123684 6856214 1274058 1341341 260201 227585 257849 254865 304922 296093 281741 280959 189078 189874 736006 702323 1587920 1567677 389394 385099 537518 544316 669715 651279 673308 678764 685205 699212 662399 726857 2058921 2170137 1265561 1052698 599728 587063 706363 704124 714473 725512 727851 732783 835226 838338 5370966 5529890 40.15 70.4 2
10:49:21 2024-01-23 776962 774104 176757 173331 296789 299267 339791 334150 205329 200083 255141 257464 298891 295357 4844591 5150566 7026384 6856214 1302053 1341453 259431 227655 253509 254048 305674 295534 279691 280139 188297 189278 761575 692836 1605979 1588370 389394 382763 539077 541201 667785 654054 669316 672261 695242 703304 658437 732816 2065256 2157706 1272967 1051089 597300 585703 707866 699971 719628 729236 721481 732263 843830 839034 5330030 5529890 40.15 70.4 2
10:49:22 2024-01-23 781914 773002 176757 172943 294135 301232 339693 334653 205042 200398 254636 258353 293999 297198 4835568 5228207 7143872 6865593 1300193 1341120 258053 228363 257485 254584 305280 295677 278383 281887 188546 190010 733269 698313 1619866 1572135 387464 383103 535136 541238 671140 649401 669045 677767 691139 697105 663339 735015 2058921 2188525 1243283 1043274 599359 588729 701198 705158 720417 725512 727333 736030 835882 836593 5276910 5524458 40.15 70.4 2
10:49:23 2024-01-23 771617 773002 177252 172904 296998 302743 338695 334150 205007 199145 257903 258078 294340 297234 4839365 5194014 7082930 6856214 1292620 1337317 258564 227585 255229 253270 306825 293841 279041 281489 188812 190174 741561 701820 1590147 1574661 387739 380817 538315 544316 665862 652202 670302 672692 688046 702242 656541 727410 2052916 2160944 1282168 1057338 595681 585403 705593 701064 715522 728138 726407 730667 838651 840222 5367132 5529890 40.15 70.4 2
10:49:24 2024-01-23 778113 774136 176757 172908 296870 301232 336386 334618 204938 199457 255174 258930 293849 296290 4848684 5122612 7059759 6884073 1307667 1339681 258383 227515 252720 254439 305962 295026 280083 279990 189078 189278 742355 695327 1589314 1575779 386366 384288 539877 541238 672606 654518 667760 672809 691139 694399 654578 732816 2065256 2179331 1267727 1038830 596105 585581 700701 700070 718571 725512 721481 736841 841407 829433 5305127 5524458 40.15 70.4 2
10:49:25 2024-01-23 781914 772743 176757 172428 297025 298884 338457 336365 202532 200783 253769 259658 294198 295981 4839365 5231441 7123556 6840225 1274276 1341378 258850 226213 257921 253659 303888 295641 278418 280389 188546 189243 756659 698313 1612030 1574370 389394 382763 532126 542005 664812 650320 671327 674273 685133 700232 661424 727548 2055997 2164010 1263396 1052400 599860 586647 706363 704160 714473 727050 727576 728447 834699 838374 5380371 5520518 40.15 70.4 2
10:49:26 2024-01-23 775031 776987 176184 173365 294389 300283 338766 335709 203170 199840 254778 259658 295211 294735 4839252 5154676 7055269 6874971 1315173 1343027 257043 227620 257449 253270 306357 294497 279266 280104 188812 189278 759936 690386 1609353 1586117 387739 381351 538315 539216 665825 652665 669045 672486 693205 701218 656004 732295 2062324 2160944 1293233 1049594 596529 585883 705364 700070 719628 726056 719398 730630 838920 837849 5323938 5524458 40.15 70.4 2
10:49:27 2024-01-23 781680 771879 176752 172428 295987 302799 339453 337264 202851 200154 252702 258147 293821 297234 4839365 5213168 7145373 6873247 1292620 1337317 257295 228008 254150 253836 305030 295190 278605 281533 188281 189874 731657 699712 1591502 1572135 386640 382494 532054 540818 669715 647456 667071 674786 685169 694399 662399 732853 2058921 2188753 1286594 1041790 600288 586647 701198 703626 719628 725077 725781 734386 833408 833819 5276910 5532350 40.15 70.4 2
10:49:28 2024-01-23 769759 772970 176713 172359 295075 302156 338147 336457 202816 198971 254923 257327 293749 297162 4839252 5178065 7062621 6849957 1294640 1337059 259431 226952 257449 254013 304708 294740 280509 278988 188812 189343 745529 697316 1580131 1581381 387739 381887 539840 542390 665282 654054 671908 673441 689045 699140 654597 727786 2058921 2148643 1263396 1054198 593910 587063 705327 697063 713426 726537 721444 727894 842599 840222 5406902 5533837 40.15 70.4 2
10:49:29 2024-01-23 786129 772975 176435 173062 293917 302584 339693 336731 202320 200713 254096 258748 295284 295150 4839365 5169023 7093058 6884792 1300193 1337317 258053 226880 254509 254617 303142 295154 279231 281330 189078 188911 745529 692836 1590430 1576897 387005 384217 536307 539561 670665 651279 668057 674786 691139 694363 656504 730625 2068194 2179331 1280721 1038830 597379 588959 701198 701064 719081 721323 719398 731668 838256 834197 5307296 5524458 40.15 70.4 2
10:49:30 2024-01-23 774943 772966 176439 172936 295698 302584 338588 333821 202886 199631 252594 257927 294340 296816 4839816 5248507 7104524 6854945 1288931 1341120 258053 226915 254509 252459 304887 294461 279689 280727 188281 189243 736494 701820 1587919 1573674 386640 382655 535136 542774 664341 649364 669997 671058 686101 700689 656504 727786 2054026 2157863 1256899 1057207 595602 583227 705327 700567 712884 725510 727851 726310 837068 837813 5364394 5532350 40.15 70.4 2
10:49:31 2024-01-23 780666 776600 176184 172658 293993 302052 337776 337317 202320 199457 254364 258204 294483 295214 4825251 5141133 7062621 6874971 1303736 1336949 257836 226880 252684 254048 304102 296003 278418 278409 188546 188649 743942 692836 1594408 1575216 385000 381887 538315 539561 669715 652856 664125 671533 685133 694291 654597 731144 2061851 2176303 1291020 1038756 593910 586452 699175 697026 718571 721395 719324 732783 838884 832270 5291864 5524458 40.15 70.4 2
10:49:32 2024-01-23 785005 773320 176466 172118 295275 300877 336551 336840 202002 200385 252558 257327 294241 295078 4832188 5218969 7123443 6846835 1279210 1334716 258885 226880 252720 253836 302857 293556 279761 279485 188281 188911 734419 702323 1575907 1558457 386366 383032 532090 542774 669040 647493 670952 673760 684089 694327 658177 725679 2052566 2167083 1288807 1048214 597300 581472 701198 701064 711301 721323 726815 728484 834034 835376 5362557 5517537 40.15 70.4 2
10:49:33 2024-01-23 775690 774957 175858 173045 293763 300835 338588 333857 202699 199283 252630 258748 294590 293318 4835111 5163325 7022457 6849711 1311485 1337317 255645 226915 252720 252248 305030 292911 279761 279227 188546 188911 761575 691844 1606877 1586117 386640 382115 535136 536372 664341 649364 664088 669085 689118 700302 655061 727926 2058921 2160944 1261230 1046996 594755 587992 703192 698088 717553 727300 718526 727341 835853 834161 5323938 5527134 40.15 70.4 2
10:49:34 2024-01-23 783547 773859 175727 172221 294005 302156 337776 335564 202320 199596 252558 257395 294077 295637 4839289 5222683 7125037 6865593 1298299 1331162 256613 226915 252360 252459 302608 294314 278974 279643 188414 188911 770199 694335 1602054 1572135 385546 383196 533750 537167 665825 646469 664088 673724 685169 694327 654578 728480 2058921 2173210 1276390 1038835 597300 587063 700701 700567 717045 719186 718268 728447 834662 832014 5269042 5533420 40.15 70.4 2
10:49:35 2024-01-23 774174 773849 175981 172058 294247 300161 338943 333821 202603 198349 252702 256647 293317 295637 4840792 5215007 7069084 6840225 1292751 1337280 257259 226442 252720 252038 305066 293017 279761 279643 187885 189377 741332 701317 1580448 1571019 386093 381845 535929 541238 664341 648905 669521 667593 683569 699314 654597 724610 2049649 2157863 1275529 1053335 593488 580319 701198 697026 711923 726537 723682 727790 834699 834197 5371880 5537400 40.15 70.4 2
10:49:36 2024-01-23 783892 774694 175451 172187 294202 301303 338733 336840 201473 199422 252738 260372 293409 296741 4836364 5155676 7079909 6884350 1300223 1336295 256714 226178 252220 253235 302893 293322 278475 278141 188414 188318 766491 693345 1596322 1574370 383260 383196 537138 537964 667821 651279 663072 669633 688046 692230 652207 728516 2061851 2171677 1288807 1037650 592187 584653 697196 694490 716537 721323 717213 730593 836480 829918 5307229 5537287 40.15 70.4 2
10:49:37 2024-01-23 783621 772753 175977 171631 295110 299774 337776 335890 201473 199457 252310 258858 293480 295207 4830437 5211553 7144534 6856214 1282195 1329241 256433 226178 252220 252248 302893 292875 279171 279218 187489 188946 734419 701317 1580755 1559388 384383 380782 532018 541201 667785 644572 665814 671533 682049 691220 656458 726750 2049649 2182424 1263310 1043390 593910 576928 697196 699078 711337 719186 725781 730593 827353 829325 5351269 5527817 40.15 70.4 2
10:49:38 2024-01-23 771684 774412 175981 172032 295106 299665 336622 334001 204725 199145 253683 256908 293337 295924 4839816 5175750 7042501 6846835 1293711 1332069 258017 226178 252720 252038 302715 294500 278383 278335 187885 188484 737593 698313 1580764 1576625 386640 382655 536759 540399 663870 651008 669045 665707 686064 694399 651247 723270 2049649 2148643 1282168 1047732 591338 581284 701198 692909 710409 721431 719324 727235 834048 834197 5408151 5527817 40.15 70.4 2
10:49:39 2024-01-23 782772 774685 175411 172067 293173 300986 334635 333648 200912 198971 252450 257481 294141 293801 4818215 5133723 7042277 6870068 1302053 1337428 256433 226178 251652 252494 302893 291913 278383 277912 188017 188023 740767 694335 1584186 1575489 383224 382655 535929 537964 665825 649401 661627 668612 687072 692266 651247 727926 2055997 2167083 1288807 1038390 590573 583676 696209 692945 716537 721359 717250 728484 836218 829700 5307291 5527817 40.15 70.4 2
10:49:40 2024-01-23 786551 773863 176263 171193 295046 300028 334600 334001 201264 199006 252452 256222 293728 295981 4842281 5194558 7143688 6865593 1286864 1334716 255716 226213 252220 252072 302469 292911 279367 279608 187226 188649 731245 699712 1588521 1565111 384074 382385 532240 537584 665789 643934 663580 671533 682049 690249 654578 727268 2049649 2182547 1263310 1041790 593910 576870 696702 699078 711301 718219 723645 728447 827653 829663 5291826 5527817 40.15 70.4 2
10:49:41 2024-01-23 773464 772757 175955 171198 293905 299605 337153 333676 201685 198487 252738 257120 292314 295142 4836088 5170650 7023521 6840225 1293711 1337428 257259 225286 252720 251652 302681 292429 279761 278961 188017 187433 750290 693830 1601917 1581381 386093 381575 536491 537167 661484 649401 667545 667629 688046 694399 649332 721929 2049649 2139423 1261230 1050341 590916 583227 701198 691662 709905 721287 718526 726715 838072 836369 5403906 5527817 40.15 70.4 2
10:49:42 2024-01-23 784734 773868 175315 171777 292600 299579 337703 333749 200877 199561 252488 257120 293728 293908 4836364 5167113 7069084 6865593 1297409 1332327 256679 226178 252434 252494 301762 292875 279761 279784 187885 187728 742355 690855 1584184 1572135 382953 382926 535100 536372 665789 648868 661121 669633 687072 689692 650749 727823 2057458 2167027 1261230 1035435 591338 583640 695188 692945 714473 719276 717790 731318 836847 828600 5312921 5537250 40.15 70.4 2
10:49:43 2024-01-23 781224 770100 175595 170988 294100 297847 335574 334001 201333 199110 251919 258268 291929 295669 4839816 5211553 7114702 6846835 1273755 1334716 257295 225478 252220 252459 300563 292634 279223 278119 187489 188023 734419 701820 1574395 1557634 385000 383196 533372 539634 664812 644572 667071 671533 680053 691743 655061 719297 2046737 2164010 1284381 1044017 593914 580358 697196 697063 708359 719344 724701 727529 830226 832270 5347387 5515080 40.15 70.4 2
10:49:44 2024-01-23 773854 771884 175297 171805 293442 297919 336587 333730 201473 198487 252414 257049 292516 293318 4836364 5141058 7005093 6840225 1302053 1337280 255681 225286 252720 250882 303142 294955 278974 278126 187489 187728 732832 688881 1587617 1585845 385546 381037 533750 535096 660547 646237 662096 665670 688046 694399 652207 725716 2049649 2147119 1272967 1044760 591347 585622 701198 694982 715436 724598 717343 725498 836328 833449 5322208 5524458 40.15 70.4 2
10:49:45 2024-01-23 784215 770491 175192 171812 292178 301412 334600 334001 201473 199006 252488 256647 292594 295300 4839176 5220825 7115711 6859534 1294522 1333768 255217 226178 252220 251476 302256 292634 277763 278370 187489 188057 723310 695327 1617628 1567677 383260 382115 531486 531707 664341 643934 659178 669633 684053 690213 653582 727823 2049649 2177787 1286594 1037650 595606 580206 695188 698289 714419 718328 720576 727716 827764 827394 5276888 5520518 40.15 70.4 2
10:49:46 2024-01-23 770185 773854 175403 171228 292352 299605 334600 332630 201685 197660 252666 260519 292283 295185 4825289 5205908 7052364 6837456 1288011 1335348 255681 225443 252220 250533 303213 296739 278154 278335 187226 188023 731840 700314 1582643 1567677 384383 378857 532240 537964 658680 643934 664161 663177 676155 693766 650252 719297 2040376 2148407 1264464 1046950 589653 576762 699893 694761 709209 721179 722120 724982 829695 832822 5381639 5524458 40.15 70.4 2
10:49:47 2024-01-23 782900 770718 174992 171649 292560 297667 335934 333965 200912 198522 252666 256760 293317 293765 4832916 5128101 7041108 6865593 1302053 1333879 255645 225969 250238 251301 302221 296247 279367 278961 187489 187804 729658 694335 1589012 1571019 381763 381037 532054 536372 661928 647456 660699 664657 684053 689207 647461 727823 2052566 2165274 1256899 1036911 590494 583249 695884 693208 714456 722038 716334 727678 833623 827321 5291826 5527817 40.15 70.4 2
10:49:48 2024-01-23 783024 771948 175626 170655 293204 300184 335872 334001 200912 198522 251883 260336 292870 295357 4821807 5220825 7158972 6856214 1285143 1332437 255174 226020 251086 251301 301762 296393 278154 278457 186797 188353 729658 698313 1607005 1562889 382069 381037 530323 534823 664341 642111 660185 668648 676155 690724 655061 723580 2049649 2179331 1268890 1041357 593876 580696 695884 696916 710372 719490 719287 728716 825348 828564 5291941 5522958 40.15 70.4 2
10:49:49 2024-01-23 773038 772794 175464 170952 293213 297919 334635 332990 200912 197901 252666 255654 292835 294735 4832476 5170650 7018792 6841952 1290946 1337428 257259 225252 252648 250917 301339 296320 279761 278961 187489 187467 736006 696320 1580769 1575779 385000 381037 532090 536788 660547 647456 666798 665200 683050 694291 646931 718713 2046464 2139423 1254733 1050736 589653 582835 700167 691844 708286 720508 716297 722261 834515 829325 5392977 5515080 40.15 70.4 2
10:49:50 2024-01-23 784209 770718 174469 171670 291560 299605 334600 332954 200912 199110 251206 257120 293523 297998 4825289 5193008 7072634 6856214 1294634 1335348 255645 225286 251830 251686 301307 296703 278154 278568 187489 187399 742355 690855 1581796 1572135 383260 382655 531982 535096 663837 647456 660185 667703 684126 689263 647388 723307 2054026 2165546 1261230 1034190 591338 582185 693946 693319 710372 717894 713914 729273 832082 825097 5309136 5525947 40.15 70.4 2
10:49:51 2024-01-23 779442 772647 174852 171232 292076 297673 334671 332719 200912 198763 251068 260372 291980 293944 4839365 5239362 7103204 6820663 1270544 1333791 255610 224399 252684 250673 300302 292019 277763 279784 187226 187433 715219 696320 1602376 1567677 385273 378894 530323 534787 660277 642111 662133 665634 676155 694327 654789 718240 2040376 2151504 1250402 1053581 594718 580770 700664 695857 709868 720239 721605 722574 827287 829397 5361560 5505701 40.15 70.4 2
10:49:52 2024-01-23 778635 772766 174287 171777 290745 299605 334635 330317 201473 197832 251634 256760 292594 297925 4825251 5156712 7022196 6856214 1311482 1335776 253832 225443 251581 249386 301020 296173 278154 278961 187226 187399 731245 688881 1597236 1583630 383224 378749 532240 534338 658643 644847 659759 664221 684053 690177 647388 725163 2052916 2160445 1254733 1039872 589233 581182 694439 691770 714419 720508 715204 726680 832229 825060 5301447 5517654 40.15 70.4 2
10:49:53 2024-01-23 783621 770575 175236 170883 292423 297847 336677 333929 200387 198763 251104 257300 290776 293488 4830437 5228365 7146205 6847223 1277405 1333768 255645 225549 250802 250917 300354 296767 278154 278961 186928 188120 741332 701317 1582543 1556958 381457 381037 530698 536336 664341 641656 661590 667593 678608 689263 651247 718166 2048529 2173221 1247756 1041357 592182 579088 693909 695292 707172 712201 719324 726717 825531 827805 5333344 5522958 40.15 70.4 2
10:49:54 2024-01-23 771155 772762 174844 170586 292565 297523 336822 331910 200877 197866 251883 255578 290705 293765 4830437 5177755 7042501 6837456 1288931 1329241 256856 224747 251794 250115 301303 292063 278742 279354 186964 187728 753382 700314 1598697 1572135 383224 378894 533750 536409 660547 643663 663580 663280 676119 690213 646401 719811 2048529 2148557 1262251 1049355 587975 579051 697903 691243 706318 719150 718526 721347 831885 831681 5378645 5522958 40.15 70.4 2
10:49:55 2024-01-23 778889 770496 174399 171383 291564 299713 333983 334001 200387 197866 251848 255782 292149 292835 4818328 5128101 7038307 6865593 1307654 1337428 255004 225478 250202 250498 301726 292045 278922 278568 187358 186846 734419 692836 1590230 1573674 378704 378821 533750 535096 661953 643627 658279 663750 681014 690724 648949 726748 2054381 2167076 1254733 1035398 588813 581182 693416 691354 712429 718474 713284 725349 833734 820347 5291969 5517503 40.15 70.4 2
10:49:56 2024-01-23 782757 770570 175017 170139 292352 297883 335872 334001 200248 197901 250856 256760 291909 293730 4832188 5211553 7123443 6837456 1275232 1331971 256828 224712 250838 250882 301193 293593 277763 278961 186964 187399 753382 700314 1574800 1561507 383260 381037 530323 536336 660547 641841 664088 667593 676155 693132 651913 717413 2042698 2151613 1250402 1047742 593029 580358 698897 694454 704284 712417 716185 722021 824253 829918 5365987 5505701 40.15 70.4 2
10:49:57 2024-01-23 770460 772429 173853 171504 290272 297919 336347 330907 200912 197832 251104 256760 291909 297466 4825327 5137780 7023131 6856616 1311519 1336295 253832 224712 251794 249351 301268 295718 277763 278961 186964 186846 732832 688389 1623820 1583630 383224 378483 531486 533202 656709 643934 658747 663280 685654 693096 649447 724977 2052024 2159350 1277742 1039872 587975 580770 691978 689884 710798 717144 714187 723474 829841 820419 5310880 5524458 40.15 70.4 2
10:49:58 2024-01-23 783579 770570 175031 170616 291573 297919 333983 332918 200248 197866 250856 256760 291022 294735 4839365 5213130 7149627 6846835 1286864 1334716 254647 225095 250802 250498 299479 296173 276559 279784 186298 187693 735356 697316 1586327 1563999 380883 378857 528451 534338 661484 638377 658785 667020 678658 688741 652522 721231 2047069 2176335 1273316 1038390 592150 577895 691978 694454 709209 712273 718526 725647 820725 820419 5282542 5512121 40.15 70.4 2
10:49:59 2024-01-23 773891 770718 174713 170646 292324 297637 335582 331910 200877 197832 251068 254829 292354 293702 4836088 5172341 7023797 6835327 1292788 1334716 255681 224053 251014 249351 301947 295755 278154 277360 186964 187990 740767 692340 1581879 1576897 383803 378785 533479 535096 656709 644572 664361 666036 684408 693096 645805 721539 2049104 2140819 1272058 1044784 589653 580206 697196 691572 709868 719490 710067 718171 833444 829772 5367475 5515080 40.15 70.4 2
10:50:00 2024-01-23 783901 770579 173888 171232 290312 297991 335872 331910 200562 197866 249518 256760 291058 293601 4825251 5202204 7082742 6856214 1292620 1331879 254711 224712 250802 249386 298954 296666 277373 277981 187226 186260 731245 688881 1606468 1567677 381763 381037 531863 533580 662422 644700 658020 669433 684681 685241 649149 721231 2052024 2163961 1263396 1035435 590471 579724 691978 693812 709868 711198 710141 721347 828036 825097 5276609 5515080 40.15 70.4 2
10:50:01 2024-01-23 773464 770579 174130 170655 290749 297883 336822 330544 200912 197832 250291 257042 291058 292871 4818328 5246911 7089989 6818699 1276091 1334364 254826 223361 251866 249351 301357 296210 276203 278568 186631 186846 715219 696320 1581003 1566959 384074 378749 528451 535096 657881 641081 661416 663566 678805 693169 650142 718386 2039177 2145597 1271103 1047732 590471 577895 697903 693812 706318 717460 717503 720478 823087 829918 5356705 5507216 40.15 70.4 2
10:50:02 2024-01-23 772168 770575 174271 170502 290277 297631 333947 330907 200562 196598 251229 255971 291058 297787 4832916 5134687 7031783 6865593 1311281 1334716 253867 225252 249464 249386 300811 291790 277373 277981 186404 186846 731245 694335 1587395 1576625 378668 377045 531486 532945 660261 643750 658872 664221 682255 685133 645731 721778 2052024 2164010 1254733 1031023 587975 581182 689981 689884 707356 712309 712164 723548 826732 823274 5310880 5515080 40.15 70.4 2
10:50:03 2024-01-23 778335 772219 173853 170650 290494 295744 335872 330907 200074 197832 249518 256042 291022 298081 4839365 5231866 7103204 6820625 1268621 1331883 254790 227535 251616 249317 299184 296173 276488 278177 186369 186846 715219 695327 1633729 1566224 383224 378483 529044 534949 658076 640170 661528 663713 678325 693169 650296 715685 2040376 2142556 1271103 1044684 591338 577895 696702 691894 703786 716445 716297 717405 820688 828746 5361560 5505701 40.15 70.4 2
10:50:04 2024-01-23 772454 771672 173295 170956 289097 297919 333983 329373 200562 197179 249904 255792 291022 292978 4832188 5150996 7013132 6846835 1307742 1335776 252524 224053 251014 253079 301869 292068 276559 277981 186334 186812 729658 688389 1595216 1581381 382610 377892 530927 531740 657414 642001 656656 661255 681867 691396 648138 721231 2046737 2154804 1277742 1038390 586720 579125 691487 687932 711539 718474 712271 721421 829181 820347 5303293 5513705 40.15 70.4 2
10:50:05 2024-01-23 781663 770570 174434 169810 292084 296937 333586 331910 199621 197797 250291 256042 290299 293282 4839539 5217213 7145373 6849711 1274058 1333768 255253 223395 249464 249386 298537 295718 276948 278177 186369 188519 742944 700816 1582575 1553643 381760 378569 528980 537344 661916 640076 662583 667531 676506 685169 650446 714271 2040376 2151750 1277742 1043274 590916 577895 693187 691662 703146 712309 714373 718680 823087 827539 5361560 5511146 40.15 70.4 2
10:50:06 2024-01-23 772491 771667 173888 170109 290789 296937 335872 329943 200562 197248 250291 255649 290776 293393 4830437 5155826 6995115 6840225 1304027 1337428 253834 223430 251014 253293 300354 292045 277143 278177 186369 186682 741332 688881 1603658 1584481 382849 377324 530927 531510 656984 642001 654720 661452 682255 689118 645841 721379 2047924 2159350 1273316 1035435 586303 578715 691706 687712 709905 716448 710215 721384 828291 821964 5303293 5524458 40.15 70.4 2
10:50:07 2024-01-23 781663 770579 174430 169810 290780 297392 333911 331946 199621 197523 250291 255654 291206 293765 4853642 5211553 7134362 6846835 1286864 1329241 253654 224399 249464 253435 300768 292068 276065 278961 185741 187399 718757 697814 1612522 1563350 381489 378497 527523 535096 660511 639261 660783 666110 674827 685241 646437 717949 2038901 2167083 1258785 1038793 588813 575221 690960 691354 704284 711234 717503 721384 820072 820383 5328164 5515080 40.15 70.4 2
10:50:08 2024-01-23 774759 770579 174190 169953 290789 296621 335872 329907 200248 197214 250517 254226 291093 292630 4830437 5163084 7000102 6840338 1292836 1333418 254434 227535 250238 253044 299199 292045 276524 276510 187226 185643 728071 690249 1592181 1585610 383942 377167 529126 531510 655084 644996 656656 660282 680053 691212 643595 718988 2048529 2136418 1260246 1041049 587975 581182 694132 689884 707356 716448 706709 718465 827874 820419 5314667 5515080 40.15 70.4 2
10:50:09 2024-01-23 778889 772219 173611 170144 289941 298027 333441 330907 199934 197214 250291 256760 290139 297787 4839139 5222683 7123443 6856214 1289852 1333768 252490 223395 249464 253293 298954 291839 275220 278764 185741 186812 728432 696322 1600440 1570684 381489 378072 527543 531474 658460 639715 654720 664221 678398 685313 650252 722494 2040376 2168563 1277742 1034929 591338 577486 690018 691894 707857 712309 714373 721347 818263 820802 5263848 5513565 40.15 70.4 2
10:50:10 2024-01-23 769785 770579 174321 170114 290718 296830 333983 330674 200074 196564 250679 255614 290580 293552 4832188 5194676 7052364 6846835 1288931 1331879 254079 227606 249500 253293 302156 291633 276294 278177 185920 187488 723310 701317 1579616 1569568 381760 376901 531450 536345 656947 641473 661640 659494 676959 689969 643718 714123 2040376 2130304 1275529 1044760 585469 577895 693223 685877 701916 712417 709097 717953 828559 826262 5389777 5508175 40.15 70.4 2
10:50:11 2024-01-23 783061 771672 173334 170650 289594 297637 333081 329943 199934 197866 249307 256042 291058 296972 4839539 5193008 7069084 6856214 1292620 1333768 253867 223395 250026 253328 297563 295919 276524 277074 186513 188147 734419 691349 1600206 1571802 381760 378677 530625 531850 660437 642111 656841 665163 679786 685061 649060 719223 2043795 2167042 1288807 1033962 591338 577023 690997 691662 708359 709199 710215 719301 820688 819120 5265617 5511146 40.15 70.4 2
10:50:12 2024-01-23 770997 770579 173853 170067 290515 297192 333983 329675 200562 196257 249554 256007 289488 292751 4832916 5215007 7060486 6828078 1282271 1333786 254142 227642 250026 252795 299444 292045 275393 278353 186050 187228 721723 698313 1579616 1567337 381760 375699 527487 535096 654192 638340 660699 660194 674681 690688 645841 714271 2039177 2139423 1265573 1044760 584637 574560 693673 685355 701189 716448 712271 718465 827603 825133 5380371 5520518 40.15 70.4 2
10:50:13 2024-01-23 779442 771663 173723 170148 289836 295744 332900 331946 198962 196632 250291 254123 290404 297238 4832339 5147036 7052364 6860696 1297409 1332977 253689 223430 248658 249351 300452 291790 277087 276225 186085 186158 737593 690855 1588207 1571802 380135 378605 531450 532825 660547 643021 658822 664111 680805 682245 644926 716604 2049104 2159376 1288807 1029558 587975 576604 690018 689884 706354 708166 709200 718992 824326 819733 5301447 5511146 40.15 70.4 2
[truncated: 161,327 more chars]
