# Supplementary material for: Methods for Estimating the Detection and Quantification Limits of Key Substances in Beer Maturation with Electronic Noses
Source: Sensors (Basel). 2024 May 30;24(11):3520. doi: 10.3390/s24113520 (PMC11175341; doi:10.3390/s24113520)
Supplement: Supplementary file 1 [file sensors-24-03520-s001.zip › Data/Acetaldehyde/raw data/Day 1/6000ppm14.txt]

Time Date R01 R02 R03 R04 R05 R06 R07 R08 R09 R10 R11 R12 R13 R14 R15 R16 R17 R18 R19 R20 R21 R22 R23 R24 R25 R26 R27 R28 R29 R30 R31 R32 R33 R34 R35 R36 R37 R38 R39 R40 R41 R42 R43 R44 R45 R46 R47 R48 R49 R50 R51 R52 R53 R54 R55 R56 R57 R58 R59 R60 R61 R62 T01 H01 Phase
13:38:00 2024-01-23 743324 736630 229038 225408 365264 375255 394419 391667 248705 248142 303758 306962 343621 349164 4688219 5036838 7186747 6982003 1279525 1325450 336164 297771 313204 314755 360871 347175 342821 346204 238715 241778 774933 745476 1652908 1599873 500506 495855 727852 735323 926438 897060 958151 967399 1021700 1033199 993192 1100764 2383569 2515655 1426833 1214970 807048 790396 959319 959222 1014629 1018413 1052739 1063887 1192389 1199180 5534205 5716467 39.75 70.7 1
13:38:01 2024-01-23 737321 735311 229927 224850 366542 376282 396511 392490 250026 248736 302788 308464 345032 350292 4701765 5072466 7283568 7006274 1283188 1326392 334649 297518 312553 314903 359748 349768 345772 344921 239660 240904 779347 739210 1642553 1613777 498378 495783 731787 732867 921154 903921 964590 965625 1013589 1031920 1001603 1110052 2392730 2506385 1454207 1220204 802459 790993 969327 962925 1007585 1024477 1060269 1072291 1189397 1190340 5486783 5720827 39.75 70.7 1
13:38:02 2024-01-23 747867 734939 229737 225709 365478 374195 396382 390948 248705 247969 302461 307708 344796 350550 4699028 5000446 7212793 7015652 1304849 1326141 334181 297554 312517 314755 360871 348152 345772 345441 240236 240904 771018 743348 1669071 1613777 501931 495747 731997 737948 919849 897245 964627 972614 1016536 1027285 993192 1110015 2388548 2507149 1514737 1234208 805691 787583 964822 964688 1014019 1020433 1052354 1066170 1203659 1197944 5549671 5711340 39.75 70.7 1
13:38:03 2024-01-23 742010 729967 229245 226156 365186 375291 395360 391382 248532 246894 302745 307743 343762 349763 4695784 5029703 7196354 6991905 1279525 1324225 336706 297771 312992 314534 360907 348152 342857 346518 238751 241617 774933 745476 1657835 1601875 500506 495855 727852 735734 926438 898699 960958 967792 1020976 1036643 997919 1104009 2386038 2517214 1427793 1217814 808201 790172 961004 959148 1014629 1024320 1056364 1061422 1192339 1195944 5538768 5707959 39.75 70.7 1
13:38:05 2024-01-23 737100 729962 230281 225037 366578 375291 395360 392213 248119 248387 301367 308640 343762 350010 4701801 5072466 7285653 7001757 1279450 1324639 334415 297590 311569 314977 359206 348959 342821 345405 239492 240904 773918 736043 1649212 1613586 498378 495855 731883 732867 921154 903424 966738 964576 1014046 1034845 1001052 1110263 2387738 2503967 1430431 1210892 799951 792116 964785 955415 1005409 1018774 1061459 1069301 1181834 1188802 5485965 5712033 39.75 70.7 1
13:38:06 2024-01-23 746022 733903 229249 223650 366578 374195 392100 391659 248153 249156 300873 307743 344796 349497 4701879 5040422 7212793 7015652 1288931 1326145 336199 297446 312297 313258 357586 347104 346016 345163 238918 241617 774933 734992 1676396 1622997 502534 497144 733001 737050 922388 902437 965279 970232 1010129 1030389 1001726 1110052 2383457 2501801 1454207 1220204 801094 786378 967534 963317 1005409 1020829 1054240 1069593 1189545 1192726 5483832 5679177 39.75 70.7 1
13:38:07 2024-01-23 745452 730323 228819 225390 365478 374123 392029 390503 248947 246858 301367 308209 343762 347683 4681522 4989014 7143688 6992011 1296523 1327119 334719 297771 315611 314755 360835 348152 346261 343370 238715 241778 781948 746133 1648713 1613699 501931 496088 732061 737750 922412 898521 965802 972614 1017256 1027517 994536 1108361 2382637 2505365 1514737 1230392 806473 786378 963452 964904 1013910 1020697 1050141 1066502 1199563 1196624 5521455 5694524 39.75 70.7 1
13:38:08 2024-01-23 738147 730007 228819 226089 365478 374231 394454 391382 248705 246408 303758 308424 343211 350550 4695784 5029969 7171664 6982532 1277872 1324330 336435 297771 313028 314247 360654 350656 342677 348742 238645 241921 770520 741887 1673228 1613699 504079 498203 728368 740278 926340 894517 961909 973997 1020976 1027495 995281 1106747 2374185 2501114 1452251 1221073 805898 784020 959356 962818 1014629 1019193 1047897 1063467 1189310 1200132 5512049 5702757 39.75 70.7 1
13:38:09 2024-01-23 738147 734445 229174 225169 367718 375291 393864 388011 248739 248004 304939 310334 343797 350302 4674800 5074050 7202210 6972015 1277063 1329114 336494 297554 316285 313912 360183 351256 345247 346097 238944 241921 774933 745476 1661569 1599601 500506 500330 730958 737935 926377 898521 960809 968479 1023877 1035875 992885 1103943 2380949 2499000 1427793 1216239 804749 786378 959356 959222 1016792 1027544 1051144 1063393 1189803 1199371 5521455 5707959 39.75 70.7 1
13:38:10 2024-01-23 740347 730291 229245 224342 366578 375291 395046 391106 247774 248387 300909 308640 343726 349728 4692435 5053698 7265335 7003405 1276378 1324726 334578 299274 312374 315829 359062 348678 342821 346482 239121 240485 773918 736043 1654482 1613586 500506 500685 733038 735212 924429 902639 963738 962855 1012120 1036312 1001875 1108398 2391030 2504742 1432350 1210892 799951 792678 964822 953651 1005409 1018864 1060429 1066208 1188116 1188802 5489899 5717331 39.75 70.7 1
13:38:11 2024-01-23 745984 733899 229919 223693 365514 374195 392963 391382 248153 249156 300909 307743 344832 349250 4688445 5028927 7212418 7001961 1288708 1326104 334684 297771 312553 314977 357443 349204 346750 344368 239566 241617 774933 736043 1678914 1620667 499795 493897 730958 733683 921808 902325 966738 968442 1013218 1032651 1001639 1111672 2388659 2510308 1454207 1220204 802459 788718 966480 961267 1005409 1021419 1060382 1069593 1192169 1192381 5479918 5712033 39.75 70.7 1
13:38:12 2024-01-23 743098 733899 228819 225769 365478 373598 391479 391164 248947 246788 302825 308209 343762 348248 4702394 4986761 7185415 7006274 1303774 1326214 333608 297771 315163 314092 360618 349097 345772 343405 239864 241617 779347 744943 1674963 1613777 501931 495747 730807 737935 922462 897245 963183 972614 1018013 1027553 993156 1106821 2386961 2504664 1496469 1229516 806473 787257 963452 964904 1014629 1021419 1052851 1066502 1200413 1197944 5521455 5703889 39.75 70.7 1
13:38:13 2024-01-23 737096 734049 228854 226128 365514 374231 394454 391128 249294 246541 303501 308429 343621 350762 4703834 5033610 7169119 6982532 1279525 1327238 336199 297771 312553 314092 360907 348959 342857 346482 238751 241617 774933 747612 1644985 1599873 500506 495891 727852 737935 926340 898736 960995 968479 1022425 1038109 996088 1100764 2374599 2517440 1429044 1215007 807048 789873 961004 959222 1014629 1028997 1050796 1062598 1190408 1198364 5530860 5707682 39.75 70.7 1
13:38:14 2024-01-23 736578 735057 230387 225530 366870 376282 396088 392490 248429 248245 303869 308499 343656 350678 4699135 5068096 7283568 7006274 1285255 1326141 334684 297518 312553 315421 359748 350050 345284 344439 239528 240939 791680 739210 1660205 1613777 498378 495747 732043 732867 920883 905010 964664 967755 1012084 1030207 1002386 1113295 2383235 2513871 1428512 1217109 802459 788754 966480 961677 1005409 1018702 1058757 1069593 1197323 1191329 5470303 5722112 39.75 70.7 1
13:38:15 2024-01-23 745033 733903 229135 225639 365300 376089 395540 393324 248153 246823 302285 307483 343797 350081 4688295 4995284 7178551 7001277 1300193 1325869 333410 302440 314715 314092 360871 348152 345284 344403 239899 240939 768118 744411 1665215 1613777 501218 495783 728885 737935 922462 897319 963220 972614 1018013 1018458 993192 1106821 2383457 2506441 1414359 1229516 806473 787528 963452 965625 1014357 1021337 1049562 1068062 1203413 1202091 5534205 5697602 39.75 70.7 1
13:38:16 2024-01-23 737017 735991 229179 226093 366320 374231 394141 391477 250553 246372 301790 308460 343220 348673 4688332 5035376 7186784 6968759 1273755 1324225 335693 297771 314975 314092 358701 349240 344796 345977 238751 241957 763768 743348 1656421 1599873 499440 495783 726820 733059 929043 903280 955392 965662 1018050 1038843 999031 1102881 2380072 2515655 1448338 1216079 807048 792116 958638 957825 1014019 1031512 1059940 1060194 1187969 1195557 5452367 5703166 39.75 70.7 1
13:38:17 2024-01-23 733940 733720 229108 225037 366573 374231 394190 390364 248084 248178 301367 308676 343486 352186 4688445 5075918 7274243 6996895 1283188 1324508 334649 297518 312553 314977 359495 349240 345528 344439 239725 241278 779347 738152 1637584 1612632 498378 495747 731819 731430 921154 903921 964664 967755 1012120 1027724 1002386 1112502 2379739 2513981 1456163 1221295 805691 791860 968912 962596 1005336 1024230 1056837 1072481 1192007 1189586 5476562 5713254 39.75 70.7 1
13:38:18 2024-01-23 746073 732956 228967 225547 364930 373598 393275 392308 248187 246858 302249 307278 343797 349769 4685748 4981927 7180989 6991905 1302053 1323250 333643 302654 314715 314755 360907 348152 345528 344439 239899 240904 777875 744411 1651249 1613777 501931 495783 731819 737935 922462 896084 964627 972023 1019530 1029006 993934 1110052 2392015 2509314 1500539 1231268 807048 788265 964785 967436 1014629 1021341 1046955 1069480 1205781 1200070 5524468 5707959 39.75 70.7 1
13:38:19 2024-01-23 738147 735088 229245 226474 365505 374231 394454 391382 248739 246823 302320 308676 343486 348709 4692435 5031123 7200566 6963551 1279525 1324344 336742 297771 313028 314534 360907 349240 344796 346482 238918 240939 774933 745197 1623101 1595337 499795 498696 726820 737663 927690 901360 959590 970232 1022754 1039253 998269 1103257 2386136 2530096 1427049 1217814 808201 790993 960283 960185 1014629 1028997 1052330 1063315 1193186 1195663 5505710 5679214 39.75 70.7 1
13:38:21 2024-01-23 733826 733384 229245 225046 366605 374231 394490 390912 248187 248352 301578 308676 343797 349236 4692435 5063193 7264918 6992011 1283188 1324225 334415 302440 312553 318348 359495 349276 344796 345441 239660 240904 769568 736043 1656959 1613777 498378 495891 732856 734918 923451 906722 967872 967473 1014657 1036312 1006160 1113441 2390247 2513871 1458119 1216239 801094 792678 967166 958950 1009021 1018436 1060429 1069593 1192132 1185339 5482153 5703889 39.75 70.7 1
13:38:22 2024-01-23 747371 732851 230276 225046 365221 374195 393275 390329 247740 248387 301825 306848 343797 349805 4683070 5015271 7197416 6996895 1288931 1324929 336470 297771 313272 313293 358665 347104 343383 345441 238954 240735 795667 736043 1709441 1622911 504079 497849 734898 739688 922412 901721 970641 973997 1014657 1030462 999031 1119070 2383457 2488014 1403959 1221295 799951 786378 968576 964002 1008032 1018702 1054240 1075931 1195626 1197944 5519930 5702654 39.75 70.7 1
13:38:23 2024-01-23 747468 729962 229174 225106 366578 375619 392136 390278 248947 247586 303008 308209 345032 348212 4686412 4980539 7142834 6982532 1287272 1324225 336199 297027 314496 314092 359784 348152 347733 346482 239279 242226 772990 744528 1666048 1612553 502371 496791 731997 739517 922462 894480 966488 973886 1020216 1029006 994676 1111709 2389331 2502888 1494434 1230055 805898 787528 964137 965625 1013910 1018436 1051093 1068062 1203413 1197944 5522967 5692367 39.75 70.7 1
13:38:24 2024-01-23 738147 730066 229210 225809 365186 374231 396101 391382 248153 246753 302285 308640 343175 350947 4678296 5016831 7182893 6952021 1279525 1324508 336494 297230 313254 315205 360726 350693 344760 346862 238944 242091 771991 742394 1701552 1609120 503362 499619 728885 740900 928750 894553 959553 974128 1022618 1033611 992602 1106308 2375878 2499000 1426593 1220709 807048 785692 959319 964002 1014629 1026746 1047996 1064572 1192132 1203566 5512049 5693275 39.75 70.7 1
13:38:25 2024-01-23 737026 729710 229210 224850 367709 375291 393828 388011 248693 248316 300838 309612 343726 349769 4689756 5074326 7199640 6963551 1271936 1326355 336329 297302 317147 315564 358486 352190 345735 345405 238918 241617 774933 743348 1669293 1599873 499795 495855 727852 735964 931682 902639 958151 967069 1023877 1037708 1000452 1100764 2383457 2526660 1490364 1216079 807048 792116 959047 958505 1014629 1030562 1058757 1063052 1186065 1194487 5499603 5702654 39.75 70.7 1
13:38:26 2024-01-23 748527 733913 229888 225002 366538 374231 395046 390329 248084 248352 302788 308640 343762 350256 4683434 5053736 7274605 6981852 1277063 1323696 336529 297518 311569 313258 358629 347140 344615 347421 239050 240904 791680 734992 1647326 1615996 501218 499437 732975 735771 924850 903921 965113 964220 1012120 1039253 1001875 1110015 2383235 2508220 1428512 1210892 799951 792678 964822 956123 1008268 1018377 1061940 1069587 1189803 1188802 5490018 5702654 39.75 70.7 1
13:38:27 2024-01-23 746804 733903 229919 224351 365514 374159 392963 391382 247740 249156 301543 307493 344796 349273 4682846 5018788 7216288 7002495 1281519 1322355 337716 297410 314646 315643 357299 347140 344381 347228 238381 241412 763768 733418 1655253 1623084 502646 494244 733894 737073 922462 901323 964627 971233 1013937 1030462 1001163 1116083 2376323 2486250 1399568 1221943 799951 785785 968539 962782 1009466 1018702 1050796 1074789 1197323 1196239 5505675 5702654 39.75 70.7 1
13:38:28 2024-01-23 746600 733991 228819 225543 366285 374720 392065 390830 248912 246858 303034 308394 346569 347427 4688445 4970867 7162450 7007058 1300117 1322628 336971 299310 311604 315421 360871 348152 345772 347719 238918 240904 776404 736043 1678175 1621819 504079 495711 732975 740283 919849 898699 970320 971986 1015061 1030462 999031 1118231 2376323 2486250 1432350 1221943 801094 784083 968539 962818 1011175 1018666 1050048 1072755 1199023 1196513 5549671 5694524 39.75 70.7 1
13:38:29 2024-01-23 747090 733903 229179 225046 368024 377959 396663 390852 250729 247445 304410 308068 345174 349658 4688054 4972230 7125037 6987516 1281594 1324508 336706 297879 313982 314977 359712 347140 344381 346482 238346 242033 771991 741228 1651648 1609120 503720 495362 728368 740033 927923 894406 960958 973438 1020976 1035108 992602 1105519 2374282 2497228 1426593 1218468 805898 785692 959356 962782 1014629 1027508 1051008 1066283 1192132 1201829 5514451 5692367 39.75 70.7 1
13:38:30 2024-01-23 737265 735646 230002 224937 368369 375823 393132 387831 249317 248210 302972 309793 343726 349805 4686790 5080038 7191227 6950001 1272205 1323568 335729 297482 314939 314424 359748 349240 344796 345441 238715 241412 774933 743348 1678916 1595337 499795 495855 727852 733615 930361 902639 958188 968479 1021323 1039364 1000452 1100764 2383457 2524868 1520967 1216239 808201 792116 959047 959222 1014629 1028997 1057249 1064756 1192483 1194523 5510906 5707034 39.75 70.7 1
13:38:31 2024-01-23 734945 733862 230209 225251 366435 375823 395638 392490 248187 248316 304373 308429 343762 349728 4683434 5053921 7264918 6987516 1282909 1322628 334415 297883 313028 314977 358342 350050 345772 344368 239157 241581 782289 738152 1653774 1613777 499795 495747 732856 733541 921808 905848 966725 968479 1012120 1033380 1003846 1113295 2379739 2510308 1456163 1218468 802459 790433 967852 961950 1005409 1023506 1057577 1074029 1197937 1189729 5442670 5707034 39.75 70.7 1
13:38:32 2024-01-23 742119 732442 229179 225496 367763 376355 392065 390912 248739 246823 302285 307602 343797 350302 4680378 4972668 7162338 6996895 1300193 1325450 333643 299564 313505 314755 360871 348152 345284 344403 239899 241617 777875 743348 1656083 1613777 502288 495819 729678 740033 922374 897390 966037 972023 1020216 1029734 995381 1110089 2376323 2504664 1444426 1231268 807048 787528 966845 968777 1016910 1024230 1054008 1070870 1205855 1199885 5517513 5692344 39.75 70.7 1
13:38:33 2024-01-23 741298 734000 229174 225037 364894 375823 394490 391106 248187 247586 302745 306778 343797 349236 4683070 5011681 7136021 6963512 1278612 1324601 336435 297883 313248 314977 360907 348188 342857 346482 238715 241617 774933 745476 1665693 1602913 502646 500216 730958 737935 929043 899799 960995 971233 1023442 1037781 994639 1106308 2381764 2501801 1454207 1220709 808003 789610 963415 961876 1020410 1028851 1053896 1065333 1189582 1200491 5533302 5697771 39.75 70.7 1
13:38:34 2024-01-23 740915 732966 229883 224663 366578 375291 395360 390830 247947 248736 301367 308676 343762 349991 4683070 5061225 7254011 6978137 1271582 1321689 336470 297964 311569 313293 358665 348188 342857 347284 238918 240904 793323 734992 1647908 1612632 501032 500179 733375 735771 926438 903921 965355 967792 1016536 1041577 1004617 1110113 2384568 2513239 1393243 1202956 805989 790809 964785 959222 1011175 1031512 1063188 1069587 1183950 1194813 5446210 5693275 39.75 70.7 1
13:38:35 2024-01-23 739093 733379 229214 225037 367718 375291 391754 391754 248739 247969 303727 310587 343211 348212 4671425 5044649 7243649 6987004 1282271 1324508 334684 302617 314492 314977 359748 350050 345284 343405 239157 240904 777875 736043 1640726 1613777 499795 495855 733926 733123 922462 906872 969910 970232 1017431 1035578 1007594 1114772 2394553 2518929 1474925 1218468 803603 791860 970330 963317 1005409 1026203 1060429 1074947 1194698 1192173 5455616 5698587 39.75 70.7 1
13:38:37 2024-01-23 743021 732580 229214 225390 365442 374159 393239 390948 248532 247621 304226 307493 343797 349805 4676396 4979741 7172550 6987516 1300193 1324508 333678 302903 312992 314977 360871 348152 345772 345961 239864 240904 779347 743071 1672197 1613777 502288 499265 735127 742028 922388 899799 968753 976772 1020438 1029624 998269 1116476 2379813 2499610 1492399 1231268 804749 786378 968912 965986 1013910 1021419 1050982 1069593 1203893 1197944 5540266 5693313 39.75 70.7 1
13:38:38 2024-01-23 741825 730287 229249 225041 364885 373598 395082 391106 248567 247969 303974 306778 343762 349200 4674800 5007559 7168318 6951983 1279525 1322628 336742 297771 313505 315421 360907 347908 342857 347004 238751 241957 774933 746669 1637443 1606710 503720 500034 731477 737889 930124 898188 963738 971233 1022718 1038517 996736 1107097 2380949 2499610 1428512 1214970 807048 788681 962084 962925 1018998 1025731 1053415 1066502 1192389 1197944 5508114 5693275 39.75 70.7 1
13:38:39 2024-01-23 739369 732860 230285 224689 366865 373598 395674 391936 248153 248736 302825 308134 343762 349763 4668091 5046742 7248827 6952059 1269213 1321689 336199 297771 311604 313258 358919 351441 345444 347278 238275 241581 763768 734992 1682341 1613699 501931 498515 731997 735789 926438 905848 965355 967032 1017256 1036738 1002547 1108758 2380072 2502800 1430431 1210617 804749 792116 961401 959222 1011064 1027679 1057343 1066095 1185555 1196587 5421302 5683897 39.75 70.7 1
13:38:40 2024-01-23 736875 732865 229214 225041 367423 374231 392065 390364 248532 247969 301790 310334 342696 348779 4681748 5041064 7243762 6978137 1283825 1327473 337223 297302 313675 315349 359568 350189 346505 346773 240094 241376 780818 736043 1650324 1611489 499720 500685 734559 733697 925122 904935 964889 967436 1013589 1035875 1001875 1110052 2391030 2502946 1430431 1212617 802184 793240 967166 958542 1009739 1024809 1063528 1069631 1189545 1188802 5474427 5694524 39.75 70.7 1
13:38:41 2024-01-23 745999 732879 229958 224689 364930 374230 393275 390376 247774 248387 303255 306813 343797 349521 4677040 5004625 7171664 6996484 1283188 1324471 336058 297879 314051 315865 357443 348152 344381 345163 238918 241984 774933 734986 1671975 1622997 503362 495013 734976 739508 919849 899651 970320 975085 1015061 1027724 999031 1116120 2390359 2488014 1434269 1221943 801317 786108 968576 964220 1011001 1021419 1056124 1072755 1199023 1197944 5540266 5694524 39.75 70.7 1
13:38:42 2024-01-23 742993 730102 229245 225037 365540 374230 394454 390278 249213 247969 302788 307493 344832 350550 4673705 4967872 7127474 6965444 1287160 1325164 336671 297879 314975 314977 359460 350693 346016 344368 239528 241787 764635 746387 1662650 1610263 502288 495013 728885 739760 926438 900010 963220 976276 1020364 1033491 995381 1110089 2380072 2506533 1470935 1226541 808201 786378 965811 967755 1017551 1024573 1050907 1066246 1199563 1201341 5496331 5685158 39.75 70.7 1
13:38:43 2024-01-23 749099 734000 228468 225769 367125 374231 393864 391382 249535 246823 301825 309647 343762 350984 4686199 5018054 7195684 6950001 1280151 1324639 336671 297446 313248 314092 360907 351917 344651 346518 238751 241617 774933 745476 1638528 1599873 502646 500216 730439 737935 930361 901323 962365 971233 1023479 1039217 996125 1109658 2380072 2508220 1428512 1215007 807048 788718 962084 960869 1018998 1027653 1054240 1065705 1189545 1197944 5508114 5689215 39.75 70.7 1
13:38:44 2024-01-23 737279 732865 230281 224689 367453 374159 395046 391936 247774 248662 304373 309117 343550 352946 4672320 5054795 7212530 6972015 1264692 1323696 338055 297771 311640 314169 358701 348714 345699 347528 238416 241617 777875 733942 1652714 1613777 501218 499826 732883 735904 926438 904935 965113 967106 1016572 1039578 1006318 1110052 2379850 2504669 1438108 1205697 801317 793240 965795 956431 1010285 1029106 1060392 1068795 1182671 1194487 5465021 5689215 39.75 70.7 1
13:38:45 2024-01-23 742343 732869 229045 225855 367467 378003 394700 391346 248809 249014 302464 308499 344620 348595 4677040 5011681 7194515 6978137 1283385 1320751 335938 297771 312553 314977 357299 348188 344381 347228 238786 241617 774933 732895 1668239 1620667 502371 494280 732975 736852 922462 902639 967213 971233 1013218 1027724 999512 1118108 2383457 2486250 1420598 1217627 799951 786414 970640 962818 1008305 1018075 1057249 1075854 1197323 1197944 5474298 5693693 39.75 70.7 1
13:38:46 2024-01-23 744665 733463 228717 225674 365402 375823 393328 390133 249536 247409 301790 308676 343726 347683 4673705 4933379 7134362 6968759 1292836 1322628 333643 297590 314496 314534 360291 348188 345772 343370 239157 241617 772990 743348 1650503 1609120 502288 496718 729678 739794 921416 897390 966074 974128 1020253 1029734 995381 1111709 2383457 2504742 1470935 1231268 806473 788123 964822 967032 1014629 1018702 1053927 1066246 1204783 1201510 5521617 5689463 39.75 70.7 1
13:38:47 2024-01-23 739762 734944 229073 225596 364342 374231 394490 391382 248739 248104 304732 306778 343762 349236 4683070 5004511 7149627 6959380 1277872 1322628 336742 297518 313028 318348 360327 347104 344796 347528 238751 241617 771439 741331 1716857 1609120 504079 499863 729906 740061 929043 899299 960995 971923 1025420 1036239 993192 1105211 2381764 2506441 1456163 1216239 807048 788754 963452 961950 1019722 1031512 1056912 1069059 1194883 1199922 5523187 5700151 39.75 70.7 1
13:38:48 2024-01-23 737985 733908 230250 225496 366950 376089 395602 391936 248119 250482 303795 308676 343762 350256 4677671 5044741 7257597 6968759 1281355 1323568 334649 297771 312992 315421 359712 350297 345284 344886 240032 241617 776404 739210 1656026 1613699 500506 499790 734000 735697 922462 907780 968828 968442 1016499 1033162 1005308 1113258 2388548 2515655 1430431 1218468 803963 792989 972001 963612 1008268 1027218 1064821 1075678 1194550 1194637 5458643 5696081 39.75 70.7 1
13:38:49 2024-01-23 742957 732599 229210 226037 367759 376089 393239 392083 248498 247969 303405 307457 343762 350302 4670999 4972668 7177663 6978137 1297979 1326392 334145 297383 312517 315421 360835 348940 345528 345441 240236 240904 773918 740269 1674992 1613777 503362 495783 732938 740033 924429 897989 968139 974782 1020216 1026428 996088 1114884 2387744 2505365 1523044 1232446 806473 788488 966883 966327 1016223 1021318 1051056 1070833 1204747 1202363 5517513 5693275 39.75 70.7 1
13:38:50 2024-01-23 738842 733908 229179 226054 366972 374231 393828 391382 248532 246788 304152 307356 343691 348919 4657996 5013922 7172662 6932065 1278612 1325450 336199 297771 313469 314534 360907 349204 342605 346447 238918 241957 763768 745476 1659760 1597218 500506 499437 728368 736930 929076 903648 960995 971233 1023877 1042206 1002547 1107172 2387738 2522512 1389652 1218406 809163 792116 961364 961950 1016910 1033060 1059513 1063393 1192096 1196550 5505794 5683897 39.75 70.7 1
13:38:51 2024-01-23 740255 733384 229914 225011 366578 375823 395046 391936 248119 248910 302825 308640 343451 349728 4673705 5044649 7257597 6952021 1273755 1322628 337716 297771 313786 315643 359170 348152 342821 346204 239121 240904 775368 734992 1648099 1611407 500434 499437 733926 733665 926363 906685 967972 967399 1017542 1037964 1004692 1113441 2388605 2506106 1440027 1205867 802184 792989 966883 956394 1009739 1027112 1058988 1071718 1188116 1193043 5458378 5683897 39.75 70.7 1
13:38:52 2024-01-23 742098 732952 229210 223693 367646 374195 392928 391382 248532 249085 300838 308676 343762 348175 4667391 5014685 7186733 6978713 1285255 1322628 335658 297771 313248 313258 357550 347104 346261 345128 239086 242033 774933 733942 1640999 1622911 504079 498203 733001 737050 922425 907981 969255 975383 1013790 1033345 1004014 1114884 2382637 2489780 1415030 1220204 799951 790172 968539 964002 1008268 1024230 1058757 1073953 1195590 1197060 5463416 5683897 39.75 70.7 1
13:38:54 2024-01-23 742380 733638 228468 225041 365473 375291 392029 390830 251458 246823 301754 308174 343451 347118 4671726 4956732 7149627 6971977 1298299 1322628 334145 297590 313505 314432 360835 348152 345772 345405 239987 241438 777875 743460 1662887 1613699 503362 495639 733038 741113 926364 898262 967450 974782 1023151 1032986 996051 1113295 2383457 2508220 1472930 1231268 807048 788718 965921 968405 1016792 1018738 1047736 1071117 1203413 1198843 5510535 5683897 39.75 70.7 1
13:38:55 2024-01-23 739369 733903 229605 225700 364894 374231 394419 391382 248912 248142 304189 306778 343211 349200 4667816 4990214 7145373 6950001 1277699 1324508 336706 297771 313254 315427 360582 349553 345735 347141 238776 242262 776404 740269 1654470 1611290 505518 495819 728885 741085 931410 899799 962365 973997 1023877 1038172 995281 1107135 2374185 2490434 1430431 1217448 806473 785785 962084 964987 1018998 1028997 1051056 1065333 1194088 1201829 5501092 5674518 39.75 70.7 1
13:38:56 2024-01-23 740250 733995 229214 224659 368266 375291 394454 388011 248187 248910 300909 309033 343726 349769 4661620 5053398 7191227 6932065 1263419 1324639 336494 297662 315311 315349 357982 351441 342460 346340 238979 241921 763768 743348 1670682 1597209 501069 500330 728885 737944 929006 903648 965355 971233 1024185 1039253 994602 1107135 2380949 2499000 1432350 1217602 807048 789836 962084 961950 1020448 1030453 1054202 1066170 1189582 1200491 5506576 5683897 39.75 70.7 1
13:38:57 2024-01-23 737875 732961 230241 225011 366285 375823 395638 391382 248119 249121 302825 308389 343175 349236 4664339 5044649 7204847 6961529 1264323 1322517 338328 297099 314244 315829 358053 348714 345528 345441 238085 242190 774483 736043 1657671 1607977 501218 495711 730958 734655 930361 905010 961109 968479 1018050 1036738 1001875 1106308 2377564 2517440 1449622 1211754 808201 793240 961401 959222 1013154 1030161 1060382 1068024 1189803 1196624 5417994 5674518 39.75 70.7 1
13:38:58 2024-01-23 734595 731833 229214 225072 366578 374231 392065 391234 248532 247933 301790 308389 343211 349769 4670999 5046190 7240817 6981475 1277063 1318841 335658 297446 314442 315685 359459 348152 342821 346518 239086 240904 784068 734467 1638980 1611407 502288 500216 735706 735212 925122 905848 964590 965662 1014307 1036610 1002350 1112465 2391030 2508312 1432350 1213748 801888 795496 968539 959185 1009739 1024573 1063151 1072405 1198778 1189644 5474427 5683897 39.75 70.7 1
13:38:59 2024-01-23 741576 733638 230281 225007 364889 374159 393239 391936 250026 248352 303869 306778 344761 349511 4673954 5010899 7176873 6973037 1283188 1322628 334684 297771 311640 313949 358522 349452 346261 345405 239086 241617 774933 733665 1666009 1622997 503362 495747 734935 737773 922462 902251 968101 971986 1013325 1027688 1001875 1118506 2383457 2486250 1434269 1220596 800522 786341 973099 965588 1011175 1026203 1056495 1074721 1199064 1199641 5518394 5685158 39.75 70.7 1
14:21:00 2024-01-23 724564 711492 225079 220630 353330 365697 378619 374149 242237 241765 297114 295732 333405 338395 4530318 4797902 6952172 6781184 1245962 1287471 327313 289453 303579 305989 344819 338269 332796 333830 234679 233496 760868 722330 1617624 1580259 491246 490821 718645 722053 904022 883156 945034 947311 995999 1020112 981933 1086788 2318277 2443681 1426593 1184641 783375 772606 940879 936891 993209 1010156 1037769 1042863 1161172 1169633 5333966 5524458 39.75 71.1 1
14:21:01 2024-01-23 717594 713279 225837 220348 354890 364048 378907 372056 242076 242787 297498 297598 332869 338504 4524274 4867192 6939629 6753137 1244533 1287449 328871 289330 305472 305129 347486 336490 333807 333830 234679 233461 760868 726611 1615911 1583868 493347 486697 719665 724374 898475 877906 948815 952741 994805 1012230 977685 1094591 2325155 2425241 1391017 1199871 782256 772136 947743 942218 984720 1001542 1038432 1050679 1171261 1164560 5305127 5533837 39.75 71.1 1
14:21:02 2024-01-23 723756 710953 223529 220603 356557 365890 377396 373208 241159 242446 297535 296855 333638 336998 4534284 4888645 7033149 6771805 1227744 1287337 330634 294188 305469 306420 344855 337241 333337 335754 234349 234579 752350 730783 1619530 1565111 490549 486877 715559 723594 907919 878753 940929 952064 1002589 1009792 974057 1081801 2315856 2432599 1480189 1202515 790135 768849 941161 944762 994713 1001505 1030549 1044858 1172929 1172177 5370966 5532350 39.75 71.1 1
14:21:03 2024-01-23 721291 713544 228372 220630 353294 364599 378871 372091 242272 241765 297535 295732 333907 338541 4533224 4803010 6947204 6790563 1249523 1287471 327879 290149 305580 305989 344819 338306 333572 333830 234679 233496 759670 723503 1621092 1580259 490201 489668 719155 721541 904022 883175 945034 945859 998226 1018672 983330 1088253 2326364 2448332 1450295 1187176 785116 773555 942079 938203 991220 1009327 1035514 1043185 1162070 1166241 5291939 5524458 39.75 71.1 1
14:21:04 2024-01-23 715527 711528 223495 220630 354952 364341 378907 373172 241159 242446 297535 297148 332637 337548 4533224 4867078 6937207 6753287 1245962 1287486 328835 289132 305042 305129 343440 336490 333807 333830 234679 234217 760222 730259 1618277 1581108 492645 486769 718645 723861 899113 878129 948140 954095 998287 1013827 981714 1094507 2330126 2423959 1389168 1200795 782816 769391 946277 940078 985570 1002995 1038545 1050829 1168008 1165379 5305127 5533837 39.75 71.1 1
14:21:06 2024-01-23 724113 710953 224156 220251 354392 364565 376564 373172 241124 242446 297114 296215 332905 336998 4524274 4887017 7041808 6801969 1231191 1287471 329938 289453 304603 304295 343334 337003 333572 335754 233989 234976 771467 726611 1636999 1567677 490549 486575 711410 721029 908004 883765 941001 951581 1004650 1017976 975369 1083594 2322460 2434461 1480189 1196521 788291 772136 939674 940911 993330 1000638 1028337 1043185 1166317 1169155 5342749 5520518 39.75 71.1 1
14:21:07 2024-01-23 713357 711264 224885 222398 354428 362948 378568 373208 242926 240641 297609 297806 331906 340333 4533224 4825294 6952172 6781184 1264285 1287449 327879 289973 302196 304542 344142 335943 333807 335754 234679 234415 746369 720779 1642041 1590627 492645 487561 718572 722508 899567 884835 949765 948875 996106 1016985 984655 1089932 2331135 2447686 1476119 1192268 783808 774800 943591 936597 989073 1006408 1038545 1047798 1158814 1163735 5267514 5520518 39.75 71.1 1
14:21:08 2024-01-23 712285 710450 228596 221324 354925 360835 377733 374400 242272 241765 297535 297826 331871 340612 4530781 4920320 6985776 6753062 1241903 1287337 328605 289392 303651 305989 345476 336490 333337 334591 233983 234777 755808 726611 1626961 1580783 495459 488983 714493 726689 907882 878716 944922 958174 1001805 1012230 974768 1084865 2325155 2440216 1470014 1207676 790545 770382 940879 940782 991925 999262 1030990 1050829 1171363 1169764 5387787 5524458 39.75 71.1 1
14:21:09 2024-01-23 723808 713284 225206 221319 354423 365890 378505 371500 242644 241765 297535 298014 333405 335464 4523859 4812837 6952007 6757304 1247741 1286500 327614 289532 304992 305989 343334 337589 333337 335573 234499 234370 766106 724405 1655326 1581101 490512 489487 719356 722493 905150 883525 946383 946566 998193 1018913 983330 1088377 2323611 2450814 1424674 1184641 784925 773236 940879 935315 991220 1009327 1035552 1041492 1162143 1167102 5289999 5524458 39.75 71.1 1
14:21:10 2024-01-23 718614 711528 225571 220669 355210 364599 378943 373732 241159 242275 297691 297806 332637 338577 4530931 4868472 6977037 6762427 1243122 1287413 329938 289568 304791 305203 347510 336731 335587 333794 234607 234837 755074 731830 1627653 1581101 493347 485256 716573 723897 901461 879891 947429 955452 998226 1008623 979343 1091364 2327823 2425241 1459076 1203404 783808 768094 946277 943457 986697 1001688 1034003 1050996 1168008 1170249 5314899 5525947 39.75 71.1 1
14:21:11 2024-01-23 721753 710953 228564 221359 353825 364857 377733 375489 242237 241765 297893 296215 335709 338301 4524312 4867225 7022457 6781878 1237177 1291011 330393 292036 302585 306852 346528 336857 333627 336430 234017 235563 751395 729245 1641351 1567677 490549 490373 713949 721541 909328 882324 941001 949891 1004724 1019903 974805 1082113 2324881 2443681 1480189 1193967 790135 772606 939545 939412 994777 1000710 1028917 1043306 1167144 1174556 5352155 5524458 39.75 71.1 1
14:21:12 2024-01-23 713520 711533 224569 222082 355989 362985 378871 373768 243425 241051 296767 298501 331871 339611 4542590 4839858 6942908 6794477 1264811 1291137 328729 290555 304713 306780 347264 335288 333807 335718 234349 234579 757279 722106 1644764 1585882 491002 485976 718645 719384 901144 885481 948177 947274 996217 1009503 983962 1089774 2327823 2449423 1484259 1194083 783808 775042 945605 934211 986969 1006444 1038545 1048546 1160496 1163780 5261563 5524458 39.75 71.1 1
14:21:13 2024-01-23 713759 710989 228596 221359 355494 362985 377697 375489 242306 241765 297572 298954 331906 341095 4545831 4926372 7032424 6763447 1241790 1292976 328764 290308 304078 304083 346239 337516 331538 337621 233983 234742 752866 726611 1634221 1580033 494753 486769 713499 724410 907738 878753 945034 956468 1002589 1012230 974805 1087601 2327823 2443681 1476119 1211754 789981 771511 940916 943457 992630 998825 1032133 1046077 1173797 1170518 5395328 5531094 39.75 71.1 1
14:21:14 2024-01-23 723559 711528 228533 221319 355490 366149 378641 372091 242679 241765 297572 297806 333942 335612 4533224 4832958 6987591 6782312 1247665 1287449 327614 290211 304326 306816 343405 339062 333807 335754 234679 236379 757968 722471 1624953 1581381 491246 491126 719665 723080 905038 884313 945373 947415 998226 1021346 983330 1081925 2321850 2455145 1472049 1190572 787167 774338 939545 935278 993367 1000747 1035552 1040919 1162143 1169691 5337796 5524458 39.75 71.1 1
14:21:15 2024-01-23 718650 713544 228516 220630 356029 364599 378871 372056 242272 242684 297535 298954 332905 338764 4535937 4867206 6927380 6753151 1256166 1289277 327349 290008 305257 306276 345334 338312 333807 335754 234679 233496 771991 726611 1624196 1586117 494049 486769 719665 724410 899827 879081 950278 952741 994805 1012230 980539 1096153 2325155 2427564 1403959 1199871 782693 770382 946277 940782 984871 1003105 1040027 1046040 1168008 1164670 5301340 5525947 39.75 71.1 1
14:21:16 2024-01-23 723293 711269 224464 220286 354921 365631 377733 373768 242029 243057 293799 298023 334163 336340 4540350 4896264 7022159 6781184 1231305 1286383 330996 289335 303615 304295 343370 336490 333572 333649 234019 235011 762762 729245 1619899 1567677 491447 486841 713499 721541 908954 883060 942344 950039 1004724 1018463 974805 1081896 2321850 2441948 1482224 1196521 790268 772606 939545 939412 994777 1005317 1029193 1043961 1168008 1172752 5353909 5516582 39.75 71.1 1
14:21:17 2024-01-23 716024 711533 224569 221763 358075 363207 378583 375823 243286 240908 293905 298605 332729 339946 4530318 4832381 6938529 6771805 1264323 1288399 325941 290555 302727 305974 345996 336527 333807 335754 234514 234579 757279 721296 1645406 1592889 494401 488290 719665 723042 902465 882310 946082 952741 994741 1009625 981140 1091401 2327823 2449423 1482224 1200029 786045 773702 946392 937342 986969 1003105 1040276 1049331 1162907 1163022 5314894 5521328 39.75 71.1 1
14:21:18 2024-01-23 716496 712524 225805 221683 356454 363939 377554 375310 242540 242374 293240 299512 332370 338265 4517817 4905877 7009447 6743669 1233492 1289042 329368 290008 305974 305129 344957 338306 332868 334556 234514 234614 768511 730783 1614917 1572135 493347 490742 715559 724447 908041 878480 942344 953724 1002589 1015608 974805 1085239 2316903 2434461 1480189 1199871 788291 768094 939545 943457 996189 1001688 1032133 1047052 1175576 1162578 5369831 5538759 39.75 71.1 1
14:21:19 2024-01-23 724791 713439 225837 221523 355352 366928 378763 372875 242644 241765 297609 296250 334198 337756 4523859 4812751 6948422 6785720 1258324 1287471 327879 292036 304042 305450 344855 338545 333807 333866 234679 233565 756518 723503 1653405 1581381 490549 490373 719665 722567 904022 884853 943994 948692 997520 1019903 983330 1087375 2322865 2443681 1446382 1184641 783808 772334 940916 935315 991220 1009363 1038010 1043218 1162796 1171257 5293874 5527817 39.75 71.1 1
14:21:20 2024-01-23 717592 710229 225837 220630 355494 365115 378979 373768 242029 243129 297498 298049 332672 339094 4524312 4858962 6952172 6757604 1243910 1287486 329867 294296 304577 305989 346492 337003 333843 333830 234679 234614 758750 731850 1657431 1580259 492645 486390 719155 724410 902409 878753 948140 953651 998226 1012230 977722 1094591 2327823 2421556 1424674 1199871 782816 769255 947624 942218 985570 1003892 1041767 1052185 1167861 1167148 5292015 5533837 39.75 71.1 1
14:21:21 2024-01-23 722780 710487 224694 221072 356366 366149 377697 373768 241159 245786 292385 296250 333942 337273 4529993 4877744 7031783 6776348 1232960 1285643 329902 290149 302692 304542 343129 336490 333807 336327 234019 235011 757346 726611 1621527 1571019 491322 486805 712994 719495 910655 884226 942069 950039 1004011 1018463 977685 1080499 2318550 2455145 1370089 1193967 790545 773702 939637 939539 998259 1008085 1031359 1044391 1168765 1173801 5352155 5517654 39.75 71.1 1
14:21:22 2024-01-23 715224 712531 224605 222082 355494 362658 378727 373541 243221 241086 297535 298049 332370 340370 4508118 4832494 6929204 6772199 1264323 1287471 325906 290485 302727 305773 345512 336490 333807 333551 234679 234614 756728 721296 1630355 1591758 494401 486769 719665 723594 904022 882544 946120 952741 995510 1012230 981140 1091439 2327823 2445952 1484259 1203369 786811 774067 947350 939539 986933 1005947 1044490 1053045 1164592 1163022 5306988 5524458 39.75 71.1 1
14:21:23 2024-01-23 718613 711383 228605 221355 356592 365115 377166 374066 241900 242105 293129 299443 332905 336998 4526764 4877437 7014445 6738021 1225961 1287471 329333 294432 305544 309149 343370 337224 333572 334053 234679 234579 757279 731850 1625737 1567405 491246 489704 715559 722289 907967 880363 942344 952064 1003004 1015518 974534 1082113 2323048 2436709 1484259 1199939 789981 769943 939674 944762 998297 1003105 1031028 1047798 1174546 1170843 5346272 5525947 39.75 71.1 1
14:21:24 2024-01-23 719439 713035 228676 221665 353860 364014 378979 373768 242475 242105 298104 296215 332940 339611 4530356 4803010 6938529 6780881 1257044 1285589 328640 290387 302231 304577 343440 335979 333843 335754 234025 234614 757279 720413 1666041 1586117 491246 486089 718645 721029 902741 885712 948852 948655 996069 1016426 986020 1094614 2331511 2450630 1516814 1197393 785116 774800 946277 935556 986969 1008799 1040492 1049331 1158851 1164407 5267505 5511146 39.75 71.1 1
14:21:25 2024-01-23 714535 711269 228564 221700 355485 362948 376600 374364 242146 241765 297535 298989 331906 339094 4511373 4914834 6994481 6743669 1232615 1285643 328871 289568 305257 304914 344439 337589 332868 334287 234349 234812 755808 730783 1619285 1567677 493347 490396 715559 724447 908954 879891 943732 955341 1002478 1017706 973983 1087663 2318084 2434461 1482224 1194587 788291 768764 939674 943457 994777 1003105 1034346 1047052 1173833 1174775 5346272 5524458 39.75 71.1 1
14:21:26 2024-01-23 719439 711524 228439 221319 353330 364084 378943 373208 242475 241765 297893 295767 332405 339611 4498488 4786863 6932442 6752560 1249858 1287300 328374 290908 303615 304542 344855 337039 333843 333830 234679 234252 760222 723503 1620725 1576897 490201 490722 719592 721478 904170 887456 947734 946180 999050 1019757 983256 1089730 2318550 2442531 1468940 1185418 783808 772606 940916 936870 989813 1009808 1035589 1043218 1162143 1167175 5280344 5516582 39.75 71.1 1
14:21:28 2024-01-23 714514 711264 224191 220700 354956 364599 378619 373768 241193 242105 297114 297598 332940 339057 4511373 4853122 6947039 6723742 1243299 1286557 329902 294224 304991 305129 343440 335505 333843 333830 234679 234415 756567 730783 1636932 1581101 493347 487598 719118 725656 903862 880002 949112 955452 998933 1009372 977685 1091339 2326364 2425241 1397477 1204229 785485 769255 946277 942788 986969 1000273 1034041 1048856 1169703 1169691 5301530 5522008 39.75 71.1 1
14:21:29 2024-01-23 721694 710487 225571 222047 354144 364599 378604 376089 242272 241086 297696 296285 332905 338338 4511373 4856829 6995115 6762427 1244301 1285643 325941 290449 303330 305199 344403 336955 331825 337621 233696 234732 756518 721296 1643083 1581101 492996 490142 717550 721393 909603 885573 942307 947237 1001107 1021346 982358 1082039 2322460 2458630 1403062 1192268 788291 774800 937005 936205 994505 1006372 1034740 1038626 1165448 1170249 5323938 5515080 39.75 71.1 1
14:21:30 2024-01-23 714395 713040 228569 220634 356529 364599 378835 372021 241900 242446 293743 298049 333713 338265 4531044 4863479 6935220 6753048 1245962 1289303 330232 289532 307137 305665 347756 336711 333699 335718 235818 233915 759418 727532 1634280 1585610 494753 486733 719665 725952 901425 881254 950204 955452 993888 1013108 981933 1096153 2327549 2425241 1444426 1196202 783375 770309 948298 940782 985570 1003105 1041235 1052331 1170533 1165508 5284229 5524458 39.75 71.1 1
14:21:31 2024-01-23 723808 710953 224152 220630 354388 366149 378266 374293 241159 242446 297819 296250 333907 337548 4530318 4873043 7023140 6764332 1237177 1287337 329617 292656 302549 306852 346283 337095 333663 336668 234571 235892 755074 730677 1609624 1567677 491596 491070 714473 722508 910252 883060 942195 950039 1005437 1020629 977611 1082076 2318550 2443681 1478154 1195669 790545 773702 940879 940745 996189 1000710 1029193 1044704 1167700 1175350 5350388 5515080 39.75 71.1 1
14:21:32 2024-01-23 714018 713035 224569 221688 356529 364048 378266 373732 243186 241051 297682 298954 331871 339574 4520939 4844774 6923874 6783305 1262095 1289228 326714 290344 303950 305630 347792 335288 333176 335718 234349 234579 764635 720779 1633793 1591270 493347 485976 717590 721430 902741 885079 948103 950039 993852 1009756 983962 1091364 2327823 2449423 1484259 1199833 783808 774800 946277 936891 986969 1005235 1041512 1049303 1162143 1162165 5288233 5510525 39.75 71.1 1
14:21:33 2024-01-23 714028 710450 228596 221324 355994 360871 377410 375189 242272 241765 297517 299408 331871 339611 4530318 4907853 7008767 6744582 1236025 1285532 328693 289973 304542 305093 345476 338030 332545 337144 234313 236480 757279 730259 1654547 1576610 494049 490360 715559 725474 909603 878129 942307 955659 1004011 1009787 976225 1088263 2318550 2441948 1470014 1206839 790545 768701 940879 944799 993294 1000237 1031397 1047798 1177285 1170518 5376530 5515080 39.75 71.1 1
14:21:34 2024-01-23 722266 711533 228605 220700 354428 366149 378907 372091 242644 242181 297535 296285 333907 336962 4524575 4809203 6955576 6763447 1250415 1287471 327879 290008 304434 306636 345831 339062 332562 335754 234463 234113 754347 721956 1624385 1581381 492996 491126 719665 723080 907919 885481 946383 950039 998970 1021346 983330 1087563 2318550 2451161 1413185 1187152 787167 774800 940879 935315 993330 1007902 1037805 1041771 1162143 1169654 5323938 5520518 39.75 71.1 1
14:21:35 2024-01-23 717049 713284 223529 220665 355989 365115 378943 372056 242272 242446 297471 298501 332905 338764 4537986 4863480 6941734 6762427 1249821 1289277 328821 289568 305508 305773 347792 337003 333807 336229 234679 233496 758635 724537 1642018 1586117 494012 486769 721712 725988 901461 880363 951048 953418 995510 1012230 981933 1096153 2326169 2432734 1416901 1199871 783808 772606 946277 940782 986969 1000638 1040378 1050996 1169703 1164670 5295721 5524458 39.75 71.1 1
14:21:36 2024-01-23 722724 711487 224503 220594 355459 366149 378266 374293 242436 243607 293694 297804 334163 339147 4540350 4886938 7042613 6752485 1228871 1286383 331368 289532 303651 306708 345587 337516 333807 334018 234349 234777 757279 731051 1644689 1565111 491246 489668 715052 723861 907659 883037 942344 952741 1003004 1018426 974768 1084429 2318550 2434461 1486294 1197374 788291 772136 939705 940782 994777 1000710 1029193 1044742 1170533 1176254 5338935 5515080 39.75 71.1 1
14:21:37 2024-01-23 712848 711460 228202 222128 357062 363207 378583 376383 243082 240908 293919 297909 332497 340464 4527397 4827987 6933307 6771805 1262441 1288386 328640 290485 304097 304542 344921 335469 333627 335754 234679 234579 757279 720413 1627460 1591270 493347 485976 718136 721541 902741 885654 948140 950039 993925 1009733 983999 1091401 2331135 2449423 1484259 1196017 785485 774800 946277 935278 986969 1000638 1041512 1050080 1162143 1163771 5276609 5510525 39.75 71.1 1
14:21:38 2024-01-23 713842 712443 225837 221382 355842 362803 379309 375346 242302 242203 293804 299232 331871 340092 4530318 4891269 6995115 6743669 1237479 1287471 328605 289603 304542 305093 345441 337552 332868 334556 234349 235036 755808 729737 1651492 1572135 494049 490396 715559 726540 908004 876261 942344 957023 1004011 1009697 976225 1085106 2321850 2441948 1472049 1205867 789981 769906 940916 944799 992630 1000237 1031397 1049294 1177202 1172177 5390894 5533293 39.75 71.1 1
14:21:39 2024-01-23 724564 711346 225519 221417 355067 366113 378691 371985 242237 241765 297687 296145 334128 336816 4520939 4803565 6939083 6771805 1249523 1287471 328374 290555 306269 309474 344855 337552 333807 333830 234679 234217 764635 722471 1615860 1580259 490549 490396 719665 721541 906630 885481 946082 947274 996777 1020106 984729 1088186 2318550 2443681 1444426 1184641 783808 772606 943591 936759 991925 1010791 1038545 1043961 1162796 1171220 5282686 5518385 39.75 71.1 1
14:21:40 2024-01-23 715552 711310 225837 221288 355210 364599 378979 376383 241796 242446 293987 297841 332405 339297 4530318 4860112 6942203 6748232 1244186 1286500 330603 288527 305257 305989 344921 337003 333843 333577 234679 234941 761046 730783 1611531 1576897 494364 486733 718645 724447 902427 877920 951670 955040 999714 1010800 977722 1092900 2327823 2425241 1480189 1203292 785769 770345 948079 944799 989776 1004627 1038047 1055308 1174694 1171201 5324253 5524458 39.75 71.1 1
14:21:41 2024-01-23 722724 711524 228667 222770 355459 365115 377396 377451 242679 241595 293115 297598 333405 339334 4523859 4849688 7003807 6771805 1248382 1285643 327879 290555 303615 306442 344403 337479 333572 336071 234349 234976 752866 722471 1621851 1576897 492645 490025 715559 721780 909025 885481 942344 950039 1003282 1021346 982631 1082113 2321850 2462121 1476119 1193967 790545 774930 941010 940171 998259 1008433 1035085 1044593 1167935 1173728 5345453 5511841 39.75 71.1 1
14:21:42 2024-01-23 714535 713284 224573 222444 356275 364196 378871 373208 243391 241086 294121 298954 332672 339611 4527087 4825294 6932291 6771805 1262517 1287178 327384 290485 304387 309330 345476 335505 333577 336229 234679 234252 755808 720413 1647138 1594021 494753 486733 719665 723594 904006 884673 948852 952741 996217 1009769 985982 1091439 2331135 2449423 1484259 1201677 787873 774616 948298 938871 988859 1007372 1044490 1050717 1164621 1162037 5305307 5515080 39.75 71.1 1
14:21:43 2024-01-23 717433 711342 223533 221856 356636 365115 376600 374030 242440 242105 293119 299652 332905 338015 4531044 4891454 6985156 6753048 1226593 1287449 328871 289743 305902 305773 343405 338067 333572 334018 234514 234789 757279 730783 1641144 1567677 491945 491126 717081 724447 909328 879703 942344 955076 1004724 1018426 973387 1085239 2323048 2436709 1512660 1199461 790545 771313 942354 946143 996876 1003105 1031562 1047798 1177926 1173842 5361560 5524458 39.75 71.1 1
14:21:44 2024-01-23 721749 712438 223490 221665 353860 365115 378979 373208 242644 242105 297609 296180 333405 339094 4508080 4782544 6942354 6752485 1249246 1287471 327879 290008 304078 309366 344855 338582 333807 335754 234679 234054 769498 722471 1627194 1581381 491596 490742 719665 723594 904763 884950 946045 949365 998933 1024691 985244 1091412 2322460 2453654 1474084 1191417 788291 774800 940212 936722 994777 1010909 1038545 1041660 1161262 1170518 5333344 5524458 39.75 71.1 1
14:21:45 2024-01-23 717086 711528 224655 221665 357559 365115 378979 374328 241900 246132 297609 298049 332905 339094 4523859 4868472 6952172 6748471 1244186 1286500 329902 289568 304577 309330 344439 336490 335732 333649 234679 235011 752866 730783 1616853 1576897 494478 486012 717627 724410 903750 881180 953165 958137 1002478 1010654 977574 1096116 2331786 2429787 1486294 1203292 784925 768701 950325 943457 986969 1003892 1038545 1053802 1169703 1167275 5301340 5524458 39.75 71.1 1
14:21:46 2024-01-23 724452 710985 223529 221665 354144 365115 378302 376367 241900 242275 298104 296285 333942 338301 4524462 4868472 7022457 6762164 1239567 1287471 328906 291724 302727 304355 343405 337516 333807 334591 233290 235538 754337 724537 1631340 1576897 492645 490373 717550 722344 914363 887332 942195 949928 1008296 1021236 980354 1082039 2324516 2461922 1435028 1197374 791675 774800 939545 940598 996189 1008614 1032495 1045772 1166317 1172861 5346567 5515080 39.75 71.1 1
14:21:47 2024-01-23 713394 713544 228641 221665 357622 364599 378871 372091 243052 242446 296694 298989 332940 339094 4527087 4856829 6902556 6753287 1253538 1291181 327384 290335 305472 305773 345476 337039 333807 333551 234679 233531 765218 726611 1632044 1590126 496166 486697 722738 727725 902316 883136 951483 955452 995999 1009697 983330 1097575 2327823 2427564 1402110 1201077 783808 772606 948752 943457 986697 1003105 1038545 1046821 1171363 1167138 5291941 5520518 39.75 71.1 1
14:21:48 2024-01-23 722270 711487 224851 221856 353860 365966 378302 375489 241900 242446 297435 296285 333907 338062 4538205 4865013 7013244 6771805 1235988 1286557 328871 290246 302692 304542 343405 337039 333807 337621 234175 235857 754337 724537 1640415 1576610 492645 486431 715510 721467 913242 885578 942344 950039 1005216 1021346 981933 1081268 2322185 2462121 1470014 1197374 791675 774800 938214 939412 999022 1008614 1032993 1044784 1167144 1172825 5352155 5507216 39.75 71.1 1
14:21:50 2024-01-23 713430 713279 228703 221665 356592 364599 378907 372091 243052 242105 297270 299443 332905 339094 4523859 4840311 6901227 6745358 1253538 1287486 327384 290352 307760 305773 347756 336748 333771 336668 234643 234113 757279 723668 1662169 1594021 495812 486769 721712 725581 903853 882829 950918 954095 993888 1014274 984035 1091439 2327823 2447686 1484259 1196054 783808 773153 946277 940782 989776 1000674 1041794 1050996 1169431 1162092 5280455 5524458 39.75 71.1 1
14:21:51 2024-01-23 721485 711528 223495 220669 356636 365890 377697 374364 242306 246204 293124 298745 333440 336522 4523859 4887017 7005093 6753048 1230107 1291011 330616 292674 305149 306636 345794 337443 333428 336668 234571 234837 755808 731830 1630409 1565425 491945 491711 717590 724410 910504 880363 944959 953687 1004011 1018463 974077 1086013 2318550 2436721 1484259 1201580 789981 770382 940212 944799 996189 1000674 1031028 1047897 1172387 1172825 5338935 5512121 39.75 71.1 1
14:21:52 2024-01-23 721241 713040 228350 221700 353860 365115 378425 373732 242475 242105 297691 298059 333674 338577 4514494 4785946 6928928 6802015 1253022 1289303 328268 290555 306084 306852 345794 336857 333807 333830 234679 234415 760222 725445 1613527 1581381 491246 489668 720257 721467 906630 886279 946120 947274 996814 1019903 983999 1089811 2326364 2442450 1464950 1187176 783808 773993 945605 935352 991923 1011505 1038798 1047523 1160496 1169695 5254062 5515080 39.75 71.1 1
14:21:53 2024-01-23 713335 711492 224617 221319 355459 364084 379015 376053 242272 242756 297609 298049 332905 340612 4522277 4867078 6951945 6763447 1244301 1289265 329724 289093 304577 304806 344439 335968 336407 335718 234679 234941 757279 730806 1635367 1581101 493347 486012 717627 725511 904394 879195 948852 956468 1002589 1011514 979570 1094591 2327823 2425241 1471286 1203292 787167 770345 947407 943457 991925 1001688 1035589 1049876 1172099 1171907 5340969 5516582 39.75 71.1 1
14:21:54 2024-01-23 721642 711264 228247 222047 355490 365115 376564 372911 243425 242105 297609 297841 333648 337548 4511373 4852970 6987591 6771805 1247741 1287449 327369 290225 304434 304083 344403 338582 332832 334053 234535 234148 762318 721441 1616362 1581381 493661 491893 719665 723594 907659 885578 949340 950039 999714 1021346 984035 1088377 2321850 2451161 1413185 1187190 788014 774800 940916 938043 994777 1009363 1038545 1044742 1163768 1170518 5325732 5520518 39.75 71.1 1
14:21:55 2024-01-23 718614 711528 224842 221355 356029 364857 379015 374066 241935 246096 297696 298501 336013 339041 4533868 4853160 6941734 6748232 1247418 1287413 329368 289392 306226 306456 346810 336272 333807 335754 234679 234054 760868 726333 1617977 1583868 494049 486877 719665 728443 902741 880652 951670 955076 996814 1009769 981933 1097756 2324516 2427564 1403768 1199871 783808 771511 948936 940782 986269 1000674 1038886 1054254 1171363 1166373 5295721 5518072 39.75 71.1 1
14:21:56 2024-01-23 723289 711497 225216 221280 354428 365890 378302 374364 242064 243435 293983 297596 333837 337402 4524745 4877613 7008767 6752523 1232498 1287337 331171 289973 303651 304577 343334 337039 333361 334053 234679 235738 766780 727688 1626533 1571019 491945 489668 714546 721541 911301 885490 942344 952741 1004460 1021346 977722 1082151 2321850 2452901 1372046 1197099 792005 774800 940916 940782 996839 1006480 1030661 1044877 1168045 1176291 5348334 5507216 39.75 71.1 1
14:21:57 2024-01-23 713372 711533 228207 222145 358075 363536 378583 374221 243661 240944 293813 299302 332764 339899 4530318 4826070 6919878 6776348 1263419 1285643 327914 290555 304713 309075 345476 336490 333843 333551 234679 235281 757279 720413 1626961 1591758 494753 486769 718645 723594 904022 885481 950278 953617 998263 1015522 986168 1093811 2333775 2452901 1488583 1196638 786045 777272 947407 938043 989073 1000747 1042513 1047936 1161262 1163771 5295721 5505780 39.75 71.1 1
14:21:58 2024-01-23 715278 712433 225837 221900 356458 363352 377590 375310 242505 242410 294257 299476 331906 340370 4517412 4905562 6995115 6734290 1238085 1285589 328906 290008 305257 305129 347510 337039 332868 334627 234019 234812 754337 726611 1637174 1576897 495025 490779 715559 728715 910384 878038 945034 959259 1003004 1016389 977722 1088186 2323502 2442030 1441013 1212617 790545 772606 944933 942218 993367 1001688 1035552 1050884 1173797 1173007 5366219 5529482 39.75 71.1 1
14:21:59 2024-01-23 719596 711392 225678 222403 355308 365005 376457 375346 243017 241086 297645 297841 333440 338801 4511373 4858616 6994481 6766976 1245849 1285643 327653 290485 302727 304542 344439 337039 332868 337621 234349 234976 760222 721956 1636764 1576897 494049 490742 717590 722567 910655 887999 945034 950039 1001878 1021428 983330 1081896 2318550 2460848 1433033 1193117 790268 774967 938214 938080 999059 1008726 1035589 1043255 1168008 1174625 5339177 5514441 39.75 71.1 1
14:22:00 2024-01-23 717155 713357 225837 221594 356565 364857 378835 374076 243147 242374 293987 299582 332602 339057 4524274 4858616 6915994 6753048 1259296 1289277 326820 290008 305256 304251 345476 336454 333807 336229 234679 233496 755776 726611 1638020 1585882 494753 486841 721712 726540 901748 881079 951632 955452 998325 1014380 981933 1097718 2325155 2424969 1418835 1201580 783808 772021 950099 943457 986969 1003105 1042513 1056003 1173764 1169633 5295834 5526902 39.75 71.1 1
14:22:01 2024-01-23 722780 709370 224655 221319 357058 366149 377661 375453 241193 242275 294679 298199 333370 337548 4520939 4856829 7013244 6762427 1235344 1285643 328374 290145 302692 304542 343405 335652 333807 334556 233983 235503 751395 724537 1642389 1576625 492645 486877 715559 722053 911947 885578 941599 950039 1005437 1021346 983056 1082039 2323502 2462121 1463146 1197374 795533 776452 941645 942218 1002298 1010946 1034346 1047418 1168765 1178005 5348610 5505703 39.75 71.1 1
14:22:02 2024-01-23 714677 713008 225043 222011 355994 363171 378691 373768 243391 241765 297746 299372 332370 339334 4517715 4835422 6910553 6753048 1262517 1287471 325941 291074 302692 305989 345199 335979 333807 336229 234679 234941 761693 719233 1639557 1590627 494753 486539 719665 723594 904022 884447 948889 953418 996217 1015554 985395 1093774 2330861 2451161 1484259 1202473 788510 776856 948973 940240 991183 1008799 1047202 1053007 1167105 1162977 5305307 5515080 39.75 71.1 1
14:22:03 2024-01-23 718614 713187 225873 221820 357635 365115 377661 374328 242891 242105 293535 299862 332905 337548 4520939 4896382 6990756 6743669 1225961 1287413 328871 289532 305938 305773 343370 338030 333807 334521 234679 234941 757279 732880 1629994 1566565 492409 491126 717590 724410 910655 882306 945034 955452 1005437 1019634 974805 1086788 2323611 2440180 1482224 1204229 791675 771038 942354 947215 997586 1003105 1032495 1049331 1179751 1176882 5361560 5524458 39.75 71.1 1
14:22:04 2024-01-23 723539 711524 223529 222016 354109 365115 379015 373732 242644 242105 298118 297813 333907 339057 4511561 4783457 6919878 6762427 1250415 1287300 328374 290414 305903 305665 344855 338545 333807 335718 234679 234252 766106 721296 1636095 1576897 491596 491126 721712 723594 906630 885481 947466 950039 999641 1023766 985982 1092622 2329089 2450630 1422755 1187851 786745 774727 944933 939412 993330 1014265 1040619 1046977 1164621 1170592 5272866 5505701 39.75 71.1 1
14:22:05 2024-01-23 715490 711269 224655 221324 355994 365115 378619 374364 242237 242446 297535 298049 332905 338541 4511561 4839294 6939353 6743669 1244186 1288386 329368 289743 305421 305989 344403 337241 333843 333830 234679 234976 754337 730259 1619505 1576897 493347 486805 719665 726540 904022 880340 953165 958137 1001856 1012120 980354 1096041 2330262 2425684 1466945 1199536 783808 770382 950964 943457 986969 1003105 1041512 1055026 1171363 1167102 5280594 5515080 39.75 71.1 1
14:22:06 2024-01-23 722724 710450 227115 221665 354392 365115 378568 375154 241228 242446 297819 296250 333907 338265 4514494 4863744 7018792 6753302 1233559 1285643 329404 290414 302692 306132 343405 336919 333807 334591 233819 235703 754337 725573 1640649 1574370 491945 486877 717550 722381 912817 887962 942158 951953 1005363 1021309 981475 1085144 2323502 2458630 1392831 1197992 792808 774800 938214 940782 1000880 1007866 1031724 1044779 1167971 1170539 5342749 5505701 39.75 71.1 1
14:22:07 2024-01-23 713511 711528 225238 221324 356565 364084 378835 372056 243221 242275 297114 298954 333713 338817 4514494 4832193 6892644 6753048 1262517 1286500 325871 290485 303615 305773 346239 336490 333807 336466 234413 234614 757279 721956 1621400 1593800 496166 490373 722738 726689 904963 885023 951803 955415 993852 1009697 983999 1094591 2333738 2449423 1486294 1196202 788291 774251 946277 940782 989813 1000710 1043316 1051744 1168008 1164670 5276647 5505701 39.75 71.1 1
14:22:08 2024-01-23 718540 711492 223495 221332 357635 365631 377697 374293 242644 242446 293608 298954 333638 337236 4524575 4888161 7005093 6735872 1229567 1287471 328374 289128 306190 305558 344439 338582 333337 337621 234463 235294 757279 734986 1616052 1569568 494049 491674 718571 727539 911801 881254 944361 955717 1004748 1018285 976832 1086788 2315856 2440216 1514737 1195204 790545 770309 940879 946143 996189 1000674 1032533 1050080 1173526 1176437 5344517 5511146 39.75 71.1 1
14:22:09 2024-01-23 718645 711524 223495 221652 353825 365115 378943 373768 242644 242275 292697 296215 332905 340575 4498371 4786131 6924793 6752448 1249896 1287471 328871 290008 304078 306780 345685 336949 333302 333830 234679 234638 750718 724925 1619167 1582687 491908 489632 721712 721541 905038 889238 948815 948618 998189 1019903 987536 1091364 2327823 2443681 1464950 1190572 784925 777004 945605 938228 992630 1012221 1041016 1047798 1161319 1170518 5258099 5502634 39.75 71.1 1
14:22:11 2024-01-23 715563 711524 224851 221324 356025 365115 380833 374364 241900 242958 297609 298084 332940 339334 4498371 4863628 6982884 6743669 1242414 1290092 330348 292036 306700 306348 346810 336857 335696 335682 234643 234871 757279 730783 1625891 1576897 494049 486805 721439 726503 905150 880363 950918 959539 1001841 1012230 980539 1096153 2329687 2423521 1466945 1203292 786045 769943 948752 944799 989776 1003105 1035552 1056514 1173860 1173098 5305127 5507216 39.75 71.1 1
14:22:12 2024-01-23 722784 710953 228596 222394 354428 365115 377697 376618 243017 241215 298527 297806 332905 338577 4516030 4839294 6994481 6773818 1245345 1285505 327737 290379 303436 306816 346773 337101 333663 334521 233983 235703 759553 724537 1649693 1576610 491945 489632 715559 722508 912855 885481 942344 950039 1005437 1020875 981933 1082039 2323502 2462121 1393564 1193967 792569 776452 939545 940782 999022 1009327 1032458 1044779 1167144 1172861 5337792 5496322 39.75 71.1 1
14:22:13 2024-01-23 713520 713284 224573 222047 356561 364084 378266 373208 243425 241051 297535 298954 332681 339574 4495129 4811835 6928352 6763205 1263905 1289265 329225 291193 304603 305989 345476 335979 333807 336595 234607 234742 757279 719233 1635431 1592665 494604 486769 721199 723594 904022 884226 949653 954095 993852 1015482 983999 1094591 2331135 2445952 1488329 1199017 788291 774800 947624 939375 986969 1000674 1043316 1046783 1164629 1162877 5295721 5505701 39.75 71.1 1
14:22:14 2024-01-23 717405 711492 223499 221700 357676 365890 376600 374328 242679 242275 297265 299688 332940 337511 4514494 4898515 6978788 6735150 1224262 1285643 329368 294188 305938 306060 345343 337516 332868 334486 234349 234767 755808 731573 1628284 1567677 493347 491126 716573 727608 910655 879703 942344 955753 1004724 1018426 974805 1086788 2318550 2434461 1484259 1199017 789417 770345 940306 943073 996189 1000710 1030661 1047798 1171363 1178789 5320137 5501498 39.75 71.1 1
14:22:15 2024-01-23 718682 711528 223495 221506 353860 364599 378943 373208 242475 242105 297755 297915 332940 340076 4519040 4781027 6931077 6771805 1254405 1291011 328339 289973 303651 304542 345343 336857 333555 333830 234679 234742 769600 724537 1622913 1580783 491246 486877 721199 721541 905155 888230 948140 948655 996777 1019903 983265 1091364 2327823 2441948 1480189 1190572 785485 774967 945605 938379 992630 1011505 1038798 1047897 1158851 1170518 5254346 5502634 39.75 71.1 1
14:22:16 2024-01-23 713394 710957 224651 221665 355485 365115 380869 374364 241900 243021 294392 299600 333978 340186 4518548 4848727 6928928 6743669 1240608 1285643 330759 289973 305903 305989 344921 333546 333843 334521 234514 235423 752088 729737 1637270 1576897 493347 486012 716810 724410 906630 880400 946082 955076 1002589 1012230 977722 1091401 2327823 2434461 1359425 1209198 788291 773236 946277 945470 992630 1003105 1035552 1054104 1173797 1173007 5303268 5505701 39.75 71.1 1
14:22:17 2024-01-23 719435 710989 228533 222706 355210 365708 377144 377451 243521 241447 294466 297909 333568 338395 4513386 4832344 6986389 6763447 1245849 1285643 326890 290485 303615 304083 344439 337277 332832 334627 234514 234579 764635 720413 1610679 1576897 493347 492204 718645 722567 911078 885481 945034 950039 1001878 1018711 983330 1086013 2321850 2455145 1424674 1192268 788291 774800 940879 937342 996189 1009363 1038545 1043302 1164592 1172177 5314533 5496322 39.75 71.1 1
14:22:18 2024-01-23 716571 712900 225837 220418 356454 365042 378727 375053 242540 243129 293466 300747 332799 338541 4514494 4849637 6913043 6734290 1244186 1291181 329640 289743 305580 305522 344921 337003 333843 333830 234679 234614 760222 730259 1617051 1576897 494753 486877 719665 726577 903381 880400 953165 957862 999678 1009697 981933 1096153 2327823 2420085 1464950 1203292 785769 770382 949425 944799 989073 1003105 1037805 1054104 1171363 1172177 5295721 5517654 39.75 71.1 1
14:22:19 2024-01-23 724273 709265 225837 221869 356557 366113 378691 377876 242202 242105 298104 296905 332940 338248 4495129 4830093 7003807 6753048 1232498 1281998 329404 290008 302656 306478 343405 337277 333807 334521 233819 235703 761046 724537 1638765 1574370 491945 489632 715559 722293 911689 885481 942344 950039 1006179 1021428 982631 1084330 2323502 2462121 1391608 1194218 792569 774800 939637 940782 999769 1009363 1032495 1044816 1168008 1176290 5345015 5501434 39.75 71.0 1
14:22:20 2024-01-23 714535 712093 225519 222369 355459 363498 378907 373768 243017 240908 294381 298466 331906 340575 4515319 4802348 6914442 6762427 1260289 1286500 328374 290449 304097 304508 344921 335505 333627 335754 234514 234579 746369 719233 1651313 1590510 494753 486733 719155 723080 904022 886285 950955 952064 996814 1015522 986905 1094591 2327823 2449423 1486294 1196091 787167 774800 947407 940782 989813 1000710 1046694 1053684 1168691 1166321 5286361 5505665 39.75 71.1 1
14:22:21 2024-01-23 715897 710487 228471 221669 358468 365115 378266 374364 242679 242446 296904 299756 332905 336707 4514494 4887017 6976438 6734290 1224145 1285643 328906 294296 306010 305989 343405 338582 333572 334521 234679 235165 757279 731850 1627546 1566565 491945 491856 717627 724410 910655 881653 945034 954297 1002259 1018463 974114 1087601 2316903 2434461 1484259 1199871 790545 769906 940212 946031 998259 1005800 1035085 1049289 1178038 1177170 5344517 5507216 39.75 71.1 1
14:22:22 2024-01-23 718605 711487 223464 221359 354144 364857 378655 374186 242644 242446 291882 296250 332940 340092 4514494 4777550 6925339 6762427 1252820 1287471 327914 290352 306014 304577 344855 337003 333807 333830 234679 234579 760222 724537 1617685 1580259 491246 489668 721712 721541 907919 886943 948852 948655 998226 1019383 983999 1091401 2327823 2443681 1436601 1188811 786745 778587 947624 938228 992593 1012184 1043744 1047649 1160312 1170518 5243106 5505701 39.75 71.1 1
14:22:23 2024-01-23 712507 710455 225837 221319 357559 364084 378907 376017 242272 242446 297609 298049 331906 340612 4505128 4881203 6932329 6743669 1240608 1285643 330639 289335 304398 309402 344403 335469 333843 335573 234679 235046 764923 730806 1618731 1576897 494753 486048 717627 724447 906366 880515 948889 955753 1002589 1012230 977685 1094697 2329687 2434062 1465944 1206726 787452 771328 950325 946143 989739 1004451 1037805 1057150 1171363 1174625 5288164 5507216 39.75 71.1 1
14:22:24 2024-01-23 722835 710450 228427 222047 354392 365115 378871 377451 242644 241765 297819 297148 332905 338577 4485531 4840654 6985156 6762427 1244568 1285643 327614 291724 304603 304320 343440 336527 332562 335565 234019 234252 767577 720413 1622191 1576897 493347 491856 717627 722567 910010 887369 945034 950039 1004011 1023766 983144 1088253 2322460 2459603 1430431 1194824 790545 777004 940879 938043 996189 1009363 1038047 1046306 1168008 1172177 5322398 5486943 39.75 71.1 1
14:22:25 2024-01-23 713394 711528 223495 220665 356565 364599 378302 372056 242644 242446 297338 298989 332405 339094 4505128 4825054 6868060 6734290 1253538 1287449 326890 290043 305042 305129 345476 337003 333807 334018 234679 233531 758635 724537 1648211 1586117 494753 486877 720526 727608 902465 883060 953165 955341 996069 1015098 985430 1099249 2328467 2432100 1403959 1201580 783808 772606 950287 944799 989073 1000710 1041053 1053684 1171363 1167143 5278772 5507216 39.75 71.1 1
14:22:26 2024-01-23 723622 711492 224881 220665 355210 366149 378302 373768 241900 240719 297819 297183 333440 337236 4511673 4872622 7014445 6743669 1225961 1285643 331171 291767 304542 306852 345587 337589 333807 334287 234679 234976 757279 730783 1633813 1565455 492645 491769 717627 727725 912413 885023 946383 957493 1008296 1019857 978224 1088227 2318550 2434461 1484259 1200126 789417 772298 940879 944799 999022 1007902 1031562 1050080 1172966 1174229 5318136 5492402 39.75 71.1 1
14:22:27 2024-01-23 714441 713689 228837 222706 354383 363534 378943 374066 242644 241086 292732 298049 332405 340612 4505128 4783586 6922360 6766976 1254612 1285643 328374 289823 302692 304577 346773 336217 333843 333866 234679 234614 758750 722471 1615957 1583353 492571 488983 721712 722016 905677 889894 951483 950227 1000470 1020866 983999 1091439 2329089 2441918 1442470 1184641 785485 774616 944933 939465 992627 1012221 1038111 1047057 1162944 1170610 5252485 5501774 39.75 71.1 1
14:22:28 2024-01-23 711378 711026 223533 221359 355521 364857 379015 375189 241228 242446 297535 298049 332905 340092 4508343 4856551 6932329 6743669 1240131 1285643 329938 289335 304327 309402 344439 335469 333843 336321 234097 235458 752088 730783 1617239 1578853 495183 488636 716500 726689 907621 883136 946082 956431 1002589 1014546 979618 1094697 2326169 2434062 1441013 1203292 788291 770490 947407 944799 993330 1002469 1035589 1054104 1173760 1173007 5340969 5499368 39.75 71.0 1
14:22:29 2024-01-23 724518 711492 228247 221696 355245 365115 376600 375580 243221 241765 297696 298049 332905 335537 4508060 4806001 6947854 6762427 1247741 1284731 327384 290043 303686 304878 345722 338289 333320 336357 234679 234148 760868 721296 1617092 1581101 492996 492058 721712 723594 906630 885481 950444 950039 1002589 1021346 984035 1091452 2318550 2442450 1405652 1184641 787167 774800 944660 938043 993367 1012221 1040027 1046519 1164629 1170518 5269492 5501774 39.75 71.0 1
14:22:30 2024-01-23 715527 711528 224182 220700 354952 364599 379015 374364 241228 245959 297535 298049 332905 338541 4485531 4839407 6919878 6724689 1242414 1287337 330384 291830 306227 305953 346810 336893 333771 333794 234679 234837 752893 730259 1631225 1581381 494049 486877 721126 727645 902427 880487 951670 957418 1001878 1009769 982631 1097756 2327823 2421802 1490364 1201468 783808 770345 948752 944799 990947 1003105 1035589 1050698 1170404 1173838 5286316 5493932 39.75 71.0 1
14:22:31 2024-01-23 721758 709447 228600 222047 353860 364308 377769 376053 242679 241086 297682 297043 332672 338301 4498708 4831382 6965903 6754688 1246691 1281887 325800 290234 303935 306384 346810 337095 332688 337657 233783 234614 757279 721441 1616788 1576284 493347 491588 717081 722567 911552 885712 943688 950039 1002589 1018314 983330 1084466 2320943 2458630 1446382 1192268 790545 774930 939545 938228 996189 1009363 1038269 1043218 1168045 1172177 5325732 5497851 39.75 71.1 1
14:22:33 2024-01-23 714477 711264 224503 220665 355775 365115 378979 373172 242228 246168 297535 297283 332905 338577 4508343 4842735 6923874 6744582 1241903 1286483 330491 289462 306338 305989 344731 336016 333843 333830 234499 235563 766439 730783 1612299 1576897 494049 486733 718645 726577 904022 880400 948889 957862 1002589 1011961 980539 1094591 2327823 2427564 1470014 1201319 787729 770419 947407 944799 993367 1001688 1035589 1054142 1175626 1173007 5322517 5497851 39.75 71.0 1
14:22:34 2024-01-23 719435 710487 228533 222042 354961 365115 376564 374066 243052 241595 297609 298084 332905 338577 4498409 4853273 6983773 6763906 1245345 1285321 326890 290449 305506 306708 344921 338509 332724 334521 234679 234579 759418 720264 1631671 1576897 493347 492589 719665 723594 909210 887999 946045 952741 1002552 1018314 983925 1088101 2323502 2452901 1411302 1190572 788291 777004 940879 938043 996189 1009327 1040027 1043413 1164592 1170596 5304850 5495462 39.75 71.1 1
14:22:35 2024-01-23 714535 712275 223499 220665 356529 364857 378474 372056 242644 242446 297691 299408 332905 339057 4516030 4832155 6894429 6734290 1254432 1292056 327313 289973 305600 305953 345441 336711 333591 334018 234679 233496 768118 725573 1630239 1585882 494753 486841 723664 727608 903381 882273 953706 953651 996741 1015098 982631 1097756 2326364 2425241 1394715 1195167 783808 772058 950099 943457 986969 1003105 1038545 1053279 1171363 1170482 5284455 5505701 39.75 71.0 1
14:22:36 2024-01-23 722557 709411 225571 221980 354109 365115 378835 376017 241865 241979 295265 300357 335868 338248 4509115 4844293 7014445 6758126 1231191 1285643 329350 292864 302656 304542 343405 337188 333807 334591 233783 235703 753581 724537 1641185 1574370 492645 489632 715559 722567 912595 885486 942344 952064 1005437 1021428 983056 1084429 2323502 2462121 1469251 1196521 792241 777004 939545 940782 1000206 1010791 1032495 1047798 1168008 1171402 5333344 5494781 39.75 71.0 1
14:22:37 2024-01-23 714535 713279 228569 221284 356561 364565 378583 375282 243113 242410 293596 299267 333507 338874 4509115 4832268 6872915 6735150 1253538 1285643 328600 290211 304577 305558 345996 336454 333807 336466 234679 233531 762923 723367 1638661 1586117 494753 486841 722738 726540 901107 883060 951690 955452 996741 1009697 983330 1099324 2324516 2429286 1403959 1199871 786045 772606 950099 944128 986969 1003105 1040769 1047528 1171363 1170482 5275036 5505701 39.75 71.0 1
14:22:38 2024-01-23 724753 713483 225837 221697 356053 366113 378727 376439 242302 242410 294530 298023 333766 337475 4505128 4845146 7012159 6745358 1231191 1285643 329938 290555 304713 304577 343370 337516 333807 334521 234349 236232 762762 726611 1639537 1572135 492645 490360 715559 725140 913242 887637 942344 954095 1005171 1023515 983330 1083656 2327823 2460374 1377914 1197374 793133 777004 940879 940782 1001903 1010077 1033966 1048546 1170261 1176254 5333344 5512121 39.75 71.0 1
14:22:39 2024-01-23 714535 711346 225197 222627 356387 364675 378763 374186 243935 241015 297572 299408 332637 340317 4502271 4810997 6922581 6743669 1263419 1289277 327879 290485 302692 306312 345476 336490 333519 334053 234679 235503 757279 720264 1636932 1592665 494753 486805 719665 724624 905155 885712 950955 954773 996036 1016953 986942 1096153 2331135 2452901 1484259 1201580 787729 776452 948752 942788 991925 1000710 1044198 1054254 1171363 1166138 5288258 5505665 39.75 71.0 1
14:22:40 2024-01-23 718614 711932 225837 221830 357591 365115 377978 374328 243017 242446 293603 299862 332905 336724 4511561 4877744 6977037 6734518 1224609 1287471 329600 294224 305508 304048 345587 338269 332832 334287 234679 234941 757279 730783 1626902 1567677 493347 491856 718373 726540 910655 880363 945034 956431 1005437 1019903 976225 1087563 2318550 2434461 1486294 1199982 790545 772136 940879 944799 996189 1000710 1033495 1051924 1177926 1178840 5345453 5499520 39.75 71.0 1
14:22:41 2024-01-23 721485 711528 223499 221665 356773 365115 378943 373732 242644 242105 298031 297951 332940 338504 4502285 4763164 6910553 6737983 1251309 1285643 328339 290908 304327 304508 344855 337552 333807 333830 234679 234579 753618 723367 1621304 1576897 491945 491126 721712 722567 907659 888096 948815 949328 999678 1021560 983999 1091364 2323502 2443681 1466945 1187176 786045 774800 945605 940836 994676 1014537 1043744 1047906 1162070 1172030 5256198 5496322 39.75 71.0 1
14:22:42 2024-01-23 713879 710543 223499 220630 355490 364048 378691 376031 242237 242446 297535 296798 332869 340575 4502182 4858616 6939629 6734518 1240645 1287471 331641 289532 304577 305989 344403 335979 333843 335718 234679 235011 754337 730259 1615310 1576897 494753 486733 717590 725474 906630 880363 950955 957862 1004011 1012230 977685 1094463 2327823 2425241 1480189 1207676 789854 773787 950287 946143 991888 1004457 1037618 1056851 1176327 1173085 5295824 5496322 39.75 71.0 1
14:22:43 2024-01-23 720665 710414 225678 222051 354392 365115 377130 376618 242644 241595 297819 297563 332940 338541 4505128 4825482 6975830 6753053 1243679 1283819 327349 290397 303579 306478 344403 337552 332292 335565 234349 234976 755068 721441 1617850 1576897 493347 492204 718645 723321 909062 888096 945034 950039 1001856 1018517 983330 1086788 2323048 2464606 1472930 1193971 791675 778108 942393 940878 998948 1012075 1040027 1044779 1169703 1176295 5323938 5505424 39.75 71.0 1
14:22:44 2024-01-23 714404 713284 224499 221750 356601 364857 378835 372056 242679 242446 293424 299408 332905 339057 4508343 4835422 6876712 6734518 1254432 1287413 327349 290008 305472 305773 345441 337241 333577 333551 234679 234019 760064 725573 1625965 1586117 494638 489632 722225 727608 904022 884226 954386 956431 996741 1014951 985656 1100707 2331786 2433394 1488329 1203092 786182 774727 949425 944799 988934 1000674 1044377 1057263 1171363 1167234 5261676 5505701 39.75 71.0 1
14:22:45 2024-01-23 722724 710446 224885 221319 354428 365890 378835 374328 241193 246132 297535 296250 333405 338787 4495316 4854801 7005093 6743669 1228107 1285643 330902 291830 304078 304508 345587 338582 333807 334521 234679 235445 757279 731850 1617699 1566224 491945 491473 716573 724410 910655 884853 947584 956911 1005289 1021236 978224 1088265 2319737 2439060 1486294 1196017 791110 773702 941645 946143 999022 1006408 1032495 1051924 1177239 1176254 5333852 5496322 39.75 71.0 1
14:22:46 2024-01-23 721481 711528 224156 222011 354109 365115 381196 373768 242644 242105 298031 296180 333440 339094 4502182 4761549 6902518 6753048 1249523 1285643 327879 289462 304542 309438 344819 338306 333807 333866 234679 234252 755068 722471 1614764 1581381 491945 492552 721712 725065 910430 888814 950444 949928 999531 1023619 988239 1094576 2323502 2443681 1424674 1188811 787729 774800 944933 939465 995421 1012221 1041512 1047798 1163768 1172177 5252485 5496322 39.75 71.0 1
14:22:47 2024-01-23 712852 710526 224846 221669 356029 365115 381196 375453 242237 242446 297609 298049 332905 339538 4492803 4832494 6920405 6724912 1240645 1285643 330317 294296 305257 305989 344403 336490 333843 333830 234679 234976 764923 730783 1609694 1580783 495949 488983 719555 727725 906593 882508 952295 960222 1003864 1012230 981933 1096153 2329687 2425241 1397477 1205867 788291 772136 948752 944446 994777 1002396 1035552 1054067 1173797 1173842 5337677 5496322 39.75 71.0 1
14:22:48 2024-01-23 722372 710989 228372 222007 354925 365115 376600 376116 243425 241765 297957 298049 332905 337273 4499210 4811572 6952172 6743669 1243679 1285643 326855 290397 303651 306442 344403 337516 332328 334627 234061 234767 757968 722330 1630657 1581101 494401 492406 719628 724866 912817 889982 946383 950039 1001856 1026189 983219 1087563 2321850 2463373 1430431 1193368 790545 774967 942316 938043 998313 1011505 1040027 1044779 1168837 1173838 5314533 5496045 39.75 71.0 1
14:22:49 2024-01-23 712852 712779 223533 221603 356601 365115 378907 372091 242679 242446 293424 298954 332940 338577 4495763 4821924 6876712 6725126 1253538 1287449 327349 290008 305508 305773 348002 337224 333145 337107 234607 234148 757279 722848 1674174 1593800 496166 489487 722567 727608 905150 885481 955896 956431 996704 1014765 985432 1097712 2327823 2442450 1488329 1202161 785485 774251 948298 942788 991757 1006408 1044877 1049876 1171363 1166277 5276910 5505701 39.75 71.0 1
14:22:50 2024-01-23 721694 711492 224469 220594 356279 366149 378568 374364 242679 241425 297270 298049 333942 336951 4505128 4859199 7003807 6743669 1227663 1287337 330652 292264 304326 306816 345794 337884 333735 337144 234571 235788 757279 732880 1624020 1567677 492996 492589 718572 727207 911947 885481 944665 955267 1010373 1020624 977685 1088377 2321850 2436758 1488329 1197374 789417 774800 940879 944799 998313 1008578 1029488 1050080 1170509 1179660 5318706 5488486 39.75 71.0 1
14:22:51 2024-01-23 717590 711524 223533 222007 353330 364599 378943 373768 242679 242105 292937 296905 332940 340612 4495852 4769958 6915994 6764332 1255304 1287397 328232 290344 303508 306852 345794 336821 335696 335718 234679 234742 760222 724537 1658365 1582227 491945 486841 721712 722053 904852 886577 951632 950039 998933 1020112 983999 1091439 2327823 2441948 1494434 1190572 786045 777199 946277 937559 993330 1012221 1041832 1051036 1160496 1170518 5239288 5496322 39.75 71.0 1
14:22:52 2024-01-23 712507 711497 223525 221355 355485 363498 378907 376317 242272 242105 297609 298014 331906 340612 4502182 4874948 6952172 6735150 1241828 1286421 329190 290308 305829 304048 345441 335469 333807 337621 234061 235399 762539 728693 1661981 1576897 497306 490373 715559 727608 908004 880400 947503 959259 1005437 1009697 977685 1091412 2326169 2440216 1474084 1209161 791675 773151 943591 944799 994777 1002469 1034003 1052530 1178909 1173011 5349176 5496322 39.75 71.0 1
14:22:54 2024-01-23 724513 711528 228533 221856 355494 365115 376600 374980 243425 242105 297819 298049 332940 336486 4492841 4824781 6947091 6735150 1245345 1285643 326855 290397 303651 306442 346810 337479 332832 335565 234349 234976 752866 722050 1634581 1576897 493347 491126 717081 723321 910655 887999 945034 950039 1001856 1018747 983330 1085239 2321850 2462121 1478154 1193967 792005 774967 939637 939412 999022 1010791 1038545 1044779 1168045 1173838 5323938 5496045 39.75 71.0 1
14:22:55 2024-01-23 713357 713284 228600 221754 356561 364599 378568 371795 242679 242446 293424 299652 332637 339094 4500094 4830479 6878247 6743669 1260714 1290092 326855 290397 303579 305989 345996 336490 333145 337144 234679 234287 757279 721296 1620248 1591758 495376 486877 722738 726025 905038 885578 951670 953687 993925 1015482 983999 1095372 2326169 2445952 1488329 1198483 786045 774800 947407 943457 988934 1000747 1041832 1050661 1171363 1167344 5261676 5505701 39.75 71.0 1
14:22:56 2024-01-23 722724 710989 225391 221319 355494 366149 378302 374364 241228 240754 294475 297353 333696 338015 4505893 4862175 7009447 6743910 1227663 1287471 330634 291296 304791 304542 343129 337516 333807 334018 234679 235011 752168 729737 1620255 1572135 492996 491420 715559 723594 913062 885578 944361 953651 1005919 1018675 983330 1084429 2324516 2458630 1379871 1197374 793133 777004 940879 940782 1001191 1009363 1035552 1047798 1168008 1176291 5323938 5488486 39.75 71.0 1
14:22:57 2024-01-23 713511 713279 228569 222394 356529 364050 378619 376917 244180 241514 293841 299267 332799 339501 4499683 4807366 6901227 6750981 1260251 1286557 328640 289973 302692 304577 347240 335469 335732 335518 234679 234614 757279 721441 1664876 1581381 492996 486841 721712 722567 905038 885323 951670 950039 998226 1019903 986905 1091401 2331135 2451161 1490364 1193967 786045 777236 948752 939806 991220 1009363 1043316 1047528 1164629 1169691 5265617 5496322 39.75 71.0 1
14:22:58 2024-01-23 713394 712443 225837 221728 357381 364490 377554 375310 242540 242446 293900 300266 332729 338358 4505128 4896934 6966505 6715533 1227818 1286383 328374 289991 306226 305129 343440 338582 333337 334287 234679 234777 755808 730783 1617700 1567677 493347 492589 718645 726577 911947 880496 945034 956505 1003004 1020624 976955 1088377 2315257 2434461 1484259 1201580 790545 771438 940916 944483 996189 1008614 1029488 1049401 1170368 1179660 5306948 5502365 39.75 71.0 1
14:22:59 2024-01-23 721337 711342 225873 221714 356053 365005 380457 375850 242505 242446 298031 297705 333440 338817 4502182 4752157 6900952 6753048 1247741 1285643 327879 289453 304313 304542 342879 337589 333807 335754 234679 234252 755068 722471 1633060 1576897 491002 491162 722334 723080 907733 887999 948889 950039 999714 1021346 986868 1091401 2323048 2443681 1468940 1187176 786045 774800 946277 940782 993367 1012221 1041016 1049121 1161299 1172177 5265478 5497770 39.75 71.0 1
14:23:00 2024-01-23 718103 713138 224777 221488 355847 365005 378979 374030 241228 243134 293486 299600 332869 338504 4503317 4839323 6902221 6724912 1244568 1285643 328871 294260 305508 306564 344439 338312 333843 333830 234679 234941 761693 729765 1654194 1576897 494401 486913 719665 727645 903107 882310 951670 958579 1001878 1009747 981933 1094331 2327823 2421802 1466945 1203292 786045 772058 950136 944483 993367 1003105 1037805 1056813 1177089 1175360 5322512 5508952 39.75 71.0 1
14:23:01 2024-01-23 720553 711455 228564 222082 355210 364308 376421 373732 243391 241765 298031 297841 333978 338285 4495852 4832494 6957180 6734290 1245458 1281998 327617 290449 304078 304048 344439 338306 332328 334053 234679 234054 761693 720413 1618918 1576897 494753 492589 719665 724624 908041 887999 948889 950039 1001168 1018684 983999 1088253 2318550 2452901 1424674 1187190 788014 774930 940916 938746 998259 1011008 1041021 1047418 1167935 1172167 5307177 5488486 39.75 71.0 1
14:23:02 2024-01-23 718103 713064 225837 220669 356565 365115 378979 376112 242401 240719 297535 298536 332940 338577 4498971 4821924 6882577 6724912 1242727 1287471 328374 290149 305974 305723 344957 337003 333807 333830 234679 234054 752168 726611 1612659 1581381 494753 490396 720526 728715 904022 880400 954386 958579 1001132 1009769 983330 1097485 2327823 2423249 1444426 1203292 786745 773236 954395 946256 989776 1005947 1041512 1055661 1171253 1170463 5263744 5504173 39.75 71.0 1
14:23:03 2024-01-23 722724 709415 224872 221728 354428 365115 378568 376053 241900 242105 297893 296285 332940 337548 4499074 4831382 6985156 6738860 1236025 1281998 327914 290449 304134 304295 343405 335689 333807 335565 234019 235011 752866 722471 1626041 1576625 493347 489668 715559 722567 912595 885579 944361 950039 1003004 1021346 983727 1085239 2321216 2464606 1479426 1196532 792808 778108 941013 940878 1001592 1010645 1037028 1047798 1169703 1174556 5314705 5474099 39.75 71.0 1
14:23:04 2024-01-23 713511 711528 224605 222047 356029 363489 378871 374364 243425 241086 297572 298954 331906 339611 4489599 4800519 6891902 6738860 1260714 1285643 326926 290555 302444 305773 345476 335505 333807 333551 234427 234976 757279 719233 1644611 1590627 494675 486611 719665 723861 904059 884456 950278 954095 993925 1009990 988202 1097712 2335466 2450630 1486294 1200823 787873 775901 950325 940782 989813 1006408 1046874 1054588 1166280 1162913 5271080 5488486 39.75 71.0 1
14:23:05 2024-01-23 717594 710455 228418 220705 356632 365115 376600 373803 242475 242275 292595 298119 332405 336248 4499074 4865013 6967685 6716898 1222443 1285643 327879 294296 306010 305129 343405 337589 333572 334053 234679 234777 755808 731850 1646994 1566565 492996 492241 718645 727725 910655 880400 945034 958137 1007432 1020866 977528 1086676 2319155 2437327 1488329 1199939 790545 771511 940916 944651 999059 1006372 1031798 1049331 1177764 1172534 5308757 5492402 39.75 71.0 1
14:23:06 2024-01-23 719435 710994 228475 221355 353294 364857 378979 373803 242475 241765 298104 296250 332905 339094 4492803 4752997 6901227 6748232 1247741 1283639 327649 290149 304577 304542 344855 337039 333807 333830 234679 234252 761693 723503 1621092 1576897 491945 491162 720526 722567 909136 890452 951803 949891 999531 1021309 987536 1094336 2327429 2443681 1466945 1188811 787309 776613 946277 938080 993367 1014819 1041077 1049294 1161319 1170518 5240926 5483030 39.75 71.0 1
14:23:07 2024-01-23 712001 710985 228703 221700 355490 363570 378619 376053 241935 242275 297609 298119 332905 338258 4495763 4860112 6927027 6734290 1240608 1286537 329902 289132 304955 309366 344439 333546 333843 333586 234679 235738 761892 729737 1615696 1576897 494753 488983 719555 727725 907621 883765 950444 959539 1005363 1015061 977685 1091439 2326364 2430510 1439018 1205867 787729 771511 948936 944483 992627 1000638 1035589 1056875 1173797 1169445 5295721 5497851 39.75 71.0 1
14:23:08 2024-01-23 720665 709447 223279 222394 354463 364857 376600 374400 242713 241590 297609 298014 332905 338577 4484197 4822109 6957180 6734054 1245887 1281998 325941 290555 303651 309330 344439 338582 332868 333551 234679 234089 752917 722848 1630307 1582227 494049 492479 722738 725656 910214 887999 950444 952741 1002589 1018783 988165 1091327 2321850 2447686 1409418 1187152 788291 774967 943591 940782 994777 1012221 1040769 1044816 1164666 1172177 5292128 5488486 39.75 71.0 1
14:23:09 2024-01-23 715527 711264 224503 221355 355521 364599 381196 374328 242306 245822 297609 298049 332681 338577 4489599 4818882 6891902 6720115 1243299 1285643 328622 294296 304331 305773 344439 336986 333699 333649 235934 234802 760222 730783 1648927 1581101 494753 489487 721675 727534 904022 880345 953127 960906 1002515 1009661 982631 1097756 2327823 2421802 1490364 1203292 788291 770345 950099 946143 991183 1004524 1037805 1057113 1174694 1173930 5284455 5486943 39.75 71.0 1
14:23:10 2024-01-23 721694 709379 228524 222358 354392 365115 377697 376053 242644 241086 298104 297113 332637 337511 4492803 4826548 6952172 6734290 1241343 1284731 327595 292864 305469 306383 346737 336309 333663 337621 233639 234837 751395 724777 1630639 1576610 493347 489668 716573 723446 915619 887999 942344 950039 1006895 1024059 983330 1082076 2318550 2462121 1508507 1193967 792808 774930 939705 940782 1000480 1011505 1034703 1047798 1168008 1174520 5316511 5490004 39.75 71.0 1
14:23:11 2024-01-23 714014 710948 228372 222382 355994 364048 378871 374328 243391 241015 297957 298710 331871 339611 4492803 4799811 6915334 6745358 1263438 1287337 327243 290225 302513 306348 347301 335251 333375 336193 234571 234941 757279 718719 1641345 1585610 494753 486769 719665 723080 904022 888078 954386 950039 999641 1016953 986868 1096153 2332794 2451161 1480189 1199871 787167 776649 948752 940745 990479 1006408 1044877 1050137 1167107 1163735 5276910 5474175 39.75 71.0 1
14:23:12 2024-01-23 714028 709379 223495 221665 356592 364599 377712 374364 242440 242105 297114 299652 332370 337511 4489599 4868472 6952172 6722089 1236025 1285495 328427 289867 306065 305881 346375 337443 332796 334521 234349 234941 756518 725445 1636095 1576897 495376 491089 718300 728678 910655 880002 946383 959259 1005883 1018390 977685 1088149 2316986 2434461 1480189 1206726 791675 769943 943591 947200 999022 1005947 1034003 1050829 1178873 1170807 5333344 5496322 39.75 71.0 1
14:23:13 2024-01-23 719439 711492 223460 221811 353330 364857 378907 373732 242440 242105 298104 296215 332637 339574 4492803 4751005 6902406 6744582 1252608 1285505 327808 289973 304078 304542 344855 336986 333843 333830 234679 234252 761693 724020 1611941 1581381 491945 490360 722225 721541 908564 888199 948889 950039 999641 1021560 985395 1091364 2327823 2443681 1466945 1188022 785620 777004 946277 938228 992590 1012221 1041799 1049528 1160496 1172177 5229883 5486943 39.75 71.0 1
14:23:14 2024-01-23 712507 710186 223499 221319 355450 362948 378907 375753 242609 242275 297535 298014 332646 340612 4497057 4863916 6932329 6729929 1240131 1285643 332110 289832 305903 306420 344368 333546 333843 336668 234427 235011 760377 728693 1617239 1576897 494401 486733 717081 725437 909210 882310 949150 957862 1004724 1012230 977685 1091364 2327823 2434461 1367102 1210892 790545 773153 946277 946143 994043 1003105 1037805 1052157 1173760 1174063 5301447 5486943 39.75 71.0 1
14:23:16 2024-01-23 718614 710953 228238 222051 355174 365115 376528 374328 243052 241086 297696 300132 333978 339854 4509115 4825482 6972066 6736900 1239567 1284731 327349 290211 304345 306708 343405 336490 333337 335530 233290 234976 764032 722471 1637442 1576897 493347 489668 717081 724624 911947 887999 945034 952741 1004724 1023515 984729 1085239 2321850 2462121 1488329 1193233 791675 774967 939600 940078 1000480 1012221 1038545 1047798 1169703 1173842 5303230 5474175 39.75 71.0 1
14:23:17 2024-01-23 712148 711533 225043 221657 356529 364048 378568 376383 243896 241514 293694 299267 332497 339428 4490250 4811722 6914442 6734290 1261624 1287449 325941 290555 304713 306420 345476 335469 333013 336229 234679 234976 760222 719233 1657932 1592665 495376 486841 721712 724410 906630 885707 951670 953651 996704 1017707 986868 1096153 2327823 2451161 1488329 1202435 788291 776452 948752 943457 991925 1006408 1044877 1054067 1171363 1163771 5265617 5493148 39.75 71.0 1
14:23:18 2024-01-23 718103 710455 225837 221728 357919 365966 380388 374221 242913 242410 293388 299686 333498 337091 4499074 4870419 6952172 6715533 1224219 1281998 328374 289568 305974 305773 343440 337552 333572 334521 234679 236480 760222 730783 1617700 1567677 494753 492589 719393 728161 911947 882310 946383 956468 1004424 1021428 977648 1089932 2318550 2434461 1486294 1199871 791675 773236 940916 946529 999022 1009363 1032133 1050829 1172062 1179660 5291902 5489737 39.75 71.0 1
14:23:19 2024-01-23 723423 713963 225837 221869 356053 366149 378763 375850 243217 242374 294434 296180 333907 338577 4499683 4754687 6911573 6743669 1245458 1285643 327879 290555 304542 309366 344855 338545 333807 333830 234679 234217 756518 722471 1616225 1580259 492645 492589 720526 723348 908004 887369 948852 950039 1002589 1024240 986868 1091364 2325155 2445952 1450295 1184641 787167 774800 945605 939428 994777 1012221 1040769 1048004 1164629 1171594 5267415 5481949 39.75 71.0 1
14:23:20 2024-01-23 718103 713174 225837 220524 356351 364969 381087 373137 242272 242787 297535 298255 333507 338504 4492803 4811609 6873712 6706154 1244186 1285643 328587 294237 304719 305989 344403 336490 333807 333830 234679 234579 750718 728693 1625063 1581381 494679 489668 721712 728161 904022 880400 953165 957825 999641 1009733 981933 1097756 2326169 2421802 1468940 1203404 787167 771474 950099 946143 989776 1003105 1038545 1057150 1175437 1176295 5278799 5480655 39.75 71.0 1
14:23:21 2024-01-23 722724 710268 224460 221665 354357 365115 378835 376439 242133 242105 298242 296250 332869 338265 4489440 4825595 6990756 6734518 1232498 1281998 329368 290008 302692 306672 345587 336490 333807 336466 234679 234976 755808 729489 1629024 1567677 492645 491126 715559 723861 912595 885481 945034 954095 1007381 1021346 979806 1087601 2318550 2440216 1488329 1193967 793133 774800 942316 942788 996189 1011663 1033457 1049630 1170385 1178680 5324253 5479120 39.75 71.0 1
14:23:22 2024-01-23 713352 710985 225837 222623 354392 364011 378835 374328 242644 240908 298118 297944 332405 340333 4483424 4764828 6896415 6743669 1254890 1285643 327879 289532 304097 306852 344403 335469 333591 335754 234679 234941 747818 719233 1633394 1590135 494401 486769 719665 723594 904022 886285 951632 950039 999678 1017175 986905 1096153 2327823 2451161 1484259 1195167 786606 779178 951642 940171 992593 1009182 1044490 1053049 1165374 1171294 5229883 5477042 39.75 71.0 1
14:23:23 2024-01-23 712507 709374 223499 221355 354921 362658 377712 375453 242272 242105 297535 298466 330911 340092 4492803 4872831 6952172 6706154 1238362 1281998 327879 289335 304078 309330 345476 337277 333337 334591 234349 235423 764032 726611 1621825 1576897 495413 490396 716573 728715 910618 879200 945373 960148 1003004 1016989 980502 1091364 2321850 2441918 1439018 1213635 792808 774301 946240 946143 995421 1002995 1038047 1057478 1173044 1173838 5322246 5477565 39.75 71.0 1
14:23:24 2024-01-23 722181 712443 228372 222011 355210 365115 376564 373172 243017 241966 297609 297771 332869 337273 4487571 4804862 6952285 6729487 1242515 1284731 326855 290485 303651 304542 343405 338036 332364 335565 234679 234976 756518 720413 1624024 1576897 494049 492589 719665 723594 912413 886943 946383 952741 1002589 1024546 984729 1088253 2326364 2459876 1450295 1193892 791675 778662 942354 940878 999022 1011505 1040769 1044882 1169555 1173838 5305127 5486943 39.75 71.0 1
14:23:25 2024-01-23 713394 713284 223529 221319 356565 364599 378266 372056 242679 242446 297687 298989 333146 338062 4492803 4818483 6864373 6715533 1251309 1285643 328600 289330 303969 305558 345476 336527 333807 336466 234679 234217 757206 723367 1621360 1584992 495812 489668 722093 728161 903381 884226 953165 956431 1000359 1017146 984544 1100857 2327429 2429787 1486294 1202511 788291 774800 948752 943457 988934 1008614 1042536 1054067 1171363 1167829 5258099 5492402 39.75 71.0 1
14:23:26 2024-01-23 722724 711492 225195 221288 354961 366149 378266 373768 241193 246132 297535 296285 333942 337236 4495763 4839445 6942203 6697925 1233960 1285643 327879 289743 305508 304914 343440 337516 332832 334521 234514 234941 755808 730677 1629785 1567677 494753 492589 717627 727688 911947 883765 946195 960906 1007580 1020972 978921 1088265 2318084 2434461 1486294 1201691 791675 772136 940879 945785 998313 1006408 1032133 1050080 1173563 1179660 5289999 5483737 39.75 71.0 1
14:23:27 2024-01-23 721749 711497 223495 221851 354144 366149 378943 372911 242609 242105 297609 295802 332940 337475 4480227 4747934 6892389 6734290 1241903 1282652 327384 289568 303615 306564 344819 337552 333337 333830 234679 234019 756518 721441 1617822 1576897 492645 492333 722701 726652 907509 885513 950444 949928 1000948 1024203 987536 1090238 2318550 2446008 1424674 1188022 787167 774800 944933 940840 993330 1012221 1040027 1045021 1162907 1170518 5250318 5502517 39.75 71.0 1
14:23:28 2024-01-23 715490 711487 223499 220630 355525 364084 378547 372911 241900 242446 297535 298084 332637 338301 4489599 4822150 6873889 6706154 1242727 1285643 327879 294640 305421 305558 343440 336527 333807 333830 234679 234217 761693 728055 1620585 1583353 495812 489523 723766 728014 903985 883136 954610 959539 999678 1015482 981933 1097712 2326364 2421802 1440513 1203369 786045 770382 950099 944446 991923 1000638 1037065 1056397 1173760 1172181 5261601 5474175 39.75 71.0 1
14:23:29 2024-01-23 722784 709411 223499 222398 354392 364599 378266 375489 242475 241287 297645 297148 332405 337548 4487571 4810400 6966505 6724912 1240454 1281961 327649 289819 302692 304048 343405 336527 332832 337621 233732 234767 759553 721296 1622578 1578853 494753 490944 718571 723594 915189 883999 945034 950039 1006895 1024240 984729 1085202 2320295 2458630 1480189 1193117 791675 776649 940879 940078 1000480 1011505 1038545 1045026 1169703 1171997 5305127 5473658 39.75 71.0 1
14:23:30 2024-01-23 713357 712779 223495 221355 357676 364599 378871 372056 243052 242446 297114 299408 332646 338577 4486398 4797846 6863926 6715533 1254710 1286557 327369 289330 307174 305522 346773 336200 333735 336193 234571 234113 772929 722330 1645823 1589269 496053 489632 722641 728161 904022 885407 955212 956394 996777 1009868 985982 1101046 2326169 2433306 1398690 1201580 787167 774251 949425 943457 987006 1000674 1041794 1054104 1171363 1169691 5258099 5483030 39.75 71.0 1
14:23:31 2024-01-23 722724 709374 224881 221510 354144 365115 378835 374364 241193 242446 297609 297915 333674 337511 4489599 4822037 6972091 6715533 1226555 1286383 329653 291139 304470 306347 345550 337407 332923 336668 234535 234837 755808 730503 1633413 1565111 493347 492297 719665 727608 910655 882936 947020 955753 1007344 1019903 976225 1088377 2314209 2432734 1486294 1197374 789981 772058 941645 945470 996189 1006444 1029488 1050080 1172186 1179660 5307291 5483030 39.75 71.0 1
14:23:32 2024-01-23 717627 711487 228636 221342 353330 364599 378907 373208 242440 242105 298104 295974 332405 339334 4477032 4747057 6873027 6754845 1249026 1284590 327737 289867 303970 306852 344783 336821 333807 333830 234679 234252 757279 724405 1617092 1576284 491945 490779 721712 722381 905038 884036 948852 950039 998970 1021346 985432 1091401 2325155 2443681 1470935 1188879 786045 774967 946277 937342 993330 1012221 1041794 1050080 1161319 1172177 5229883 5474175 39.75 71.0 1
14:23:33 2024-01-23 712889 710478 224503 221319 355485 364857 378691 374328 241900 242446 297535 297598 332405 339297 4483424 4811835 6879368 6711485 1244111 1285532 328232 291418 305924 305558 343405 336490 333807 333794 234679 234217 760222 726611 1619838 1581101 494753 490432 721823 727645 903750 880524 951670 958542 999714 1015518 982631 1097712 2326169 2418370 1466945 1203292 786045 772136 950099 944446 993330 1000638 1037065 1054142 1173833 1173098 5282542 5477602 39.75 71.0 1
14:23:34 2024-01-23 719711 709949 228202 222047 354428 365115 376264 374066 243052 241086 297609 297598 332405 337548 4486398 4822220 6959455 6735150 1239288 1281961 327649 290555 305580 306744 343334 336490 332868 334591 233783 234871 764032 721441 1638892 1576897 493347 491126 717081 723080 911676 887999 945034 950039 1004011 1018747 983330 1084466 2318550 2458804 1474084 1193117 791675 775003 939545 940782 999059 1010791 1038545 1044816 1168654 1173007 5310739 5483030 39.75 71.0 1
14:23:35 2024-01-23 713394 713284 228641 221700 357086 364084 378871 372056 242679 242105 296694 297734 332370 338285 4484197 4813543 6866083 6697930 1262095 1285643 325906 290344 303615 305773 345370 336490 333807 336595 234679 234614 757279 720413 1625400 1590627 497363 489668 722093 726540 907012 884318 954386 955753 996777 1009769 985469 1094501 2324516 2445952 1518890 1196202 786045 774800 947407 944128 986969 1007902 1041832 1050661 1171363 1167138 5258099 5486943 39.75 71.0 1
14:23:36 2024-01-23 722447 709447 224851 220665 354144 366149 378302 374328 241658 243057 293822 296903 336013 336853 4493255 4840311 6985156 6734290 1232498 1281777 329938 294296 304603 304577 342854 336490 333807 334287 233654 235703 753581 723503 1648086 1571019 492645 489704 716529 722567 913242 885578 942344 952741 1004191 1021346 981933 1082113 2318550 2455145 1467979 1195669 792569 775003 939545 940782 999059 1010791 1034003 1050080 1168045 1174556 5305331 5468186 39.75 71.0 1
14:23:38 2024-01-23 712503 711528 225345 221700 356387 363793 378583 375318 243286 241657 293388 298849 332764 338911 4489829 4802343 6873251 6724912 1257007 1281998 325871 290043 302727 305129 344921 335179 333807 335754 234679 234252 755808 720264 1639392 1590355 495025 486877 722641 726025 904059 884226 951670 953724 996036 1009832 986633 1094591 2324516 2442487 1431955 1199871 784925 774800 947407 943457 989540 1006444 1041832 1049914 1171363 1168863 5250595 5470028 39.75 71.0 1
14:23:39 2024-01-23 722209 712433 225841 220489 356454 366917 377590 374186 242540 243129 292937 297423 333978 336212 4486398 4840654 6952172 6696776 1221994 1281998 328871 294151 305544 308895 344855 337552 333103 334287 234197 234614 755808 729737 1604791 1567677 494049 492589 718645 727608 911947 881685 945034 957899 1003004 1019903 976262 1088377 2312290 2431009 1486294 1198165 792241 770382 940916 945859 996189 1007902 1029525 1049331 1170368 1179660 5293938 5486164 39.75 71.0 1
14:23:40 2024-01-23 722520 710834 225841 221679 356053 365005 378727 372911 242237 241765 297572 295767 333978 337402 4477032 4742858 6892981 6716898 1243679 1281998 326890 294296 303402 305989 344855 338306 332598 335754 234679 233891 760868 722924 1618893 1576897 493347 492589 721199 725028 906683 885481 948177 952064 1001878 1018747 985432 1088224 2318550 2445952 1411302 1184641 788291 774800 943591 938080 993367 1012221 1038545 1044779 1164358 1172958 5269382 5482139 39.75 71.0 1
14:23:41 2024-01-23 716566 710305 225873 220634 356529 364857 378907 372056 242436 242446 293010 298049 332405 338301 4480004 4797790 6854600 6706154 1246342 1286537 327843 289414 305544 305129 344957 336527 333013 333866 234679 234089 764635 726611 1622166 1582227 494638 490779 722738 728198 903750 882434 954386 957862 999714 1009769 983330 1097485 2324516 2421802 1446382 1199610 783808 772058 950136 944520 991925 1005317 1041021 1059851 1176253 1173911 5263718 5483661 39.75 71.0 1
14:23:42 2024-01-23 720665 710450 228641 221382 356053 365115 378605 376053 242272 241765 293115 296905 332440 336707 4480227 4813823 6975830 6724912 1231191 1280107 328410 289743 302692 304542 343405 336765 333572 334591 233654 235294 761046 722471 1639039 1575779 493347 490396 716573 723594 913242 887999 944361 951581 1007418 1019202 981933 1085107 2321850 2451161 1360308 1194083 793133 774616 943697 943562 1002575 1009218 1034346 1047649 1169518 1180514 5291902 5442623 39.75 71.1 1
14:23:43 2024-01-23 717832 710884 223460 222358 353825 364048 378727 373732 242644 241765 292491 297563 331871 340092 4474046 4746846 6892869 6724912 1250378 1285643 327843 289743 302656 304508 345831 336217 333807 333830 234679 234217 757279 724020 1605615 1584755 493347 486805 719665 723594 906593 889262 951670 952741 999641 1017830 989009 1094516 2327823 2449423 1488329 1198244 787873 779178 950325 939569 992593 1010609 1044490 1053759 1162143 1170482 5215238 5474175 39.75 71.1 1
14:23:44 2024-01-23 712507 710703 225837 221324 355485 364048 378907 375453 241865 242446 297535 297563 332646 340092 4480437 4826070 6902221 6706154 1240608 1285643 330348 294224 305903 305989 344368 335433 333807 333830 234679 234941 754337 729737 1614924 1576897 494327 486769 719665 726540 906593 882273 951690 959222 1004011 1012230 981933 1096153 2331351 2427410 1492399 1204347 788291 771291 951679 946106 990381 1000638 1040769 1056360 1171363 1172254 5265617 5489890 39.75 71.0 1
14:23:45 2024-01-23 722724 709379 224842 220630 354357 365631 377697 373732 241193 242787 297746 296215 332940 337236 4474046 4822109 6967104 6715734 1225482 1281961 330634 294151 307257 306635 344819 337241 333301 335754 234514 234544 755808 730503 1603496 1565111 492645 492552 717627 726540 910655 884853 946383 953651 1008058 1022315 979543 1090630 2319737 2435595 1488329 1199939 791675 772422 942316 945470 999022 1008578 1034346 1050792 1172186 1179660 5307291 5477565 39.75 71.0 1
14:23:46 2024-01-23 717590 711451 223499 221032 353825 364599 378907 373172 242609 242105 298104 296145 332370 339574 4474046 4737732 6868135 6734518 1247741 1285643 327879 289532 305723 304542 344819 336728 333807 333830 234679 234217 761693 722471 1619118 1576284 491945 491126 722225 722567 906975 883999 952446 951581 1004033 1025691 988943 1094336 2322460 2448332 1428512 1187176 787729 774800 946392 940782 993294 1012221 1040769 1047343 1164592 1172177 5254068 5474175 39.75 71.0 1
14:23:47 2024-01-23 715453 710863 224464 220665 355490 365115 378547 372056 242475 240685 297324 298049 332370 338265 4483424 4804637 6873889 6706342 1244186 1285643 328605 289330 305887 305989 344921 336454 333807 333830 234679 234217 752168 726611 1616642 1581381 494753 491126 722604 729802 903489 885023 955673 959539 1001893 1017976 983219 1099211 2326934 2421802 1464950 1204229 786045 771474 950099 946143 991183 1000674 1039285 1053456 1171363 1173007 5265617 5477565 39.75 71.1 1
14:23:48 2024-01-23 722784 708837 223529 222011 354357 365115 377697 376053 242406 241966 298113 296801 332869 337511 4487571 4808290 6975830 6734737 1236508 1281961 327843 290149 304713 304083 345587 336972 333337 335754 234349 235011 754315 724537 1644339 1571431 494012 490798 717516 723594 915505 885407 944174 955415 1008296 1022791 982631 1082113 2323611 2452901 1374002 1194083 792405 777004 940212 940782 1001191 1009363 1033966 1047798 1170533 1177833 5291864 5470255 39.75 71.1 1
14:23:49 2024-01-23 714531 711455 228560 222710 354392 362948 378835 372911 242440 241015 298104 297563 333640 339334 4477032 4762243 6902221 6724912 1254853 1285643 327879 289743 304281 304508 343405 333510 333807 333830 234233 234732 755808 719748 1628476 1589269 494753 486625 719628 723557 905299 889894 951632 952741 999678 1020106 988943 1094554 2327549 2448332 1488329 1197374 787873 774967 948752 940782 989776 1006408 1044877 1050958 1167107 1163735 5265617 5468186 39.75 71.0 1
14:23:50 2024-01-23 715838 709370 223464 221319 356565 365115 376564 373470 242440 241765 292182 298710 332637 337270 4483424 4846481 6929204 6696950 1222397 1281998 328835 293822 305472 305235 345161 337261 332545 336595 234571 234837 755808 732075 1604520 1569568 494753 492406 718608 728715 911947 880363 946195 957825 1005437 1020624 976918 1089857 2315856 2434461 1486294 1196054 791675 771474 942316 945859 998313 1008578 1032133 1050829 1171363 1179660 5292128 5477288 39.75 71.1 1
14:23:51 2024-01-23 718650 710405 228605 221471 353294 364599 378907 373172 242440 241765 298104 296180 331906 339574 4474046 4738657 6886955 6734518 1247741 1287337 327631 292036 304077 306852 344819 336345 333375 333794 234607 234113 750718 723367 1615997 1578532 491945 491856 723215 723594 907621 883999 950241 951581 1004011 1018747 986868 1091052 2318550 2443681 1452251 1188022 787729 774800 944933 939412 993330 1012221 1040769 1045008 1164629 1172177 5259710 5474175 39.75 71.1 1
14:23:52 2024-01-23 714404 711528 223529 220669 356279 364599 378510 372056 241900 242446 297324 298084 332637 338265 4477032 4797790 6854325 6707412 1254890 1285532 327455 290555 306993 305666 347792 335798 333699 336668 234679 234941 755808 720264 1639736 1595155 496519 489595 723729 725437 908306 885481 951670 955452 996508 1015486 986868 1096153 2327823 2445952 1488329 1196091 788291 774800 948752 943457 991220 1006444 1044877 1056122 1171363 1165417 5246300 5477565 39.75 71.1 1
14:23:53 2024-01-23 722209 710455 225571 220630 355994 366668 378266 374030 242272 241425 297077 297113 332905 335174 4483424 4838257 6952172 6707601 1224652 1285505 328693 291624 306046 305773 346320 336163 332796 334521 234226 234837 754337 728693 1679407 1574390 496166 492443 717590 728715 911947 880450 946383 959259 1005883 1020624 977450 1089774 2318550 2434461 1475356 1203292 792005 770382 943591 946529 998749 1000710 1035552 1050909 1177165 1176291 5314533 5477565 39.75 71.1 1
14:23:54 2024-01-23 721749 711492 228641 221665 353330 365880 378907 373172 242644 242105 297898 298023 333978 337511 4474046 4746071 6904112 6727029 1245382 1281961 326855 289568 303615 305989 346773 337370 332760 334018 234463 234217 757279 720264 1624385 1576897 494753 492320 719665 723594 910655 888008 946045 952741 1002589 1024546 985432 1088377 2318277 2452901 1442470 1192268 789569 777004 940879 939375 998313 1011505 1041235 1044872 1164629 1172177 5286316 5458807 39.75 71.1 1
14:23:55 2024-01-23 713520 712271 228560 220669 356565 364084 377697 373729 242891 242275 293010 297734 331906 337548 4485194 4782699 6885301 6715533 1257044 1283565 325765 290176 302692 305558 347486 335469 333627 335718 234514 234252 755808 719233 1617708 1590627 494753 486805 719665 723594 905038 888096 953027 952741 999714 1019903 986905 1096153 2331135 2449423 1488329 1198128 787167 774967 948752 940510 991925 1006444 1046404 1049130 1169703 1163998 5258099 5469755 39.75 71.1 1
14:23:56 2024-01-23 717916 709447 223495 221665 356565 365115 376564 373208 242475 242105 293315 300195 333978 336231 4483836 4881241 6953375 6683460 1233378 1281659 327879 289603 305612 305057 345476 336490 332562 334521 234349 234579 754337 726611 1650643 1576897 495413 492589 717081 728715 912595 880363 946383 959259 1005883 1018463 980539 1091089 2318550 2440216 1478154 1207676 792569 770382 944933 946529 997604 1000445 1035514 1050829 1179001 1174520 5333066 5477565 39.75 71.1 1
14:23:57 2024-01-23 719707 712284 228591 221660 353821 364599 380662 375282 242774 242096 294466 296969 332799 338155 4480818 4729385 6876434 6724912 1245420 1281998 327879 290008 304062 306420 342879 337589 333807 333830 234679 233856 753618 722471 1612757 1581381 493347 492589 723701 723861 909034 887999 949653 952741 1002589 1018747 986905 1091401 2323611 2443681 1428512 1186330 788291 774800 946277 940782 994777 1012221 1041512 1049121 1166317 1172438 5273029 5477565 39.75 71.1 1
14:23:58 2024-01-23 716541 712438 225873 221382 358070 364859 378835 374186 241762 243129 293475 297874 332764 338119 4483424 4811722 6883517 6688439 1248154 1285643 327349 289568 305257 305558 344921 336490 333807 335754 234679 233856 763768 726092 1621584 1585845 496115 490742 723701 728715 905038 884226 955748 957862 999678 1015595 984035 1100860 2327823 2427564 1384165 1202435 786045 774251 950136 945470 990947 1000674 1041016 1054067 1171363 1172177 5248694 5473985 39.75 71.1 1
14:24:00 2024-01-23 724457 711314 224777 220524 355352 366931 378086 374186 242099 243129 297535 297563 332940 336450 4483424 4831382 6952172 6696776 1220648 1281998 329867 294224 305257 305989 344819 337516 332868 334053 234679 234941 755808 730259 1637075 1566565 493347 493715 719155 728161 912595 883170 946383 956505 1005883 1021560 977648 1088377 2316629 2432734 1486294 1199129 790545 771474 940916 944483 996189 1009327 1031487 1050080 1171363 1179660 5301530 5476739 39.75 71.1 1
14:24:01 2024-01-23 721679 712629 225837 221679 356044 365005 378907 372649 242687 241765 298090 297423 332905 338468 4470855 4736115 6882577 6720115 1245924 1285643 327349 289568 303615 305989 344893 337516 333337 333830 234679 234217 755068 721956 1612030 1580259 492996 492589 722225 723594 907919 885578 948852 950039 1002589 1024583 986131 1091364 2318550 2443681 1424674 1184641 787729 774800 945605 940782 994777 1012221 1038798 1050382 1170069 1174625 5263718 5471260 39.75 71.1 1
14:24:02 2024-01-23 716920 711460 223525 220630 356052 364857 378619 372021 241865 242787 297114 297997 333942 337402 4470855 4804974 6855461 6696499 1244533 1285643 327578 294296 305042 304270 343440 336253 333572 333600 234679 234217 760222 726611 1626252 1576897 494753 490396 720562 728161 904022 882310 954386 957862 998970 1009733 983330 1097248 2323502 2421802 1444426 1198244 783808 772058 950136 945470 991050 1005531 1041021 1056210 1171326 1172131 5257663 5473658 39.75 71.1 1
14:24:03 2024-01-23 720968 709378 225837 221629 353790 364857 377733 375453 242168 241765 297856 296250 332672 337511 4483148 4803565 6966505 6715533 1230427 1281052 328906 289423 304603 309620 343094 336490 333807 334287 233654 235738 753581 724020 1641041 1572135 493347 490742 716529 723594 913242 887466 945034 952741 1005650 1018711 983330 1084466 2321850 2458630 1387695 1195669 792808 778034 942354 944234 1001866 1009218 1036565 1049654 1172244 1179677 5295824 5468186 39.75 71.1 1
14:24:04 2024-01-23 712507 710450 224569 222110 355882 362985 377697 372911 243425 241051 297535 298954 331871 339094 4470855 4783586 6873251 6717153 1253956 1281998 327843 289568 301772 304542 343405 333582 333807 333830 234679 234614 757279 719233 1663242 1590355 494401 486805 719665 723594 904090 889262 951670 952741 1001168 1018426 989785 1096192 2331135 2453561 1482224 1198244 788291 779215 950325 939539 992593 1009182 1044490 1047528 1162871 1170518 5229883 5466340 39.75 71.0 1
14:24:05 2024-01-23 713759 708378 223525 221856 355245 360618 377733 375453 241935 241765 297535 297598 331871 340333 4480227 4858616 6925339 6706154 1237479 1281998 328906 289308 303651 305989 343405 333510 333807 334556 233983 235011 761046 726611 1621092 1576897 495376 486611 717081 726025 909365 883193 948177 959259 1003004 1009810 980539 1094501 2332137 2435595 1435028 1212768 791269 773592 947624 947489 994740 1003105 1038269 1056823 1175461 1162506 5295834 5466340 39.75 71.1 1
14:24:06 2024-01-23 719707 711232 223495 222047 354392 364857 376636 375489 242856 241086 297911 297148 332405 337236 4477032 4791031 6947854 6715533 1238680 1281998 328600 290555 302692 309220 344142 337003 332868 334591 233983 234252 752866 720413 1625345 1576897 493698 491126 717627 723594 912595 886943 943694 951581 1008148 1025585 984544 1084279 2322460 2463373 1407258 1197482 793133 775003 940212 942515 1001866 1010791 1034777 1047798 1170533 1177381 5291864 5458520 39.75 71.1 1
14:24:07 2024-01-23 710155 710450 228270 222394 356302 362985 378302 373768 242644 240677 297609 297804 330946 339611 4477032 4764828 6882577 6724635 1256166 1281998 327879 290149 301772 304508 344403 333510 333807 334296 234679 234812 757279 719387 1640948 1590627 494753 486841 719665 723594 906975 889150 953165 955452 999567 1018285 988898 1096786 2331786 2443681 1488329 1197387 787873 777272 949425 940782 991220 1008346 1045325 1052530 1168008 1163771 5265617 5490689 39.75 71.1 1
14:24:08 2024-01-23 713124 709420 228511 221700 356279 364048 376564 374328 242679 242105 297535 299443 330911 337548 4477032 4859199 6972895 6688439 1238362 1281998 328410 289568 303651 305773 345512 336527 332868 334556 234184 234941 753785 726092 1620725 1576897 497583 490106 718572 730323 911152 881254 947734 959075 1009012 1017976 981933 1089811 2321850 2441383 1478154 1209169 792569 772606 947350 947237 996189 1000638 1034777 1052530 1180583 1169155 5330030 5469755 39.75 71.1 1
14:24:09 2024-01-23 723808 711528 228382 221705 355490 363860 377733 372091 242272 241765 297609 297598 332975 335501 4477032 4759704 6912449 6710743 1241903 1281998 325906 289743 305580 305989 343405 337261 332832 333866 234679 234054 760868 722330 1618187 1584206 494049 493562 722738 725656 909565 888630 951803 954095 1002589 1018386 986670 1091401 2318550 2445952 1395529 1188022 788291 774383 944933 939412 995917 1012221 1038761 1047052 1164666 1173838 5261863 5474288 39.75 71.1 1
14:24:10 2024-01-23 714713 711492 223533 220665 356065 364271 378871 371760 242306 242446 297114 298536 332672 337548 4483424 4797827 6845275 6706154 1248154 1285643 326855 289934 305042 305558 344474 336490 333627 335609 234535 234405 759418 725445 1634002 1585882 496874 491790 723766 728530 905038 883060 954386 958137 999714 1015672 983330 1097523 2328193 2425241 1389168 1199871 783375 772606 950136 943778 991925 1000710 1039750 1058776 1171363 1162506 5259988 5477565 39.75 71.1 1
14:24:11 2024-01-23 719707 709685 228507 222042 353896 364857 377733 375489 242458 241086 297682 296289 332405 337548 4483424 4805487 6966505 6712339 1230307 1281961 329404 291925 303151 306744 345722 336236 333699 335718 234571 234871 755808 729627 1645579 1567337 492996 491162 715559 723594 912855 886094 943694 954095 1007418 1023824 979806 1085239 2318550 2443681 1431038 1194083 793133 774800 940916 940510 999059 1008651 1032133 1047798 1171363 1179660 5288083 5458520 39.75 71.1 1
14:24:12 2024-01-23 716534 709415 228319 221891 353599 363021 378907 373208 242272 241086 297893 297025 331906 340092 4467667 4736692 6873251 6724635 1250816 1284553 327631 290555 302585 306852 345550 335324 333735 335161 234571 234638 757279 724020 1601416 1586117 493347 486697 721199 723594 904059 887999 954073 952741 999678 1018463 989083 1096153 2327823 2445952 1488329 1193967 786045 776649 948752 939412 991220 1009363 1045138 1050996 1164629 1163771 5243032 5464286 39.75 71.1 1
14:24:13 2024-01-23 715792 708378 228435 221700 356601 365115 376564 373243 241935 241765 292182 298989 331604 336248 4477032 4843038 6932329 6707754 1233635 1283677 328498 289867 304184 304949 345334 336857 331825 334521 234349 234252 753785 725445 1682728 1575489 495449 492241 717081 728567 911947 879333 945034 959259 1007381 1019264 977759 1089811 2312564 2436758 1486294 1203292 791736 770382 943319 946529 996189 1000710 1035552 1050248 1176611 1176437 5311030 5466340 39.75 71.1 1
14:24:14 2024-01-23 722780 710487 228439 221700 354419 366149 377733 372056 242306 241595 297114 297598 332940 333577 4467667 4744556 6914442 6716285 1243122 1283677 326749 289743 306121 305989 342889 336949 333049 333830 234679 233856 761693 720413 1632672 1581108 492645 492589 720562 724410 907659 885481 948889 950039 1002589 1018783 986633 1091439 2318550 2443681 1401179 1184641 787167 774800 946277 940782 995211 1009724 1041512 1047798 1164629 1173838 5243106 5466453 39.75 71.1 1
14:24:15 2024-01-23 715293 710487 223533 220665 355494 364014 378907 372091 241228 242446 297535 298049 331871 337548 4470855 4801564 6856289 6707601 1249933 1281998 325906 291863 306450 305129 344439 335979 333572 333551 234499 233752 757206 724537 1646925 1584992 494675 490106 722129 728715 904022 882973 953706 958307 998226 1015482 983330 1097523 2321216 2425241 1403959 1199871 784925 772606 950136 944799 989073 1000710 1038839 1050772 1171363 1170518 5241203 5466340 39.75 71.1 1
14:24:16 2024-01-23 721753 711269 224494 220700 354140 365115 377432 373243 241658 245786 296694 296250 333978 336743 4480634 4821660 6952285 6683688 1229539 1281961 327843 294296 304969 305129 345992 337132 332598 334053 234514 234287 765525 728171 1645944 1574370 495413 492589 717627 728715 911947 880400 943323 959259 1005919 1021346 976992 1088224 2309278 2434461 1484259 1203292 792005 770382 940916 948618 996189 1006444 1032533 1049331 1176368 1175423 5288083 5469755 39.75 71.1 1
14:24:17 2024-01-23 719707 711026 228600 221355 355437 364599 378943 372091 242436 241926 293731 297315 332567 337402 4468190 4719081 6873251 6712339 1241903 1281740 327243 294296 303366 308895 342879 337552 332364 333613 234679 233565 759418 721441 1619992 1576897 494753 492589 721712 723897 907659 885578 950278 952741 1001878 1018819 986205 1091412 2318550 2443681 1407535 1184641 788014 774800 943591 940115 994777 1013099 1038545 1044816 1164629 1172177 5258110 5464286 39.75 71.1 1
14:24:18 2024-01-23 717280 709452 224182 221164 357821 364896 378655 375897 242133 242410 293356 297915 332729 338082 4483637 4801115 6874610 6698030 1245420 1285643 327313 288987 305006 304806 343405 335979 333572 333830 234679 233856 761693 726333 1625836 1581381 495812 490360 722738 728443 905150 882273 954386 959222 998865 1009733 983330 1099324 2323502 2423521 1446382 1201580 785485 772606 950964 944128 989073 1000674 1041771 1050624 1171363 1167175 5239288 5467909 39.75 71.1 1
14:24:19 2024-01-23 722724 711664 225837 221471 356553 365042 377554 374186 241021 242374 293901 296041 332869 336925 4464667 4808215 6926534 6692371 1221346 1281924 329831 294151 305903 305989 342879 337003 332982 335754 234349 234217 749268 730783 1631637 1567677 493347 492589 719155 726503 911947 882604 946383 956431 1005883 1021428 976188 1088340 2312564 2431009 1486294 1197854 790545 772569 940879 946143 998259 1007866 1031724 1050829 1173801 1172498 5301530 5470227 39.75 71.1 1
14:24:20 2024-01-23 722780 710418 225519 221488 357058 366631 378461 374788 242440 241765 297687 296215 332905 338529 4467667 4747057 6883517 6715734 1240533 1281961 327349 289532 305469 305989 342879 337277 332328 335718 234679 235980 763768 720779 1622913 1576897 494049 493635 720526 724410 908954 888267 950241 951581 1004011 1024583 985432 1085030 2318550 2452901 1474084 1192268 790545 776893 940916 940078 999022 1012221 1040027 1044840 1167144 1176295 5273150 5467313 39.75 71.1 1
14:24:22 2024-01-23 716066 711278 225678 221452 356244 364599 378266 374258 243147 242468 294196 298919 332370 338265 4472011 4787972 6863926 6715533 1258910 1281961 326855 290449 302692 304734 344921 335931 333807 336229 234679 234415 757279 717178 1639558 1590627 496115 486841 721712 724410 907790 885486 951670 953651 996777 1018463 988773 1096935 2327823 2449423 1431955 1199871 788291 777004 950099 943457 992630 1006444 1047480 1056775 1172929 1169362 5242749 5474213 39.75 71.1 1
14:24:23 2024-01-23 717072 709406 228569 221479 359091 364308 376492 374030 242272 242105 292866 299512 333713 335975 4470855 4846481 6925339 6678165 1228655 1281924 329531 289743 305508 304378 343405 337241 332562 333551 234413 234579 755808 730259 1620577 1567677 494753 492589 718645 728715 911947 882273 946436 959222 1002968 1020624 977648 1091640 2312564 2432734 1486294 1201691 793133 771474 942316 948801 1001109 1007225 1036565 1050717 1178038 1177363 5322512 5468186 39.75 71.1 1
14:24:24 2024-01-23 721581 712531 228922 221629 354109 366149 378871 374788 242272 241765 297535 295767 332905 336743 4464667 4726830 6878612 6688439 1241903 1281924 326626 289532 303615 305989 345831 337516 331825 336229 234349 233496 761693 720031 1609314 1576897 494753 492589 719665 724575 908004 887999 947466 952741 1002589 1024279 985395 1088377 2318550 2449423 1450295 1191379 790545 777997 944370 940878 997586 1011360 1040656 1047418 1168492 1173007 5271080 5464286 39.75 71.1 1
14:24:25 2024-01-23 714681 710948 225841 220630 355744 364048 378871 372021 241900 242446 297077 297563 331871 337511 4461483 4798127 6846109 6687397 1240645 1282574 327843 294188 305257 305129 345831 335433 332832 335754 234679 233496 757206 722848 1626914 1583868 495339 490396 722604 728715 903750 884313 954386 955040 998189 1009769 983330 1098811 2324705 2430868 1488329 1201677 786045 774764 948973 942218 992593 1008529 1044802 1054067 1169666 1167829 5246779 5468186 39.75 71.1 1
14:24:26 2024-01-23 719707 711232 223490 220630 356025 365890 377396 373172 242440 242446 293010 297598 332370 335428 4464667 4827949 6939353 6678866 1230443 1280107 327843 294603 305887 305129 343405 337003 332328 336229 234679 234941 755808 730259 1630430 1567677 494753 492589 719665 728678 911947 880395 943694 959222 1005135 1021248 979543 1091412 2318020 2439060 1482224 1203031 792808 772136 945605 947164 999022 1000710 1038010 1047254 1177179 1171779 5310739 5458807 39.75 71.1 1
14:24:27 2024-01-23 722780 710953 228560 221669 354921 366149 378266 372056 242272 241765 297535 297563 332940 333505 4464667 4738657 6892389 6688439 1240979 1281961 325906 289568 303615 305773 345831 335469 332328 334591 234349 234252 758750 720264 1613164 1580259 494753 492589 718645 723594 911947 888096 946436 954297 1005289 1023766 986833 1085090 2322460 2457605 1482224 1193967 793133 778214 940212 940672 1001903 1012221 1035589 1048453 1170428 1176254 5292133 5458807 39.75 71.1 1
14:24:28 2024-01-23 712248 710450 228497 222550 355459 362985 377697 373172 243391 241015 297086 298049 331871 339574 4464667 4760935 6878612 6715533 1249026 1281998 327614 292036 301772 306649 345831 335469 333807 333830 234679 234777 754337 722471 1609624 1586117 494049 490025 721712 725065 904852 890452 953594 954773 1001893 1020142 991059 1096003 2334454 2445952 1486294 1197387 788291 776613 949425 940078 991925 1008799 1047897 1050996 1164592 1165453 5235420 5449428 39.75 71.1 1
14:24:29 2024-01-23 713520 710689 228641 221319 356279 363754 376264 374328 242583 241765 297535 298954 330911 337511 4470855 4860226 6925339 6678018 1236559 1281015 327879 294640 303615 305989 345215 335469 332598 334556 234019 234976 764032 725445 1619939 1576284 497583 491769 718572 728530 911801 881254 949150 959075 1008259 1020595 980465 1089774 2320295 2441948 1476119 1208309 792241 772136 944933 946222 996189 1003105 1033268 1050829 1180583 1169155 5307102 5464286 39.75 71.1 1
14:24:30 2024-01-23 722780 710450 223460 221669 354388 365115 378568 372056 242272 241765 297535 296285 332905 335428 4455288 4736115 6878612 6687397 1241903 1281659 326855 294441 305580 305989 344855 337003 331825 335754 234679 235980 762318 721296 1618553 1581101 494753 493911 722225 726172 910214 889262 948815 953418 1002589 1024546 988943 1091490 2316903 2446008 1396564 1187282 788291 774800 943591 938228 994777 1012221 1040769 1045008 1164592 1170518 5258099 5445715 39.75 71.1 1
14:24:31 2024-01-23 714681 711487 228605 220440 356029 364084 378547 373202 242272 242446 292595 298049 330911 337511 4467667 4789353 6836082 6688439 1253538 1281015 325871 289973 304741 305129 344921 335179 333555 336595 234463 233752 758635 721296 1650188 1589269 497228 489487 724522 727608 904022 884853 954386 958174 996741 1015482 983999 1097712 2324705 2434461 1398690 1196017 783808 771144 948752 943457 986969 1000674 1041794 1054104 1171363 1169654 5239288 5470369 39.75 71.1 1
14:24:32 2024-01-23 721753 711269 224494 220630 354423 366149 377130 373732 241228 240465 293010 297148 332905 336450 4470855 4825557 6912449 6678018 1221994 1281961 327631 291628 305722 304842 346283 337407 332185 336668 234571 234871 754337 729102 1650602 1574370 495413 492589 717590 730844 913242 880327 943994 959259 1007432 1021346 977648 1088224 2315856 2432734 1480189 1198757 790545 770382 940916 946529 999022 1006444 1032533 1050829 1173810 1176291 5289999 5458807 39.75 71.1 1
14:24:33 2024-01-23 722780 711487 228516 221856 354459 366149 378532 371760 242440 241765 297535 296215 332405 335938 4464667 4738657 6883163 6697925 1245555 1283602 329728 290225 303970 305917 346283 337095 332149 337382 234571 234217 757279 719748 1613889 1579657 494215 493635 719665 722800 910655 891101 947792 952064 1004011 1026066 985432 1088377 2316903 2452901 1405652 1193117 790878 777236 942922 939412 998313 1012221 1040769 1044779 1168008 1172401 5278772 5466453 39.75 71.1 1
14:24:34 2024-01-23 713398 711492 228403 221319 356565 364084 377697 373729 242679 242105 293010 298954 331639 337548 4467667 4780655 6852947 6707639 1259387 1283677 325730 290555 304713 304663 346810 333474 333807 335754 234679 234614 755808 720500 1650949 1590627 494753 486841 719628 724410 904059 888635 953706 954095 999714 1018463 989748 1096973 2327823 2449423 1484259 1197491 787729 774967 950287 939412 991220 1008614 1044877 1049167 1162143 1166314 5220477 5442850 39.75 71.1 1
14:24:35 2024-01-23 712507 708378 228480 221400 355423 362948 376264 374364 241900 241086 297535 298501 330876 339094 4458301 4835836 6916611 6687987 1235988 1285505 328871 294151 305252 305057 343370 333221 333375 335754 233983 234976 758060 726611 1617092 1576284 494753 486769 716573 724447 908004 883184 946120 957825 1004724 1012230 977685 1091401 2323502 2432734 1399433 1210061 789981 773702 946277 945470 994777 1003105 1037805 1052381 1173797 1173007 5261526 5445715 39.75 71.1 1
14:24:36 2024-01-23 717631 709411 228247 222047 354135 364857 376313 374400 242644 240713 297187 297113 331906 337511 4465398 4793801 6955299 6715734 1231191 1278256 329408 290555 304681 306420 345343 335979 333337 335754 234241 235011 765839 724537 1648051 1567677 492996 491126 717319 723594 913242 885481 944361 954095 1007381 1018711 983330 1085239 2316986 2452901 1370089 1195786 793133 774542 940879 940782 1001903 1009363 1034003 1047794 1169703 1174975 5284267 5442850 39.75 71.1 1
14:24:37 2024-01-23 713879 709411 225535 222082 354392 360871 377697 373208 242272 240677 297609 297563 333707 340172 4464998 4741579 6883517 6721569 1245458 1281015 326890 294432 304603 306744 344819 335505 333807 333830 234679 234252 758750 722471 1624017 1576625 492645 491162 720562 722567 907274 889531 950992 950039 999714 1021428 986905 1091412 2321850 2436758 1488329 1188022 786045 776649 946277 938043 994777 1009873 1041938 1050829 1161319 1173103 5211072 5458807 39.75 71.1 1
14:24:38 2024-01-23 713160 709411 224660 220700 355494 364308 378943 376383 242029 242266 293763 299709 332265 338634 4471386 4813543 6873251 6698144 1240645 1284590 327879 293993 304577 305129 343370 336253 333807 333830 234679 234217 760222 726611 1616642 1576897 494753 491588 721712 728161 904022 880625 953706 959259 1002589 1009846 981933 1097756 2323228 2418370 1466945 1203292 785620 772058 950099 944483 993330 1000638 1037529 1056397 1173062 1173838 5258099 5462541 39.75 71.1 1
14:24:39 2024-01-23 719707 709147 228596 222074 357058 364859 377446 375346 243030 240944 294257 297915 333978 337329 4474046 4784172 6952172 6706154 1229539 1278292 328906 294224 302196 304295 345343 336490 333337 335754 234679 235011 767378 727009 1609657 1566224 492645 491162 715559 723594 913242 885481 944361 954095 1008094 1018445 981933 1085239 2318550 2449423 1354440 1193967 793133 774828 940916 940782 1000480 1009363 1032495 1049294 1171363 1176291 5286316 5451296 39.75 71.1 1
14:24:40 2024-01-23 717433 710418 225837 221905 355784 363389 378727 375318 242133 240908 294675 297649 330911 339611 4452729 4724261 6863926 6715256 1246244 1281998 327649 294414 305363 309402 342879 337003 333572 333613 234679 234252 761693 721296 1615632 1576897 493072 492241 722093 723080 906646 888236 951395 950039 999678 1021346 986168 1094591 2318550 2440216 1470935 1186330 786045 777004 946277 940115 993367 1009783 1041016 1048070 1162143 1170518 5227532 5458368 39.75 71.1 1
14:24:41 2024-01-23 716073 710309 224586 220489 357062 364453 378727 375966 241124 242275 293576 297598 333707 337402 4467667 4792965 6864813 6688439 1242727 1285643 327384 294296 305042 305006 344439 335469 333572 333830 234679 233856 752168 726092 1603033 1576897 494638 491089 722129 728715 904022 882973 954386 958579 1000322 1015518 983330 1096705 2321850 2421531 1446382 1196091 783808 772606 952161 944483 991925 1000710 1038545 1058697 1174600 1175459 5254285 5466340 39.75 71.1 1
14:24:42 2024-01-23 721679 710146 225837 221629 353361 364599 377733 376383 241796 241595 291785 297495 332405 337511 4464667 4784746 6952285 6696776 1224841 1281998 329902 294224 302727 309366 344855 337003 333337 335754 234679 234614 755808 729765 1640254 1566565 492996 492589 717627 725511 911947 885306 947058 955076 1008845 1021346 980539 1088377 2315257 2431009 1488329 1198165 790545 773236 940916 945470 1000480 1008726 1033457 1050604 1174694 1181185 5278799 5468186 39.75 71.1 1
14:24:43 2024-01-23 718103 710989 228600 221417 355550 363754 378871 372649 241900 241765 292625 297077 331906 339340 4461483 4716672 6863926 6706154 1240732 1281998 326890 294296 303402 305989 342879 337552 333103 333830 234679 234311 750718 721441 1655326 1576897 492645 492589 720526 722325 907659 887466 948889 951581 1002589 1024583 986868 1089774 2318550 2445952 1391017 1186309 788291 777236 945043 941548 998259 1012148 1041474 1044630 1167068 1172030 5267505 5451296 39.75 71.1 1
14:24:45 2024-01-23 714266 709411 223495 220634 355994 364084 377590 371500 241262 242275 293124 298084 331674 337511 4461300 4777327 6841231 6691999 1249970 1281998 325871 288606 304542 305129 344439 336253 333337 333866 234679 233496 755776 723367 1632049 1583630 495376 491126 722641 728715 905038 883060 954386 956468 999678 1014546 981140 1097485 2321179 2421802 1396564 1203369 786745 774338 951679 944870 989776 1008085 1044490 1056851 1171363 1167175 5238782 5458520 39.75 71.1 1
14:24:46 2024-01-23 719707 710155 225714 220594 355490 365115 376600 373208 241935 242446 292182 297148 332370 335464 4467667 4822109 6948981 6691999 1224609 1281998 329675 294151 305469 309366 344855 336527 333337 335754 234679 234252 760222 730259 1595552 1565455 494049 492589 718645 726540 910655 884853 947466 955076 1008882 1021428 977648 1085068 2316986 2436709 1486294 1200795 792530 770235 942354 948838 998985 1006408 1035589 1046077 1177202 1177795 5299378 5468186 39.75 71.1 1
14:24:47 2024-01-23 719412 710455 228564 221355 353365 365115 378907 372091 242103 241086 297270 296868 332637 337035 4458301 4720112 6863926 6706154 1240131 1280107 326926 294224 304603 304842 342879 337039 332868 335754 234679 233531 760868 722194 1617822 1576897 493347 492589 720562 726577 908004 885481 950278 952741 1002589 1025695 988906 1094538 2320807 2446592 1405652 1188022 789981 777004 945043 940115 994777 1010305 1041512 1047014 1164629 1170596 5258110 5458807 39.75 71.1 1
14:24:48 2024-01-23 713665 710450 228355 220286 355494 364599 378302 373202 241900 242446 292673 298049 330911 337273 4458301 4794292 6835950 6687397 1245418 1281998 325941 294405 304577 305129 344403 335469 332509 333830 234679 233496 757968 725573 1634895 1582227 495025 490396 722641 728715 903381 883193 955896 959539 1001144 1016536 983293 1100072 2322460 2426336 1488329 1201580 783808 773702 948936 942218 991925 1006444 1044994 1058054 1171363 1165549 5237083 5458562 39.75 71.1 1
14:24:49 2024-01-23 716061 710191 228596 221324 356565 365115 377433 373208 241935 241765 292259 298989 331906 335975 4467667 4836162 6910278 6673255 1227818 1281998 327384 294419 306212 305129 343405 336527 331861 335754 234679 234287 767018 729737 1605471 1567677 494638 492589 719834 729802 913062 883765 947058 959539 1007580 1021236 979618 1089819 2314206 2435031 1482224 1202956 793133 770345 944933 947237 999022 1000747 1035552 1049974 1179001 1174556 5318706 5460390 39.75 71.1 1
14:24:50 2024-01-23 721568 711030 225535 221355 354428 365631 378907 372056 242272 241479 297114 296250 332905 335975 4461483 4738657 6873251 6696593 1240732 1281961 327349 289532 307145 305773 342879 336639 331825 336229 234679 233531 754347 720264 1612440 1583079 496166 493728 723252 726689 910214 889350 951123 953984 1002405 1025957 986905 1089812 2322460 2450630 1448338 1190572 790135 778662 943591 939375 999022 1012221 1041512 1047761 1164592 1173838 5267505 5449428 39.75 71.1 1
14:24:51 2024-01-23 713520 711460 223460 221319 356279 364271 377697 373729 242609 241765 292559 298710 331836 337511 4461483 4795501 6846109 6687397 1253538 1281961 325344 289973 307145 304628 344403 335469 333337 335718 233989 234652 765218 722330 1671352 1590400 497228 491406 723766 729802 905913 885297 955748 956394 996741 1014915 986131 1097718 2324881 2441346 1488329 1199871 785620 774800 949425 944799 989073 1000710 1043162 1054067 1171363 1167193 5227941 5458807 39.75 71.1 1
14:24:52 2024-01-23 719707 709152 223495 220405 355985 366149 377094 373208 242388 242446 292241 297563 332370 335428 4461652 4819686 6902481 6650257 1232006 1281015 327614 289497 306923 304664 346492 336200 331538 337071 234169 234638 752866 725757 1696370 1576610 496874 492370 717590 728715 911947 879044 946195 961987 1005098 1019712 977685 1091452 2314209 2434461 1482224 1203292 791675 769757 943591 946493 999022 1000710 1033966 1050829 1176931 1176437 5291864 5442850 39.75 71.1 1
14:24:53 2024-01-23 723812 709379 225202 220665 354392 366149 377661 371500 242272 241765 293535 297113 332637 333469 4455288 4738657 6892869 6687397 1241903 1279516 328600 291893 306014 305773 345794 337334 331377 336193 234535 234078 757279 720264 1610990 1576897 494049 492589 719665 725656 909292 888004 946045 952064 1002405 1024546 983962 1088101 2315856 2445952 1490364 1192217 789417 776452 940879 938007 996189 1010522 1039285 1044704 1164556 1170518 5257822 5438885 39.75 71.1 1
14:24:54 2024-01-23 713252 710414 228533 220630 355494 363534 377094 373202 241900 241765 292145 298084 330911 336962 4455288 4775033 6826624 6693363 1257924 1283677 325274 290273 304455 304878 346773 333257 333121 333758 234679 234544 755256 717178 1658224 1592665 495812 486769 719665 723594 906366 887999 951595 954095 998933 1017030 986905 1096153 2327823 2443681 1486294 1197374 787167 776452 949153 940782 991220 1006408 1044868 1053130 1169703 1164670 5235420 5442850 39.75 71.1 1
14:24:55 2024-01-23 713520 708337 228533 221284 356561 364599 376264 373208 241193 241765 292803 298989 330876 336486 4458301 4847543 6923874 6669122 1231114 1283677 327437 291307 304935 304985 344921 335433 331825 334018 233983 234767 752866 726092 1648411 1576625 496115 490980 717081 728715 910655 879703 946045 961304 1005883 1018426 982631 1091237 2318550 2434461 1472049 1208309 792808 772058 944933 945822 995917 1005235 1034740 1049427 1180583 1176254 5314533 5458807 39.75 71.1 1
14:24:56 2024-01-23 723808 709411 225238 221319 354392 364750 375963 371464 242440 241086 297114 297148 331836 333469 4455288 4779349 6912299 6697420 1231038 1280030 327349 292000 304815 306780 345685 335798 333301 335754 234349 235809 752800 726611 1636386 1567677 492996 491089 715559 723594 913242 885481 944361 953687 1007381 1024240 983330 1085239 2318550 2449386 1358352 1194083 793133 774529 940879 940782 1000480 1009327 1034520 1047798 1169703 1179770 5269117 5434962 39.75 71.1 1
14:24:57 2024-01-23 714983 709411 228435 222007 353294 362985 378835 373172 241865 241086 298031 296215 331871 339334 4459111 4719081 6875895 6706154 1244568 1280070 327366 290008 304566 305953 342879 336490 333337 333758 234679 233496 764635 721441 1616225 1576897 491945 492589 721712 724624 909328 887999 950241 950039 1002589 1023766 986131 1091401 2318550 2440216 1424674 1184641 787167 774800 946277 940840 994777 1012221 1040769 1047798 1164592 1170596 5226265 5449428 39.75 71.1 1
14:24:58 2024-01-23 713357 710068 228605 220440 355201 364599 378835 373994 241193 242275 292871 298212 333978 337220 4461953 4792965 6846109 6688552 1246305 1281961 328332 289330 304291 303807 344403 333546 332832 333830 234679 233299 752234 721296 1633088 1586117 496166 489668 722604 727608 904022 884226 953165 955040 996777 1009837 983330 1100109 2321850 2427564 1398690 1199871 786045 774800 949425 944128 989073 1000674 1040276 1054067 1171363 1169695 5227941 5458482 39.75 71.1 1
14:24:59 2024-01-23 721694 709374 228596 220599 355459 365115 377108 376116 242367 242985 292790 297008 332764 335793 4461953 4813823 6905009 6659979 1230912 1281015 327384 289295 305252 304664 344921 336490 331753 336229 234019 234614 754337 726611 1667346 1575489 496504 492589 717590 730787 911947 880363 946383 959259 1005883 1019903 977722 1089774 2315856 2434461 1484259 1203031 791675 770382 942316 946529 996189 1005947 1034003 1052481 1177321 1174520 5305127 5443038 39.75 71.1 1
14:25:00 2024-01-23 722770 710450 225447 222137 357568 366558 377554 374258 242540 241657 293804 297423 332729 333325 4455288 4751254 6886144 6687397 1241016 1280143 325344 289211 306273 305558 343094 337003 331001 333830 234679 233496 754347 718719 1617294 1579657 494753 492589 721712 724410 910252 888814 946082 952741 1004011 1018494 986131 1089932 2318550 2449423 1492399 1192268 789981 777004 943591 940782 998313 1012221 1040769 1046311 1167144 1173007 5267505 5443202 39.75 71.1 1
14:25:01 2024-01-23 713345 712443 225678 221178 356414 363609 379309 373693 242878 241997 292900 298710 331639 337511 4461953 4776766 6835675 6687397 1254890 1280107 325344 290008 305908 305093 344403 335469 333337 333830 234514 234252 755808 719748 1621789 1586117 496504 489704 723394 726503 907733 885481 953706 956431 996777 1016953 986868 1096935 2326364 2443681 1488329 1199871 787167 772275 948752 943457 991220 1006444 1044952 1056514 1171363 1167216 5242539 5471222 39.75 71.1 1
14:25:02 2024-01-23 719643 709265 225837 221191 357210 365781 376228 373732 242237 241796 292246 299126 333942 335428 4455918 4849927 6925339 6668639 1231191 1278256 327349 294296 304603 304664 344921 337009 331825 334521 234349 234579 754337 726611 1672507 1574661 496504 492589 717627 728715 914475 880327 944665 961304 1005919 1019903 980539 1089811 2315856 2434461 1478154 1203031 792005 770382 944933 947237 999022 1000710 1035477 1049427 1181394 1176788 5307291 5461790 39.75 71.1 1
14:25:03 2024-01-23 723219 711050 228533 221660 354423 365631 377446 374258 242440 241559 297535 297113 333640 333397 4448936 4734533 6872990 6687397 1240979 1280107 325871 289532 302692 305129 345587 336217 331789 334556 234161 234019 756518 719233 1624753 1576897 494753 492589 719155 723594 911947 887999 944665 952064 1004011 1024583 983265 1088340 2318550 2452901 1426593 1193135 792241 774967 940879 939412 998259 1013099 1041021 1047343 1170428 1173801 5276888 5445542 39.75 71.1 1
14:25:04 2024-01-23 712001 710730 225098 221856 355985 364011 377697 371500 242679 240908 296867 298710 330911 337475 4452111 4769958 6845275 6688439 1254771 1281961 327349 289743 301489 305773 343370 333438 333337 333830 234349 234252 755808 717963 1628507 1586117 495339 486841 719665 723594 904022 885481 951632 954095 998226 1018195 986942 1096153 2326169 2445952 1488329 1197374 787309 778274 950287 940878 992593 1008799 1046731 1053797 1167068 1169633 5209103 5442963 39.75 71.1 1
14:25:05 2024-01-23 712507 707338 228596 221324 354925 363352 375963 374328 242272 241765 297114 298049 330841 338577 4461483 4828779 6892644 6688439 1240338 1280746 328871 294237 303651 305129 344855 333510 333807 333830 234679 234579 755074 728693 1624870 1576897 494753 486805 719665 727645 906630 880409 951670 959259 1004724 1009697 983330 1097479 2325155 2416021 1442470 1205107 786745 772458 951679 945470 989739 1008799 1043744 1056058 1171363 1167248 5230370 5458807 39.75 71.1 1
14:25:07 2024-01-23 719732 710422 228605 220625 356029 365115 376264 373469 241900 242446 292182 297598 331871 335428 4455288 4822109 6920925 6659261 1228983 1280107 327384 294296 304292 304628 343405 336490 331825 335754 234349 234019 750175 728693 1623213 1567677 494638 492589 718645 728715 913242 880643 947058 959259 1008094 1020706 977648 1088186 2316986 2436709 1484259 1208449 792808 770199 945967 948838 998297 1003105 1034041 1049130 1184762 1174520 5320137 5442925 39.75 71.1 1
14:25:08 2024-01-23 720152 709374 228524 221700 354925 365115 376264 372056 242644 241086 297535 296833 331639 336998 4458301 4780054 6910553 6688439 1234184 1278256 326890 289532 302656 309330 344855 335469 332832 333830 234019 235011 754315 724537 1623723 1567677 493347 491126 715559 723594 913242 887193 944361 954773 1007344 1024093 984544 1085144 2320807 2454114 1372046 1197374 792808 776548 940879 942119 1001903 1011663 1034003 1048546 1170533 1178826 5282542 5440050 39.75 71.1 1
14:25:09 2024-01-23 713372 709411 228641 222042 353825 360546 378871 373208 241935 241051 297645 297148 330876 339334 4445909 4705806 6859921 6706154 1245924 1280107 326855 291592 303402 305450 342879 335979 333807 333830 234679 234217 749268 722471 1617822 1576897 491945 490762 721582 723080 907659 886723 953165 954978 1006179 1027144 988943 1093832 2322460 2448332 1407535 1184641 788291 774698 947067 940782 996189 1009751 1041021 1047649 1164629 1172181 5248837 5438923 39.75 71.1 1
14:25:10 2024-01-23 715495 710413 223456 220630 355994 364084 377661 373729 241900 242446 292182 298014 331871 336998 4455288 4786863 6826624 6678018 1246574 1281998 325871 294224 305042 305129 345685 333510 333337 333866 234679 233496 755808 719748 1648041 1586117 495413 490396 723729 729282 907383 886285 954274 958174 999050 1018878 988943 1097568 2324516 2443658 1486294 1199758 788291 774800 948752 942218 992593 1006444 1044900 1055645 1171363 1163771 5226149 5442850 39.75 71.1 1
14:25:11 2024-01-23 716571 709415 228600 220700 358075 364857 376528 374030 242306 241765 292182 298954 331871 335975 4458301 4833779 6892682 6663883 1229539 1280107 327349 294567 304577 304664 343370 337277 332598 335573 234349 234252 752866 729737 1605471 1574041 497306 492333 718608 727461 912855 882508 947734 960906 1008296 1021346 976955 1090630 2313135 2431009 1486294 1198757 792808 770382 940916 945822 999022 1009363 1031761 1050296 1173797 1176291 5278772 5445542 39.75 71.1 1
14:25:12 2024-01-23 721481 710450 228560 220705 353608 365890 378907 371760 241228 241765 297114 297077 332370 333505 4448936 4720112 6863926 6688439 1238324 1278256 325906 294224 302692 305093 345587 336490 331287 336229 234262 234043 755808 720264 1648313 1576610 494753 493525 719628 725140 912165 889359 947734 952741 1005437 1028564 984697 1088377 2318550 2454114 1492399 1193117 789981 774967 943319 939412 998313 1011505 1040027 1045734 1166280 1172177 5258099 5445542 39.75 71.1 1
14:25:13 2024-01-23 714549 710989 228372 220665 356029 364084 377697 373202 242272 241765 292912 298049 330911 336998 4448936 4780054 6826624 6669311 1254890 1278256 325380 289379 302692 305129 347756 333293 333591 335573 234241 234509 754337 719233 1622934 1592665 496166 486697 719665 723348 905986 887373 954311 955452 998970 1018463 991192 1096861 2327823 2445952 1488329 1198128 787729 776548 948752 940782 991887 1006480 1044914 1054067 1169703 1167138 5229883 5454914 39.75 71.1 1
14:25:14 2024-01-23 714526 707338 228605 220705 356565 364565 376299 374030 241228 241765 293156 299443 330911 336486 4448936 4840654 6910553 6650182 1231245 1281740 327666 291830 303400 304914 347546 333366 332688 336668 233803 234871 761046 726611 1615632 1575779 496504 490128 717550 728493 910252 880547 948852 960906 1005171 1009976 977722 1090587 2318277 2434461 1474084 1209169 791269 773702 944933 944799 995483 1003105 1037529 1054104 1177165 1173838 5305127 5449428 39.75 71.1 1
14:25:15 2024-01-23 717594 709152 225043 222042 354383 364599 375999 373208 243134 240846 297535 297113 330876 336998 4452111 4777550 6932442 6697812 1230422 1281852 328729 289379 304024 306852 345306 336035 332652 335718 234679 234906 755808 727532 1647359 1567337 492996 491820 715559 723348 913062 885481 945034 952976 1007381 1018445 980539 1086825 2318550 2440216 1488329 1196521 793133 773939 942922 940782 999022 1009363 1030990 1049294 1171363 1175241 5276910 5443038 39.75 71.1 1
14:25:16 2024-01-23 718103 710455 228596 221665 352306 364084 378871 372911 242272 241765 297893 296890 330946 338541 4448936 4717544 6867280 6716285 1245458 1282337 327472 291212 303970 306852 342879 335979 333807 333564 234679 234370 758750 722471 1610939 1576897 491945 491711 720562 723594 907919 888901 950278 950039 999678 1021346 986168 1093536 2318550 2436758 1486294 1187962 786045 774967 946277 939448 994072 1009427 1041794 1049331 1162143 1172177 5205591 5443038 39.75 71.1 1
14:25:17 2024-01-23 714713 708910 224655 220661 355210 364599 378943 373768 241159 242105 296904 297598 330946 337548 4458301 4784328 6846910 6687987 1245924 1281998 326855 294401 305042 305129 346492 335324 333301 333830 234349 233333 752234 722848 1635462 1586117 495413 491089 722641 728715 904022 884853 954386 956468 999678 1009769 983999 1097485 2321850 2429824 1402110 1196091 785485 774800 949153 944799 989776 1000747 1041794 1057150 1171363 1167175 5229883 5454729 39.75 71.1 1
14:25:18 2024-01-23 719707 709411 223529 220440 355494 365115 376600 373208 241228 246132 292182 297148 331906 335464 4456219 4835573 6923036 6673255 1223349 1281998 327507 289176 305257 304664 342854 337039 331538 335718 234514 234614 744919 729737 1603706 1567677 494753 493286 719665 728715 912595 883055 947058 959259 1005919 1021346 977685 1088186 2312564 2431009 1488329 1199871 792569 772058 942922 947274 1000206 1009363 1031761 1044555 1173833 1181331 5276910 5460390 39.75 71.1 1
14:25:19 2024-01-23 719711 710450 228444 221355 353860 363500 378871 372649 241228 241595 293813 296006 333978 338009 4461953 4701808 6863926 6688363 1240093 1280143 325607 291345 303508 305129 345343 336765 331556 334053 234679 234392 755068 717178 1631977 1576897 494401 493286 719665 723861 910655 884072 947466 951581 1004011 1018639 982568 1085239 2318550 2455145 1478154 1192268 791441 777823 940879 939412 1000480 1012221 1038545 1047052 1168045 1171170 5276910 5443038 39.75 71.1 1
14:25:20 2024-01-23 713247 711524 224605 221856 355494 363534 377446 375850 243013 240801 292827 298849 333039 337880 4458765 4767400 6876712 6691999 1257808 1281998 325871 291476 302231 305129 343440 333510 333337 333866 234349 234252 755808 717178 1639820 1590627 496152 489668 721712 726025 907659 885578 951670 953687 996777 1017146 986905 1096153 2326169 2442450 1486294 1199871 788291 774967 948752 942218 991925 1006480 1044914 1049876 1170533 1165490 5229883 5449428 39.75 71.1 1
14:25:21 2024-01-23 716061 707338 225443 221072 358578 364932 376421 373625 242168 241657 292073 297629 333978 335829 4455288 4835422 6910553 6650220 1234260 1280107 328378 294224 302727 305773 344921 335469 331825 333784 233819 234812 752866 725573 1617092 1574661 497583 490432 716573 728715 910655 880363 947621 959259 1005919 1015518 980539 1089811 2318550 2434461 1478154 1209169 792858 772606 944933 945859 996189 1003892 1035552 1052758 1179746 1169155 5308757 5447394 39.75 71.1 1
14:25:22 2024-01-23 723531 710413 225202 221213 354321 365042 375292 374258 242505 240908 293471 295936 330911 333505 4452111 4759704 6891902 6682627 1240131 1278256 324890 294296 304852 304842 344855 335469 331323 334018 233983 234217 754337 720137 1628158 1576897 494049 492589 717627 724410 911947 888236 943994 952741 1004011 1018386 983265 1086825 2315257 2455145 1409214 1192268 790545 775003 939637 939448 999059 1011505 1038545 1044742 1168008 1162506 5276810 5436795 39.75 71.1 1
14:25:23 2024-01-23 712459 710305 225048 221236 356387 363316 377697 372056 242679 241051 297096 297804 331766 337548 4448936 4775033 6844846 6691999 1256148 1281998 324925 289568 304429 305129 344439 333546 332275 333866 234514 234252 760222 717178 1640276 1590135 496152 489704 721712 725511 907274 885712 951670 956468 996814 1018463 986942 1096191 2326169 2445952 1486294 1196128 788291 774967 949425 943457 992630 1006444 1044914 1054142 1173764 1167866 5215315 5450605 39.75 71.1 1
14:25:24 2024-01-23 714535 710422 228605 221319 356306 363534 378237 376917 242475 241765 297114 299443 330876 337273 4451948 4840654 6902518 6659132 1235550 1280107 327420 294224 303615 305129 344715 335979 331825 334053 234349 234370 752866 725573 1676379 1576897 496892 492589 718373 728715 911947 880519 946082 959259 1006668 1019903 980539 1090624 2315257 2434994 1482224 1203292 793133 772136 944933 947237 999059 1007299 1038047 1052998 1179635 1177170 5307177 5449428 39.75 71.1 1
14:25:25 2024-01-23 723539 710478 228243 221417 355459 365115 377432 372056 242475 241662 293393 297148 332405 333505 4442596 4734454 6891902 6683650 1241903 1278292 325380 290008 302727 305558 345343 335505 331861 334322 233654 234287 756567 720413 1617486 1576897 494753 491784 717590 723594 914363 889359 945034 952741 1005437 1024240 984729 1085202 2315856 2452901 1480189 1192510 791675 777004 942316 942218 1002575 1011360 1038395 1046865 1171261 1173728 5275036 5436228 39.75 71.1 1
14:25:26 2024-01-23 712503 710378 224564 221634 355459 362658 377518 372614 243017 240641 297535 298710 333333 337511 4442739 4759643 6845275 6687397 1254890 1278219 325871 289973 302408 305558 343405 335433 333301 335718 234413 234579 755808 718719 1658827 1591758 496467 489632 721712 724374 910385 885486 951670 955003 996741 1018426 986905 1096153 2325155 2443681 1488329 1201677 791675 776856 950325 942218 992593 1008799 1047480 1055402 1167070 1163953 5211570 5440050 39.75 71.1 1
14:25:27 2024-01-23 710487 710155 225837 221284 354348 360799 376264 374328 241193 241765 293743 297113 330841 339297 4448936 4825595 6892389 6669311 1236596 1278219 328835 294359 306181 305129 345343 333510 333807 333830 234679 234217 758060 728578 1635771 1576897 494753 486841 719665 727608 904022 881612 951670 959259 1004724 1009431 982631 1096935 2326364 2425007 1468940 1202628 786182 772422 951679 947215 990405 1000674 1041016 1054067 1173723 1171294 5227941 5442812 39.75 71.1 1
14:25:28 2024-01-23 720665 707328 224812 220594 354663 365115 376528 372875 240922 242446 293010 296610 331871 335464 4455288 4801115 6912071 6658984 1227663 1278256 327384 294224 305436 304628 345587 335943 331789 336802 234514 234941 749268 725573 1663866 1574370 496621 492589 717590 728715 911947 880327 945063 961304 1005883 1020866 983816 1093719 2313135 2439060 1482224 1206726 792808 772136 944933 947237 999022 1006408 1037306 1052331 1179746 1175387 5291826 5434999 39.75 71.1 1
14:25:30 2024-01-23 724387 710455 228408 221129 354392 366149 377396 371795 242068 241086 297535 297563 331906 333469 4445909 4735290 6882577 6687397 1241903 1279121 325906 289743 302692 305773 345343 336454 331287 334252 234514 234054 747200 717178 1624753 1576897 494753 493635 719665 723594 911947 888199 947546 954297 1008185 1025631 986131 1085090 2319737 2461102 1482224 1193967 792569 777199 940607 942218 1001903 1012221 1038545 1047381 1170428 1162506 5276910 5423327 39.75 71.1 1
14:25:31 2024-01-23 712507 711232 224569 221860 355459 364048 377697 373208 242679 240846 297425 298919 330911 338541 4442739 4746569 6854600 6696950 1254890 1279835 328368 289973 303630 305129 343405 333474 333807 335718 234679 234252 755808 717178 1625702 1592889 495376 489668 719665 727725 908954 887578 951520 956812 1000470 1020866 991749 1097606 2328467 2443681 1486294 1201677 789981 778434 950099 943457 994676 1007866 1046404 1054104 1170533 1167138 5218522 5449428 39.75 71.1 1
14:25:32 2024-01-23 716408 708341 228399 220665 356279 364823 375963 373768 241900 241765 293156 299408 331871 335975 4448936 4831382 6906648 6659261 1231618 1280107 327349 289273 303615 304664 344403 335469 331556 334018 233983 234579 752866 724537 1681850 1576284 497583 493495 718572 729639 913507 882508 947659 961156 1008296 1021546 980539 1091327 2316709 2434461 1482224 1203292 792808 772458 945605 948582 999022 1000710 1036790 1047565 1180583 1175387 5295721 5449428 39.75 71.1 1
14:25:33 2024-01-23 722775 709406 228372 221315 354428 365890 377697 373729 242237 241086 297535 297563 332405 333505 4445909 4738657 6897303 6669465 1240131 1278212 325380 289568 306491 305558 345343 335469 331861 334521 233618 234767 761046 722106 1633094 1578853 494753 490980 718608 725140 914160 889982 946383 952741 1002968 1024279 985982 1085202 2318550 2462308 1437023 1192268 791675 776856 940879 940078 1001191 1011505 1038545 1047798 1170533 1171997 5267505 5430671 39.75 71.1 1
14:25:34 2024-01-23 712507 708285 224569 221665 355205 362948 377432 373208 242475 240846 293608 298084 330841 337548 4439571 4755450 6855035 6687397 1254890 1277974 325871 289392 301736 305558 346211 333221 333555 333649 234427 234440 754337 717178 1645867 1590400 496166 486661 721162 723594 905038 888096 953165 954058 1001132 1018463 986905 1099005 2327823 2443681 1488329 1197387 787167 775003 949425 940782 991220 1009059 1044914 1047565 1167971 1163776 5229605 5440050 39.75 71.1 1
14:25:35 2024-01-23 712248 707301 228560 220678 356279 364048 375435 373172 241193 241086 293364 298954 330841 336450 4445909 4837215 6900952 6650371 1232498 1278219 327595 291587 305991 304842 347792 333329 332688 336668 233803 234837 755074 726611 1614536 1575489 496115 489632 718136 729802 910252 880368 948471 961987 1005253 1016953 980502 1090550 2320295 2434461 1480189 1209169 792569 773702 945605 945470 996189 1003105 1035552 1050349 1179746 1162542 5291969 5440050 39.75 71.1 1
14:25:36 2024-01-23 717590 709374 225118 221660 354392 364857 375435 372614 242237 240357 297535 296905 331604 336998 4445909 4766475 6910553 6669047 1230117 1281659 327507 291830 302549 306636 345270 337013 333157 335718 234571 235668 761223 724537 1613425 1566684 494049 491820 715559 723594 913242 887438 945034 955452 1008845 1018711 983330 1083477 2318550 2450814 1368133 1193967 793133 774800 940879 940782 1001903 1009363 1032495 1048546 1169703 1179660 5267505 5430671 39.75 71.1 1
14:25:37 2024-01-23 713520 709197 228560 222047 353856 362658 378266 373172 241193 240677 297609 297113 330876 339334 4442739 4702181 6848415 6697457 1242232 1280030 325765 291621 304455 305881 345306 336454 331287 335754 234679 233531 751488 720264 1618187 1576897 494753 492297 721675 724374 909603 887999 948852 955452 1004011 1018422 986868 1089774 2318550 2445952 1432350 1188893 788291 774967 943591 940078 996189 1011505 1041883 1047052 1164629 1172268 5248694 5436170 39.75 71.1 1
14:25:38 2024-01-23 712507 711533 228596 220696 356025 364084 377432 373202 242146 241765 292246 298049 330911 337236 4445909 4765708 6828153 6659690 1254853 1282764 324854 289938 304603 305129 346773 333257 333193 333830 234679 234217 755808 717178 1625314 1590627 495413 486841 721199 724374 906816 885481 951670 953687 998226 1020624 986905 1096153 2325155 2443658 1490364 1196521 787167 776649 949425 940782 991220 1006444 1044877 1047718 1166112 1163735 5227941 5440050 39.75 71.1 1
14:25:39 2024-01-23 713345 707338 228569 220665 358582 362948 375435 373768 241900 241086 292182 298501 330876 336486 4437018 4819645 6894707 6678018 1234260 1278256 327879 291139 304640 305129 346320 333402 333807 333541 233875 234976 753581 726611 1615373 1574661 495812 486805 717627 726025 908954 883051 950241 956468 1004724 1009661 980502 1092977 2321850 2425241 1397477 1210892 790268 773702 946277 945470 993330 1004604 1038545 1053056 1173797 1173838 5244947 5440050 39.75 71.1 1
14:25:40 2024-01-23 718609 707301 225043 222011 353330 364084 376564 377184 241900 241051 297498 296250 333978 337220 4452986 4781027 6932103 6678018 1224509 1280030 328906 294151 302692 306442 342807 335469 332832 333830 234349 234252 754337 728414 1619807 1562889 493347 492589 717081 725240 910655 885481 945373 953687 1008111 1018711 977685 1088377 2312564 2431009 1488329 1197374 790545 774800 942354 944799 999022 1009363 1030990 1050829 1171363 1179660 5263744 5442760 39.75 71.1 1
14:25:41 2024-01-23 718140 709120 228243 221209 352302 364084 378907 372091 242401 241514 293437 296825 331801 337366 4437056 4719081 6849117 6688552 1238287 1281659 325730 289330 302692 304878 344819 333546 331825 334521 233618 234252 758750 719233 1610826 1575779 494049 491856 717627 723594 913242 889715 946383 952741 1004724 1024546 983330 1086512 2315257 2455145 1492399 1193967 792005 776064 940916 940078 1000480 1012221 1040027 1047897 1168008 1173838 5267237 5431268 39.75 71.1 1
14:25:42 2024-01-23 712001 710455 224569 221700 358066 363500 379470 374185 242575 240944 293215 298605 333508 337366 4452521 4760606 6845000 6688325 1254890 1281998 329678 289532 304387 304878 343370 333474 333807 333830 234349 234579 762539 717178 1642937 1590627 495376 489668 721712 724374 906630 888008 951670 954773 998970 1018463 989785 1097718 2326364 2443681 1488329 1199871 788291 774967 948752 942788 991925 1006480 1045026 1053829 1169703 1163858 5206160 5440050 39.75 71.1 1
14:25:43 2024-01-23 714391 710418 225576 221027 355388 362840 376156 374221 242099 241823 293862 299476 333039 337236 4436899 4832494 6884867 6678018 1235404 1280107 327914 294188 303615 304842 344855 333185 333807 333830 234514 235011 755074 728693 1654558 1576625 494753 486841 719665 727645 907659 883042 950955 959222 1005437 1009697 982358 1094591 2318550 2421802 1461111 1206726 788291 772606 948973 944483 995917 1003105 1038545 1052195 1173797 1174288 5265617 5451296 39.75 71.1 1
14:25:44 2024-01-23 718609 709919 225202 221869 356557 364736 376421 375310 242237 240846 297187 296285 333906 337220 4445909 4770093 6932329 6687397 1224841 1278256 329137 294188 302444 305809 342879 335469 332868 335518 234427 234217 755808 726611 1612225 1562889 492996 492320 716573 724447 910655 885578 945410 953687 1008882 1021346 977722 1088377 2314984 2431009 1488329 1193967 791269 774251 940916 942788 996189 1009363 1031487 1047798 1169703 1178730 5280594 5435150 39.75 71.1 1
14:25:45 2024-01-23 716571 711041 225360 221142 352253 362912 377733 372056 242111 240801 294405 297077 330841 338301 4443088 4688375 6835950 6687397 1238362 1278292 325871 294151 303615 305129 342325 336527 332868 333830 234679 233531 763164 720264 1617822 1576897 492645 492589 722604 723594 907919 888267 950278 950039 1001878 1018783 985469 1091401 2314209 2436758 1448338 1184641 786045 774800 946277 940510 994072 1009652 1041362 1050420 1167861 1172934 5212828 5442925 39.75 71.1 1
14:25:46 2024-01-23 714313 710450 223533 220665 355767 364344 378763 372056 241159 242275 292182 297318 333508 337511 4442596 4756906 6817299 6663607 1239983 1280107 327843 294151 304542 305129 343370 335469 333807 333564 234679 234252 747818 726611 1634226 1576897 494753 490779 721712 728715 903750 882407 953706 959259 1002589 1015559 982631 1098304 2318550 2416021 1434269 1201738 785485 772606 950099 946031 991794 1008012 1041512 1055458 1171290 1170372 5229523 5441659 39.75 71.1 1
14:25:47 2024-01-23 722511 709234 224812 221284 353330 365115 377166 376112 241055 242275 297535 296008 332405 336450 4448936 4798127 6934684 6668639 1220648 1277350 328871 293736 304577 304842 342879 337039 331861 335754 234349 234614 744919 729737 1616662 1565455 494401 493286 719665 728678 913242 883686 945373 959259 1008882 1021346 977685 1087375 2309278 2429286 1488329 1199017 792808 774338 944767 948838 1001154 1008799 1035440 1052526 1178038 1179466 5278772 5438923 39.75 71.1 1
14:25:48 2024-01-23 721753 711264 228636 221559 355205 365890 378835 371500 242272 241595 297760 297148 332405 333541 4439571 4729111 6863926 6678018 1241903 1279835 328100 294224 303189 304842 344855 337003 331556 335754 234679 233565 756518 719899 1624753 1576897 494753 493984 721712 723861 909328 883881 948852 952741 1004011 1026828 987387 1088998 2315257 2453132 1405652 1191417 790545 778108 943554 940878 998985 1011360 1041437 1044779 1164629 1171997 5248694 5439036 39.75 71.1 1
14:25:49 2024-01-23 712507 710450 228238 220669 355775 360546 377697 371500 241228 241765 292182 298084 330946 337273 4442739 4760093 6826222 6673255 1253538 1277313 324890 292036 302727 303843 343440 333510 332868 333830 234019 234054 755808 719233 1655831 1586117 496115 491070 722093 726540 905038 884945 953706 957862 996777 1015518 985432 1097712 2326364 2441383 1490364 1200795 787167 774764 948973 943457 991925 1006444 1047150 1057431 1170533 1163771 5215430 5440050 39.75 71.1 1
14:25:50 2024-01-23 714028 710487 228632 221355 356065 362985 375999 373768 242367 241595 296694 298989 330876 336522 4445909 4832381 6873027 6650220 1236025 1278256 327879 294251 304603 305129 345685 332932 333807 333830 234514 234614 755074 726611 1619259 1574370 494753 486805 717627 726025 906683 882351 948889 958579 1006179 1016426 981714 1091289 2320807 2429787 1472049 1204970 788291 772058 949425 945859 996876 1003105 1037805 1054104 1175626 1175502 5278822 5432294 39.75 71.1 1
14:25:51 2024-01-23 717077 708373 228211 221860 353860 364084 375435 374066 241935 241051 297572 297791 330946 336486 4439571 4750112 6912449 6678018 1232460 1276081 325906 289295 301772 305989 344855 333546 332832 335487 233654 235011 747609 722471 1636506 1567677 493347 491126 715559 723080 914401 888119 946436 955452 1009730 1024240 983256 1084814 2320807 2452901 1361344 1194824 792808 778108 940879 940782 1001191 1011952 1036565 1049331 1169703 1176254 5277023 5422928 39.75 71.1 1
14:25:53 2024-01-23 712507 709406 228283 222398 354423 362985 378302 372911 241900 240100 297535 297148 330645 338577 4436130 4728049 6845275 6687397 1250303 1278292 327349 294296 303273 305558 345587 333438 333807 333830 234349 233891 755808 718362 1632781 1581381 492921 490373 723714 723483 906593 890162 951558 951953 1000677 1020866 988943 1094591 2324516 2448332 1486294 1193990 786045 777236 949611 939412 991925 1010791 1043316 1054067 1162143 1169691 5185494 5423327 39.75 71.1 1
14:25:54 2024-01-23 710266 708373 225765 221324 354463 363021 378871 374364 241159 241086 296904 297148 330911 338577 4439571 4779310 6864813 6650257 1236126 1278292 327879 293736 304114 305129 344855 333510 332868 333830 234679 233531 749268 727009 1614913 1582227 496738 490633 722738 728567 903949 883765 954992 960222 1001132 1015590 983265 1100707 2321850 2416620 1442470 1203292 786045 772606 950136 944483 993096 1000747 1038545 1057150 1173952 1172861 5241203 5433904 39.75 71.1 1
14:25:55 2024-01-23 719698 707374 228283 222007 353330 364846 377166 374400 241228 240882 297187 296250 333400 336486 4439571 4756906 6912486 6678018 1226593 1278256 327914 294224 302231 309330 342879 335505 333918 335609 234211 234767 754337 726611 1626130 1565111 494049 492174 717008 725140 913242 885748 945034 953687 1008735 1018711 981933 1086825 2318881 2437249 1486294 1194083 789379 774800 940916 943457 998313 1009363 1033030 1047936 1170404 1179660 5252588 5423327 39.75 71.1 1
14:25:56 2024-01-23 718686 707406 228319 221355 352267 363827 378871 372091 242146 241086 297609 296868 330946 337273 4439571 4696364 6835950 6687397 1243679 1278256 328368 294219 303400 305809 342433 335725 333229 333758 234643 233787 750718 722848 1612393 1579977 493347 492589 722641 723080 908004 890526 950241 950039 1001168 1024764 988239 1091439 2316903 2436758 1442470 1184641 786045 774800 946277 939843 993367 1009760 1041794 1049331 1161299 1170729 5194243 5411726 39.75 71.1 1
14:25:57 2024-01-23 716024 708400 223525 220665 355232 363827 378871 372911 241159 242105 293156 297545 330876 336486 4439571 4772354 6836757 6658984 1242515 1279882 327101 290728 306338 304521 345550 333438 332418 335671 234370 233717 760064 721296 1636148 1583868 495918 490488 723215 728678 904022 884226 955616 958174 998263 1015586 981140 1100727 2318550 2421802 1403959 1199871 783808 773702 950099 944128 989073 1000783 1038761 1054104 1171363 1169691 5216750 5431155 39.75 71.1 1
14:25:58 2024-01-23 721485 707378 224842 220475 353860 365115 376600 372946 240789 242105 296904 295802 331906 333577 4436406 4785020 6902221 6659979 1225482 1280030 327243 288689 306774 304449 344819 335798 332562 336229 234349 233531 757279 726488 1653756 1572135 495449 492589 717627 728604 911947 880437 944702 959259 1008131 1020706 977722 1089811 2309278 2431009 1480189 1203292 792005 770419 943319 947274 999059 1007902 1034078 1051033 1175534 1176254 5257811 5427202 39.75 71.1 1
14:25:59 2024-01-23 721241 710050 228533 221315 354454 365890 378230 372056 241193 241086 297265 297495 331906 333505 4427152 4724135 6867280 6669122 1241343 1279682 327382 291624 304566 305558 345343 335943 331287 336321 234679 233496 756518 717178 1635948 1579657 494753 493635 719665 723594 910655 888988 948140 952741 1004011 1018386 985170 1088377 2315856 2445952 1405652 1189725 788291 777004 942922 939375 998259 1012221 1040769 1044779 1164629 1171184 5248694 5430671 39.75 71.1 1
14:26:00 2024-01-23 712328 710414 228533 220665 355494 363791 377396 373202 241228 241765 292673 298049 330876 337995 4430205 4769753 6849787 6688439 1249921 1278256 326855 294432 301489 306276 345270 333438 333807 333830 234679 235980 755808 720413 1618102 1586117 494753 486841 719665 723594 905038 888096 953027 953617 999678 1019903 989009 1091401 2326169 2441948 1488329 1192268 786045 779141 948079 938007 991220 1009363 1043316 1050996 1162143 1167175 5199685 5430671 39.75 71.1 1
14:26:01 2024-01-23 713520 707338 228569 220630 354428 360835 375963 373768 241193 241590 297114 298049 330345 337584 4449834 4810997 6875895 6668639 1233597 1283677 328800 294224 302727 304234 344855 333185 333771 333830 234349 234579 764923 728693 1627295 1575489 494753 486805 719665 727608 906630 881690 950955 959259 1004011 1009661 981660 1095372 2321850 2421802 1463146 1203292 788291 772606 948752 945470 994505 1003105 1037805 1054104 1173760 1171729 5246779 5440050 39.75 71.1 1
14:26:02 2024-01-23 717590 707333 225238 222016 352306 364073 375963 374328 242237 240677 293932 296868 333654 336707 4446160 4769049 6927493 6692334 1230107 1278212 326855 289462 301772 305989 344819 333510 332832 333830 233466 234976 752800 724020 1617270 1567677 493347 491126 716573 723594 913242 885578 945034 955452 1007381 1018711 983330 1085239 2316629 2449423 1347911 1193967 792808 776452 940879 940782 1000480 1010077 1032993 1047798 1169703 1176254 5267505 5430671 39.75 71.1 1
14:26:03 2024-01-23 713520 709152 228394 222358 353321 360907 377446 375850 242146 239816 293841 296973 332805 338431 4443088 4708543 6838982 6669349 1241343 1280107 327832 294224 304566 305129 345075 336490 331323 333830 234679 233496 757968 719233 1612030 1576897 494753 492589 721712 723861 907325 887999 948852 952741 1002589 1018422 986168 1090587 2315856 2443681 1409418 1187176 788291 776452 944933 940510 995483 1012221 1040027 1046269 1164629 1170592 5239288 5430671 39.75 71.1 1
14:26:04 2024-01-23 711669 710385 225837 220387 357804 363793 378122 374258 241090 242446 292109 301346 333508 338084 4433367 4762243 6798648 6650092 1248154 1278292 324854 294224 304078 304878 343370 335469 332832 335537 234514 233136 758635 721296 1625613 1583868 497363 491126 723664 728715 904022 884853 954366 959259 1001168 1015522 983330 1099086 2318550 2416021 1405808 1199871 783808 773702 950099 944799 989073 1006444 1038761 1054030 1171363 1169691 5218522 5443495 39.75 71.1 1
14:26:05 2024-01-23 724001 710422 225841 220524 356053 365078 376385 375580 241021 242410 293010 295939 331871 335464 4437094 4794292 6882577 6650371 1228983 1281961 326890 294224 304078 304200 343440 335505 331825 336229 234514 234252 754337 728693 1645382 1572135 496152 492589 718645 728715 911947 880363 946383 959259 1008131 1019985 977648 1088186 2309278 2425241 1486294 1202435 792005 770382 943319 946529 999022 1007902 1032495 1054023 1173833 1179770 5282529 5427089 39.75 71.1 1
14:26:06 2024-01-23 721716 710383 225837 221492 356553 365042 378230 371760 241228 241425 296844 297315 332265 335428 4433244 4710566 6841231 6668639 1240131 1278256 325941 294237 305580 305558 342879 336490 331825 333830 234679 233496 756518 719233 1608454 1576897 494049 492589 721712 724410 908004 887726 950241 953418 1003300 1024546 986905 1090587 2316903 2440216 1401885 1184641 788291 774930 944933 940782 996189 1012221 1041512 1047706 1166957 1175459 5225988 5433596 39.75 71.1 1
14:26:07 2024-01-23 715385 710419 223490 220630 355174 363534 377978 373729 241159 242446 292145 297148 330611 336713 4431139 4745296 6821765 6669311 1254890 1278256 326890 289532 300820 305558 345831 333438 333807 333830 234349 234732 755808 717178 1631954 1583630 494401 486877 721712 723594 905038 889359 953706 951581 1001132 1020624 986868 1093447 2326169 2436758 1492399 1190572 786045 777997 946277 937342 993330 1014537 1044377 1052894 1160348 1169508 5181625 5423290 39.75 71.1 1
14:26:08 2024-01-23 715478 708874 225571 220383 354925 364011 378799 373208 241159 241479 292937 297148 330876 336486 4430205 4784867 6827405 6649882 1238212 1280107 325906 293907 305903 305129 345343 333149 332832 333830 234514 233333 760064 721296 1618363 1584720 495413 490396 722641 728678 904022 884226 954386 956468 998970 1009837 983691 1099086 2318550 2425241 1397719 1199871 785485 772606 951679 945582 991518 1008799 1045983 1057263 1171216 1170463 5212828 5432336 39.75 71.1 1
14:26:09 2024-01-23 718344 707265 228605 220251 356029 365697 376156 372911 241935 242105 292246 297148 330946 333505 4433244 4803565 6882577 6649882 1228983 1277350 326890 293687 302727 304664 344403 335943 331556 336466 234349 234252 754337 725055 1642111 1575779 496892 493365 717627 728715 912595 880625 946082 961304 1007344 1019985 981933 1089811 2312290 2434461 1484259 1207676 794114 772136 945568 948838 998297 1005910 1037769 1053045 1180583 1170843 5299622 5411688 39.75 71.1 1
14:26:10 2024-01-23 721204 710150 225202 221319 354392 365115 375999 371500 242483 241086 297687 297148 330911 333469 4430205 4729992 6873251 6668639 1238362 1276408 326640 289330 304603 305558 343145 336490 331287 335754 234679 233531 766106 719233 1615266 1576897 494753 492589 719665 723348 910655 888236 948140 952741 1004011 1029115 986168 1087375 2318501 2460556 1492399 1193118 792808 779215 942354 940363 1001866 1012221 1040027 1047061 1170533 1173911 5258099 5430671 39.75 71.1 1
14:26:11 2024-01-23 710487 709374 224569 221324 358070 363791 377432 371500 242679 241086 293243 298745 330876 337548 4427152 4737732 6831083 6668639 1253994 1278219 324663 289330 304097 305129 343440 333546 332868 333649 234514 234217 755808 719233 1631656 1586117 497753 489668 722093 725988 906630 885481 953027 956468 996777 1017707 988943 1097614 2325155 2448332 1484259 1200913 788291 774800 949425 943457 989813 1009363 1047480 1054067 1171363 1167175 5211072 5436170 39.75 71.1 1
14:26:12 2024-01-23 718346 707328 228359 220290 356029 365115 376264 373505 241228 242105 292145 297598 330911 333505 4442739 4808290 6882827 6645139 1229425 1277350 326926 294237 302727 304700 343440 335433 331556 334053 233819 234019 761046 724537 1617239 1574370 496152 492589 717627 728715 911947 880363 946195 962962 1011129 1020866 980391 1091452 2313135 2435322 1478154 1206839 792005 770382 944933 948838 996189 1000638 1034003 1052678 1178877 1172825 5292128 5407829 39.75 71.1 1
14:26:13 2024-01-23 721204 708615 228211 220700 354104 365115 374310 370944 242103 240846 297301 296250 330876 333469 4430205 4729609 6853373 6668811 1231191 1276124 325871 294237 301984 305129 342879 333474 333072 335754 232855 234252 755074 722471 1633443 1572135 494049 491126 716573 723483 914363 890179 946345 953418 1008296 1023515 984405 1085181 2316903 2452901 1472049 1194824 793133 777004 939545 940782 1001146 1011396 1035589 1049294 1168873 1174625 5258099 5407791 39.75 71.1 1
14:26:14 2024-01-23 710487 708378 224573 221700 354388 360871 376564 372091 241900 239931 297535 296833 329920 337256 4430205 4717935 6835950 6674086 1244149 1278212 325941 294151 303199 305989 342879 333510 333337 333830 234679 234370 738624 722471 1597977 1580783 494753 491070 722701 724624 905001 890526 954311 952826 1000985 1021309 986831 1094591 2323502 2440216 1484259 1189725 786045 779178 948973 938080 993367 1012221 1043465 1052009 1160496 1170596 5182855 5415200 39.75 71.1 1
14:26:16 2024-01-23 712894 708874 223490 220700 354428 364084 378943 374328 241159 242002 296885 297148 330911 337511 4433783 4763972 6807973 6645392 1245458 1280107 325380 294224 303651 304200 343334 333221 332832 333830 234679 233496 754347 724405 1624722 1585610 496874 491016 723766 728530 905150 884706 955636 956468 998226 1015763 985007 1100689 2321850 2423521 1383484 1200725 785485 773702 950136 944446 991220 1000710 1040027 1057904 1171363 1173567 5220477 5427239 39.75 71.1 1
14:26:17 2024-01-23 719702 707328 224503 221324 353330 365115 377130 374030 240957 241765 297609 295355 333713 333541 4430205 4784867 6915994 6659261 1219387 1278256 326890 293700 304577 305129 342879 336200 332041 336357 233981 234732 752866 728693 1646992 1574041 496874 493525 719628 728715 913242 881685 945373 960906 1008094 1021428 977685 1089811 2313935 2427564 1486294 1202435 792808 770419 943591 947237 999059 1007866 1035552 1049464 1174122 1176254 5254062 5427202 39.75 71.1 1
14:26:18 2024-01-23 721753 711264 228641 221319 354383 365115 378302 371500 242423 241086 297114 296940 331941 333469 4433244 4713408 6854600 6668639 1238324 1278292 327673 291925 303400 304878 345197 336857 330679 336193 234571 233752 752168 718996 1624017 1576897 494753 492589 719665 723348 911152 887999 946045 952741 1002589 1026874 986168 1088186 2314209 2445952 1407535 1189836 788291 777175 942922 938080 996189 1010791 1040769 1046306 1168008 1173007 5248694 5411688 39.75 71.1 1
14:26:19 2024-01-23 712322 709452 228202 220665 356029 363827 377130 372938 241228 241765 292182 298765 330645 337035 4433367 4765708 6807973 6659920 1258910 1281740 327673 289497 303556 305021 346283 333293 333699 335925 234370 234440 746369 717178 1632041 1586117 496166 489704 719665 722289 905038 887999 951558 953418 1001168 1018540 989785 1094331 2326169 2441948 1488329 1196532 787167 776686 949425 940782 991925 1009095 1044914 1051781 1164629 1163808 5214795 5411688 39.75 71.1 1
14:26:20 2024-01-23 712230 707333 228279 220661 355459 360871 375435 373208 241193 241086 296904 298084 332246 336522 4433367 4839808 6873065 6678555 1236025 1280030 327772 290801 304492 304949 344819 333131 333807 333830 234019 234614 760038 726611 1641628 1574661 494753 486841 719628 727645 906630 882310 950992 959259 1003004 1009756 981236 1094591 2318550 2421802 1439018 1203292 788291 771511 949827 944483 996189 1003105 1035589 1053130 1177317 1172033 5248063 5411688 39.75 71.1 1
14:26:21 2024-01-23 718686 703322 228399 221860 353330 364084 376600 374364 241228 241051 297338 297705 330911 336486 4433367 4777783 6933495 6678555 1224149 1279757 330466 294079 304603 305989 342879 335469 332545 335718 234349 234217 749268 727688 1604181 1566224 493347 492589 719665 726025 911947 885209 946436 955076 1008809 1021428 979543 1090082 2309278 2427564 1458966 1196425 790545 772606 942922 944483 1000480 1009363 1032533 1049331 1171363 1183006 5252588 5423365 39.75 71.1 1
14:26:22 2024-01-23 718614 709415 228243 221355 352271 364599 378871 372091 241935 241086 297609 295115 330946 338308 4427440 4713846 6851399 6668639 1237139 1280030 325906 291120 304455 305989 342879 336454 331287 333830 234427 235676 752917 719233 1613848 1576897 494753 493984 722738 724374 909210 887999 948852 954297 1004011 1018386 983962 1088340 2315856 2452901 1494434 1192268 790545 777199 940879 940782 1000442 1012221 1041512 1047117 1169666 1173838 5252444 5421292 39.75 71.1 1
14:26:23 2024-01-23 713759 709415 225202 221284 355994 362948 377094 373729 242644 241501 292150 298466 333400 337220 4437056 4715216 6880189 6678165 1245478 1281887 326820 294233 304713 306420 342735 335786 332832 333830 234679 233531 757279 721296 1617457 1576897 492996 492552 722738 723594 905038 889894 950918 950039 1001132 1024240 986559 1091401 2318550 2434461 1418197 1184641 786045 774800 946277 940782 995211 1014371 1040276 1049294 1162143 1171907 5186834 5411651 39.75 71.1 1
14:26:24 2024-01-23 714400 709411 223495 220625 355174 364330 378835 372056 241623 242266 292754 297769 333654 336816 4436741 4769049 6801252 6669425 1251309 1278212 327442 289453 302656 305093 343405 333438 332832 333830 234061 233496 754337 719233 1635788 1586117 496504 490857 722604 726540 906630 885481 954386 956431 996741 1015590 986131 1096153 2323228 2441948 1488329 1199871 785620 774800 948752 944799 989776 1006444 1043807 1054067 1171363 1167102 5199685 5411651 39.75 71.1 1
14:26:25 2024-01-23 717592 709111 228524 220255 358070 365708 378505 375850 242042 242374 291793 297915 333508 333325 4437056 4818683 6922966 6640503 1228983 1278219 326855 294151 304566 304664 344142 335433 331287 336229 233983 234579 751395 724405 1615997 1575489 496892 492204 717081 728715 911947 880327 946082 961304 1005883 1019634 980539 1089774 2315257 2434461 1478154 1206539 792241 770416 944933 947164 996189 1005947 1034003 1050211 1180403 1172752 5276910 5427503 39.75 71.1 1
14:26:26 2024-01-23 723623 710413 225094 221036 356053 365042 376120 373729 242302 240872 293315 297615 331836 333361 4433367 4738657 6875475 6659261 1235620 1276397 324890 294649 304281 305558 342879 333510 332796 334296 233054 234579 749923 721441 1626590 1572135 494049 491089 717081 723594 913242 887999 945034 954095 1005883 1023520 983330 1086512 2318550 2452901 1474084 1194786 793133 776649 940879 940782 1001191 1011952 1035514 1049294 1169703 1176437 5261567 5426741 39.75 71.1 1
14:26:27 2024-01-23 714266 710422 225043 221869 357062 362767 378086 375318 242436 240064 297535 297563 330611 338577 4427152 4688375 6831885 6688552 1241903 1277304 325871 294115 302692 305989 342843 335979 332832 333830 234679 233496 755808 720264 1621488 1576897 492996 492589 722093 722252 909210 887999 951632 952741 1004724 1024583 986868 1091401 2315220 2440216 1424674 1184641 787167 774800 947350 940782 996189 1009688 1040290 1047343 1164592 1174625 5229523 5429610 39.75 71.1 1
14:26:28 2024-01-23 715552 711669 225832 220882 355459 364011 378835 373994 241159 242230 292448 297915 331836 336998 4424342 4756383 6801252 6659261 1254853 1278256 326855 289743 301489 305558 343370 333438 332509 333830 234349 234217 749268 717178 1639256 1590135 495376 486841 719665 723861 906593 886285 953706 953651 999678 1018672 989046 1096935 2325155 2443681 1488329 1199982 788291 775003 950099 943457 992630 1006408 1047442 1056775 1171187 1167976 5200471 5421919 39.75 71.1 1
14:26:29 2024-01-23 710487 703286 228533 220630 354921 360690 378505 373732 241193 241765 293010 298014 332805 337511 4433367 4804599 6853024 6659381 1233879 1278256 327843 293822 304063 305129 344819 333402 333807 333830 234349 234777 751395 728693 1640030 1576897 495812 486805 720927 727608 906630 882273 951670 959259 1005437 1014380 983330 1097756 2323611 2418370 1474084 1199494 788291 772136 950099 948052 996839 1007975 1039173 1057038 1177201 1173769 5235247 5430671 39.75 71.1 1
14:26:30 2024-01-23 720665 709909 225391 221598 353294 364084 376564 377451 242133 240766 297535 296215 330876 336486 4430205 4748023 6912411 6659261 1217085 1278212 328835 288856 304078 305773 342879 333221 332328 333830 233983 234217 767018 729737 1612755 1564838 494049 492589 719665 727092 911947 882973 947058 956505 1008094 1021350 977413 1088377 2309278 2425241 1429999 1197491 792808 774338 945043 948163 1001592 1008799 1037306 1053007 1178038 1179624 5265617 5419419 39.75 71.1 1
14:26:31 2024-01-23 721481 708341 228564 221178 354392 365660 377697 373729 241900 241086 293010 296250 331871 333433 4427152 4710840 6845696 6659381 1240131 1279121 325344 289194 304566 305129 344855 333510 330822 336466 233254 234054 761693 717178 1626225 1576897 494753 492224 719155 723594 911947 889262 946383 952468 1004724 1018386 983962 1086788 2316903 2457055 1496469 1194824 792808 778662 942354 940878 1001866 1012111 1041512 1047052 1168008 1173098 5250530 5414628 39.75 71.1 1
14:26:32 2024-01-23 710487 710150 224569 221319 355423 362948 376600 372056 242367 241051 292246 298049 330841 337511 4433367 4743458 6844555 6678866 1246574 1278219 325906 294151 301736 309330 342519 333510 333807 333830 234679 234217 769049 722471 1611893 1576897 492996 490396 722738 723594 907345 886540 953706 950039 999678 1023766 986868 1094538 2326364 2438876 1422755 1188022 787729 777004 947587 942257 996189 1013653 1041757 1051886 1164629 1173007 5212828 5435263 39.75 71.1 1
14:26:33 2024-01-23 714028 709411 223495 220431 354383 364048 378871 371795 241159 242275 292803 297598 330876 336486 4427152 4756383 6798648 6649882 1244186 1280107 327868 294237 305580 305093 343370 333510 332832 333830 234679 233461 755776 722330 1629610 1583868 496874 491126 723152 728715 904022 885481 955896 956701 1001819 1019383 987424 1100857 2322460 2426336 1490364 1200913 788291 774800 950099 944799 992593 1006408 1044877 1054104 1171363 1167143 5200509 5411688 39.75 71.1 1
14:26:34 2024-01-23 712837 708865 228564 221319 356529 364084 375435 373208 241228 241595 292155 298501 330611 335464 4436531 4818683 6872990 6631519 1227663 1278212 327384 294233 304713 304700 343405 335196 331556 336229 233783 234579 751395 725445 1611666 1576897 497598 492552 718136 731365 914363 883765 948975 964039 1008296 1019757 981785 1093794 2319737 2434461 1480189 1206726 792808 771874 945605 947237 996189 1005317 1035589 1049464 1180583 1174520 5286316 5430671 39.75 71.1 1
14:26:35 2024-01-23 721749 709406 228367 221342 354109 365115 375963 373729 242272 241051 297114 297113 330911 333469 4430205 4735290 6867280 6659261 1234852 1278256 325380 289414 302196 305773 342879 333510 332598 336229 232855 234579 749923 721956 1628409 1573674 494753 491565 718572 724513 913205 889894 946345 953984 1008259 1025691 984655 1086788 2315856 2455858 1467979 1197374 793133 776649 942316 942788 1001903 1012221 1035552 1050080 1169703 1176254 5265617 5407768 39.75 71.1 1
14:26:36 2024-01-23 712507 709358 224569 222042 353856 360835 377410 372091 241865 240100 297498 297598 330876 338577 4427152 4708556 6826349 6678018 1241903 1276408 325941 294237 305090 309366 342879 333510 333807 333830 234679 233531 757279 723367 1622177 1580783 493309 490944 723766 723594 907882 890526 951483 949891 999678 1021346 986868 1094576 2320295 2436758 1466945 1188022 786045 774967 946277 938043 993367 1012221 1041832 1050553 1162143 1172177 5194243 5407754 39.75 71.1 1
14:26:37 2024-01-23 713805 709370 225801 220630 354392 364048 378568 373172 240922 241765 292595 297113 330876 336486 4433367 4763972 6827405 6649766 1240645 1281998 325906 293736 305469 305129 345587 333474 331538 333649 234427 234652 761494 721296 1641336 1587865 497228 490214 723766 727977 904394 884853 954386 956431 1000396 1009801 985395 1099361 2320807 2431009 1386466 1199871 785485 774800 949425 944799 990947 1000747 1041832 1054104 1171363 1170518 5201666 5427202 39.75 71.1 1
14:26:39 2024-01-23 719449 707328 228730 219943 354961 364859 375963 372091 241193 242275 292150 296250 330911 333505 4433367 4794292 6882577 6640503 1228983 1278256 326855 294372 304381 304342 346773 333293 331682 336430 233639 234837 751395 725445 1606280 1578853 498294 492320 717627 728715 910655 883765 948815 961714 1007344 1018522 980391 1091364 2318550 2434461 1478154 1209169 793133 774251 945605 944483 996189 1000674 1037529 1052530 1180583 1174395 5288045 5419456 39.75 71.1 1
14:26:40 2024-01-23 721130 711269 228238 222016 354428 364599 375364 371795 242856 240846 297114 296285 330911 333541 4433367 4754691 6882577 6668639 1237282 1278012 326847 292123 304713 305666 346015 333366 332149 337144 233075 234638 751395 720264 1625124 1574370 494753 490835 717590 723594 913242 888236 946436 952741 1003041 1018783 983265 1085239 2316903 2455145 1480189 1193233 793133 774967 940879 940510 1001903 1012221 1035589 1050080 1170533 1176888 5248694 5403935 39.75 71.1 1
14:26:41 2024-01-23 712507 708341 224564 222047 357527 362692 377130 372056 242272 239896 293364 297563 330345 337548 4423995 4717935 6845696 6669122 1244530 1280030 326749 291212 303519 306852 344783 333366 333807 332964 234514 233531 757279 723367 1604459 1581381 494478 489668 721712 724624 905038 888901 954386 952064 1001132 1019903 989748 1094501 2326169 2440216 1490364 1192384 786045 776856 948752 939412 991925 1010193 1044877 1052530 1162143 1168863 5170612 5403898 39.75 71.1 1
14:26:42 2024-01-23 712057 708332 228560 220634 354392 360835 377130 376383 241193 241086 292803 297113 329885 339057 4430205 4745149 6820117 6650585 1245924 1283677 327673 291006 303615 305093 345831 333474 332868 335573 234241 233531 754337 720146 1636234 1587870 497228 490742 722604 727688 905038 885573 953706 956431 996777 1015518 985469 1096153 2321850 2441948 1488329 1199871 786045 774800 948752 943457 989813 1006444 1044877 1050661 1171363 1167138 5197953 5436170 39.75 71.1 1
14:26:43 2024-01-23 717516 709370 228569 220308 355494 365115 375435 373208 241228 241765 291939 297148 330876 333469 4436531 4808290 6893804 6631430 1231229 1281659 325906 294151 302692 304378 345722 333402 331789 335754 233254 234217 749923 725573 1622545 1572135 496856 489632 715559 728715 909973 880519 948852 961304 1005883 1015518 979806 1090587 2318550 2434461 1474084 1210892 792005 773702 945605 944799 996189 1003105 1035589 1054104 1175498 1173838 5275036 5407768 39.75 71.1 1
14:26:44 2024-01-23 715490 707338 224569 221665 353856 363791 377433 373208 242237 240304 296904 298059 330876 336450 4433797 4755450 6917816 6668639 1225716 1280030 328339 294151 302429 305989 342879 333293 332454 333830 233819 234579 754337 726611 1606405 1562889 493347 491856 716810 723348 912595 885481 945034 954773 1008094 1022791 980539 1088377 2313682 2432734 1488329 1196521 793133 774800 943591 942788 998313 1009363 1031724 1050553 1171363 1174265 5255992 5417426 39.75 71.1 1
14:26:45 2024-01-23 715403 709374 225411 221319 354798 363534 378302 372091 241193 241514 294184 297077 333436 337256 4427322 4691105 6826624 6659261 1238324 1277313 325871 291212 304350 305129 344855 335979 330822 335518 234184 233333 756518 717178 1620338 1576897 494753 493635 721199 723897 910010 887999 948177 952741 1002589 1018422 986868 1087413 2315257 2445952 1432350 1189725 790135 775003 942922 940115 999059 1012221 1040769 1044816 1164629 1162506 5231811 5421292 39.75 71.1 1
14:26:46 2024-01-23 713525 709379 228367 220665 355494 364175 376879 373584 242233 241514 292150 297909 333274 336340 4424223 4734265 6840305 6678018 1244301 1277350 325906 294151 300856 305989 342879 333438 333807 333830 234349 235712 754337 722471 1613907 1581381 493347 486841 719665 723594 905038 883999 951670 952938 999678 1019907 986131 1091439 2324516 2435031 1462956 1188879 786045 779550 946277 936678 993367 1012221 1041794 1050211 1161319 1170518 5170612 5396197 39.75 71.1 1
14:26:47 2024-01-23 715224 710409 225837 220383 357568 363500 378763 375584 241021 242033 292905 296973 333039 336030 4430205 4761430 6807973 6640401 1240645 1278292 325380 293736 305252 303914 344855 333510 332364 333830 234019 232777 761494 719748 1621171 1583868 495413 490396 722093 727645 905986 884226 954386 956468 998226 1015577 983265 1097756 2318550 2427564 1409583 1199871 784925 774800 948752 943562 986969 1000710 1041808 1050772 1171363 1167175 5197953 5441816 39.75 71.1 1
14:26:48 2024-01-23 721179 709006 225515 220264 355067 365078 376385 375053 241762 242410 292155 296285 331683 333469 4436531 4777401 6873251 6631124 1227193 1278212 328600 294151 304603 303204 343405 335505 331323 335754 234019 233496 752866 726092 1669073 1572135 495413 492589 717627 728715 911947 880400 946436 959259 1007381 1019903 977648 1088224 2309278 2425844 1484259 1199573 793133 770345 942922 947237 999022 1006408 1035552 1047936 1175599 1162542 5284452 5425731 39.75 71.1 1
14:26:49 2024-01-23 720553 709265 225202 221107 356053 365890 377661 373202 241193 241086 292583 296110 331836 336071 4423892 4704149 6845275 6650492 1236025 1276397 324890 294242 304281 305129 342879 333438 330786 333551 233290 233531 757279 717963 1632007 1574370 494401 492589 718645 722895 911947 887607 944702 952741 1004011 1026523 981140 1086013 2315257 2458314 1492399 1192379 790878 775003 940879 939412 1000480 1012221 1040027 1047381 1171821 1175459 5250420 5424060 39.75 71.1 1
14:26:50 2024-01-23 713210 710414 224569 220669 355494 362985 377144 373056 242440 241051 292182 298049 330611 337127 4423892 4741902 6812446 6650220 1254890 1278012 326890 289392 302733 305093 343094 333438 332868 333830 234019 234217 755808 717178 1637794 1590627 495413 486877 719665 723861 906630 887369 951670 953724 999751 1018463 989785 1099197 2324516 2443681 1488329 1198244 787729 776686 949425 943457 993968 1011392 1047480 1053993 1169555 1167976 5185061 5407791 39.75 71.1 1
14:26:51 2024-01-23 710210 707369 225837 221147 354357 360835 375699 373505 242064 240944 297114 298501 330876 337584 4430205 4802343 6863247 6654511 1231320 1278219 327950 294151 304603 305093 344855 333474 333807 333830 234349 234252 764635 726611 1615098 1575779 494288 486877 719665 728715 906630 882936 951670 959259 1003041 1009837 983330 1099474 2318550 2418370 1482224 1203292 787729 774338 954119 948801 992593 1007372 1041474 1061129 1171253 1170464 5211072 5419456 39.75 71.1 1
14:26:52 2024-01-23 719707 707338 223568 220700 356008 364747 377166 374066 240420 241086 297055 297185 330946 335428 4430205 4763088 6906648 6650371 1217579 1277313 325941 293664 304577 305093 342879 336253 331592 333866 234019 234054 754337 726611 1635843 1567677 495413 493286 718645 728715 911947 881419 944702 959259 1005919 1021346 977759 1088186 2309278 2427410 1482224 1207676 792808 770235 946277 948838 998297 1005199 1036565 1053702 1180588 1174593 5286316 5422928 39.75 71.1 1
14:26:53 2024-01-23 721514 708765 224921 221350 353330 364048 375399 370944 241935 241086 293156 297148 330911 333023 4427152 4747930 6873251 6659261 1234260 1276397 325906 294224 301525 305558 342879 333546 332832 333830 233290 234767 749102 722471 1633569 1567677 493347 491509 715559 723594 913242 887999 944361 954297 1008882 1024764 980539 1088442 2323048 2436709 1488329 1197374 790545 773124 942354 946143 1000442 1009327 1032533 1051256 1174583 1175890 5250595 5430671 39.75 71.1 1
14:26:54 2024-01-23 719412 708373 223279 220705 353330 364857 378302 371795 241228 241287 293220 295320 331639 335464 4417980 4716759 6863926 6650182 1235328 1276445 325152 289365 302231 305129 344612 333221 331592 334053 233290 234287 752866 718362 1623649 1576625 494753 491856 717627 722289 913242 884387 944665 952064 1003041 1024098 985745 1088253 2315856 2454114 1483496 1193971 792808 777199 940879 940782 1000797 1014537 1038545 1047798 1168008 1173727 5254346 5405848 39.75 71.1 1
14:26:55 2024-01-23 712234 709402 224402 221705 354428 362427 376600 372091 242644 240135 297114 298049 329885 337548 4433367 4715292 6826624 6668639 1245458 1278256 325941 294224 301313 308931 342879 333438 333807 333830 234349 233891 757279 721441 1622086 1586117 494753 489437 721712 723594 905038 887971 955896 954297 1003319 1020765 988943 1093662 2328813 2439060 1490364 1189725 785620 777236 948973 938228 993330 1012221 1044648 1053797 1161319 1170518 5178027 5403935 39.75 71.1 1
14:26:56 2024-01-23 714436 710218 223533 220634 354961 364084 378907 372649 240957 241935 292182 297148 330841 336522 4423892 4757202 6798648 6640758 1240645 1278292 325871 293736 305469 304700 344855 333474 332832 333830 233819 233171 765782 720031 1632216 1586117 496540 491126 725312 729802 906366 886285 955710 958174 999050 1017706 987536 1099211 2318550 2431009 1428512 1201471 785485 774251 947407 943457 989776 1000747 1041832 1054142 1170404 1167143 5194243 5411688 39.75 71.1 1
14:26:57 2024-01-23 719707 707301 223464 220216 354104 365115 376228 372614 241159 242446 292145 296180 330911 333433 4423995 4785020 6873712 6631205 1228946 1277974 325906 294151 304999 303168 345587 333474 331251 336229 233947 234217 758060 724537 1614901 1576284 498650 491876 718571 728567 913099 881254 950444 962559 1009730 1018485 980502 1091126 2320295 2434461 1480189 1207676 793133 772458 945605 947200 996189 1000445 1035477 1050958 1180583 1176437 5261249 5407754 39.75 71.1 1
14:26:58 2024-01-23 722724 707301 225043 220630 353825 364857 377129 373729 241900 241051 292803 296250 330841 333397 4417773 4738657 6864098 6649882 1234222 1278212 327065 294640 304603 305057 342879 333474 332526 336229 232967 234732 759553 722330 1617364 1574041 494753 491674 718535 724624 914401 890526 945034 952741 1006362 1024157 985430 1084391 2318550 2457605 1470014 1196521 793133 776649 940879 940782 1001191 1012221 1035552 1050553 1169666 1170807 5250064 5402535 39.75 71.1 1
14:26:59 2024-01-23 710487 707301 224761 222042 353825 360799 377130 372056 242068 240064 293649 298095 330345 338265 4421286 4681791 6827019 6650257 1240131 1276397 325607 294151 302656 305129 342627 336200 331001 333613 234427 233392 745771 719233 1625479 1579703 495812 493875 722738 725656 907968 887999 952446 954021 1002552 1026030 986868 1091279 2314209 2443681 1409418 1188022 789417 774967 943591 939412 996189 1012221 1040769 1044779 1164592 1173838 5229883 5411914 39.75 71.1 1
14:27:00 2024-01-23 712507 711232 228524 220594 355459 363464 376564 373202 241193 241765 292145 298014 330841 336450 4423995 4747057 6798648 6649882 1253098 1281015 327673 292487 304603 304806 346283 333257 333157 333758 234169 234405 754337 717178 1623658 1589498 495376 491070 719665 725581 907659 887999 951670 955179 999531 1018426 986905 1096153 2324479 2443681 1488329 1196638 788291 774967 949425 940782 991925 1007866 1047897 1050772 1168008 1166321 5200357 5396160 39.75 71.1 1
14:27:02 2024-01-23 710487 708610 228569 220665 354388 360799 375963 373768 242016 241425 293010 297563 329850 338541 4427152 4803239 6869267 6650492 1235950 1281659 328729 290390 305178 304985 345282 333366 333699 333613 234499 234182 749268 726611 1606250 1576284 494989 486841 721199 728678 906593 883136 953027 959259 1004724 1009828 983330 1097756 2321850 2416021 1488329 1201580 786045 772021 950099 946258 992630 1000674 1038545 1057150 1173760 1173838 5220477 5407754 39.75 71.1 1
14:27:03 2024-01-23 720665 703286 228564 221665 352306 364048 376528 374293 241159 241051 297535 296855 330911 336450 4417773 4748157 6905009 6669122 1219492 1279046 328729 288685 304455 304591 342879 335433 332328 335961 233983 235980 757968 729214 1627687 1562889 493698 492333 719628 726577 911947 884226 945735 956431 1008094 1021428 977611 1088149 2309278 2425241 1486294 1196774 790545 772606 940916 944446 998313 1010791 1030953 1049294 1171363 1179660 5248694 5403898 39.75 71.1 1
14:27:04 2024-01-23 718415 709374 228524 220625 355048 364048 378266 371795 241193 241086 297535 295045 330841 336450 4417773 4677713 6837531 6650257 1238287 1279956 324854 294151 302656 305129 342879 335179 330643 336466 233983 233496 760222 718719 1610628 1576610 494753 493984 719665 723594 910655 889262 946045 952741 1005463 1026030 983962 1088377 2315856 2449151 1492399 1192268 790545 774967 943591 939412 999022 1011505 1040769 1045772 1167144 1173838 5239288 5410262 39.75 71.1 1
14:27:05 2024-01-23 712001 710693 224569 221669 355459 362948 377130 372938 242272 241086 297265 297769 330345 336450 4411450 4715226 6821327 6678304 1237441 1278256 325906 291771 304418 304985 342843 336490 331502 333541 234535 233461 753618 719233 1618553 1576284 493698 493635 722093 724374 909210 888181 950204 954095 1002589 1018661 986868 1091364 2312564 2440216 1434269 1187176 788291 775901 944933 940782 995483 1013653 1041512 1047798 1164592 1170596 5220477 5406023 39.75 71.1 1
14:27:06 2024-01-23 713520 709411 228560 220440 355459 364048 377145 373202 241193 242105 292035 296833 333436 336195 4424656 4735921 6849177 6668639 1245458 1278212 325906 294151 304331 306240 345306 333438 333807 333830 234019 234019 755808 720927 1624309 1586117 494753 486877 722093 723594 905038 888096 953136 952741 999714 1019903 989748 1096153 2323611 2443681 1490364 1193967 787167 776649 949425 940078 991925 1009363 1044877 1048856 1165448 1167102 5182855 5421292 39.75 71.1 1
14:27:07 2024-01-23 711313 703318 225765 220665 354357 360799 375963 376383 240986 240766 292790 297843 332805 337402 4421096 4752643 6801252 6649882 1243299 1281659 325607 294151 305469 304165 344855 333474 332328 333830 233983 233496 749268 719233 1628353 1586117 496467 490360 722641 726540 904059 885209 954386 956468 996777 1015608 986905 1096153 2321850 2440216 1490364 1199871 786045 774818 948752 944128 991220 1007866 1044840 1054104 1171363 1169654 5192260 5411688 39.75 71.1 1
14:27:08 2024-01-23 718577 707338 228363 220163 358075 365449 378505 375282 241965 241657 292036 297909 333743 333325 4436531 4796742 6882577 6631124 1230739 1278219 326855 291319 304566 304664 343405 333510 331287 335754 233783 234217 749923 724020 1618160 1574370 496892 491492 717081 728715 911947 879703 945373 961987 1005919 1019903 980539 1089774 2316903 2434461 1480189 1204821 793133 771474 944933 946493 996189 1005235 1037065 1049427 1179001 1174520 5288347 5417255 39.75 71.1 1
14:27:09 2024-01-23 722724 712174 225094 221178 356053 366113 376120 373729 242284 240872 292864 296110 333039 333325 4420840 4729385 6854600 6649882 1234732 1278212 325380 294237 302196 305129 344552 333438 332328 336229 233218 234777 756567 720413 1632793 1572135 494049 491126 717590 723594 913242 887999 945034 952741 1005883 1026212 983330 1084429 2315856 2452901 1472049 1194083 792569 777004 939545 940510 1001903 1010791 1035514 1047798 1169703 1169118 5252053 5414628 39.75 71.1 1
14:27:10 2024-01-23 711928 709406 224880 221834 356805 360654 376421 375053 241159 239560 297114 297791 330345 338119 4411678 4661475 6807973 6640720 1238324 1278212 325380 294151 302692 303843 342879 335505 330750 335487 234349 233299 763164 717178 1614940 1576897 494753 493635 721712 724410 908954 888096 948852 954095 1004011 1024583 986868 1091364 2314209 2443681 1430431 1188811 789417 776452 942922 938709 996189 1012221 1040769 1044779 1164592 1174625 5225988 5414628 39.75 71.1 1
14:27:11 2024-01-23 712433 710232 225519 220493 354921 362948 376564 373202 242198 242033 292373 297771 330841 336486 4426875 4745284 6801252 6663883 1253098 1278212 324627 294432 303740 305129 345587 333131 332868 333830 234349 233531 744375 716666 1624029 1586117 494753 486841 719665 723594 905949 885712 951670 954095 1002589 1018672 989748 1096153 2321850 2440216 1488329 1196521 786182 774967 949153 940782 991220 1007902 1047480 1056813 1168617 1167148 5185456 5405195 39.75 71.1 1
14:27:12 2024-01-23 711318 703286 228560 220665 356773 360654 375963 373994 241159 241086 293010 296145 329850 338026 4427152 4792965 6859921 6640503 1231320 1276408 327879 293818 304713 304878 342879 333438 333807 333559 234679 234217 752866 726611 1623058 1576625 494753 489668 721199 728715 904022 882310 953706 959259 1004011 1009769 983330 1097750 2318550 2414307 1422755 1196304 785485 772061 950099 947415 993209 1005800 1040694 1056210 1171290 1173728 5200395 5426798 39.75 71.1 1
14:27:13 2024-01-23 720903 707301 223464 219908 354392 364859 375963 375318 241159 242105 292241 298023 330841 333469 4423995 4782544 6869267 6631389 1228983 1278212 325941 289273 302727 303275 345587 333510 331323 335754 233254 234217 762539 724537 1626225 1576897 496892 490798 717590 728715 910655 880363 946082 961987 1005919 1018463 980539 1089774 2316903 2434461 1435028 1207450 792808 774338 947067 948838 997586 1005199 1038047 1055402 1181394 1174104 5280681 5421292 39.75 71.1 1
14:27:14 2024-01-23 717012 710114 224573 221869 354392 364048 375399 372911 242272 240677 297077 298023 332967 335975 4420840 4747930 6873027 6640607 1226315 1277304 326890 294151 301736 305989 342519 333510 332832 333830 233983 234941 759684 725573 1614667 1565111 493347 492241 715559 723594 912970 885578 945708 953651 1008845 1022315 981933 1086788 2314209 2432247 1488329 1198244 790545 773628 943554 945507 998985 1010946 1032495 1047899 1170496 1180495 5244947 5424060 39.75 71.1 1
14:27:15 2024-01-23 719196 708874 228533 220665 353285 364857 378302 371760 241228 241086 293156 295080 331906 336212 4417773 4683023 6827019 6650026 1236521 1276408 328136 294237 304171 305129 342879 335979 330786 335754 234349 233496 752168 717178 1620359 1576897 494753 493635 719665 723861 910655 889262 947792 952741 1004011 1027662 986722 1091412 2316986 2448890 1446382 1191417 792808 778662 942354 940078 999022 1010791 1040769 1044630 1167971 1172401 5224884 5402535 39.75 71.1 1
14:27:16 2024-01-23 710806 708337 224447 221665 355174 360871 376600 372056 242272 240304 293225 298049 329885 337511 4420840 4717935 6826624 6659979 1245458 1276397 325941 294151 300820 305989 342879 333167 333572 333830 234019 233856 755808 721296 1624896 1584992 494401 486877 719665 722344 904022 888199 953027 953617 1001893 1023494 988943 1094614 2322460 2439060 1490364 1191417 786045 778071 946277 938043 994713 1012221 1041832 1046040 1162143 1172177 5166066 5417426 39.75 71.1 1
14:27:17 2024-01-23 715527 709411 223499 220634 354392 363498 377733 372091 241124 241765 292182 297113 330876 336212 4423995 4752157 6791499 6631036 1247741 1277065 324627 294237 304815 304664 345343 333402 332832 333564 234349 234217 751395 717178 1631894 1586117 496504 489632 721199 724410 907659 888181 953165 957418 1000470 1019037 988943 1097329 2322460 2441948 1484259 1198244 787873 777004 948752 943457 992630 1007705 1047150 1054104 1169703 1163735 5185175 5396160 39.75 71.1 1
14:27:18 2024-01-23 712230 707297 228207 220625 355459 360907 375399 373172 241159 241086 293119 298501 332246 336486 4427152 4803565 6863926 6649882 1232498 1278256 327879 294151 304603 305021 342879 332428 333807 333830 234019 234614 756567 728171 1637320 1575779 494288 491070 719592 729282 908527 883765 951520 959148 1007543 1015098 981748 1096153 2318550 2418112 1490364 1202435 786045 772058 950136 947489 991220 1000710 1038545 1059083 1171363 1162506 5211072 5421292 39.75 71.1 1
14:27:19 2024-01-23 719707 706957 223499 221324 353321 364599 376564 374328 240957 241086 297420 297369 330911 335464 4420840 4756929 6901227 6650371 1216130 1277939 328600 293664 304327 305129 342879 335433 331825 333866 233819 234217 754337 730221 1605874 1570312 496166 493911 719628 728530 913750 883490 946323 960222 1005883 1021346 976646 1089706 2306558 2423521 1516814 1200553 791441 771474 940916 945859 1000480 1009363 1029525 1050211 1172099 1175963 5250595 5421292 39.75 71.1 1
14:27:20 2024-01-23 720152 709379 228363 221319 353330 364857 378302 371500 241228 241595 296849 296975 330946 335707 4414836 4715395 6854600 6649882 1234260 1276397 325380 294432 301736 305129 342879 333474 332598 335473 232803 237149 758060 722848 1638695 1571802 494753 491674 717516 723594 914814 888630 945708 952938 1011092 1026212 981933 1085785 2315333 2440216 1359425 1194083 793133 774579 943591 940782 1000480 1008651 1032495 1048070 1169703 1176291 5254346 5396160 39.75 71.1 1
14:27:21 2024-01-23 716534 707378 228407 221319 352306 360907 377733 372056 241159 240538 297535 295974 330415 337548 4408519 4673750 6807973 6659261 1237139 1276408 325871 294151 302692 304842 342627 336773 331001 333758 234205 233357 757968 719233 1622913 1578579 494753 493984 721712 724410 909678 888814 950444 952741 1002589 1018639 988631 1090587 2309278 2440216 1384777 1184641 788291 774967 943591 939412 995917 1012221 1040027 1044914 1164629 1173838 5220477 5411914 39.75 71.1 1
14:27:22 2024-01-23 713247 708874 228399 220286 355494 363489 376564 372675 241193 241765 292145 297633 330380 336212 4423995 4747930 6796505 6649882 1253098 1280746 328600 291776 303236 304985 345306 332788 332688 333685 233839 233880 754337 717178 1634844 1584992 494401 490722 721675 723594 904022 887607 953706 954021 999714 1019903 986868 1093032 2324516 2436758 1490364 1190679 786045 777236 946736 938043 991220 1009363 1043353 1050996 1162143 1167138 5159441 5396160 39.75 71.1 1
14:27:23 2024-01-23 709480 708615 228596 220630 354392 360871 377733 373208 241541 241086 292182 296285 329885 338541 4414540 4747057 6831885 6645731 1236025 1280030 327207 288757 305432 304485 344515 333293 331682 332675 234679 233461 760222 725573 1622580 1579137 494989 491162 720562 728678 903985 881965 954386 959259 1001878 1018540 983330 1097485 2318550 2416021 1409505 1199871 784925 773702 950099 942803 990516 1000710 1038545 1053881 1171363 1170518 5197953 5407791 39.75 71.1 1
14:27:24 2024-01-23 719707 703322 224191 220665 353325 364599 376264 373768 240789 241595 297114 295320 330876 333541 4414540 4759704 6867280 6640825 1219604 1279591 326749 288982 306301 304557 342879 335505 331323 335754 233732 234474 754337 726611 1629661 1571019 497228 493213 717627 728715 912595 880767 944665 959259 1007381 1020706 977685 1091126 2309278 2427564 1476119 1203369 792569 770382 942922 947237 999059 1008383 1034041 1049464 1177202 1173316 5259814 5396197 39.75 71.1 1
14:27:26 2024-01-23 721694 709447 228202 220669 354428 365115 378505 370979 241228 241086 293156 296250 330911 333433 4420840 4704494 6846634 6659690 1236025 1278212 324730 294224 304603 304807 344710 333474 329822 335754 233654 233531 755808 718719 1617457 1574661 494753 492589 719597 722289 911947 884109 945373 952741 1001990 1018422 983265 1087601 2312564 2452901 1492399 1192268 790878 775003 940879 939412 999059 1012221 1040027 1047523 1168045 1172268 5227532 5411914 39.75 71.1 1
14:27:27 2024-01-23 711734 709447 224797 221164 355494 362985 376299 373202 242306 241051 292246 298084 330380 336522 4430807 4715406 6830510 6673255 1241903 1278012 325765 294115 302656 305989 342361 333546 332041 333451 234679 233531 760222 721441 1609311 1576897 492996 492589 722641 723594 908004 886833 951670 950039 1001878 1018747 986942 1091439 2316903 2435031 1448338 1184641 786045 774800 946277 940782 996189 1009688 1041794 1049331 1161299 1172177 5186834 5411914 39.75 71.1 1
14:27:28 2024-01-23 713357 708378 228636 220286 354392 362658 378302 371500 241159 241765 292788 296903 332967 336195 4421001 4750237 6789323 6631088 1249006 1278256 323912 289343 304455 304200 345343 333167 331861 333830 233819 233856 750718 717178 1619893 1586117 495449 491070 721199 723861 906630 885481 951670 956197 996777 1018540 986905 1096973 2318550 2440216 1490364 1199017 788291 774800 948752 942788 992630 1006480 1047150 1050772 1171363 1165453 5192260 5392315 39.75 71.1 1
14:27:29 2024-01-23 714535 708610 228399 220665 356025 364084 377433 375318 243684 240801 291890 299745 333039 333325 4427516 4812837 6884425 6631124 1233884 1278212 325906 294494 304566 304878 345906 332860 332562 333830 233254 234579 745510 726611 1622545 1574370 496078 486841 717590 725437 909936 884226 948140 959222 1005437 1015559 979769 1091364 2318550 2431009 1474084 1209169 790545 773702 946277 945869 995483 1003105 1038545 1057267 1177165 1173930 5220477 5411914 39.75 71.1 1
14:27:30 2024-01-23 716385 707908 225058 221728 357298 363757 375256 374150 242099 240126 293665 297879 333003 337083 4417773 4739015 6906648 6631050 1216130 1276397 327879 288757 302656 305093 342843 335396 331520 333541 233947 234019 754337 728693 1629125 1561779 494478 492589 719665 726503 911947 884290 946082 956394 1008772 1021346 977648 1088215 2309278 2425241 1488329 1197374 790545 773702 940879 945470 999022 1008689 1031761 1050829 1174694 1178789 5246779 5417255 39.75 71.1 1
14:27:31 2024-01-23 722574 710422 225837 221488 356053 364711 378086 373666 241727 240872 292656 295251 331871 335392 4427322 4707493 6845275 6655297 1236508 1278212 324854 294237 304066 304021 342879 333438 330786 336466 233218 234217 755808 720413 1615701 1575489 494753 492552 719155 724410 913242 889262 946383 952741 1005437 1024546 985430 1086788 2315856 2452901 1492399 1192379 793133 776649 940975 940782 1000480 1012221 1039285 1047798 1168008 1173842 5252053 5414628 39.75 71.1 1
14:27:32 2024-01-23 710372 710413 224497 221510 357568 362731 376385 372875 242609 240641 292595 297073 333039 337438 4417773 4724674 6839983 6674200 1244568 1280751 325871 294115 302408 305989 342843 333438 333301 333559 234679 233822 762539 721956 1641835 1576897 493347 491856 722604 723594 907919 891608 951632 950039 1001095 1021346 986131 1093536 2315856 2434461 1468940 1189718 786045 777004 946277 939375 994035 1012221 1043278 1050141 1164452 1174625 5178547 5414628 39.75 71.1 1
14:27:33 2024-01-23 714498 710155 225837 220559 355454 363498 378505 373547 241055 242275 292145 297113 330841 336176 4427152 4748777 6791184 6640503 1251309 1276397 324401 294419 304097 304628 345587 333131 333301 333830 234349 234019 758874 717178 1626594 1586117 495459 486841 720623 724624 906593 887999 953706 954773 1000861 1018463 989748 1096153 2321850 2440179 1488329 1197491 787366 777004 949827 940782 991220 1007975 1047442 1056775 1170428 1164633 5170384 5410355 39.75 71.1 1
14:27:34 2024-01-23 710487 703286 225238 220625 357053 360726 375364 373172 241124 241015 292547 297874 332103 336962 4417773 4795496 6859921 6631124 1231618 1276397 327879 288757 304566 304200 342879 332860 333807 333794 233983 234182 745510 726611 1611453 1575779 494753 486805 719665 727571 906630 881648 950918 959259 1004011 1012230 983330 1094591 2318550 2416021 1490364 1201580 786045 770416 951642 945994 992501 1008085 1040694 1052795 1171216 1172860 5193976 5409501 39.75 71.1 1
14:27:35 2024-01-23 720553 707224 224469 220630 355048 364271 378505 373172 240720 241765 293010 297077 330876 333469 4411678 4785475 6864813 6621813 1224267 1277304 325871 290245 302692 303275 345343 333402 331287 335718 233254 234322 749923 722471 1615310 1572135 496856 492241 717081 728715 910655 879703 947734 960906 1005883 1018426 980502 1088961 2314209 2431009 1470014 1207676 792808 774063 946240 948838 997586 1003032 1034445 1053797 1181394 1173838 5271080 5412026 39.75 71.1 1
14:27:36 2024-01-23 720665 708253 224880 221284 353860 363498 375136 373729 242237 240810 293010 296250 330611 333505 4417773 4739485 6864024 6631088 1228429 1276397 325871 294237 303850 305989 342879 333474 331789 333830 233254 234941 764300 723503 1613541 1567677 494049 492204 716573 723594 915189 888004 945034 953651 1008845 1023766 983330 1085239 2316986 2449492 1370089 1196629 792808 777004 942354 943605 1001866 1009895 1033966 1049294 1169703 1179603 5248694 5402638 39.75 71.1 1
14:27:37 2024-01-23 714028 709374 228372 222011 353294 360835 377733 372056 241159 240100 294024 296215 329885 337511 4431493 4668467 6827405 6621587 1237404 1278212 327637 294192 304603 305129 344819 335943 330786 333830 234349 233496 752168 717178 1620359 1576897 494753 493984 719665 723312 910618 888096 948471 954095 1004724 1027517 988127 1091412 2319737 2450630 1448338 1193118 792808 779215 942354 940708 999022 1012221 1042513 1045269 1167107 1173007 5229883 5402540 39.75 71.1 1
14:27:38 2024-01-23 711313 709184 225079 220630 355454 362948 376600 371787 241228 241051 291939 298014 330080 336176 4417773 4732221 6821765 6659261 1250816 1276397 325906 294228 300574 304770 342879 332896 333337 332495 234679 234019 764267 720413 1643101 1576897 493347 486841 721712 724624 904022 889262 953706 953617 1001856 1023766 988239 1094614 2322460 2439060 1478154 1188870 786045 776649 946277 938797 993931 1013653 1041911 1050834 1160348 1170592 5158697 5402535 39.75 71.1 1
14:27:39 2024-01-23 713357 707338 223460 219934 354109 362948 378835 373729 240922 241765 292145 298059 330345 335428 4408519 4728829 6789323 6640503 1253098 1277974 324890 289743 303635 304664 345343 332392 332796 333830 233983 233496 754337 716666 1625345 1586117 494753 486805 719665 723594 907659 889150 953165 954773 1000948 1020866 988943 1095727 2327429 2440216 1488329 1197387 787873 778662 949425 940745 991220 1008201 1045171 1050996 1164629 1164080 5170256 5402638 39.75 71.1 1
14:27:40 2024-01-23 710487 703286 225202 220634 353816 360763 375399 373208 240755 241015 292155 296250 331869 337511 4411475 4794856 6850300 6631124 1231245 1278212 329641 288757 305469 304557 342879 333438 333807 333559 234349 234054 752866 726611 1605582 1574370 496166 491070 722644 729802 905913 882508 951520 960906 1005054 1016536 983330 1097756 2318550 2417077 1442470 1201580 786045 771474 951679 946143 986969 1000674 1038761 1052157 1171363 1168831 5185456 5411951 39.75 71.1 1
14:27:41 2024-01-23 717517 703291 225058 219943 355210 365115 375999 372875 241159 241765 291939 296905 330576 333397 4417773 4784471 6869267 6602752 1227193 1276397 325906 293700 302196 303275 343370 333510 330518 333830 233618 233856 751395 724925 1681850 1576009 498294 492443 717553 728567 912817 881254 946983 961987 1005883 1019187 980539 1092964 2309278 2431009 1484259 1203292 792569 770345 943591 945822 998749 1000710 1034777 1050895 1175461 1175387 5258099 5411914 39.75 71.1 1
14:27:42 2024-01-23 721749 708341 224876 220630 353860 365365 377396 373202 241193 241051 292595 297705 330876 333361 4411678 4722667 6845275 6640597 1231191 1278212 324890 288992 301736 305129 342879 333438 332275 336595 232768 234732 753581 720264 1641959 1575162 494753 493521 717516 724624 913242 887999 945034 953822 1008296 1023515 983330 1085239 2313135 2452901 1474084 1193145 792569 774967 940879 940782 1001191 1011505 1038545 1047798 1167971 1171961 5239288 5393156 39.75 71.1 1
14:27:43 2024-01-23 710487 710114 224253 221319 354383 360871 376564 372056 242367 240064 292373 297563 335960 336486 4408395 4677713 6807973 6649882 1238786 1276397 325871 294151 305469 304806 343451 335215 332005 333685 234535 233392 741483 720779 1616708 1576610 494049 492589 722738 724624 910050 889363 951595 952064 1002589 1026862 988943 1091364 2314209 2434332 1409418 1184641 788291 774930 943591 939465 995483 1012221 1041512 1047803 1164592 1172177 5220477 5402535 39.75 71.1 1
14:27:44 2024-01-23 712507 708378 225202 220440 355165 362948 375999 372149 241193 241765 291939 297148 330380 336450 4414622 4745401 6781802 6640503 1253869 1278012 328113 291230 303901 304949 345794 332752 332688 333685 234169 234078 754337 717178 1639468 1586117 494753 490373 719628 723594 904022 889262 953165 954058 999678 1019903 986905 1096153 2323502 2441948 1488329 1194083 787729 775003 948752 940782 991220 1006444 1044877 1050996 1164629 1163771 5166834 5398771 39.75 71.1 1
14:27:45 2024-01-23 708784 703282 228376 220665 354392 360799 375999 373768 241159 241051 292182 296215 331636 338026 4417773 4781027 6835950 6645670 1235988 1278175 327207 288685 303721 304449 342771 333293 331646 333288 234679 233299 760222 724405 1630098 1576897 496166 491089 722738 728715 903949 880386 954386 959259 999678 1015250 982631 1097756 2316903 2416021 1413203 1199871 783808 772606 950099 943457 989776 1000710 1038798 1050624 1171363 1167175 5188554 5413563 39.75 71.1 1
14:27:46 2024-01-23 721758 707301 223495 219908 353896 365115 375963 372021 240789 242105 292145 297077 330876 333433 4408519 4784471 6869784 6636079 1231152 1279993 326714 290477 302549 305129 345343 332392 333337 335451 233696 234579 763408 726611 1619893 1574370 496874 489632 717627 726577 908954 884226 948852 958542 1005437 1014380 977685 1093811 2318550 2425241 1399433 1207676 789981 772606 946277 944446 996189 1002836 1035552 1050661 1173884 1171961 5259956 5402535 39.75 71.1 1
14:27:47 2024-01-23 716205 707301 224569 221816 353860 363791 375136 373208 241159 240268 292803 295974 330380 335428 4411475 4739646 6903183 6640825 1216896 1278212 328605 288766 304350 305558 342555 333366 331789 333830 233983 233496 757279 729214 1641452 1558457 493347 492589 718645 726025 911947 884853 945373 953687 1011782 1021428 977648 1087601 2307637 2423521 1488329 1195669 790545 772606 943319 944799 996189 1007902 1030990 1050382 1171363 1172571 5229883 5392389 39.75 71.1 1
14:27:49 2024-01-23 717631 709152 228202 220634 354543 364599 378266 373729 241159 241051 292521 294394 330876 335428 4414836 4693467 6840414 6640503 1234847 1276397 325537 291221 301736 303950 342879 333438 331310 336193 233054 234054 754337 719233 1638219 1575779 494401 491126 717590 723594 913242 889531 945034 952064 1003004 1018711 983330 1085239 2312564 2451161 1478154 1191993 792005 774967 939545 940782 1000395 1011505 1037805 1047803 1166317 1173838 5229883 5394832 39.75 71.1 1
14:27:50 2024-01-23 710487 707297 224447 221355 354388 360835 377468 372056 241935 239560 292145 297804 331924 338009 4408484 4660077 6808425 6641005 1238362 1276397 325643 293736 303101 304699 342361 333546 331825 332855 234514 233299 752168 719233 1611915 1575779 492996 492589 722641 723594 907919 885490 948852 950039 1001878 1018747 985432 1090550 2312033 2434461 1424674 1183798 786606 774800 944933 940078 993330 1012221 1040769 1047621 1162907 1169051 5202798 5402535 39.75 71.1 1
14:27:51 2024-01-23 710487 708874 228167 219943 354419 362948 376564 372457 240986 241514 291648 297318 332571 333397 4414791 4730186 6817299 6649882 1245458 1280030 325871 288757 302268 305129 342879 332392 332832 333595 234349 233496 749268 718362 1618722 1576897 493347 486841 721712 722567 904022 887966 953027 950039 1001132 1019985 989785 1093811 2318550 2436721 1488329 1190572 786045 777799 947407 937342 991925 1009363 1041794 1050996 1162143 1167179 5154638 5402535 39.75 71.1 1
14:27:52 2024-01-23 709289 707301 228399 220348 356521 360546 376879 373625 241055 240944 292168 296075 332031 338880 4417773 4724779 6791650 6612179 1242414 1276397 323912 293700 302692 303951 344855 333402 331825 333830 233290 234652 752866 717178 1633166 1586117 496504 489668 722093 726540 906630 884853 951670 955659 998226 1018463 986942 1094621 2321850 2436758 1486294 1194355 787729 776304 948752 940782 991220 1006444 1044877 1054067 1169703 1163735 5170574 5380764 39.75 71.1 1
14:27:53 2024-01-23 712065 709374 225580 220418 357062 360690 375256 373625 241055 241072 292459 297909 332103 336450 4411678 4781027 6828153 6640871 1233597 1276408 327384 288757 302727 304664 342879 333113 332832 332549 234514 233461 752866 726611 1613373 1576625 494638 491162 721199 728715 904022 881658 953706 959259 1002589 1009774 983056 1097756 2318550 2412595 1407535 1199871 783808 772606 950099 944799 990947 1000674 1040027 1050661 1171363 1172177 5192260 5426741 39.75 71.1 1
14:27:54 2024-01-23 719366 708401 225873 220489 355802 364151 376349 374258 240617 241765 292145 296623 330911 333469 4418004 4774207 6845275 6621746 1228983 1276397 325941 293884 302692 303311 345343 333438 330822 335754 233290 233891 762539 724537 1621442 1572135 496892 492320 717081 728715 910655 880363 946120 961031 1005919 1017671 979806 1089774 2315257 2431009 1476119 1207699 792005 772058 944933 945822 996189 1003105 1035276 1049464 1178909 1174625 5286317 5414628 39.75 71.1 1
14:27:55 2024-01-23 721179 710155 224533 220489 354352 364857 374310 373202 242111 240561 293305 296215 330345 333162 4414748 4729385 6848462 6640503 1223997 1276397 325906 294237 302880 305558 342663 333474 331789 333830 233983 234941 758146 724020 1618163 1565111 493347 491856 716573 723594 912970 885481 945034 953687 1008131 1026212 981933 1086788 2312564 2434332 1488329 1195669 789981 773702 940916 944908 998313 1009363 1030990 1051924 1175437 1180588 5225988 5405195 39.75 71.1 1
14:27:56 2024-01-23 717447 707265 228167 220661 352271 364308 378122 373729 241159 240713 292246 295962 333436 335319 4405363 4688961 6817299 6612142 1234260 1275491 326834 294151 302231 305129 342879 333474 329787 335754 233254 233531 752866 717178 1614976 1574370 493975 492589 718645 723080 910655 888096 946436 952064 1004011 1024546 983330 1085239 2309278 2449423 1440513 1190572 792569 774967 940879 938043 1001146 1013099 1038047 1047418 1168765 1170660 5224884 5394832 39.75 71.1 1
14:27:57 2024-01-23 710487 707079 224573 221820 354348 360835 376600 372091 242029 239383 292182 296905 331170 336486 4425142 4664381 6798648 6645618 1236559 1276397 327333 293736 302479 304200 342614 333546 330554 333830 234019 233136 755068 717178 1612030 1574661 493347 492589 721712 723348 907919 885490 948889 952741 1002589 1024619 986168 1089811 2309278 2436758 1409418 1184641 788291 776341 946392 941943 995458 1012148 1041512 1046944 1168765 1170592 5211072 5405195 39.75 71.1 1
14:27:58 2024-01-23 713345 708373 228238 220295 355624 362948 375999 372675 241159 241595 291733 297545 329885 335464 4408519 4715292 6817680 6649766 1245458 1276397 325871 293818 300820 305773 342879 332896 332832 333270 234019 233531 754337 720413 1606857 1583630 494478 486877 719665 723594 904394 886943 954110 952741 999714 1018463 986942 1097756 2321850 2440180 1492399 1188811 787309 779215 948298 939539 994713 1013670 1044490 1050958 1160496 1170518 5154638 5408054 39.75 71.1 1
14:27:59 2024-01-23 716920 709919 223533 220286 354392 362985 377733 372056 240755 241765 292241 296905 329920 335501 4414622 4738657 6779997 6621670 1240645 1276397 324890 293736 303615 302955 342879 332896 331861 333830 233654 232777 752866 720500 1638913 1584992 496152 490742 722641 728715 905150 884853 953706 956468 996777 1015518 984035 1097712 2323048 2434461 1488329 1200795 786045 774727 949097 940672 992630 1006444 1045161 1050698 1172095 1163735 5182855 5413563 39.75 71.1 2
14:28:00 2024-01-23 714908 703327 224885 220348 355494 364084 374310 372091 241193 241086 291733 298084 330380 333469 4411678 4796742 6854600 6635767 1228872 1278012 326890 293664 302692 304664 342879 332392 333807 333830 234019 234054 745510 726611 1614220 1574370 494675 486877 719665 727645 907919 882973 951670 959259 1004503 1014951 983816 1097404 2320807 2417860 1490364 1204260 786745 772606 950099 944483 993294 1005947 1038545 1053019 1173797 1171294 5207074 5396309 39.75 71.1 2
14:28:01 2024-01-23 717631 703327 228399 221324 352302 362985 377433 373803 241159 240304 297114 297077 330380 333541 4405363 4738657 6872953 6621746 1216291 1276397 325906 288856 304077 304664 342879 333510 330786 333830 233654 233531 764965 726611 1626794 1565455 495025 493286 718061 728715 911947 883136 946195 960906 1009456 1021273 979618 1090673 2311488 2423580 1480189 1203106 791675 770382 946004 947200 998313 1000747 1035552 1053045 1177243 1176437 5261567 5380764 39.75 71.1 2
14:28:02 2024-01-23 719707 707338 224573 220665 353361 365115 375435 372938 241193 240882 292182 296285 330876 332892 4411475 4706716 6845275 6640401 1234260 1272778 323912 294151 303199 305129 342879 333438 331359 335754 232527 233531 759553 717178 1655678 1571862 494049 491162 718572 723483 914363 889262 944997 952667 1007580 1024317 987261 1086638 2311933 2451161 1479426 1193118 792569 775003 939545 940878 1001592 1011505 1035552 1047798 1167180 1169155 5235548 5394832 39.75 71.1 2
14:28:03 2024-01-23 712512 707338 224411 221856 354109 360510 376600 372091 241900 239595 292264 296836 331869 336998 4405477 4664121 6801252 6640503 1234722 1276397 323947 293822 302231 304236 342879 333474 329822 335754 233254 233752 758750 717178 1615632 1578532 495812 493802 719628 724624 916255 889262 947734 954222 1005400 1021428 983330 1085239 2315856 2452901 1480189 1192268 792808 779550 940212 940782 1000480 1010791 1037805 1049331 1168045 1169191 5239288 5398682 39.75 71.1 2
14:28:04 2024-01-23 711729 707338 224560 221700 354392 360871 376600 372056 241228 240042 292259 296905 335488 337511 4405188 4699177 6801365 6649882 1235404 1275491 324890 293705 301772 305129 342638 335658 330822 333830 234349 234652 753618 718996 1621074 1578853 494753 493948 723252 726689 908916 888630 949528 952741 1002589 1024855 986670 1090550 2309278 2441383 1381080 1184641 788291 774930 943591 939448 995917 1012221 1040769 1044816 1164629 1171907 5211072 5394832 39.75 71.1 2
14:28:05 2024-01-23 712077 707338 225043 220700 355494 364073 376564 372149 241193 241595 291733 297598 331960 335975 4405188 4735148 6784490 6635767 1251309 1278256 323947 294242 304066 304664 345722 332915 332545 333649 233809 234078 754337 717178 1633819 1590400 496874 490256 721675 725140 906630 888230 953165 955452 1001095 1018635 989748 1097606 2325895 2440216 1490364 1197491 786745 774967 949425 940782 991925 1006408 1047621 1052493 1164629 1164670 5170498 5393156 39.75 71.1 2
14:28:06 2024-01-23 709946 708997 225043 220594 354100 360726 375399 373732 241739 241051 292595 297705 331636 337548 4408519 4728829 6781840 6621813 1243910 1279121 327101 290933 303827 303879 344871 333293 332652 333794 234205 234440 755808 720264 1640239 1592889 498304 491820 724727 727725 911275 888230 954386 959259 1001819 1022167 991897 1100652 2327823 2451237 1494434 1205979 793133 779513 955550 951544 998313 1009724 1052628 1063393 1180583 1176218 5209103 5440050 39.75 71.1 2
14:28:07 2024-01-23 722780 715061 225893 223337 360632 369112 382579 382022 245305 242674 295217 302115 337008 340575 4436531 4832532 6942203 6707412 1261116 1311585 334318 296681 313105 315571 357372 347186 344760 347349 238538 241412 771991 740269 1681080 1604261 510217 505268 738105 744928 940235 912346 975743 986182 1042427 1054751 1010429 1122647 2386552 2531896 1431038 1224789 818762 802460 977065 974745 1030225 1051656 1078257 1084998 1206848 1212682 5310811 5504969 39.75 71.1 2
14:28:08 2024-01-23 736074 733642 229210 223688 372956 378718 400693 394508 248153 248316 305562 311659 345557 350799 4489829 4825595 6989623 6800950 1302116 1351652 342758 300452 324095 323847 369848 357880 357492 359676 242990 246164 775368 751679 1662972 1622997 516341 512268 744643 753550 954215 926299 986048 996139 1048558 1063090 1014528 1129225 2433277 2572760 1440027 1231893 825217 809381 986979 983976 1038254 1057801 1085029 1091331 1206493 1217951 5284455 5543216 39.75 71.1 2
14:28:09 2024-01-23 742431 742911 228788 223430 372078 378862 408894 404324 249454 249506 311257 315508 349783 354594 4520939 4907733 7100136 6840073 1307785 1368859 339530 299228 329623 328532 371959 364755 358607 360871 241189 243552 790906 750607 1673717 1623001 511944 507688 741261 744928 946722 922361 982442 983270 1031632 1051389 1010429 1118108 2442563 2563540 1422602 1222344 811784 802460 986979 980442 1022397 1039569 1072816 1085207 1205638 1201341 5305127 5543216 39.75 71.1 2
14:28:10 2024-01-23 770985 745291 225287 220665 370047 378790 405876 402231 247362 248923 310378 313611 349742 352724 4522927 4853160 7136021 6874676 1325613 1374708 334181 297771 324433 325804 373893 362554 354281 358629 239864 241412 786968 745476 1663138 1629926 506013 503839 733338 733551 929006 912493 970320 971233 1008882 1026464 992602 1099086 2429820 2554320 1430431 1218431 802459 792678 972711 964414 1009739 1026927 1057249 1066502 1180887 1179660 5292133 5524458 39.75 71.1 2
14:28:12 2024-01-23 758185 743937 221812 216444 366578 376089 405014 401460 248101 246091 306315 314168 345729 348559 4518548 4868472 7103091 6846835 1326603 1374160 329938 292866 321158 324879 369884 359249 353376 353985 236073 237200 773822 741228 1661360 1622997 500506 498733 722738 722567 913242 894171 950918 949328 989772 1009372 968763 1072438 2405545 2523078 1442470 1196521 788291 780655 954871 945470 992464 1010791 1032458 1040234 1155381 1161899 5244947 5496322 39.75 71.1 2
14:28:13 2024-01-23 747669 745065 218066 215294 363627 367341 400309 396880 244036 243471 305413 311790 342992 346482 4517715 4895076 7022271 6836123 1320918 1370157 325835 293847 320988 319056 368700 358893 349152 351857 233660 234579 771018 741228 1658931 1609120 495376 493984 706391 713307 907919 880327 927500 937379 981342 993998 944896 1048583 2378981 2495457 1476119 1193967 782864 765581 937005 940782 984137 993989 1010213 1024594 1151289 1153867 5310739 5498695 39.75 71.0 2
14:28:14 2024-01-23 756993 747025 216523 212704 358067 367341 400839 393150 242717 241051 303685 307278 340576 344457 4527397 4784359 7009447 6840225 1339783 1374197 323877 288757 318355 320769 366968 356793 349679 351821 233618 232096 775787 741050 1657093 1620667 496115 491126 708935 714157 893534 871196 930254 934248 963006 979223 943554 1047831 2391030 2515655 1443007 1193967 778912 765581 940879 931562 972702 988315 1014619 1022693 1136855 1137640 5309136 5518385 39.75 71.0 2
14:28:15 2024-01-23 755645 749422 216855 212309 361033 367449 401021 396952 241228 241479 305257 312407 341634 344980 4563501 4924107 7142362 6874971 1328412 1386093 325941 294021 319942 323019 369256 357880 350244 354885 234679 234217 782618 739210 1657671 1623084 494753 493984 709438 710275 898660 876261 925670 928886 965813 982692 940842 1035449 2388287 2535880 1474084 1193967 783808 770345 934345 934211 984100 993989 1009750 1019083 1144161 1151220 5396174 5565547 39.75 71.0 2
14:28:16 2024-01-23 766834 754826 216068 213219 365872 369488 404554 400473 243052 242787 305562 313947 345835 350550 4605348 4971160 7143126 6921865 1351005 1401820 330649 289973 324397 323965 371994 363652 354361 355334 236007 237935 781593 749537 1662663 1622997 494753 493984 705391 712801 904022 878753 922152 931599 972174 984882 934308 1039961 2409166 2526660 1480189 1203292 787309 767758 940975 944908 983246 992439 1008308 1022618 1152813 1152854 5419466 5606987 39.75 70.9 2
14:28:17 2024-01-23 769069 763022 217563 218035 363255 373702 410631 403471 244175 241796 310268 312380 350029 353521 4652241 4989517 7190314 6997135 1367711 1417101 331403 292188 324505 324370 377121 367045 355063 358053 235908 238673 789867 754988 1681861 1627704 496115 492819 709438 714322 909210 882273 922077 934248 973626 982656 936302 1039961 2420077 2544424 1514737 1210137 790545 770199 942354 946143 986122 993879 1009750 1023062 1154606 1155502 5459669 5635447 39.75 70.9 2
14:28:18 2024-01-23 774417 768391 218981 215001 367129 373861 411694 408371 245683 243815 310678 315508 350398 357873 4686790 5035376 7254124 7025031 1373534 1429443 333924 294774 328293 327353 378501 368237 358643 360835 236874 241617 789413 757933 1700136 1648445 498378 494208 712466 715242 908954 885578 926330 931599 970762 982462 940860 1040993 2448288 2591162 1480189 1210174 795079 779215 944896 945197 989776 1000273 1010489 1022618 1152106 1154681 5519930 5693275 39.75 70.9 2
14:28:19 2024-01-23 775700 772975 220467 216846 372176 378754 417345 409908 246476 244482 311658 319415 354663 358920 4729897 5111804 7394352 7109439 1395380 1438700 332642 296580 328293 329943 381078 369240 360848 362912 239121 241957 805828 755163 1702728 1669334 501218 496088 715559 718401 905075 888096 936306 935593 967552 986276 945892 1047565 2462341 2587419 1494434 1216079 790545 781799 957122 945470 981924 1000273 1016901 1025979 1146257 1153597 5519930 5740169 39.75 70.9 2
14:28:20 2024-01-23 788796 777542 222163 216374 373748 383347 417971 413015 247064 245993 313594 320419 358992 358163 4770760 5081738 7364570 7156333 1408502 1454138 336742 297883 330822 332719 383143 369492 364714 365025 240236 241351 804356 766531 1703439 1664596 504079 500330 714456 727725 913205 883490 930968 943420 973384 981305 938252 1047047 2466909 2592864 1516814 1234783 797670 778373 954395 954058 989073 993989 1010489 1026128 1164592 1158022 5606104 5764191 39.75 70.9 2
14:28:21 2024-01-23 787326 783239 222194 218520 373461 382478 419982 415016 246643 244482 317439 321289 358992 363098 4804820 5207389 7414124 7193848 1409838 1461320 334719 298078 331359 332112 385447 377014 364467 364187 242217 243666 822258 767747 1698033 1682381 502288 498203 719628 719347 909173 893063 935682 934248 967870 986886 944896 1044728 2479706 2605964 1468940 1221943 793133 785692 957959 947200 984100 999530 1022754 1029094 1154606 1151420 5577624 5805820 39.75 70.9 2
14:28:22 2024-01-23 797802 788915 223274 219228 375480 384185 420644 418821 247397 245993 318969 322257 360742 364554 4839139 5175496 7376822 7212343 1415242 1466359 338780 298774 333194 333749 387659 378242 364983 368856 243170 244268 825244 775990 1742233 1674090 501931 498696 715559 721541 918409 893705 925488 934248 974316 987562 936968 1040741 2479706 2628079 1514737 1224789 801888 785692 950136 950002 989813 1002836 1015379 1021235 1152923 1156350 5579043 5825180 39.75 70.9 2
14:28:23 2024-01-23 793429 792483 224096 219228 378952 383072 423601 420071 247774 246823 319457 325968 361030 363871 4879742 5229561 7488727 7286200 1439344 1481060 341194 300508 335369 334512 387767 377171 366838 369632 242936 244443 825244 774818 1744413 1685787 506600 499790 716573 726577 918446 885481 926105 940819 969352 979223 934308 1040741 2483688 2611403 1498504 1231268 801042 778961 952838 955040 989776 999522 1006104 1022843 1157993 1163022 5653132 5845131 39.75 70.9 2
14:28:24 2024-01-23 801511 796605 224569 219565 378988 384221 426446 422621 248153 247586 320399 324760 362437 369874 4905467 5283969 7536985 7327067 1448825 1487458 342239 299228 336500 334653 390694 377226 368131 369632 243693 245196 820765 778743 1734536 1687536 505518 500606 716573 725511 915876 885481 927517 938782 966577 973715 931585 1035524 2485454 2617002 1498504 1231268 801613 779513 952838 953651 986969 998034 1003884 1021235 1155461 1161377 5698891 5890229 39.75 70.9 2
14:28:25 2024-01-23 802686 800246 224569 219912 381236 385411 427689 423921 248187 248316 321454 325513 363561 367938 4935854 5314570 7581311 7353286 1449930 1490990 342383 299228 337562 334724 390970 377649 368418 369848 243693 245575 825244 778743 1715891 1692335 504798 500960 716573 724410 915226 884853 924867 935577 965813 973642 927473 1031659 2485454 2617002 1496469 1233024 799673 778961 950136 952704 986969 996097 1001708 1016803 1152923 1158059 5719070 5899607 39.75 70.9 2
14:28:26 2024-01-23 802686 802584 224569 219908 381223 385989 428330 423957 250729 248104 322109 326020 364476 370252 4961874 5328306 7593580 7351868 1444694 1494056 342419 302005 337012 335733 392390 376888 366466 369884 243693 245539 832308 787138 1743366 1687536 501106 500216 713499 722567 912595 885486 924867 931599 963043 973606 925062 1029127 2492535 2618859 1498504 1231268 799673 781799 950136 950002 986969 996659 1003281 1015281 1149657 1154681 5740178 5927743 39.75 70.9 2
14:28:28 2024-01-23 808286 808334 225094 220387 383871 387695 428184 423813 249190 248175 322219 329058 366378 368531 4982761 5313550 7578451 7400180 1443626 1498505 340307 300208 337525 334724 392056 381258 366466 369884 243693 245953 833780 785877 1734606 1694741 502571 495855 715559 719495 913242 888236 922342 926184 962325 973642 927695 1024663 2503999 2648215 1474925 1229516 798809 785378 948752 945859 981264 1000273 1006858 1012592 1142979 1148906 5690949 5963757 39.75 70.9 2
14:28:29 2024-01-23 816436 810681 225673 219732 383094 391690 429932 424029 248947 249506 321124 327111 368473 368161 5002165 5320426 7563330 7404274 1448825 1506220 340582 299298 339071 334688 389684 381258 367275 369884 243693 246748 820995 782692 1784790 1701581 502371 498696 715559 719495 908004 887369 922067 925002 956620 975076 925062 1019079 2500443 2639022 1411302 1223685 794830 783464 950099 944446 977749 997379 1008270 1014032 1140837 1146298 5749296 5976966 39.75 70.9 2
14:28:30 2024-01-23 824636 810512 224569 220387 382049 387840 429632 428954 248947 247969 321401 326267 367955 371195 5018821 5390509 7672966 7436823 1434291 1503239 340905 302543 335478 336746 389720 380683 365402 371492 245072 244819 837716 780970 1736957 1705976 498378 495783 715559 715242 903750 885578 920993 919546 950395 970231 925062 1022726 2500055 2633560 1525121 1226541 792808 783663 953036 943420 976860 996535 1003997 1009802 1134373 1142102 5765244 5995939 39.75 70.9 2
14:28:31 2024-01-23 825201 812917 224389 220524 382319 390106 428936 428046 249327 246858 320535 327253 367955 369078 5046148 5396319 7701262 7475210 1460316 1513301 338815 300173 336463 336168 389684 382409 368678 369220 243693 245196 835251 778743 1768169 1718612 501218 494684 711410 715279 901461 883193 919609 921725 947426 963921 921674 1018838 2513939 2644799 1520967 1238310 792808 781062 952801 944762 971284 982683 1001708 1010390 1139327 1135557 5794152 6002773 39.75 70.9 2
14:28:32 2024-01-23 830272 817884 224411 219943 382310 391894 430360 426465 248947 247969 320535 326302 367599 369452 5070665 5508271 7790475 7521827 1481232 1517875 337759 300629 336500 334688 392092 378506 367018 368146 243693 245161 833780 792638 1750951 1713260 499440 492589 709942 717383 901461 875989 916753 923605 948954 957534 914099 1019663 2504991 2615236 1535883 1242972 789981 774800 953036 947200 970283 982092 991693 1010278 1142082 1137640 5862102 6029194 39.75 70.9 2
14:28:33 2024-01-23 818689 818458 224258 219259 381516 387876 429715 423993 248912 247969 320239 329306 369067 369488 5097237 5498999 7740513 7522103 1463451 1518680 340869 299018 336500 336204 393231 378434 365366 369884 243693 245232 833780 792638 1731702 1704513 498650 497496 710335 717888 905150 876151 909277 922291 948660 960247 907798 1011903 2495181 2628079 1489601 1237066 793133 774800 940916 944483 974672 983481 984636 1001038 1138811 1143093 5841243 6046565 39.75 70.9 2
14:28:34 2024-01-23 821126 819652 224573 219943 384996 390106 429036 428954 248222 247586 320050 329769 367955 368269 5117525 5448023 7695517 7503346 1443502 1521679 340905 301334 333591 336746 392113 381565 366767 369632 243549 244539 836266 784888 1740214 1720584 497228 496439 710409 714322 900786 878129 909030 914280 940713 957534 907835 1004119 2508968 2644642 1476919 1226541 790545 776137 940212 935315 972011 983481 988962 992338 1127994 1133951 5817180 6072847 39.75 70.9 2
14:28:35 2024-01-23 835068 820889 224569 219912 381241 390730 431216 427698 248153 247586 321283 327027 367856 369452 5132607 5507816 7796465 7568997 1479154 1529760 338530 301152 335333 335592 391799 378362 368534 368484 243585 244815 833780 784888 1754722 1733636 498378 492297 710335 713307 894802 873779 908771 913159 935576 954156 907835 1006039 2513272 2642767 1542244 1237066 787167 774419 944933 935266 962075 973669 991785 998152 1125264 1126403 5878865 6072615 39.75 70.9 2
14:28:36 2024-01-23 837040 825581 223781 219723 381236 391319 432504 426501 248187 246823 322826 325776 367891 372176 5155013 5577925 7899202 7635207 1499261 1530312 337344 300514 336318 334384 392020 378470 367017 367556 243441 245232 830088 796655 1749838 1720073 498230 489668 703220 713541 897384 868695 902209 913159 936903 945740 900015 1007510 2503999 2624353 1415080 1248140 786045 770382 942354 939448 959310 973002 982433 998152 1131270 1124194 5929542 6090881 39.75 70.9 2
14:28:37 2024-01-23 827661 826308 223616 218542 380946 387804 430235 423993 247981 246823 319530 328774 366760 369488 5172053 5600460 7812694 7597133 1472830 1528213 337474 299624 336975 333146 390850 381833 364783 368002 243521 245161 823729 791506 1768976 1720073 494049 491856 701115 706111 896747 873779 897130 903939 937961 946637 893106 992333 2502220 2651974 1419069 1231268 788291 772606 931696 931562 965786 975757 973891 988864 1122076 1126578 5889260 6124697 39.75 70.9 2
14:28:38 2024-01-23 835077 827732 224415 218512 381241 391282 430271 428954 251642 247969 323135 326020 369997 372931 5200352 5591114 7852417 7634648 1481270 1533541 336742 297418 333519 334653 390694 378506 366982 367298 243350 244316 833780 787560 1774597 1738566 495025 486841 705391 709231 889669 868890 902432 908297 929038 944405 898667 996727 2513272 2639022 1502276 1237066 782693 773430 940212 928850 953811 972315 981453 988864 1116044 1117530 5934366 6134075 39.75 70.9 2
14:28:40 2024-01-23 842241 831800 223025 218978 378772 387623 432701 428239 247878 246474 323319 325600 370033 373720 5216895 5614319 7887949 7644027 1481152 1535289 338815 302940 333519 334185 392056 378362 363689 368405 242760 243691 832308 799781 1760936 1715196 491945 489704 700728 707687 889375 865812 895829 904954 929419 937588 892355 991757 2494453 2629828 1463909 1237066 785620 764495 930998 934211 959310 966641 973081 985941 1126288 1121595 5929276 6159793 39.75 70.9 2
14:28:41 2024-01-23 829968 830277 223100 218712 383094 386970 431983 429865 246677 246408 320014 327994 369512 369416 5225984 5577925 7846774 7644027 1468696 1535289 335397 297554 332869 333648 392390 380647 364983 367561 243314 243212 846146 792638 1759127 1731778 490625 485256 701225 702549 885583 869507 898132 894498 920273 937624 894706 985608 2494727 2628079 1508507 1225431 778912 769182 931696 924965 954183 972023 978576 981353 1113056 1115558 5958002 6166041 39.75 70.9 2
14:28:42 2024-01-23 841953 833568 222194 218262 381671 387804 429930 426428 247947 245821 322714 326302 367308 370593 5245075 5695732 7964322 7692515 1503897 1539085 336199 297771 335442 332611 390541 378434 365366 366417 241769 243657 837665 797501 1771775 1729183 493347 485256 696236 705039 888138 858309 891789 902307 920997 928502 884193 991443 2503999 2624353 1419140 1249029 783375 764237 933028 930240 951670 962279 970632 986511 1115933 1115183 5991454 6180969 39.75 70.9 2
14:28:43 2024-01-23 835073 834754 223096 217122 381241 389648 432930 428348 251571 246753 319530 326302 366760 373302 5252480 5610269 7844935 7653406 1463451 1539385 336706 297771 331359 333613 391246 378362 364725 367520 242145 242094 836266 789811 1762603 1733364 488464 486012 699239 701055 883700 862028 890462 891780 919844 936650 888078 977774 2504560 2639300 1537208 1225431 778912 767234 926377 923568 954588 963912 967441 974744 1106824 1110798 5938653 6198112 39.75 70.9 2
14:28:44 2024-01-23 845366 834754 221812 217863 378628 387731 428618 429561 251571 244447 320014 325250 366760 369452 5276850 5692063 8001624 7728435 1509268 1540082 335693 295596 332869 333893 390715 377226 364236 366124 240681 242466 850462 796048 1754788 1729319 490549 484915 693481 704048 885583 857087 887137 899706 920386 926760 878684 985099 2504991 2626215 1407100 1246365 778912 763348 927732 933351 946690 955496 963654 978767 1114461 1108093 6001137 6199727 39.75 70.9 2
14:28:45 2024-01-23 839566 836343 222390 216483 379020 385375 431749 428954 247237 245271 321904 325705 369064 373001 5293933 5643578 7921590 7694021 1469735 1540119 332642 296991 331359 333713 391246 378434 363439 363096 241769 242094 846146 792965 1763569 1747873 489600 482608 695454 697759 878855 861484 891461 890545 911808 928538 880418 973789 2503999 2624081 1453734 1226503 773390 764495 928090 917021 942875 961121 964618 969034 1094096 1103363 6007046 6218484 39.75 70.9 2
14:28:46 2024-01-23 850927 837817 221466 217117 379024 387767 430841 424029 251501 244482 321491 325023 367308 369380 5318131 5721538 7990708 7737814 1488573 1544535 333608 294488 333447 333640 389889 381321 364358 364080 239386 242735 847385 792638 1766828 1736709 487508 485200 692006 694900 880767 858309 882083 888018 911844 928871 872435 970603 2494727 2637299 1401116 1226541 776693 762060 916987 916980 948743 957524 955886 964521 1100491 1106525 5984025 6227863 39.75 70.9 2
14:28:47 2024-01-23 849170 836602 221156 216444 377778 385375 428919 428021 247064 244412 321454 324010 368992 369344 5323710 5740216 8038650 7779400 1518234 1547346 332482 295776 331754 331731 392040 379159 364431 364453 239828 241351 839692 799781 1751243 1734816 488204 477828 688055 694826 876289 851014 879383 887484 909361 918469 871164 973015 2492535 2600419 1411090 1235270 770554 754218 924442 919656 935665 948408 959544 968032 1098824 1094210 6081328 6233104 39.75 70.9 2
14:28:48 2024-01-23 839529 840908 220467 215738 379020 384221 430761 423885 247064 244447 319421 325740 367955 369380 5332018 5730810 7951852 7728888 1467636 1546731 333924 295224 330383 332954 387623 378890 360812 362552 239899 241957 852118 792638 1779659 1734816 482673 482753 692006 691835 873261 852860 878600 879191 904682 919596 871441 960920 2485454 2628079 1457804 1223040 770633 756735 913256 909780 940870 953170 951623 960888 1094458 1098938 6000299 6251537 39.75 70.9 2
14:28:49 2024-01-23 852146 837817 219372 216073 375516 384797 428936 427743 246892 243286 320399 323262 367955 369047 5362141 5782541 8077667 7792790 1517246 1547557 333924 293222 330357 330799 387912 377281 362926 364232 238381 242639 845846 798640 1752527 1733364 485428 477792 684062 695777 873880 843729 874498 885596 902764 911309 867083 967338 2485454 2607788 1411000 1240594 768436 753150 917807 913122 934336 943028 951660 963630 1093682 1090635 6081290 6255999 39.75 70.9 2
14:28:50 2024-01-23 841953 842723 219736 215035 377810 383107 431909 424623 246230 244578 318787 324167 367259 370778 5376902 5738966 7985947 7775329 1481232 1544535 331403 294118 328825 330942 387912 377226 360812 360871 238918 241617 850462 790376 1768881 1747812 484737 475598 686110 689838 867143 848601 877067 878148 898232 917173 867120 959441 2485454 2615146 1439490 1221073 764068 755687 915853 906577 931650 946592 951660 955678 1084431 1087899 6032866 6280538 39.75 70.9 2
14:28:52 2024-01-23 853754 844275 218921 216846 375373 386070 428148 427260 246336 242808 319275 323227 367955 368233 5376134 5820322 8078179 7807860 1499544 1546731 333924 292945 328329 328627 387840 375076 360304 364490 237644 241617 850462 802071 1787102 1729319 481303 477792 684241 691835 870027 842366 867741 879063 905518 909379 860339 960883 2483688 2615146 1397126 1237066 767799 746526 911092 911791 931650 938629 944351 960851 1091287 1088315 6098710 6282174 39.75 70.9 2
14:28:53 2024-01-23 845854 843807 219828 214339 376645 384978 427716 423777 244823 243252 318410 322326 366886 369452 5394837 5751919 8028089 7812844 1497992 1548203 331672 292188 329930 329943 385447 375644 360848 360871 237609 240904 847385 792638 1791465 1747812 482330 476712 685803 690817 860945 840638 871977 875658 892263 909379 861349 956392 2485803 2609639 1405106 1224557 761240 753539 912572 899410 924829 947306 949078 950661 1079164 1085232 6051251 6293514 39.75 70.9 2
14:28:54 2024-01-23 854721 843676 218271 214741 374391 384433 427096 423993 246132 241796 317960 322257 366335 367895 5404202 5842080 8094877 7801518 1496690 1547831 330902 291975 329449 328379 387876 376177 357277 360871 236874 240735 849500 801497 1789349 1724416 477077 474665 677927 685529 864686 838820 865237 870943 893648 906778 854679 950880 2476182 2611515 1393137 1232446 764473 744349 905926 909053 927686 934133 941002 955678 1082119 1077574 6125891 6296777 39.75 70.9 2
14:28:55 2024-01-23 842842 843908 218158 218097 376080 384161 428633 420698 244963 242540 315582 322326 365750 367126 5413568 5786445 8027814 7824117 1490702 1546731 329998 290520 328482 327883 384905 376213 358643 359134 236508 239856 847385 788122 1780979 1750297 480882 473687 681334 684556 859789 838786 867741 869340 890624 904609 858388 950369 2475190 2605964 1397126 1213484 757564 747655 906607 897227 923693 937543 941590 942237 1072802 1082123 6046461 6312857 39.75 70.9 2
14:28:56 2024-01-23 854551 843324 217632 213745 372118 383347 423975 423957 244963 246168 317512 321289 365785 369239 5430399 5880078 8115757 7835388 1495853 1548411 329974 290008 328445 327919 386641 373871 355918 360545 236178 239484 847385 802071 1747885 1723520 475764 475518 678368 684371 864076 836227 862710 870762 889224 902090 850945 948029 2476182 2602189 1385157 1232408 761240 742879 902718 903755 922430 928565 933010 950134 1079164 1072111 6141584 6308997 39.75 70.9 2
14:28:57 2024-01-23 844164 845104 217667 214424 373794 383076 428936 421326 243835 242167 315582 322032 365493 369042 5449433 5815335 8057688 7857726 1500135 1549104 327631 290008 327446 325945 382570 375076 358103 359424 238354 239201 845846 791665 1780924 1752513 478358 471394 679333 682431 856596 834561 862704 866445 879113 900180 852791 942270 2472178 2602246 1397126 1212617 754756 747141 903358 894683 919817 935980 934068 938073 1069880 1075891 6081328 6321100 39.75 70.9 2
14:28:58 2024-01-23 856711 845109 216961 213528 371526 382805 426410 423957 244175 245786 315654 320291 365487 368716 5442930 5895910 8141504 7846276 1497856 1552868 329653 291834 327155 326647 384185 371474 355241 359568 237344 238531 857403 804081 1751244 1729319 474749 473018 676404 682504 857923 830162 855975 867653 887148 893539 843063 944286 2472665 2592864 1417129 1234783 755832 737132 901800 899429 915844 926896 933010 944253 1069050 1066666 6132165 6335885 39.75 70.9 2
14:28:59 2024-01-23 849132 844463 214979 217388 373234 378862 427387 420107 244210 242105 315509 322034 363525 368679 5460394 5837038 8052518 7857613 1480249 1551136 325765 290555 324361 325734 383107 375003 354352 356476 235379 237723 852962 794630 1799516 1750297 475425 469026 673956 676346 850512 834561 860252 857840 879511 897750 848643 934978 2466909 2600419 1383783 1208309 751848 740705 897495 892111 916022 928862 926832 935299 1069944 1074443 6105949 6350098 39.75 70.9 2
14:29:00 2024-01-23 853622 844199 216957 213818 372965 381922 423975 422657 241935 245959 315316 320869 364653 367041 5470260 5915950 8182906 7899141 1503897 1549339 327631 290390 324505 324597 382570 369456 354281 358342 236674 237970 851424 802071 1792696 1729319 473400 468886 671945 679644 855492 827810 850258 862083 881695 888649 839423 938811 2466909 2589362 1398790 1231268 754756 737921 897088 894825 913210 919587 927528 939593 1068427 1060816 6150370 6345257 39.75 70.9 2
14:29:01 2024-01-23 851204 845729 214910 213664 372118 378862 423975 418198 244005 242181 314072 323095 363277 366784 5486169 5878865 8093507 7878495 1487642 1552239 324890 294151 324433 323917 382570 373907 353750 355085 236674 237235 831603 790376 1772725 1752076 474411 469210 671658 675310 848703 830162 855975 857840 874248 893419 843660 930217 2461134 2593053 1395132 1205697 748637 737154 894816 888181 911915 924935 925661 932912 1063067 1069201 6115327 6375752 39.75 70.9 2
14:29:02 2024-01-23 856716 845429 216554 212971 369794 380788 423687 422513 241796 242446 314921 319981 364184 366858 5496327 5927110 8194349 7900992 1492356 1552678 328368 288757 324883 327827 383179 372180 354862 356155 234679 237235 842769 800625 1801809 1733636 471784 466002 667354 673395 853071 830162 849090 854161 880570 891199 833311 928820 2455891 2581980 1381168 1218468 753520 733826 888207 889183 913754 918460 917566 933934 1065068 1060816 6176194 6381608 39.75 70.9 2
14:29:04 2024-01-23 850820 848712 215960 212748 373156 378646 426867 420071 241228 242105 313594 320419 362733 368421 5505429 5912547 8141504 7902726 1500971 1552868 324925 288852 321979 324667 382192 368792 355364 355085 234679 235046 850625 794341 1772312 1744141 472057 467220 671658 676270 842636 823350 852146 856624 868865 882226 839460 929943 2466909 2591199 1406930 1217109 746506 738018 891950 883005 905005 919358 925977 928579 1057421 1060706 6133909 6383072 39.75 70.9 2
14:29:05 2024-01-23 858458 845661 214876 213224 369722 378610 422198 420071 241900 240304 314226 318918 361389 365368 5513570 5943250 8192798 7902726 1495853 1553509 324854 288554 324433 323965 382426 369456 353861 354233 234679 236833 827716 795229 1784434 1740764 470051 467882 665793 669440 848703 827186 842849 848620 872959 886929 832601 922887 2453593 2578319 1404895 1213672 749927 734941 887665 885389 910435 915652 914210 930860 1060614 1057278 6179260 6394046 39.75 70.9 2
14:29:06 2024-01-23 845035 846888 216527 211847 370078 376111 422567 419776 241159 241051 312571 319898 360742 367004 5524463 5929580 8159528 7934767 1509567 1549302 323961 288757 322169 323474 382821 368237 351871 354384 234679 235703 838153 801497 1767038 1738566 469311 463200 664346 671451 843104 819778 847882 852238 866264 880863 834822 928051 2467045 2585245 1402860 1224040 745646 734418 890642 883847 900754 915798 919600 924511 1050276 1054499 6181252 6384890 39.75 70.9 2
14:29:07 2024-01-23 860061 846925 218965 211882 370011 378826 421901 418653 241193 240677 311658 318673 361353 363355 5539267 5943544 8141504 7906423 1480957 1553781 324890 287283 320446 323642 378934 368237 351871 354304 234349 234579 857001 792072 1767235 1742275 467909 466559 665866 668930 844266 823750 844493 847269 868969 883907 828805 919485 2453016 2600419 1400515 1213748 748853 733107 882092 880345 905917 910610 916246 923549 1060396 1051641 6183678 6396680 39.75 70.9 2
14:29:08 2024-01-23 848274 848159 215422 211708 372176 378149 421272 419838 240957 240304 310678 320869 361283 362550 5543220 5929580 8252378 7955494 1512352 1553781 323947 286079 322167 322983 381078 366579 353861 353737 233618 234732 833537 799097 1815931 1734816 468463 465168 662427 670754 844266 816347 838981 852603 868755 874334 823500 925872 2455289 2563540 1402860 1219515 740868 727668 888207 882977 893207 910656 918048 926222 1045359 1047112 6193288 6406058 39.75 70.9 2
14:29:09 2024-01-23 852970 848569 215307 211847 369377 374984 422531 419245 240588 238748 312571 318415 360203 365339 5548639 5910068 8124477 7916010 1490702 1549339 323733 288288 322511 322696 378646 371236 351618 353775 233917 234440 836615 789964 1796090 1753467 468778 459764 662464 667011 837105 818469 843364 843674 862197 871637 828805 916903 2448365 2578319 1417129 1203292 738758 729387 883051 876243 898627 910502 913020 915479 1045063 1051674 6160422 6406058 39.75 70.9 2
14:29:10 2024-01-23 860332 848159 214854 211194 367718 375283 421010 418522 240386 238080 311622 317454 360203 362586 5552599 5973826 8204102 7936675 1498344 1553344 323589 285067 321312 320366 378718 370183 350629 353580 233254 234579 829644 796932 1759985 1738566 465119 461323 658684 665286 841907 818616 833627 839400 863746 873516 819782 911219 2439092 2569112 1392685 1207676 740868 724543 876376 878734 898804 906769 905033 919502 1051504 1044859 6203628 6413350 39.75 70.9 2
14:29:11 2024-01-23 851593 848159 215005 210161 368826 375823 421043 419542 239616 239524 310642 317454 358591 365306 5552651 5969278 8224149 7961092 1518158 1554613 320183 285205 319925 320259 378826 368087 350701 351537 232492 234019 824306 800925 1758483 1738293 465450 457646 656714 664175 834699 811722 837340 842443 859686 870520 823681 916940 2445921 2572760 1461874 1210024 735085 725607 880118 876243 893133 901632 908300 916908 1034520 1042141 6197343 6415437 39.75 70.9 2
14:29:12 2024-01-23 861669 850636 214401 209868 366276 374195 420644 414980 239616 238783 310642 315252 360770 364458 5580021 5991769 8146038 7913983 1477042 1549302 321738 285205 320688 320544 378257 367826 348626 351821 233054 232096 839692 792638 1757636 1739801 461498 459365 660552 658332 830300 816226 837340 834543 856094 874492 823355 904968 2442563 2583539 1392685 1203292 740868 726636 871384 870539 895856 906769 894171 909923 1049826 1042612 6198654 6424816 39.75 70.9 2
14:29:13 2024-01-23 854823 848232 214393 208535 367718 377959 420863 414763 241113 240126 312103 316356 360062 360330 5574984 6011974 8244084 7959646 1499900 1549339 322979 284299 320761 319961 378934 368087 348101 351857 231407 232096 833537 799781 1779325 1729319 461498 457003 654197 659301 837105 811722 830440 836985 862234 865587 815002 906228 2437359 2563268 1410899 1215212 739285 718165 875718 876243 893502 897741 901707 916908 1039037 1035008 6245682 6441810 39.75 70.9 2
14:29:14 2024-01-23 854414 850489 214290 209551 367280 375255 423102 418508 239113 239227 311955 316461 358055 364823 5590114 6001175 8279413 7974090 1525534 1555991 321025 283580 318511 318797 378257 367566 349715 349702 231083 233102 829279 799781 1776748 1738566 464128 457382 654197 664175 833481 804702 830440 839400 854692 862708 814965 911582 2439092 2546237 1394720 1212617 732018 719481 878868 871177 884987 900280 905993 911587 1034083 1036174 6233666 6442767 39.75 70.9 2
14:29:16 2024-01-23 858920 850636 213756 209691 365150 373966 422203 414980 239215 237310 312176 316681 360403 363502 5600875 5973642 8207181 7953525 1489774 1553781 320241 283431 319402 319056 376519 368087 348590 349415 231570 231993 833537 788122 1799769 1750833 462811 456125 655126 657830 827911 810571 829973 832073 850544 865478 817967 902508 2436742 2570935 1373188 1193967 732018 723029 873301 867615 890559 902506 898190 904824 1038213 1039005 6180978 6452594 39.75 70.9 2
14:29:17 2024-01-23 861669 850034 213544 209002 364778 375291 419601 418653 238188 237310 311734 313611 358055 360402 5589739 6027529 8287527 7962627 1495853 1553781 321964 281671 319038 318092 374266 367045 347612 350441 229578 231993 825844 791506 1766530 1740764 460844 457003 655126 657752 830263 809422 825578 830180 854276 864188 811761 898970 2435164 2559415 1408822 1207587 734112 717296 867120 871963 891424 894789 893087 910224 1040392 1033622 6226870 6453055 39.75 70.9 2
14:29:18 2024-01-23 848777 850636 213024 208175 365478 372013 419820 415052 238153 237642 310378 314557 358477 360474 5608871 6020562 8304509 8000418 1526249 1553781 319535 281751 319402 316618 375390 364828 348662 348613 228901 231670 830841 797501 1758136 1733636 461498 456125 650462 659265 827911 802354 828172 836693 852890 860247 811616 904782 2434365 2544424 1375958 1203106 727856 717443 872060 867023 883042 892582 898265 904824 1024459 1028310 6224079 6452952 39.75 70.9 2
14:29:19 2024-01-23 862899 851877 212393 208166 363220 373702 419820 413669 238153 237310 310013 313319 357771 362550 5618250 6024998 8230318 7978619 1499063 1549339 319051 281707 317421 319453 373705 366526 347541 347563 229578 232679 830460 788122 1790583 1753467 462044 454546 655126 658687 825758 804784 828172 830069 849081 856501 811800 899646 2434365 2563540 1396755 1192268 729385 718971 867750 861973 884295 892619 893087 899613 1032060 1033547 6180978 6462467 39.75 70.9 2
14:29:20 2024-01-23 860945 850677 211481 208311 363220 373702 418931 414980 242493 236177 310086 313357 356988 360330 5617913 6045393 8271068 7997206 1496737 1553781 320504 279960 317906 317097 375713 364536 348472 348362 228405 233583 830841 792638 1774221 1741659 458683 457020 650923 654491 827324 804702 822796 827327 848068 861491 804065 894893 2428093 2553682 1402592 1203292 731496 713219 863438 867023 884414 888915 887953 904325 1035798 1027453 6246160 6452818 39.75 70.9 2
14:29:21 2024-01-23 848749 852481 211719 207522 363787 369812 417345 414944 239431 236577 309866 314522 358236 360076 5621937 6046612 8328012 8026052 1517914 1557773 318661 280704 317276 316000 376282 362409 346389 348960 228831 231991 824306 796618 1779115 1736709 460068 456088 647634 657752 828074 797927 821110 832541 846834 853631 804862 899646 2433004 2535276 1406745 1209169 726261 711191 869622 864530 876330 894813 897989 900931 1020944 1024249 6255087 6462331 39.75 70.9 2
14:29:22 2024-01-23 855460 851877 210359 207850 363255 369848 418303 413342 238119 235050 308956 314557 357984 359787 5632711 6020750 8234987 8017965 1506588 1555557 317092 280039 314460 316618 371994 360370 347696 346447 228866 231828 827383 791097 1788123 1750833 458758 450859 651384 654955 821043 801214 820789 824170 841439 855187 808207 894019 2427443 2559905 1375183 1191379 727856 715412 861599 857803 882416 893443 886383 895610 1027185 1025967 6246160 6476466 39.75 70.9 2
14:29:23 2024-01-23 862789 850672 211357 207164 363625 372013 417382 414288 242013 235812 309720 312380 357948 358739 5642002 6076260 8290584 8007079 1499261 1553781 318088 283912 315527 315825 373102 363130 343418 347284 227220 231340 838653 788122 1798963 1738566 456151 454516 649542 651141 821080 801364 818123 820960 843899 855187 801974 888884 2420152 2543295 1396361 1199871 725786 709074 857937 861363 880469 884267 883825 901191 1029408 1024249 6255087 6485838 39.75 70.9 2
14:29:24 2024-01-23 848749 850672 211031 206554 364120 369812 414601 413381 238283 236096 309947 315942 356730 359945 5650215 6063975 8333078 8037933 1499896 1549376 317092 279499 314975 314203 373705 360443 344796 347040 227449 231340 825844 800647 1767294 1724416 454061 450895 645906 654955 821080 793282 815109 827205 842071 844995 801405 895643 2420547 2526660 1384545 1201319 721609 710261 864663 857803 871338 883533 889137 895610 1016182 1018454 6264473 6484597 39.75 70.9 2
14:29:25 2024-01-23 862169 853557 210882 207133 363003 369596 417200 413640 238389 235637 309379 311659 356873 359823 5659742 6046074 8239334 8019176 1505258 1552678 315880 283893 314018 315153 372013 360407 343418 344921 227802 230495 825844 789964 1759759 1742856 456151 450080 650002 653100 813981 794998 821114 822710 836507 847523 802580 889072 2425717 2542614 1400515 1189730 720581 709111 860103 855336 873848 883605 886383 891204 1020221 1024029 6215100 6489943 39.75 70.9 2
14:29:26 2024-01-23 865079 851130 210155 206559 363112 369812 413615 414814 238424 234653 308411 311659 356908 358163 5661103 6072597 8215884 7985524 1476933 1548203 317092 279701 312553 314203 373102 360479 342857 346482 228875 230299 824306 788122 1759183 1738566 453675 450787 645770 647283 815785 794998 815109 818634 835294 847559 797895 885019 2420547 2554320 1390131 1196462 723672 709254 857203 858290 877067 884414 882102 892803 1022319 1020875 6264493 6484597 39.75 70.9 2
14:29:28 2024-01-23 852809 850595 210262 205843 364654 369740 413399 412907 237889 235015 305562 313069 356265 357873 5658491 6108338 8299104 8021239 1497992 1552641 315148 279743 312957 314056 371994 360370 342821 345108 226675 229905 824306 799781 1750822 1723743 450629 449339 642216 649190 818717 791035 811514 823295 837694 843326 795616 887962 2420152 2527586 1361219 1202802 719124 706024 860339 855849 870812 881917 883713 890304 1008062 1015107 6301393 6480623 39.75 70.9 2
14:29:29 2024-01-23 861057 853085 209641 205493 360916 368297 414890 409585 237723 234782 306604 312187 356015 359244 5665144 6054000 8215772 8027005 1500135 1553781 314638 279743 312957 315865 369848 359249 345504 345306 226675 229227 822767 785450 1794171 1750297 453702 448275 644076 645735 810672 796454 813914 813900 833766 852920 801294 879383 2415714 2568123 1375594 1197387 724706 710261 852946 851416 875088 882099 876396 888181 1023313 1015382 6268970 6499475 39.75 70.9 2
14:29:30 2024-01-23 854568 850636 209645 205031 363112 369416 412345 409262 237024 234618 304631 311407 355765 357041 5665144 6121611 8317778 8031592 1498924 1549302 314638 279546 311604 312286 373065 361690 342821 345794 227745 229192 833966 799477 1786920 1724416 452057 449817 642138 650764 815869 789652 811677 818691 833293 843108 795455 883648 2417667 2537447 1388054 1199939 718530 706244 858425 850996 867704 874195 880503 886285 1010244 1012202 6282869 6480623 39.75 70.9 2
14:29:31 2024-01-23 861669 853089 208991 205203 359833 367485 414818 410722 237355 234256 306532 311059 355468 358163 5674523 6081896 8267614 8037933 1504154 1553744 315556 279546 310589 315421 371746 357054 342605 344602 228228 228875 833966 786638 1759633 1750972 451910 446753 642138 643649 809486 793282 813526 811740 832619 847415 797314 879532 2408754 2555562 1403884 1193967 722124 705671 852946 850781 870849 874159 875772 886285 1016430 1013402 6291857 6499286 39.75 70.9 2
14:29:32 2024-01-23 853353 851238 208982 204850 363112 368592 411983 410722 236954 234618 304131 310723 355445 356751 5683901 6127029 8334258 8054626 1494051 1555133 315681 279061 311462 314347 373065 360937 340645 345758 227584 228980 818151 798332 1803805 1729319 451958 448544 639822 648492 811823 786419 809443 816365 829448 838437 795051 882355 2418144 2561578 1385978 1194083 716487 707747 855469 846105 863392 874267 880816 880405 1007312 1009272 6310721 6509224 39.75 70.9 2
14:29:33 2024-01-23 864737 853085 208771 203970 359874 368628 414489 409563 236788 233895 304631 310587 355765 359727 5693280 6073891 8253697 8036830 1489736 1553307 313872 279169 313378 312811 369552 358167 342302 342843 228228 227970 830460 788832 1752087 1733636 448845 447009 641308 642884 810672 790474 804754 809404 832261 844517 788048 876992 2403830 2535880 1406546 1203292 718530 700021 848717 848583 865881 874325 873830 884384 1010244 1003123 6326218 6499286 39.75 70.9 2
14:29:34 2024-01-23 853349 853085 208952 208565 360381 366345 413615 410722 235529 233895 304345 311059 353599 360167 5693280 6116235 8383347 8075448 1507929 1552868 315308 277621 310553 311608 369256 356017 342255 342627 226834 228251 824591 797189 1766970 1733009 451958 444417 635783 642920 806067 784062 810634 813776 823701 836657 793360 880160 2410773 2539109 1383901 1184641 712244 705937 851130 841178 862133 874122 873171 878836 1005405 1009272 6268509 6499248 39.75 70.9 2
14:29:35 2024-01-23 857969 852819 207655 208530 358790 366345 409855 406002 236223 232816 304380 310775 353316 354339 5702961 6116349 8242757 8025658 1474896 1548448 315157 278029 311166 312153 368405 358893 339724 342843 225666 227738 832404 787138 1769682 1733636 450047 447009 638518 638167 810672 788127 802245 809441 827906 837149 786350 875669 2411275 2526660 1389583 1203292 714280 700047 851130 848583 860367 870474 877030 882360 1005405 1003086 6343651 6509224 39.75 70.9 2
14:29:36 2024-01-23 853750 853080 208417 205440 360093 367932 414208 408805 235425 233466 304511 311353 353422 357653 5702659 6124489 8296647 8071960 1500135 1549302 314051 278492 310286 311608 369848 358385 340716 342577 225666 227350 830841 787702 1769985 1742856 449256 441484 638482 640048 802640 785270 806796 804078 820720 838473 791002 870180 2405421 2553504 1389583 1190535 717744 703603 844280 842370 866495 874243 867732 879500 1013186 1007390 6305220 6527207 39.75 70.9 2
14:29:37 2024-01-23 855408 852334 207871 205214 360486 368752 413036 409563 235858 233500 302745 311059 353847 355671 5698816 6157344 8351782 8039746 1487338 1552406 315197 276098 311166 311608 366453 357878 339688 342253 225666 227773 826470 790376 1794783 1733364 447568 445747 634882 638100 808340 785733 802463 809441 826734 834261 784140 876992 2410773 2517551 1367287 1199871 710722 697076 850526 847343 856674 865555 874490 881825 1000327 1001667 6304210 6517907 39.75 70.9 2
14:29:38 2024-01-23 854568 853085 206390 205362 359586 366844 412451 405858 236223 232135 304300 311353 353997 356499 5710908 6142258 8298538 8086984 1517161 1548931 311131 276363 311606 309219 368700 357624 338699 338686 226942 225980 835529 792638 1760636 1737331 447493 442097 636234 640992 801194 781477 802463 802520 818294 836657 787488 866357 2393466 2546237 1381824 1184641 715812 702425 842171 839639 865274 872868 864549 876380 1009697 1005819 6291857 6537307 39.75 70.9 2
14:29:40 2024-01-23 862174 850636 207447 205218 356302 366408 412159 409563 234734 232100 303668 308134 352505 355707 5702762 6127029 8309361 8028062 1473780 1549339 313098 275869 309812 310016 366159 357624 337608 342566 224714 226365 824591 787845 1784979 1733009 445833 441809 632601 636243 804803 783506 799538 806431 824358 829460 780664 876338 2410773 2516816 1371440 1198228 707916 696753 849100 845674 853543 866364 870618 878836 997429 998235 6312616 6518603 39.75 70.9 2
14:29:41 2024-01-23 852405 853085 206390 204673 358215 365115 411868 404680 234769 232135 304170 310552 351941 355132 5711345 6142885 8354336 8084827 1521894 1548931 312148 274604 310910 308354 366453 356793 339724 338650 225348 226103 834405 796048 1752395 1733009 445662 438768 633049 639687 799039 780366 802245 802375 820456 835957 786296 865719 2397063 2561578 1369364 1184641 713261 700360 839737 838136 862203 865541 860099 875129 1007042 1001633 6310721 6537084 39.75 70.9 2
14:29:42 2024-01-23 860908 852476 207800 204361 355494 364151 410704 409563 233651 234069 302745 306813 352540 355132 5721416 6148071 8309361 8047312 1471837 1548931 311639 276042 309301 309758 366453 356540 336591 341807 225031 225596 832404 787204 1774958 1739768 444839 445090 634846 636442 804885 783395 797105 804017 820684 829460 780664 870180 2406598 2514184 1381102 1199871 710722 694996 845676 841750 852325 864529 867732 876959 996185 996823 6367316 6522650 39.75 70.9 2
14:29:43 2024-01-23 851199 855244 206330 204218 358174 365115 410704 403471 234689 232066 302574 309612 351414 355132 5711775 6143501 8367097 8084827 1521894 1549339 311792 274184 310945 308107 366202 355456 338450 338508 224923 225998 829644 796048 1758327 1734816 445111 439755 629250 636515 795111 774694 798970 801346 816395 829424 782955 863250 2396135 2529837 1383901 1182955 709205 697076 837082 833879 857890 865505 858830 870148 1002556 997253 6310721 6546739 39.75 70.9 2
14:29:44 2024-01-23 863405 851882 205970 204352 354428 365115 410124 405714 234046 232500 301825 307708 351169 354594 5711812 6127029 8304509 8054512 1479078 1548894 312041 274462 308212 309148 366595 356610 336992 341290 223397 225596 818341 786998 1778787 1734241 444318 441354 631259 632806 802496 779554 792821 802520 818331 826398 777124 867667 2399546 2508220 1365210 1194083 706183 690894 843880 839363 848671 856564 867732 873732 989740 991092 6311126 6527982 39.75 70.9 2
14:29:45 2024-01-23 851199 853080 205688 203784 356596 364599 410124 402833 234046 233154 300627 308676 350118 354057 5720009 6161669 8329312 8100847 1510873 1548448 308385 274639 306153 307352 365389 354453 337712 338104 224133 223512 833966 787204 1755197 1741037 444950 437772 633049 636515 793420 779257 797193 793222 813977 829424 777208 860984 2386645 2531896 1367287 1183689 708196 692433 836489 835726 853002 863919 858406 870148 995263 994007 6311126 6536676 39.75 70.9 2
14:29:46 2024-01-23 853417 851873 205688 203184 356601 364599 408317 404680 233651 232827 302152 308711 350363 351195 5739805 6197456 8372640 8075448 1495853 1547831 309936 272964 309338 306491 364663 355959 334605 338140 223976 224707 824591 796048 1744085 1720073 441803 437558 626631 636064 799196 772099 792009 800247 815781 825233 776828 864473 2392730 2515433 1367287 1187747 705391 692996 839497 832504 847242 863919 862658 865708 987604 991092 6338741 6546739 39.75 70.9 2
14:29:47 2024-01-23 860446 853085 205684 203184 352297 360907 410704 406183 233804 233011 304695 306673 350034 355561 5736261 6122630 8305022 8074598 1499856 1549302 308067 274184 305938 306852 366189 351501 334605 337630 223661 223546 823029 786073 1767600 1738566 443132 438823 630329 632806 792821 776141 794820 793258 813401 827796 777124 860828 2391030 2513503 1367287 1183798 705391 691331 834414 834506 852965 856528 855245 871502 996369 992530 6320545 6555650 39.75 70.9 2
14:29:48 2024-01-23 854036 853557 207668 203038 355922 363902 405768 404536 233873 232755 301792 308310 349316 351388 5741063 6197291 8365314 8087149 1490702 1547831 309250 272928 308357 306165 364258 354635 334569 337121 222962 224169 811997 796048 1737830 1720073 440516 437358 627466 634226 797426 769296 790283 796706 811641 820518 774920 861294 2392730 2526660 1365210 1187176 703882 691944 839497 830143 846266 861482 860099 862561 987522 988188 6355256 6555956 39.75 70.9 2
14:29:49 2024-01-23 862857 854221 207230 202932 355044 360871 410704 403152 232402 232791 302605 304895 349316 355419 5758931 6148071 8311870 8103584 1500135 1549302 307633 274411 306442 305961 365097 351501 334605 336578 222927 225214 841230 788832 1781097 1737331 442499 437893 629402 632593 791697 774842 793056 792738 810421 820518 773748 855826 2388548 2508220 1391703 1183798 703882 688884 832365 833289 853469 857102 855730 867522 993957 989744 6337869 6560814 39.75 70.9 2
14:29:50 2024-01-23 853353 853011 205045 203073 355494 363791 405912 405607 233188 232174 301261 307778 349316 350822 5754824 6208564 8359023 8084827 1493718 1549302 309971 271835 306699 306174 364011 354062 336681 336578 222883 224169 832818 790941 1746938 1728092 440443 437893 623881 628633 793383 769260 787331 799975 814013 818476 769228 860034 2386589 2501801 1374370 1188811 700484 690042 835008 832504 846676 859069 857609 865055 983471 986983 6339019 6550553 39.75 70.8 2
14:29:52 2024-01-23 858309 854294 209383 203109 354547 360726 408353 402833 232609 231487 306315 305604 348272 354594 5744731 6127029 8308450 8094206 1500929 1548931 307382 272702 305686 305464 363676 351429 336444 338787 222891 222788 823029 785450 1762685 1738566 442186 437274 627516 629051 788896 774842 794269 793300 811708 825453 772183 853759 2385763 2507850 1363133 1183726 704005 686825 830277 832037 848671 855368 852406 866325 990514 984891 6320545 6556118 39.75 70.9 2
14:29:53 2024-01-23 852136 851877 209347 202157 354144 360799 405840 402267 232574 231812 301049 307493 350029 350292 5750444 6222251 8365015 8094206 1494785 1549302 306883 270782 306122 304577 362948 351501 335732 334556 222230 223132 821466 792638 1752132 1724416 437847 436366 623097 627074 793171 768618 786050 797254 810019 818367 771159 857506 2391030 2502800 1367287 1187176 699879 688884 833822 825338 842961 855551 855891 860182 981310 984158 6343915 6556118 39.75 70.9 2
14:29:54 2024-01-23 860945 853085 206067 202471 352055 360056 408353 401031 232182 231487 306168 304930 354184 351496 5744731 6144554 8309361 8103584 1500929 1549339 306454 272512 305469 306852 362587 350826 335495 334591 221946 224652 819904 787204 1806348 1739182 440415 435859 627429 630870 790353 772463 790808 788704 807227 819415 769790 851476 2380072 2505365 1361057 1181273 700877 683879 827888 830143 848671 847550 849081 862598 989039 983463 6329964 6560814 39.75 70.8 2
14:29:55 2024-01-23 852410 852220 205489 201655 353361 360763 405518 401948 231860 231487 299878 306529 350172 349236 5754824 6212978 8365015 8084827 1490702 1548448 308103 273417 306225 306240 362876 351321 333807 337382 221897 224687 818341 794909 1743015 1723743 438177 435389 619967 628684 791136 765622 783813 793300 809471 819634 765860 855789 2383457 2518261 1358980 1182955 698883 687909 832638 824280 839487 853338 853423 857050 978462 981040 6339019 6551442 39.75 70.8 2
14:29:56 2024-01-23 860450 853085 205489 201484 352055 358629 408317 400397 231860 231254 301298 303977 349537 351460 5768310 6162071 8327141 8134770 1500097 1548894 306883 272300 305866 304914 364784 350297 333843 333551 221537 223670 842755 788832 1777991 1733636 437929 432579 626172 629079 784261 768172 787368 784106 804199 819634 765860 849016 2379255 2508220 1329601 1177880 698883 683843 825545 827168 845031 847514 847873 857526 987604 980616 6330331 6565497 39.75 70.9 2
14:29:57 2024-01-23 853622 851877 205489 201027 354543 360799 404626 401031 231630 231416 297662 304470 350029 348919 5760086 6192990 8385021 8100885 1491550 1546731 306883 270621 307030 305773 360907 351109 333807 333551 221205 223189 831231 790376 1749703 1724416 437553 434896 618246 623675 787707 763453 781584 792738 806048 811468 765097 850788 2369548 2501114 1356903 1181273 696897 684884 830277 823258 838260 852417 849645 854908 977745 973579 6340748 6551442 39.75 70.9 2
14:29:58 2024-01-23 857738 852481 204908 201343 352019 358018 405876 399800 231665 230374 300836 303061 348760 354307 5773066 6171787 8327141 8111557 1497992 1548411 308583 270937 302231 309113 360871 348433 333807 333830 220528 222067 819709 780970 1800330 1740385 437847 431848 620323 622719 783052 765892 783813 786400 807227 818476 761187 846527 2374282 2499000 1383222 1184641 699879 680410 825148 827791 841375 846934 846592 857254 981347 975775 6348802 6565497 39.75 70.8 2
14:29:59 2024-01-23 848786 852215 205196 200611 351762 359801 404981 404459 231366 230626 299733 304296 347782 352909 5765353 6186948 8388727 8107177 1496690 1546731 306196 270369 304603 305129 363754 348678 332598 336559 220123 223584 826470 789964 1790373 1724416 438325 435362 617989 628092 786430 762912 785863 790492 797821 811432 767333 849016 2381764 2506441 1367287 1168485 694008 683879 824924 820923 839487 847586 846898 853251 978462 982002 6273450 6574740 39.75 70.8 2
14:30:00 2024-01-23 863572 854258 204443 200887 351911 358955 405014 403403 232045 229981 299878 303061 349046 349805 5778816 6192679 8281385 8094206 1490627 1543516 306020 270369 302231 305129 360907 350862 332832 333830 220811 222488 818151 787137 1750546 1729319 434763 432912 622117 622755 786000 765622 778108 785961 802525 811396 761187 851476 2379502 2489780 1393336 1184641 694227 681633 829688 824717 834630 845738 850898 858309 975430 976982 6347722 6569677 39.75 70.9 2
14:30:01 2024-01-23 852298 853089 204268 200183 352046 360056 404483 399907 231114 230374 297662 304683 347710 352047 5769482 6197419 8328012 8122342 1518999 1549376 306020 269546 304603 303311 360907 348188 333337 332855 220811 222488 823029 789964 1751331 1731778 436310 430221 619884 625518 780834 764537 783813 781859 798060 816168 765700 843775 2374185 2517440 1367348 1174334 697889 681322 825111 820739 841562 850265 844558 856318 983316 977738 6348565 6574686 39.75 70.9 2
14:30:02 2024-01-23 854026 853089 204913 199735 354011 359387 403098 401322 230405 230697 297590 303519 347995 350302 5778816 6213413 8385907 8084864 1488803 1546731 306419 270539 302019 305129 359495 349012 332328 333830 219780 223741 818730 787560 1777326 1728092 435072 430150 616495 618986 783845 760680 774690 787588 801354 807103 760648 846527 2382637 2492503 1374370 1181195 692525 682117 825735 820813 835189 847533 846630 850793 972179 974903 6358221 6574876 39.75 70.9 2
14:30:04 2024-01-23 855501 852481 204299 200878 350953 355833 404021 401322 230725 228556 299419 303061 348537 350292 5778816 6197532 8337338 8131721 1516061 1546731 305160 274492 304387 302814 360907 348188 331861 332855 220193 222141 823029 789964 1759901 1729319 436000 430195 619967 625146 781388 762912 782436 781496 797803 814947 762193 844493 2378413 2516816 1362019 1175316 695907 680667 821057 820886 838260 845738 842152 852039 977745 975775 6348565 6574876 39.75 70.9 2
14:30:05 2024-01-23 855784 852481 204294 199249 352055 358593 402779 401039 230405 230535 297099 302605 347995 349805 5787067 6217556 8389003 8084827 1478851 1546731 305991 269968 302519 304129 358125 348188 331861 333830 218720 223114 816352 785450 1787355 1730416 435926 433663 616871 620714 784163 761109 778361 787428 802599 807067 758632 848411 2374834 2485848 1379747 1178670 690554 680115 825735 820923 833966 845738 844076 850719 970693 970059 6357884 6574875 39.75 70.8 2
14:30:06 2024-01-23 855428 853085 203263 200467 351416 356048 403346 401039 231045 228521 297554 302992 346842 349200 5777751 6197419 8342430 8133944 1504433 1547831 304624 274601 302697 302319 360835 350049 331538 333036 219806 222182 828057 784944 1768908 1739182 436310 431822 620886 621577 777341 763453 781510 782609 800325 811677 759710 840888 2374156 2489780 1378982 1175316 694008 677707 818423 820923 838260 838464 839756 855514 975624 970059 6334593 6574876 39.75 70.8 2
14:30:07 2024-01-23 850931 851877 203581 199526 351983 356333 402726 400473 229664 229232 296645 303942 346913 349273 5787067 6259341 8401903 8103584 1496195 1548411 305768 270431 302549 301259 359568 350693 331519 333378 220982 222346 819123 794909 1740945 1715196 433617 432435 615585 622646 783052 756776 780587 783837 791060 802383 761150 842738 2377661 2497228 1381102 1165990 689571 681084 821057 813753 832629 845738 842152 847738 969283 974287 6310721 6570173 39.75 70.8 2
14:30:08 2024-01-23 860945 853085 203555 199218 350356 358234 400942 396988 230370 229071 297518 301241 347609 348742 5786037 6197532 8291582 8102857 1477140 1546245 305360 270395 302024 302779 358629 349204 329787 333253 218497 222453 826470 783206 1776456 1731115 434799 430226 616495 618459 781942 758993 774226 782969 799191 802347 755920 844011 2371650 2471340 1383222 1179556 687612 674727 823392 817944 829054 838428 844408 848983 964376 966659 6357884 6565497 39.75 70.8 2
14:30:09 2024-01-23 855857 853085 202269 199205 351416 357007 400978 396700 230405 228521 296221 302992 345835 350302 5790299 6215454 8334182 8112776 1499063 1548857 305088 270730 300381 302107 359423 348170 331001 332554 218497 221830 813654 779964 1752394 1738566 435072 428777 616495 618076 774943 761219 774418 776672 798060 809386 753122 837191 2364912 2488014 1404164 1178670 694498 673701 816463 820341 834002 838423 837056 852659 973520 965939 6330068 6574876 39.75 70.8 2
14:30:10 2024-01-23 848477 852819 202946 198898 349260 355999 402441 400473 229630 228789 297104 304205 345274 350044 5801364 6281543 8395339 8114883 1494051 1544263 305052 269968 300820 299364 358053 349700 328755 332747 218344 221639 815216 791750 1766879 1718852 433223 428928 613843 619935 779103 756130 774653 782969 788756 801181 758925 839690 2374185 2495457 1378982 1168485 687612 677707 819856 814011 830231 843013 839756 845217 966508 971502 6306212 6579571 39.75 70.8 2
14:30:11 2024-01-23 861674 853553 202668 199457 349541 358742 402120 396808 230588 228415 296847 303423 346457 347217 5795334 6224231 8301288 8094206 1470710 1546731 304160 270539 300169 302071 358089 346877 328525 332783 218309 221138 823029 782087 1743630 1729319 432609 429058 616632 617637 780431 756776 774487 779536 796894 800018 753585 841505 2371650 2471340 1374741 1180121 686594 672713 821057 816171 825462 839016 842152 848341 962256 965220 6364502 6584254 39.75 70.8 2
14:30:12 2024-01-23 852941 855846 202102 198759 349679 357007 403868 395692 229630 228166 295704 304240 346509 349769 5787238 6215289 8342430 8122342 1507387 1546731 302279 269173 301554 299576 358114 347687 329288 330773 217818 220449 818151 783206 1775144 1733009 433223 428777 616495 618076 773845 756776 775591 774860 791024 802455 753548 833516 2362351 2480560 1372621 1171974 688591 673381 814145 816134 832629 837831 834434 849299 972549 968566 6342409 6588970 39.75 70.8 2
14:30:13 2024-01-23 850949 851877 202269 198664 350459 357513 401304 396988 228926 228166 295109 302526 345800 346664 5786037 6264383 8359061 8119381 1491587 1544535 303307 268310 301170 299329 358377 348216 327764 331507 217292 220449 820121 786859 1774799 1720073 433223 428777 609372 619560 774943 752051 774487 778396 788892 801516 755233 832296 2360671 2499000 1337741 1163503 689051 678182 814115 811629 830231 841393 832132 841942 968451 966440 6311905 6584254 39.75 70.8 2
14:30:14 2024-01-23 862626 850636 201987 199422 346607 355999 401021 397025 229278 227107 295740 301724 344796 348742 5787067 6224344 8310447 8096376 1469735 1540082 303271 269138 297284 300345 356155 346632 327799 331812 216618 220449 808381 782087 1755350 1724416 430970 428777 612024 614470 777414 755804 769425 778058 793409 799166 749252 842344 2371565 2472632 1404164 1178670 684636 673344 819955 813937 824221 837831 838523 843979 962033 960958 6359817 6565497 39.75 70.8 2
14:30:16 2024-01-23 853622 853121 201282 197974 347724 355496 401588 396322 229664 227072 295217 303068 343762 349273 5796446 6231862 8373066 8131721 1518999 1545633 303235 267486 300879 299051 356440 346632 328259 328742 218309 220154 816779 787702 1731958 1724416 431275 427566 612975 618076 773931 754468 774263 773297 788782 804266 753659 833848 2359762 2480560 1401998 1171140 687084 671179 811528 814011 829642 834252 832207 848291 969283 963821 6325685 6584254 39.75 70.8 2
14:30:17 2024-01-23 852141 851868 202277 197966 349264 356755 401021 396916 228926 227813 294766 301241 343797 346591 5796446 6250068 8401903 8115160 1491587 1544535 304196 267227 301597 299329 354304 347687 329413 329809 219423 220414 820121 791097 1761059 1721064 430702 427421 608557 614323 774943 754366 768989 777895 791131 800296 755771 838458 2376719 2497228 1370501 1169318 685125 677922 816377 805787 823382 838428 836698 837196 960178 965939 6367316 6584268 39.75 70.8 2
14:30:18 2024-01-23 862895 853085 202092 197940 346642 355263 402441 395378 233299 227618 294798 301266 345835 349273 5796446 6175889 8361134 8089477 1494973 1544535 302774 268050 297572 300660 357403 345290 330852 330259 218958 219587 821708 779332 1792004 1739182 431165 423673 610234 610856 768272 755330 769558 771461 790429 801181 745796 830216 2353966 2478801 1368380 1175316 688591 669573 810649 814011 827879 829451 830430 843979 965781 957543 6358548 6584254 39.75 70.8 2
14:30:19 2024-01-23 849454 850636 201638 197596 346607 351893 400454 396988 233193 227618 295217 301724 343726 348212 5796169 6283767 8392558 8120919 1489736 1547346 302844 267343 300102 298528 357372 345887 329070 330362 218494 219692 818534 786575 1736915 1724969 430970 427530 606184 615378 771182 750062 771661 774860 786031 799731 749819 830429 2355640 2491921 1329601 1164331 686103 672750 808354 804648 829054 836981 827995 837196 967152 961030 6311980 6574876 39.75 70.8 2
14:30:20 2024-01-23 862281 851877 201247 197927 345565 355496 399577 396988 233193 226369 295253 300845 343762 347071 5805825 6221820 8319880 8100847 1469748 1543771 304588 266968 297608 299505 353241 345778 329216 328742 218340 220414 818929 785877 1750142 1723470 428865 423854 607301 610615 771653 747427 764628 774860 788892 793513 747628 833516 2362351 2489780 1397667 1171974 683173 672750 814145 804765 821011 836648 833581 835968 957266 961616 6385014 6584254 39.75 70.8 2
14:30:21 2024-01-23 864127 853089 201010 197313 344492 355241 401588 394544 233193 227107 295253 299408 343762 349273 5815698 6188717 8343005 8115263 1495303 1546731 301396 267004 299328 298598 354634 346327 326776 326727 217141 218856 823295 783206 1760517 1724416 427038 423746 609372 610856 770087 752088 764082 768117 787775 793477 746483 832296 2358992 2471340 1380342 1175041 681229 669573 814145 811128 819847 829415 834841 842092 953843 956830 6366513 6565497 39.75 70.8 2
14:30:22 2024-01-23 850595 853085 201001 197116 347165 354726 400454 392154 230148 227567 295710 301476 346288 347536 5801364 6246667 8394339 8135833 1508747 1543439 299571 267450 299328 297244 355406 344497 325791 327786 217878 218363 819904 783206 1756888 1729319 428694 423746 608916 613564 767459 752088 769396 765910 784085 799731 745070 825503 2349707 2471340 1361224 1168608 685125 667570 806601 811128 826435 826392 825568 842092 964413 956937 6348569 6584254 39.75 70.8 2
14:30:23 2024-01-23 848712 853553 201353 197424 349218 351677 400309 396457 229611 227250 293761 300668 342555 348422 5805825 6283767 8392558 8122342 1488573 1546731 301396 266407 297572 297730 355370 345581 326667 328742 216652 218856 818534 789964 1792275 1715196 428052 423854 606441 615820 769397 750088 767084 772665 779692 795583 746399 827304 2353966 2486250 1329601 1156665 682200 671950 807190 804194 823091 834288 825568 833484 959462 959986 6336632 6593686 39.75 70.8 2
14:30:24 2024-01-23 861948 852340 200831 197621 346937 354420 399252 396916 232797 226369 295209 299512 342696 346591 5810796 6230404 8310447 8105768 1467599 1540119 300903 266630 296340 299632 352218 342523 326667 328778 216652 218328 826470 779890 1755030 1722519 427646 423890 608594 610154 772200 750446 764515 771534 787739 792324 742851 832179 2355640 2462121 1365210 1169318 678326 667607 809500 804005 819847 829754 830533 837432 955631 954622 6375413 6588930 39.75 70.8 2
14:30:25 2024-01-23 856716 850677 201046 197656 345953 353884 400454 393293 229289 226265 294989 297491 343175 348458 5806211 6207228 8356100 8122342 1490702 1540119 301150 265847 297234 300479 353884 342415 325756 325743 216652 218176 830017 777633 1774751 1733636 428255 421187 606392 608856 763554 747256 763423 765641 788063 793513 740714 825540 2346368 2473262 1412736 1179379 685125 669849 810527 807056 818197 828655 829653 837010 956169 951966 6421668 6583978 39.75 70.8 2
14:30:26 2024-01-23 851593 852407 201839 195467 344527 351893 401021 393918 228809 227144 293115 299897 342182 348175 5805825 6247576 8437216 8136300 1492458 1540119 301326 265457 297500 297802 354921 341861 325265 327220 216652 218703 820342 787702 1739184 1718852 428052 422605 603833 609022 763554 744010 765433 768080 781937 793513 747039 821986 2354500 2500410 1362019 1163280 684636 671363 802580 802483 823382 829487 821105 835088 961538 957506 6351666 6584254 39.75 70.8 2
14:30:27 2024-01-23 857282 850672 201006 196057 343493 354493 396970 393329 228330 227107 292973 298084 342696 345540 5815203 6231616 8365015 8094206 1464454 1544535 301396 265812 295507 297486 354384 342487 326667 327185 216314 218856 815505 783206 1749652 1722519 427038 423077 604512 608424 770087 744661 760945 771116 784183 793445 744358 828960 2359762 2480560 1362019 1169318 679292 671437 809500 802483 815716 829415 830533 832740 951036 954057 6348300 6593633 39.75 70.8 2
14:30:29 2024-01-23 858495 851877 200101 196667 344982 351893 399889 393293 228969 226019 293733 297806 342696 348212 5816278 6207663 8345831 8122342 1495853 1543439 300482 266220 295650 296794 352183 342451 326667 328505 216652 217685 818534 778727 1760357 1738528 428590 422641 605545 608189 761210 749307 764402 764987 784256 793477 738475 823050 2351379 2477043 1380342 1175316 683136 665141 804899 802483 818685 826389 825605 833484 956587 949769 6395897 6584254 39.75 70.8 2
14:30:30 2024-01-23 849558 850034 200306 196057 343528 350688 396898 394508 228809 226019 292937 299652 341122 346065 5824306 6320733 8392558 8106877 1488573 1544535 299571 264926 297212 297520 355853 342235 326291 325707 216652 217545 815360 789964 1754690 1716165 426431 422482 604157 609920 765760 745155 764553 768080 777519 791205 742888 825623 2346368 2478801 1374741 1153376 677362 667134 802617 799003 818685 829681 821105 830332 953880 954694 6301707 6584109 39.75 70.8 2
14:30:31 2024-01-23 860446 850672 199709 196671 344982 351821 396741 394544 228330 225669 293115 298084 341704 344689 5811056 6244832 8318687 8100770 1469748 1541850 301255 265041 295359 297311 353811 342235 324794 328041 216347 218328 818929 783206 1750693 1722760 425826 420559 602552 606063 765723 742650 756324 766994 780866 790647 740714 824294 2349707 2480560 1357779 1167653 677362 667134 806030 797835 814136 826392 825605 829741 948738 946574 6372192 6584254 39.75 70.8 2
14:30:32 2024-01-23 860450 851882 199683 195472 343042 351496 399252 391533 228809 225477 298031 296285 341634 346591 5811056 6185161 8348177 8118314 1495303 1542871 298594 264186 295435 295415 351893 342199 324794 326690 216652 216974 823295 780970 1749568 1728092 424017 418647 605254 605376 762982 745065 756250 760582 781970 791205 741006 824917 2349707 2462121 1392819 1175041 677362 661751 807209 804194 811751 820509 826855 833521 948738 948427 6404768 6579558 39.75 70.8 2
14:30:33 2024-01-23 851199 851616 200302 195276 343489 351254 399252 391843 228135 226019 297819 298989 340864 346627 5825184 6242014 8440592 8131721 1512338 1540119 299289 264115 297117 296569 354221 341380 326667 324816 216652 216974 807404 787204 1732983 1720073 424619 419660 602127 608856 758020 741869 760782 760662 775213 792810 740421 822834 2346368 2488014 1390009 1162675 680259 664634 802617 800210 817525 825223 821105 830370 953843 952717 6348802 6584254 39.75 70.8 2
14:30:34 2024-01-23 855246 851877 199674 199143 347123 350688 395360 392154 228368 225775 294392 299686 342751 342411 5820228 6320964 8407894 8124263 1486447 1540119 300723 264186 295650 299926 354921 341861 323880 327468 216043 217312 812186 787702 1807256 1715196 425826 421187 601203 608598 763013 738617 762986 765641 775213 791021 742325 818631 2343035 2486250 1359899 1156665 679292 665647 798041 795506 818685 824614 815716 826683 956587 951698 6358221 6593598 39.75 70.8 2
14:30:35 2024-01-23 863405 852946 199509 197702 344765 351713 396124 394439 227483 226265 293900 299441 341529 342447 5820428 6231250 8395918 8094206 1464454 1539659 300447 263342 295199 295675 351609 341380 324794 324273 216043 216974 815360 785317 1736455 1715196 424017 418683 599806 604733 763013 738022 755836 765296 779724 784500 740714 822465 2349707 2480560 1353538 1163503 675264 665684 804899 794674 810640 827557 823151 824847 945480 946574 6364783 6598400 39.75 70.8 2
14:30:36 2024-01-23 862853 852371 198949 195160 342934 351821 395638 391936 228295 224937 293853 297909 341360 342375 5820228 6208564 8358563 8122342 1490702 1540082 299978 263710 295363 296785 351573 339799 324830 324816 215891 216231 820121 778254 1770635 1729319 424619 419660 601858 601776 758153 738252 755104 758475 779692 790647 736994 820455 2343035 2467837 1376010 1174479 678809 663220 802473 801346 809491 823036 825726 830109 948356 945531 6422846 6583978 39.75 70.8 2
14:30:37 2024-01-23 849095 851877 199670 196594 345470 349313 395082 391106 228295 224833 293426 298780 339592 342483 5811056 6241260 8400975 8131721 1510345 1540082 298629 262537 295092 296166 351857 340277 324830 324816 216043 216532 818730 787138 1743354 1718852 423416 419068 600355 607131 756540 736059 757936 756794 770663 791205 740139 817430 2337095 2478801 1366263 1162413 677678 663543 799917 800063 815836 820784 816422 830183 954141 948390 6355256 6584254 39.75 70.8 2
14:30:38 2024-01-23 852141 850489 199292 199143 344982 347492 394141 392118 227588 224716 296694 297598 344965 345540 5815203 6261815 8383965 8112701 1486241 1539659 300511 263573 293886 296166 351893 339286 323880 324535 215133 216266 823567 783206 1737220 1715196 424619 420406 597536 604770 756913 736916 759590 764306 772916 784536 741280 816244 2345122 2481892 1359899 1156665 677678 666050 797351 795519 811828 820437 817569 829274 953770 947014 6351173 6579558 39.75 70.8 2
14:30:39 2024-01-23 853617 850672 198742 198448 344982 349067 394177 390948 227588 224751 297114 298536 339320 341893 5816278 6294513 8402615 8131721 1485514 1540082 297760 263307 295489 295749 351609 341068 322934 324852 215113 215965 813773 789248 1748058 1705976 422217 419079 599769 607561 764106 737889 755389 765641 773840 784329 737967 817825 2339695 2471340 1393336 1150100 673821 664088 798041 794954 815139 820545 815728 825508 950363 948427 6321659 6598302 39.75 70.8 2
14:30:40 2024-01-23 859835 851882 198435 195433 342988 349630 394526 392118 227050 224277 297609 297077 340338 342483 5824582 6231523 8318687 8107177 1462405 1539659 300402 263307 293026 297153 351609 339250 323652 323820 214156 216266 821955 781651 1765322 1724262 423762 421446 599585 603052 762362 740065 752133 762206 777483 782115 736999 820455 2350436 2471340 1380342 1162675 674783 663428 801479 793263 807200 820545 821105 822801 939197 945677 6386478 6584254 39.75 70.8 2
14:30:42 2024-01-23 861559 850672 198742 198828 343042 350688 394141 390278 227623 224243 292182 296250 339626 341340 5829800 6213930 8373979 8122342 1490702 1540119 296789 262537 293438 297527 349451 341473 324577 324047 215328 215492 815360 780450 1753708 1732347 423598 417667 599659 602196 756504 737972 754819 756421 777409 784391 733720 818616 2343753 2462121 1369513 1173643 675746 660405 799739 796596 809454 818467 819928 826646 944639 941972 6421630 6588970 39.75 70.8 2
14:30:43 2024-01-23 851547 851877 199019 198970 343006 349031 394419 387650 227359 224903 291696 297113 341066 342339 5824582 6251046 8361134 8139892 1515487 1544617 297624 263570 293636 293970 351713 341473 323400 324154 214882 214858 813773 778727 1744070 1725491 423269 418772 601131 605410 754756 742130 758851 756421 772297 784391 731590 813488 2334180 2452901 1376010 1161811 674034 656495 793397 796633 811791 816123 815099 825434 946685 939311 6367640 6584268 39.75 70.8 2
14:30:44 2024-01-23 847472 849737 197776 195498 342451 347980 395602 392221 226113 224903 292145 296215 341066 342339 5815203 6246085 8430536 8140587 1509529 1537930 297870 262030 293850 294363 350759 338191 322086 323543 215400 214675 816947 783206 1753059 1721809 421845 418180 599806 604409 756447 738059 755300 754278 771649 783215 733683 814068 2334454 2452901 1376010 1159966 674034 656531 793397 797234 811791 811496 813241 827271 949411 941306 6330143 6584268 39.75 70.8 2
14:30:45 2024-01-23 847801 849396 197767 198713 342446 346933 395046 392490 226849 224555 292145 297495 341066 345260 5825184 6247605 8455320 8124327 1506042 1544546 299373 261995 293605 294363 350759 340842 323592 322849 215435 214927 813773 787138 1728559 1716602 421510 417259 598809 604733 753826 736916 753315 754672 770556 784391 735876 814068 2337095 2462121 1376010 1159140 673821 659434 795088 796069 811791 811496 811779 825471 948738 941972 6343915 6584268 39.75 70.8 2
14:30:46 2024-01-23 848712 849997 197806 195905 343001 346898 392928 390912 226656 223585 292104 296006 340336 344969 5838815 6262123 8420594 8131721 1489774 1540082 297762 262030 292884 294042 351857 340024 323615 324816 214049 214962 817118 783206 1730702 1715196 423416 417885 595955 603164 753683 733901 759890 756758 770556 783215 735973 811714 2335434 2478801 1378176 1153376 673821 662280 792235 790979 809491 818593 814096 823388 947394 937525 6348569 6593660 39.75 70.8 2
14:30:47 2024-01-23 856468 850672 198841 195316 342717 350339 393145 391826 226359 223482 291793 297915 339655 342230 5824582 6294149 8390188 8130115 1486447 1539847 297870 261629 293331 292984 350759 339214 320613 324816 214049 214893 823891 787209 1736773 1709613 419651 419068 595277 603518 756540 735600 751138 758401 766097 781011 733683 811439 2334454 2467837 1374741 1151081 671903 660405 792235 788631 810640 820919 810624 821007 948738 942865 6353341 6602511 39.75 70.8 2
14:30:48 2024-01-23 856468 851130 198737 195321 342789 349842 393849 392140 226428 223516 291939 297915 340072 343977 5822879 6267192 8365015 8124275 1486447 1538681 297870 261629 292616 294405 351290 338191 320388 324816 213899 214893 818730 781088 1757963 1710827 421510 418476 595534 601740 755431 733876 754761 756758 767724 781011 734852 811439 2332794 2471340 1355659 1151081 671903 660405 791113 788704 807163 818593 811779 821007 948922 941753 6361369 6583820 39.75 70.9 2
14:30:49 2024-01-23 849450 848159 197428 195489 343006 347619 396382 392213 226078 223516 291248 295320 340108 342303 5829524 6257771 8402615 8131444 1487338 1539659 299664 260865 291851 293914 349702 338582 322633 323794 213713 214927 825483 785450 1732224 1715196 421175 414732 594691 600729 750933 732677 753650 755860 768304 782077 733720 809057 2331135 2480560 1357682 1151081 673821 660405 793147 793012 810596 818067 810475 824488 944529 941160 6339194 6573789 39.75 70.8 2
14:30:50 2024-01-23 849450 849360 197428 195215 341933 346700 396590 391382 226113 223516 291248 294840 340108 342483 5824582 6258575 8420594 8131444 1483068 1539385 297870 261447 291993 293431 349139 339062 322862 322849 213378 214893 815757 784944 1755162 1715196 422107 414804 593011 601452 751467 731298 754761 756421 768304 782668 734760 806685 2331135 2480959 1365182 1154809 673821 660259 790892 790235 809481 815941 809211 822178 943265 939311 6343651 6593633 39.75 70.8 2
14:30:51 2024-01-23 853622 849396 197737 194401 342970 347865 391754 391936 226113 223516 291248 296659 339834 342267 5824582 6266280 8365053 8130355 1486447 1537472 295892 260900 291548 292735 350230 338822 320388 323830 212710 214560 812280 783206 1730291 1714924 421845 414804 593011 599461 750933 730781 753687 755626 769529 783039 736633 809323 2331786 2476149 1370689 1157690 673821 658428 792235 792139 808917 811315 808784 823388 944639 939311 6348802 6593633 39.75 70.9 2
14:30:52 2024-01-23 848754 848159 197119 195220 341620 345334 391479 391382 226147 223516 291284 296242 339083 345599 5833961 6256492 8376979 8122342 1483030 1538565 295892 260865 297132 292254 349666 337188 320874 323830 213193 214709 802663 783206 1762347 1714924 420245 414552 595648 602085 753683 731854 753501 756421 765951 779728 734017 808131 2332794 2478801 1356519 1156665 671903 659434 789992 788704 808293 811158 808209 821044 941894 939311 6330031 6584254 39.75 70.9 2
14:30:53 2024-01-23 852141 848159 196538 194401 342415 346883 390895 391382 225414 223482 290354 294840 339083 342217 5824582 6248445 8404772 8122342 1486447 1539659 295892 260865 296675 292254 348648 337977 320649 322037 213129 216625 813893 785490 1728168 1715697 420397 413350 593529 599267 748581 730815 751435 754278 765519 782115 735024 806884 2331135 2473533 1356519 1156665 671903 657962 789992 788704 806555 809908 807023 821007 939197 936586 6330068 6584254 39.75 70.8 2
14:30:55 2024-01-23 848712 848159 196982 194951 341620 346883 392100 390830 225414 223326 290354 294429 339083 342375 5824582 6240462 8389003 8124590 1486668 1538565 295858 261680 293639 292664 347314 337138 320767 322442 212902 214755 810668 784944 1761132 1716165 419578 413457 592064 599995 746878 730296 750827 752106 764942 781827 733942 805775 2331135 2477043 1350022 1155842 671425 656531 791113 788704 805948 808428 806986 821007 941894 936550 6330031 6584254 39.75 70.8 2
14:30:56 2024-01-23 848712 848196 197119 194405 340864 345613 392100 390830 225031 223482 288721 294394 339118 342447 5824582 6240499 8422824 8139892 1492269 1538491 297870 261716 293504 292254 347456 338129 321586 322777 212710 214193 813893 784924 1753578 1715697 419578 412259 592064 599451 747136 728742 750331 752106 764942 782115 731536 806958 2331135 2471340 1370689 1156665 670947 656495 791113 790419 805948 810521 805840 821007 941192 935192 6334593 6584254 39.75 70.8 2
14:30:57 2024-01-23 848110 849433 196538 194951 340864 346382 392963 390830 225066 222827 288721 293950 339083 342375 5829800 6240499 8437028 8140587 1493085 1538697 297725 265508 296675 291845 348082 336711 321848 321573 213044 214227 802663 787138 1750612 1714477 419615 413493 590774 599210 749261 728742 750219 753173 764402 779909 732825 802239 2327823 2476609 1358685 1153102 670470 656568 787720 786364 806034 811094 805840 818598 939124 935889 6348324 6574876 39.75 70.8 2
14:30:58 2024-01-23 851162 848200 196512 194401 341683 346395 392472 390278 225222 222827 288685 295718 338025 342375 5826320 6259980 8406857 8112963 1492076 1535289 295616 265436 296183 292254 346933 337003 320909 320896 212525 214193 813893 785450 1745153 1713260 418986 412840 590321 595988 752061 727709 749228 752528 763825 775450 730671 806015 2327823 2471340 1368476 1154744 669993 655531 788874 788704 804890 809377 804659 820423 940865 932830 6358548 6574876 39.75 70.8 2
14:30:59 2024-01-23 845551 849774 196547 194401 339588 346664 392065 386432 224980 225470 288396 296868 338286 341542 5820228 6265424 8420853 8130405 1510873 1537472 295745 265472 296675 290657 347040 337983 319903 320410 213044 214201 820121 780450 1739866 1715196 418360 413202 593558 599636 747797 731888 745603 747201 763250 775450 724552 806015 2321850 2443681 1395032 1162675 668089 651238 787525 786364 799164 809109 810624 817397 934074 932170 6348802 6574876 39.75 70.9 2
14:31:00 2024-01-23 846230 852345 198241 194123 339585 346565 393863 387485 224927 224519 291066 294510 338904 343067 5829800 6212081 8328012 8103861 1488573 1533110 294936 264689 291230 292573 345199 335689 319939 319925 212710 213200 813773 773773 1772694 1724416 418956 410995 592100 591840 746224 730533 746511 747201 766097 775450 726168 805775 2327823 2449423 1356519 1169318 668089 653086 788874 787514 796775 809109 811779 815581 929006 932830 6359817 6593686 39.75 70.8 2
14:31:01 2024-01-23 855450 851135 198097 194018 337612 349347 391808 385581 225222 227161 288649 294581 338762 339578 5816278 6240499 8305022 8084827 1485514 1535289 294394 265472 292054 290621 346518 339062 317048 320375 212710 214051 813773 775375 1760824 1714924 415399 414440 594691 596355 751542 731604 743572 747678 766061 772479 724003 809332 2327823 2432734 1364140 1156665 662578 651238 788874 784043 796829 811194 810624 811420 930763 937393 6332929 6588455 39.75 70.8 2
14:31:02 2024-01-23 858220 850640 200241 194401 338300 347756 392203 387975 224025 227197 288685 293506 338940 341079 5824582 6240391 8383213 8084827 1459282 1534199 295410 261347 291957 293786 344957 338067 318454 320860 212079 213530 825794 780970 1773669 1712986 416580 412224 589841 593535 747833 726678 742311 753209 764942 770844 728821 809369 2332794 2458630 1363016 1155019 662578 656767 793147 783687 801855 813698 805893 811607 938053 938131 6353341 6574279 39.75 70.8 2
14:31:03 2024-01-23 857278 850034 196542 193141 340613 346737 390820 387975 224059 227197 288721 296767 338025 342440 5824582 6302551 8374639 8103688 1480058 1535289 296197 264653 291664 290798 347599 337552 317937 321835 211380 212904 815505 780970 1739931 1712986 418658 413457 589841 595419 747321 726407 744546 752069 757278 773125 728821 802389 2323048 2473868 1356519 1153980 669228 656338 786370 786236 804282 809268 804707 817397 938200 930195 6376749 6573789 39.75 70.9 2
14:31:04 2024-01-23 851593 848196 196197 193923 338846 346883 392217 385003 225222 227038 287801 296141 338025 339759 5824582 6251150 8345831 8131444 1500135 1538718 292936 264689 292082 290321 347319 337003 318419 319890 212044 213900 810458 777608 1736561 1722519 417469 411644 591773 597513 743854 730817 744018 744900 764523 777373 723039 802039 2322460 2448332 1388393 1165506 668273 652161 787525 784069 795644 807051 810587 814965 927690 929537 6358221 6574876 39.75 70.8 2
14:31:05 2024-01-23 852410 850672 199782 194401 336457 346883 392472 385581 224094 223575 288653 294646 339118 339611 5824306 6251360 8286652 8084827 1476054 1535289 293625 264912 290988 290621 345441 337516 318915 320896 211380 214051 804251 773151 1728168 1715196 416580 413493 593529 595490 750178 728632 742051 751458 765719 766256 723820 806775 2331135 2452901 1363016 1153902 664193 654477 788874 779536 796793 811668 804659 811682 928694 928583 6297594 6574876 39.75 70.8 2
14:31:06 2024-01-23 857734 847973 199818 194230 336733 346883 391088 387364 223990 222827 288098 293300 338061 339611 5829800 6276608 8401903 8094206 1477986 1537472 295709 260246 292168 290224 343405 337003 318951 319630 211345 214201 817118 786819 1724943 1707573 414773 411791 590586 596061 750474 723339 742056 747642 760849 766508 727751 806252 2325155 2452901 1355659 1144523 665892 653086 784177 780678 802608 809033 801037 813456 938200 932170 6339383 6574876 39.75 70.8 2
14:31:07 2024-01-23 851199 848159 199889 193146 337790 342915 390859 387650 223990 227233 288541 293919 338025 340237 5833961 6256073 8437178 8112701 1495857 1539659 295989 260246 292706 290621 347756 336986 320307 320932 212568 214015 805838 782099 1734127 1715697 416580 409806 590030 594961 746790 728632 749264 743992 760849 770880 720280 799921 2318550 2443681 1360851 1158314 666367 648405 784177 784043 796229 807094 806931 813808 929006 928881 6348263 6574876 39.75 70.8 2
14:31:09 2024-01-23 851199 850672 199858 194081 336773 345903 390859 385617 224094 223261 287729 292932 338571 341484 5829800 6203706 8354901 8111432 1492013 1536858 295789 261532 291084 290621 346283 337370 318277 318522 211902 213900 823567 775990 1739931 1716165 415264 410959 592064 592660 746704 730185 737810 742608 757278 766508 719189 806921 2327823 2425241 1371679 1156665 659755 647452 788305 782932 795079 807859 805877 806963 926377 932830 6329586 6574876 39.75 70.8 2
14:31:10 2024-01-23 858920 848232 199854 193617 336773 345903 391088 388011 224221 223261 288613 293755 337552 340612 5824582 6240796 8367042 8093425 1462405 1536932 295767 260836 288820 290798 343405 336527 317048 319676 211049 213165 812374 778743 1760441 1715697 414883 409806 588079 588849 744909 724621 737847 747714 761562 766508 724003 802276 2327823 2451161 1388393 1153376 661635 648713 788315 777259 794504 809377 802304 809336 930324 928511 6296786 6569758 39.75 70.9 2
14:31:11 2024-01-23 857693 848196 196607 193783 335724 346393 390224 385617 223564 227269 287760 294355 338061 339094 5824582 6291675 8402996 8103584 1481270 1536353 293966 260796 292164 288636 344403 336527 318689 319157 210719 213900 817118 784888 1740219 1696756 414222 410995 588913 596171 747321 724621 742237 746549 755815 766436 722394 801247 2318550 2455145 1376010 1145707 662578 651904 779706 777222 797995 802518 800172 811406 930044 928844 6334855 6574876 39.75 70.8 2
14:31:12 2024-01-23 846234 848232 200130 192832 336773 344928 391917 385003 223334 226878 286848 293257 336759 340354 5830752 6255454 8413007 8122342 1513038 1536858 293760 260210 291642 289000 344403 333582 318964 317000 212277 213451 818730 782646 1755027 1713260 415399 409160 589488 596355 740591 726163 743878 742668 756388 770845 719601 797723 2313682 2434461 1356519 1155842 664469 645971 780811 782932 795079 801809 804696 811420 926303 919569 6345728 6570186 39.75 70.8 2
14:31:13 2024-01-23 847509 850075 199682 193486 338539 344602 391699 386645 223818 223689 287990 291900 337646 340464 5829661 6194433 8351782 8103584 1487509 1536353 293910 260325 288631 289809 344819 335469 316978 317000 211380 213451 810599 775990 1729181 1713260 413049 411270 589429 590587 746224 727709 735646 744028 761388 766436 719601 804023 2324516 2421802 1390606 1156665 657881 646464 787450 781268 793351 808805 804088 806353 923647 930195 6339019 6579395 39.75 70.8 2
14:31:14 2024-01-23 858495 851130 196865 193036 336595 345794 390043 386596 223507 223696 287954 292932 338061 340092 5829661 6240796 8377241 8088433 1463337 1530899 296197 259992 288667 290285 344855 335505 316022 321007 210684 214094 817118 783206 1714917 1704000 413928 409160 585549 589753 746261 720348 736690 746141 758687 765951 726168 802202 2327823 2449151 1358685 1144077 658817 651238 786407 778948 797431 807094 797627 805780 930081 930195 6359817 6583989 39.75 70.8 2
14:31:15 2024-01-23 856468 848712 197864 191891 337754 345415 387957 386740 223749 223225 288120 292587 335994 339759 5833961 6293561 8353074 8107177 1479154 1534199 294152 260246 290300 289000 345476 333546 317603 318923 209991 213423 812280 779890 1726651 1710827 415399 409447 586379 594248 738425 720348 744105 746671 758392 766508 722430 793056 2315257 2461849 1381754 1147340 662578 651238 781593 779573 797871 802443 799946 811458 934294 922962 6393866 6584254 39.75 70.8 2
14:31:16 2024-01-23 848786 848684 197124 191752 336733 342915 390224 383277 223818 222698 287428 293506 335019 340612 5834671 6274374 8355177 8159976 1504433 1534199 290687 260246 288401 288054 344921 333438 318276 317000 210649 212967 828761 775990 1758002 1720073 415399 410544 590550 592210 738717 726678 742163 742902 758613 770845 716399 799958 2314209 2440216 1352188 1163006 664071 648939 787488 782513 790993 804257 801126 806945 922352 929464 6329586 6565497 39.75 70.8 2
14:31:17 2024-01-23 858500 847398 196540 192467 334715 342915 387957 385617 223299 222599 287419 292861 335019 339574 5824582 6252484 8373867 8083361 1459282 1529760 296305 259408 288523 290467 342879 333474 317603 316965 210026 212967 813893 783206 1713400 1704000 412684 410544 583895 590531 740591 719522 736137 746252 756944 764100 722394 804506 2324705 2448332 1363016 1141262 658397 649401 779373 777642 797909 802374 797751 809299 930763 927621 6339383 6584268 39.75 70.8 2
14:31:18 2024-01-23 845854 846925 196296 191896 336169 342879 391088 382632 222611 223261 285864 293059 334984 339611 5815203 6260171 8382951 8120956 1506042 1535289 292187 259444 290710 288194 343370 333402 317603 316009 211014 212371 821955 780450 1739432 1714477 413928 409964 589331 594357 738352 724584 743522 741020 758097 769681 717305 797599 2313135 2439060 1383967 1155842 662106 645264 781365 780495 790832 800287 804171 808724 922388 919497 6353341 6574875 39.75 70.9 2
14:31:19 2024-01-23 854837 848196 196433 192498 334706 345903 387849 382632 223610 222635 286741 293549 336427 337511 5824582 6267096 8307509 8084827 1481270 1530862 291467 260174 288757 288089 344638 333510 315780 318405 210319 212967 817118 775892 1752735 1713260 413175 412546 590513 590923 745916 724438 737148 741338 760091 764978 717268 801024 2318550 2446008 1359497 1151662 659755 647415 784177 774750 790846 802482 801883 805706 926303 927460 6311243 6584268 39.75 70.8 2
14:31:20 2024-01-23 857932 846925 196020 192502 334644 345344 387885 383277 223299 223261 285084 293343 336500 337548 5824582 6277886 8398542 8084827 1481270 1535289 293462 259190 291194 287853 344819 333510 315816 320784 210403 212754 813893 784944 1748480 1704411 412866 411999 586269 593780 744235 720275 739982 745084 748265 768194 722616 796499 2315856 2459876 1363016 1145707 660694 649359 776609 776475 793351 801418 794811 809299 930324 921079 6366754 6574876 39.75 70.8 2
14:31:21 2024-01-23 845035 848164 196469 191878 335653 342843 387921 381757 223299 223104 285864 293755 334984 339768 5824582 6256046 8391909 8103584 1509268 1535289 292081 258904 288378 288915 345722 332752 318051 319425 209885 212194 813893 777049 1765326 1719801 414222 409386 588913 590351 740302 725892 739982 740984 755839 770700 715348 795364 2312564 2440216 1350022 1159684 661635 645479 779706 778948 788828 800205 802454 805743 919160 923035 6353341 6556118 39.75 70.8 2
14:31:23 2024-01-23 853622 848159 196016 191891 333670 345415 386650 380954 223299 221940 285864 292692 334984 336486 5815203 6258575 8310980 8082692 1467575 1532527 292463 259848 287513 288465 344783 333257 317754 316929 209154 213415 817290 776490 1756569 1713260 411735 410254 583895 588326 743325 719412 736137 744028 756315 763934 719090 799805 2318550 2443681 1354354 1147340 656520 647452 781919 774824 793351 802374 793129 802356 930324 919497 6339383 6565497 39.75 70.9 2
14:31:24 2024-01-23 853613 845693 196020 191861 336230 341459 387921 386922 222577 222635 285900 292932 334445 338972 5815203 6246123 8433069 8135571 1489637 1533977 293874 258139 288523 287007 342879 333149 316243 315679 209991 212371 810668 783206 1720478 1710827 412392 405862 586379 592095 737017 719258 737575 737981 753287 766436 717489 794231 2305724 2430196 1381754 1153376 660694 643892 778819 777185 786524 798029 802236 806926 917172 921079 6353341 6565497 39.75 70.8 2
14:31:25 2024-01-23 851593 848159 195746 191723 334028 342879 386686 381489 222611 221905 285873 292451 335019 336450 5827818 6269123 8286262 8094206 1460316 1534746 293035 259372 286727 288597 342879 333402 315780 316009 209335 213451 819131 777608 1739031 1705976 412291 409097 583858 588326 737273 719522 735090 745084 756981 762990 719601 800070 2323502 2443681 1381754 1144077 656052 648368 780811 774824 795079 802374 793129 801898 930287 919533 6343915 6565497 39.75 70.8 2
14:31:26 2024-01-23 851199 848638 196025 191896 336195 341219 387885 384967 222577 222287 285864 292649 334737 341432 5834921 6263597 8389041 8122342 1481975 1536353 292936 258573 288486 287216 342879 331422 318051 315056 209300 212668 823845 783206 1719829 1705976 411772 405597 583111 590416 736495 718502 737186 738526 752221 766472 719601 796649 2305961 2427564 1381754 1149795 658817 642980 777161 774990 788864 797993 801312 806926 919160 919741 6325512 6565497 39.75 70.8 2
14:31:27 2024-01-23 853622 848196 195162 192324 335736 342555 387632 384424 223162 222017 285757 292550 336359 336304 5833961 6218481 8342430 8105768 1481270 1530899 290661 258609 287603 287181 342879 333438 315780 315753 209662 211827 812186 773773 1722323 1710827 409883 409964 586831 588982 741969 722426 734007 736077 755802 761780 713252 797612 2314209 2430738 1386180 1149795 656052 646464 781919 772044 786524 800287 794848 802356 926069 919497 6339019 6574623 39.75 70.8 2
14:31:28 2024-01-23 854026 848046 196571 190582 337821 341039 385348 384248 222440 221763 287650 292861 333405 340092 5824582 6279700 8364522 8094206 1480058 1530862 292088 258175 287841 291777 345343 331081 316131 316009 208682 212371 805226 779856 1728672 1705976 413049 405826 580668 588743 735973 715453 736690 736077 752221 765788 719601 791935 2309278 2451161 1346346 1145707 658817 645722 774957 778677 792788 793504 793084 802207 920965 918406 6350282 6565389 39.75 70.8 2
14:31:29 2024-01-23 846562 850530 195883 191113 334644 340667 387885 382060 222388 221466 287157 290507 333907 340092 5824582 6212260 8310447 8083010 1485514 1530386 290661 258175 287199 288716 342325 333402 315780 315021 209627 211523 810599 773495 1743333 1709613 408653 405826 585549 588582 738101 719803 730217 736934 752498 763666 711200 797686 2312564 2415681 1359899 1147340 653252 643622 779706 770368 786398 802406 797552 802174 925048 922246 6337467 6574876 39.75 70.9 2
14:31:30 2024-01-23 855857 845693 195811 191310 335918 342771 384914 382060 222611 221657 285423 293343 334653 337511 5818706 6293561 8355988 8094206 1478876 1529739 292088 258175 286723 291366 345417 330384 315780 315973 208321 212371 818929 779856 1730199 1705976 413013 405826 580423 588743 735973 715453 735610 736077 752221 764136 718581 789573 2309278 2452901 1354368 1144077 660281 643708 775601 779238 791898 797848 796528 806945 916989 919091 6311943 6565483 39.75 70.8 2
14:31:31 2024-01-23 846271 848159 195011 191652 334028 340416 387849 380954 222268 221905 284991 289795 334948 337548 5820428 6185161 8336486 8084827 1486410 1529797 290546 258211 286759 287216 341567 332392 315816 315802 209662 211706 817118 773773 1724466 1715196 408077 405790 585549 585817 736796 718242 730736 735890 754166 763934 713229 796516 2316986 2415681 1390606 1152256 653252 644769 780482 771062 786361 800018 793120 801214 920965 922816 6325474 6574623 39.75 70.8 2
14:31:32 2024-01-23 853417 845095 196020 190316 334715 341495 387175 382937 222234 221749 284755 292897 332940 339094 5816278 6302551 8346663 8084827 1477911 1529504 290652 257777 286723 291741 344855 330080 315780 315973 208031 212371 815651 779856 1738951 1705976 412355 408231 580423 588743 737577 716705 736400 742278 750900 763753 717378 790311 2303809 2455858 1345691 1141986 658817 644531 772725 773725 791972 793290 790799 802244 923647 916454 6367640 6555626 39.75 70.8 2
14:31:33 2024-01-23 847472 848200 195887 190484 334167 340667 385563 380919 222611 220524 284555 290873 332940 338577 5820152 6224231 8308450 8094206 1481270 1530899 290793 258645 284973 291822 342879 330348 315636 315802 208647 211523 812280 770464 1744114 1723743 412428 405538 584679 587008 734939 721056 733859 736824 756499 766097 714429 792548 2309278 2425241 1359624 1159140 655776 640707 779706 774274 786250 799721 796345 797087 917172 922382 6268969 6560814 39.75 70.8 2
14:31:34 2024-01-23 854377 847560 194818 191287 334028 341735 385527 382060 221209 221940 284555 289075 334679 336998 5811056 6222251 8358563 8066070 1455129 1528213 292533 256769 285927 291366 340811 333583 314892 315658 208321 211424 809055 782099 1749673 1699567 409365 405682 579683 585088 738064 714350 730699 738248 751688 757423 717231 797030 2309278 2431009 1372902 1136395 651395 643892 772178 768661 791103 793504 792564 802393 921001 910520 6330331 6556118 39.75 70.8 2
14:31:35 2024-01-23 841953 845059 195334 190351 334024 340703 386070 381214 222616 221594 283957 291155 332940 337548 5815203 6238224 8352290 8112963 1505258 1530936 291457 257777 286593 287427 342663 333198 315744 315802 208972 211382 812280 772482 1736346 1720584 411998 405754 584146 586136 732956 721495 734978 735890 750790 761881 710381 790023 2307637 2427564 1347857 1156665 656520 641952 778266 774824 783813 793468 793084 798593 914505 921079 6306212 6551442 39.75 70.8 2
14:31:36 2024-01-23 857879 847556 194822 190686 334028 341219 385491 383241 221243 221050 285026 289075 333440 336760 5816278 6231523 8343717 8073486 1471837 1534164 291982 256663 287495 288418 341111 332212 314748 317589 208507 211129 810668 783206 1720320 1696306 409737 408195 581366 589579 738101 716865 735090 738562 747214 761129 714335 788451 2300005 2449151 1352188 1139637 656989 639929 773394 772629 788864 792243 789675 802207 923647 910484 6385018 6560814 39.75 70.8 2
14:31:38 2024-01-23 846681 847569 195303 190484 334028 340703 385527 381214 222611 221248 284328 292451 332940 337548 5816847 6228872 8352712 8100847 1486577 1533618 290652 257419 284902 291705 341567 330348 315119 315586 208612 210974 811675 775490 1724431 1716165 410825 404541 582983 583095 733890 716976 728590 733771 751927 763395 711164 793101 2309278 2416021 1379541 1150063 650932 640218 776609 769241 783019 799157 793084 799431 918509 919472 6329964 6560814 39.75 70.9 2
14:31:39 2024-01-23 855198 846312 194853 190647 334028 341735 384337 382833 221891 221248 283325 292226 333405 333541 5815203 6293561 8377133 8092459 1477042 1529299 290758 257528 286320 287297 342879 328817 314892 315559 207892 211706 815651 780970 1729588 1705976 411153 405147 579719 587426 732814 711305 735090 736934 747205 763177 715421 785544 2300005 2443681 1374171 1142451 656052 640218 770717 774824 786847 792837 792564 802356 911849 913253 6329964 6546777 39.75 70.8 2
14:31:40 2024-01-23 846234 847560 194203 190686 333748 340153 386378 381214 221891 220594 284361 289223 334688 337220 5821014 6249695 8323726 8075448 1485235 1529299 289875 256878 285200 287203 339938 331386 313136 315802 208501 210350 810599 771565 1747416 1705976 407913 404577 583034 583681 735973 717993 727860 732695 751003 757350 710381 795046 2305998 2406801 1368380 1147340 651395 642070 777161 765296 783813 793432 789601 796722 920241 918369 6339123 6565497 39.75 70.8 2
14:31:41 2024-01-23 853353 846308 194994 189381 335918 341374 383188 384424 221652 220277 286292 290978 332497 337366 5820228 6302551 8353177 8094206 1478200 1529739 290652 256518 285775 287422 342843 331128 315557 314554 207348 211488 822462 780970 1724408 1706424 409231 403261 579309 586100 729601 711196 731812 733734 746699 763934 713288 787220 2300005 2425241 1377328 1143226 653252 637775 770501 773725 785840 792207 793129 801785 911726 913900 6339019 6550743 39.75 70.8 2
14:31:42 2024-01-23 851593 848657 194843 190408 333193 341591 386206 381643 222097 220348 284529 291049 333731 333289 5814118 6233152 8251092 8056691 1466595 1530386 289840 257742 284502 287701 341531 329386 314339 315802 207278 211340 818929 773773 1733913 1705976 409074 405826 580954 581769 737137 715875 728037 737981 751537 755112 709084 792737 2309278 2440216 1377328 1144077 652323 643892 774957 768080 787638 793468 783901 797398 920928 915707 6341675 6574821 39.75 70.8 2
14:31:43 2024-01-23 846748 848110 194062 190473 333848 339460 386506 381928 220987 221523 283651 289716 335631 336962 5815203 6269505 8388966 8094206 1498826 1530386 290519 256554 286248 287207 341807 331376 313971 315550 208321 209693 810599 777658 1720416 1710827 408963 405111 582138 587003 732814 716976 735166 729578 747168 757459 709337 785507 2300005 2421802 1345691 1150063 654650 640218 774497 773725 780802 791056 794259 797454 915004 916993 6346953 6555956 39.75 70.8 2
14:31:44 2024-01-23 858495 847859 194203 190316 334019 340117 385532 384188 222337 220299 284307 290236 333978 336340 5824582 6249276 8280414 8054678 1455129 1530386 290582 256554 284466 291223 339710 329421 313136 315802 209848 210350 818929 780970 1717047 1700373 408203 404541 578079 581806 735451 710155 727860 736663 747865 755112 713252 792171 2309278 2432285 1379541 1134778 649545 640128 771159 767633 788599 795611 788367 799659 921044 911780 6339019 6555650 39.75 70.8 2
14:31:45 2024-01-23 846485 847513 194167 189450 334028 339639 384735 378997 221243 220930 283334 290908 332370 336450 5814118 6246198 8334371 8105768 1500097 1530386 288085 257020 285022 286803 342602 328817 313971 315580 207961 210433 812280 770383 1738411 1715196 409231 403296 580542 582849 728588 717484 728590 731586 751003 761780 708332 787257 2300005 2424732 1357411 1151081 651321 638312 775563 769966 781584 793252 793017 792919 914469 917037 6277983 6556118 39.75 70.9 2
14:31:46 2024-01-23 856054 845118 193590 190021 332710 340667 382847 381214 221140 220559 284526 289355 332637 333397 5805825 6268248 8355988 8066070 1479154 1530862 289875 255407 286284 286396 339746 329386 312032 315580 207313 210350 808450 781570 1702579 1696756 408203 405754 579719 586392 735451 711269 728627 735982 744106 756872 712216 786947 2302169 2444269 1381754 1138390 654184 641923 772294 770332 785840 788965 784697 799852 915764 910369 6394018 6556118 39.75 70.9 2
14:31:47 2024-01-23 847200 845697 194238 189420 334028 338104 384032 381214 221174 219118 284085 290859 330946 337511 5824582 6229795 8310523 8091012 1481270 1530862 289400 256159 284493 287427 338722 328817 314892 313780 207816 210168 810668 776047 1721637 1705976 406179 402092 581366 583566 734562 716385 726564 732355 747719 758906 707646 791749 2303809 2406801 1347177 1144077 648622 641952 774459 765604 781085 792207 788516 795107 919812 910556 6329586 6556118 39.75 70.9 2
14:31:48 2024-01-23 853622 846317 194203 189416 334019 339639 382007 382292 221174 220524 283219 290837 333676 335938 5815203 6311943 8364522 8075448 1477042 1528213 289875 255407 284582 285485 341483 328817 312982 315802 207134 210350 804218 776490 1740765 1702360 410825 406004 578042 584508 732760 710303 731627 735706 746528 757350 710895 783738 2300005 2448890 1370689 1138014 653252 640128 771347 771497 785490 788965 787358 797654 911776 911963 6320154 6542070 39.75 70.9 2
14:31:49 2024-01-23 845967 848191 193865 190017 334028 337559 384914 381214 221174 220489 284085 287465 332370 337242 5815203 6194433 8286960 8063999 1482134 1530386 288996 256194 284032 286651 338175 332143 312696 314590 209848 209741 807425 772042 1717418 1709794 407045 404967 582192 584508 734930 715453 725791 731668 749751 754808 706180 790734 2304917 2418370 1366260 1147796 649545 641161 774490 764518 781910 793290 785572 794765 919160 910484 6325063 6556118 39.75 70.8 2
14:31:50 2024-01-23 853016 846308 194203 188795 333987 338306 381703 382292 220834 219837 282985 290236 330911 336486 5806636 6293159 8345831 8075448 1477042 1529760 289480 256521 284488 285272 342458 330338 313028 315694 207638 210175 804218 778216 1737006 1704000 409074 404505 577633 586173 729564 710619 730217 734820 742576 755148 711895 783342 2300005 2443681 1375115 1136395 652977 640181 769007 770332 785840 784527 783629 795279 911812 910638 6329586 6542070 39.75 70.9 2
14:31:51 2024-01-23 846234 846925 194032 189420 333486 337287 383223 378745 220800 219837 283886 287604 330946 336962 5815203 6189286 8298576 8077483 1480287 1528102 288820 256232 283890 286222 338579 330205 311742 314554 207313 209004 807425 770936 1719429 1705976 405907 403296 580542 583677 732814 713320 725747 729482 746736 754844 705680 790734 2300005 2407433 1370689 1144077 649545 640671 772725 764518 781356 791056 783864 793031 919160 914546 6325063 6546739 39.75 70.8 2
14:31:52 2024-01-23 852410 845429 194242 188830 334024 337523 382007 382292 222505 219837 282937 289973 330876 337548 5811056 6233455 8406241 8083992 1486447 1532527 290484 254980 284032 285659 339710 331202 313791 312897 209404 209658 805830 780450 1753602 1705212 407913 401511 579309 583644 728881 711232 728553 728343 741672 757386 708332 783775 2288849 2414307 1370689 1150063 652787 636425 772725 768761 776796 791196 788516 795481 910618 910448 6320154 6546739 39.75 70.9 2
14:31:54 2024-01-23 860446 845661 193555 189420 332476 338579 382042 382292 220987 219154 283643 288881 331906 333541 5823633 6248015 8356002 8066070 1455092 1533655 290758 255372 283174 287001 338722 331709 312619 314014 206990 209413 805830 778188 1716988 1696756 406179 402694 576000 581196 731705 709295 724759 734848 745645 752353 710086 789573 2304917 2430738 1375115 1133971 647610 638336 767841 764518 785840 792315 783864 793024 919160 911318 6316413 6542070 39.75 70.9 2
14:31:55 2024-01-23 843150 846312 193555 189420 332972 338341 384302 378997 220834 220559 284934 289514 333978 335211 5821333 6248692 8328410 8103584 1504433 1532564 287177 255443 284134 285485 340811 328320 312946 313921 206990 209658 815505 770383 1733120 1715196 408493 401774 579719 581196 727810 714368 726453 728343 746772 757350 703649 785452 2300005 2423521 1368476 1153376 652323 635454 773822 770332 779697 788761 788516 791902 908041 910254 6287361 6537361 39.75 70.9 2
14:31:56 2024-01-23 855784 845656 192944 189420 331973 340648 384369 382074 222038 219697 283112 289132 333743 333289 5820228 6222251 8328012 8045400 1457204 1528213 290316 254553 283201 285650 337665 328852 311997 314435 206093 209658 820567 780970 1736660 1691134 405603 402092 576407 584470 731741 708290 725791 729482 740586 753711 710381 783799 2298371 2425241 1356519 1128689 647610 638299 764045 765061 781638 788965 783803 796484 915801 901542 6366754 6555650 39.75 70.9 2
14:31:57 2024-01-23 846681 847407 194026 189116 333613 339203 385259 378889 221072 218603 284673 289320 332859 335938 5820228 6237761 8308450 8084827 1497115 1529299 286811 256159 282932 285485 339150 329207 312104 313921 206702 209658 794728 769365 1748407 1715196 408493 400857 577633 579549 728609 711269 726824 728761 747865 757386 707021 783206 2300005 2416021 1361837 1147340 646687 634698 768866 765604 775113 790500 788590 790776 910618 913900 6290034 6555956 39.75 70.9 2
14:31:58 2024-01-23 855784 846312 192465 189317 329791 338068 383356 378997 219816 220524 284325 288128 331604 333203 5810796 6250450 8338745 8066070 1474934 1528213 288522 254945 284702 284180 338175 330154 310833 314435 207638 209039 817290 780450 1748304 1696484 406179 403013 576407 582647 729564 708793 725901 731586 740915 753779 708332 782623 2293993 2436758 1345691 1134260 650932 638336 767355 765604 781910 786432 783579 796279 911590 907972 6327980 6537361 39.75 70.8 2
14:31:59 2024-01-23 843750 845729 192944 189213 332292 336471 382847 378997 220494 219495 283979 287064 330911 336998 5810780 6203249 8286690 8075448 1481270 1530899 288120 255337 283445 286485 337157 328320 311747 312968 207313 209039 810668 776989 1724617 1706840 405028 400893 579309 581196 729601 711232 721527 727728 742879 753779 702121 787294 2300005 2404022 1357779 1142451 647610 640128 772844 763296 779364 790529 787162 789990 915802 911780 6321025 6546126 39.75 70.9 2
14:32:00 2024-01-23 850837 845113 193380 188233 333848 336271 380901 381214 219850 219802 282457 287604 329920 336998 5805825 6253725 8346663 8066070 1477042 1529299 289040 255158 283201 285085 340224 328473 313017 313635 207638 209986 819131 778216 1716815 1701581 408220 401428 574779 581196 726264 706286 726527 727314 743053 756970 710381 781510 2298228 2418112 1341360 1141262 650390 634877 767878 767781 777115 786542 788516 794489 906445 909316 6348565 6542070 39.75 70.9 2
14:32:01 2024-01-23 854822 847932 192814 188825 331435 337559 382274 378997 220494 218930 281530 287569 330911 333505 5811056 6231616 8253409 8054626 1455092 1526043 289031 254553 282302 285557 336684 330140 311523 313444 207602 209512 823845 776525 1727776 1696756 405891 400857 573084 579549 728881 706286 721527 733050 745015 752425 709582 788220 2301965 2423959 1354354 1131104 647610 636388 763531 762894 779697 788773 781389 792987 910488 901470 6395897 6536676 39.75 70.9 2
14:32:02 2024-01-23 845403 845713 193590 188494 333016 336542 381436 378997 220834 218402 287358 288268 330415 335464 5816278 6210805 8281385 8084827 1481270 1528213 288977 255158 281407 285192 338722 328473 312032 312055 207638 208823 810668 768179 1742143 1715196 407334 399662 576635 578435 726340 712248 725089 727654 747279 756388 706160 783589 2300005 2414036 1357411 1145707 647148 634249 767355 763435 774948 790978 787358 788418 909136 911963 6264945 6542070 39.75 70.8 2
14:32:03 2024-01-23 853617 845717 191765 188963 329898 338068 382814 378997 219816 220180 286842 287334 330841 332387 5811056 6227209 8358563 8056691 1472792 1528213 288487 253772 283833 284698 336649 328355 310144 313004 207638 208678 817290 782692 1726130 1695099 406971 402268 574633 583263 728844 707678 727786 732392 738749 752184 706290 779141 2296589 2441918 1382434 1138014 651321 634698 763531 767236 779697 784455 782715 795481 904687 905200 6311520 6527477 39.75 70.8 2
14:32:04 2024-01-23 848749 845708 191765 189386 329391 338377 381436 377486 220155 218778 287285 287465 331648 331884 5805674 6235539 8255838 8056691 1469468 1528213 291736 255372 281698 284614 337926 329650 311975 314626 207638 208899 817290 769831 1719249 1706424 406179 401949 578042 579549 729637 708615 723692 732876 744978 748373 703649 783946 2304317 2427564 1368476 1138014 645765 637398 767370 762317 781547 790638 779243 790739 911849 907996 6311520 6542070 39.75 70.8 2
14:32:05 2024-01-23 845282 845713 192640 188778 330969 337767 383188 378997 223887 219649 287045 287604 330911 333469 5806912 6249677 8385907 8088433 1481270 1529797 289304 254698 285352 284472 337559 329774 311925 311841 208813 209372 815651 779849 1733412 1704000 405891 401145 578279 582849 724685 708290 726824 726549 738749 753978 704073 780287 2289589 2411932 1366263 1148203 649545 635599 768450 765604 773812 787620 783827 787187 902696 911245 6269090 6536676 39.75 70.9 2
14:32:06 2024-01-23 853349 845113 192301 189351 329925 337523 383085 378889 219782 220299 283029 287299 330876 332351 5796446 6249677 8345831 8077749 1479228 1530349 288224 254412 284288 283498 337488 330374 310002 313665 207638 208969 815651 779849 1769015 1695424 407045 400857 575407 581196 726779 706249 727342 729104 742527 753779 706217 777408 2293993 2439650 1366263 1134778 651321 636502 764615 765604 779660 782068 783371 793031 906646 905405 6310721 6499286 39.75 70.8 2
14:32:07 2024-01-23 846643 846308 191998 188795 329862 337767 382543 377751 220209 218778 283066 285866 330876 333361 5804726 6184677 8286224 8046263 1479262 1528213 288716 254162 281685 284144 339611 330301 309064 312897 207638 208318 801076 768729 1721637 1704000 405315 401774 577224 579139 729012 710303 721490 728761 742833 747774 699993 782585 2297259 2423521 1368476 1141262 645765 638238 769007 761201 778917 788929 778615 788038 911812 906678 6310721 6532577 39.75 70.8 2
14:32:09 2024-01-23 849160 845113 192301 188203 331937 336813 382814 379033 224130 219262 283978 287099 331636 336176 5807374 6244732 8394300 8077592 1501411 1530386 287142 253772 283267 283278 340092 329024 310797 311983 207638 207818 812186 773151 1709494 1705976 405891 401428 577633 581196 724722 710303 726824 723504 740915 754311 701161 776856 2287960 2415749 1355198 1150614 647610 632902 770063 764518 774948 784491 786040 786033 903764 909316 6259083 6518603 39.75 70.8 2
14:32:10 2024-01-23 852410 846317 191695 188756 329894 336507 383085 378997 223711 219083 283831 286403 332931 335205 5801364 6233779 8336486 8045766 1457135 1529299 288926 253737 281442 284614 336342 329907 310109 312019 207492 208318 804218 777608 1719597 1692335 403845 401428 571322 579139 728881 703146 719333 727728 738421 747774 707255 783738 2293993 2421171 1352188 1127083 644845 636050 761370 762857 775113 782032 779206 793031 911911 903855 6330068 6536852 39.75 70.8 2
14:32:11 2024-01-23 845282 846308 192774 187824 332189 337621 383210 378637 220392 218075 284032 288901 331762 336603 5803852 6197683 8280699 8066070 1481270 1528213 287177 254340 282267 284237 335565 329907 310797 311510 207638 208138 822206 773151 1753160 1706424 403845 400861 576407 577836 726779 709799 717768 724016 741281 750368 701161 783170 2297259 2397581 1368701 1141262 643011 635599 767915 756721 776600 784418 782688 787187 913205 907959 6301011 6536676 39.75 70.8 2
14:32:12 2024-01-23 852809 847513 193074 188061 331830 337959 382128 378853 221416 218943 283758 287264 331869 335428 5813022 6224231 8355988 8071846 1486278 1529660 288487 253772 282663 283710 336649 328473 312085 311002 207638 208318 815651 778843 1714262 1701581 405028 400861 574779 581196 722659 707287 724722 724016 736264 754311 700866 777997 2287960 2406319 1361837 1147340 648535 633799 769007 765604 772716 784418 783803 787187 903713 909279 6291407 6536676 39.75 70.8 2
14:32:13 2024-01-23 854365 848115 191521 188950 329364 336507 382274 378622 223747 220207 283795 286386 330576 332351 5808632 6231523 8342430 8031162 1474934 1530386 291736 253348 283165 283242 336613 329440 311336 312055 207346 207993 815651 779964 1733362 1694741 404454 400540 573047 581196 727810 706044 723655 728761 736554 748337 703575 777544 2289105 2432734 1345691 1131910 647333 634521 763531 762857 778483 779610 781974 792704 908453 904655 6318054 6527839 39.75 70.9 2
14:32:14 2024-01-23 845684 846317 191660 188847 329381 337767 383356 377751 224166 218743 283394 285528 330876 333361 5796446 6166616 8280811 8054626 1480211 1528213 288138 253737 281372 283278 336613 329907 308200 311734 207492 207524 818929 769365 1723884 1704000 402967 399662 576407 577836 728881 709295 719885 726696 743053 746124 701161 783738 2295625 2410885 1368476 1138014 645574 636428 767280 762318 777115 784274 778907 787625 912447 907936 6310721 6541976 39.75 70.8 2
14:32:15 2024-01-23 849170 846046 191734 188585 331753 336575 382274 378961 221346 218743 283066 286664 331170 335428 5805825 6239977 8349225 8066062 1479040 1526043 288050 253171 281407 282846 336613 327936 311086 309590 207336 207668 814013 779332 1720222 1701581 403882 399166 573930 580372 720448 705249 722553 723234 735479 754311 701020 777801 2288849 2412244 1364050 1147796 647610 632755 767333 764371 772285 784320 783245 783767 901425 901542 6282869 6527982 39.75 70.8 2
14:32:16 2024-01-23 856999 846312 191665 188164 329666 337767 382274 378997 223747 218158 287248 285762 330345 333361 5805825 6231106 8300036 8028555 1450897 1526043 287247 253737 282938 284383 335600 328168 309856 311729 207054 208468 812374 777079 1715125 1696756 403845 401145 571741 576129 726264 702116 717222 728576 742362 751046 708172 783031 2300531 2423685 1370689 1128985 642974 634698 760791 756721 777152 786542 778025 793031 912375 901535 6362766 6546164 39.75 70.9 2
14:32:17 2024-01-23 845551 846308 192909 187946 331928 337289 382814 377787 224009 217537 284014 287460 331869 333505 5805825 6197683 8262948 8056691 1481270 1530386 286742 254127 281407 283866 334627 328436 310544 310095 207638 207634 805830 773773 1722102 1705212 402308 399730 576635 578519 727375 708070 718498 723641 737753 749984 700977 783589 2295395 2403389 1366263 1139637 645728 636050 765737 758387 774911 784274 776921 783730 911911 906678 6306212 6536790 39.75 70.8 2
14:32:18 2024-01-23 847063 843917 191695 188130 331350 336575 383356 378925 223747 218743 283066 286412 331869 335428 5805825 6233266 8379838 8056691 1483068 1528213 287212 252959 282373 282846 336106 327936 310073 309590 207638 207345 815651 781536 1720302 1706840 404918 400223 574190 580261 723761 705566 722918 722613 738445 749801 701161 774579 2293225 2406801 1354368 1147340 647610 632006 765737 763435 772248 781482 782688 783767 901425 901506 6291578 6527982 39.75 70.8 2
14:32:19 2024-01-23 857273 845693 191527 188168 329898 337584 381734 378961 223747 217724 283066 285762 335667 332856 5796446 6224786 8333078 8008457 1462405 1528213 287177 252185 281442 283242 337657 329650 311166 311734 207566 207564 814013 781093 1728996 1692688 403662 402281 573366 580372 726264 703680 722040 727470 735021 746088 701056 774542 2288849 2434461 1364050 1133128 646687 634698 761370 762317 775113 782106 779243 788418 901425 898548 6306212 6499361 39.75 70.8 2
14:32:20 2024-01-23 847472 845708 190924 188198 327640 337767 382274 375489 224130 218215 282630 285589 329885 330344 5796169 6204153 8267614 8037933 1477004 1529797 287828 254307 283393 282704 336236 328792 309872 311368 207346 207172 812280 771050 1749125 1704000 403559 401428 575407 575204 726779 707086 717259 727772 742001 745754 700664 779842 2293993 2416021 1366263 1137204 643652 635599 763531 756384 775113 784382 774372 787251 909328 904124 6292288 6518603 39.75 70.8 2
14:32:21 2024-01-23 844648 843912 191700 187869 328902 333938 382814 377751 220180 217759 282230 286464 331170 333397 5796446 6215251 8368014 8100885 1500135 1530386 288595 253208 284545 281843 338411 327133 308235 310784 207054 206343 801154 778126 1749244 1705976 403588 400295 574633 579139 720485 707287 722040 720330 737669 748409 697086 774450 2287442 2409176 1332697 1147340 645765 632632 765737 761201 772168 782068 781537 783421 899827 901470 6268509 6518603 39.75 70.8 2
14:32:22 2024-01-23 856054 846661 191092 187613 329364 337289 382004 378925 223676 217759 283066 284898 329885 332118 5796446 6212978 8324350 8036830 1473966 1530825 291732 252219 282386 282846 337657 329171 308200 311038 206548 207489 828146 782099 1700969 1691134 402345 399400 571359 579549 726779 702153 719444 727728 730201 743991 701020 774579 2288849 2436721 1370689 1131518 646687 634698 761370 762353 777152 779900 779243 788381 901425 900225 6310721 6518603 39.75 70.8 2
14:32:23 2024-01-23 844045 845697 191763 187903 330571 336575 382814 376618 223747 217759 283066 284072 331636 332387 5806211 6211617 8276232 8047312 1480211 1529299 287234 253348 281182 282019 335530 329440 307698 311038 207054 207022 812280 769365 1724921 1701581 403237 401428 575323 574464 726779 706286 718314 725667 742001 745691 699138 777997 2293993 2421802 1364050 1138014 643011 634698 765194 756758 773812 783794 773472 783743 909025 904764 6311126 6527321 39.75 70.8 2
14:32:25 2024-01-23 844340 843917 191700 187958 329400 336338 383085 377787 223364 218215 282338 287064 331924 333217 5801364 6219308 8353074 8075448 1490702 1529299 286707 252219 281407 282726 335600 327169 309135 309373 207492 206412 812280 777658 1718587 1704000 403237 399730 573894 579139 720521 705249 721490 719541 729949 747810 699138 776107 2281460 2406356 1359624 1147340 645765 630147 765194 760625 771621 779798 780389 783743 898836 906561 6268509 6527434 39.75 70.8 2
14:32:26 2024-01-23 851199 843912 191053 187865 329641 337107 380906 377198 220110 218297 282284 285290 332031 334127 5808872 6233266 8310678 8047312 1471559 1524960 291664 252959 281442 281209 338105 327473 307268 310784 206472 207310 812374 777658 1780113 1694741 403559 401145 571335 579139 723390 701088 721527 726696 733981 745074 701161 773834 2284707 2431009 1355198 1133128 645765 631970 758669 760619 774487 779900 778099 787224 898836 897614 6306212 6527204 39.75 70.8 2
14:32:27 2024-01-23 849488 844934 191254 188048 327503 338484 380978 374221 220797 217584 282049 285693 331869 330580 5796446 6224344 8204080 8028555 1462367 1526043 287234 253348 281940 282086 334591 324568 308200 311510 205893 207379 824128 769365 1744997 1701308 402630 400861 571359 572734 725750 703680 717512 725667 740537 743996 700167 776893 2290733 2416021 1364050 1132216 640272 632902 760831 756384 774948 784101 774718 783804 903764 900225 6317605 6527659 39.75 70.9 2
14:32:28 2024-01-23 842168 846275 191556 187476 329222 337289 381734 377180 223782 218123 281217 286629 330938 332387 5811289 6215454 8251167 8047312 1481270 1528213 291254 252959 281741 282978 334627 324460 309170 309812 206472 206446 815651 768268 1742014 1710827 403845 396885 571359 572661 719661 702153 718535 718731 741586 748373 700167 776893 2290733 2395881 1355198 1140790 640272 627335 761370 756384 768204 783206 782252 785158 902204 904436 6305105 6532615 39.75 70.8 2
14:32:29 2024-01-23 853622 843646 191092 187437 328644 337767 378871 376618 220691 217689 281181 287534 330938 330844 5788182 6265424 8318687 8048859 1471837 1526043 291258 252783 282539 281126 336613 324496 307733 311002 205993 207524 822462 775990 1728672 1696756 404454 399166 568911 574464 719661 700585 721490 725396 734441 748373 701020 771551 2289105 2425241 1372072 1133971 647148 630148 759710 762861 774911 780929 779095 787326 898586 900717 6301707 6531996 39.75 70.8 2
14:32:30 2024-01-23 850595 845113 191358 187561 327503 336000 378943 374066 223782 217445 281832 285883 331636 329381 5796446 6197532 8216108 8031592 1452972 1521716 291263 252959 281308 282648 334591 326441 308235 309807 206472 207703 844294 773151 1724657 1696756 401419 399166 568911 572257 720485 701083 716492 726181 738190 743324 701161 779141 2298228 2415555 1339194 1125765 640971 631823 758139 755636 772606 780857 774478 788344 903801 898664 6367640 6527982 39.75 70.9 2
14:32:31 2024-01-23 844350 843912 191531 187121 329666 336338 381196 375525 224166 217013 281995 286664 330241 332387 5792312 6197494 8271068 8031791 1481270 1526043 287733 252959 282539 283052 333866 324568 308235 308257 206909 206412 815651 770936 1717688 1705976 400779 396813 572147 573602 719394 702153 715436 719541 741210 748850 699856 778993 2291219 2388292 1363016 1138390 640934 632454 762958 754098 770529 783030 773078 782553 908004 903916 6282869 6509224 39.75 70.9 2
14:32:32 2024-01-23 846153 843917 191092 187016 328272 333830 381734 376654 220180 217724 281398 285563 331170 333433 5796446 6230678 8346663 8056691 1476933 1526043 286942 252150 282539 281218 334367 324496 309170 308186 206472 206412 824128 777608 1717057 1696756 401419 396461 570121 578107 718456 700972 719559 719541 733922 748265 698954 774338 2282329 2397581 1330531 1140790 644770 629960 761370 758938 765544 775513 778870 783705 897528 902209 6268509 6499248 39.75 70.9 2
14:32:33 2024-01-23 853590 843917 190889 187583 327680 336575 378979 377787 219873 217689 282230 289826 331170 331853 5782940 6203706 8291582 8019176 1460216 1528213 291736 251974 282738 281844 333586 324244 307018 309626 206327 206378 814013 780450 1732904 1687914 402646 400259 571335 577689 722453 702803 721614 724419 733885 745754 700664 773861 2286721 2431009 1364050 1131407 645765 632792 758669 760087 774362 777327 774718 785512 898836 892528 6301707 6499286 39.75 70.9 2
14:32:34 2024-01-23 847242 845095 190456 188038 326886 336813 381196 376053 223399 217724 281796 285468 331170 329345 5797547 6214758 8243032 8031592 1461314 1520891 287324 253737 281741 281775 334556 326187 310286 311506 205642 207460 824128 770936 1748222 1701987 401273 400223 570894 572661 724685 701088 716217 725702 737450 743651 700167 776856 2294209 2415681 1366263 1127083 639363 630147 755920 753562 774948 781554 773509 786070 905363 898627 6320926 6527982 39.75 70.8 2
14:32:35 2024-01-23 841953 844847 191527 187020 328401 335863 378979 374066 220691 217724 279743 286681 331170 331381 5788182 6224231 8280414 8054626 1482209 1529797 287981 253138 279401 282740 336942 324388 311166 308116 206404 206309 814013 769831 1728360 1715196 402308 396813 572110 571816 718604 701088 716492 719007 741210 747810 699101 774616 2292119 2390141 1368476 1138014 637475 629183 762450 753026 766033 782106 774644 782590 905400 902847 6301289 6527705 39.75 70.8 2
14:32:36 2024-01-23 851593 843912 192078 186401 329666 336338 378871 376618 220180 217724 282031 286664 330205 332892 5801684 6224193 8328012 8067705 1477911 1527016 288657 252115 281994 280985 336704 324388 309387 308151 206472 206378 819131 779849 1712907 1700373 401136 395589 570121 577696 717585 699037 716751 718521 733615 747810 698606 773311 2279876 2404022 1357411 1144077 643927 629183 761370 756758 765728 775513 776957 781477 897310 902847 6260099 6513954 39.75 70.8 2
14:32:37 2024-01-23 850931 843926 190456 186812 326921 336338 378943 376353 219565 217537 281796 289437 330938 330808 5796446 6212705 8329312 8043599 1471799 1527620 287733 252185 286107 280660 333586 327182 308502 309843 205893 206343 810735 777936 1724710 1687536 400816 399166 569718 577156 720521 700585 717296 722481 731814 744433 699138 774400 2281460 2430308 1362859 1131518 643469 627335 755846 758401 772168 775477 776957 783767 893285 894696 6292288 6517983 39.75 70.8 2
14:32:38 2024-01-23 848147 845717 190491 186693 325893 336813 378568 373208 223208 217013 279743 284933 331372 331418 5788428 6215137 8258511 8019176 1452972 1527787 287704 252185 279581 281515 335537 324208 309812 309086 206472 207455 862333 773151 1754722 1699166 400141 396777 568069 571976 721434 700089 713838 723504 729985 745052 700889 776230 2290733 2416021 1361837 1125442 637776 628702 755846 752033 773936 779900 774478 787813 904357 894660 6320154 6518603 39.75 70.8 2
14:32:39 2024-01-23 842241 843917 190889 186952 327839 335791 378871 372911 220180 217654 279671 288300 329920 333956 5801364 6233704 8286318 8054512 1479154 1525600 287696 252924 279581 281629 334556 324388 308200 308186 206327 206022 810735 766654 1740291 1713260 402272 396425 570526 571976 717585 701847 717512 719541 737632 746517 696026 774138 2287960 2388361 1361837 1141262 638231 626376 760219 752033 765728 782106 776688 781403 903713 901498 6287609 6518523 39.75 70.8 2
14:32:40 2024-01-23 849209 843917 190889 186986 329400 333577 378655 376367 219969 217480 281614 285623 329992 333289 5811103 6224344 8379838 8068199 1489461 1528213 288043 251763 282539 280663 336503 324460 307268 310273 206763 206165 804218 776490 1721296 1701581 401150 396777 572147 576092 719661 701088 718274 717502 733370 745052 694440 771001 2279839 2406801 1350772 1145707 643011 627953 761370 756685 767117 779900 776957 781128 894581 902847 6244694 6499286 39.75 70.8 2
14:32:42 2024-01-23 855848 846388 190814 186854 327238 337455 378388 374257 220110 217549 279491 286265 329992 331888 5783094 6278856 8327141 8031441 1474934 1526043 287234 254582 281705 280628 335565 323439 307233 309590 205208 206378 817465 775990 1705567 1696756 402630 396452 568069 572697 716569 698106 718535 719320 733885 745599 701161 769285 2281460 2402160 1352985 1133128 641183 625948 758130 755711 767360 775333 778652 783668 899975 892492 6316676 6527659 39.75 70.8 2
14:32:43 2024-01-23 854763 846280 190317 186888 327697 335609 378727 376582 220026 216676 282070 286400 331027 331005 5796446 6221820 8281385 8019176 1452972 1526043 287234 252150 279293 281126 333866 324460 307233 308222 205857 206343 822344 773773 1725122 1697152 399858 396813 568556 571976 719661 698601 712244 722407 735189 743651 700664 774579 2290733 2416021 1337028 1125442 637321 628258 754337 753469 772168 775441 773376 786877 903838 895774 6342409 6536790 39.75 70.8 2
14:32:44 2024-01-23 846755 843917 191057 186367 327874 333649 378655 374293 220643 216270 281326 287823 329992 332820 5794338 6193141 8267614 8028555 1480211 1526043 286356 252150 281271 281056 333866 324496 307198 307220 206327 205701 805830 770780 1725225 1701581 399221 396777 571741 573602 721195 701584 711701 718521 735447 739395 692932 776782 2281460 2406801 1354368 1136395 639817 631076 760791 754374 772804 779610 769785 781254 905113 900079 6291857 6508216 39.75 70.8 2
14:32:45 2024-01-23 843745 843324 190495 186952 326886 333469 381014 373208 219565 218063 279671 284864 330134 331310 5796446 6225360 8353177 8056691 1497231 1528213 286759 251729 282539 279993 336503 324208 306769 310277 205893 205490 810599 772042 1709878 1706424 400779 396741 572147 574391 717585 701584 718535 717502 733885 746808 692442 769869 2278183 2401973 1335280 1146913 641430 627282 762995 755636 767869 781707 780020 781074 900008 902172 6245682 6509224 39.75 70.8 2
14:32:46 2024-01-23 856054 845113 190421 186952 325928 336813 377697 374364 219873 217316 279599 285295 330205 331999 5787067 6236028 8327141 8037933 1471837 1529299 287234 252150 282938 279415 336265 324532 306658 309121 205244 206165 825893 777102 1787655 1693008 402024 396849 567266 572661 718604 698106 717222 721896 733885 745754 699835 772257 2285159 2417634 1328366 1134335 641888 626356 755308 755711 768451 775333 778757 785755 895111 897532 6299977 6509224 39.75 70.8 2
14:32:47 2024-01-23 854031 845113 190456 186823 326851 335827 376564 373732 220396 216676 281362 284038 330170 331310 5796446 6230241 8239558 8008420 1451999 1524960 287324 252115 279581 281126 333866 324460 309192 308222 205957 206343 812374 773773 1715258 1696756 398976 396741 566463 571570 719661 698781 714285 723641 736193 739287 700479 777731 2295223 2410703 1370689 1122558 638231 629886 755846 753525 768204 774205 769971 785705 902539 893731 6367316 6509224 39.75 70.9 2
14:32:48 2024-01-23 842877 845717 190456 185813 327910 333794 378907 373768 220180 216584 281995 284038 329173 332856 5795334 6198084 8258262 8031441 1478097 1526043 286119 251763 279653 279970 333866 326441 306802 308151 205893 205701 799489 768179 1744540 1701147 400358 396560 572110 573491 722696 703076 712133 719504 736704 742001 694858 774375 2284707 2415681 1357411 1131910 637776 629183 758130 751886 771621 779900 771103 781440 901144 892456 6273898 6509224 39.75 70.9 2
14:32:49 2024-01-23 839529 843656 190254 188606 325937 333866 378871 372056 219565 217013 279599 285330 329671 330344 5787067 6217225 8257518 8056691 1490627 1524774 285517 252783 279581 280832 334556 323176 308538 307685 205571 206136 814900 765888 1731489 1713723 401500 394817 568874 570172 715334 701046 713800 717502 734405 746281 696837 773273 2281460 2385168 1355198 1138014 634602 625505 758669 749796 764606 779900 774478 779109 902704 897948 6282424 6509224 39.75 70.9 2
14:32:50 2024-01-23 847435 843912 190889 185783 327870 333758 377697 375453 219565 216676 279671 284038 329907 332118 5777751 6197419 8361134 8047312 1482209 1526043 288043 255659 280981 280109 335356 324136 309848 308960 206075 205919 809097 778216 1727734 1700776 400928 394333 568911 572697 715284 698876 716492 715362 729756 747675 697059 769869 2278661 2397581 1346346 1140790 642096 621902 759747 757402 764606 775369 774607 776823 892912 898918 6249658 6499211 39.75 70.8 2
14:32:51 2024-01-23 852414 843912 189818 186693 325603 333866 377697 373768 218848 217502 279707 289423 330170 332175 5782940 6212978 8310447 8026052 1477140 1529168 286920 252045 282393 279244 335754 324352 306766 310639 205065 205667 809097 775375 1761561 1693008 400953 396741 567266 571976 717077 698781 718498 719748 732847 743651 698111 767337 2278220 2416021 1357411 1131910 639326 625505 753659 755311 767906 773080 774718 783705 889375 894696 6291857 6499846 39.75 70.8 2
14:32:52 2024-01-23 854675 845717 190421 186401 325937 333866 376564 376646 220180 216340 279743 284072 330170 330308 5787067 6222061 8286892 8031087 1467636 1526533 287531 252702 281090 280049 333866 324496 306802 310273 204994 206136 810735 778216 1708491 1685482 400939 396668 567266 573986 719661 698106 716492 719276 728566 739395 696026 768764 2281460 2425241 1355198 1127885 642096 628914 754337 756900 770492 774109 773376 783430 892281 893731 6278512 6499846 39.75 70.9 2
14:32:53 2024-01-23 848749 844280 190122 186405 325866 335863 376600 372091 219873 216757 279671 284003 329867 330443 5796446 6214179 8225583 8011262 1451999 1521679 287841 255767 279329 280845 333866 324099 306802 307685 205208 205882 814422 776490 1717450 1691134 399221 395589 565626 571165 718604 695037 709610 719541 732847 740952 698569 774450 2284707 2406801 1345691 1121411 638231 627335 752588 752565 767624 774109 768803 783705 898873 893099 6330031 6499846 39.75 70.8 2
14:32:54 2024-01-23 841953 845109 189814 185749 327371 332513 378835 372911 219565 216862 281036 289329 329671 332315 5802054 6173842 8266806 8019176 1478200 1521642 285481 251413 279581 280096 333722 324568 306802 307936 205208 205028 809055 766531 1723704 1696756 399221 396777 569718 571165 719661 701083 712281 718521 733981 737523 693909 772173 2286333 2416021 1357411 1128689 636087 626855 755408 750206 769947 775477 772276 780847 900786 894696 6292288 6499286 39.75 70.9 2
14:32:55 2024-01-23 839807 843921 190122 189803 328400 333830 377733 373729 219565 217107 279347 287359 328889 333230 5791931 6207002 8244420 8008457 1481232 1526043 285771 255803 279581 280201 332567 323403 308538 306327 205857 205347 812374 772157 1708595 1700373 398088 394369 568911 571976 718332 700089 708028 714855 733071 739359 693143 775554 2281460 2393620 1355198 1134778 637776 627335 758669 750243 767360 775441 767674 776823 902704 892456 6282869 6509224 39.75 70.8 2
14:32:56 2024-01-23 842241 843917 190122 188213 328705 333541 378655 376383 219084 217549 279455 286481 329493 333009 5803654 6223665 8310447 8056691 1500966 1526043 285517 255911 279653 278501 335791 323403 306802 307685 205244 205524 810735 768615 1749923 1705976 400177 394960 570526 571976 715048 700783 716492 716994 732851 744524 691941 768465 2281460 2397581 1362859 1138014 636867 624619 756517 752033 763522 775477 774478 778555 896185 892492 6278512 6517703 39.75 70.8 2
14:32:58 2024-01-23 854085 843701 190957 187422 327803 333685 376421 377073 219425 216874 279455 285866 328676 331346 5799473 6215251 8328012 8047312 1476933 1526043 287032 251378 279617 279485 335754 324847 307233 310273 205244 206165 827805 777658 1759786 1696756 398709 393190 565663 571976 713458 695073 715305 715435 728666 745754 697049 769285 2279839 2397143 1361837 1136395 639817 625233 755981 755822 762441 773720 773376 778835 892010 892456 6283542 6513569 39.75 70.8 2
14:32:59 2024-01-23 850987 847584 189723 186918 328236 333830 378266 374364 218695 217013 279419 285833 329902 329345 5788428 6222251 8310447 8008495 1472792 1526043 286155 253864 279581 278466 333586 323403 306802 308186 204597 205667 809097 773773 1740605 1696756 400177 396452 565663 571976 715554 695565 716492 718226 729669 743053 696026 764201 2278220 2416021 1352985 1128689 638231 623734 753269 753670 765691 773016 776501 783309 891070 893621 6290034 6513780 39.75 70.8 2
14:33:00 2024-01-23 852410 843912 189295 185817 328696 333830 375399 372091 220026 215969 279153 285673 329209 330076 5787238 6212978 8257411 8009797 1454018 1526043 287638 255299 279545 280306 333396 324424 306802 309397 205244 205381 795551 777658 1723306 1687536 398654 394960 563993 571165 718604 693037 708065 717502 729669 738045 697086 773311 2281460 2406801 1341360 1127083 638909 629960 754770 755026 769470 772943 769529 780106 897310 893621 6291857 6499399 39.75 70.8 2
14:33:01 2024-01-23 843443 843921 189295 185817 328400 332225 378871 372021 219412 216305 279671 284069 329173 330844 5777751 6176376 8251129 8009797 1471559 1521679 284623 251378 279581 279154 333600 323439 306334 308186 204561 204885 805639 766531 1737476 1696756 398088 396461 568911 570356 719150 699096 709647 717502 733457 735028 691941 771001 2279839 2413962 1323222 1132216 636413 628707 755408 750887 770637 775225 769529 777436 898200 893731 6282869 6494453 39.75 70.9 2
14:33:02 2024-01-23 839294 843319 189299 189874 325901 333288 376600 373202 219565 216978 278705 284279 328216 330080 5777751 6218022 8239334 8008457 1478097 1521716 285552 255803 278651 280236 333866 322459 308538 306292 205244 205028 810735 769945 1715404 1705704 399221 393190 567266 568705 713458 697118 709107 714349 733885 739179 693724 774995 2285159 2385907 1337028 1135460 634602 627282 755846 747164 762441 773890 771140 777725 899790 897241 6282869 6509224 39.75 70.8 2
14:33:03 2024-01-23 847687 843656 190122 185655 327415 331776 377396 374101 219224 216340 279599 289365 328180 332351 5792312 6212533 8328012 8048746 1485220 1526988 286830 255695 279653 279349 333866 322495 306802 306825 205279 205028 815651 775490 1719273 1696756 399221 393779 568911 573602 716487 697849 714865 712615 727355 739251 691867 768914 2275558 2397031 1348559 1143264 639817 625321 758669 754241 763522 773080 774478 777699 892231 892528 6240232 6513524 39.75 70.9 2
14:33:04 2024-01-23 852410 843665 189261 185817 324916 333938 375999 373208 218909 216978 278509 283994 329209 330443 5777751 6269457 8310447 8037933 1471837 1526043 286427 251378 279581 278623 334088 322423 306802 307936 203634 205701 819131 773773 1705900 1701147 400358 395388 566134 571976 713474 694817 713266 717319 728839 743506 695989 767631 2276221 2397045 1352985 1134778 638381 623293 755571 753562 761361 772470 773927 776823 892433 895629 6272992 6499569 39.75 70.9 2
14:33:05 2024-01-23 855857 843917 189953 189843 325638 333794 376600 374364 218918 216004 279671 284867 329138 329345 5782940 6212978 8269600 8009797 1450880 1521679 287234 255515 279351 280046 333360 323931 306802 309397 204958 205781 822462 777608 1710030 1691484 398088 394226 565212 573195 718021 691948 709107 716994 727232 737862 695005 769869 2276621 2417634 1357411 1124679 639363 626855 753269 751347 765960 770835 768840 779109 894876 891135 6278512 6499846 39.75 70.8 2
14:33:06 2024-01-23 846637 843917 189095 186367 325014 333830 378266 371795 219259 216305 279205 289173 329707 329939 5782940 6212260 8211284 7997593 1456093 1521679 285517 252702 278399 280005 333649 323787 306514 308234 204419 206205 815799 773151 1738129 1699567 398654 394960 564827 570356 717545 696058 708028 719541 732847 742527 695884 772804 2281460 2406801 1357411 1119364 633699 625505 750488 747164 765728 773720 765461 781440 902953 888549 6320545 6504582 39.75 70.8 2
14:33:07 2024-01-23 843150 843656 190122 189436 325937 331776 377432 372091 219565 215001 279635 289533 328095 330844 5782940 6187052 8216443 8026052 1483473 1526315 285103 252702 279401 279332 332405 324280 306766 306789 205244 204993 815651 768816 1723590 1702360 398088 395553 568508 569951 718568 699023 708139 715472 732847 734475 690531 769322 2278220 2406801 1352985 1131910 634602 625493 753467 746979 766033 775211 765534 776860 897564 891842 6273898 6498549 39.75 70.8 2
14:33:08 2024-01-23 839566 843319 189295 189767 325371 332819 377968 373202 219259 216374 278741 284072 328907 329381 5792312 6223468 8282150 8071679 1487735 1527620 284992 252045 278615 278501 333902 322196 308234 309178 204958 205062 809097 764341 1722021 1711712 400358 393190 565663 568668 710830 695805 710187 713339 733366 739467 691941 770487 2279839 2381595 1330531 1135586 633875 623734 755308 747164 761361 775369 771141 773961 898512 894696 6273450 6495210 39.75 70.8 3
14:33:09 2024-01-23 847812 843921 190289 189409 326886 331776 376600 374364 218918 216305 279366 289329 328180 331848 5782940 6219209 8356608 8048746 1483105 1526043 286974 252380 279545 278466 333866 322196 306802 306825 204958 204959 812374 775566 1708864 1695946 398617 392016 565663 571570 710866 694545 710224 710321 721224 737727 690960 765125 2267748 2388361 1346346 1138014 636413 622911 753269 749266 759135 770835 770008 773877 889039 893731 6184033 6476297 39.75 70.9 3
14:33:10 2024-01-23 846004 834754 188632 189498 325014 332243 373119 372149 218918 217072 276998 284069 327685 328468 5760118 6215175 8253409 7994001 1477986 1520563 287234 255407 279293 279811 331847 320473 305903 305495 205244 204993 810735 773151 1700625 1686339 396959 391395 565663 571976 710328 695073 712281 711214 728297 743053 692932 767647 2268960 2395881 1346346 1139637 639363 623734 756517 753706 762981 773116 774094 776823 894581 901571 6226870 6499846 39.75 70.8 3
14:33:11 2024-01-23 844081 834754 190959 187824 324920 335863 374346 371500 220727 219403 279114 286875 331421 332359 5761077 6259814 8301269 8026052 1477986 1521679 289435 255194 281940 280521 333866 323212 307268 306608 207054 207703 809097 780970 1706006 1687536 399012 394369 570121 578107 717585 700585 718314 719239 735479 752461 704147 780324 2281460 2403389 1361837 1144077 645765 632006 762990 760087 770222 781554 783245 786070 903875 909316 6264473 6518603 39.75 70.8 3
14:33:12 2024-01-23 843150 836530 193956 190979 329720 340377 378691 376475 221106 221107 283631 285623 333220 333361 5797547 6221820 8319880 8008495 1472830 1521679 292604 258175 282932 282055 334088 327972 307303 310819 207169 210350 815651 785365 1722031 1683089 405028 401428 576000 581806 728881 707287 728590 732695 746427 756817 714335 787257 2290733 2440216 1375115 1138014 652323 639276 765737 765874 784168 788697 787358 797691 919160 910520 6315638 6530706 39.75 70.8 3
14:33:13 2024-01-23 838575 839501 196986 193577 333879 339974 382991 377270 223921 223817 283183 287299 334410 338504 5808015 6233076 8260682 8055164 1471837 1521679 294394 265472 283130 285485 337121 329404 310251 314842 209955 212668 822206 774933 1725834 1696756 407045 404184 582813 585234 738101 716385 732332 740691 759199 763934 720280 804506 2315856 2443681 1350022 1150614 655308 645479 778819 771461 788828 800287 794340 804473 932716 928808 6323278 6527131 39.75 70.8 3
14:33:15 2024-01-23 837305 837082 197634 195493 336124 341735 383188 378673 225869 225787 284342 291084 335958 339962 5796446 6230678 8370486 8068199 1477986 1521605 297655 261629 284937 287203 338686 329614 315557 314554 212341 214201 807443 786575 1722962 1697152 408999 403296 588079 593499 738101 719766 743522 742339 761388 775414 729446 808719 2312564 2434461 1386180 1153376 662106 647379 779706 781822 799007 802443 806318 816174 936687 932757 6336632 6527982 39.75 70.8 3
14:33:16 2024-01-23 836462 836337 200158 195412 338775 345903 384337 379033 229078 225426 285828 293755 337753 339723 5777689 6208630 8280647 8058807 1477004 1520033 299311 264150 285004 286946 340775 328320 315816 315802 213713 214193 813893 774828 1750870 1710827 414538 405826 592974 594339 744749 728742 745650 747642 771752 782041 732608 818011 2314209 2443681 1360851 1169946 670186 653829 788085 787391 799044 809268 818757 824450 938016 939274 6316676 6527982 39.75 70.8 3
14:33:17 2024-01-23 837270 836201 201037 197974 340828 346393 387539 383103 229611 226404 287693 290802 339047 342339 5768310 6147535 8267338 8008420 1470785 1517875 299939 265812 287567 286746 341531 331350 315335 316965 214723 214893 810599 777102 1757778 1701581 413928 410959 599381 599636 756060 733876 751435 756758 779724 782041 740641 832884 2326364 2429787 1374741 1165774 669707 657976 795616 787951 802571 817985 822862 821916 948065 951114 6268932 6509224 39.75 70.8 3
14:33:18 2024-01-23 842241 834479 202596 198902 342410 347492 385185 383374 229413 227813 288098 293506 340108 340309 5778278 6198084 8244084 7962641 1448897 1512459 303838 266594 288523 288054 341531 332122 317603 317924 216206 216266 804251 787702 1736138 1685482 415399 413166 599806 607131 756949 735614 758813 765184 779394 792288 753399 835114 2329089 2455307 1359899 1155842 671903 662999 799016 793263 815680 825151 821105 829796 959426 957506 6291857 6499286 39.75 70.8 3
14:33:19 2024-01-23 841953 832119 204877 200502 342961 350688 387849 384085 231612 229981 288707 294475 339049 341304 5736675 6162559 8280699 8000418 1462405 1510410 305160 269138 288595 287818 344855 331852 317457 319890 216544 217685 815505 783206 1744704 1702360 421350 416131 602108 610154 760273 740061 767766 771099 788150 803697 758925 837154 2327823 2476149 1393336 1164331 681229 669372 799053 797835 821011 829314 828032 840579 966508 963821 6273450 6499682 39.75 70.9 3
14:33:20 2024-01-23 837456 833572 209642 201167 345461 351821 387885 384391 232010 231777 288613 296206 339592 341340 5721416 6179730 8280414 7985487 1463451 1508622 304608 270730 290952 289844 344819 331350 322091 320611 218812 219482 813893 788337 1726294 1700776 421951 414588 606834 614069 763013 739820 769943 773490 793231 810530 767878 841505 2332413 2478801 1384673 1165990 685125 671216 802617 802483 826669 834252 831770 843705 976359 964566 6272992 6499846 39.75 70.9 3
14:33:21 2024-01-23 835077 829695 205970 202794 344487 354994 390224 385581 232182 233154 291284 296206 340576 342483 5695428 6153398 8276690 7981661 1458231 1511072 309019 272189 292009 290621 346810 332987 320246 322633 218803 220238 817118 787702 1725208 1696756 424619 419068 610137 616251 767938 747182 774690 780385 799191 809042 770355 852692 2335434 2467837 1329601 1165990 685125 672957 807190 804765 830231 838428 838523 847738 975624 975775 6259980 6481088 39.75 70.9 3
14:33:22 2024-01-23 835077 827658 207297 204361 344527 354994 390224 387285 232574 233318 292241 294429 340611 344493 5693280 6110981 8289487 7970803 1457135 1513099 310040 271470 292363 290621 345163 333510 319903 324359 217362 221165 820342 785450 1726960 1694741 425339 422043 611207 620714 774394 751519 780398 784080 801318 811541 776572 860828 2337095 2462121 1358980 1164331 686594 676479 811837 809367 833812 844544 844076 852002 978462 981965 6199200 6471710 39.75 70.9 3
14:33:23 2024-01-23 837657 825586 207655 208525 345529 355747 391364 387939 234407 236604 293124 295732 341122 345296 5665144 6096607 8224035 7942505 1450897 1497365 307843 272646 294322 290692 344368 336490 320388 324587 219156 221497 823567 789397 1783399 1687536 425715 421816 616495 624559 779692 756402 783813 788667 807227 818476 784140 867667 2343753 2467369 1378982 1168485 688591 678741 818694 814011 834667 847533 853052 858309 984169 987681 6188679 6462331 39.75 70.9 3
14:33:24 2024-01-23 835269 825001 208120 205173 347165 355999 390224 387975 235529 232066 297535 295936 342606 346018 5659876 6080588 8211502 7936710 1448825 1497662 310184 272752 292884 291436 343405 337516 322372 324564 219710 222453 807404 789964 1714052 1685482 428865 423782 618462 627296 783052 758420 787927 793300 809204 820482 788095 871172 2346368 2469588 1387463 1170271 690554 682117 821057 816171 839451 847550 857566 862524 986869 992530 6179843 6452952 39.75 70.9 3
14:33:25 2024-01-23 835269 823242 208991 205843 347688 357403 390485 387686 236708 233396 294785 297915 341529 346445 5641012 6063964 8202150 7916010 1444694 1494019 310904 272964 293331 292254 344403 337552 322898 324492 220088 222957 825180 789397 1716388 1681894 429476 426324 621677 629974 786430 762912 792573 795542 816395 827567 793323 880788 2353052 2478801 1383222 1175316 694008 686862 827301 816171 839451 856420 863166 866325 990478 996823 6188099 6446678 39.75 70.9 3
14:33:26 2024-01-23 834083 824562 210015 206412 349648 358020 391182 388570 237915 234152 294675 298049 341669 342519 5635668 6038013 8159641 7897252 1442508 1495533 311885 274184 293779 292870 344403 337552 323880 324528 221156 223741 809553 787702 1719518 1680700 430395 427868 623918 630907 790015 765079 793138 800247 820757 829460 795492 884982 2349707 2477043 1356903 1184641 697889 687909 830277 820923 843164 856564 868263 869211 993363 996823 6207267 6421620 39.75 70.9 3
14:33:28 2024-01-23 830248 822812 211146 207634 350849 357443 391364 386432 238916 234806 292046 297734 342386 344493 5623615 6020712 8122854 7869116 1417827 1489058 315187 275482 293026 296065 343405 337516 324794 324636 221848 223253 810599 787626 1747869 1691134 432032 428171 624802 628857 791136 765892 792877 803473 829836 834297 796747 889704 2346094 2452901 1390131 1187176 697889 685890 830277 827755 851514 862115 872582 882193 996111 1002487 6204654 6415437 39.75 70.9 3
14:33:29 2024-01-23 830463 821020 212176 207602 349827 356405 392065 387384 238212 235742 293716 297563 342182 348779 5609990 5994884 8065471 7834998 1413721 1483709 315631 276328 293026 295749 343405 337552 324794 326472 222195 223443 812374 782646 1744677 1687536 432952 428777 627466 630796 793420 770423 797562 808257 834103 839025 797858 895731 2351104 2452901 1387463 1194824 701011 689427 838579 834280 848671 861301 879486 886433 1001149 1001596 6191340 6406058 39.75 71.0 3
14:33:30 2024-01-23 824713 818625 211763 209143 351416 356369 390859 387781 242352 235015 293420 299933 341395 348458 5580735 5987642 8052518 7834998 1415242 1481935 313288 277177 293026 296899 345199 337589 324830 328273 222614 223512 810668 782087 1750581 1687536 433566 429474 629402 633740 798028 774842 802276 808830 837100 847542 807005 899101 2358082 2474390 1378982 1203369 707916 691784 838579 834469 855460 865140 879581 888702 1008740 1004543 6206964 6384890 39.75 71.0 3
14:33:31 2024-01-23 819617 816418 212318 209178 352051 357443 390895 387321 238153 236507 292973 301266 341669 347683 5580459 5935338 8052518 7850359 1420533 1478052 314051 278920 293367 296166 346239 339025 324830 327256 223468 223443 820121 777102 1746388 1692335 435691 432723 634882 636515 802456 781477 804328 811703 839478 847415 809243 900990 2355465 2471340 1361057 1201580 710447 695763 839497 838136 860367 866154 882073 890341 1014625 1006353 6230806 6384890 39.75 71.0 3
14:33:32 2024-01-23 816532 816414 213531 209837 354798 358557 391444 387321 238884 237310 293456 301760 342661 348212 5558011 5925532 8043166 7846502 1424637 1476998 314787 279743 293850 296166 346482 339542 324830 327521 224327 223512 815216 777102 1764307 1693294 437553 432935 636198 639233 806030 782840 806884 815785 846294 855442 814108 904520 2356366 2477043 1393824 1201580 713261 696053 841884 839363 863392 873223 883788 894935 1017944 1012202 6197532 6348366 39.75 71.0 3
14:33:33 2024-01-23 813637 815258 214401 210161 352271 359640 390859 386432 238849 238045 292973 301760 342421 347683 5543220 5919602 8024462 7812844 1428757 1473845 315897 279743 294470 296166 347349 339840 327555 329436 224779 224065 818341 777102 1752997 1692085 438489 436384 640314 640012 807195 784062 809361 818109 847495 856465 814965 905927 2355640 2471340 1365210 1201580 712984 697076 843680 841750 865881 875480 886383 898204 1022393 1015107 6198098 6359165 39.75 71.0 3
14:33:34 2024-01-23 811906 814105 214401 210525 352306 359640 390823 386740 239416 238080 293626 301795 342421 348212 5533842 5906987 8024462 7801405 1426105 1471903 315753 279743 294677 297527 346933 339469 326631 328866 225045 225108 823295 776052 1715083 1687536 440054 438307 640400 641937 809523 785270 812872 818634 853066 863318 817351 915887 2346368 2478801 1402305 1201580 715978 698065 845077 843674 869613 875261 887170 900931 1023410 1018363 6179260 6385417 39.75 71.0 3
14:33:35 2024-01-23 810675 810512 215334 210534 352271 360219 392253 386740 239250 239524 293626 301760 342696 347929 5505705 5874668 7970878 7791586 1410771 1470851 318133 281326 294570 295827 346518 339062 325300 329773 224585 225998 820342 775990 1734069 1686339 440054 437502 640400 643376 811247 786455 816342 820570 853066 865149 823355 915359 2355640 2477043 1363133 1208561 716487 701041 848717 847981 869416 874267 895708 902670 1027245 1021355 6117068 6348555 39.75 71.0 3
14:33:36 2024-01-23 814215 809327 215005 212925 352306 359676 392065 390242 240352 238010 294838 302431 342456 348779 5505705 5909974 7965074 7767621 1399177 1466359 318544 279563 296340 297838 346275 339542 325826 328994 225521 225630 818534 784888 1715158 1673843 439161 437993 642216 647320 811860 784124 818468 830180 857184 863928 824704 924716 2355640 2460374 1412906 1199871 714003 701041 855469 848583 869613 881167 901028 908931 1023844 1024483 6113327 6340407 39.75 71.0 3
14:33:37 2024-01-23 817493 809331 219195 212512 354042 360799 392652 388011 240185 239524 296156 300562 343515 350578 5505020 5887120 7982973 7765950 1403170 1464482 318204 283948 297572 297694 347040 337954 325791 329275 225666 226330 820121 785450 1714736 1673843 441141 437737 644076 651141 815171 787569 821114 832110 862234 864314 830240 928676 2358992 2462121 1392208 1199871 715468 701543 856720 850996 872573 884377 900731 908551 1025681 1030434 6107540 6335885 39.75 71.0 3
14:33:38 2024-01-23 818653 808390 214876 212916 355473 364344 395260 387722 241021 240162 295596 299862 343656 349906 5483035 5879170 8008721 7765950 1413221 1461430 317163 279890 297500 294968 348648 337954 325826 329809 225666 226365 820121 785450 1722526 1675937 444713 439077 644990 654491 816400 788759 824991 832541 862234 870556 832096 931407 2355640 2467837 1389147 1197491 716487 706244 855469 850320 876330 888988 905033 911550 1030138 1030179 6094415 6327971 39.75 71.0 3
14:33:39 2024-01-23 816436 807214 214876 213597 356049 364490 393584 387758 240986 240091 295217 301760 343762 347155 5476002 5879016 7997875 7750940 1412473 1457176 319535 279925 297500 295932 347599 338582 328791 331010 225666 227738 818730 783206 1717854 1683089 444318 439133 645906 654955 813591 792719 832762 837022 859723 874871 841201 934940 2364912 2488014 1419267 1190572 719792 710652 857937 848583 880109 892619 907617 910217 1034484 1045290 6046433 6320145 39.75 71.0 3
14:33:40 2024-01-23 816263 804899 216597 214424 352306 363534 391444 391382 240952 240304 295704 301760 342731 348495 5460118 5894881 8037435 7750940 1431226 1457176 319051 280030 297572 297730 347634 337717 328791 329225 227423 227385 808381 783206 1734464 1681894 445309 438790 650462 654955 814169 793282 835838 838210 862234 874528 843660 935645 2363232 2480560 1396361 1188022 720819 710652 857937 850357 884464 898786 908725 913424 1035987 1045105 6063151 6293990 39.75 71.0 3
14:33:42 2024-01-23 813947 804899 216249 214123 352271 363791 390895 391622 240957 241086 295453 301513 343762 348779 5442985 5818825 8038925 7765950 1433082 1455000 317092 280814 297644 297694 349175 339542 327799 330759 227584 226365 813536 777608 1728556 1686339 446535 439825 653270 656399 814558 793240 838295 841787 863136 874636 848680 939470 2363232 2486250 1398438 1193118 722363 714180 862825 853418 884465 901444 912812 916105 1042284 1046665 6029302 6276002 39.75 71.0 3
14:33:43 2024-01-23 815025 802356 216288 217756 353613 364084 391790 391936 241159 241086 296049 301760 343726 348779 5432022 5843195 8020274 7750940 1428993 1455172 319016 281277 299824 297766 349175 337717 328791 329261 226008 227738 815216 779849 1736776 1683089 446694 441809 655126 658332 818137 797325 841286 843113 866337 882108 852081 945031 2369087 2487614 1400515 1191417 724429 715229 864668 855299 888105 901524 915425 919112 1045026 1051674 6029128 6293514 39.75 71.0 3
14:33:44 2024-01-23 811634 800241 216991 218075 354388 365115 391479 391936 241193 241086 296645 301760 343762 349273 5430399 5799849 8008608 7745391 1410195 1452074 320727 281742 296131 298181 348684 339302 329787 330219 225973 228481 808967 770464 1750910 1687536 450468 442097 654197 657752 820896 804673 842012 842873 872527 883470 853515 942046 2359762 2489780 1394720 1188879 727581 717363 861599 857803 890678 901524 912812 920886 1050462 1051674 6046499 6284135 39.75 71.0 3
14:33:45 2024-01-23 804696 799514 217294 214118 356315 365631 390895 388047 241935 242275 294623 301864 343762 347437 5422657 5818863 7945671 7713551 1405961 1447956 320054 282567 297608 298598 346553 339542 330822 330254 226008 228481 810529 773220 1750914 1693008 448810 441557 656522 658219 823378 808223 846101 842984 875042 892483 854716 941562 2359762 2504664 1402592 1193967 732787 718461 860376 859631 897352 901668 913020 926260 1057719 1053199 6042141 6274756 39.75 71.0 3
14:33:46 2024-01-23 797730 797690 217637 217863 357420 364599 392472 390278 242306 241765 295532 302570 343211 346627 5411754 5792617 7894810 7684509 1401797 1443744 319792 282567 297176 300055 348684 341473 330383 332957 228228 228235 823029 773270 1713693 1680996 450689 446292 658391 659265 827324 805916 839504 846588 880533 894053 850343 947133 2355640 2477043 1402592 1196091 730953 714363 864663 867023 894586 901524 916693 930672 1057719 1051677 6072624 6265378 39.75 71.1 3
14:33:47 2024-01-23 801170 799205 218346 213710 356601 365115 393275 387389 241262 240719 295496 303281 343486 349769 5393161 5740083 7812806 7642583 1377077 1445869 322477 281530 297212 300995 347456 340989 329715 332639 228605 229729 808967 779856 1748458 1669096 448266 446474 654160 658332 832070 807094 838560 848509 884569 892591 852224 950204 2355640 2482727 1396361 1210287 734040 716426 867156 866408 897352 901596 923027 932912 1057719 1051674 6042127 6251537 39.75 71.1 3
14:33:48 2024-01-23 801126 798073 217481 215065 356601 364084 391479 387614 243391 241051 296609 303494 342696 349769 5383782 5793631 7913969 7678396 1394908 1445869 321786 283347 300854 297554 350688 338191 329253 333559 228929 229623 805842 778216 1758076 1669096 452278 448800 656213 666537 832661 804784 842849 855336 884496 892459 856573 960125 2364912 2467369 1380475 1209169 729413 716390 873857 869488 889307 901596 930144 938285 1051560 1054688 6037180 6278922 39.75 71.1 3
14:33:49 2024-01-23 809385 798073 218651 215035 356565 364698 393204 387975 243356 240685 297063 302643 344761 349769 5383782 5807015 7948128 7690937 1399139 1442828 323961 283396 300879 300613 349384 337954 332562 331740 229362 230122 815360 779849 1710262 1676222 450629 448005 660552 667011 829086 806413 848412 856587 883166 894687 864516 959441 2368278 2489780 1408822 1201319 732018 721837 875718 865757 897352 910538 928779 932874 1057682 1060816 5990018 6242043 39.75 71.1 3
14:33:50 2024-01-23 806557 795556 219026 215104 355174 366149 391754 391936 243017 242275 297554 302643 343726 348943 5376902 5732282 7970356 7684509 1399684 1438663 322489 285306 297067 299540 350194 338191 331520 332819 227414 229941 810529 769365 1729145 1687536 454209 447389 661489 665591 830300 814030 852109 854459 888588 900826 867083 958039 2360671 2489780 1377178 1192268 733064 720271 873339 867023 902708 915798 928836 937616 1062241 1069958 6023440 6242043 39.75 71.1 3
14:33:51 2024-01-23 795406 793194 219368 215070 358467 366149 392290 390539 243521 243228 296221 303380 343585 347254 5367470 5736887 7889805 7664338 1393391 1436586 322000 285815 300708 299540 349666 340277 329787 333324 228121 229227 808920 770383 1732017 1677414 453564 452103 664346 667011 835882 814420 851514 856315 893006 906742 864479 959441 2362351 2489780 1384545 1202435 738758 722115 872097 871177 906598 910610 927491 942200 1072225 1066862 6028556 6233104 39.75 71.1 3
14:33:52 2024-01-23 797754 798784 220119 214966 358643 366668 394700 387722 244250 243815 296466 303777 343691 349273 5360340 5763525 7840973 7636162 1386945 1435620 323014 284396 301280 298598 350477 339250 330786 333830 227414 231078 808967 780450 1745241 1666963 455503 450044 661489 670901 839483 810571 851514 864567 893648 902199 865780 969481 2364912 2471340 1406745 1210892 734636 721837 880744 876243 899720 910502 936727 946988 1062204 1064129 6015314 6232953 39.75 71.1 3
14:33:53 2024-01-23 804799 793147 219877 216236 357461 365246 392472 387939 244210 240719 297302 304240 343726 346627 5345334 5780219 7908482 7644027 1407179 1437662 323469 285205 301498 299505 350477 338976 331789 333830 228866 229905 813536 775490 1727303 1677414 456151 450749 667556 672440 832229 813196 860866 862009 888851 906778 876266 967338 2370639 2495457 1390650 1197403 736656 728701 880118 869834 906561 920842 937489 943624 1076235 1076038 6007815 6241213 39.75 71.1 3
14:33:54 2024-01-23 801207 791192 221089 216537 357497 365246 391444 391382 243186 243815 297446 303068 343797 349769 5331880 5728539 7857689 7634648 1388346 1433582 322656 285240 300879 300310 347563 338227 332832 333794 228866 230657 812092 772897 1732515 1673843 453564 452103 670035 666457 837105 820942 858416 857840 895984 910583 873710 965764 2362351 2508312 1380475 1200219 744580 728516 876801 876941 913173 923017 932956 947569 1079053 1076038 6000299 6224145 39.75 71.1 3
14:33:56 2024-01-23 794914 791151 221116 216305 358179 366149 393239 391382 243800 243815 297063 301206 343762 349236 5337787 5670458 7771958 7589201 1361875 1429480 323877 285205 301597 300908 348613 338263 332562 333830 228475 231665 810529 777049 1700397 1669334 454855 452320 663404 668930 843830 819778 855901 863305 902764 910547 870510 970209 2363879 2490010 1386580 1216352 743517 722238 881333 882490 913067 918424 936764 954278 1075128 1071474 6018315 6197169 39.75 71.1 3
14:33:57 2024-01-23 795723 791149 220467 216780 356561 366149 392928 388047 244175 240754 297991 303068 343726 348954 5322393 5711109 7835224 7606512 1380874 1429517 324911 286079 301170 300820 350477 340024 332562 333830 228121 231828 809012 776490 1705087 1669096 457452 451462 664346 673123 841907 817999 860866 870129 899674 911771 876155 977887 2369087 2481892 1425054 1206502 737181 726636 883051 880071 910219 925108 943678 950810 1071331 1075218 5961720 6197409 39.75 71.1 3
14:33:58 2024-01-23 797987 788644 220467 217576 356596 365246 390895 391936 244210 241459 299006 303494 343726 349521 5299374 5668066 7835186 7606512 1386945 1428389 324453 286553 300771 300908 347599 339286 332832 333794 229543 231340 801227 770936 1708056 1669096 454855 455252 671945 673690 842993 823276 863325 864419 901346 920728 879933 972143 2364912 2508299 1402592 1205008 746045 729387 878868 880188 917140 924898 934068 951525 1084499 1079100 5973193 6199727 39.75 71.1 3
14:33:59 2024-01-23 791996 788910 221111 216078 359874 364663 391444 387594 244210 242167 296221 302992 343211 349769 5310549 5679708 7759163 7599268 1378766 1427374 324911 286826 302347 299576 351533 339763 331556 335754 228831 231828 808967 776490 1763973 1669334 459319 455693 668131 679161 847389 819839 862672 873068 906715 911735 880797 984359 2369963 2469588 1371194 1212617 740340 726636 888207 883672 910219 919587 950232 955211 1075308 1075746 5976312 6190348 39.75 71.1 3
14:34:00 2024-01-23 799506 788910 221125 217455 360115 367485 392472 387903 244928 242133 297590 304205 343726 347683 5292208 5740083 7884182 7610052 1403802 1426360 323961 287001 302012 302918 351569 341436 333049 335481 229633 231234 805835 772157 1752452 1678607 460623 454801 673566 676579 843830 824335 867741 870524 901416 918469 886327 982367 2371650 2489780 1377178 1199982 741397 731581 885596 879984 915844 928529 948461 951562 1079164 1085131 5942417 6197659 39.75 71.1 3
14:34:01 2024-01-23 795723 786679 221812 216444 360123 367226 393306 390242 244928 243661 296645 302536 344796 348458 5284300 5665186 7813147 7570695 1364767 1423969 324911 288134 301061 302176 350051 342783 332652 336651 228690 232516 808967 768816 1755839 1669538 459412 456125 669246 673395 851153 827663 861368 869525 911943 919633 879745 979497 2358992 2480560 1398790 1209169 746506 727668 883051 887981 922430 924862 942335 960888 1087612 1082126 5991732 6171590 39.75 71.1 3
14:34:02 2024-01-23 787493 787794 220467 217642 360381 365019 391444 387939 245683 242133 297099 303027 344932 350302 5261634 5664681 7801094 7584072 1381980 1427218 327442 286575 302268 301330 350759 339012 333577 333541 230152 232679 807404 777102 1709809 1669538 460078 454837 673566 678608 843830 821480 870627 876280 909577 919768 889340 987378 2370776 2499000 1400825 1211754 744384 734788 890642 881593 915844 928637 951660 958044 1076033 1081958 5946284 6161949 39.75 71.1 3
14:34:03 2024-01-23 794348 786123 221812 218507 358790 366345 390823 391382 245134 242133 297626 301241 343726 349769 5271237 5633924 7812623 7555661 1377512 1419914 324694 288647 301518 301753 349702 340828 333337 335718 230187 231828 808920 768292 1717105 1667088 458778 457161 674432 676579 848703 827810 870218 872486 910651 926905 888078 982325 2364912 2504738 1406546 1206951 750320 733711 885596 885463 922430 928637 945025 959446 1091287 1089783 5944704 6157211 39.75 71.1 3
14:34:04 2024-01-23 784246 784384 222542 217868 360412 365246 391766 391382 244963 242167 297302 305133 343204 349254 5273145 5599535 7697142 7523456 1364175 1417101 327356 287427 302231 301401 349738 340313 332868 336839 229936 232679 799688 777608 1700274 1650888 460899 456967 673566 681647 852394 824152 868703 878771 915906 919596 885523 989253 2371650 2486250 1402592 1220596 748366 731526 892245 888810 919128 928529 953017 964484 1088384 1081958 5955219 6152870 39.75 71.1 3
14:34:05 2024-01-23 789680 784384 222390 217868 357354 368752 395820 387758 245437 242808 297518 302961 343656 351760 5263713 5656631 7813147 7559618 1392392 1418109 324093 287909 301736 300871 351893 340038 333807 335754 231307 231991 815074 770936 1711995 1669096 462811 457741 677927 682615 847500 827810 877067 878771 910651 927560 891766 991719 2373911 2489780 1408965 1199610 745649 737921 893741 884433 922430 937543 957423 960888 1085301 1089783 5895504 6167345 39.75 71.1 3
14:34:06 2024-01-23 796594 784145 222904 218895 358647 367377 394421 391572 244788 243147 299895 303494 343797 349769 5254280 5605869 7775490 7523231 1368080 1415089 322939 293360 302268 303240 350795 341825 332562 334521 230688 232026 799779 764341 1708373 1669096 461498 459498 674982 679644 855492 831503 869354 876280 917241 928646 891429 988859 2364912 2499000 1408822 1207413 752385 735927 890102 884017 927723 936641 951660 963798 1097604 1094210 5955100 6164817 39.75 71.1 3
14:34:07 2024-01-23 783460 784173 223132 218708 360925 364698 392065 391382 245340 243556 297266 302781 343726 349236 5252480 5569965 7679249 7522103 1363987 1415089 324890 288432 301736 300168 351857 340313 333337 334556 230329 233335 807381 775375 1746126 1655599 464128 459906 675002 685043 856706 826637 869391 885500 921150 926905 889499 998185 2374185 2471340 1400825 1215370 748104 735346 897361 893414 921122 937448 962588 971921 1091479 1089710 5920828 6143454 39.75 71.1 3
14:34:08 2024-01-23 793466 784156 222958 219036 360920 369148 391444 387939 246160 243556 297302 302536 345280 348705 5239362 5679708 7846464 7555887 1383438 1414085 323912 293818 302561 302779 351893 339250 333807 334018 231083 233227 799688 764341 1736847 1677414 464788 458714 677657 681127 851153 832091 879570 878404 914537 928682 894411 994490 2368947 2491884 1379173 1196091 749927 737736 897004 890517 927683 943288 959840 967764 1091485 1097384 5887271 6148445 39.75 71.1 3
14:34:10 2024-01-23 792263 781037 223593 217828 360381 368628 392472 388047 244963 243731 297056 302570 343797 348742 5233722 5598142 7738384 7512725 1349215 1409965 324925 288757 302807 303951 350513 340313 333807 336036 229936 232027 807404 766493 1707506 1659876 462811 458399 676404 680644 859789 835781 871940 879067 926101 936650 892097 990819 2367256 2487614 1373188 1212015 753003 735125 892905 894572 931650 936641 956421 971921 1106178 1098938 5916990 6134075 39.75 71.1 3
14:34:11 2024-01-23 787040 781397 223938 218507 361033 367226 393275 387975 244963 244491 297590 303027 343726 350265 5224344 5602300 7703211 7512725 1363201 1409002 325607 288757 301313 302319 351893 340313 333337 335565 231012 231670 796034 770936 1721568 1659876 465781 459764 675019 685721 857960 830162 877705 889132 927714 931356 897176 1003931 2375849 2475876 1402860 1217109 749705 735830 902479 898802 925053 939292 964618 973027 1097567 1092628 5943785 6124697 39.75 71.1 3
14:34:12 2024-01-23 783892 781402 223779 220634 360417 366345 392065 390278 245753 243743 297338 303027 343486 348184 5226260 5593967 7740513 7490986 1373155 1411040 326890 288761 304603 302941 351857 340313 335732 335754 231839 231670 799688 774382 1726652 1664596 465450 461249 682675 689441 854790 832522 883648 890561 919600 935466 903815 1001606 2374203 2501801 1404895 1212015 750856 739998 900850 890777 927064 945731 964618 973020 1088164 1094283 5916487 6133799 39.75 71.1 3
14:34:13 2024-01-23 790962 779738 223274 219943 360956 367485 391364 388011 246892 242709 297302 302992 343797 347719 5214305 5575789 7768190 7504288 1365650 1408843 325607 288757 301525 302919 349175 340313 335732 334018 231880 233956 802765 768221 1696869 1665077 464128 459620 682749 684482 857227 841134 882466 881630 920997 943929 904866 995943 2364912 2511454 1391142 1206839 753385 740449 893511 889513 935665 945731 960227 972289 1096187 1102547 5869460 6129424 39.75 71.1 3
14:34:14 2024-01-23 788715 779642 223938 218542 361069 369740 392472 388047 245753 243731 297000 303027 344796 348248 5207530 5564545 7693886 7484589 1343444 1404845 326890 290245 303236 304378 350508 343175 333807 337657 230708 233392 812186 770225 1701446 1660329 464788 459872 677927 684017 865269 839381 877067 885500 928070 942954 897139 998222 2362351 2482727 1387152 1213748 754533 737921 894816 899721 935645 937579 960948 975179 1109622 1103363 5896690 6115318 39.75 71.1 3
14:34:15 2024-01-23 778520 779195 228162 219714 361033 368074 393275 388047 245340 243731 297302 303061 343762 349236 5198164 5522334 7662784 7494802 1360576 1406563 326784 288757 303556 303097 351460 341473 333771 338135 230814 232096 793534 773666 1707592 1660367 467873 459728 678888 686729 861586 836410 881212 892295 926409 938122 903284 1009703 2368278 2471634 1459839 1212617 750776 737459 903358 897508 929011 945064 972387 979501 1098860 1094247 5869460 6110956 39.75 71.1 3
14:34:16 2024-01-23 786208 777542 223943 219754 359874 368628 392065 387939 246304 243491 297626 302315 343797 348148 5192502 5582451 7796144 7508612 1385421 1407565 324854 294115 302656 303275 351893 342931 333807 334556 231768 233335 805835 766531 1750655 1669096 467909 459908 684135 689313 857923 838191 887656 891031 923026 937624 909159 1006756 2374185 2501114 1389147 1206539 752923 746081 903727 894048 931650 946664 972387 975216 1094494 1101731 5874405 6110956 39.75 71.1 3
14:34:17 2024-01-23 787595 778083 224253 220665 360803 368628 391917 390830 246856 242913 297698 304940 343762 349273 5200466 5555146 7731800 7484589 1355226 1406525 325344 294233 301772 304664 351609 341933 333807 336613 231839 232062 808920 763249 1713199 1664596 466777 465241 682786 685758 865269 841233 882503 887655 930113 947078 907322 1001606 2368278 2499000 1390394 1210892 760155 741571 899989 898644 939931 948408 963729 978070 1106411 1110834 5895806 6101584 39.75 71.1 3
14:34:18 2024-01-23 777230 775341 224569 220440 361065 366381 390895 391106 246304 244202 297410 305205 343480 350762 5200881 5521158 7659607 7465831 1355433 1404562 327155 293664 302231 303275 351893 340349 333807 336613 231804 232131 802765 767553 1710901 1657686 469385 464583 681818 691835 864686 834598 885093 894719 930113 937552 906570 1010841 2374185 2478801 1387152 1220204 753422 740668 906607 903261 934336 945731 973081 984476 1105629 1103937 5916487 6092212 39.75 71.1 3
14:34:19 2024-01-23 778488 778378 224425 221076 360672 369276 394700 387903 246371 243217 298947 305205 344394 350762 5179434 5561832 7716202 7503346 1381980 1401585 326604 294296 304603 303311 351893 340313 335732 334591 232527 232027 801227 764124 1709979 1669096 470051 463927 688055 691835 859691 840898 889556 894085 926409 945073 914303 1011903 2374185 2499000 1395132 1205404 754756 747141 904036 893790 935682 954147 974469 978767 1098897 1106525 5874668 6107454 39.75 71.1 3
14:34:20 2024-01-23 786167 774962 225034 220524 360781 371116 393584 391310 246128 243456 299455 302115 343762 348485 5177450 5533884 7684560 7465831 1356806 1401820 325415 294151 302479 304450 351893 341897 333433 335565 232890 231866 802810 762159 1693802 1659876 467909 466559 686073 687849 863461 844016 888288 886632 930149 946565 910448 1003819 2368278 2508220 1412976 1212617 761240 747141 899201 898681 943582 946701 964655 979539 1106639 1115975 5895429 6098776 39.75 71.1 3
14:34:21 2024-01-23 776628 774957 224885 220594 360997 366345 393306 391128 246406 243661 297626 303484 342625 350007 5168071 5489731 7603622 7479997 1354770 1399167 327879 294079 302656 305093 351893 340277 333843 336613 231732 233102 802717 768729 1703627 1665599 470718 463855 682786 691835 866528 839381 890190 899929 934804 942964 909085 1019775 2374185 2471340 1397126 1219723 755832 741754 909187 904917 937017 953719 980013 988664 1111549 1106755 5879967 6080539 39.75 71.1 3
14:34:22 2024-01-23 786129 777987 225079 220594 360956 369740 395784 387795 247029 243661 297662 301241 344726 351445 5155783 5594590 7781557 7491234 1362153 1400572 328573 289743 301278 305773 351893 340277 336681 336036 233218 233264 801227 759770 1722611 1672654 470453 464912 688055 689239 862129 846798 896532 894048 930076 952029 916838 1016396 2369963 2499000 1425054 1205951 761593 748054 907063 902344 943058 957379 977217 979315 1106824 1109193 5823523 6081318 39.75 71.1 3
14:34:23 2024-01-23 783209 774957 228528 220630 364139 369776 392472 390011 247029 244377 297266 303977 343762 348175 5155821 5500920 7603622 7426184 1350906 1398583 327879 294667 304577 304165 351857 342343 335732 337086 232931 233461 801227 773773 1739647 1649616 470718 466321 686073 695777 870882 839381 888922 901305 939192 948418 914212 1016821 2380045 2494694 1389147 1228931 764510 747030 906914 906473 943545 946628 973853 993625 1116044 1112442 5895542 6081318 39.75 71.1 3
14:34:25 2024-01-23 774529 773548 224600 221665 363625 367485 393584 388011 247237 242878 299383 305527 343175 350265 5158693 5530241 7706769 7476496 1371811 1399577 325871 291551 306663 304628 351893 341068 336681 336307 232855 232027 798472 763493 1697000 1664596 472057 465022 691024 695283 863425 844053 896570 901665 934216 951105 921039 1016649 2378413 2503967 1347911 1212881 757802 751398 912180 899780 939499 955570 979599 987958 1103651 1109193 5868433 6077457 39.75 71.1 3
14:34:26 2024-01-23 781323 772125 224880 221324 360961 368628 392472 390830 246315 243286 300054 304240 343726 349521 5155934 5499451 7669086 7428316 1335921 1392600 327879 289532 304331 305773 351821 340349 335732 338104 231768 233496 796611 763249 1706419 1655350 470789 467772 688632 692394 873325 848491 888810 894572 943573 954649 911740 1015670 2364912 2485422 1397126 1212617 762446 742512 904296 907500 946268 952020 974469 988086 1118827 1116457 5850297 6063927 39.75 71.1 3
14:34:27 2024-01-23 776957 770749 228600 220251 363625 368592 392029 387285 246476 244977 297626 303484 343451 349521 5139935 5530390 7647259 7420684 1360098 1396597 328605 294115 306524 304093 351857 340313 336681 334521 234061 234652 801227 772162 1701372 1660442 471648 467882 691478 697263 865269 842965 898274 901981 934216 950286 919605 1022726 2374278 2503967 1395132 1215370 760155 746919 911740 899632 940202 957524 979637 988864 1106824 1109193 5853777 6063927 39.75 71.1 3
14:34:28 2024-01-23 777208 772762 224885 221315 361065 368628 391364 387594 247237 243491 297302 303027 343726 346627 5130521 5482866 7647259 7426071 1345546 1392600 325906 292132 303827 305307 351569 342307 333807 336944 233111 233357 801294 762796 1694521 1659031 470718 468010 689519 693877 872046 848601 893022 894388 939192 959261 916929 1013347 2369963 2513871 1389147 1212617 766248 750909 907507 903631 950090 955642 975861 985941 1115252 1118831 5827674 6063927 39.75 71.1 3
14:34:29 2024-01-23 777193 770313 223482 221750 364134 369444 392195 388011 246684 243661 297072 304930 343726 347929 5126229 5443123 7563330 7418909 1349127 1395263 328729 289414 306881 305881 351496 340170 336645 337962 232819 233856 796611 767629 1689374 1655637 473528 466559 686073 694863 872084 844962 895168 903592 939192 949541 915816 1023131 2371650 2478801 1417105 1220596 761240 747141 913219 908905 940870 954822 982433 994557 1116044 1112479 5878092 6046490 39.75 71.1 3
14:34:30 2024-01-23 777888 770722 228564 221665 360961 368592 392065 387939 246511 243696 299310 302280 343726 348919 5121178 5517544 7740458 7441927 1358577 1394449 328693 289497 301772 303659 351821 340002 337598 336436 233218 233461 801227 756405 1711946 1669096 472057 466559 691024 691835 868991 851014 898405 898539 938232 955579 922365 1021231 2369963 2495457 1395520 1203404 762328 749810 909187 904991 946019 962515 982433 985903 1109659 1115667 5801368 6046565 39.75 71.1 3
14:34:31 2024-01-23 780109 770575 224660 221319 360668 369776 392472 390830 245718 243731 297338 301241 343726 348742 5123174 5490135 7573477 7372044 1338825 1392890 328764 289295 304577 304628 351893 341861 336097 337452 233254 233496 798150 770936 1698235 1646104 473400 468742 690008 697968 873880 844654 893096 906510 946754 956181 919570 1020151 2369963 2489780 1391142 1225985 766701 747582 909187 907812 948214 956172 979599 995202 1121207 1116669 5860054 6037815 39.75 71.1 3
14:34:32 2024-01-23 769878 770579 224569 222011 363625 368630 392195 386432 247237 243491 297194 306928 343480 349548 5112793 5504842 7685304 7425792 1368080 1391898 326749 290449 302656 305129 351893 340313 336061 336307 233290 233496 801227 758779 1726673 1667328 474074 465930 692006 695777 869645 848601 898405 903939 939156 956857 927036 1025848 2374282 2499000 1375958 1211136 760155 752965 913219 902269 943545 963644 985300 991686 1106824 1115667 5830757 6046490 39.75 71.1 3
[truncated: 122,003 more chars]
