# Supplementary material for: Methods for Estimating the Detection and Quantification Limits of Key Substances in Beer Maturation with Electronic Noses
Source: Sensors (Basel). 2024 May 30;24(11):3520. doi: 10.3390/s24113520 (PMC11175341; doi:10.3390/s24113520)
Supplement: Supplementary file 1 [file sensors-24-03520-s001.zip › Data/Acetaldehyde/raw data/Day 1/6000ppm15.txt]

Time Date R01 R02 R03 R04 R05 R06 R07 R08 R09 R10 R11 R12 R13 R14 R15 R16 R17 R18 R19 R20 R21 R22 R23 R24 R25 R26 R27 R28 R29 R30 R31 R32 R33 R34 R35 R36 R37 R38 R39 R40 R41 R42 R43 R44 R45 R46 R47 R48 R49 R50 R51 R52 R53 R54 R55 R56 R57 R58 R59 R60 R61 R62 T01 H01 Phase
14:39:00 2024-01-23 736990 728858 228732 225447 365169 373520 385384 383942 247860 243591 299733 302957 339592 344493 4692914 4990728 7150254 6978137 1286864 1316662 333643 297771 310250 311643 354921 342415 340752 342566 237040 240193 769049 734992 1656294 1622997 498378 492589 727852 732346 915839 896972 960995 962855 1003004 1018350 994639 1103943 2364912 2489780 1472930 1220204 796532 783701 959319 953614 998786 1009697 1050309 1063355 1179180 1183006 5466951 5697602 39.75 71.2 1
14:39:01 2024-01-23 736994 728341 228292 225404 364066 372665 385491 384355 247237 243526 297302 304740 340541 345504 4686412 4979741 7134362 6968759 1290774 1317120 333658 297734 309395 310228 353206 342415 339688 342530 236874 239484 780455 738152 1670156 1617217 500434 493984 730958 733578 915876 894701 963738 964257 1005883 1018747 991192 1108758 2362351 2464339 1441435 1217109 794264 783217 962084 955003 1000480 1015473 1047897 1069301 1187297 1186216 5467989 5688169 39.75 71.1 1
14:39:02 2024-01-23 737162 727596 227721 224846 362676 372548 387175 382943 247931 243731 297374 302781 342401 345540 4686412 4968982 7168318 6978137 1288818 1315249 332642 297237 309351 311171 354921 342415 340238 342843 237407 240193 778962 735517 1670817 1618366 499795 493286 728613 732867 915876 894701 960995 964941 1005171 1018350 993192 1105519 2364912 2480931 1472930 1220204 796532 783663 959319 956663 1001109 1016417 1052392 1063281 1185716 1182896 5490441 5683897 39.75 71.1 1
14:39:03 2024-01-23 737260 726456 228074 225041 362132 373138 385962 384391 247237 243731 297302 302570 339626 345540 4683070 4966937 7140282 6959380 1288708 1315031 332642 297771 310726 311171 354921 342451 340513 342843 237206 240193 775976 734986 1665066 1619516 499795 493286 728885 732867 916527 896682 960995 964257 1005171 1018084 992452 1106308 2364912 2482727 1470935 1223040 797360 783873 961004 955415 1000442 1017247 1050853 1066283 1178911 1183006 5461358 5689215 39.75 71.1 1
14:39:04 2024-01-23 735559 728821 228428 225942 362676 373438 385491 384085 247931 243696 297383 302781 340338 345260 4683070 4976267 7162338 6968759 1289631 1316184 332142 297771 311166 311171 352218 342415 340716 342843 237206 240228 778962 736043 1654806 1620394 499795 493635 728885 732867 917011 896608 960274 964220 1003004 1018350 992921 1107172 2367256 2480129 1439780 1219553 795397 783947 961004 955415 998749 1009693 1049392 1063052 1180965 1182735 5457444 5683897 39.75 71.2 1
14:39:06 2024-01-23 733816 725394 227756 224854 364654 372838 384950 383277 247237 243321 297302 302115 342618 345296 4683070 4981927 7143688 6968759 1290774 1315249 333924 297525 311166 310264 354921 342138 340238 342519 237241 240193 767577 736043 1659435 1618366 500588 493286 729921 732867 917178 894775 960720 967399 1008148 1025640 992528 1110263 2364811 2472632 1435389 1221295 794264 784020 959356 953614 1001154 1009422 1049678 1066502 1184762 1190236 5465021 5683897 39.75 71.1 1
14:39:07 2024-01-23 732714 725204 227716 225011 364649 372013 386042 382632 247237 243696 297266 302536 339557 342447 4671463 4968982 7140282 6959380 1286864 1313382 333924 297879 310286 310953 354921 342379 339688 342289 236839 239966 778962 734992 1666316 1618366 499795 492589 728885 734320 918091 896985 961222 966402 1005437 1027144 996848 1105369 2368278 2482727 1470935 1221295 797670 785977 959319 954058 999022 1009729 1050740 1064836 1181217 1175059 5442746 5683897 39.75 71.2 1
14:39:08 2024-01-23 736010 724511 228433 224854 364139 372838 386686 384391 247064 243696 297662 301241 339592 345016 4673705 4979741 7149627 6968759 1288931 1315249 333454 297734 310945 310228 352183 342138 339724 342566 237206 239484 775976 737101 1686685 1622911 500321 493802 730958 733980 917793 891615 961222 964725 1005135 1018373 993192 1103943 2367401 2489780 1498504 1220204 796457 784020 959319 954058 996189 1009724 1046174 1063393 1182694 1175926 5442746 5683897 39.75 71.2 1
14:39:09 2024-01-23 735982 725231 228109 225244 364134 372013 385563 383277 247237 243321 297302 301275 339557 345260 4658033 4970469 7125037 6959380 1288708 1313382 333924 296537 310177 310953 354670 342102 339951 342519 239200 239740 778962 736043 1656783 1620394 499758 492443 728848 733910 917178 894701 960274 964257 1007580 1024240 992921 1106308 2365716 2477043 1416278 1219336 793133 784020 959319 954736 999022 1009724 1049509 1065597 1182964 1178191 5442784 5683897 39.75 71.2 1
14:39:10 2024-01-23 733830 721174 227725 225037 362132 372575 384914 383241 247237 243286 297662 302115 339369 344493 4683070 4970469 7140282 6959380 1287973 1313382 333924 296775 310946 312098 355314 342271 340059 342397 237136 239343 778962 736042 1672538 1618366 499795 493635 730439 732467 918091 894701 960995 964941 1005216 1024583 991897 1108123 2362351 2462121 1452251 1219515 794830 780692 961401 955717 1001777 1009801 1047915 1066283 1186396 1186474 5514173 5673394 39.75 71.2 1
14:39:11 2024-01-23 737513 725426 228109 224655 362168 373702 386082 382833 247237 243731 297662 304240 339557 342411 4673705 4961707 7130936 6958565 1290479 1316147 333816 297063 311717 310086 355387 342271 339820 342145 236839 238005 777875 736043 1657773 1618297 499795 492261 730439 733615 914401 894701 962365 967755 1005883 1018747 991192 1105960 2364912 2458630 1450295 1221943 794830 779550 961401 955753 1002524 1009774 1047897 1065521 1186432 1184496 5533302 5683897 39.75 71.2 1
14:39:12 2024-01-23 737100 726782 227743 223654 362377 373966 387303 382833 246977 243696 297266 302149 339592 344980 4673705 4971160 7121202 6961529 1285218 1315175 333852 295941 310082 309945 354420 342379 339688 342001 237100 238673 784068 739459 1662257 1613586 500077 493984 728885 735463 913242 891872 960995 965662 1007432 1018711 991192 1107135 2360671 2460374 1454207 1217109 794830 779513 963061 955717 1000480 1009724 1045026 1066283 1185555 1181912 5485927 5674518 39.75 71.2 1
14:39:13 2024-01-23 738073 721377 227756 223688 364134 372575 384373 380350 247237 243661 297662 301275 339557 342134 4670999 4967796 7133648 6951832 1286552 1312449 333689 297315 310910 311657 353884 341861 339688 341771 237206 239165 778962 734992 1650413 1613777 498378 492589 728885 732867 914363 894066 959553 962855 1003004 1018711 991192 1107135 2358992 2464339 1413214 1217109 793133 782909 959356 954058 999022 1009688 1047169 1064610 1181254 1188549 5446210 5674518 39.75 71.2 1
14:39:14 2024-01-23 732195 721278 227562 224689 362132 372013 383223 381792 247237 243286 297626 302115 341643 344762 4681635 4983198 7163211 6963271 1277405 1312449 333643 297459 309338 310780 353884 341380 339760 342300 236874 239484 767577 733942 1681099 1617217 498378 492589 727852 731826 915876 894406 960995 964039 1003004 1024546 994639 1105242 2363232 2486250 1468940 1217109 797670 784020 959319 952704 996189 1009778 1050346 1061497 1181217 1179660 5442769 5682880 39.75 71.2 1
14:39:15 2024-01-23 733826 724774 227760 223723 363107 369884 386398 386645 246955 243487 299129 302641 341787 344348 4669467 5000446 7156408 6963788 1284746 1309658 331644 296782 309812 309657 354420 341861 339724 341807 236674 239449 778962 734992 1654016 1618366 498378 491529 728885 732346 915226 891835 958870 965625 1003041 1018711 990308 1106308 2358992 2469588 1470935 1218468 793133 782909 957280 954058 996189 1009778 1049416 1063430 1181254 1183116 5451721 5670471 39.75 71.2 1
14:39:16 2024-01-23 732750 726453 228178 224833 364499 371723 384771 384188 247281 243556 297482 304348 342027 344348 4667667 4972493 7143688 6954064 1275877 1309658 332642 296372 309338 311679 351893 341068 340238 341771 236839 239484 767577 734992 1666362 1613777 498378 492589 726820 731826 913242 896608 959553 962855 1003004 1024546 993192 1103943 2361553 2482727 1498504 1217602 797101 784020 958235 952704 996189 1009724 1047996 1059983 1181254 1178826 5436805 5682479 39.75 71.2 1
14:39:17 2024-01-23 736740 724740 228327 224243 362998 369704 385926 383099 246336 243661 299822 303281 339049 342230 4661358 4990376 7143688 6952021 1277063 1313382 332677 296408 310286 311934 351857 341645 340752 341254 236674 239484 769049 735517 1678852 1609120 495413 492589 728368 728715 913242 897390 960995 961304 1007381 1018386 996051 1103943 2364912 2486250 1468940 1216079 795397 784083 959356 950002 1001191 1015509 1050982 1062636 1175776 1178767 5442934 5688169 39.75 71.2 1
14:39:18 2024-01-23 737265 724736 228678 223650 363112 372575 385563 383277 246023 244307 297302 302359 345244 342483 4688856 5000932 7153013 6949724 1270120 1309658 332642 295145 311166 309657 351326 342379 339760 340990 237241 239078 769049 736043 1650503 1604557 494753 493984 728885 728715 915876 897354 958188 959259 1005956 1018530 994639 1100489 2364912 2480560 1472930 1207676 794830 785229 957959 947237 999059 1017931 1057007 1059796 1178038 1177262 5442392 5673394 39.75 71.2 1
14:39:19 2024-01-23 732819 721021 228264 225220 363246 373138 387175 381489 246892 245368 296703 304063 339049 342411 4657692 5016831 7162338 6952294 1270120 1309658 333924 295596 311166 310735 351362 342415 339688 340775 237407 238743 774933 736043 1649756 1604557 494288 493765 728885 728715 917178 901599 956752 959259 1005919 1027553 994908 1100727 2364912 2473533 1446382 1207450 793133 787853 958235 950190 1001866 1019785 1053896 1061648 1173786 1181222 5446210 5667866 39.75 71.2 1
14:39:20 2024-01-23 728927 726229 228109 223684 364240 369884 384032 381792 246575 243696 296430 303977 340587 342483 4661395 5037483 7202247 6949085 1264323 1309658 332677 295668 309958 311206 351893 342415 338699 342843 236108 239555 774483 737101 1654032 1603419 496892 493984 724213 730844 922462 896084 953706 959259 1013937 1030462 992602 1094591 2355640 2505365 1550725 1213635 802240 787368 951679 952630 1008231 1021227 1049280 1054067 1180583 1183660 5487751 5674401 39.75 71.2 1
14:39:21 2024-01-23 725754 721318 228503 223301 361120 369776 387267 383241 246304 243731 297302 302570 339049 346664 4675064 5050330 7228255 6931244 1254890 1309658 334684 294802 310286 311679 351857 342451 338735 342289 236839 240566 779280 741228 1637743 1595337 495413 494684 723701 731306 922462 894701 953706 963354 1016536 1028715 993181 1097750 2359762 2485422 1468940 1216079 802240 783984 955513 952704 1008547 1019894 1047480 1057150 1180675 1185443 5498715 5675793 39.75 71.2 1
14:39:22 2024-01-23 728922 721278 228854 223658 362676 369920 387849 382096 246132 244482 297991 302149 341306 345016 4664339 5065261 7171664 6931244 1248154 1309658 333419 295017 310589 310264 351893 342487 338699 340931 236508 239484 777469 745476 1641267 1590627 497583 493549 724213 732867 919849 894775 958367 963891 1018915 1030389 987536 1097843 2353788 2474390 1468940 1212617 799379 781403 954395 955415 1008985 1017931 1038909 1053769 1180583 1187937 5485965 5661099 39.75 71.2 1
14:39:24 2024-01-23 728655 721422 227756 223688 363255 369848 385563 382024 247237 243731 297099 303061 340587 344493 4667667 5007559 7143688 6912688 1262517 1309658 333643 295955 311374 310011 354921 342138 337916 342843 236108 239856 775976 740269 1646692 1602282 499440 493984 726862 737050 922374 890526 956430 968331 1014583 1026499 988943 1097523 2354500 2477043 1494434 1227767 801094 779587 954871 959502 1005409 1009760 1043353 1056972 1182671 1185407 5477574 5657062 39.75 71.2 1
14:39:25 2024-01-23 727042 724722 227333 224815 364139 369704 385455 380919 247202 242674 297410 303027 340587 345540 4670999 4990402 7082817 6921865 1266741 1313382 334684 294659 312048 310664 351339 341068 341268 340703 236639 239449 770004 744528 1639200 1604261 499006 492406 726747 734955 917104 893063 961222 968851 1011709 1021346 989785 1107172 2362351 2462121 1520967 1224134 796532 779513 959319 956086 1005409 1012221 1047150 1063014 1188959 1184460 5523877 5665139 39.75 71.2 1
14:39:26 2024-01-23 734646 721377 228234 223650 363625 373102 387267 382292 246821 243661 297590 303068 339557 345504 4658887 4971160 7084226 6912224 1281594 1314976 333924 295432 311534 309688 353884 342163 339174 340452 239709 238425 771018 740269 1662053 1611290 498194 493875 730402 735674 913242 893795 963738 970232 1010276 1024240 991729 1107135 2364912 2460374 1498504 1220596 795397 780655 959319 956394 1005409 1009724 1047897 1066502 1188227 1185371 5518394 5665139 39.75 71.2 1
14:39:27 2024-01-23 737976 725431 227725 223654 364139 373670 386650 382292 247237 243696 297590 302536 341787 342339 4648004 4952216 7117317 6931244 1287091 1313382 333420 297237 311865 309980 354885 341994 339581 341627 237065 238901 767577 736571 1651861 1613777 500506 493984 730958 737013 915839 894775 961834 962818 1007613 1018747 992452 1106308 2362351 2477043 1470935 1218468 796532 783464 959319 954058 998313 1009738 1050141 1063355 1182928 1179137 5444578 5665139 39.75 71.2 1
14:39:28 2024-01-23 735904 723696 227721 224663 364139 369848 383996 385241 247202 242913 297626 303494 341066 342483 4661620 4972668 7134362 6963551 1278897 1313442 335813 296228 310104 311939 351713 341200 340537 341735 237171 240024 767026 733942 1663021 1613586 496166 492589 728885 728715 916357 897354 960995 961987 1008882 1018494 996088 1105519 2364912 2486250 1470935 1216079 796218 784083 959047 952027 1001903 1015473 1054165 1063014 1180583 1175241 5440614 5665139 39.75 71.2 1
14:39:29 2024-01-23 737444 724740 228923 223654 363112 372013 385527 383241 245718 244526 297626 303068 339049 342483 4668393 5004603 7154041 6931915 1271302 1315313 335777 296192 311386 310917 351290 342415 340238 340452 239369 239210 771991 736043 1642537 1607854 494989 495385 728885 730787 916865 898662 958151 958579 1007381 1026428 994722 1102296 2364912 2480560 1472930 1208449 795397 785785 957959 949693 1001191 1018417 1052628 1060257 1177285 1175926 5453997 5674518 39.75 71.2 1
14:39:30 2024-01-23 735424 724740 228424 222934 362930 373102 384878 382025 246269 244824 296221 303494 339522 342411 4661620 5017561 7192118 6951065 1264323 1309658 333924 296991 309338 311135 351857 342379 340033 342843 238017 239821 791680 734992 1648360 1604057 496892 495035 724727 730787 922462 898807 954386 959259 1012500 1034223 992602 1094591 2355640 2495457 1472930 1210061 801094 786250 950099 950002 1005409 1021337 1050890 1056360 1175493 1183006 5423525 5665139 39.75 71.2 1
14:39:31 2024-01-23 724726 723696 228269 223624 364654 369444 386650 382937 246097 243696 297987 301241 340851 347612 4669467 5054676 7173429 6909324 1253538 1309621 333375 297014 311901 309581 351893 342415 338153 342530 236839 239821 766106 745476 1629026 1594205 498378 497423 724727 734655 921808 890829 954386 968170 1014657 1030571 985430 1097756 2353052 2471340 1496469 1217109 799951 779513 952838 955717 1006837 1019137 1041520 1058659 1183184 1190486 5468926 5655760 39.75 71.2 1
14:39:32 2024-01-23 724658 721016 227020 223654 362662 369776 387175 383265 247493 245194 297104 303803 340479 344871 4660035 5019381 7084226 6906631 1269213 1312449 334181 294015 311166 309945 351893 340277 340752 342289 236143 240228 775531 744665 1674062 1602148 497635 492589 724727 733578 918472 892130 956752 968479 1013218 1018711 986831 1099869 2360671 2478553 1512660 1229516 799951 781799 956439 953614 1005409 1012221 1044802 1059871 1191215 1184496 5519930 5664862 39.75 71.2 1
14:39:33 2024-01-23 732039 726687 228537 225864 362853 369668 387395 383374 246716 243591 298970 302926 341474 345883 4661620 4961594 7072634 6921865 1277946 1313382 333924 295224 309648 309723 351893 342127 338699 340739 237644 238708 770520 740269 1649165 1604557 498378 493984 728885 734646 913242 892240 963738 967755 1011065 1016989 991192 1107097 2360671 2458630 1516814 1221943 794830 779513 961401 955717 1003984 1012221 1047897 1065705 1181788 1184496 5514451 5674600 39.75 71.2 1
14:39:34 2024-01-23 738842 726531 227615 223585 364617 373520 385312 382183 246853 243626 297056 301241 339300 342267 4652241 4923445 7087735 6921865 1285180 1313382 333418 295632 311129 310228 354921 341861 338699 341976 236508 239078 777469 734992 1657720 1613777 499522 493635 728885 732985 915876 894066 960720 962818 1005171 1018639 991192 1108398 2358992 2452901 1452251 1217109 794264 779513 959356 955003 1001903 1009494 1047150 1064946 1185518 1186216 5497613 5658324 39.75 71.2 1
14:39:35 2024-01-23 734196 726526 227545 223658 364134 369812 384296 382833 246955 243286 297518 303494 340587 342447 4661733 4942651 7121315 6922135 1279412 1309658 333924 296580 309265 310228 351893 342931 338664 341254 236674 239239 778962 732895 1660956 1613777 499440 492589 727299 731826 915189 894701 959553 965713 1005437 1024764 991749 1103943 2358992 2475287 1518890 1217109 794264 783748 958638 954058 998313 1014942 1053033 1064610 1183063 1181185 5434039 5655760 39.75 71.2 1
14:39:36 2024-01-23 733075 723729 227363 225864 364139 369812 383762 382060 246511 242878 297049 303494 341066 342483 4648340 4966937 7130936 6935672 1275802 1309621 332572 296336 309047 310228 351893 340828 339688 341771 236639 239449 768497 732880 1693687 1613777 499006 492589 726784 730787 915189 897319 960958 964039 1003004 1018084 993192 1105519 2362351 2480560 1500539 1217565 797101 783836 961004 955267 999022 1017247 1053896 1065484 1185443 1180643 5427399 5665139 39.75 71.2 1
14:39:37 2024-01-23 733075 723710 227721 225598 363809 369884 385491 382937 246476 242913 297266 303494 341066 342483 4652241 4982935 7134362 6940622 1270120 1312449 332607 295109 311129 311171 351290 340313 340752 340703 236874 239449 767577 736043 1670341 1613777 497635 492589 727852 730787 916395 897023 960995 964725 1005919 1026030 998285 1104009 2364912 2490285 1472930 1217109 797670 786809 961004 953984 1000169 1017967 1054128 1063430 1183100 1179660 5425754 5659872 39.75 71.2 1
14:39:38 2024-01-23 733784 722691 228079 223658 361069 369848 385185 382632 246097 243321 297626 303068 341582 342483 4652241 4990176 7134362 6931244 1269213 1309658 332883 295883 311166 311608 351042 341344 340477 339389 237372 239078 769049 738152 1634687 1603287 496874 493286 728885 728715 915876 898699 960995 959259 1008094 1027553 998231 1103868 2369087 2485422 1470935 1212881 796218 788145 961004 949965 1001191 1019894 1056912 1061460 1180583 1176291 5455616 5665139 39.75 71.2 1
14:39:39 2024-01-23 736907 724736 228814 223585 363882 372838 384914 380919 245718 244482 297554 303281 339049 342483 4648923 4990214 7143688 6902294 1270120 1309621 333924 295675 311116 310228 350759 341897 339688 340463 237206 239078 780455 736043 1636527 1604557 494753 494684 728613 728715 917178 898662 961184 960906 1009655 1027080 995430 1104631 2359762 2476149 1452251 1203292 794830 783799 958235 948545 1000442 1019894 1051130 1059796 1173897 1181331 5433502 5655760 39.75 71.2 1
14:39:40 2024-01-23 732034 723710 227721 222930 365169 372575 383223 383374 246476 244276 296013 301275 341066 341857 4654974 5016831 7171664 6931244 1268270 1309621 333924 297041 311166 310917 351893 342451 337880 341290 237206 238005 782289 734459 1635423 1603419 496892 496755 728775 732719 919716 894332 959850 961913 1010129 1036042 996848 1102620 2352294 2483204 1440027 1203292 797670 785692 954871 951241 1002524 1021337 1047736 1060283 1171091 1179295 5399182 5655760 39.75 71.2 1
14:39:42 2024-01-23 726995 723710 227760 225537 362965 369776 383188 380919 246441 243491 296457 303061 340347 342519 4661733 5033256 7208578 6931244 1260677 1307455 332642 296372 308647 311171 351893 341861 339424 342843 235743 240193 760222 738152 1674127 1604261 497583 495385 725312 730713 924392 899525 951483 961876 1014657 1028715 993181 1094576 2355640 2495457 1514737 1215212 802459 784083 950099 950002 1008305 1020615 1050141 1054067 1177331 1185371 5447830 5655760 39.75 71.2 1
14:39:43 2024-01-23 726558 724740 228468 223620 364139 369330 386378 380919 245718 243696 296430 303494 340826 345504 4648923 5044649 7143688 6912486 1247741 1308692 336690 293832 311350 310699 351326 342199 338450 342001 238692 239201 766106 744411 1648261 1590400 496799 496791 725681 734432 921154 894701 955896 965986 1018013 1030462 986131 1097756 2355640 2469588 1498504 1215483 799951 781245 952838 954058 1010457 1018658 1041794 1053699 1180583 1187900 5474427 5646382 39.75 71.2 1
14:39:44 2024-01-23 727664 721278 227760 223430 362930 369848 385220 378745 246511 243696 296645 302816 340108 342519 4641346 4998843 7140282 6893729 1259814 1309621 333816 295632 310983 309945 354885 342271 338011 342663 238354 240015 773923 739210 1682562 1602148 499795 495385 724213 737050 921697 891608 954386 968479 1016672 1029006 986942 1099086 2353966 2477043 1488329 1224557 801317 779513 955276 959222 1009739 1017789 1041832 1060294 1182671 1189845 5466951 5646382 39.75 71.2 1
14:39:45 2024-01-23 727940 723710 227958 225028 363882 369776 385527 382833 246476 243779 297626 301241 340587 346065 4646009 4970867 7057434 6911166 1271936 1313271 334578 295324 312048 310775 351785 342235 340573 339770 237206 239414 770004 743348 1653063 1604427 498341 493984 727852 734655 917011 893668 960995 968479 1013937 1021560 986905 1105519 2361553 2462121 1504353 1223685 797670 781799 959356 956303 1004696 1013653 1047897 1066283 1182671 1185371 5490023 5655760 39.75 71.2 1
14:39:46 2024-01-23 736104 724740 227725 223615 363627 373702 384914 381214 246511 243491 296847 301241 341066 340824 4642863 4919239 7093659 6942673 1281068 1311573 333852 297099 310068 310228 353884 340828 338699 342577 238692 239484 778962 732895 1679895 1613777 500469 492589 726784 732346 914363 894701 959590 964220 1005919 1018386 993192 1106031 2355640 2470029 1470935 1217109 794830 784020 959319 954058 999022 1009458 1048070 1059946 1178383 1182168 5427122 5653029 39.75 71.2 1
14:39:47 2024-01-23 732195 722686 227760 223688 361060 369848 387175 382632 246304 242947 297626 303068 341066 342483 4645609 4992735 7128272 6933231 1268270 1305837 332607 296868 310946 311832 350759 341068 339724 340463 236674 239275 767577 736043 1634485 1609120 496856 490835 727852 730268 913242 898521 960995 964039 1005919 1018386 995381 1103943 2361553 2480560 1470935 1214970 796532 784020 959356 952704 999059 1015509 1054240 1063430 1175812 1179660 5417994 5646419 39.75 71.2 1
14:39:48 2024-01-23 732714 722421 227756 223624 361060 369848 385220 382937 246597 242947 297266 303068 344930 342230 4654468 4982935 7154231 6916118 1270633 1307690 333924 295955 310945 310699 351785 342487 337643 341254 236874 238708 780818 734714 1644830 1602282 497635 494280 728885 731553 917172 898521 958188 959259 1005253 1029006 993229 1100727 2358992 2477043 1450295 1206839 794830 784083 958489 947237 1001903 1020615 1051130 1060294 1172099 1181331 5399182 5642078 39.75 71.2 1
14:39:49 2024-01-23 730481 723449 227760 223624 362711 369884 383188 382957 246023 243521 296420 305635 340994 342303 4650602 5017494 7187983 6926300 1265680 1307699 333924 295955 310286 310917 351893 342127 337643 342843 236108 239484 780455 733418 1664931 1602148 496856 495385 724727 730787 921808 896386 954386 959259 1011782 1033611 992329 1094591 2353966 2495457 1425873 1209169 799951 784119 950136 950002 1004696 1018738 1049509 1056397 1177165 1179025 5393165 5646382 39.75 71.2 1
14:39:50 2024-01-23 724108 723449 228541 225859 364503 368896 385384 385005 246128 243591 297410 304134 340204 345919 4652251 5036811 7182800 6922473 1250273 1307727 334649 294981 310945 311171 351573 341380 338699 341735 236473 240397 770004 740700 1634632 1592889 495881 495035 722641 730787 922462 894701 954110 964039 1016536 1030207 986905 1094331 2355640 2480560 1498504 1212617 801888 784020 954192 952704 1010457 1021072 1047897 1053806 1180680 1185407 5466614 5659852 39.75 71.2 1
14:39:51 2024-01-23 728697 724740 228292 223516 365169 369704 385348 381032 246716 244307 296365 302570 341245 342519 4651965 4986828 7115436 6893729 1257119 1309658 332642 295919 309922 308389 353920 342138 337371 342325 236143 238760 775976 739210 1702414 1595337 499795 493861 724727 733821 921808 890829 954386 964576 1012084 1027553 983962 1097756 2349707 2462556 1498504 1215212 799951 779178 952838 953651 1008268 1019894 1040276 1053731 1179546 1191329 5474184 5650210 39.75 71.2 1
14:39:52 2024-01-23 725520 724699 227228 224868 364102 369444 385491 380884 247237 242202 297122 302501 339047 345016 4647279 4976083 7059759 6893265 1264692 1309658 334649 293832 311166 310228 351627 340277 340752 340739 236108 240193 764405 742287 1642478 1599873 497635 492589 726269 733022 917172 892166 958188 967032 1013937 1018481 986905 1100727 2355640 2471340 1467979 1227767 798809 781435 956601 955717 1005409 1009688 1046694 1064836 1194462 1184353 5501687 5659872 39.75 71.2 1
14:39:53 2024-01-23 732811 723710 227721 223615 360781 369740 386378 382292 246304 243491 297590 302253 339592 345540 4645609 4961782 7060313 6887546 1270544 1309386 332642 295052 311828 309758 351893 341344 339460 339746 237609 238041 774933 741228 1661386 1604557 498378 493984 728885 734655 913242 893161 963051 968479 1011782 1018999 991022 1107135 2355640 2455145 1492399 1220596 795397 780692 961004 959502 1007585 1015089 1047784 1065593 1190149 1188890 5510511 5641997 39.75 71.2 1
14:39:54 2024-01-23 737468 724736 227716 223624 363882 372811 386627 381752 246892 243321 298208 301241 341066 341064 4642297 4928836 7087735 6921865 1283188 1313382 332661 296861 310945 309758 354420 341380 339485 341807 236508 239114 766106 733418 1664163 1612632 499795 493984 728885 732608 915837 891835 959737 964257 1005208 1024583 993229 1105556 2358992 2480560 1472930 1217109 798809 783836 961004 955415 1000442 1017967 1054008 1065556 1182928 1175963 5411627 5661099 39.75 71.2 1
14:39:55 2024-01-23 732932 721878 227760 224346 363112 369884 384373 384968 246511 242947 297662 303281 339049 342519 4645609 4944890 7115711 6952210 1273755 1309658 333142 295711 309338 311679 351893 340828 340238 340775 236910 239114 778402 731850 1674127 1611407 497635 492589 728368 730787 915876 898063 960995 962855 1008845 1018494 996125 1107172 2369874 2487614 1500539 1216079 797360 787368 960729 953984 1000480 1017698 1054240 1065371 1186221 1176072 5415532 5655760 39.75 71.2 1
14:39:56 2024-01-23 733716 722686 228213 223654 361069 369920 384914 383241 245753 243944 297626 302643 345037 342483 4642190 4996114 7125037 6912261 1270120 1309621 332642 295955 311166 311643 350513 341344 340788 340739 237206 239449 778962 736043 1632879 1611407 497635 492589 728885 730787 915876 898026 960995 963891 1008185 1030060 996014 1107060 2362351 2488959 1444426 1217222 797101 784119 959356 953785 1001866 1018417 1054240 1063052 1183755 1179660 5423525 5651727 39.75 71.2 1
14:39:57 2024-01-23 733693 722686 228264 223658 361069 369884 384950 382668 245718 243661 297626 302643 345001 342411 4639077 4990376 7121956 6916928 1266498 1309658 332374 295955 311166 310264 350266 341861 341039 340260 237241 238041 770520 736043 1642167 1604557 495376 492855 728885 730844 917067 902088 962976 961230 1010447 1025740 1000299 1103794 2364912 2482727 1470935 1209836 796218 785785 959356 950002 1001791 1018454 1054240 1063393 1180583 1178826 5430680 5651727 39.75 71.2 1
14:39:58 2024-01-23 734637 722686 228819 223279 363112 371723 384337 380919 244997 243731 297626 302643 344930 342134 4638988 4990327 7167273 6922360 1264323 1305800 333418 295919 310213 310664 351857 341789 336627 342807 238421 239043 769049 733418 1667537 1604261 499006 496718 726710 731752 922412 899799 956355 961156 1011598 1033538 994015 1096935 2354224 2489780 1446382 1208299 800796 787294 952161 950002 1005409 1018702 1050890 1057150 1177174 1181879 5399182 5646382 39.75 71.2 1
14:40:00 2024-01-23 722557 722691 227716 223624 363882 368592 384608 382025 245683 243661 296609 302712 339118 346028 4642863 5016831 7164936 6903576 1249485 1306726 334649 296210 310726 310917 350759 341344 338664 340775 238692 239908 755068 741862 1633838 1590400 496166 495385 723766 732793 923726 893027 954386 963354 1017976 1033345 986831 1097718 2353052 2476609 1470935 1212617 801094 784020 953919 952704 1011175 1021337 1047257 1060288 1180809 1182712 5459669 5637003 39.75 71.2 1
14:40:01 2024-01-23 727865 723715 228857 223240 364654 369776 386650 381752 245718 244447 296365 303494 340108 342447 4633484 5015830 7121591 6884792 1257119 1307690 332607 295919 310910 309475 354239 342127 339551 342145 238185 239272 764635 739739 1679109 1601978 499684 495385 724727 735734 922374 892354 956430 968479 1014307 1029006 988943 1102658 2349707 2471340 1492399 1222205 801094 779477 954871 956394 1008268 1017771 1040276 1060208 1186359 1191329 5443048 5637003 39.75 71.2 1
14:40:02 2024-01-23 724621 723715 227372 224659 363330 369148 384337 382833 246476 242133 297309 302080 340108 345504 4642863 4977542 7082930 6903299 1265718 1311462 337239 295288 311790 311877 351749 340685 340573 340259 238692 239307 764635 742394 1649273 1599873 498294 492297 726784 735478 915667 891461 960846 967032 1014657 1023515 986905 1103667 2358992 2467837 1467979 1226541 798809 781799 959319 956394 1005409 1014101 1044886 1061805 1194145 1184496 5500814 5644934 39.75 71.2 1
14:40:03 2024-01-23 733080 724223 227721 223615 361033 371977 386677 382292 246097 243286 296443 302643 341066 342411 4633484 4924267 7077686 6914366 1283188 1312507 333238 295489 311496 309546 353775 341272 338664 341771 236639 238817 781168 736571 1664906 1609120 499795 493984 730921 733578 913242 894701 963738 968442 1008809 1024546 992602 1112039 2355640 2452901 1416952 1217109 794264 781528 962084 956358 1001903 1009688 1050258 1066502 1182964 1181002 5423224 5635447 39.75 71.2 1
14:40:04 2024-01-23 731000 728516 227020 223654 363620 369812 383116 380919 246747 242913 297302 303494 340587 342447 4642863 4954707 7118893 6923843 1268853 1307773 333924 294695 311166 310193 349738 342235 339688 340153 237407 239078 770520 734986 1644831 1602148 495812 495385 728885 730268 918483 899160 959516 959259 1008809 1029465 994602 1103119 2362351 2473496 1472930 1206726 795397 785748 958272 948582 1001903 1018454 1050796 1060294 1176894 1175890 5419353 5646382 39.75 71.2 1
14:40:05 2024-01-23 732559 722686 227721 224871 364139 372539 384337 382833 246476 244824 296365 301206 341066 341340 4645515 5008675 7186278 6902294 1264323 1305713 333816 295883 310213 310664 351893 341308 339551 342735 236073 239449 777469 732895 1646595 1602148 497598 495385 724727 730787 922462 899085 954386 959259 1013937 1027760 993156 1096153 2351379 2489780 1472930 1210892 801094 786250 950099 950002 1005409 1021419 1050890 1057150 1178909 1186474 5404727 5646382 39.75 71.2 1
14:40:06 2024-01-23 723838 722691 228074 223589 364139 369452 385527 382597 245718 243696 297626 303316 340336 346299 4647279 5036144 7149627 6904037 1246851 1306918 336106 293975 311606 310193 350230 341861 338664 341219 236615 239484 766106 742287 1630160 1586117 495376 495385 724213 732867 921154 894701 955896 962818 1018013 1030462 986868 1097756 2351379 2464339 1470935 1213597 799951 782909 952838 952704 1011175 1021337 1044840 1058659 1180583 1188802 5465021 5637003 39.75 71.2 1
14:40:07 2024-01-23 727940 722682 228229 222934 364654 369524 387175 382309 246195 244307 296501 304776 340443 342375 4650602 4983198 7118109 6886069 1260714 1305837 333375 294695 310945 310193 353884 341308 337643 342807 236108 239449 764635 739210 1643714 1599873 500150 493984 724213 735697 919849 889495 955355 968479 1016499 1024256 986868 1099869 2346368 2469588 1496469 1220204 801094 779477 955276 957825 1008268 1019894 1041156 1063320 1182946 1189623 5451844 5627624 39.75 71.2 1
14:40:08 2024-01-23 724791 722435 229428 224838 364360 369596 385348 383374 247061 243634 297293 304348 339894 345223 4636509 4980192 7052178 6884350 1264902 1308655 334613 295017 311166 309976 351893 340313 340716 339949 236473 239989 768511 742394 1643714 1599873 498378 492589 726784 733541 917011 892130 960995 967069 1013937 1021428 986868 1100727 2355640 2467837 1433033 1227179 798809 781799 958638 956303 1005409 1012221 1047897 1064577 1188079 1184496 5501840 5650439 39.75 71.2 1
14:40:09 2024-01-23 735169 722581 227938 223551 363221 372920 385312 381032 246269 243252 297099 303494 340336 341196 4633484 4924267 7077686 6892144 1283188 1309584 333418 296825 310286 308971 351893 340828 338664 341506 236473 239449 771991 731830 1647908 1613777 499795 493984 728885 732867 917178 894701 960995 965625 1005883 1026937 993156 1108439 2355640 2467837 1470935 1217109 793133 782909 958638 954058 999022 1009724 1049682 1063014 1184762 1184976 5404926 5647345 39.75 71.2 1
14:40:10 2024-01-23 733080 722033 227690 223654 361065 369812 386904 384968 246476 242878 297266 303068 340108 342411 4633484 4961594 7117317 6912486 1266498 1305837 333924 295812 311166 311135 350759 341068 339724 340463 236874 238708 767577 736043 1615480 1604557 496467 491876 728885 728715 914363 897023 960995 963354 1008131 1027517 996088 1105519 2364912 2480560 1470935 1214346 796532 786250 959319 952027 1004006 1017931 1059206 1066057 1183903 1179677 5418984 5642355 39.75 71.2 1
14:40:11 2024-01-23 732714 722421 228719 223589 361024 369848 384337 382025 245109 243521 297309 302643 340826 342375 4636243 4975330 7106386 6897144 1268307 1305837 333924 294695 311166 310704 349738 340313 340477 340224 236839 239078 767577 735765 1614017 1607977 496819 492589 728885 731553 915876 897023 960995 961987 1008148 1027553 996125 1107097 2362351 2480560 1470935 1215212 797360 788451 962606 951544 1001866 1020506 1053914 1059796 1177164 1175817 5410768 5641831 39.75 71.2 1
14:40:12 2024-01-23 727783 722691 227725 225542 366163 369812 383152 380884 246476 243491 297079 303027 340587 342375 4633484 4998013 7162338 6903108 1259776 1305990 333924 297041 310031 310699 351821 343908 338153 342843 237344 240024 774483 733942 1662650 1599601 496856 494684 724727 730787 922462 897023 954386 961987 1014657 1027724 992885 1094591 2353052 2499610 1460213 1213635 802240 787368 951679 952593 1010864 1022673 1050890 1052195 1180583 1182552 5455616 5625885 39.75 71.2 1
14:40:13 2024-01-23 726784 723710 228074 223244 364654 369812 386070 381752 246097 244447 296645 301241 340275 342411 4633484 4962091 7102900 6874971 1257119 1305837 333151 294659 309958 310228 353884 341344 337643 342843 236108 239281 772990 739210 1646847 1599873 500321 495385 724213 735771 921154 889531 956962 970543 1014307 1026755 991059 1102356 2355465 2474390 1492399 1225431 801962 780472 955513 957752 1008268 1016700 1047480 1058359 1189803 1187085 5465021 5638106 39.75 71.2 1
14:40:14 2024-01-23 731831 723696 227721 223589 361033 369812 385491 382382 246097 243696 297626 301760 340826 344457 4633484 4934823 7051147 6893729 1277699 1305837 333924 294488 309648 309254 351893 341344 338664 340739 237573 237970 790564 736043 1658878 1604557 498378 493984 728885 734655 913242 889311 965355 967399 1011092 1026632 992528 1110263 2357145 2457605 1409505 1216079 792808 781799 960729 956394 1001154 1009688 1049392 1065868 1182964 1181075 5413788 5625961 39.75 71.2 1
14:40:15 2024-01-23 731000 721664 227923 223658 363112 369812 382543 380919 246476 243815 297309 302643 340347 342411 4620383 4951288 7102900 6912486 1271936 1306918 333924 296210 309338 310917 351326 339763 339450 340224 236473 238743 766106 731328 1657726 1604557 496115 492589 729975 731887 918091 896801 960809 963317 1010447 1027360 998269 1105369 2360671 2480560 1470935 1213484 796532 785692 959319 951544 1001866 1017698 1051544 1064080 1180588 1170843 5425844 5638331 39.75 71.2 1
14:40:16 2024-01-23 733672 720644 228424 222900 360781 371977 384032 382022 245511 244241 297063 302219 340826 341340 4630179 4977542 7106386 6893452 1266423 1305988 333924 294684 310286 310193 349738 341380 338664 339710 236874 238743 777875 734992 1646019 1604261 496874 496088 728848 728604 917793 902883 959850 960222 1008809 1030571 993192 1100430 2353052 2471340 1456163 1202473 795079 784020 955550 947237 1001191 1019894 1051093 1059983 1173860 1181331 5387787 5616512 39.75 71.2 1
14:40:17 2024-01-23 724791 720613 227531 223620 364654 369776 385225 382833 246097 243661 295596 302570 339595 341857 4632938 4998286 7162338 6908545 1259814 1305990 333924 295145 309338 310664 351857 341861 340274 342555 237344 239682 764635 733942 1652746 1599699 497583 495385 725828 730676 922462 898521 953706 962670 1016938 1033381 992602 1096153 2355465 2491921 1488329 1210333 801317 785515 950136 950002 1005409 1021337 1049562 1051409 1177165 1181081 5400869 5625961 39.75 71.2 1
14:40:19 2024-01-23 724694 722421 228433 222926 363863 369776 386070 383103 246045 243696 295610 303494 340108 342411 4626878 5008675 7112246 6870068 1250221 1304875 334069 294516 312860 312098 351038 342271 338011 340631 238354 239343 775976 743179 1636852 1588139 495376 493897 722677 732593 921531 894775 952569 963354 1014509 1030097 990488 1094591 2351379 2485979 1370089 1212617 802459 784020 954192 952704 1010457 1021337 1049392 1056775 1180675 1183587 5446210 5632983 39.75 71.2 1
14:40:20 2024-01-23 726825 722686 228234 222934 364130 369776 385527 382022 244963 243696 295596 303281 340108 342447 4626878 5004511 7097061 6879688 1260197 1309715 333888 294838 310141 309148 353811 344078 337193 342109 238354 239414 767018 736043 1664041 1599487 500434 495385 723701 735734 921154 891176 954386 968479 1014307 1018458 986633 1099086 2346368 2471744 1462208 1221943 801317 778925 954192 957825 1007552 1016944 1042073 1057208 1182634 1188533 5438438 5627624 39.75 71.2 1
14:40:21 2024-01-23 723596 722426 227403 223723 361069 368628 384337 382292 245753 241964 296847 303494 338820 344493 4626878 4933341 7037064 6879574 1273112 1309709 333852 294802 312048 309471 351857 340828 338117 338472 239369 238795 764635 740269 1649770 1599873 499442 494648 728368 733578 913242 891497 963051 967792 1011782 1021346 989785 1107135 2355640 2452901 1490364 1217109 796532 780692 959319 955003 1004696 1009652 1046652 1063467 1185518 1183660 5483832 5625961 39.75 71.2 1
14:40:22 2024-01-23 732444 722175 227372 223585 363112 369920 384337 379033 245718 242913 296609 302643 340587 340273 4620008 4907733 7072000 6904934 1284746 1305837 331977 295181 310639 309475 351677 340277 338355 340775 236143 238743 769049 732895 1687705 1611489 499795 493984 728613 731430 915876 894701 960995 965662 1007381 1018747 992602 1108398 2353966 2452901 1458119 1217184 793133 781799 959356 955040 1001067 1009801 1047442 1066502 1182964 1181952 5433516 5618246 39.75 71.2 1
14:40:23 2024-01-23 733075 720649 227015 223236 363112 369848 381703 379033 246097 242202 296401 302855 339118 339795 4636035 4905589 7068475 6903211 1274318 1306844 333924 295467 309374 311171 351267 340170 338699 340463 236143 238708 777469 730806 1661972 1604557 496504 492589 727852 728715 915226 898521 960995 963354 1005919 1018192 996125 1106345 2358992 2480560 1468940 1212617 796532 784020 959319 952704 999059 1017698 1054202 1063467 1178947 1178826 5389777 5632983 39.75 71.2 1
14:40:24 2024-01-23 731408 720608 227725 223615 361033 369812 383188 381489 245437 243815 297266 302287 340611 342303 4622305 4967796 7093659 6903108 1264692 1309715 333924 295432 310286 309976 349738 341344 338187 339436 237241 238708 767577 733942 1646019 1599873 494675 495385 728885 728715 916523 899651 958188 959259 1008845 1029006 994599 1100764 2358200 2471340 1472930 1206563 794264 784119 956601 949291 1001146 1018454 1054240 1059946 1178074 1178042 5417994 5626183 39.75 71.2 1
14:40:25 2024-01-23 731000 720613 227363 224591 364766 371723 385532 382256 245578 244307 295381 303458 340443 341196 4630179 4979741 7134362 6893729 1264323 1304136 332985 295955 310286 309976 351857 342379 336662 341807 238421 238541 769568 731850 1637305 1599873 497635 494280 728885 732346 917172 897319 958188 959259 1008882 1029479 994639 1100764 2352294 2473533 1426593 1202435 796532 784020 956601 947946 1001067 1020829 1052665 1061842 1173902 1181331 5384216 5631412 39.75 71.2 1
14:40:26 2024-01-23 726790 722715 228128 223520 364911 369632 384987 382183 245543 243556 295596 302992 339118 341376 4625121 4989014 7153013 6893729 1262517 1303210 333689 295955 309301 310193 351609 341104 336627 342843 235379 239078 769968 731850 1644124 1595337 497635 494684 724727 728715 922462 896755 953706 959259 1012120 1033611 992602 1096153 2346368 2490118 1444426 1206577 799951 786250 949864 950002 1004696 1018702 1050141 1058697 1174063 1182168 5418790 5632949 39.75 71.2 1
14:40:27 2024-01-23 727421 720462 228607 224596 364061 369776 385527 382022 244997 243731 296113 303458 340347 342375 4617512 5010014 7092945 6865593 1256204 1304136 333924 294981 310286 310337 353884 341861 336662 341807 235943 238743 771497 736043 1662079 1595337 499795 495385 724213 735784 921062 888707 953961 968479 1012157 1026464 983999 1097485 2342086 2462121 1494434 1215007 799951 778961 952838 955753 1005409 1018454 1041053 1061397 1183026 1193117 5439610 5622142 39.75 71.2 1
14:40:28 2024-01-23 723808 720572 226822 223684 361069 369276 386627 382292 246234 241796 297099 302287 338797 344384 4620807 4953207 7002192 6870068 1261990 1305062 333678 294118 311166 309723 351573 339799 340238 339948 236143 239856 768511 741228 1646453 1595337 498106 492589 726820 733541 917178 892166 960720 967106 1012120 1018747 986942 1103943 2353966 2467837 1465944 1225627 797670 781799 956601 955304 1007585 1016147 1044728 1063240 1193186 1188047 5486908 5627662 39.75 71.2 1
14:40:29 2024-01-23 730852 724438 227527 223581 361065 369848 387450 381498 245613 242947 296645 301760 340587 342411 4611435 4905509 7041108 6884350 1276053 1305874 333454 293868 311606 308424 351893 341344 338189 340775 237241 237463 775368 736043 1646838 1604557 498378 493984 728885 733615 913242 893433 963738 968814 1011065 1024583 991192 1106784 2355640 2452901 1494434 1222167 797360 782831 961004 958137 1005336 1014334 1047329 1064797 1189000 1184460 5497894 5620944 39.75 71.2 1
14:40:30 2024-01-23 731677 721581 227615 223624 363107 372049 384032 379069 246304 242947 296645 304598 344930 340309 4617512 4898608 7042314 6893729 1281355 1304136 333454 296408 310286 309289 351893 340313 338189 340775 236143 238005 767577 732355 1654131 1609120 499795 493635 728885 732746 915876 894701 963051 965662 1007418 1025944 992602 1106821 2357145 2455307 1428512 1217222 794511 780508 963061 958137 1003291 1009729 1047897 1065371 1187199 1182639 5453997 5621933 39.75 71.2 1
14:40:31 2024-01-23 728812 721664 226822 225598 361069 369812 382007 381752 246304 242540 295941 303068 340108 342411 4620807 4914834 7078410 6893265 1273755 1305990 333924 295919 309301 310228 351893 340277 338699 340499 236143 239078 766106 730806 1661804 1612632 498378 492589 726820 731826 915876 893839 960995 964941 1008148 1027108 998269 1107231 2358082 2478368 1470935 1216079 796532 784020 959319 954058 997984 1015590 1053601 1063467 1182964 1183031 5391477 5628966 39.75 71.2 1
14:40:32 2024-01-23 728922 720099 227333 223684 361069 369546 382579 380884 245753 242167 296466 302643 339822 342411 4620807 4934364 7092945 6893729 1264692 1305062 333478 295017 310726 310228 349738 340074 339450 339436 236674 238743 767577 734992 1636567 1595337 494753 493984 728885 728715 917011 902362 964152 960906 1008735 1027080 996848 1104046 2359762 2471340 1452251 1203292 795397 787927 956601 948655 1000480 1018663 1055402 1061842 1175640 1181331 5401342 5623611 39.75 71.2 1
14:40:33 2024-01-23 731826 720644 227531 227021 364139 372013 383188 382650 246132 244447 295596 301206 340587 341100 4620845 4975971 7143688 6898184 1260714 1300438 332985 295955 309812 310228 351326 340828 336355 342602 235743 238743 778402 731850 1644391 1595337 498294 496755 726862 730602 922425 899799 957113 961913 1014583 1036312 994722 1096973 2346368 2491151 1450295 1205680 799951 784083 953882 950002 1005409 1018774 1048070 1059452 1177464 1180247 5377532 5619601 39.75 71.2 1
14:40:34 2024-01-23 721495 720644 228242 222917 363112 368369 384950 380919 245375 243321 296013 303494 340072 345223 4614727 5008322 7117317 6866008 1245962 1304136 333924 294981 309648 309471 350795 341590 338117 340739 236108 239043 764635 743994 1635592 1589002 497583 496791 726862 734955 924900 894336 957038 965588 1016462 1030462 988127 1097606 2343753 2462121 1470935 1213597 799951 781209 952838 953614 1009702 1020615 1043316 1059415 1180583 1191329 5442746 5618246 39.75 71.2 1
14:40:35 2024-01-23 722724 723198 227333 223425 364656 369740 384302 379033 246476 243456 295740 302536 339083 342411 4624105 4961894 7079909 6875400 1258910 1305990 334145 294981 311166 310228 351857 342931 339438 343141 238523 240051 764032 742394 1647514 1599699 497922 492370 726862 734432 918472 893396 959459 968331 1014657 1023515 989009 1103971 2355640 2462121 1472049 1224096 798809 781799 959319 956394 1005409 1009422 1044877 1063393 1192096 1185334 5474427 5623611 39.75 71.2 1
14:40:37 2024-01-23 732039 722175 227531 223585 361015 369884 387725 381214 246441 243252 296609 301760 341066 342098 4608147 4881050 7041963 6904074 1279412 1305951 332626 296537 309812 309475 351785 340170 337975 340595 238185 239468 764635 732355 1645455 1611407 499795 493286 729975 734432 917178 894701 960958 966674 1009581 1024510 994015 1107572 2355640 2452901 1432350 1216079 794264 781528 962084 956394 1001903 1009760 1050481 1066359 1186359 1181838 5418092 5625961 39.75 71.2 1
14:40:38 2024-01-23 728927 722421 226980 223654 363107 369740 382543 382292 246540 242505 296286 303068 339118 342375 4624105 4905450 7093555 6909285 1267832 1304025 333852 295109 310068 310522 349523 341128 339509 339400 236839 239043 778962 734986 1659895 1602148 496166 493984 728885 728715 917793 898662 960995 961304 1008845 1028738 996125 1100727 2358992 2478801 1470935 1208449 794830 786304 959319 950002 1001903 1018422 1052292 1064836 1180311 1172498 5416321 5618246 39.75 71.2 1
14:40:39 2024-01-23 732034 720572 228428 224928 361069 369848 383188 381752 244210 243696 295453 301760 340826 341304 4614727 4954595 7140821 6886069 1262095 1305713 332769 297041 309994 309758 351573 341825 336084 342278 238354 238673 769049 731850 1657835 1601978 497598 496088 726784 730787 921154 896788 957113 961987 1013218 1035108 994599 1096935 2346368 2482727 1448338 1209169 799951 786250 952838 950002 1005409 1018702 1046918 1059527 1177202 1182749 5369226 5618246 39.75 71.2 1
14:40:40 2024-01-23 723025 720608 227686 223236 363112 370053 382579 380919 245683 243456 296609 303494 339047 344980 4614727 5048256 7129062 6876637 1244568 1304136 336654 293832 311092 310882 350688 341308 338117 340703 238354 239307 764635 740700 1623101 1586117 495413 495385 724177 732867 922462 894701 955896 962818 1017976 1027724 986868 1099324 2346368 2462121 1470935 1212617 802240 784020 952838 952704 1011175 1021419 1046367 1060208 1180583 1185371 5458648 5618246 39.75 71.2 1
14:40:41 2024-01-23 726829 721664 227716 227345 364139 369740 385455 378601 245340 243696 295740 303494 338797 345352 4631737 4983085 7092869 6868684 1260714 1305990 333107 295385 311166 311828 351713 339763 338699 341495 235743 239821 764032 740700 1641054 1595337 499795 492589 724213 733910 919812 891130 958114 971233 1016499 1024583 989748 1100689 2353052 2471340 1514737 1224557 801317 781799 956330 959222 1009702 1015590 1047113 1061842 1189803 1188802 5447937 5618246 39.75 71.2 1
14:40:42 2024-01-23 727940 722686 228143 223650 361033 368592 385491 382614 246195 245194 297374 303210 339691 345114 4612873 4934776 7037064 6865593 1267945 1307727 333924 295017 311644 309254 351857 341872 338664 340188 236874 237935 768118 736043 1641182 1602148 499440 494684 728885 735697 914363 892130 964425 968479 1013218 1018386 992602 1106784 2355640 2458630 1516814 1217109 797670 781799 959356 956986 1004696 1009724 1049392 1066283 1182634 1185334 5467322 5623611 39.75 71.2 1
14:40:43 2024-01-23 733080 721664 227475 225224 363359 372248 385532 378889 246128 243521 296430 303423 340408 342514 4617512 4900887 7062733 6902831 1277405 1304136 333924 296825 309301 309404 351893 340313 338664 341506 236508 239246 775976 731328 1646453 1612553 499795 493635 728885 732867 916320 897245 963051 965662 1005883 1026030 995345 1106858 2355640 2473533 1470935 1222837 795397 784020 959319 955415 999059 1015241 1049487 1064572 1182928 1183006 5389499 5626300 39.75 71.2 1
14:40:44 2024-01-23 732103 719678 227615 223572 360853 369596 386206 384188 245921 243147 297987 302431 340108 342411 4614727 4949685 7092945 6884792 1264323 1302285 333924 295919 310286 309976 351857 342415 337608 340739 236839 238165 766668 732895 1649382 1599873 496892 494244 728885 730787 917172 898699 960958 960906 1008882 1026464 995345 1103943 2360671 2471340 1446382 1205867 795397 787222 957959 949965 1001903 1019894 1056837 1062598 1177469 1175059 5404274 5626074 39.75 71.2 1
14:40:45 2024-01-23 729497 722368 227580 224907 364907 369812 382579 382292 245718 245714 295596 303351 340072 341064 4615702 4977542 7125037 6884792 1264323 1304136 333454 295919 310286 310193 351857 342102 336591 342325 236108 238708 764635 731830 1633951 1599873 498294 494977 728885 731887 918509 897245 959553 959259 1011782 1030207 996051 1104059 2351379 2473533 1430431 1198646 795397 784020 956909 950002 1003947 1023506 1056082 1064647 1175437 1182932 5371619 5622142 39.75 71.2 1
14:40:46 2024-01-23 723803 720608 227721 225598 365060 369704 382812 383374 246097 243491 296221 305205 339083 342447 4620807 4989014 7164077 6884350 1254853 1304136 332642 295109 309229 310228 351857 341068 338153 342566 237009 239856 771497 733942 1655315 1595337 497635 495385 724727 730787 922462 898429 954386 961987 1015025 1027760 994602 1096153 2353052 2489780 1478154 1212843 802459 787022 953715 953910 1014019 1024441 1050853 1057038 1180436 1189734 5439045 5616474 39.75 71.2 1
14:40:47 2024-01-23 727146 722139 227725 222247 364139 369222 385348 379033 246304 244447 296013 301241 340108 342411 4614727 4940338 7082893 6865593 1257119 1304136 333608 295467 311166 310193 351893 340277 338153 342289 238084 239449 768511 739210 1641694 1595337 500506 493635 724727 733541 921154 893433 958151 971233 1016536 1026501 989785 1100727 2346368 2471340 1525121 1224058 804253 782548 957590 960869 1011138 1020133 1047480 1063202 1186102 1193621 5435009 5618246 39.75 71.2 1
14:40:48 2024-01-23 726349 721689 227716 223693 361069 368592 384302 381462 245718 242133 297554 303281 339083 344493 4614727 4940711 7022457 6874971 1261272 1308655 333107 293832 311606 309976 351326 341068 340202 339400 236839 239078 764635 740269 1645113 1598738 498378 493635 727852 734655 915876 892130 963051 968479 1014270 1018314 989785 1106380 2362193 2465124 1540124 1223040 798603 781579 960729 958137 1007552 1009688 1048009 1066359 1194093 1182712 5470871 5618246 39.75 71.2 1
14:40:49 2024-01-23 731854 722686 227892 223589 363112 372013 384914 381214 246269 245194 296645 302431 341066 341821 4601410 4897454 7056174 6893729 1277024 1304136 332339 294659 308974 311171 351857 340803 339211 340739 236143 239449 766106 730806 1644655 1609120 498378 493635 728368 730787 917011 897354 963051 964725 1009655 1030060 998231 1107022 2359762 2483352 1496469 1216239 798809 784020 959319 954058 1001860 1018417 1050011 1066359 1182964 1180583 5380371 5618246 39.75 71.2 1
14:40:50 2024-01-23 731000 719549 227368 223624 360699 369740 383188 381757 245718 242913 297309 302431 339118 342375 4611435 4953207 7087735 6884073 1262517 1300438 333924 295017 310286 309369 349702 341068 338664 339924 236839 238005 770520 733942 1641054 1599873 495376 493549 728885 730268 917719 902362 965355 959148 1008699 1026355 998269 1107044 2359762 2471340 1474925 1205090 796789 786341 958272 949965 1001903 1018308 1057249 1066783 1178161 1179660 5402763 5616474 39.75 71.2 1
14:40:51 2024-01-23 728853 720608 227368 227132 362132 369848 385225 382022 245718 243661 295740 303387 340108 340344 4614727 4970469 7125037 6884350 1262517 1304136 332949 295145 309812 309976 351857 341861 336591 341807 236143 238041 774933 731328 1632088 1599487 498650 497405 727898 732830 921100 899160 959164 964725 1013071 1037937 993156 1099324 2348472 2480560 1432350 1203106 797670 787654 952838 950002 1004696 1018738 1054202 1058713 1173760 1181915 5352155 5593844 39.75 71.2 1
14:40:52 2024-01-23 719707 722594 227681 222934 363107 367520 383152 383103 245402 243082 296221 303494 339047 345016 4614727 4981927 7136021 6859198 1240608 1304136 334415 294153 311166 310228 350513 341380 337643 340775 236143 239201 764635 742422 1633727 1585882 496874 496088 724796 733980 923726 897208 955318 962855 1018013 1033235 993181 1097996 2351379 2487614 1379871 1213748 802459 784020 952838 952704 1011175 1018702 1050890 1053731 1180583 1185371 5427399 5593807 39.75 71.2 1
14:40:53 2024-01-23 724653 722175 227721 225066 364139 369776 384914 379033 245340 243731 295525 301206 340108 342411 4614727 4977954 7076145 6865593 1257119 1303863 333142 295017 310945 309980 353703 343175 339551 342278 237849 239307 771497 739210 1636192 1599699 500824 493875 723664 735738 920501 891858 960012 971233 1015025 1027662 989097 1103943 2351379 2471340 1510583 1225431 801317 781799 955550 958542 1011175 1015509 1046404 1060294 1189914 1188743 5429046 5610235 39.75 71.2 1
14:40:54 2024-01-23 728143 720644 227174 223650 360997 368305 384643 381752 245718 242574 297987 302643 339154 342519 4605348 4919591 7003807 6860696 1263104 1305988 335705 294452 312048 309581 351713 341200 339581 338543 237208 238901 761693 740269 1643733 1595337 498378 493802 729975 734618 915876 892799 963738 970232 1012120 1018747 991192 1106308 2355640 2458630 1476119 1220596 799379 780655 959319 955717 1005409 1009877 1045017 1064983 1190372 1182749 5466311 5618022 39.75 71.2 1
14:40:56 2024-01-23 732858 720644 227333 223425 363112 372013 383223 379069 246269 243286 297099 303494 340587 340273 4611435 4902097 7050434 6906631 1277329 1305916 333310 295847 309848 310051 351749 340888 338390 340703 236108 239078 766106 732880 1680168 1609120 499795 493984 728885 734955 917178 893101 960995 965662 1008919 1024619 993192 1108398 2353052 2449423 1422602 1216079 792808 781799 963178 956394 1001903 1015509 1050141 1069587 1180924 1185334 5396532 5610235 39.75 71.2 1
14:40:57 2024-01-23 732103 720613 227221 223654 363112 369740 381703 381214 246511 242913 296430 303281 340108 341064 4608147 4892889 7065361 6879574 1265255 1304129 333852 294981 310286 308936 349702 342902 339438 340224 236804 239043 770520 733942 1646019 1601978 496115 494684 728885 728715 916320 899873 960995 961304 1011065 1026464 997577 1103943 2355640 2473533 1444426 1209169 795397 786378 959319 950002 1001903 1018454 1057249 1063430 1180675 1176291 5408588 5618246 39.85 71.2 1
14:40:58 2024-01-23 732039 720644 228819 227371 361060 369848 383188 382292 244245 243731 296221 302643 340587 341340 4607595 4971349 7143872 6884792 1254890 1300438 332142 295668 309630 310228 351326 340828 337643 342289 237344 239484 771497 731850 1657344 1595337 498069 495035 724727 730787 924466 899873 953688 963354 1013218 1034662 991749 1099086 2349707 2486250 1448338 1205689 799951 785785 952838 950002 1005409 1024306 1051130 1058697 1177331 1183660 5355651 5626487 39.85 71.2 1
14:40:59 2024-01-23 721753 720380 227751 223274 363107 367520 385496 380919 245340 243286 296645 303316 339822 345285 4612405 4989517 7107965 6864920 1240645 1305990 333608 294118 312712 310699 350266 341344 337371 340775 236108 238904 775976 741228 1661818 1584992 496504 494244 723701 732346 922462 896608 953961 965024 1017256 1027797 992602 1096153 2352294 2488014 1369021 1210892 802459 786378 950136 952027 1010457 1018630 1051986 1053731 1180583 1183660 5423525 5593807 39.85 71.2 1
14:41:00 2024-01-23 724694 720660 228464 222741 364139 369776 386126 380960 245437 244237 296703 303494 339929 342267 4612873 4983198 7062396 6851324 1254777 1303210 332642 294981 311166 309976 354152 340349 337134 342325 236108 239484 771497 736043 1640683 1595337 500506 495035 724727 736815 921808 888016 957470 971233 1017256 1030193 986905 1100764 2344700 2467837 1498504 1218468 801317 781547 955550 957825 1010457 1019894 1041832 1059152 1187845 1191042 5417994 5593807 39.75 71.2 1
14:41:01 2024-01-23 724424 722715 227510 224803 362858 368780 384771 381949 245613 242098 297626 302961 338940 344834 4605348 4916222 7018199 6865593 1271335 1305874 333924 294153 311606 309289 351893 340313 340244 338722 237644 238005 767577 737624 1640740 1602148 498378 494684 728885 735176 913242 894701 963738 968479 1013218 1018783 991766 1106784 2352294 2458630 1478154 1221668 797670 781245 959319 955717 1007585 1009688 1045026 1065602 1191252 1187352 5458454 5617795 39.75 71.2 1
14:41:02 2024-01-23 734121 721518 227421 223516 363552 372393 386079 381032 246336 243082 296609 303068 340587 340034 4608147 4889296 7041108 6884350 1277405 1300438 332949 297464 309812 309289 351893 340349 338153 340499 238421 238743 755068 730783 1638309 1609120 500150 493635 728885 731545 915801 891799 960995 966383 1007381 1026030 991749 1108398 2349707 2449423 1434269 1212617 796532 780692 962084 956431 1002561 1015509 1049392 1066481 1181797 1187974 5401772 5612709 39.75 71.2 1
14:41:03 2024-01-23 727753 721176 227188 223624 361069 369776 382007 382022 246610 242808 297063 303068 339869 342134 4614727 4898594 7057471 6884350 1266498 1300438 334033 295467 309812 311171 350795 339763 339724 339746 236143 239078 787149 730806 1678741 1604557 496892 492589 728885 730787 915876 898699 963738 962818 1011065 1029134 999031 1107135 2355640 2477043 1444426 1213597 797473 784119 961128 952704 1001191 1019374 1056912 1065982 1185628 1179551 5393659 5618246 39.75 71.2 1
14:41:04 2024-01-23 732039 719554 228428 225229 360699 369848 383223 382562 244963 243521 296430 302219 340108 341340 4602063 4933267 7106386 6874971 1261116 1300438 332985 295467 310250 310228 351857 342221 336627 340739 236839 238005 779347 731850 1635828 1595337 497671 495013 728885 730787 918319 898736 959590 959259 1008882 1030462 995381 1103943 2355640 2471340 1474925 1202258 795397 788414 959600 951544 1003254 1021300 1055402 1061385 1176364 1181222 5380371 5617908 39.75 71.2 1
14:41:05 2024-01-23 724838 719558 227368 223274 365096 369524 382883 382292 245718 243286 295435 302781 339118 341376 4608147 4966937 7125037 6874258 1257044 1300438 333924 294766 309374 308971 351326 340828 336627 342577 235379 238743 766106 730806 1645575 1595337 497988 495385 724727 730787 922462 897060 953961 961987 1013218 1035875 994639 1098848 2346368 2481438 1430431 1208583 799951 786250 954834 951953 1006188 1025759 1055426 1059227 1172135 1186474 5355702 5598962 39.75 71.2 1
14:41:06 2024-01-23 720665 719294 227372 223425 363107 367520 385532 380919 245718 243321 296645 303068 338571 345260 4608147 4981927 7103091 6840225 1242414 1303210 332142 294153 309683 309325 350795 342379 337170 340775 236143 238939 766106 742287 1677219 1583868 496892 494280 724727 731453 921808 896682 955355 964613 1018086 1031738 991192 1099323 2354500 2481892 1389652 1212768 802240 785977 954155 954058 1010248 1018805 1050481 1062907 1180675 1185407 5432816 5610235 39.75 71.2 1
14:41:07 2024-01-23 724653 719633 227725 227221 363112 369220 384950 381214 245169 243696 295596 303068 339118 341857 4598782 4961557 7069084 6846835 1253538 1300438 333924 295017 310286 308354 353435 340864 336627 341807 235943 239114 765371 736043 1637346 1594205 500506 492819 724727 735849 922462 892166 955748 970232 1018878 1032986 988943 1102469 2341111 2466877 1496469 1217109 801094 779550 952838 959910 1010457 1019894 1041832 1059265 1187115 1190165 5410262 5600870 39.85 71.2 1
14:41:08 2024-01-23 722307 720644 226985 223688 363112 367485 384302 382022 245683 241761 296430 303494 338773 342483 4605348 4932458 7014368 6856214 1267681 1305990 333924 294738 311827 309688 351857 340313 339103 338650 237206 238673 769049 739210 1670612 1599873 498378 494684 728885 737050 917011 895610 963626 968331 1014583 1024409 990866 1106985 2356404 2452901 1494434 1216642 797670 781172 961401 956394 1009722 1015089 1049392 1066502 1182708 1187241 5463416 5608867 39.75 71.2 1
14:41:09 2024-01-23 733672 720613 227015 223395 363112 371977 382543 378997 246269 243286 296430 302323 340037 340008 4602063 4881915 7046828 6884350 1273718 1304136 333924 295919 308792 310193 351893 340002 338628 340703 238354 238708 764635 729737 1664107 1613586 500434 494231 728848 733910 918446 894295 963588 968851 1010447 1027480 996088 1107097 2359487 2478368 1444426 1216079 798120 786250 959319 955415 1000442 1015473 1052590 1064572 1182928 1183006 5382491 5593769 39.75 71.2 1
14:41:10 2024-01-23 731059 718465 227527 223615 361033 369740 383188 380919 245683 242913 297293 302643 340108 342375 4605348 4947759 7078410 6880310 1259146 1304136 333924 296210 310726 311381 349630 340277 338664 339424 238692 238795 767577 736042 1614739 1606710 497583 493875 730402 731715 918446 898626 963738 964220 1012605 1030119 998957 1107135 2358992 2480560 1472930 1215212 797670 785748 961811 952704 1001903 1018417 1055743 1068024 1175812 1179660 5375733 5608867 39.75 71.2 1
14:41:11 2024-01-23 731000 720576 227721 227273 363616 371977 383188 382292 245683 244412 295668 303068 340108 340788 4602063 4951924 7115711 6874971 1264538 1300401 333454 296372 309958 310415 351533 341897 338591 342145 238017 238937 769049 730783 1652716 1599699 498304 494941 728885 732867 922223 896838 959479 961987 1013218 1037892 996088 1103906 2346368 2471340 1441946 1196017 796532 784020 958272 948727 1005409 1024755 1054202 1059983 1173860 1183587 5345453 5599488 39.75 71.2 1
14:41:12 2024-01-23 719707 720380 227721 223240 363107 368333 384914 383374 245683 243491 296609 303494 339083 344980 4605348 4989014 7103091 6840225 1252570 1305021 333708 294588 312011 308213 351713 343271 339071 341340 238017 239236 763164 741331 1633586 1586117 500047 497496 726269 735830 922462 892493 956648 968479 1015025 1030462 986131 1100689 2343753 2462121 1468940 1216079 801094 779513 954192 956394 1009739 1021341 1041911 1061798 1182964 1189660 5416321 5618434 39.75 71.2 1
14:41:13 2024-01-23 722506 720062 226313 223654 363112 368297 383152 382292 245718 241761 296645 303494 338536 342483 4595969 4924417 6999334 6874753 1273755 1304025 333509 294802 311203 309546 351713 340277 337608 339675 237407 237970 776404 736042 1662497 1599873 499795 495035 732061 735697 913242 893433 965113 968479 1013218 1026066 992602 1108398 2354500 2452901 1468940 1218468 797670 781763 961364 957109 1007552 1014371 1048756 1066364 1189803 1184426 5458416 5608867 39.75 71.2 1
14:41:15 2024-01-23 732807 720062 227333 223589 361069 371977 383116 379033 246269 242913 297207 303068 340037 339759 4598782 4888209 7072710 6899477 1263625 1304136 333924 295432 310286 310193 349943 342127 338390 339639 236874 238005 771991 734986 1631376 1595337 495376 495385 728885 730787 918889 900648 960995 961987 1011029 1027724 996051 1103943 2355640 2471340 1446382 1202994 796532 787528 959319 949730 1001903 1020615 1057249 1063393 1180583 1175926 5397483 5618246 39.75 71.2 1
14:41:16 2024-01-23 731581 720608 227756 227340 363625 371977 382847 382292 245753 244447 295623 303494 340587 341064 4613770 4968982 7135839 6874971 1254853 1307850 333816 295883 309739 311135 351290 343175 340515 342771 237344 239484 740411 733418 1639258 1599600 497635 495385 724727 731826 925122 899651 955748 964039 1018013 1033575 995430 1096153 2351379 2489780 1484259 1211828 802459 786341 952161 952027 1009741 1023506 1051093 1058659 1180583 1184496 5417994 5608867 39.75 71.2 1
14:41:17 2024-01-23 724658 720608 228238 222895 363868 369740 385491 381752 245511 244237 296847 303316 339822 343935 4599256 4945080 7051853 6861513 1257119 1304136 336179 295453 311166 308936 351573 339214 339688 340224 236108 239484 764032 740269 1638459 1595337 498378 492261 726784 733670 919012 889201 959553 971233 1014270 1024546 989748 1103119 2355640 2467837 1472049 1225431 799951 782909 957959 957788 1008268 1009823 1047920 1061497 1192132 1189845 5455616 5608867 39.75 71.2 1
14:41:18 2024-01-23 731514 720644 227333 223585 360745 372248 387175 380924 246195 243556 296501 302501 340719 343637 4603440 4878704 7046828 6878171 1273718 1300438 333924 295632 309265 309980 351893 339763 338664 340739 236143 239078 775976 729980 1649668 1610263 500506 493984 728885 732593 917178 894406 963738 967069 1005253 1027517 996088 1107135 2353052 2471744 1470935 1214502 795397 784020 960967 954736 1000480 1015527 1053601 1065521 1182964 1183116 5369226 5599488 39.75 71.2 1
14:41:19 2024-01-23 731826 721689 227506 225700 360853 369632 384159 384188 245508 242808 297626 301583 339083 342098 4595969 4935857 7078410 6865593 1258910 1300438 333924 294738 310726 309940 349702 343419 338390 338686 236874 238673 770520 732895 1639247 1595065 495376 493513 728885 728715 917178 898736 960995 961987 1010349 1025740 1000179 1105519 2355640 2477043 1416278 1206577 795397 785193 959319 950002 1001903 1018417 1057249 1063430 1180846 1175803 5390894 5622142 39.75 71.2 1
14:41:20 2024-01-23 733080 719917 228288 224276 363773 371832 385259 382022 245340 244447 295596 301899 340551 342403 4595969 4933379 7115711 6859198 1254853 1298520 333924 295675 309265 310193 351326 340828 337371 341448 237177 239449 767018 731850 1673298 1595337 498106 495035 724727 730787 922462 898026 954602 962670 1014657 1036607 993156 1099086 2349707 2486250 1448338 1203031 799951 784083 952838 950002 1005409 1026746 1051093 1059415 1180516 1186216 5348610 5603277 39.75 71.2 1
14:41:21 2024-01-23 720553 721167 228043 223240 363112 368074 386627 383374 245476 243286 296430 303068 339083 345213 4601787 4990214 7102625 6835640 1248192 1300438 333924 295017 309612 309219 351893 342379 337099 341735 236108 238795 775976 740269 1652816 1586117 500506 495013 726784 733821 922462 894701 955355 964576 1020939 1027760 989785 1097523 2346368 2462121 1468940 1212843 799951 784020 954871 954058 1015463 1024084 1048431 1058247 1183940 1190376 5434039 5593694 39.75 71.2 1
14:41:22 2024-01-23 722780 722192 227515 225224 364635 369480 384302 378961 246230 245194 295740 302115 339083 342375 4605348 4938304 7042501 6855059 1259296 1300438 333608 294118 310286 309723 351591 339250 339760 340739 236073 240024 764032 739223 1668151 1595337 498378 492589 725754 733541 919849 894066 960274 971233 1012120 1026523 989748 1103157 2353052 2471340 1516814 1225431 802240 783663 958917 959038 1009702 1017967 1047480 1059758 1194573 1190486 5438438 5593769 39.75 71.2 1
14:41:23 2024-01-23 728927 721915 227527 225490 360992 369884 384878 381214 245753 243321 296466 301760 340587 342098 4592691 4860112 7018199 6875400 1279235 1303863 332679 296372 308938 309723 351893 340313 338436 340739 236639 239078 766106 729737 1639734 1611407 500862 494684 730439 733022 918483 896972 963051 968479 1008845 1027553 996699 1108398 2351828 2455307 1432018 1216946 795079 782798 963415 958137 1004720 1017967 1051003 1069414 1182964 1185082 5380371 5626487 39.85 71.2 1
14:41:24 2024-01-23 727852 719554 226980 223620 361069 369582 381971 382833 246476 242167 297099 302643 338726 342098 4595969 4905562 7060486 6865593 1260714 1300438 333130 294659 310286 309758 349702 341068 338664 338686 236839 238708 760868 732895 1639315 1595337 496115 493861 728885 730268 917178 898974 962597 959259 1011065 1032986 998194 1107172 2359762 2472632 1448338 1205951 797393 788488 958272 950002 1002524 1020097 1059296 1065597 1178909 1175890 5389777 5599488 39.85 71.2 1
14:41:25 2024-01-23 727590 719517 227694 227061 364139 369812 382007 382037 245718 243626 295955 301241 339118 340273 4602063 4951924 7125037 6865593 1254890 1299478 333924 296210 309775 310699 350795 340349 337643 342807 235379 239449 761141 731850 1663529 1595337 497988 495385 724727 731826 924429 897476 956925 965713 1020401 1033199 995430 1097606 2350436 2494694 1504353 1209236 802240 786341 953882 952704 1009739 1018738 1047699 1062158 1180583 1182786 5409908 5604866 39.75 71.2 1
14:41:26 2024-01-23 725795 720062 228632 222883 363625 369776 385491 381214 245340 244202 296192 303281 339118 342375 4591923 4947759 7059759 6840542 1256204 1300438 333643 295432 311166 309440 351609 342172 339724 340739 236108 239484 778562 740700 1652423 1595337 498378 492297 727898 737050 919518 894590 960846 971159 1017542 1028601 989600 1103906 2355640 2468117 1389652 1225431 799951 783464 957959 959465 1008268 1015473 1047897 1063393 1193823 1188802 5440059 5599488 39.75 71.2 1
14:41:27 2024-01-23 731000 720644 227725 223585 363107 372013 384914 381214 246304 243286 296430 302643 340587 341304 4592691 4868287 7012129 6865593 1278574 1304136 332985 296861 310286 309758 351893 340313 338664 341578 236473 238708 766106 732355 1674052 1613586 501931 495385 731997 736002 919593 898521 963588 968479 1008845 1027553 994639 1116541 2353052 2462121 1433540 1217224 795397 784020 962084 955003 1001903 1017430 1051093 1066208 1186396 1184496 5387787 5600078 39.75 71.2 1
14:41:28 2024-01-23 728927 720348 227562 223650 361065 369776 385532 380919 246269 242743 297554 303068 340108 342375 4592691 4933677 7069084 6856214 1260714 1300401 333689 295919 310286 310228 351857 342163 339551 340488 239030 238691 768118 732355 1637675 1599699 497583 497849 731960 734955 919124 897354 960995 962507 1012120 1035839 996162 1103943 2352821 2473533 1416952 1196091 797670 783799 955550 950002 1003984 1018702 1054202 1063393 1173760 1181952 5342749 5599488 39.75 71.2 1
14:41:29 2024-01-23 721471 719045 227650 223270 363112 368333 382042 382833 245683 242947 296221 301241 338845 342483 4595969 4970469 7136021 6856214 1249026 1300438 336489 295074 309156 310922 351447 340685 337537 341111 237344 240051 775071 736043 1667167 1590627 496892 495385 723701 731641 925085 898521 954386 962818 1017866 1035571 991712 1096153 2349707 2488014 1387695 1210892 802459 784083 952838 952704 1010964 1017588 1049562 1053731 1181820 1185371 5417994 5589734 39.75 71.2 1
14:41:30 2024-01-23 725451 720644 227791 227061 363882 369740 385491 379033 245340 243731 296580 303494 339118 342375 4592691 4938299 7037064 6859975 1258008 1304062 335813 294631 310177 310086 351110 341473 340515 340560 237344 239449 764635 738152 1641694 1599201 499795 493635 724727 733022 921062 896461 959590 972614 1016536 1026791 989785 1102333 2351379 2467837 1512660 1225431 801317 782909 956601 959222 1009021 1015509 1047150 1062636 1188701 1188802 5419466 5600870 39.75 71.2 1
14:41:31 2024-01-23 730017 720613 227527 223244 360997 369776 384914 381214 245753 242947 296221 301513 340108 342181 4579508 4848915 7027632 6886069 1274318 1305058 333852 295489 308683 309914 351821 340038 338699 340224 238692 238567 766106 729245 1656758 1604557 499006 494576 728885 730787 917178 897060 963738 967069 1008882 1029734 999031 1105960 2355640 2473533 1470935 1212617 796532 784020 959356 953614 999059 1015545 1054202 1066283 1179254 1183006 5369226 5599488 39.75 71.2 1
14:41:33 2024-01-23 728927 719290 227756 223589 361024 369776 384032 380919 245179 242947 297099 301795 339154 341857 4589416 4928836 7062396 6861126 1262517 1300438 333454 295955 310286 311029 351038 342343 336320 342325 236108 239078 767577 730783 1645947 1595337 498378 495747 728885 732681 920501 899873 960274 961987 1013937 1033162 996125 1105556 2351379 2473533 1420718 1199871 796532 784020 957959 950002 1005409 1018738 1054240 1063430 1173897 1181952 5340969 5595494 39.75 71.2 1
14:41:34 2024-01-23 722780 719290 227328 225276 364139 368628 382007 382292 245546 243321 296358 302115 338571 342230 4604297 4983048 7102204 6837456 1241865 1305717 333924 293975 311575 309723 351038 342127 338163 340775 236108 238743 766106 740269 1642911 1586117 497635 495711 724727 732867 922462 898322 957432 964941 1019530 1032431 992602 1094331 2346368 2478801 1427049 1210892 802459 784020 954871 953380 1013191 1017588 1050890 1059452 1180680 1188802 5408588 5591505 39.75 71.2 1
14:41:35 2024-01-23 722266 720644 227721 222891 363625 369582 383223 378997 246023 244578 295489 304027 338690 342267 4616703 4928943 7023797 6837456 1255327 1304129 335632 294118 310945 309723 351326 339250 339724 340499 236415 239484 775531 739210 1638534 1595337 498378 493635 726784 733693 919160 889201 959737 968479 1015061 1024583 991192 1106345 2353966 2460374 1476119 1221943 799649 781799 959319 957146 1005409 1009724 1045026 1064983 1192096 1182822 5434933 5593958 39.75 71.2 1
14:41:36 2024-01-23 733149 720099 227527 225224 362858 372285 386353 378889 245613 243217 296501 303210 339929 342514 4586590 4860285 7022457 6865169 1277405 1300438 331942 295919 309775 308389 351893 340313 338189 340224 236108 238708 766106 729737 1646111 1607977 500506 494334 728885 732613 917135 893772 960995 967069 1010312 1027517 994676 1109225 2351379 2449423 1413185 1212617 795079 781799 963178 956468 1002524 1015545 1050890 1067998 1179254 1184496 5375733 5598962 39.75 71.2 1
14:41:37 2024-01-23 729992 721162 227882 223551 360889 369632 385532 384460 245578 242774 297122 302431 339154 341857 4589416 4921828 7059759 6846439 1260714 1300438 333689 295017 310286 309723 350549 342138 337643 339710 236874 238541 765218 731850 1635458 1595337 496152 495362 728885 730787 919197 901154 960995 961987 1010349 1027226 998285 1106345 2355640 2473533 1448338 1206726 795397 786414 959319 948727 1002524 1021419 1054352 1064760 1176331 1183116 5352863 5593958 39.85 71.2 1
14:41:38 2024-01-23 721716 719638 227934 224912 364360 368592 381971 382292 245753 242947 296847 305492 338773 342339 4592691 4966937 7115711 6855937 1250816 1296643 332142 295017 309338 309909 350266 340313 337679 342059 235379 239484 770004 733942 1662174 1591758 497635 495385 724727 730787 925122 899873 955748 964039 1017292 1033647 993192 1095614 2346368 2486250 1512660 1211136 802459 785785 950136 950002 1009739 1018075 1052851 1059841 1183077 1189001 5401493 5591536 39.75 71.2 1
14:41:39 2024-01-23 724658 720380 228424 222934 363107 369524 386406 381214 244963 243696 295740 303068 338940 341857 4586590 4961782 7059484 6828078 1251309 1300438 333924 294388 310286 308389 351893 340349 336627 341807 236108 238962 771497 736043 1639705 1594205 501218 494244 725754 736879 922462 893506 955355 968814 1018013 1030207 986905 1097523 2344700 2460374 1444426 1212617 801317 781799 954192 958100 1012662 1023757 1047004 1061685 1184033 1192100 5425740 5585892 39.75 71.2 1
14:41:40 2024-01-23 722627 720462 226313 223615 364139 368628 383223 381643 246719 241964 296437 301275 338536 342411 4586628 4924240 6991653 6837456 1259296 1300438 333142 294082 311166 309289 351303 340313 338735 338722 236709 239114 774483 739739 1634240 1595337 498378 493984 728885 735734 916486 891608 963738 968479 1014307 1018422 991192 1103603 2352294 2467837 1465944 1227610 802240 783243 959637 959502 1008231 1017967 1047747 1066283 1200243 1188802 5453533 5599488 39.75 71.2 1
14:41:41 2024-01-23 730337 720535 227562 222964 361069 372013 384373 379069 245788 242947 295596 301265 340108 340309 4580051 4858962 7018199 6856214 1275839 1303210 332679 295955 309739 309289 351893 340038 338472 340775 236508 238743 766106 730783 1673034 1609120 500862 494684 730711 733615 916523 896084 963738 967792 1008882 1027553 993829 1110089 2354500 2451816 1458119 1216079 795397 780508 963415 958137 1005435 1015473 1050258 1069414 1189627 1185266 5380371 5595494 39.75 71.2 1
14:41:42 2024-01-23 726558 718501 226985 223585 361069 368896 380901 381752 246132 242167 296645 302219 339083 341857 4589416 4883544 7022234 6865593 1263419 1300438 333924 294015 310286 310228 349738 339799 338699 339472 238760 238041 780433 733942 1635089 1595337 495413 494684 728885 730268 916486 900685 960995 961987 1013325 1032986 1001118 1105406 2359762 2476149 1448338 1208449 797360 787492 959356 950002 1004720 1020363 1053867 1066359 1180588 1180588 5389777 5595494 39.75 71.2 1
14:41:43 2024-01-23 727902 720649 227716 227345 363882 369848 382042 382022 245788 244241 295704 303068 339869 340273 4589416 4947647 7106386 6855804 1256110 1299478 332985 296836 309338 310691 350549 340038 336084 341807 235379 238708 769049 729765 1651710 1595155 498341 496088 726269 731826 926363 899391 956962 964725 1018989 1036462 995393 1097606 2350436 2489508 1446382 1208272 802240 788049 954871 952704 1008268 1026298 1047736 1061802 1180583 1182749 5363301 5590109 39.75 71.2 1
14:41:44 2024-01-23 723293 718506 228273 223274 363107 369184 384914 382833 244963 243661 296365 303281 339047 342375 4586590 4981817 7074864 6828078 1249376 1300438 333924 293832 310213 310337 351893 343634 336591 341771 236108 239281 761693 736043 1671643 1595337 501106 498203 727379 737713 924202 893063 958480 972540 1020438 1030352 991624 1100727 2346368 2471634 1462208 1222167 802459 781245 958489 959222 1011175 1018417 1048144 1063393 1190408 1191059 5429046 5599488 39.75 71.2 1
14:41:45 2024-01-23 728922 719554 227721 222934 360961 369776 384914 381214 245753 243117 296430 301724 339487 342339 4586590 4874948 7013132 6850257 1273755 1300438 332324 295919 310286 308354 351893 339763 337608 340703 236108 238461 764635 731830 1650075 1608998 500434 495385 732518 737050 918446 897208 965355 968479 1008809 1024220 998269 1107135 2353966 2479193 1472930 1214346 797101 784020 959319 953651 1000480 1015708 1051879 1066502 1180887 1183006 5370966 5590109 39.75 71.2 1
14:41:46 2024-01-23 731826 717917 227368 223399 360961 369740 383188 383192 245511 242878 297417 301760 339083 341340 4586590 4921828 7057471 6856214 1260714 1300401 333454 295432 310250 309723 351038 342127 339071 339938 238523 237864 777324 730783 1640877 1598561 498194 498203 730439 732867 919849 899234 962597 964725 1014657 1035875 996125 1103933 2346368 2473533 1422602 1201580 797670 786250 956636 952704 1004696 1018341 1055855 1063355 1171363 1186474 5334124 5589960 39.75 71.2 1
14:41:47 2024-01-23 720152 716366 228182 222900 363112 367520 383188 382833 245340 242947 296192 302643 338061 342483 4577212 4970469 7069084 6815747 1244570 1302163 333708 294659 311901 308178 350652 341717 336449 340560 237849 238531 764635 740269 1639477 1584755 498378 494977 727898 733628 922462 891964 955318 967473 1020976 1031738 989748 1097485 2346368 2462121 1470935 1209169 801094 784020 954192 953580 1011718 1021337 1044203 1057717 1180583 1188793 5414229 5577991 39.75 71.2 1
14:41:48 2024-01-23 721753 719558 226317 222895 363623 368333 383152 379033 246511 242709 295740 301275 338571 342375 4580051 4917232 7005093 6840225 1260714 1304129 333888 293939 311754 309581 350616 340649 338521 339089 237206 239078 764635 739210 1637895 1595337 499522 494684 728885 737050 917178 893433 962947 971233 1012084 1018639 991897 1106784 2351379 2462121 1435028 1225665 798809 781799 958638 956394 1008268 1015241 1045021 1063430 1192096 1184463 5434655 5593981 39.75 71.2 1
14:41:49 2024-01-23 731000 720380 227015 223240 363107 369884 386042 379033 245718 242878 296645 302643 340108 340273 4577212 4868287 7036786 6867204 1277979 1302274 333545 295109 308357 309758 351893 339763 340033 340320 236073 238355 764635 728693 1654239 1611290 500506 493984 728613 732867 917135 897245 963738 965949 1008882 1027553 996125 1107135 2355640 2469993 1444426 1215212 796532 783762 959356 955003 1001191 1016944 1049552 1066502 1182964 1179441 5370966 5593958 39.75 71.2 1
14:41:50 2024-01-23 729807 717921 227725 223581 361033 369812 383188 380954 245718 242913 297099 301795 339118 341857 4582437 4923292 7123556 6866008 1254612 1298520 333924 295561 310031 310193 349871 340349 336662 342289 237344 239414 767577 730806 1664785 1595337 498378 495385 725754 731826 924193 898736 955355 963354 1012120 1039364 993192 1097485 2346368 2482727 1446382 1203106 801094 785785 952838 952431 1005409 1024573 1051130 1057171 1180588 1182822 5338935 5580731 39.75 71.2 1
14:41:52 2024-01-23 720665 718501 227716 222934 361069 368333 384337 383103 244963 242947 295780 303231 338797 345249 4587445 4961594 7082930 6821251 1251309 1300438 333924 294981 310286 308178 351893 340313 337598 341531 235743 239246 763164 735517 1701976 1593800 500506 494280 726269 735734 922462 892354 955355 967069 1019493 1033491 986905 1097485 2337095 2458630 1470935 1213597 799951 781799 952838 953651 1012614 1021337 1044840 1060208 1183109 1190486 5408588 5580731 39.75 71.2 1
14:41:53 2024-01-23 719707 719554 226317 223274 363877 368333 385532 378781 246230 243815 296430 303244 338667 344883 4584575 4916085 6987591 6823208 1258915 1300438 333924 293797 311606 308389 350795 340277 338390 338650 236874 238005 764635 737624 1641645 1595337 498378 494464 728885 735734 915876 893433 963738 971233 1014657 1018350 992602 1107135 2353052 2452901 1494434 1218468 797670 781799 962084 956431 1005409 1013653 1050141 1066502 1184311 1185371 5446210 5590109 39.75 71.2 1
14:41:54 2024-01-23 731000 721411 227515 225224 362885 369596 384442 378817 245795 242808 296466 301686 338869 341542 4583319 4867994 7013792 6850033 1264323 1299478 333924 295790 310286 310699 349175 339763 338699 339436 236108 238708 766106 733406 1627351 1603419 497635 493984 728885 731365 917178 898699 963738 964941 1008919 1024292 999031 1107135 2355640 2477043 1444426 1212617 797670 785785 962084 954058 1001067 1018454 1057249 1066502 1178346 1179660 5361560 5597501 39.75 71.2 1
14:41:55 2024-01-23 732093 718324 228327 224661 360889 369704 385532 381643 245130 243731 295453 301760 339118 341064 4577212 4912283 7103091 6840300 1253022 1300166 333924 296210 307994 310228 350513 339799 337417 342289 236674 239114 764032 731328 1643279 1595337 498341 495385 724727 730787 925122 899340 956430 964039 1015780 1033611 994599 1097756 2346368 2486250 1510583 1209169 802459 786341 952161 952027 1011175 1018702 1047699 1059527 1180583 1186490 5406032 5593844 39.75 71.2 1
14:41:56 2024-01-23 727146 719376 228292 224591 363516 369416 385185 381214 244963 244202 295596 303068 339083 342375 4583171 4930165 7041808 6835441 1255327 1300401 332642 294809 310286 309723 350513 338263 338699 340703 237849 239520 770985 738152 1649841 1594205 498378 493715 724727 733541 919849 894701 960274 971233 1015061 1027517 989785 1103157 2349433 2467837 1514737 1225431 802240 783464 957959 959222 1008985 1015509 1047480 1066208 1194772 1188656 5430151 5585665 39.75 71.2 1
14:41:57 2024-01-23 730017 720608 227337 222926 360704 369524 384302 381214 245718 242947 295596 300983 340108 341857 4580051 4849237 7013230 6856214 1273755 1300401 331977 295919 309812 309466 351893 339250 337643 340188 236108 238541 764635 729737 1650086 1604557 500862 494684 730958 733308 916973 893772 963738 968479 1010373 1027553 993192 1110015 2349707 2449151 1436188 1212617 794830 781799 966501 959502 1005435 1016835 1050890 1070719 1187310 1186364 5378645 5584013 39.75 71.2 1
14:41:58 2024-01-23 726904 717926 226352 223464 361055 369488 382007 382022 246511 242202 296645 302643 338571 341340 4580051 4883544 7041108 6850147 1259814 1298520 333454 294981 310031 309723 349456 343419 337371 338686 236874 238005 771991 731328 1631376 1595065 496540 494977 728885 730787 917172 901323 960995 961987 1011782 1030462 1000179 1103943 2355640 2471340 1420116 1207676 797360 788488 961004 949855 1004005 1019748 1058645 1062826 1180583 1179391 5376173 5590109 39.75 71.2 1
14:41:59 2024-01-23 724781 719408 227368 222934 364139 369776 382007 381752 245718 242540 294766 301241 338499 340309 4573524 4933491 7106386 6850147 1241903 1296643 336185 294082 309338 310264 349175 340038 337371 340224 235743 239856 768916 734992 1645454 1584992 496874 495385 723701 731826 925122 897245 953165 964257 1018050 1033199 992602 1097712 2352821 2483656 1372046 1210174 804749 785692 954834 954021 1011175 1018738 1049562 1053769 1175812 1185371 5406032 5580768 39.85 71.2 1
14:42:00 2024-01-23 723386 719554 227522 227025 363625 369184 383188 378637 245340 243661 295955 303281 338571 341857 4573524 4921828 7022159 6828078 1253538 1298557 332107 293875 310286 309289 351857 338976 337134 340739 237344 239449 767951 736043 1638459 1592889 500506 493984 724213 733596 921154 893506 959553 971233 1020438 1030138 991766 1104046 2347092 2466877 1492399 1222477 802023 780692 956330 959222 1011138 1018417 1047897 1063430 1190786 1190486 5406032 5576750 39.75 71.2 1
14:42:01 2024-01-23 726904 719045 227923 222934 360997 368664 384337 381214 245511 243815 296854 301302 339118 342447 4572950 4855150 7023797 6856214 1275156 1296680 333924 294731 308357 309007 351893 342172 338189 340260 236108 238743 764635 726611 1668496 1604557 499795 493984 727852 732867 918091 898410 965355 966785 1008735 1030389 998574 1108641 2357145 2477043 1418197 1213748 799076 786304 959319 954058 1001191 1018308 1055743 1066170 1183001 1180226 5357733 5561748 39.75 71.2 1
14:42:02 2024-01-23 728927 716402 228269 222930 361033 369812 382579 382292 244963 242947 296234 301548 339154 341064 4570686 4916038 7077724 6840225 1254890 1298520 333220 295467 309083 309723 350266 340038 336120 341483 236674 238005 767577 729765 1635423 1594935 499300 496755 727898 732867 924429 899799 958480 963317 1016820 1034516 993156 1099285 2343035 2486250 1520967 1205697 800177 787294 952838 950002 1005409 1027653 1051130 1058697 1179001 1183660 5344517 5580731 39.75 71.2 1
14:42:03 2024-01-23 720968 718501 227721 222891 363112 367556 384337 380622 244963 243286 295740 302643 339083 342483 4580051 4970469 7082930 6801139 1249523 1298520 333924 295017 310873 308354 351893 340828 336627 340775 235743 238830 774483 739223 1657150 1592889 501218 497496 727342 737050 922425 893063 957113 971233 1017779 1032253 990488 1100689 2337095 2463373 1442470 1215007 801317 779550 954192 958542 1010457 1020697 1043353 1060057 1186432 1192196 5391477 5572774 39.75 71.2 1
14:42:04 2024-01-23 722540 717957 227213 223688 361033 368333 383223 381214 245718 243513 297135 302643 338061 342519 4577212 4882183 6985156 6828078 1259021 1300438 332642 293875 311166 309042 351723 342444 339551 338401 237337 237864 780433 736043 1649688 1599699 499292 495385 729921 735876 915603 889201 965802 968479 1012120 1024619 992473 1110015 2346368 2455145 1470014 1220596 797670 781245 959356 957554 1008305 1009724 1047897 1065743 1189545 1182822 5438438 5582139 39.85 71.2 1
14:42:05 2024-01-23 732103 719558 227011 222900 361069 369884 383152 378961 245375 242574 295776 300952 339118 339246 4577212 4859199 7003807 6846439 1272807 1304092 331655 295847 309156 309113 351749 339931 339515 340045 238017 237864 762318 729737 1637774 1604261 499795 493802 730439 733910 916523 895610 960995 969541 1008882 1027662 994676 1109225 2346368 2445952 1416952 1215483 793133 781245 962084 956431 1002575 1015545 1050141 1066208 1186432 1185371 5370966 5569730 39.85 71.2 1
14:42:06 2024-01-23 725833 717994 226348 223654 361069 369220 383356 382022 246132 242167 295941 302643 339083 342145 4572950 4895538 7052402 6849919 1254890 1298575 332535 295632 309630 309798 350616 341200 335578 341254 235414 238005 767577 730259 1641425 1594021 498378 496681 726820 732867 921808 896986 955392 962855 1014657 1035911 996125 1102371 2346368 2469993 1422602 1199871 797670 784083 955550 952704 1005409 1018341 1057249 1062598 1170404 1183696 5322398 5561786 39.75 71.2 1
14:42:07 2024-01-23 718177 719370 227368 222930 363107 366968 383188 382292 245437 242947 295453 302643 338096 342519 4570686 4963409 7084226 6800988 1241903 1302274 333744 293868 311277 308319 350759 341308 339311 340560 236073 237935 764635 740820 1644903 1585610 498378 495326 725754 733724 922462 893027 956714 964904 1020976 1033575 991192 1099247 2343753 2471340 1444426 1210892 802459 784020 955550 954058 1011718 1023588 1050141 1061835 1180583 1187925 5406902 5583295 39.75 71.2 1
14:42:08 2024-01-23 722262 719517 227302 224831 363882 369148 383152 378925 245718 243456 295668 303494 339047 342339 4569818 4916332 6987080 6820895 1266741 1304136 333924 294516 311827 308319 351537 340313 339551 338401 239369 238005 771991 736043 1638971 1599487 499795 495385 730439 735697 915839 892989 965802 970543 1014657 1024583 992602 1108361 2353052 2452901 1508507 1221943 797670 781763 959319 956394 1007585 1009652 1047897 1064572 1192339 1185334 5427211 5577653 39.85 71.2 1
14:42:09 2024-01-23 732103 717921 226980 222891 361069 369848 383116 378997 245718 242540 296365 303280 339751 342934 4576564 4862657 7033261 6835213 1258915 1298483 332913 294623 309995 309980 349666 341308 337643 338686 236639 237970 773462 731850 1665203 1595337 496856 496681 730958 732346 919124 897023 960958 963354 1011782 1027724 996088 1105519 2353052 2467837 1450295 1203292 795397 785748 959319 950002 1002487 1021419 1057361 1063430 1175461 1183116 5333852 5578015 39.75 71.2 1
14:42:10 2024-01-23 721753 718201 227015 222926 364139 368297 383247 382074 245690 243815 296358 304348 337848 342194 4584575 4962499 7065361 6809320 1245962 1298575 333924 294981 311606 308283 350795 341308 336320 340463 237344 238673 767577 739223 1629867 1583630 499440 495711 726784 733724 922462 894701 955318 964220 1020939 1027760 989748 1099171 2346368 2462121 1444426 1210287 801094 784020 954871 954058 1011718 1021341 1047897 1056814 1180583 1188802 5399182 5557706 39.75 71.2 1
14:42:12 2024-01-23 721744 721172 227480 224676 363920 369300 385259 378781 245578 243352 295511 303458 338869 341917 4577212 4914914 7000469 6801101 1254710 1300401 333107 294082 310726 308354 350795 338227 340452 338686 236073 239043 771497 738152 1632672 1594021 498378 492589 727852 733583 918483 894701 960995 968479 1014988 1027662 991729 1103943 2353052 2462121 1435028 1225431 799379 782909 957959 957752 1008268 1015436 1047150 1062598 1195844 1190486 5427399 5593493 39.85 71.2 1
14:42:13 2024-01-23 731622 719638 227386 224907 360889 372438 384735 378853 245543 242913 295596 301653 340072 340309 4574358 4849637 7003807 6840225 1273718 1300364 332949 295955 309047 309723 351893 339250 337608 340153 238253 238673 758331 728693 1647297 1604557 500862 493984 730439 732985 918483 896608 963051 967755 1008845 1027662 994639 1110015 2346368 2449423 1416952 1213973 796532 781799 962084 956431 1003328 1015695 1048033 1069263 1186396 1188780 5376173 5584412 39.75 71.2 1
14:42:14 2024-01-23 727790 718617 227382 225224 360961 369444 382579 383374 245718 242808 296847 302607 339118 341821 4577212 4906839 7057696 6830435 1258915 1296606 332913 295432 309994 309648 351290 341344 336591 339710 236473 237935 767937 728693 1628422 1595337 498378 495711 730958 731826 919124 898662 960995 959259 1013218 1033491 996088 1105519 2353052 2467565 1454207 1199666 795397 786341 959319 949291 1002524 1021337 1056912 1069301 1177926 1182058 5350858 5579310 39.85 71.2 1
14:42:15 2024-01-23 721753 716330 227015 223240 364613 368556 383356 381752 244928 242878 295905 304668 338025 341064 4577212 4942651 7072954 6819047 1235715 1298520 333924 292937 311606 309723 349420 343175 336627 340188 236073 238708 764635 739117 1638088 1581108 496856 494280 724213 732867 922462 897245 957113 965625 1018013 1031665 991624 1097485 2347092 2467369 1416278 1209169 802459 784020 957122 955267 1015463 1021268 1047480 1062556 1183866 1189204 5416321 5569041 39.75 71.2 1
14:42:16 2024-01-23 721753 719476 226308 223240 363625 370326 384123 378925 246476 242540 295253 303494 338463 341821 4573947 4920846 7005093 6818699 1251715 1297563 335401 293420 310872 309254 350759 338227 338426 339675 235708 239246 764032 738152 1638459 1592889 499006 492589 726784 733578 919160 894066 961147 968479 1012084 1024546 991192 1107135 2349707 2452901 1476119 1224789 802240 783663 961004 958819 1009702 1017247 1047747 1064421 1194883 1185371 5427249 5577653 39.75 71.2 1
14:42:17 2024-01-23 731826 721684 226822 223240 361069 369848 383152 378637 245683 242709 296401 303068 340072 339210 4563464 4849927 7009447 6840225 1262815 1298520 333924 294774 308393 310228 349702 338227 338664 339675 236108 238708 764635 729245 1663201 1601010 497598 493984 728885 730787 917178 898699 965113 964220 1013218 1030462 999741 1108796 2359548 2478368 1446382 1209911 797670 788488 963471 953984 1002487 1018454 1057249 1069587 1187297 1181331 5347191 5580731 39.85 71.2 1
14:42:18 2024-01-23 728927 717419 227690 223803 363107 369812 382007 381214 245718 244241 295704 302643 339083 340273 4577212 4921828 7098016 6828078 1250273 1296730 333418 295432 308829 309369 350477 342658 336355 342289 237009 239078 764635 729765 1665473 1592889 498378 495385 725754 731826 923726 897560 957113 963354 1017394 1037708 996424 1099249 2347793 2485422 1445649 1209311 802240 787368 952838 952027 1010498 1025599 1051595 1060208 1180583 1189573 5355651 5580731 39.75 71.2 1
14:42:19 2024-01-23 722266 718469 227721 222900 363620 369740 385491 382292 245305 243661 296609 303068 339118 342375 4573322 4945342 7031783 6828078 1254890 1296643 333924 293832 310286 309940 351893 339763 337134 341448 237177 239246 761693 736043 1635089 1592889 502371 495035 724727 737898 923031 894336 962597 975085 1018989 1027371 991044 1105605 2350436 2467369 1490364 1221943 802240 783663 956909 959222 1011175 1020097 1049392 1061460 1190372 1190486 5402544 5557744 39.85 71.2 1
14:42:20 2024-01-23 728143 719517 227333 223236 360961 369444 384878 381485 245683 242913 296358 301266 339083 342339 4567833 4853122 7004454 6840225 1273718 1300401 331942 295883 306261 308319 351857 339250 337643 339710 236073 238708 765555 728693 1647297 1604557 501106 494888 732023 735964 918446 898521 963626 970232 1009858 1029330 995345 1110052 2346368 2452901 1424485 1214615 795397 781799 964785 956431 1003328 1015509 1050890 1070553 1186396 1184499 5365392 5561753 39.85 71.2 1
14:42:21 2024-01-23 728659 716402 226348 223654 361033 369184 383356 382292 245753 243693 295941 302643 339047 341857 4567833 4880075 7031783 6837456 1258638 1299442 333924 294981 310286 310193 348648 340038 338628 338686 236839 237723 759418 733932 1638088 1598561 496874 496791 730958 731752 920788 902362 963738 963354 1011782 1032468 998269 1107097 2353966 2468117 1474925 1203404 796532 787492 959319 949730 1002524 1021337 1058757 1064572 1180588 1175926 5359807 5561748 39.75 71.2 1
14:42:22 2024-01-23 726792 716366 227015 227061 364385 369812 381703 381214 245718 243456 294543 303053 339047 340034 4563464 4933416 7082930 6801064 1234834 1296588 332642 293840 311166 309723 349415 343175 339551 339938 238354 238567 764635 739739 1648261 1583353 497583 497496 726710 734432 922462 893772 959052 967399 1020939 1027724 989785 1103768 2343753 2460374 1472930 1212768 799951 782909 954871 953614 1013191 1016570 1046409 1059503 1181180 1190486 5398905 5559554 39.75 71.2 1
14:42:23 2024-01-23 719707 718497 226348 223434 364134 368333 386079 378997 246511 242913 295704 301241 338025 342098 4563464 4896264 6977037 6809320 1259296 1301237 333744 293832 311313 309007 350616 340134 338521 338508 238692 238762 771497 739210 1629653 1594021 499440 493984 729455 737050 915839 893433 965113 970232 1017394 1024546 992602 1107135 2353052 2452901 1478154 1220204 797670 783464 959319 957825 1007552 1009729 1047404 1066359 1191215 1185302 5423261 5571352 39.75 71.2 1
14:42:24 2024-01-23 730995 719564 227011 223240 361069 369848 383152 379033 245753 242913 296192 303068 339047 339246 4567833 4850992 6994481 6849749 1264811 1302274 333816 294874 309375 310958 351237 342444 338521 338508 236473 238708 769049 732895 1635089 1595337 496467 495385 730958 730787 919753 901323 963051 963354 1011782 1027724 1000452 1107097 2355640 2478553 1448338 1203031 796532 788086 959356 949730 1002524 1019894 1058757 1066502 1180583 1176072 5370966 5569806 39.75 71.2 1
14:42:25 2024-01-23 728927 717401 227368 226990 363882 369812 382042 381214 245718 243696 294766 303281 340108 340273 4567833 4905265 7082592 6825395 1243122 1301348 336288 295432 309520 310228 349420 339763 338591 340213 238017 239414 770455 734467 1651393 1585610 498294 494244 724727 731826 925122 899448 955748 962855 1018013 1033971 994639 1097756 2346368 2486250 1482224 1211754 802459 785785 952838 952027 1010457 1018738 1052628 1059452 1180675 1185407 5380371 5571352 39.75 71.2 1
14:42:26 2024-01-23 722499 717962 227725 226981 363107 369184 384337 379069 244963 243696 295704 301405 338571 344222 4570686 4929952 7025106 6820042 1253994 1296643 332642 294659 309995 309581 351821 339214 336627 340739 237009 239201 767018 736043 1631008 1592889 501218 492261 724727 735821 921808 890499 959553 972023 1018050 1030462 991192 1103943 2346368 2464339 1490364 1221073 801888 781245 955550 959222 1011175 1018531 1047915 1062598 1189803 1189845 5399182 5567378 39.75 71.2 1
14:42:27 2024-01-23 724658 719901 227368 222934 360412 368592 384032 381214 245557 242913 297309 301302 338536 345352 4569818 4845262 7012273 6840225 1264210 1300364 332554 295017 310286 310664 349151 342201 338699 339436 236108 238708 766106 731850 1638615 1602148 498378 493984 728885 731826 917178 898699 965113 964220 1010312 1030302 999031 1106784 2351379 2471340 1444426 1215483 797101 784020 959356 955415 1000480 1017698 1054165 1066170 1185247 1183006 5348334 5561748 39.75 71.2 1
14:42:28 2024-01-23 728405 712264 227015 225224 360925 369220 382579 382833 245060 243815 297049 301476 338667 341196 4565710 4905509 7065361 6835327 1254890 1299437 333689 295919 308829 310193 350513 339250 338321 341771 237177 238041 766106 728693 1647482 1595337 498378 494244 728885 732346 921154 898736 958151 962818 1012084 1037892 997483 1103906 2343035 2471340 1422602 1194045 797670 785692 956909 950002 1007552 1024537 1054240 1063393 1172094 1185619 5314533 5571352 39.75 71.1 1
14:42:29 2024-01-23 720152 716366 227328 225224 360817 369276 385532 383374 245543 243182 296257 302997 337848 344348 4573398 4961196 7042314 6809320 1245962 1296643 333924 296002 311166 308354 351857 341344 336591 341807 238354 238708 763164 738152 1672848 1589498 500862 495517 727299 735734 922462 894701 955355 968479 1022425 1030243 991192 1099906 2343035 2462121 1446382 1212617 801667 784020 955550 953651 1014629 1022782 1047897 1060294 1179180 1192270 5403041 5569041 39.75 71.2 1
14:42:31 2024-01-23 721552 721684 226845 223516 364134 368225 385532 378781 246680 243147 295596 303494 338061 341893 4576678 4896264 6966505 6809320 1258399 1298520 332607 292937 311166 309692 350759 339727 338699 338650 236143 238708 763164 739459 1645321 1594205 499440 494684 728885 735610 920081 889164 963738 968479 1014436 1024546 991192 1105173 2346368 2461849 1504353 1224242 799951 783464 959319 958505 1008305 1015513 1047897 1064610 1192081 1188802 5432816 5580648 39.75 71.1 1
14:42:32 2024-01-23 730407 719638 227580 225220 360853 369668 384302 379033 245718 242947 295776 300911 339929 340309 4563577 4845146 7004454 6837456 1270007 1296643 332949 295955 309338 309254 351857 342370 337679 340463 236108 238708 763899 728693 1644781 1604557 500862 494334 730439 733578 917172 897245 963738 968479 1010349 1018458 996162 1110015 2349707 2452901 1409505 1213884 794830 782909 963452 956431 1001814 1015509 1049562 1069877 1187199 1187974 5348610 5565547 39.75 71.2 1
14:42:33 2024-01-23 726904 718201 226348 223624 361028 368896 384442 382292 246234 242167 296013 302643 338534 343488 4561320 4883544 7037595 6820625 1259814 1296643 333423 294981 309812 309289 350513 340828 336591 338365 236143 237970 765218 730806 1641192 1594205 498294 495747 730439 730787 919849 900010 963738 961987 1011782 1033491 999031 1107134 2353966 2467837 1448338 1199536 795964 787528 959319 950866 1004720 1024121 1056912 1063281 1178038 1182969 5330144 5567378 39.75 71.2 1
14:42:34 2024-01-23 722007 719095 227611 223244 363112 367485 381436 382418 245437 242540 296789 301241 337043 342375 4570008 4944890 7050434 6799942 1246851 1296643 333924 294118 311166 308319 351326 340828 336320 340739 236108 238005 742376 738152 1655938 1586117 500506 495747 727379 735734 922462 894701 957470 967069 1022154 1033647 989785 1099906 2343035 2458630 1446382 1210892 802240 783663 956439 956775 1012577 1023506 1047480 1059796 1185624 1192726 5404274 5557706 39.75 71.2 1
14:42:35 2024-01-23 720628 719554 228397 225542 363625 367520 383152 381214 246892 242133 295740 301206 338025 342447 4564575 4897454 6966505 6820777 1258486 1300401 333924 294118 309179 309289 351326 340085 337608 338686 237241 238708 769049 736043 1634584 1595337 499795 495385 728885 735771 915704 891240 963220 971233 1014307 1024619 994015 1109225 2349707 2458804 1476119 1223220 799951 782798 959319 959502 1009702 1017247 1047897 1065734 1194669 1186377 5427399 5561748 39.75 71.1 1
14:42:36 2024-01-23 728927 718501 227372 222934 360668 372049 383188 379033 245753 242913 296401 303068 340108 339723 4561320 4845146 6994481 6840338 1262517 1296643 333924 295052 309083 310917 349738 339250 338664 339674 236143 238708 764635 727688 1647423 1599873 498106 493984 728885 731826 915837 900685 964354 965662 1011782 1031526 1003262 1111775 2359762 2478368 1446382 1211715 798809 788488 962084 954736 1002524 1021068 1059475 1069587 1186396 1181331 5342749 5561861 39.75 71.2 1
14:42:37 2024-01-23 728659 716366 228459 222900 361033 369812 382883 382022 244757 243696 296013 301760 339118 340344 4564299 4877363 7069084 6830435 1251233 1295724 333689 295919 308779 310228 350513 340038 336662 341807 237009 239114 771497 731328 1636119 1590627 498378 492819 728885 732346 922462 898699 959774 964613 1014509 1037598 997558 1101644 2345734 2485811 1452251 1205697 801317 786341 955757 949818 1008985 1018341 1054352 1060171 1179746 1186474 5355651 5571352 39.85 71.1 1
14:42:38 2024-01-23 722270 716407 227725 227088 363112 368924 384373 381752 244757 243474 295740 302643 339083 342098 4567833 4943024 7032470 6799942 1252820 1298520 333924 293832 310286 309289 351893 339250 336355 341771 235743 239078 761693 734992 1630272 1590627 501218 495385 726862 739154 923451 893322 960125 973305 1020438 1033381 989637 1104046 2337095 2462121 1498504 1220634 802459 779513 955550 960594 1011175 1020615 1044994 1061842 1188959 1189697 5380371 5562086 39.75 71.1 1
14:42:39 2024-01-23 723182 717957 227372 223620 360961 367556 383223 381214 245546 242167 297099 302643 338298 342483 4580376 4839181 6994481 6830435 1271898 1302444 331977 295955 309556 308354 351893 339250 337679 339710 235943 238005 762318 726611 1643315 1608411 501143 495385 731997 734955 919790 897245 963626 968851 1010276 1029115 994676 1111737 2351379 2455145 1435389 1213371 795397 784020 962084 955040 1001903 1015509 1047996 1069414 1186543 1183660 5352155 5565134 39.75 71.1 1
14:42:40 2024-01-23 726788 717183 226352 223464 361015 368664 384950 382833 245753 242167 296430 301441 339083 341100 4567833 4897454 7012799 6820625 1257119 1296643 332913 295467 309812 309289 350513 341380 336627 339974 238354 238322 766668 729737 1667527 1597425 498304 498203 730921 734432 921154 898699 960995 962962 1013716 1034662 998994 1107135 2351144 2469588 1409418 1199871 796532 785229 958638 950002 1004696 1019193 1056875 1066502 1176469 1183660 5318706 5561973 39.75 71.1 1
14:42:41 2024-01-23 719702 716402 227368 223240 363112 368074 382042 380350 245718 242913 296192 302643 337788 342519 4563464 4948405 7042319 6799942 1247464 1298520 333924 295467 310910 309007 351424 343419 338555 341627 238017 238972 774483 734459 1702954 1595155 501931 494977 726820 736888 923726 897763 955355 968479 1020976 1035505 989785 1099123 2340421 2462121 1466945 1211754 799951 781799 954192 953417 1013191 1018702 1045008 1060283 1183001 1189697 5389777 5561973 39.75 71.1 1
14:42:42 2024-01-23 721758 718501 226278 223274 363112 368628 382614 379033 246511 242743 295740 301860 337788 341857 4554820 4887017 6966505 6799612 1254890 1302119 333780 294809 311570 309148 350652 341473 338557 338472 237100 238531 763164 738152 1643054 1594205 500434 495385 728885 736852 915876 893433 963513 970543 1015061 1024619 991897 1105997 2346368 2460374 1470014 1225985 799951 782909 957959 959222 1008305 1015509 1048009 1066364 1192169 1186180 5403907 5571352 39.75 71.1 1
14:42:43 2024-01-23 729497 719045 227372 222930 361069 369884 384337 379033 245546 242913 295740 301795 339118 343215 4551955 4825482 6981512 6848339 1258486 1298575 333274 294838 309630 309581 348505 340313 337679 338686 236874 238200 759418 731850 1629187 1593075 496152 495013 731997 730787 917172 901795 963738 963649 1011782 1027226 1000452 1105997 2355640 2473533 1444426 1210137 797670 786108 961401 954058 1001104 1019894 1056234 1068062 1185555 1181331 5342749 5563409 39.75 71.1 1
14:42:44 2024-01-23 728927 718249 227760 227123 361024 369848 382883 382022 244973 243661 295596 301724 338773 340309 4558454 4898314 7077536 6820042 1248480 1296663 333924 294082 308357 309723 350458 342444 337465 341183 236674 239414 772243 731830 1651294 1590627 498341 495385 724727 731826 925085 897023 956430 964725 1017976 1036339 993156 1096935 2346368 2486250 1470014 1210030 802459 786341 952838 952027 1009739 1023721 1047699 1059415 1180311 1182749 5376907 5568511 39.75 71.1 1
14:42:45 2024-01-23 722494 717414 227721 224128 363112 369704 384302 381214 244893 243661 295704 303068 338500 341304 4583662 4895076 6987004 6835853 1253538 1298483 333708 293433 311166 308967 350230 339763 339551 338508 236804 238005 760222 738152 1636229 1594678 499795 495385 728885 735798 917178 889164 965113 970543 1015025 1018494 992602 1107135 2351379 2449349 1476119 1221073 797670 781799 961401 957109 1008268 1009769 1047897 1066502 1189545 1187048 5417994 5569918 39.75 71.1 1
14:42:46 2024-01-23 731059 717921 226941 223244 361069 369812 383116 378853 245718 242709 296156 303031 339512 340865 4563350 4853273 7028138 6840571 1257586 1296730 333418 294738 310068 309723 348613 342444 337608 338650 236639 237463 759418 731850 1635828 1595337 496856 494977 730439 731826 917178 900968 963738 964904 1012500 1031920 1001163 1107135 2355640 2471340 1446382 1206549 796532 787816 962084 952704 1003947 1020615 1060269 1066095 1182928 1179660 5352155 5553744 39.75 71.1 1
14:42:47 2024-01-23 728927 719253 228039 223960 361065 369812 385496 382037 246034 244784 296257 302501 338976 342551 4565710 4915815 7082629 6801101 1244619 1297652 333608 294153 309775 310193 349139 339763 336627 339710 236108 239449 770455 736571 1639907 1584755 497583 494244 724727 731887 926438 898662 956430 962818 1018013 1032929 993156 1096935 2346368 2480560 1506430 1209169 802459 786341 952838 952027 1011175 1018738 1052590 1058659 1180403 1185334 5378645 5561973 39.75 71.1 1
14:42:48 2024-01-23 723803 719638 228502 224901 362858 369040 385041 381069 244788 243556 295623 302926 338358 343526 4558454 4895076 6981550 6799942 1255327 1300401 333924 294082 311166 308319 350759 339763 340515 338615 236674 237970 749450 738152 1684094 1594935 499795 495035 728885 735734 917178 892989 965802 970543 1015025 1026937 992602 1107135 2346368 2451161 1478154 1217109 797670 781799 959356 956431 1008268 1009688 1047897 1071372 1190135 1185407 5417994 5569041 39.75 71.1 1
14:42:50 2024-01-23 731953 719638 227382 225224 360889 369668 385532 378781 245543 242878 295596 302572 339083 341086 4558454 4831382 6995115 6828078 1264323 1296643 333689 294695 308320 309404 349702 338227 338628 338686 236108 238708 764635 726611 1653257 1602148 498341 493343 728885 731826 915667 898699 963738 965662 1010312 1027189 1000452 1106784 2353052 2471340 1472930 1213597 796532 784020 961401 953651 1001191 1017662 1053965 1066502 1186543 1183871 5352866 5574980 39.75 71.1 1
14:42:51 2024-01-23 728779 718860 228292 225066 360911 369740 382579 382022 244942 245194 295453 301442 338738 340237 4563577 4903257 7062508 6816917 1245420 1295810 333924 293832 308248 310193 349702 339250 336591 341219 236674 239078 768511 731830 1640376 1590627 498378 495385 724727 731365 924429 898662 954639 964039 1012084 1038109 993897 1097712 2344700 2480560 1452251 1205008 801094 786304 952838 950002 1005409 1018630 1053891 1062158 1181319 1181728 5320312 5565547 39.75 71.1 1
14:42:52 2024-01-23 723289 717414 227686 224515 360781 369148 384266 381214 244210 242913 295704 302501 338536 341028 4558454 4900887 6999334 6790563 1252645 1297563 332607 293634 310250 309002 350477 340265 340515 340188 235708 239078 763845 736043 1632504 1592405 498378 493635 726269 733665 919812 894973 960920 971233 1015061 1027517 991192 1103943 2346368 2462121 1467979 1225431 801667 784020 956601 960869 1009722 1019374 1047742 1065521 1194034 1193228 5406902 5561973 39.75 71.1 1
14:42:53 2024-01-23 730515 719481 227491 222934 360961 369740 386627 381214 245511 242913 296365 300809 339083 342109 4556932 4824932 6985776 6828078 1270007 1296606 332445 295963 308792 309723 351857 339214 337608 340463 235908 238708 764635 726611 1646111 1604557 501218 494428 728885 734955 917172 897245 963738 968207 1008809 1028279 996088 1109187 2346368 2449423 1405808 1217109 796789 783663 964785 959502 1004720 1019411 1053618 1070743 1182561 1188158 5352978 5570031 39.75 71.1 1
14:42:54 2024-01-23 727856 718819 227480 223585 360952 368628 382614 382562 245873 242167 296645 301795 338571 341304 4558454 4888161 7031783 6821533 1254890 1296730 331942 295017 309338 309723 350230 340277 336084 341771 236073 238005 767577 729102 1625855 1594205 498378 495747 728885 732681 920501 898662 960958 963354 1014657 1034735 998285 1105519 2351144 2473905 1440027 1200795 797670 786809 959637 949818 1006151 1018702 1052367 1063052 1175437 1180965 5305127 5561973 39.75 71.1 1
14:42:55 2024-01-23 719702 716366 227015 224963 361033 367190 382007 382833 244963 242913 295596 303494 337008 342447 4549075 4940400 7027632 6771805 1245458 1296730 333924 293644 310286 308033 351821 340277 338801 340739 235743 238708 761693 736043 1674053 1590627 500862 495711 726784 735734 922462 894701 955355 967032 1023345 1029988 990828 1102432 2341111 2461102 1472930 1212491 801094 782909 954192 953614 1013907 1024800 1047859 1059503 1175812 1194335 5380371 5552594 39.75 71.1 1
14:42:56 2024-01-23 719439 718501 226941 222900 363882 369276 382579 378925 245753 242947 295955 303494 338025 341340 4550527 4882183 6947854 6790563 1253538 1296643 333689 293420 311166 308354 350266 338263 337608 337630 238692 237935 767577 736043 1652322 1594205 499440 493979 727852 735300 918091 895708 965355 973001 1017542 1026417 994685 1109433 2350161 2447152 1468940 1216699 797360 782207 962084 957788 1007552 1009724 1050481 1066364 1189803 1184463 5418092 5561973 39.75 71.1 1
14:42:57 2024-01-23 730017 712305 226317 222895 360997 369848 381971 378925 245718 242709 295668 302219 339011 341727 4550489 4840654 7000102 6835441 1257082 1297652 333454 294082 310031 309440 347599 341473 338390 338686 236143 237970 767577 732618 1661717 1595337 498294 496755 731960 732445 918446 902362 963626 963317 1013376 1031847 1001875 1106308 2352294 2476149 1446382 1202994 795397 786341 962606 950002 1002524 1021337 1056495 1064946 1177317 1183006 5325936 5552318 39.75 71.1 1
14:42:58 2024-01-23 719707 717187 227015 223374 364134 368038 381436 381214 245340 242167 296093 301241 337008 341064 4556932 4933528 7046828 6790563 1240645 1298212 333924 293447 311827 308319 350477 340349 336591 340703 235908 238005 763164 739223 1626559 1585610 499758 498203 728331 736631 925048 894245 959850 970543 1018013 1033491 991059 1104211 2340421 2455145 1472930 1213635 801888 780805 954871 957825 1010902 1023506 1044877 1060294 1186543 1194487 5380371 5552594 39.75 71.1 1
14:42:59 2024-01-23 721485 717451 226278 223615 363112 369800 382579 379069 246269 241425 295389 303494 337753 342411 4551955 4863479 6947854 6835853 1264939 1296643 333924 293349 311166 308319 350723 342201 339551 338401 239607 237794 766106 736042 1634151 1598561 500432 496439 731997 736778 915839 894701 964590 973001 1014657 1018422 992602 1108398 2353052 2452901 1472049 1217109 799649 782909 959356 956431 1008268 1009724 1047897 1066502 1190135 1185339 5417994 5552594 39.75 71.1 1
14:43:00 2024-01-23 731059 717953 226980 222934 361033 369848 383152 378961 245718 242540 295596 302643 339118 339210 4555203 4831382 6990756 6837456 1259814 1295702 333401 293690 306334 312541 349277 340989 338521 338543 238017 238531 772990 728414 1658442 1602148 498378 493984 728885 732408 918483 899973 963738 965625 1013488 1027226 999741 1106784 2346368 2471068 1472930 1211865 795397 784020 962084 955003 1001191 1017698 1054202 1066170 1186543 1183006 5333344 5545941 39.75 71.1 1
14:43:01 2024-01-23 727340 712300 227328 223274 360408 369184 382579 382292 244963 242202 295596 301513 338298 340309 4558454 4888161 7042314 6821251 1254291 1296656 332805 297041 308683 309581 349523 341252 338352 341591 237009 238005 767577 727688 1656891 1594881 498378 494941 728368 732867 922388 898699 958833 962855 1013218 1034699 996125 1103943 2343753 2469588 1420718 1198165 797670 784020 955550 950002 1005409 1024755 1054240 1063355 1170496 1183006 5292128 5544678 39.75 71.1 1
14:43:02 2024-01-23 717045 712264 227368 227132 360997 366345 382007 382022 244928 242540 295704 302219 336463 342447 4550413 4942651 7037064 6791744 1245458 1294741 333492 293761 310213 308283 351893 339763 334605 340967 237680 238005 771497 733418 1684020 1590135 501069 494905 726784 735771 922462 892130 954161 968479 1018013 1031920 986905 1099123 2335434 2452901 1470935 1212617 801613 779550 953515 956431 1009739 1020820 1043353 1058359 1182090 1191042 5376530 5543216 39.75 71.1 1
14:43:03 2024-01-23 721417 716366 226313 223650 361033 367520 382579 378673 245718 241425 295740 303068 337008 342411 4537413 4857592 6982607 6801064 1270120 1296606 331403 294809 309995 307988 351254 339214 337371 339710 235743 237522 779718 730783 1659167 1602148 501218 495385 731228 735771 915876 894775 963905 968479 1013218 1024220 991749 1110052 2346368 2443681 1472930 1217109 795397 781799 963178 957109 1005409 1009760 1050141 1066481 1182671 1185407 5358710 5552594 39.75 71.1 1
14:43:04 2024-01-23 724658 712300 226317 223585 360992 368628 382814 381214 245753 241964 295740 301760 338061 343488 4556932 4886752 7035790 6804464 1257808 1296730 332409 293832 309775 309289 349451 343233 336084 339710 236108 237567 777875 728693 1639342 1595065 498378 495747 730439 731826 919849 898336 960995 961987 1011782 1027724 996125 1105519 2349707 2462121 1424674 1203292 795397 786378 959319 950002 1002524 1021419 1054594 1066502 1178909 1183116 5322398 5552604 39.85 71.1 1
14:43:05 2024-01-23 721241 716139 227015 222930 364134 368628 380866 381214 245473 243815 295453 303351 336901 343149 4537248 4942891 7031783 6790563 1233529 1298538 333658 293634 311606 307817 349456 340313 336591 339353 235379 238005 767577 738152 1625327 1576897 499720 495711 724727 732718 922462 896608 959590 965662 1020976 1033647 991897 1100110 2343753 2462121 1444426 1210287 802459 784020 955550 954058 1011755 1024573 1049392 1056814 1180583 1187121 5380371 5544767 39.75 71.2 1
14:43:06 2024-01-23 721481 717455 227015 224551 362858 368896 384641 378515 245200 243556 294966 303210 337848 343281 4558454 4883596 6947854 6799942 1253818 1296680 332607 293186 310286 308354 349702 339048 338664 338104 235743 237970 762612 736043 1640549 1590627 499440 493984 727898 734655 915876 893433 963051 968479 1014791 1018386 991192 1105556 2346368 2452901 1463909 1221943 798809 781799 959319 956394 1005409 1009760 1047897 1066264 1189545 1185407 5409908 5559554 39.75 71.2 1
14:43:07 2024-01-23 730872 719642 227361 224587 360853 369740 384714 378781 245543 244890 295869 302183 338571 341205 4551550 4831382 6985156 6818699 1263419 1296730 332949 293442 306622 310228 349175 338227 337679 338650 235743 238041 764635 726611 1648657 1599873 498341 493984 728885 730787 917011 899011 963738 964941 1010349 1029734 999031 1107135 2353052 2471340 1472930 1210174 797101 784119 961401 952704 1001191 1018531 1057249 1066170 1181217 1177956 5314477 5561570 39.75 71.1 1
14:43:08 2024-01-23 727940 717599 227585 223965 360848 369740 383356 379033 244245 243491 295453 301618 338536 339210 4542590 4912654 7069084 6801290 1237404 1293052 332607 293186 309083 309254 348613 339250 336627 339424 235379 239078 760377 733942 1626248 1580259 497363 495385 723701 731826 922462 896608 953688 964039 1017292 1030207 994015 1097756 2340421 2478801 1463909 1205680 802459 784083 950136 950002 1009739 1018508 1051093 1059841 1183077 1186253 5373394 5556115 39.75 71.2 1
14:43:10 2024-01-23 723534 712300 227527 226954 361069 369192 384194 378925 244210 242982 294766 302431 337777 341472 4551679 4887017 7004454 6795092 1247741 1294889 332642 293875 309739 308389 349702 337954 338153 339675 237009 238743 761046 736043 1627329 1590627 498378 493286 726862 733693 919812 890462 960958 971233 1015061 1027553 990488 1103943 2345122 2458630 1514737 1221943 801317 783464 956601 960185 1010498 1017894 1047784 1065243 1193186 1189845 5411232 5554043 39.75 71.2 1
14:43:11 2024-01-23 727664 718613 226950 222895 359910 368664 383152 378817 244963 242656 295253 299897 338809 340344 4537337 4813823 6981411 6818699 1264323 1296730 333454 294189 306550 309758 349702 338227 337643 338686 235379 238005 763164 725573 1649429 1599873 498378 493984 728885 730787 916486 898699 963738 965662 1007418 1030023 999031 1106784 2346368 2462420 1444426 1213635 796789 783799 961004 956986 1000442 1018308 1054053 1066019 1185850 1179660 5323938 5545941 39.75 71.2 1
14:43:12 2024-01-23 727893 712300 227615 226985 360699 369776 383356 379033 243835 243491 294766 301548 338061 339210 4548710 4902076 7057434 6830960 1237404 1293970 332374 292937 306622 309289 347634 339250 336084 339125 235379 239484 760377 733418 1626280 1581381 497363 493513 724213 730787 922462 897390 953651 961987 1012120 1036165 993192 1097485 2343449 2483204 1448338 1205123 801094 787368 951679 949855 1009702 1018075 1051130 1057150 1179549 1186364 5361560 5552594 39.75 71.2 1
14:43:13 2024-01-23 722780 716139 227403 226990 361065 368038 385496 379033 244210 242947 295253 302219 337008 340273 4537375 4884704 6986113 6796430 1248154 1294889 331644 292740 310676 308319 349456 337717 338153 338140 235414 238708 765525 736043 1629176 1590627 499006 492589 727580 733619 917178 892799 960995 968479 1015061 1027071 991766 1105491 2350436 2457605 1470014 1223220 799951 783031 956601 953614 1007552 1014942 1047480 1062598 1192132 1185407 5404727 5552594 39.75 71.2 1
14:43:14 2024-01-23 728659 717447 226348 227057 360961 369776 382042 378658 244792 242167 294766 300845 338096 338258 4542590 4822109 6966505 6809320 1259537 1291218 332949 294189 308865 309289 347314 337954 338153 338175 235743 238005 764635 727688 1663878 1595337 496504 493984 728885 728715 915876 896128 962597 963649 1012605 1033381 998137 1104618 2350436 2469085 1444426 1203292 794830 785821 959637 949730 1001903 1018454 1053867 1062939 1180583 1172571 5338935 5552609 39.75 71.2 1
14:43:15 2024-01-23 724694 712300 226313 223332 361060 369776 382814 379033 244963 243286 293904 301760 338061 338223 4542590 4907853 7042314 6790563 1234834 1293970 332642 292294 309812 309254 347599 338298 337598 338722 235379 237970 760868 736043 1622271 1576284 496892 496014 724796 734358 922374 893027 959164 966785 1020069 1030097 991059 1099049 2337095 2458277 1470935 1210892 799951 782909 953515 955415 1011755 1021337 1047897 1058750 1175812 1188802 5380371 5544678 39.75 71.2 1
14:43:16 2024-01-23 719702 716407 226352 227025 363112 367520 381436 377486 245340 242167 293939 303068 337043 343215 4537526 4868472 6938529 6781184 1251752 1294889 333454 292370 310250 307852 349175 338227 336627 337121 236143 237745 774483 736571 1650618 1594935 499720 495385 728848 736526 915839 893063 965038 970432 1014657 1018711 991192 1108796 2346368 2443681 1494434 1217109 797101 779550 959356 955717 1005409 1009688 1048009 1066359 1188116 1182786 5399182 5543216 39.75 71.2 1
14:43:17 2024-01-23 730213 712341 226282 227016 360997 369776 382814 377751 244963 241796 294802 301302 337516 339611 4536459 4812837 6966505 6797408 1253501 1291218 331977 293982 309083 308389 346553 338191 339071 339574 238017 237688 766106 731830 1640364 1590627 496874 494684 728848 730676 915839 898063 960995 961987 1008735 1029006 996162 1103943 2348763 2467837 1444426 1203031 793133 784119 958235 950002 1001903 1017735 1056495 1063430 1179746 1175423 5323938 5544402 39.75 71.2 1
14:43:18 2024-01-23 722780 712300 226308 226636 363103 368628 382814 378997 244210 242133 294538 301795 337552 340759 4542590 4905288 7051147 6776348 1227744 1291218 333924 292803 309995 308107 349521 340134 337634 339532 237344 237794 761693 738161 1668397 1581101 497598 494941 724727 732867 923367 894701 957113 964257 1018013 1030207 989748 1099324 2337095 2456007 1468940 1208561 797670 781799 952838 952704 1010902 1021337 1044840 1053731 1180583 1188802 5370966 5533837 39.75 71.2 1
14:43:19 2024-01-23 717590 712305 226243 227113 361033 367190 383085 376618 244928 241964 293779 302643 336392 340237 4539697 4869358 6932253 6773818 1260289 1296663 330437 292849 309630 307676 349277 340989 338112 337725 238084 236432 768118 730783 1659682 1595155 500434 495385 728885 733674 913242 893152 962559 965625 1008094 1024510 992602 1108716 2337095 2440216 1400261 1210892 794830 779513 962084 955415 1001903 1009688 1049509 1066364 1182928 1179295 5333344 5533837 39.75 71.2 1
14:43:20 2024-01-23 724791 715568 226055 222861 360381 367449 382004 378961 244893 240685 295217 300809 336972 339723 4539697 4860112 7032309 6801177 1244186 1292976 331726 293690 306334 311216 347528 340506 334534 340188 236007 237487 763164 728414 1633951 1586117 497561 495035 725791 730514 921808 894443 954386 961304 1014009 1033575 994015 1096935 2334454 2477043 1444426 1203292 799951 786250 951642 949291 1008268 1021337 1050141 1050624 1177165 1183006 5352155 5533560 39.75 71.2 1
14:43:21 2024-01-23 721241 712043 227015 223803 360992 367190 382543 378889 243800 242505 294756 301266 336701 339723 4536459 4863124 6979356 6782312 1251309 1295465 333382 292188 309666 307817 348648 341231 338555 336542 236073 237567 761693 736043 1655133 1592889 498378 494684 728885 734659 913242 891190 963738 968479 1014657 1018675 992602 1106308 2342086 2440216 1488329 1214346 796532 779513 959319 955003 1005137 1012221 1044975 1066359 1188079 1182712 5397483 5543216 39.85 71.2 1
14:43:22 2024-01-23 728659 712305 226247 227336 360671 369480 382814 377184 244722 241796 294524 301231 337372 339611 4544490 4839294 7002113 6799942 1251309 1291144 330723 293598 308284 308068 348613 339250 337598 338508 235814 237165 765218 726611 1625124 1591758 498341 495013 728885 730787 917135 899234 959699 959259 1011782 1027760 995345 1100727 2337095 2460374 1436188 1196521 795964 782909 955550 947200 1001903 1021419 1054352 1061805 1171363 1181441 5276647 5533837 39.75 71.2 1
14:43:23 2024-01-23 718065 715057 226247 226981 360907 365246 382274 378673 244175 242133 295417 301899 336182 343977 4549769 4928943 7013151 6781479 1241903 1291181 332643 293797 308212 306388 349702 338227 336444 338650 237009 237733 761693 733932 1678878 1586117 499795 494244 724727 733578 921808 888608 955748 968479 1016499 1030589 983999 1097756 2331135 2449423 1468940 1208299 799076 778373 949864 954058 1007552 1018458 1041757 1060208 1180588 1190486 5356705 5524458 39.75 71.2 1
14:43:24 2024-01-23 719707 715568 226794 222926 359838 368752 383210 378601 243931 243021 295561 301089 335817 342194 4537526 4827987 6951983 6801290 1258796 1289277 331942 293151 306442 308319 347528 339009 336084 337594 236674 237200 755068 724537 1681445 1598465 496856 492589 726784 730268 913242 897245 960995 964039 1005919 1027517 995853 1105519 2343753 2462121 1412440 1206539 795397 784020 957959 952704 998313 1015473 1050123 1063393 1180588 1177687 5310739 5543216 39.85 71.2 1
14:43:25 2024-01-23 725758 715417 227992 223817 360636 368484 382471 377608 243252 242808 294588 299721 338368 340428 4530318 4896264 7037296 6790563 1233845 1289277 333406 292188 306189 308283 346518 340024 334569 338140 236674 238005 767378 731850 1638344 1580259 496874 494684 721546 728715 922462 894701 953165 963354 1015025 1027724 991192 1094591 2337095 2471340 1368133 1206839 800816 782909 950099 950002 1008305 1020820 1047897 1052195 1178873 1180308 5359807 5550068 39.85 71.2 1
14:43:26 2024-01-23 722743 717332 226845 223808 360812 367305 383862 377342 244036 242505 293725 301724 336500 339210 4536789 4867078 6929204 6762427 1249970 1294889 332913 291824 309338 307782 348332 340024 336627 336578 235908 237567 756728 735517 1634584 1590627 498378 493984 727852 733665 913242 886618 962365 968442 1011815 1021346 989748 1105519 2343753 2443681 1512660 1216079 796218 779477 959047 955415 1004696 1012221 1045157 1066502 1188959 1185804 5395856 5537250 39.85 71.3 1
14:43:27 2024-01-23 727627 716541 228137 224591 360381 368038 381196 377751 244551 243607 294416 300774 336465 340612 4524274 4853122 7005093 6762164 1250702 1291218 330902 293634 306550 307817 347599 342127 336206 338140 237009 237165 765218 726611 1628064 1590627 498378 495013 728885 730787 916973 897245 958151 959259 1008845 1030462 994639 1103906 2340421 2458630 1424674 1195167 793133 785692 956909 947200 1001191 1019894 1053820 1064610 1175437 1179514 5299628 5541742 39.85 71.3 1
14:43:28 2024-01-23 717558 714560 226239 227113 360880 368230 381123 378925 244140 241761 294516 302501 334948 339759 4539697 4914834 7003807 6737983 1235284 1291181 332378 292188 309775 306423 347634 338227 336206 339538 236674 237200 761693 736043 1649254 1576897 499720 494280 724727 732867 919849 889201 954602 964039 1018013 1030462 986868 1099285 2334454 2449423 1518890 1206726 799379 781799 951679 954260 1009021 1021770 1043744 1053582 1180473 1190340 5352155 5525509 39.75 71.3 1
14:43:30 2024-01-23 721476 715568 226247 222861 358755 367671 383356 378356 243391 242275 295181 299827 335958 340788 4533224 4818595 6982614 6790563 1257119 1291181 331942 292704 306478 308354 347563 339062 336591 337086 237009 237200 762612 725573 1685643 1595337 496504 492589 726784 728715 913242 894480 960995 963354 1008575 1027517 996088 1105519 2343753 2462121 1446382 1211136 796218 783836 958954 949855 998985 1017967 1055402 1064106 1180583 1175387 5303150 5539262 39.75 71.3 1
14:43:31 2024-01-23 725205 715568 227147 222706 360671 368592 382004 377751 243800 242709 293939 299897 337008 340333 4533224 4887017 7022159 6771805 1232676 1291181 333924 292259 306550 308319 346518 340322 334569 338104 236674 237935 760222 733942 1621907 1576897 495376 495035 721712 730787 921154 891762 954386 964039 1018013 1027724 989475 1097756 2335743 2455307 1414359 1208449 799951 781579 953036 952593 1011138 1018417 1042050 1053731 1181394 1190216 5361560 5529890 39.75 71.3 1
14:43:32 2024-01-23 715490 712079 225548 227145 361028 366345 382814 376654 244963 246168 293779 302431 336746 340237 4530356 4839294 6919878 6781184 1264323 1291218 330616 293009 306586 307387 349420 339542 335578 337594 236674 237567 761693 725573 1630349 1603287 499720 493984 727852 732346 915839 894701 961184 964725 1005253 1030060 997446 1107060 2343753 2466877 1488329 1210174 797670 784020 957959 952027 998313 1017967 1053377 1062218 1180583 1177131 5312712 5533837 39.75 71.3 1
14:43:33 2024-01-23 726792 715568 227333 223323 360381 369184 382274 377751 242679 242540 293939 299652 337008 340092 4533224 4887017 7042277 6781184 1235142 1291181 333924 292704 306550 309426 346518 337954 334605 337630 236507 238005 765839 732895 1620432 1576897 495413 495385 722738 728715 922462 895708 953165 964576 1017830 1033381 988943 1094614 2336775 2461849 1387695 1206726 799951 783663 954395 950002 1011175 1019894 1046731 1056775 1177202 1185371 5361560 5524458 39.75 71.3 1
14:43:34 2024-01-23 715490 715568 225893 223328 360997 366381 382274 375453 244175 240719 293367 302219 334984 339246 4533224 4858962 6912411 6752598 1255327 1293970 329938 292117 309338 306423 348648 339542 334569 337594 237177 236432 760064 730783 1650189 1595065 499440 494501 728775 736526 914814 893161 963626 968851 1011166 1027144 991475 1108716 2340421 2440180 1421754 1210892 792569 779513 959319 955622 998749 1009688 1050890 1059908 1180583 1175999 5305127 5533837 39.75 71.3 1
14:43:35 2024-01-23 726522 714555 227015 223332 358467 369276 381196 378889 242679 240719 293939 298989 337008 340612 4523859 4859199 7023243 6781184 1239567 1288399 331942 293364 306442 307852 347040 340024 334605 338650 236268 237970 764032 730783 1684213 1585610 497583 495115 723766 728567 923069 894258 951483 963354 1015061 1032651 991897 1093624 2336822 2473496 1467979 1207587 799649 784020 947407 947200 1005409 1019894 1048756 1052381 1176331 1175963 5342749 5524458 39.75 71.3 1
14:43:36 2024-01-23 719707 715066 226313 223332 360372 366381 381703 376654 243052 242133 293420 299933 334984 339174 4523859 4839256 6912411 6745358 1249043 1291181 331942 291566 309301 306388 347599 339542 337598 337621 238017 236918 761693 734967 1652797 1590400 498157 494648 727778 736081 911784 884072 960995 967436 1012605 1021346 989748 1103943 2341111 2434461 1490364 1212617 793133 777236 956909 952704 1003984 1010791 1044840 1063393 1182964 1183152 5382491 5533837 39.75 71.3 1
14:43:37 2024-01-23 726784 715572 225574 223944 359874 368628 381159 375453 244140 246132 293618 299897 335958 338577 4517817 4818708 6971037 6752485 1249523 1291181 329867 293384 306297 307606 347349 341473 335478 337997 237009 236327 760868 725445 1626590 1592106 497598 494244 728368 730787 917141 895610 956752 957862 1008845 1032253 990308 1100689 2337095 2455145 1450295 1194318 792569 783464 954871 946143 1001903 1021337 1051093 1058713 1169703 1178789 5267505 5521608 39.75 71.3 1
14:43:38 2024-01-23 714387 714045 226317 223332 360381 365317 381174 378320 243052 240719 293420 299897 335019 342366 4527087 4860112 6952172 6764332 1245458 1294780 333780 291975 308248 307246 347456 338915 338352 338468 237009 238284 764032 734992 1633849 1586117 499006 492406 725754 733910 913242 890568 960995 965986 1013937 1018711 986868 1100689 2337095 2443681 1435028 1220204 796532 780692 955550 952704 1005409 1012221 1043260 1058750 1189803 1181915 5389777 5525947 39.75 71.3 1
14:43:39 2024-01-23 725722 716169 225539 223332 359580 368628 382544 375489 243425 246132 293662 299024 337008 339611 4511335 4804974 6961604 6791848 1250816 1292056 331224 293044 306081 307461 349236 338191 333627 338140 237009 236302 762318 726488 1624391 1589498 497245 494208 729975 730268 915876 896682 958151 958579 1008094 1027189 991712 1100727 2337095 2455145 1450295 1198128 793133 784020 954871 945588 1000480 1018454 1050890 1059503 1171363 1176072 5284455 5524458 39.75 71.3 1
14:43:40 2024-01-23 718614 714560 225915 223332 360961 365246 381159 378356 243425 246031 293420 301957 334679 339210 4511335 4913640 7006349 6735150 1239567 1290899 331135 292294 309047 306744 347349 340747 335732 337594 236007 236999 758750 734986 1656282 1580783 498378 496088 723701 732467 919849 886943 953706 967106 1012120 1030571 983265 1097211 2327823 2443681 1496469 1212731 797670 774967 950099 954058 1005409 1015509 1040027 1057150 1179746 1187961 5338935 5512121 39.75 71.3 1
14:43:41 2024-01-23 719707 714555 225928 223960 357676 364990 382634 376353 243425 245750 294829 298359 334984 340273 4522277 4792132 6951140 6796430 1253463 1290092 331260 292259 306478 308283 345476 339062 338591 336507 236674 236552 760222 724537 1657390 1590627 495376 492589 727580 728161 912595 896608 960274 959465 1007381 1024583 994639 1103943 2343035 2458630 1466945 1203031 793133 784781 955550 948618 999059 1009760 1052628 1061842 1178909 1172825 5301340 5524458 39.75 71.3 1
14:43:42 2024-01-23 725600 714560 226085 222710 359874 367485 378979 376618 243221 241796 294606 301085 335711 338801 4530931 4886938 7031783 6762427 1229144 1287449 333454 292188 306117 307352 345476 339542 336206 337086 236674 236833 771497 732895 1650343 1574370 494638 494684 721712 730268 919578 893433 951670 961987 1015061 1027724 985469 1096153 2331135 2445971 1496469 1206839 797360 780692 950099 950002 1008268 1018454 1044840 1052232 1178909 1180247 5348334 5516582 39.75 71.3 1
14:43:43 2024-01-23 717086 714555 226243 223337 360596 368230 380906 376917 243217 243471 292782 300668 334843 341542 4518548 4849637 6907444 6754845 1249970 1289350 330866 291149 309047 306423 347599 339302 336444 338308 235379 236102 766106 730783 1650445 1590627 498106 493984 727852 733127 911947 884109 962776 967069 1011782 1021346 989083 1107135 2337095 2434461 1490364 1211903 793133 777236 957959 952704 1001067 1011952 1044914 1063393 1181217 1182168 5337677 5524458 39.75 71.3 1
14:43:44 2024-01-23 721927 715421 225723 224366 358539 366789 378763 376546 243865 242410 293725 299756 334843 341095 4523859 4853122 7007134 6776348 1244568 1287449 330634 292740 306010 307387 346553 339542 335659 338650 234679 236868 761141 725573 1636567 1586117 496856 493984 722641 728715 919849 893138 951670 959259 1011369 1030280 992602 1094591 2327823 2471340 1466945 1197905 797360 783464 948480 946529 1002524 1021337 1048009 1056397 1170404 1174229 5324345 5532651 39.75 71.3 1
14:43:45 2024-01-23 720114 715536 227116 223332 360237 368230 383283 376439 242540 241390 292782 299897 334948 339097 4520939 4839294 6919878 6752785 1243924 1289313 331942 291779 308974 306423 347040 339045 335578 334591 234688 236467 760222 733942 1627180 1585845 497635 493635 726269 731430 910655 886943 960274 964257 1011065 1020624 986633 1102371 2333775 2434461 1479426 1212617 793133 776100 955550 952704 1002561 1009363 1043446 1063315 1182964 1183677 5380039 5527817 39.75 71.3 1
14:43:46 2024-01-23 725205 715233 225439 223803 358719 366381 378907 375225 243460 242446 293420 299408 335733 339130 4517892 4824519 6957180 6752485 1246813 1286537 330388 291814 306514 306423 345199 339542 336681 334627 236674 236467 766106 726611 1618830 1586117 494753 494684 726820 727645 913242 896682 956962 957862 1007381 1030462 993192 1100727 2331135 2451161 1452251 1193967 793133 781209 952838 944799 1001191 1019894 1050862 1061397 1170391 1178932 5269339 5522958 39.75 71.3 1
14:43:47 2024-01-23 715441 713044 225889 223175 358504 366149 381734 377464 242713 246132 295065 299651 334445 340344 4517412 4876570 6957180 6743420 1241903 1286537 331439 291619 306586 309775 347599 338342 335732 337630 234679 237200 754337 731850 1643777 1584992 498378 492241 721712 732593 915667 883963 953924 967792 1014046 1024583 986168 1097756 2327823 2452629 1512660 1214933 797670 774967 951679 954588 1006151 1014537 1044490 1059607 1187310 1180892 5370966 5515206 39.75 71.3 1
14:43:48 2024-01-23 725870 715061 225543 223337 358755 367520 382201 374400 243052 242446 293193 298780 335019 338541 4514494 4794019 6938529 6781184 1249523 1285589 329938 292019 306514 306423 344403 339062 334605 335565 236674 236302 753618 728693 1633068 1589498 494753 493984 726820 727645 913242 894406 956752 957862 1005956 1026066 996088 1100072 2337095 2458630 1442470 1201049 792808 783836 955550 946143 998749 1017967 1050919 1060133 1171363 1172534 5280594 5516582 39.75 71.3 1
14:43:50 2024-01-23 717328 715029 225923 223332 360417 367151 378871 377220 242713 242446 294457 301513 334445 340612 4537936 4891306 6994481 6743669 1229954 1287486 329938 292259 309083 305499 346553 337717 333843 336649 236741 236502 758750 734992 1633454 1576897 497671 495385 723701 732867 919160 887999 951670 964977 1013937 1027553 981140 1096191 2329410 2446008 1496469 1210174 798503 778108 950325 954699 1007622 1009724 1040027 1055986 1183077 1184325 5333344 5511146 39.75 71.3 1
14:43:51 2024-01-23 717631 713549 225574 226950 357667 364151 381734 376053 243052 241595 293868 298989 333942 339759 4514494 4802437 6932329 6764370 1257586 1287486 330938 292054 304613 307852 346518 337552 334640 336342 236007 236833 760222 724537 1665345 1595337 496504 492241 724727 729282 911838 893138 959590 961987 1003041 1027071 995319 1104009 2341111 2459876 1494434 1208449 792808 782909 955550 950002 995483 1015697 1052851 1061842 1178909 1174625 5284267 5520242 39.75 71.3 1
14:43:52 2024-01-23 723798 713544 226826 222417 358502 367520 379015 376353 242272 241425 292973 297804 335019 339094 4517715 4868472 7008767 6762150 1231618 1289313 333454 291814 306262 307852 345476 339062 336377 336613 236007 237602 776155 730806 1625343 1576897 494753 494684 721199 728715 919849 895610 953165 963649 1017542 1027117 988943 1094614 2331786 2462121 1368133 1201937 797670 781435 948936 949291 1007585 1017798 1044490 1054142 1175544 1180313 5345339 5505701 39.75 71.3 1
14:43:53 2024-01-23 713298 713544 224885 223328 359874 364151 381123 375189 243800 242105 292937 300774 334410 339733 4504941 4826556 6907519 6762427 1262531 1287471 328871 292046 305974 306174 347563 338545 336444 336542 236007 236609 760222 724020 1625677 1598738 498378 492261 727898 731887 914776 891891 959850 963537 1004613 1025658 993941 1100652 2335434 2455307 1496469 1206726 793133 781528 955550 950866 996189 1009657 1051986 1059152 1177202 1173838 5286316 5515080 39.75 71.3 1
14:43:54 2024-01-23 723803 713540 225897 222389 358467 366381 378907 376053 242609 241761 298118 298396 334984 338577 4511561 4868472 7023797 6753048 1231028 1285643 332949 290397 306442 307387 346773 339062 335732 336578 236340 236102 770004 734986 1635492 1576284 496166 495385 722225 730676 918172 893063 952877 961876 1014657 1030462 984729 1094538 2325155 2441918 1492399 1207794 796532 774930 947407 950002 1005409 1009724 1040027 1054067 1175437 1183623 5353283 5505701 39.75 71.3 1
14:43:55 2024-01-23 715490 713544 224881 227100 358427 366149 381159 375453 243017 241051 292937 299862 333907 339210 4511561 4806671 6919878 6766976 1260601 1287471 329938 292294 304577 306423 346482 338306 336609 338598 236471 236222 749268 723367 1640313 1599699 497958 490944 725828 728530 913242 893433 959278 963354 1005400 1024244 991749 1103943 2337779 2452901 1494434 1205680 792005 779513 954871 950002 994777 1011952 1049392 1060294 1178909 1176254 5286316 5524458 39.75 71.3 1
14:43:56 2024-01-23 723842 713040 226278 223019 356601 366088 378979 377715 241228 242446 292973 297806 334984 339611 4521345 4849927 7013132 6762427 1238479 1287413 330938 292188 309453 307606 348248 338289 336645 336471 236674 237794 762185 730783 1627285 1578853 494753 493984 720623 728161 921718 893705 950204 961304 1014755 1030425 986905 1090550 2327823 2462121 1391142 1201319 798809 779477 947407 947237 1005409 1018454 1044914 1053792 1176331 1179660 5331986 5505701 39.75 71.4 1
14:43:57 2024-01-23 716534 713544 225816 223019 360381 365246 381196 374328 242679 242446 298031 300774 334679 341095 4511561 4845146 6906648 6743669 1252969 1291011 329653 291229 308212 305821 346898 339139 336645 337511 237344 235598 755068 730783 1649124 1590627 499006 493911 726784 733910 910467 888199 960846 965662 1008845 1021346 986942 1104731 2335434 2431009 1490364 1212994 791675 777004 956601 952704 1000480 1010791 1044110 1059908 1180583 1181331 5340969 5511146 39.75 71.4 1
14:43:58 2024-01-23 723808 713279 225199 223332 358781 365282 378568 375189 243425 242105 292782 299443 334445 339094 4508343 4818683 6951945 6772879 1245458 1287397 330460 291975 308236 306318 346097 340024 333843 335600 236007 235703 763768 725445 1623658 1586117 497583 495385 726784 730268 915189 891130 956205 959259 1008845 1027688 992602 1097718 2327823 2452901 1454207 1193967 794555 781799 950099 946529 1000480 1019337 1050258 1058776 1166317 1172461 5259988 5511146 39.75 71.4 1
14:43:59 2024-01-23 714113 713549 225889 223332 358790 365631 381196 378032 242644 242446 292411 298989 333907 340034 4511561 4867078 6959455 6754014 1242232 1287397 331637 290555 306514 307092 345476 336949 336681 336036 236007 236999 767954 732895 1635383 1583868 496504 491126 720526 730787 913242 889262 954676 965625 1013937 1021346 983265 1097756 2327823 2443409 1472049 1217602 796532 777786 952838 954058 1003272 1010791 1041512 1056889 1182964 1175890 5353909 5505701 39.75 71.4 1
14:44:00 2024-01-23 722266 713549 225539 223332 356592 365282 382274 375453 242644 242105 298104 296285 334948 339611 4503317 4785344 6912299 6772086 1247741 1287471 329653 291295 306442 306388 343405 337188 336444 337144 236507 236067 761693 726611 1631121 1585845 494753 493984 726784 726577 914438 893735 955355 957825 1005919 1026066 992921 1099086 2337095 2452901 1414359 1199871 790545 782909 952838 944799 995917 1009760 1049505 1060283 1170533 1171438 5267505 5505701 39.85 71.4 1
14:44:01 2024-01-23 716567 713549 225578 223332 360127 364983 378871 376618 242272 242446 292937 300983 336161 340874 4518548 4896264 6995741 6726953 1236559 1288386 330902 291814 306370 305499 347634 339542 333843 337594 236370 236502 757279 730259 1647315 1584992 498378 495035 721712 732595 917172 885578 951670 967069 1014657 1026030 985469 1097756 2324516 2449423 1488329 1212617 798503 774800 950136 954058 1005409 1009724 1038863 1058697 1179473 1182712 5335125 5501774 39.85 71.4 1
14:44:02 2024-01-23 720152 713549 225539 223803 356601 366149 381713 375802 242978 242096 293761 297944 333837 341542 4509115 4781027 6912336 6764332 1254890 1287449 330902 291557 305544 307387 344921 337552 334569 336036 236340 236467 760222 725573 1648243 1590627 494753 491856 725754 728715 911947 893101 959516 959259 1007381 1024546 993192 1102333 2337095 2455145 1466945 1203292 792569 783464 956439 946143 996189 1015473 1051144 1056814 1171363 1176218 5276910 5496360 39.75 71.4 1
14:44:03 2024-01-23 715552 713963 227596 223272 360382 367114 378727 376174 242540 242446 293733 300841 333801 340501 4508060 4895889 6971037 6724912 1234834 1286500 329938 291370 306442 304612 347563 339062 333663 336613 234679 236467 758750 730259 1685819 1583316 498378 495035 720526 731430 917172 886285 951670 965662 1013937 1026030 983301 1097756 2323502 2443681 1490364 1213969 797101 774800 950099 952704 1005409 1009724 1038545 1053731 1180583 1184496 5325732 5517654 39.75 71.4 1
14:44:04 2024-01-23 722649 713981 225483 223345 356458 367188 381014 375274 242505 242374 293939 297981 334679 340800 4508613 4775033 6929204 6771805 1251309 1285643 329938 291370 304326 307387 345441 337552 336681 335600 236007 236775 758750 723503 1645325 1592889 495459 491856 724727 727092 911947 894701 957470 961987 1002968 1018747 993192 1100764 2337095 2452901 1494434 1206726 792569 781799 954871 947237 996189 1012221 1046211 1062556 1177165 1173098 5282529 5508952 39.85 71.4 1
14:44:05 2024-01-23 723808 715218 226178 222528 358571 366345 378943 375489 242163 243057 294872 298466 334913 337584 4502674 4859199 6994481 6738860 1228983 1285643 332949 290449 305974 306423 345215 338582 333843 336071 234679 236999 761223 730806 1619302 1574370 494753 493984 719665 728715 919849 892240 950955 959259 1012084 1030193 985432 1090587 2327823 2452901 1427049 1203292 797670 779513 949425 947237 1005409 1017048 1044377 1055228 1176816 1183189 5322246 5497770 39.75 71.4 1
14:44:06 2024-01-23 715495 711533 224494 223332 358790 367114 378943 375189 243391 241595 298104 299933 333533 340612 4502182 4816718 6891902 6743669 1260714 1286383 328640 292188 305293 305961 347563 337589 335732 335600 236007 236067 758750 724537 1621482 1595337 498378 491769 725754 728715 911947 890866 958151 963354 1005437 1021346 991192 1103943 2327823 2442450 1490364 1209169 790545 778925 954192 951544 996839 1014537 1050890 1059002 1178038 1176299 5286361 5504232 39.85 71.4 1
14:44:07 2024-01-23 723756 713569 225543 222051 358790 366381 378655 376331 242913 240754 297819 298954 334984 338541 4508343 4868472 7003532 6738860 1226783 1285643 332949 290555 306514 306458 344439 339062 335732 336071 236007 236718 758750 732895 1622543 1574661 494675 493984 720927 728715 917830 891497 951670 961987 1015061 1029734 983999 1094591 2326169 2441948 1492399 1202511 798503 782110 951002 949855 1007622 1017967 1041474 1056851 1178038 1181952 5335125 5501774 39.75 71.4 1
14:44:08 2024-01-23 714718 713544 224742 223337 359584 364151 378979 374328 243460 242181 298113 299827 333907 340370 4502182 4812335 6901227 6743669 1261615 1285643 327914 292294 305508 306780 347599 337589 335732 335600 236007 236102 770004 724020 1666009 1595337 498378 492589 726784 730268 913242 891497 957432 962137 1005437 1022315 991192 1105519 2332413 2446008 1413185 1208449 790545 779215 954834 951676 995421 1012148 1050141 1060294 1178909 1176295 5276910 5515080 39.85 71.4 1
14:44:09 2024-01-23 723596 713040 226278 222706 357676 365317 378907 375189 241193 242446 297893 296556 334679 338577 4498708 4849927 6994481 6748232 1231191 1284731 331672 290555 305508 306458 344439 338342 333843 338817 234679 236999 763408 727688 1646202 1576897 495179 493635 719665 726577 919849 893433 951395 959259 1013937 1030060 988906 1093756 2331786 2465124 1393564 1204229 798809 780508 946277 947237 1005409 1019894 1044415 1054067 1173797 1181331 5338935 5501774 39.85 71.4 1
14:44:11 2024-01-23 715261 713544 225391 222706 359584 364990 378979 373243 242644 242446 297696 299582 333942 339611 4505128 4835912 6891902 6734290 1253538 1285643 327879 292337 306514 304612 346553 338342 335732 336071 236007 234976 762387 726611 1647751 1593075 498378 493286 726820 732346 909328 886723 962597 963891 1008185 1024450 989637 1105406 2331786 2441383 1404136 1205680 789696 778373 955481 950190 996189 1012221 1051354 1060021 1178909 1173007 5261563 5505701 39.85 71.4 1
14:44:12 2024-01-23 722780 711528 225928 222051 358215 366088 378907 375489 242306 240719 292470 298014 334984 338577 4505128 4868198 7003807 6743669 1227156 1285643 332481 290485 306478 306458 344957 338582 333843 335600 236007 236467 760222 731850 1617497 1574390 494753 493984 719665 730844 920407 893063 951558 961230 1014657 1027044 988239 1095002 2327823 2440216 1490364 1207105 797670 779477 948752 948618 1009429 1016989 1041832 1054142 1173939 1181117 5337796 5501774 39.85 71.4 1
14:44:13 2024-01-23 714175 713540 224503 223175 359584 366251 378979 374066 243460 241765 297893 299897 333907 341205 4491964 4825595 6891902 6743509 1259814 1287471 327950 293158 305759 305961 347040 337552 335732 336342 236471 236467 770004 723503 1642159 1599699 499720 492065 727898 730713 913205 892438 959164 961913 1005363 1018747 990308 1100764 2335466 2452901 1494434 1205697 792808 779403 954192 949328 994777 1012221 1049420 1059946 1177202 1175605 5261563 5511146 39.75 71.4 1
14:44:14 2024-01-23 723596 712775 226317 222702 357415 366088 378979 375489 241193 245786 298178 297148 334984 339370 4511561 4849927 7003807 6745358 1232498 1281998 331942 291370 305508 307137 345199 338582 335732 336578 234679 237522 764923 732355 1638980 1579977 495812 494648 721675 728530 921100 893063 950241 959259 1012120 1031604 988943 1091364 2327823 2463373 1355587 1203292 797670 780692 946392 947274 1005409 1017066 1042050 1054104 1174063 1181331 5330030 5492402 39.75 71.4 1
14:44:15 2024-01-23 714191 713549 224881 223114 359584 364151 378979 374364 243800 242105 297682 299933 333674 340612 4495763 4808065 6873065 6738860 1260714 1287449 328410 292259 305759 305534 347349 337297 335333 338577 236007 236127 761693 724925 1636217 1601525 498194 492370 726784 730787 913242 887869 959737 963354 1005437 1018711 992602 1104046 2334454 2452901 1494434 1209132 793133 779513 955550 949965 995483 1012221 1050258 1060220 1178873 1173930 5278817 5510525 39.85 71.4 1
14:44:16 2024-01-23 722780 713040 225509 222051 358750 366052 378353 375453 242237 243129 297902 298954 334878 337511 4492803 4869577 6995741 6734290 1226897 1285431 332356 292864 306225 309242 346773 338399 333771 336436 236007 236778 758750 734986 1640767 1572135 494753 494684 722701 730676 917141 889262 951670 960869 1016938 1026755 983330 1093774 2323502 2440216 1494434 1203292 795397 776782 947624 950002 1004696 1009724 1038545 1054067 1177165 1184460 5331550 5496322 39.85 71.4 1
14:44:17 2024-01-23 717323 713044 225190 223328 355994 365890 378979 376017 242644 241595 293384 298014 333907 341690 4498971 4771635 6915994 6760825 1252608 1287397 329724 291672 307723 306961 346773 338878 336645 337621 236340 235703 766106 726611 1618022 1589269 494753 495035 726784 726540 915430 891799 956430 955717 1005883 1028490 991897 1099324 2327823 2448890 1448338 1193967 790545 779477 950099 944234 999022 1018417 1050141 1053731 1164629 1176218 5239288 5494781 39.75 71.4 1
14:44:18 2024-01-23 712507 713040 225548 223014 359087 365115 378907 376582 241900 242105 298279 298501 332905 339210 4498971 4878430 6952172 6744582 1238287 1287337 330723 291370 306261 305891 346969 337003 333843 339057 234499 236858 764032 731830 1661595 1583630 499799 491529 719665 731826 915839 885748 956430 965625 1011782 1021346 984729 1097674 2327823 2443681 1478154 1217222 796532 778337 950099 952704 1002524 1012221 1041512 1053694 1182964 1183006 5352155 5501774 39.75 71.4 1
14:44:19 2024-01-23 722520 713549 225539 223175 356529 365282 381159 374890 242609 242105 291882 296871 334913 339574 4502182 4769049 6922436 6763906 1245420 1287471 329600 291370 306442 306388 346528 339542 335732 334591 236507 235503 736731 725445 1638248 1586117 494753 495385 726269 728715 913242 894066 956430 956468 1008845 1030462 992602 1097756 2324516 2451161 1430431 1192379 791675 779513 951852 944799 1000442 1018417 1050890 1053881 1167144 1176254 5248694 5496322 39.75 71.4 1
14:44:20 2024-01-23 713520 711528 225543 223010 358170 365115 381159 376618 242237 242446 297893 298710 333907 339759 4506544 4858159 6942354 6734518 1240608 1287337 331906 290414 306442 305464 345441 336217 337157 335530 234679 236798 758060 733418 1620710 1585609 496467 490360 722738 730787 913242 887999 953924 964725 1010312 1021428 983691 1097756 2327823 2443681 1457041 1218431 794830 777199 952161 952704 1002253 1010791 1041512 1057150 1180887 1181898 5352155 5505701 39.75 71.4 1
14:44:21 2024-01-23 722775 713040 225352 223175 356601 366668 378979 374293 242609 241935 294826 297843 337698 338764 4499683 4775033 6920405 6753548 1245458 1285643 328871 292046 308633 305464 343370 338582 335732 334521 236741 235703 778630 726611 1652724 1586117 494401 494684 726269 727608 913242 894701 955318 953687 1003004 1026755 991897 1097448 2330861 2443681 1494434 1196638 791110 782909 952838 943457 996189 1015509 1049392 1058659 1167144 1173838 5246779 5486943 39.75 71.4 1
14:44:22 2024-01-23 714028 711492 225539 223023 357635 364859 378547 376295 242401 242266 294466 299441 332799 341542 4509115 4887017 6977037 6721846 1240131 1284731 329902 290485 306190 305464 347563 338030 333807 336613 234679 236467 760222 731850 1622253 1582505 498378 492589 719665 733980 915876 885481 954386 965625 1013218 1021428 986131 1096973 2327823 2445952 1476119 1215212 796532 774930 950099 952704 1003984 1012221 1040276 1057150 1183197 1183006 5349295 5505701 39.85 71.4 1
14:44:23 2024-01-23 723293 713293 227119 223308 357103 368230 378799 373625 242302 241997 294872 297423 334807 338874 4492803 4775033 6905009 6734290 1243225 1285643 329368 290520 305974 305464 343405 338582 336335 334556 236340 235703 764635 726611 1626593 1585610 494753 494684 726269 726540 913242 894298 955748 953651 1005883 1024256 992602 1099324 2327823 2449423 1448338 1193967 790545 779477 952838 943457 1000480 1018454 1050258 1057150 1164629 1171933 5246779 5499015 39.75 71.4 1
14:44:24 2024-01-23 714461 711351 226134 222564 357775 366668 381264 376439 242099 242446 292910 298745 333907 341337 4499221 4844774 6912374 6715533 1238805 1286557 331672 290449 306478 305464 345199 337003 336681 334521 234679 236117 762539 733942 1615181 1583630 496856 491089 723431 731826 912595 887999 955355 963649 1011782 1021346 983999 1097485 2331135 2434461 1433033 1217565 793133 777960 952838 949965 1001903 1009363 1041512 1053731 1186359 1179660 5358531 5499520 39.75 71.4 1
14:44:25 2024-01-23 725349 713362 225404 223068 357497 366345 378871 373208 242644 241765 295300 298919 334374 336760 4500094 4775747 6929204 6734518 1245180 1281998 328871 291370 305938 305499 345649 339062 333807 335565 236007 234976 765399 724537 1633703 1584755 495413 495035 724727 728715 912970 889238 955748 958542 1007381 1032253 992602 1097756 2325155 2452983 1413185 1193233 793133 779550 949425 945957 1001191 1019894 1047897 1055983 1172095 1180440 5254285 5490087 39.75 71.4 1
14:44:26 2024-01-23 718614 713544 225897 222394 359592 367114 381859 374293 241159 242446 297819 298954 334269 339574 4495763 4821962 6872953 6715533 1244186 1285643 330639 290449 306550 304577 345441 337516 335732 335537 236340 235668 760222 731830 1637076 1586117 497583 492589 724727 732346 909936 888096 960236 964725 1008845 1019903 985432 1102477 2327823 2425241 1490364 1210892 792241 774338 954871 951544 1001109 1011045 1044415 1063202 1180473 1180611 5305307 5496322 39.75 71.4 1
14:44:27 2024-01-23 721417 713455 224812 223332 356601 364663 377733 376103 242774 241086 292702 298049 333638 339574 4495763 4823116 6952172 6743669 1241903 1281998 328374 291211 305257 305499 344957 337589 333807 336613 234679 235738 755068 724020 1616395 1583630 495376 494684 722738 726540 917178 889201 951632 956468 1011029 1030462 989748 1089774 2318550 2462121 1468940 1199017 796789 783106 948661 946143 1006905 1017967 1046731 1053356 1174620 1180317 5305127 5494781 39.85 71.4 1
14:44:28 2024-01-23 713357 713035 225199 222907 359291 366149 378871 372614 242609 242105 297535 299408 332940 339611 4492803 4823592 6864210 6725126 1249896 1284731 326890 290520 306442 304542 346518 337003 335732 335565 234679 234976 767211 726611 1648308 1593934 498378 492589 726784 732346 909328 888865 959516 963354 1002968 1021346 986633 1105519 2327823 2430868 1413214 1207676 789981 779215 954834 950190 996564 1012075 1050141 1059503 1176331 1172825 5267604 5497770 39.75 71.4 1
14:44:29 2024-01-23 723539 711497 225893 221820 358179 368156 378266 374364 241228 240685 297746 298014 334445 337511 4492803 4859199 6972091 6715533 1221994 1281998 330866 290414 306514 305499 343405 338545 333843 336036 234499 235703 758750 732895 1632873 1571019 494753 495115 721712 728715 917178 885950 951670 961304 1012084 1018494 983107 1094538 2326088 2439060 1492399 1205008 792732 778662 948973 949255 1004696 1009652 1037769 1050624 1175529 1181952 5323938 5477565 39.85 71.4 1
14:44:30 2024-01-23 713899 713284 224846 223332 357389 365115 378943 374400 242891 240677 293115 297769 332940 338258 4489599 4771635 6911067 6743669 1254853 1284731 329635 290520 306524 306852 345441 337003 336444 336071 234679 236102 758750 721296 1649863 1595337 496115 491126 724213 727092 910655 893433 956752 960906 1006179 1025311 993978 1102432 2331786 2455858 1494434 1206726 792241 780692 954192 948764 998259 1012221 1050890 1058713 1177764 1172177 5267505 5496322 39.85 71.4 1
14:44:32 2024-01-23 722511 711533 225195 222047 358755 366345 378871 375453 242440 240685 297535 298049 333942 337511 4492803 4859199 6986389 6724912 1224149 1285643 331906 290149 306478 306388 344162 338582 335587 335565 234679 235738 768511 732895 1618052 1571431 494753 494684 719665 729802 917011 891279 953165 961230 1014620 1026428 984655 1094576 2325155 2440216 1492399 1203404 796789 777199 948298 948618 1005409 1016527 1040027 1052381 1173797 1181952 5314533 5483661 39.85 71.4 1
14:44:33 2024-01-23 717594 711528 225356 223175 355989 365115 380602 375453 242103 241765 292937 297563 333907 341095 4492803 4755450 6906648 6753340 1249858 1281998 329368 290520 305508 306852 343370 337003 336444 334556 234679 235787 755808 724537 1648384 1593800 497583 491529 725312 727725 911801 890388 958480 959075 1005400 1026417 994015 1097599 2337095 2452901 1464950 1198980 790545 783663 954395 943457 999022 1017907 1047897 1053731 1164629 1174520 5229883 5486943 39.75 71.4 1
14:44:34 2024-01-23 713525 711497 225543 222706 357640 365115 378871 376618 241228 241796 297696 297979 332905 339210 4487608 4867078 6929204 6706154 1240131 1281998 329902 290555 306010 306744 346518 337607 333843 336578 234679 236267 764032 731830 1631507 1585610 498230 492058 721162 733910 916245 887962 953556 965588 1011782 1018639 985244 1097718 2326169 2443681 1512660 1215370 796532 774930 950099 952704 1003984 1011505 1040769 1050661 1182260 1179660 5327514 5496322 39.85 71.4 1
14:44:35 2024-01-23 719707 711524 224851 222706 357550 364151 378979 374328 242272 241765 298067 296215 333674 339574 4486398 4752157 6901227 6743669 1247741 1281998 329373 290555 305974 306388 345587 338289 335587 337107 236674 235493 774483 725445 1666752 1585882 494604 494611 726862 724410 911947 894066 955896 956701 1005135 1029115 991192 1097756 2326169 2443681 1446382 1193233 790268 779513 950136 942788 999022 1017137 1049392 1057150 1163768 1174556 5229883 5486943 39.75 71.4 1
14:44:36 2024-01-23 712248 711528 225548 222706 358215 365115 378943 377987 241900 242105 298031 298501 332940 339246 4489440 4867206 6939629 6724912 1237177 1281998 331619 291017 306189 306527 347756 336054 337157 337144 236007 236292 755808 734705 1632678 1585882 496504 491126 722641 732445 913062 888096 956752 962818 1010376 1021346 983999 1099086 2327823 2434461 1463909 1216079 793133 774967 953715 950002 1001191 1008651 1041906 1060257 1180583 1174229 5350388 5492126 39.85 71.4 1
14:44:37 2024-01-23 723808 711528 224846 223014 357640 365317 378568 373243 242679 241765 292711 298745 333907 336998 4492803 4797701 6947204 6740529 1245555 1287062 330232 291771 305830 305856 347792 337370 333771 337452 235840 235703 760222 723503 1621851 1585610 496874 494334 721712 726577 916486 895988 951670 957862 1008882 1030462 988906 1091364 2321850 2464302 1442470 1199871 795397 781799 946277 944799 1005409 1015473 1044877 1050996 1173030 1176986 5314533 5486943 39.85 71.4 1
14:44:38 2024-01-23 714387 712535 224846 222550 358755 365890 378871 372091 242644 242105 297609 298989 333638 339340 4486398 4811003 6876712 6735150 1254890 1285569 327472 293694 309293 306852 346482 337516 333843 335565 234679 235493 763348 725573 1646057 1594205 498378 493133 727898 731306 909328 888865 958870 962855 1002968 1020706 986905 1105519 2327823 2427564 1398412 1207450 788291 774930 955550 950002 996189 1010791 1044896 1061842 1175594 1176254 5277023 5488486 39.85 71.4 1
14:44:39 2024-01-23 719707 712680 224851 223019 356310 364698 378907 376654 242401 241425 297792 297598 333674 339094 4489445 4810997 6996970 6746264 1230107 1281998 330866 290485 305042 306174 346504 338289 333843 334591 234679 236267 757279 732880 1640712 1572135 494753 493984 719665 728715 917178 886577 951670 959259 1012120 1029734 983330 1091401 2318550 2440216 1490364 1202435 795397 777199 946277 948347 1005409 1009724 1039285 1047639 1173797 1181148 5316340 5486943 39.75 71.4 1
14:44:40 2024-01-23 712322 711497 224148 223175 358490 365115 378871 374328 242475 240304 297856 298708 332905 341095 4490621 4782699 6917981 6743393 1256401 1281998 329760 292046 305469 305499 344921 336527 336371 338271 234679 235738 768511 722471 1644086 1595337 496658 490742 723701 727645 910655 892166 957195 961304 1003300 1018711 992602 1100764 2327823 2449423 1492399 1203115 792569 779550 954192 947200 993367 1011952 1049392 1056851 1176331 1175686 5263744 5488486 39.85 71.4 1
14:44:41 2024-01-23 721477 712779 225928 222082 356596 365246 378871 374400 241193 246132 294253 297804 334702 338009 4493255 4849637 6994206 6735150 1228946 1281998 331942 291566 305708 306209 343440 337589 333843 335565 234679 236833 764300 729245 1634446 1574370 494753 493635 719393 726577 917172 887869 948889 959259 1013937 1029734 985432 1089811 2327823 2452901 1366177 1202435 797101 780879 947624 946529 1005409 1015509 1041512 1049876 1172062 1176072 5323938 5477565 39.75 71.4 1
14:44:42 2024-01-23 713335 711533 223525 223019 358215 365890 378655 376917 243182 241309 294335 299196 332799 339501 4496468 4803010 6882864 6734290 1262249 1281998 327950 292054 304577 305464 346518 336527 335732 336071 236007 235738 758750 723503 1639208 1595337 498378 491509 724727 728715 911676 888718 955392 961987 1002589 1021346 990488 1100727 2327823 2444218 1494434 1206726 789417 777272 952838 949730 994777 1009363 1044914 1056851 1177239 1170952 5267505 5486943 39.85 71.4 1
14:44:43 2024-01-23 721753 711664 227151 222805 358578 367188 378727 376475 241055 241657 294753 297915 334304 338395 4483462 4828892 6985156 6734290 1227625 1281659 330938 290555 304613 305961 343440 337589 333843 335565 234679 236502 761892 727688 1653186 1576284 494753 493286 719665 726025 917172 892166 948852 959259 1013218 1029006 986868 1087912 2324516 2458630 1381827 1203404 796532 779587 944933 944520 1005409 1009760 1041794 1053317 1172099 1179660 5306948 5485473 39.85 71.4 1
14:44:44 2024-01-23 716024 711383 225873 223296 358323 365558 378510 374186 243047 241015 297609 299443 332905 340092 4492803 4783586 6891132 6734290 1258486 1281052 328942 291849 304349 305499 345996 337039 333843 334591 234679 236102 757279 722471 1629176 1595337 498378 491856 723431 728678 910655 892240 955392 960906 1004011 1021428 991192 1100727 2327823 2445952 1492399 1205867 789981 779141 952838 947237 993330 1010077 1044914 1060208 1175603 1173838 5265478 5497884 39.85 71.4 1
14:44:45 2024-01-23 722780 711346 226139 221834 356458 365246 378302 374328 241193 242446 294345 297978 333638 337273 4487407 4839502 6942241 6696776 1223461 1281998 328871 289991 306550 304577 343440 338342 333807 334627 234679 235538 757279 733418 1639643 1567677 494753 493984 720526 730268 916254 887466 950955 961987 1013218 1027553 981933 1091401 2316903 2434332 1488329 1205697 794830 774251 946277 951544 1002561 1010791 1040027 1056813 1184762 1180514 5329745 5490004 39.85 71.4 1
14:44:46 2024-01-23 724791 711533 224499 222706 358582 368752 378727 372091 242237 241086 297609 298084 334538 336998 4477032 4757017 6922360 6724949 1241903 1281998 328644 291149 305544 305499 344957 339062 333807 337107 234679 234976 759418 724537 1660438 1584992 496874 495035 725754 728715 913242 888572 955748 957862 1005919 1030462 992602 1094538 2324516 2452901 1413185 1193967 792858 779550 948752 944483 1001146 1020318 1050481 1058772 1167105 1177248 5240961 5479120 39.75 71.4 1
14:44:47 2024-01-23 712736 711383 225543 222710 356636 365115 378943 376067 242029 241765 297609 298049 332405 341484 4483199 4858616 6920405 6715533 1238362 1281998 331403 290555 306010 304612 344921 335469 335732 334627 234679 236502 756007 732895 1623378 1581381 495413 489704 721712 730787 913242 885712 952532 964941 1011511 1020624 983265 1096973 2327823 2440216 1433033 1216736 796218 778625 951679 949855 1001866 1008799 1041474 1055874 1186466 1179660 5351179 5486943 39.75 71.4 1
14:44:48 2024-01-23 724273 711533 226847 222948 356636 365317 377733 372911 242475 241765 297696 298119 333942 336522 4486398 4778223 6929204 6715324 1243560 1281998 327914 290555 304970 305464 343405 338805 333843 334053 236007 235703 757968 724537 1621867 1583868 494401 494684 724727 728198 912595 892130 952569 953687 1003004 1026828 991624 1096668 2326169 2446008 1414359 1197387 790545 780994 951679 942677 998712 1017967 1049392 1054104 1162944 1175918 5224348 5485286 39.75 71.4 1
14:44:49 2024-01-23 713426 711533 225417 222550 356636 363889 379015 374400 241159 242105 297187 297841 335904 339611 4489599 4822109 6910553 6715533 1238362 1281998 330902 290449 306478 309059 344439 335469 335732 334556 234413 236102 756567 731850 1638067 1580259 495413 489668 719665 728715 912595 887999 954386 963354 1010349 1018540 984544 1099136 2332413 2432137 1433033 1213522 795079 777004 952801 950002 1000480 1006444 1041767 1053582 1178346 1176327 5348334 5486943 39.75 71.4 1
14:44:50 2024-01-23 722631 711528 224685 222706 356636 365282 378907 372091 241935 241086 297645 297633 333907 336486 4477032 4757017 6901227 6715533 1240732 1281887 328339 290203 305472 306744 343370 338545 333807 334486 236007 234941 769049 725295 1641153 1583630 494753 493984 724727 728406 913242 890792 954386 956701 1009028 1030129 991044 1097606 2322460 2448332 1430431 1191417 790545 778337 950287 946256 1000442 1017626 1044938 1050958 1170428 1162506 5244947 5477288 39.85 71.4 1
14:44:51 2024-01-23 713348 711455 225356 222093 357604 366149 378943 374293 241124 241765 297535 298014 332869 339020 4483424 4819686 6906295 6711131 1238362 1281998 330866 290225 305938 304542 344403 335433 336536 334521 234679 236232 758060 731830 1640418 1580783 495339 489632 721199 731365 914776 889570 955673 963317 1011166 1020866 983182 1097606 2327823 2431928 1486294 1213635 791675 774800 954192 949965 1001109 1008799 1041512 1056814 1178873 1176291 5331550 5477565 39.85 71.4 1
14:44:53 2024-01-23 718353 711451 224469 222706 356565 366149 376528 373172 242237 240641 297898 298014 332869 336951 4483424 4812335 6929204 6715533 1247485 1281015 327119 290555 305472 304577 344403 338545 333337 334556 234679 235082 760868 724537 1633068 1585610 497228 495239 725828 727977 913132 892428 954236 960222 1008259 1030462 991192 1096153 2321953 2449423 1389168 1190572 792241 779096 948298 943457 1000480 1015477 1045123 1050829 1169703 1174520 5292133 5477565 39.85 71.4 1
14:44:54 2024-01-23 715449 711492 225195 222007 356601 366149 378979 373172 241159 242446 297114 298049 332905 338541 4483424 4822150 6887957 6706342 1240370 1281961 329867 290008 306514 304577 344886 337241 333843 335718 236674 235822 755808 733932 1641655 1585882 497228 492406 724796 731195 910841 885375 956677 964039 1008809 1020106 983999 1099049 2327823 2429787 1484259 1209169 789981 774800 954192 950002 996189 1006444 1041512 1061835 1179746 1178936 5261526 5474175 39.85 71.4 1
14:44:55 2024-01-23 718650 708337 223525 223019 358573 365115 377697 375189 241900 240677 297609 296905 332905 337548 4483424 4817249 6957180 6724912 1238441 1280070 327879 290344 304042 305216 346773 337976 333627 338321 234427 235927 761046 726611 1623244 1581101 495890 492406 719665 725437 916973 892130 950091 956812 1010276 1026791 986831 1093013 2321850 2458630 1478154 1199871 795397 779513 943591 945470 1005409 1015473 1041512 1050958 1171363 1177956 5312712 5474288 39.75 71.4 1
14:44:56 2024-01-23 713569 710409 228350 223019 357353 364599 378835 376917 242609 240304 297746 298049 332370 339611 4483424 4787860 6882827 6724912 1257586 1281659 328622 291864 304291 308974 347792 335288 335696 336668 234679 235528 757279 721296 1659721 1590627 494753 489668 722738 727207 913372 891424 956430 955717 1005351 1021346 992602 1099324 2327823 2449151 1490364 1201580 789417 779550 954192 943457 994740 1012221 1050141 1055115 1170533 1167175 5265617 5468186 39.75 71.4 1
14:44:57 2024-01-23 716571 709115 224499 222051 358215 366149 375963 373172 241193 241086 297265 298049 332869 336450 4483424 4849653 6939629 6688439 1232714 1285230 330466 290308 305794 305917 347792 336309 333663 337657 234679 235468 752866 726611 1628441 1585610 497561 492589 719665 731826 915543 886010 950406 962818 1010312 1021346 985221 1094591 2318550 2434461 1480189 1211754 795397 773702 948298 950002 1001903 1009327 1040027 1055761 1180583 1175926 5329536 5474175 39.75 71.4 1
14:44:58 2024-01-23 722209 710957 224148 222047 356029 364698 378835 372056 241865 241086 297535 296250 333405 337756 4483424 4754553 6895577 6716285 1240617 1283677 327737 290555 304863 306852 345306 338545 333807 334521 236007 237048 757968 723367 1626225 1581381 494753 494501 724727 728161 913242 890829 954386 956663 1005919 1027141 991192 1096153 2321850 2445952 1434269 1190679 791675 779513 948298 943457 1000480 1017753 1045077 1050174 1169703 1174520 5246499 5470255 39.75 71.4 1
14:44:59 2024-01-23 714139 711497 224842 221820 357640 366149 378871 372056 241159 242275 293010 298049 332370 337548 4483424 4805862 6870987 6706852 1246813 1285643 328569 290555 306442 304508 347756 336345 333807 334521 234679 234217 762923 726488 1650953 1589498 496892 491856 725754 730787 908004 887999 958151 963354 1005437 1020829 985395 1100727 2325155 2421802 1444426 1208561 788291 774800 954871 950115 994740 1009327 1043316 1058397 1173760 1174520 5269382 5477565 39.85 71.4 1
14:45:00 2024-01-23 719707 708373 224503 222706 357554 366668 378266 376017 241193 240846 298031 297915 332370 337511 4487571 4816076 6988762 6724912 1232422 1280746 329119 290449 305469 305464 343405 337003 333627 338358 234679 235703 764032 724537 1640765 1576897 495142 492589 719665 725437 917178 892130 950241 956431 1011065 1027517 986868 1089812 2318550 2458630 1480189 1194318 794830 779030 943591 944799 1004696 1016700 1041512 1050996 1171363 1179000 5291789 5458482 39.85 71.4 1
14:45:01 2024-01-23 712988 710953 225202 222710 356565 364857 377697 375740 242440 240100 293694 298673 333978 339281 4480818 4779464 6891902 6734290 1247883 1281961 328871 290203 304492 308588 343405 335469 333843 334521 234679 235011 757279 721165 1634041 1590627 495812 490360 722641 726232 908004 892130 955318 959259 1001856 1023515 992602 1099906 2327823 2449423 1490364 1202258 790545 778925 954395 943457 995483 1012221 1050160 1057150 1169703 1167430 5256198 5474009 39.75 71.4 1
14:45:02 2024-01-23 712507 709111 224803 221777 357635 364599 378505 376917 241995 240766 293303 298813 331766 338119 4480818 4868472 6946438 6687557 1230107 1281961 328605 289321 305042 305989 345476 337241 333018 334591 234679 235011 765525 729737 1665639 1580259 496856 493635 719665 730787 915839 885481 948815 963354 1010312 1024240 981933 1093774 2314209 2434461 1488329 1208035 794830 773702 946277 950002 1002575 1010791 1038545 1054258 1179746 1172534 5307177 5477565 39.75 71.4 1
14:45:03 2024-01-23 720665 712438 225837 222457 357568 366668 378691 374788 241055 240872 293804 296041 333265 338880 4474046 4739206 6882577 6696776 1240131 1278256 327349 290211 306524 304542 345343 338306 332832 334287 234679 234510 763768 722848 1648795 1581381 495812 494684 724213 727608 912595 890829 953706 955267 1003004 1024256 989748 1094554 2318550 2445952 1413185 1192268 792005 779550 947624 943457 1000480 1015473 1044194 1050829 1169703 1170843 5276910 5475813 39.85 71.4 1
14:45:04 2024-01-23 715204 711346 225873 221869 358036 366113 377518 374222 241055 241622 293074 298049 332370 338301 4480818 4803010 6854600 6687397 1249970 1281961 326855 290908 305508 305989 344921 336454 333807 334018 234679 234217 757206 726611 1646721 1586117 496892 492589 724727 730787 908004 887999 958151 963354 1005437 1020829 985432 1102333 2324516 2416021 1405808 1203068 788291 774800 954192 948052 993330 1009363 1046404 1059452 1173879 1173838 5261567 5482245 39.85 71.4 1
14:45:05 2024-01-23 722780 710413 225439 221492 356387 364919 377697 373208 241124 242446 293694 296931 333872 336925 4483424 4839370 6927267 6687397 1220218 1281961 328857 289532 306514 304508 345343 337552 333337 334591 234679 235339 755808 732355 1627622 1574370 496874 493984 719665 730787 915876 885481 948937 963354 1011065 1018747 980539 1091401 2314209 2431009 1488329 1205979 795397 773702 944933 950002 1001777 1012221 1035552 1055228 1177963 1183876 5297718 5471260 39.75 71.4 1
14:45:06 2024-01-23 722724 711455 224148 222047 355494 364954 378619 372578 241865 241051 293010 297077 333978 337329 4477032 4738657 6873251 6715533 1238324 1278256 327879 290008 304542 306672 344819 337552 333337 334018 234679 234252 761956 723742 1639256 1582505 494401 493984 724727 728715 911947 886613 953706 955753 1004460 1027553 991192 1094591 2318550 2443681 1409418 1189725 790545 777236 947067 942788 1001146 1017894 1045908 1052255 1168765 1176336 5278799 5473658 39.75 71.4 1
14:45:07 2024-01-23 714942 710413 227115 221617 356529 365115 378943 372911 241021 241765 293156 297148 332370 337548 4474046 4807950 6864813 6688439 1244186 1281659 327119 290008 305974 305989 344403 336217 333807 335754 234679 234579 757968 726611 1624114 1584992 496115 491856 724727 730787 907919 885481 956714 962670 1005171 1018540 983265 1100727 2325155 2416021 1411302 1205867 787729 774616 956439 948764 992593 1009182 1046255 1053620 1174657 1171294 5246502 5474175 39.85 71.4 1
14:45:08 2024-01-23 719707 709411 224846 220669 356422 364407 377968 372056 241124 242105 292595 297849 332405 335464 4474046 4831382 6948705 6696776 1220496 1277313 329902 294609 304241 304577 342879 336527 333807 334521 234679 234976 755808 731850 1625488 1567677 494049 493286 719393 728161 913242 887999 948889 957862 1013218 1024546 981933 1089774 2315333 2432599 1518890 1205951 792808 774727 944896 949181 1001866 1012148 1037306 1052218 1173797 1183116 5276647 5466340 39.85 71.4 1
14:45:09 2024-01-23 721694 709447 224400 222394 354428 365890 378835 372614 241124 240503 293571 295080 332637 337511 4459111 4747930 6892389 6696776 1239842 1278256 327614 289973 304542 304542 345343 337224 332832 334521 234679 234777 761956 722471 1644569 1581108 494675 493984 722641 726540 912595 887869 951670 955040 1005171 1025703 990919 1094538 2323611 2450630 1420116 1193929 791675 780324 946240 940635 1001629 1009729 1043455 1051924 1172244 1169082 5280594 5468186 39.85 71.4 1
14:45:10 2024-01-23 713394 710450 224846 221816 356601 365880 378871 371760 241124 241765 292803 297113 333942 337511 4467667 4801115 6845275 6696776 1240645 1281961 327879 289743 306226 309366 344403 336490 333807 333830 236334 234777 756518 728693 1658241 1583868 495449 491856 724213 730787 907919 885481 955392 963354 1005253 1020142 985982 1102432 2322460 2420515 1448338 1205951 789569 774800 954192 948618 996839 1010230 1041512 1058359 1175498 1177170 5267510 5468186 39.85 71.4 1
14:45:11 2024-01-23 717631 709370 223533 222706 355454 365115 376564 374328 241193 240339 297696 296250 331906 337273 4470652 4794292 6947854 6707412 1226593 1276372 329404 290008 304603 305464 344855 336217 333807 334521 234679 235703 762539 729737 1611564 1567677 494049 492589 717627 724447 915468 890452 949690 959539 1011635 1026956 984655 1091414 2320807 2441383 1490364 1199871 795079 777544 945605 944799 1001903 1012221 1037306 1053503 1172062 1175926 5295721 5460390 39.75 71.4 1
14:45:12 2024-01-23 712239 709415 223525 223019 355210 364084 377733 372875 241124 239524 297535 297113 331639 339611 4461483 4746071 6878612 6715533 1249921 1281659 327879 290555 302692 305251 343370 333474 333807 336229 234679 234976 755808 720413 1654079 1590627 495812 491308 723729 726652 909173 893063 957113 956812 1004613 1021236 991749 1097479 2327823 2449492 1486294 1203404 788291 778373 952801 942788 993294 1010791 1050141 1054104 1168008 1167138 5239288 5451296 39.85 71.4 1
14:45:13 2024-01-23 712507 703322 223495 222051 356601 364599 377968 373208 241159 240846 296694 298084 330841 337511 4467667 4856748 6919603 6687397 1232498 1277313 327914 294504 304992 309366 344439 335469 333337 334556 234349 234976 751395 728578 1627232 1580783 497583 490944 719356 730713 913750 883765 951803 964725 1008882 1018463 981933 1094421 2318550 2434461 1478154 1212580 793133 774338 947407 950002 1001191 1009327 1038545 1052530 1179746 1179770 5318587 5466340 39.85 71.4 1
14:45:15 2024-01-23 723812 709415 223490 222047 355494 364151 376600 370979 241159 240503 293119 296250 332869 333469 4465398 4750445 6891902 6691999 1241016 1278212 325906 290149 305580 309184 345343 337283 331538 337144 234499 234732 752168 721296 1616362 1581101 494753 493911 721675 726689 913062 888089 949528 954297 1007580 1018422 983999 1090045 2318084 2452901 1494434 1195669 793133 778373 942922 940782 1001903 1009688 1041512 1047798 1169703 1162240 5286316 5464286 39.85 71.4 1
14:45:16 2024-01-23 712503 710989 223533 221856 356601 364599 376564 372938 241124 241051 292155 298049 333676 337511 4464667 4796175 6835950 6687397 1247741 1280107 325643 292132 307323 306240 346773 335179 333699 336430 234089 234871 750718 722330 1627499 1594021 496856 490360 724727 727645 911552 888637 954386 959259 1001132 1021236 989046 1096705 2324243 2443681 1480189 1199536 789569 774930 950099 944446 991220 1006444 1044877 1057150 1172062 1170518 5241203 5468186 39.85 71.4 1
14:45:17 2024-01-23 719707 703322 224846 221315 354423 365631 376600 373172 240185 240677 296904 297077 332905 336522 4474046 4803565 6957180 6688530 1220648 1278012 329653 290801 305364 306852 342843 336381 332652 336668 234571 234837 755808 732880 1611453 1567677 495239 493948 719665 728715 913062 885481 950444 959259 1010349 1018517 980539 1088186 2309278 2425241 1488329 1201580 792005 772615 943591 945859 999769 1010791 1034041 1052753 1172076 1175890 5282542 5454914 39.75 71.4 1
14:45:18 2024-01-23 718929 709370 223533 221700 353577 365115 378302 371500 240957 240882 297096 295080 332370 337548 4458301 4724261 6863926 6716898 1239567 1279591 327243 290070 303935 306816 342771 336857 332796 333866 234679 233856 757968 723367 1615266 1581381 494049 493635 723729 726577 910655 888236 951670 953687 1005437 1027553 986942 1094315 2314209 2440216 1434269 1188811 789417 774967 946277 940782 996189 1009738 1041836 1049397 1164629 1173007 5252208 5449428 39.85 71.4 1
14:45:19 2024-01-23 712507 710191 228587 220665 356025 364599 376564 372675 240420 241086 291733 296698 330911 336486 4464667 4791829 6849943 6692634 1254853 1279993 325765 290397 305469 309330 343440 333474 333591 336193 234679 234579 755808 721296 1625583 1594021 495413 489668 723729 726540 907659 885578 953706 957862 999407 1018708 986942 1097756 2318550 2440216 1488329 1202435 788291 774800 949425 944799 991925 1008651 1044914 1052669 1171363 1166528 5229275 5460390 39.85 71.4 1
14:45:20 2024-01-23 714535 707301 228279 220700 356592 365115 374346 372056 240720 240641 291733 296905 331604 333541 4461300 4844774 6907369 6669122 1228983 1278212 327384 294437 304326 305558 344368 335433 331861 334287 234349 234871 751395 726611 1646609 1576625 496152 492241 717627 728715 913242 880400 946120 961987 1008845 1021346 983330 1091412 2309278 2434461 1480189 1208309 793133 772606 944933 948618 1000917 1006408 1035589 1054254 1177501 1172534 5299378 5454914 39.85 71.4 1
14:45:21 2024-01-23 721998 708378 228596 221856 354925 365930 375435 372675 240755 240100 292246 296215 331906 333253 4471675 4749614 6908582 6688439 1240108 1279121 325871 291074 303579 305989 345550 333510 332562 334556 233947 234579 761046 721956 1618941 1576897 494753 493170 719155 724624 913242 889898 947734 955179 1002968 1027480 983999 1088340 2315856 2452901 1488329 1197374 793133 778300 940879 940782 1001903 1012221 1041512 1049392 1169666 1173838 5286316 5449428 39.85 71.4 1
14:45:22 2024-01-23 710482 710150 224885 222011 356494 364599 376528 374258 242111 239780 292340 297771 333671 337880 4471386 4774066 6854600 6707639 1250816 1278212 327631 289973 301736 304295 345831 333402 333807 333830 234679 234579 751395 721296 1625869 1583630 493347 486805 721712 723594 906975 887869 956430 954095 1002589 1021328 991192 1094554 2325155 2443681 1490364 1195669 787167 778550 950099 940745 992630 1011505 1044840 1049876 1164322 1169654 5218522 5449428 39.85 71.5 1
14:45:23 2024-01-23 710487 703295 223490 221665 357812 363171 377433 376116 240785 240126 292036 297879 333039 338874 4471386 4847543 6922436 6678018 1232498 1280030 327843 289532 305469 305989 344439 333510 331198 334521 233983 234941 764032 726611 1620667 1576284 496856 491089 718645 730787 911947 881869 948852 961987 1008809 1019903 982631 1091401 2315257 2434461 1472049 1210099 793133 773702 946277 947164 996189 1005947 1035514 1050996 1180675 1174520 5322512 5461348 39.75 71.5 1
14:45:24 2024-01-23 722447 710422 225606 221728 355352 366113 377623 372829 240986 240091 292000 298411 331836 333433 4464667 4756906 6903651 6688439 1234732 1276397 325941 290555 302464 305989 344819 333510 333301 334521 233018 234976 756567 722471 1615987 1576897 494049 491089 718373 723594 913242 888089 946383 954095 1005883 1026937 983962 1086788 2314206 2443681 1374002 1198128 793133 777004 940916 940782 1001903 1010077 1034003 1049804 1168008 1171670 5280594 5455201 39.85 71.5 1
14:45:25 2024-01-23 714526 709406 225576 222524 356053 362767 376349 373657 240317 238944 293087 295320 330345 337256 4446505 4719353 6864813 6692334 1236290 1278212 326855 294640 303579 305773 342843 335143 332796 333830 234679 234019 764635 721296 1619939 1576625 492996 492589 723252 724410 908954 888096 951632 952741 1004011 1018386 986633 1091401 2312564 2434461 1401179 1188022 788291 774800 945605 940745 995917 1015089 1041512 1047798 1163768 1171257 5255992 5442699 39.85 71.5 1
14:45:26 2024-01-23 714498 710155 225873 220453 355414 364003 376564 372149 240150 240766 292024 296180 330876 336724 4465398 4780692 6841231 6678018 1239762 1278212 326855 294224 304577 305129 345587 333510 332832 333830 234025 233136 757206 723367 1650660 1586117 496166 491588 723152 728715 905038 885573 955748 956431 999678 1015754 984729 1100895 2318277 2423521 1393243 1202435 785620 774800 950099 944799 989776 1000710 1044883 1056870 1173764 1171294 5240961 5461790 39.85 71.5 1
14:45:27 2024-01-23 718540 703282 224816 220594 357568 365966 375364 373729 240185 241765 292784 297423 331871 333505 4455288 4812837 6948981 6678952 1217865 1278212 329102 294079 304577 305989 342879 336217 332562 335754 234349 234544 760222 732880 1633260 1567677 494401 492589 719665 729282 913242 884226 946082 959259 1008809 1018012 977648 1088149 2309278 2425241 1484259 1201580 791675 772606 943591 948764 1002575 1010193 1035402 1053045 1177764 1177243 5291864 5458807 39.85 71.5 1
14:45:28 2024-01-23 720747 709411 228891 221434 354925 365890 376228 372684 240922 239896 292241 295320 331836 333469 4458301 4738657 6878612 6696950 1240093 1279121 325906 289251 304603 305989 342879 336217 331789 335718 234679 233496 760868 721441 1628071 1579657 494753 493286 721712 724374 909973 889262 948852 954095 1004011 1018422 986831 1089462 2309278 2441948 1426593 1193118 791110 778034 945043 940878 996152 1012111 1041399 1047418 1167068 1172250 5257822 5442774 39.85 71.5 1
14:45:29 2024-01-23 710487 709115 225801 221036 355994 364599 377165 372149 240755 240268 291321 297078 330611 336486 4452111 4774011 6826349 6678018 1245962 1278212 325344 289093 304704 304664 345831 333438 332832 333830 234313 234217 760222 720264 1630629 1589498 495376 489632 724727 726503 906630 885481 953706 956431 998226 1017016 986131 1096153 2316986 2441918 1486294 1202525 789417 778108 950325 941548 992593 1010230 1046367 1050349 1164556 1164362 5219592 5445715 39.75 71.5 1
14:45:30 2024-01-23 708401 706400 228528 221129 354348 360835 374310 372091 240018 239524 291939 295320 332103 337548 4455288 4838493 6902818 6668639 1232498 1276397 328339 294359 303615 305129 344819 332392 333807 333830 233783 234579 755074 728693 1623344 1576897 494401 486769 718645 726540 907621 882397 950241 958542 1004724 1015098 982414 1094538 2316986 2417709 1474084 1206726 788291 771588 950325 946143 992630 1005947 1040027 1059841 1170496 1173842 5237862 5442850 39.75 71.5 1
14:45:31 2024-01-23 718614 706391 223525 220630 353825 364857 374275 373202 239582 241015 291939 294429 330911 335161 4455288 4804124 6920925 6668639 1212707 1272778 327578 288541 306450 305129 342879 335469 331789 333830 233983 234520 754337 730259 1633367 1567677 494401 492589 718645 728161 912595 882273 946383 961782 1008148 1022315 977501 1091452 2309843 2429787 1478154 1210174 792241 773702 944933 946143 998259 1003105 1034777 1047528 1177926 1173007 5314533 5474701 39.75 71.5 1
14:45:32 2024-01-23 718344 703291 224573 221319 354357 363754 373119 372149 240755 239298 291944 297077 330876 333541 4458301 4785946 6901227 6688439 1230107 1276397 326890 289532 302160 305989 342879 333474 332796 333830 233783 235011 755831 725573 1631937 1571019 493347 491089 717081 723594 915468 888814 946436 956812 1009730 1025691 983182 1085181 2313135 2443681 1372046 1192659 794511 776613 940879 942788 1001903 1011663 1035552 1049331 1168008 1175387 5286316 5440050 39.85 71.5 1
14:45:33 2024-01-23 711992 707301 225197 222051 353294 360871 375963 373202 240352 238783 292803 295320 332594 338265 4455288 4715292 6850025 6687397 1236025 1275491 325906 294237 302727 305773 342602 335979 332562 333830 234427 233496 753618 721441 1625121 1576897 491834 492065 723729 727207 909173 887962 951803 952630 1003864 1025691 988239 1091327 2313935 2441074 1403768 1190572 787873 776452 943697 940911 996189 1011505 1041235 1047052 1162907 1170592 5258099 5449428 39.85 71.5 1
14:45:34 2024-01-23 710487 709552 224885 220630 355485 363791 374239 370020 240260 239896 291115 297705 330345 335938 4455288 4780953 6827405 6668639 1240645 1276397 327029 294224 305903 304664 345563 333402 332562 333830 233983 233856 749268 721296 1632721 1590400 497228 489487 723766 727725 906556 885334 954236 958174 998189 1017071 983999 1097712 2315856 2434994 1486294 1203187 785485 774251 947624 943185 992630 1000747 1044212 1054258 1171363 1164670 5227941 5449428 39.85 71.5 1
14:45:35 2024-01-23 713345 706396 228363 220665 356267 364599 373679 373202 239651 239524 290445 297060 330876 333469 4458301 4831382 6906648 6658984 1224841 1276397 326890 294151 305252 302883 345343 333474 331037 337352 233660 234732 757279 725445 1615310 1576610 496874 489487 717550 728530 911947 879703 945772 961304 1009730 1018481 979806 1090587 2309843 2427564 1472049 1204830 792005 770345 943591 945822 996189 1000710 1034003 1050829 1173833 1173838 5291864 5434999 39.85 71.5 1
14:45:37 2024-01-23 720363 703286 228171 220700 354357 365115 374275 369790 240386 239524 291939 295320 330841 332387 4452111 4738657 6873251 6678018 1236025 1272778 324890 294233 305252 305522 342663 335179 329644 335718 233839 233752 761877 720264 1617822 1578853 494401 492552 719665 723594 910430 889113 947734 952741 1004724 1025544 983999 1088340 2309278 2440216 1446382 1192384 788291 774800 940644 938228 996189 1010791 1040027 1047798 1162907 1170518 5258099 5423290 39.85 71.5 1
14:45:38 2024-01-23 710487 703322 224885 220630 354925 360871 374310 370020 240150 239524 290837 297077 329850 335464 4445909 4775033 6817299 6668639 1246691 1280746 327637 291234 303935 304485 345306 333023 331646 333722 233803 233880 752866 719233 1629308 1589498 495812 491070 723252 724374 906630 884226 953165 956468 998226 1016957 986905 1094591 2315856 2434461 1474084 1196091 786045 774800 947624 940782 992630 1006408 1044840 1054067 1168008 1164670 5227941 5442850 39.75 71.5 1
14:45:39 2024-01-23 712253 706405 228528 220700 356279 364271 373679 373729 239651 239524 290390 297078 330345 333469 4455288 4831382 6872990 6664690 1222169 1276323 326749 291044 302585 304022 345794 333293 331287 336229 233254 234252 762539 727532 1619626 1576610 495413 491588 716573 728567 910655 879703 948177 961714 1005919 1015486 980502 1089774 2314209 2425241 1476119 1209198 791675 771511 944933 946143 995483 1003105 1035239 1054067 1178037 1172177 5291864 5442812 39.85 71.6 1
14:45:40 2024-01-23 714644 706405 224573 221319 353330 363534 373119 372675 240386 239153 291939 295080 330380 335975 4452111 4780054 6923874 6669667 1223883 1274378 326714 291216 303630 305989 342879 333438 332328 333649 233819 234941 766224 725445 1641727 1570684 492409 489668 715559 723594 913242 885481 944361 954095 1005956 1018084 981933 1082113 2309278 2443681 1368133 1196521 792005 775037 939545 940782 1000480 1009327 1032495 1047798 1168008 1162506 5276910 5423327 39.75 71.6 1
14:45:41 2024-01-23 710487 703066 228399 222016 353294 360871 375100 373202 239984 238045 292246 295286 335996 336707 4448936 4724779 6846910 6688287 1236521 1274123 325871 294151 304640 305701 341807 335433 331556 333564 234679 234652 755068 721441 1621054 1576897 491945 492589 721712 724624 907659 885578 948852 952064 1002589 1018711 983999 1091089 2309278 2431009 1424674 1187113 786045 774800 944262 938007 993330 1009386 1040769 1047014 1162143 1169691 5224348 5440050 39.85 71.6 1
14:45:42 2024-01-23 712001 703291 228367 220251 354419 363498 375435 370056 239582 240268 290635 295320 329920 335501 4458729 4784442 6820663 6668639 1240645 1276323 324854 294079 305538 304200 342879 333293 332832 333830 233290 233333 742925 720264 1636277 1586117 495812 486841 720526 724410 904059 884447 951670 953687 997483 1009981 983999 1094591 2309278 2431009 1484259 1199871 783375 773702 947136 940782 986969 1000747 1041832 1054067 1168008 1163735 5209898 5443038 39.85 71.6 1
14:45:43 2024-01-23 712837 705895 224564 220630 354925 363534 373119 372675 239616 239241 288432 296661 332427 333181 4455579 4839294 6887733 6654739 1227663 1272778 328600 290486 304713 305129 343094 335762 330822 335754 233090 233891 765152 725573 1622955 1575507 495025 489632 715559 728715 909328 879081 944702 959259 1004460 1015518 980266 1088186 2305998 2425241 1475356 1205697 790545 769219 940916 944799 995917 1001688 1032495 1049464 1176437 1172177 5295721 5443038 39.75 71.6 1
14:45:44 2024-01-23 716571 706396 224411 220630 352306 363198 374660 369767 240514 238642 291103 295146 332031 333325 4452521 4756906 6872953 6669465 1230269 1271801 325871 289743 303850 305558 342879 333438 331861 333830 232527 234614 758861 723503 1660522 1567677 491945 491204 715559 722567 913242 885481 945034 952468 1005208 1018711 983330 1082113 2309278 2443681 1343503 1194083 792005 774800 938214 940782 1001191 1009363 1035514 1047286 1164629 1173838 5267608 5419419 39.75 71.6 1
14:45:45 2024-01-23 708437 710150 224425 221763 355967 360690 375256 372602 242208 237869 291555 296969 332031 337329 4448936 4715292 6835950 6688552 1236596 1272778 325607 293736 304603 305773 341483 333474 331861 333830 234019 233496 760222 722471 1616467 1576897 491596 491162 721712 722567 906630 888008 948852 950039 999678 1018747 983999 1091364 2309278 2431009 1440513 1186330 785485 774251 944933 940115 992590 1012221 1039071 1047897 1162143 1167412 5203635 5447394 39.75 71.6 1
14:45:46 2024-01-23 713372 708405 225837 220453 356573 362803 376421 372530 239479 240091 291248 296659 330345 335464 4445909 4782544 6831885 6650144 1237080 1275491 325607 293736 303651 304200 342879 333402 331825 333505 233654 232777 760064 721296 1662109 1586117 496874 486877 721712 726577 902465 883060 954386 953687 996777 1009733 983330 1094501 2309278 2418370 1416901 1199017 783533 772058 946277 940782 986969 1005317 1041794 1052530 1167144 1163846 5222931 5439036 39.85 71.6 1
14:45:47 2024-01-23 712216 705822 225202 220453 355067 362985 374240 372149 239250 238986 288432 297987 331869 333397 4445765 4825595 6872990 6649882 1227663 1272778 325906 293404 302231 304342 345343 331422 331825 333830 232890 234054 753581 726333 1632269 1572135 494753 486733 715559 725474 907325 881685 946045 958579 1002589 1009661 976918 1088224 2309278 2425241 1435028 1208336 789981 772606 944370 943457 993367 1000980 1034777 1053684 1173764 1171294 5269339 5427089 39.75 71.6 1
14:45:48 2024-01-23 714467 706400 224569 221001 352306 362948 374130 373165 239949 238010 291284 294394 329885 333397 4448936 4766475 6910553 6668639 1223997 1272778 325380 294237 300891 305129 342879 332896 331323 333830 232527 234252 758861 722471 1638138 1566959 491945 486877 715052 721541 911947 885481 942344 952064 1004497 1021346 981933 1081801 2309278 2441948 1391608 1193470 790878 774800 938214 939412 1001146 1010946 1034972 1047108 1167105 1172934 5274744 5419456 39.75 71.6 1
14:45:49 2024-01-23 708437 703250 224389 221785 355044 360799 376898 370056 240111 237501 290837 296242 331170 336486 4445909 4722130 6835675 6687397 1241903 1275491 325906 293736 304331 305129 342602 332896 332598 333595 234019 233496 749268 721956 1597261 1581381 491945 486012 719665 721541 903381 885481 950955 950039 998263 1016957 986868 1091401 2315333 2434461 1482224 1194083 784925 774653 947587 936759 989776 1008799 1041512 1051978 1161143 1167112 5181739 5434143 39.85 71.6 1
14:45:50 2024-01-23 707235 706405 224670 220594 356053 360799 374275 373202 239250 239189 290495 294429 335452 337511 4439571 4795496 6845275 6650257 1230406 1272778 327384 288757 303189 305129 342879 332896 331825 332585 234349 233496 754337 726611 1611031 1576897 494049 486877 719665 726577 902804 879081 951670 957899 999714 1009733 981236 1096153 2312564 2402449 1430431 1200795 785116 771588 949649 940672 988971 1005199 1041512 1054067 1169703 1165453 5218522 5440050 39.85 71.6 1
14:45:51 2024-01-23 720156 703250 225079 219754 353330 363427 373154 372149 238918 240100 288721 293950 330345 332892 4445765 4796742 6892981 6626354 1223476 1272778 325607 290871 303615 303311 342879 333402 330554 333866 233090 233531 749923 724537 1633319 1572135 494753 491070 715559 727645 909025 878753 945034 959259 1003041 1016953 976992 1088253 2307607 2428061 1399433 1211903 788291 771603 944896 943383 994006 1001688 1035009 1052530 1173764 1170582 5256198 5436170 39.75 71.6 1
14:45:52 2024-01-23 714664 705405 224253 220696 354798 362985 372038 373202 239616 238045 290950 296141 331636 333469 4439571 4757202 6892719 6650371 1219567 1271838 327384 293457 300856 305129 342325 332932 331323 333830 233254 233856 752866 726611 1623898 1562889 491945 489704 714546 723080 911947 884226 943688 952741 1005956 1023766 979581 1088253 2303809 2422891 1512660 1198472 789417 772136 940212 940782 996189 1008726 1031322 1047798 1169703 1169118 5252485 5419456 39.85 71.6 1
14:45:53 2024-01-23 715527 703025 224569 219982 352055 362985 374310 370056 239616 238819 290427 292587 330388 333505 4433244 4701568 6826624 6668639 1234834 1272778 327637 293286 304171 304664 340811 333474 331592 333089 234019 232777 757279 720413 1623733 1575779 491246 490432 719665 722567 905038 886285 948281 951581 1001893 1024240 985430 1088265 2303809 2435595 1428512 1184641 787309 773702 942354 935278 992590 1010791 1038545 1045922 1161319 1167138 5239288 5426798 39.75 71.6 1
14:45:54 2024-01-23 709983 703025 224569 219259 353852 360871 373977 369651 238918 239524 288685 294429 331636 333469 4439571 4750112 6798648 6631163 1244186 1272778 323390 293818 302692 303275 342879 332392 331323 333830 232890 233136 752866 717448 1633295 1586117 494753 486769 721675 725581 907012 885023 949150 955452 996217 1016266 985393 1094614 2309278 2427564 1486294 1196096 783808 772606 945605 939140 989776 1000674 1041832 1050996 1166317 1161377 5216750 5427239 39.85 71.6 1
14:45:55 2024-01-23 710769 704407 224569 219943 354428 360871 372003 372149 239250 238783 288685 296648 331636 333162 4442596 4827987 6891902 6640503 1226356 1271875 325906 293700 304171 304664 344855 331386 331861 333600 232527 234217 753581 726611 1623876 1576284 495812 488983 716529 725656 907621 882508 947734 958174 1003901 1012230 976225 1088224 2313682 2416021 1397477 1205755 787873 771511 945605 943457 990516 1000638 1035589 1050661 1170533 1169691 5229883 5430671 39.85 71.6 1
14:45:56 2024-01-23 716819 705396 224406 220634 354047 360907 373154 371795 238918 238080 291321 294438 335524 333469 4439571 4757202 6910553 6650220 1213686 1272778 327384 288757 301772 305129 341290 333438 330822 333830 232803 234652 751395 729737 1620725 1562503 491945 490251 715485 725140 910214 883765 945034 954095 1008148 1020866 976795 1085239 2300005 2420241 1480189 1196462 788291 768094 940212 943457 996189 1000674 1031028 1047343 1171363 1173838 5275036 5435263 39.85 71.6 1
14:45:57 2024-01-23 716532 707908 224605 220057 353294 364084 374239 369615 238884 238080 290549 292656 332103 332856 4427152 4708258 6830198 6650144 1231580 1270495 323877 294151 303630 303941 342591 332879 329537 335573 232241 233392 754337 719233 1608152 1576284 493347 489450 717550 721541 909973 885481 945759 951581 1005437 1021346 980539 1084903 2304917 2441948 1405301 1196521 789981 774800 937005 938007 996189 1006444 1032458 1044858 1161226 1170518 5257822 5404010 39.85 71.6 1
14:45:58 2024-01-23 706322 706405 223938 220665 353290 360436 374852 370020 239651 237239 290354 296134 331170 336212 4433932 4688262 6817299 6668639 1237441 1271838 327637 288577 304092 304842 341627 333257 332652 332639 233839 234652 744375 722330 1614924 1576610 491246 486805 720110 721993 905075 887369 948140 947274 998666 1019903 983330 1088186 2306558 2422576 1444426 1184641 783375 772606 943319 936641 991925 1010791 1038545 1044779 1160496 1163735 5203635 5411651 39.85 71.6 1
14:45:59 2024-01-23 710487 705895 224569 219259 352302 360799 374275 369984 238849 239524 288649 293950 331636 333433 4436531 4765708 6808701 6645731 1239567 1275211 326749 288721 304455 303133 342771 331942 330643 333649 233039 231993 760064 720264 1643636 1585610 496026 486769 721712 724410 901461 883765 951670 954773 993888 1009747 983330 1094591 2307637 2418370 1400505 1199017 782693 770382 944933 940078 986969 1003105 1038853 1053503 1164629 1163846 5211072 5430671 39.75 71.6 1
14:46:01 2024-01-23 713345 706405 224262 219189 353860 363498 372038 372149 239250 239118 288694 294429 331636 332387 4436531 4808454 6876712 6640825 1222397 1270758 325730 289833 302513 303097 344783 331350 330786 333830 232328 233299 758060 725445 1619214 1572135 494753 488946 716019 725988 907790 878753 944665 959259 1004724 1015098 976188 1088377 2309278 2421802 1493671 1207413 789417 769219 940916 943457 992630 1000273 1034003 1052547 1173760 1167175 5286316 5430671 39.85 71.6 1
14:46:02 2024-01-23 712239 703250 223943 220625 355048 360871 373711 370020 240260 238010 290390 295267 331170 333469 4436531 4767362 6903183 6650031 1223196 1270720 325835 294079 300820 305129 342325 333149 331180 333794 233218 234217 759684 724537 1631817 1567677 491596 486877 713499 721541 910655 883686 942344 952741 1003004 1021346 979806 1081268 2303278 2434461 1364221 1193967 790545 773702 938214 940782 998313 1000710 1032133 1044779 1166317 1173838 5258099 5421292 39.85 71.6 1
14:46:03 2024-01-23 710487 703219 224569 220621 354275 360183 373119 369984 238884 237642 291042 296049 331170 336212 4424228 4688148 6835403 6669449 1231267 1269062 323912 291547 303519 304165 342807 332122 328791 333505 232931 234652 754337 717178 1612393 1574370 493272 490742 717081 721541 908004 885490 946383 950039 1002589 1018675 981933 1085183 2300005 2440216 1484259 1190572 788014 774800 937005 935540 996189 1007225 1035552 1038770 1162143 1167102 5256198 5421292 39.75 71.6 1
14:46:04 2024-01-23 707198 706405 223938 219908 353821 360799 372822 369031 239616 238045 288685 296659 330884 333253 4440221 4735616 6842790 6669349 1240963 1271801 324890 293395 301278 304806 341387 332356 331789 332549 233254 232777 755808 722194 1634996 1575489 490549 486805 719665 721541 904022 887369 948852 947237 996036 1018463 983330 1088186 2307637 2423521 1488329 1187176 783250 774800 942354 934211 991220 1009363 1040027 1047798 1154606 1164594 5175458 5411651 39.75 71.6 1
14:46:05 2024-01-23 707235 706400 224569 219934 352306 360799 374275 372149 240775 239241 288432 296659 332067 335283 4439913 4774207 6801252 6649882 1237043 1274229 326676 293664 302692 303275 342879 332392 330822 333830 233254 232062 752866 720264 1650656 1583868 494753 486769 721199 724374 902581 881648 951632 954773 993815 1009661 982631 1094278 2305998 2421802 1482224 1198244 781579 770419 943591 939412 986969 1000372 1038761 1047565 1164629 1161377 5205105 5430671 39.85 71.6 1
14:46:06 2024-01-23 713525 705432 224253 219592 357062 362658 374094 369767 239113 237904 288468 296724 331565 332208 4437056 4822109 6893064 6641005 1224841 1272778 327065 293664 304603 303951 342879 331081 330786 333830 231768 233496 756567 726092 1638481 1572135 494753 486733 714456 723861 906975 879191 944665 957825 1003740 1012230 974805 1090898 2309278 2416021 1391608 1209169 787167 769763 944262 942788 989813 1003105 1034777 1050624 1170533 1168827 5223511 5411651 39.85 71.6 1
14:46:07 2024-01-23 718344 704151 224770 220312 353974 360726 375300 373202 238747 238607 290655 295202 332031 333361 4436531 4776654 6908582 6649882 1210076 1270936 325871 288761 304603 304414 341567 333167 329787 333830 233054 232777 751395 728693 1601882 1562616 492645 491126 715559 724447 908004 880002 945034 955790 1004724 1018540 973806 1085239 2300005 2416021 1478154 1202435 788291 767514 939545 943457 995483 1001688 1030990 1047897 1172929 1172218 5286316 5441816 39.85 71.6 1
14:46:08 2024-01-23 718614 707641 224537 220141 355007 363575 375035 369731 239513 237974 288721 295267 332103 331346 4436531 4739130 6873251 6659261 1224765 1269062 324890 294164 300820 304664 342325 332356 330786 333830 232492 233856 754315 722471 1643349 1567677 491596 491070 714509 721029 910655 884853 942344 952468 1003004 1021346 979806 1081268 2307637 2436758 1374002 1193995 790545 773702 937005 938043 998313 1006408 1031724 1041813 1162907 1173007 5265478 5424060 39.85 71.6 1
14:46:09 2024-01-23 708253 707641 224497 221142 354711 360436 373714 370056 240850 237360 290994 293915 330205 335464 4424380 4681780 6817299 6649882 1232498 1269062 323912 288757 303740 303311 341519 333438 331036 333360 233254 232062 753618 717178 1627993 1574370 491945 491126 719155 722567 905155 884853 944702 950039 999678 1018711 983330 1086788 2300005 2431009 1426593 1184641 785485 773702 940212 935315 991887 1008614 1037805 1044278 1164452 1167866 5231501 5424060 39.85 71.6 1
14:46:10 2024-01-23 709289 705905 224569 219184 356215 360835 375529 368763 238849 238783 288613 295267 331386 333253 4430205 4758070 6791857 6640503 1245458 1270900 323654 294115 300820 303275 342879 331350 331323 332855 232926 232777 762539 716666 1638094 1584992 494012 485292 717081 721541 901461 883599 949653 950039 993888 1009733 982568 1090587 2309278 2427564 1478154 1196521 785769 773702 944933 935540 988934 1005764 1042849 1049219 1159493 1161230 5185342 5403935 39.85 71.6 1
14:46:11 2024-01-23 704688 704183 224389 219710 355048 359098 372003 372149 238781 238080 288685 293507 329938 335975 4427190 4792965 6845275 6626771 1227231 1268126 325871 288757 303666 303951 341843 331386 331861 331776 233254 233299 749923 728693 1605000 1572135 492996 485328 717627 725028 901461 878753 947503 953687 999714 1009372 977648 1091439 2304917 2403389 1486294 1199871 782256 769359 948261 942218 986159 1000128 1035402 1050825 1167661 1164597 5201666 5430671 39.85 71.6 1
14:46:12 2024-01-23 715224 703900 228202 219224 354511 360871 373711 369984 242324 238748 288689 293506 331869 333126 4430205 4768964 6887957 6607389 1212669 1268686 324890 288982 302727 303311 340775 332392 329288 333830 232855 232777 751395 726611 1634716 1566565 494049 490779 715559 724410 909160 876261 942344 953724 1004724 1016953 974057 1086512 2297259 2410665 1474084 1205123 790135 768849 941048 944091 992593 1001542 1032058 1049294 1173870 1169691 5292128 5407866 39.85 71.6 1
14:46:13 2024-01-23 717210 706405 223781 219908 354547 362985 373711 369391 239450 237843 288685 295303 331170 331884 4430205 4729881 6864024 6659261 1226161 1269062 323912 293615 300856 304664 342325 332392 330786 333830 231804 233565 755074 721441 1637107 1567677 491945 486805 714546 719495 910010 885481 942344 950039 1003041 1020624 980539 1081672 2307607 2424554 1480189 1196521 788291 772136 941013 940878 995421 1000674 1029193 1045772 1168691 1172825 5248694 5403935 39.85 71.6 1
14:46:14 2024-01-23 712507 702993 224253 219912 352051 360835 373714 369984 238918 238045 291670 293506 331170 333469 4427152 4689413 6817299 6650144 1232498 1268791 324890 288757 301736 304200 340775 333438 331023 332891 233218 232062 763164 719233 1626163 1575779 491596 490396 719665 722567 905038 885306 946082 950039 998263 1023766 987220 1090630 2303809 2428061 1446382 1191140 787167 774800 938214 935540 993968 1008763 1035552 1041660 1161319 1163989 5233620 5427503 39.75 71.6 1
14:46:15 2024-01-23 705822 705405 223938 219565 353852 360799 372892 368799 238884 238045 288613 294429 330938 336273 4430205 4743331 6798648 6645139 1246851 1270936 324911 293611 303215 303275 342879 331350 330822 332855 232890 232777 752866 716666 1627993 1584992 493347 485292 717355 721541 901461 882973 950406 951581 998939 1016536 986131 1091452 2311397 2424613 1488329 1184641 782693 772606 942354 936870 989776 1009363 1038545 1044355 1153789 1163154 5189585 5422928 39.85 71.6 1
14:46:16 2024-01-23 708437 705391 224253 219224 352293 360835 373714 369355 238153 238783 288870 293915 330938 333433 4430205 4761549 6789323 6621700 1240645 1272778 323355 293399 302196 302034 342879 331386 330786 333360 232563 232096 752866 717178 1623143 1585845 494401 486733 719665 725065 905038 883765 950444 954058 995437 1012157 985393 1092964 2309278 2425241 1480189 1198244 783250 770345 943591 938007 988934 1000638 1038798 1047936 1162143 1161377 5199685 5403935 39.75 71.6 1
14:46:17 2024-01-23 709251 704407 223938 219259 353860 360871 373183 370056 238188 238045 288577 294874 330241 331884 4430205 4806001 6864038 6612254 1217010 1271838 324890 293974 301736 301787 342879 330849 329787 333830 231804 232812 748452 723503 1611531 1571802 495812 489840 714493 726172 907882 878129 944959 959264 1004613 1015098 974805 1086825 2307607 2416021 1393564 1203180 786045 769943 943591 940782 989073 1001688 1035589 1047639 1168045 1167138 5222419 5421292 39.85 71.6 1
14:46:18 2024-01-23 713165 705396 224289 220251 352055 360835 372003 372938 240850 237310 290390 294403 331170 333433 4430205 4754687 6901227 6631088 1211954 1269099 326890 288554 302231 304664 340774 332428 329858 333360 232890 234652 751395 729737 1625486 1562503 491596 489523 715485 724624 908916 882508 945034 954095 1003041 1020527 975989 1082076 2298371 2410703 1474084 1196425 787167 765887 938214 943457 994777 1003105 1031028 1047052 1172195 1170518 5267505 5427503 39.85 71.6 1
14:46:19 2024-01-23 714974 705405 224289 219263 352011 363021 373119 368835 238884 238045 288685 295526 331869 332351 4420840 4704149 6826624 6640227 1231191 1269099 323877 293822 303850 303987 342879 335098 330383 333433 233003 234652 754337 719748 1628810 1575489 493775 490944 717008 721541 907325 885481 944758 951581 1002552 1020701 980502 1084253 2306558 2441948 1481970 1192268 788291 774338 937005 935278 996189 1008689 1032495 1044704 1162143 1168895 5248694 5411914 39.85 71.6 1
14:46:20 2024-01-23 707198 705396 223238 220594 355546 359640 374240 369429 239616 237239 288779 296551 330670 333469 4427504 4688695 6820739 6640776 1230307 1270863 323912 288667 304603 303628 341555 333293 329110 333414 233111 234652 752168 721016 1636502 1576284 492996 491089 718645 723594 908954 885481 946383 950039 999641 1023766 983330 1086788 2300005 2434461 1448338 1188022 786045 774251 938364 935540 992630 1006372 1035552 1040882 1160496 1165380 5227941 5396122 39.85 71.6 1
14:46:21 2024-01-23 706322 706405 223938 219367 353290 360799 372003 367655 238650 238045 288802 297571 330938 333397 4427152 4761456 6791537 6640503 1246614 1272911 327637 290390 302843 303986 342699 331242 331610 332603 233075 234652 762539 716666 1625324 1581381 493272 488636 717590 721541 902576 885481 951803 950002 996741 1009733 983962 1089736 2309278 2432285 1480189 1193967 783808 774251 945605 932856 986969 1000710 1040027 1049392 1155461 1163846 5171428 5402774 39.85 71.6 1
14:46:22 2024-01-23 705114 704906 224253 219530 354547 359604 375154 372149 238153 238045 288649 292656 331170 335938 4427152 4756383 6800974 6650492 1236521 1273471 326749 288685 306821 303026 342663 331942 330714 333324 232855 232027 756670 722330 1620888 1581381 494401 486769 720623 726615 900148 880327 951632 954095 995945 1012230 980539 1094554 2306558 2415854 1480189 1197374 783540 772021 944660 937305 986969 1003105 1041512 1050958 1162143 1157986 5193976 5419644 39.85 71.6 1
14:46:24 2024-01-23 709214 704407 223581 219908 353790 360763 373183 369984 238849 238010 288671 297185 331170 332387 4436531 4812837 6876712 6631392 1223158 1274378 327673 288757 303341 302779 342879 331314 329537 333577 231768 233427 761046 724537 1620622 1574097 494753 486354 713499 724374 906630 878753 945034 957825 1003300 1012230 975917 1088377 2306558 2416021 1343503 1209169 786045 769182 940916 940782 992630 1000237 1032495 1047565 1169703 1169654 5231679 5421292 39.85 71.6 1
14:46:25 2024-01-23 714535 705405 224258 220590 354047 360510 374240 372938 239215 237642 290390 294367 331636 333397 4427152 4766439 6913518 6650257 1209100 1269025 326855 288500 305252 304878 340703 333131 329751 333559 232890 234652 749923 726611 1631763 1558457 491945 491420 715559 723312 907968 880002 943688 955040 1005437 1018426 974057 1082076 2298371 2414307 1478154 1196017 788291 767758 938338 943457 994777 1001688 1032458 1047798 1171363 1170482 5261563 5411651 39.85 71.6 1
14:46:26 2024-01-23 717594 705914 223938 219908 354543 363791 374240 368799 238884 238010 288649 293915 331869 333704 4459956 4746071 6875895 6649882 1227420 1272704 323877 288757 300785 304165 341807 332248 330786 333830 231407 233461 755074 721956 1626898 1567677 491596 486805 713462 719495 911947 885481 940929 950039 1004011 1017866 977685 1078850 2300005 2434461 1403345 1193967 788291 774251 935674 937559 996189 1006408 1032133 1044807 1162143 1169654 5246779 5413563 39.85 71.6 1
14:46:27 2024-01-23 705786 704398 223238 220594 354038 359640 372003 369911 239582 236993 288396 295503 329920 335174 4424342 4679037 6813195 6668936 1231191 1270900 326604 288793 303850 303240 340739 333131 329751 332819 233718 232062 760589 717178 1624066 1572135 490898 490360 719665 722567 904022 884226 946436 947274 998189 1020624 983330 1086788 2300005 2425241 1440513 1183798 784925 772606 940879 936870 991183 1010791 1037065 1043181 1158814 1164670 5234644 5411914 39.85 71.6 1
14:46:28 2024-01-23 706322 705396 223938 219224 355546 360474 374130 368511 240775 238500 288513 296767 331027 333325 4433988 4746071 6820739 6649882 1240732 1269062 324854 288757 301554 304878 342336 330849 331825 332315 233218 232777 764032 719387 1618722 1574370 490549 485292 718645 719495 902741 885481 948852 947274 993888 1015214 983330 1088377 2309278 2425241 1480189 1188022 782256 774251 943591 933939 986969 1006408 1040027 1047798 1155424 1163022 5155712 5392277 39.85 71.6 1
14:46:29 2024-01-23 709289 704115 224900 219627 355675 360546 376365 369875 238085 238607 288468 296027 330027 335736 4430205 4758565 6808701 6630848 1231320 1271801 324854 288757 304566 303240 342843 334057 330554 332531 233218 231993 752917 722330 1638076 1576897 494478 486769 719665 724410 900786 879703 951395 954773 996217 1012230 977648 1097718 2304917 2406801 1480189 1196521 781698 770345 943591 938043 986969 1004524 1041512 1046783 1164592 1161377 5205383 5432336 39.75 71.6 1
14:46:30 2024-01-23 713829 704151 224339 219767 356053 360726 374203 369587 239279 237869 288581 296170 331170 332351 4436980 4819686 6883517 6612104 1226593 1269025 325380 288757 301736 303615 342879 331081 330786 333830 231768 233461 753581 726333 1615696 1567677 494753 485292 713462 723042 905038 877874 946383 957825 1001782 1012230 974805 1088377 2304917 2416021 1365183 1206726 785485 768057 942354 940782 989776 1001688 1032533 1050996 1169666 1167102 5226534 5429714 39.85 71.6 1
14:46:31 2024-01-23 716562 704325 224497 220167 351875 360654 374770 373202 238153 238045 290354 295059 331636 333325 4430205 4767362 6886955 6640503 1212669 1272778 325906 288314 304350 303844 340775 332896 329520 333288 232855 232743 751395 728693 1616567 1557634 491596 489668 715559 723312 907919 880002 942344 952939 1005437 1018499 974057 1082113 2295625 2412595 1478154 1199871 787729 767758 937005 942788 994777 1002396 1032133 1047883 1174600 1171257 5278520 5424060 39.85 71.6 1
14:46:32 2024-01-23 717592 707637 223902 219193 354042 363498 374021 368511 239513 238010 288649 294514 331869 331077 4427152 4710840 6850300 6635826 1230739 1269025 324658 294079 304134 304165 342843 332356 329520 333830 232492 232777 754337 717178 1654558 1572135 491945 486841 716529 721029 908954 885578 942344 950039 1002317 1021346 980539 1082039 2300005 2438486 1480189 1188884 787729 773702 937005 936205 996189 1008726 1038010 1046317 1164547 1167976 5244021 5419644 39.85 71.6 1
14:46:33 2024-01-23 706286 705405 223938 220383 354793 359604 373083 369984 239616 236908 290245 294120 330205 333505 4423995 4705890 6822540 6659261 1235142 1269962 324890 288757 303414 305093 339746 332392 330786 331812 233218 232027 749268 720413 1608163 1574661 490201 486841 719665 719495 904022 885209 946082 947274 996741 1019985 984729 1089932 2303278 2421802 1492399 1183798 782693 770927 944370 936722 993209 1009182 1039914 1047418 1158669 1167976 5179438 5417255 39.85 71.6 1
14:46:34 2024-01-23 710694 705396 224411 219193 354547 360510 376365 369947 238153 238783 288721 293472 330938 333239 4427152 4753315 6791650 6626354 1245924 1270863 322904 294115 300820 303240 342879 331081 331287 333324 232492 234652 751395 716666 1619554 1584755 493347 485292 716573 721541 902741 883599 948852 951544 996036 1009733 983265 1090319 2309278 2425241 1480189 1194824 783375 775293 945568 935502 988971 1008799 1038395 1049144 1158778 1163846 5175942 5411951 39.85 71.6 1
14:46:35 2024-01-23 705151 704179 224541 219719 354047 359676 373154 370056 238153 237798 288734 295933 330241 335938 4423995 4766560 6817299 6640871 1225566 1272704 325906 288757 302444 303275 341807 333672 330786 331776 233983 232062 755808 726092 1648617 1574097 493347 486769 718645 724374 901461 878753 950241 953651 996777 1012230 977450 1094591 2310903 2414146 1480189 1199083 782816 770199 944896 939539 989739 1003032 1041512 1049464 1163731 1164551 5185456 5411651 39.85 71.6 1
14:46:36 2024-01-23 708332 704393 223938 219565 353825 359859 373183 370020 238188 238045 288649 295320 330205 333397 4436531 4822109 6864038 6607389 1223158 1271838 325344 293970 301736 303311 342879 331350 330286 333830 232492 233496 761892 725573 1625260 1567677 494753 488946 713499 724624 906630 878753 946383 958270 1002589 1012230 975952 1089850 2309843 2420515 1359425 1208449 786745 769943 943591 940782 989776 1000273 1038010 1054254 1169666 1166350 5216750 5411914 39.85 71.6 1
14:46:37 2024-01-23 714018 705130 223938 220401 352055 360799 373711 372149 240850 237843 290901 292656 330938 333397 4427152 4747930 6882577 6649882 1213686 1269062 326855 288757 300820 304200 340738 332392 329787 333324 232890 232096 762539 726611 1621452 1558457 490549 486841 713499 723080 907087 880363 943732 954297 1006895 1020866 973983 1085181 2301033 2416021 1472049 1199499 788291 765814 939545 946308 992519 1000200 1031397 1048546 1176364 1168827 5257773 5403898 39.85 71.6 1
14:46:38 2024-01-23 716052 704398 223274 219263 351731 360871 373183 368244 239250 237642 288685 296735 330241 331346 4417773 4735290 6845275 6640503 1226593 1269062 324142 293664 302268 304200 341843 331386 330554 333830 231407 233102 746981 719387 1635948 1567677 491797 486805 713535 720450 911115 886285 945069 948875 1005400 1019757 979618 1083419 2303809 2434461 1372046 1192268 791675 772606 935674 936870 996189 1007372 1030661 1043316 1162143 1167175 5241203 5402535 39.85 71.6 1
14:46:39 2024-01-23 707198 705396 223310 220445 354042 359640 372003 369291 238849 236542 288721 295267 330170 333541 4411678 4661587 6807973 6641005 1231191 1269062 323912 288852 301278 303311 340775 333402 329751 332315 233054 232027 752168 718996 1613068 1572135 491834 490452 719555 722358 903985 882789 947734 951581 1001893 1023259 981933 1082113 2298371 2437327 1468940 1187152 784925 772099 939674 935540 993330 1000747 1035552 1040141 1160496 1162990 5227941 5411914 39.85 71.6 1
14:46:40 2024-01-23 706359 705405 223772 219224 353285 360183 373975 367691 238849 238045 288689 294429 330170 333397 4420840 4747057 6801785 6621587 1245458 1271401 323912 294278 299908 304200 342879 331117 331323 332315 232527 232096 751395 717178 1643381 1585610 492645 487598 717553 719347 901637 884170 950444 950039 996741 1009733 983999 1094336 2309278 2427564 1480189 1195637 783808 773702 944933 934211 986969 1000481 1040027 1049331 1157099 1163846 5173172 5402535 39.85 71.6 1
14:46:41 2024-01-23 704113 704407 223938 219565 354798 359098 372857 372149 238188 238045 288888 293915 330205 335464 4426875 4774207 6817299 6631124 1227231 1269999 325906 288852 303901 303275 342120 332122 332263 331525 234061 234652 761979 726611 1629630 1574370 493347 488983 719628 726689 901107 878753 950278 955753 1000985 1012230 977648 1094591 2313135 2397031 1424674 1196425 781139 768094 947136 940782 986269 1001688 1035552 1053279 1164629 1163735 5201666 5411651 39.85 71.6 1
14:46:42 2024-01-23 716275 704398 224900 219908 354047 362985 372003 370020 238153 238116 288721 292587 331636 332928 4427152 4759704 6883517 6602808 1212669 1268126 324890 288554 305284 302990 341279 333149 329146 333414 232349 234652 751395 728578 1629557 1567064 493698 489632 715559 724410 908453 878605 942344 955753 1004011 1017052 975406 1084253 2293993 2412595 1474084 1202435 788291 765851 938214 943457 993367 1000273 1031397 1047897 1172062 1170518 5271269 5417426 39.75 71.6 1
14:46:43 2024-01-23 716557 704897 223938 219908 354047 362658 373711 368835 239215 238010 288649 294438 330170 330844 4427152 4725208 6845275 6626354 1231191 1272307 324766 290907 303310 303133 341663 332248 329377 333685 231590 233323 761046 717178 1613485 1567677 491945 490188 715559 719495 908954 884945 942346 949619 1002589 1020624 980539 1078925 2300005 2436758 1484259 1190572 787729 773702 935674 935540 996189 1006408 1035552 1041734 1162143 1167175 5235548 5402535 39.75 71.6 1
14:46:44 2024-01-23 704252 705989 223082 219263 355044 359676 372038 369984 239892 237274 288649 296206 329938 333469 4417689 4715292 6817299 6664690 1238287 1273471 326749 288766 302268 304949 341100 331207 332263 331776 233054 232062 752866 721441 1591646 1576897 491246 485292 718645 721478 902741 885481 948889 948655 993925 1015518 983265 1088224 2309278 2431009 1480189 1192291 782693 774251 944933 935266 986969 1000710 1038545 1049331 1157136 1163022 5155712 5380764 39.85 71.6 1
14:46:45 2024-01-23 704252 704407 224253 219259 354898 359387 373679 372675 238153 238080 288685 293915 331170 335464 4423995 4757214 6801026 6631392 1231170 1274378 325470 288649 302656 303204 342602 331117 329822 332567 232803 233828 755776 720779 1637144 1580259 494252 486769 719665 724374 900012 879081 951048 952741 995510 1012230 977722 1094591 2300005 2405094 1478154 1196388 783250 770382 943591 938007 986969 1003105 1041512 1049464 1162944 1160555 5178027 5412026 39.85 71.6 1
14:46:46 2024-01-23 707123 702408 224096 219565 353330 360219 373183 370020 238884 238010 288649 295080 330205 333126 4427152 4820429 6865668 6631502 1223959 1269099 325380 288852 304103 303665 342771 330312 331287 333324 231804 233171 760377 727532 1630019 1567677 493347 485256 714546 722895 904059 879081 944702 953651 1001878 1011246 974805 1088377 2305998 2416021 1401389 1201580 783808 767684 944933 940782 986969 1002396 1034041 1052567 1168873 1167193 5201666 5417426 39.75 71.6 1
14:46:47 2024-01-23 713128 703900 223934 219908 352055 360835 374240 372675 238153 237677 288802 294688 331170 333397 4433988 4762316 6894707 6612104 1216828 1270110 326676 288517 303579 304200 340811 333131 329644 333564 231839 232096 751395 728171 1607800 1562889 492645 489704 715559 723897 908954 878753 942344 953687 1004011 1016989 974057 1084963 2293993 2412595 1474084 1199008 787729 767213 938364 943457 993330 1002396 1029525 1047836 1172213 1170518 5271269 5405848 39.85 71.6 1
14:46:49 2024-01-23 716210 705895 223938 219561 354047 362985 373975 369089 238884 238010 288432 295790 331386 333230 4430407 4734359 6845275 6650295 1227587 1269062 322939 288856 302697 303311 341879 332122 329288 333830 231407 232812 751395 717178 1615997 1571019 491945 486805 714546 719495 908004 885481 942344 949365 1002589 1021346 980539 1080499 2300005 2436758 1480189 1189832 787729 772606 936731 935540 995483 1006444 1035552 1043945 1162143 1166277 5239288 5394921 39.85 71.6 1
14:46:50 2024-01-23 705822 705666 223274 219263 352302 359387 374660 369103 239479 237763 288311 296098 330063 333325 4424342 4715012 6812962 6659132 1238326 1272778 324890 288757 301525 305129 340260 332392 331238 331812 233618 232096 755808 720413 1629974 1574661 490201 486841 719665 719495 903750 887466 946120 947274 996036 1018463 982631 1087375 2303278 2421802 1460961 1184366 782693 773702 940916 934211 988934 1009363 1040027 1046306 1152157 1163771 5166066 5403896 39.85 71.6 1
14:46:51 2024-01-23 708437 704407 224389 218978 354898 360510 373905 369507 238085 239012 288504 294256 330063 335019 4420840 4742494 6779997 6626395 1241903 1269099 325019 288757 303395 302814 342879 331117 329858 332819 232328 232096 751395 716666 1619094 1583868 494049 485328 719393 722053 902741 882936 947503 952741 994805 1009769 983330 1090587 2307607 2425241 1474084 1193967 783250 773702 944933 935540 986969 1000674 1041512 1049869 1158778 1161377 5173449 5409501 39.85 71.6 1
14:46:52 2024-01-23 705189 703151 223855 219118 354506 359207 375300 372040 238747 238607 288541 293915 329707 335464 4421001 4754779 6801328 6626395 1234834 1272778 323947 288757 304387 302814 342879 331386 330554 333324 232890 231993 760064 720264 1637222 1581381 494049 486769 719665 724447 901461 880418 951670 954095 993888 1009756 982631 1094591 2305998 2412595 1480189 1197374 783808 772058 943591 937379 989073 1000674 1041832 1046077 1162143 1161377 5185456 5424060 39.85 71.6 1
14:46:53 2024-01-23 706989 704334 224375 219767 356053 359496 373374 372149 238884 238045 288721 295286 329920 332987 4420840 4803565 6845275 6621700 1226897 1270936 325906 288757 301736 303311 342361 330884 332364 332549 232527 234386 752088 726611 1624479 1567677 491945 485292 715559 722289 903750 878753 946082 955304 1001878 1011514 976225 1089811 2307637 2405094 1474084 1197830 783250 769906 945605 940782 986269 1001688 1034814 1052530 1165300 1167829 5200433 5414628 39.75 71.6 1
14:46:54 2024-01-23 717433 705332 225417 218848 354047 362985 373711 369659 240100 239447 288725 295310 331170 331884 4417999 4775747 6854600 6588495 1219775 1270900 324627 288757 301313 302814 342879 333672 329324 333830 231839 233136 759553 723503 1631117 1570746 494753 486805 713535 724447 907659 876261 945034 957899 1004724 1009738 975990 1086825 2300005 2418370 1463146 1203292 788291 765887 940212 942788 993096 999595 1031983 1051924 1176216 1167029 5269339 5411914 39.85 71.6 1
14:46:55 2024-01-23 714225 704398 223310 220004 354903 363382 373183 369391 239250 237677 288432 295410 330241 332153 4420840 4738657 6845275 6645139 1223017 1267151 323912 293250 300328 304200 341567 331386 329822 333830 231804 233531 746116 721956 1628616 1565111 491246 486611 712994 719495 910010 884451 940966 950039 1002259 1020117 977722 1078925 2303004 2436758 1389652 1193995 788216 773702 937027 939536 998259 1008689 1034068 1045885 1161996 1171294 5244853 5404717 39.85 71.6 1
14:46:56 2024-01-23 707235 707103 223207 220590 354042 359098 374623 369767 241358 236507 288649 295718 330134 333469 4417773 4703210 6803849 6649989 1236521 1270863 324365 288757 302733 304628 340416 332356 332027 331776 233218 232027 749450 720264 1619599 1572135 490549 486841 719665 719495 903750 885481 946082 947237 996741 1021428 983330 1088377 2304917 2422576 1428512 1185418 786745 774338 942354 938191 991888 1010946 1038047 1045885 1161143 1166321 5213997 5402535 39.85 71.6 1
14:46:57 2024-01-23 705749 705630 223795 219180 353290 360436 374240 367691 239215 238713 288577 296206 330170 333361 4417773 4728829 6799003 6649989 1245458 1270863 326640 288856 302561 304129 342843 330312 331789 332549 232990 232743 762539 717178 1630176 1576610 491246 485256 717590 719495 901425 885481 949150 948618 996036 1009697 985430 1091640 2307607 2427410 1490364 1187176 782864 772422 942354 935465 991146 1010946 1040492 1044812 1153753 1167036 5168076 5405195 39.85 71.6 1
14:46:58 2024-01-23 709443 705139 224569 219189 355039 360763 373679 369947 238631 238951 288685 295267 330205 333397 4418004 4748777 6781765 6626392 1245924 1272704 324129 293818 301278 303275 342614 331314 330786 332819 232855 233102 751395 717178 1623344 1586117 494049 485976 717081 722567 902741 884226 948852 952741 993888 1015482 985945 1092900 2315181 2429787 1482224 1188870 783375 774727 945043 936205 990479 1008614 1040769 1050382 1156202 1164670 5193394 5402535 39.85 71.6 1
14:46:59 2024-01-23 709983 704407 224569 219189 354785 360726 374275 370020 238153 238748 288613 293915 330902 333397 4417773 4752157 6781765 6621746 1240608 1272741 324107 288852 304281 302991 342843 331350 331251 333324 232492 232096 751395 717178 1643815 1583630 494716 486697 719665 723594 901461 880363 950331 954297 996033 1016426 985207 1093013 2313135 2429787 1478154 1194824 784925 774800 944933 934211 988934 1005947 1039285 1048644 1155424 1164670 5155882 5402535 39.85 71.6 1
14:47:00 2024-01-23 704762 703904 224569 219539 354543 359351 372560 372149 238815 238010 288649 293507 330170 335428 4417773 4767400 6801252 6612179 1231320 1272778 324854 288847 304603 303275 342325 331852 330518 332783 233218 231993 755068 722810 1637665 1576897 493347 486733 719665 724374 899864 881143 951799 955304 996143 1014791 981015 1094614 2303809 2406801 1480189 1196521 781139 772136 943554 938364 986969 1003105 1041474 1050829 1164629 1160555 5180847 5402535 39.85 71.6 1
14:47:01 2024-01-23 707495 704412 224411 219224 354131 360726 373183 369984 238153 238010 288613 297705 330170 334105 4423995 4809417 6854600 6612143 1220648 1269025 324854 288757 301489 302779 342879 331081 329787 333275 231768 233102 756567 724537 1631431 1567677 494478 488983 714456 726615 908465 879377 946031 958174 1002405 1012120 976758 1088340 2304917 2421246 1363264 1206726 786045 768057 940879 940598 989776 1001688 1032458 1050996 1168008 1166277 5211072 5402535 39.85 71.6 1
14:47:02 2024-01-23 713069 703411 223781 220216 352055 360763 373183 369659 238884 237274 290354 292622 330170 332892 4411678 4743790 6874165 6621813 1210943 1268953 324854 288757 304847 302919 340775 332392 328755 333559 231804 232096 761046 728414 1657832 1566959 494753 489523 716019 727725 909173 878679 942120 958174 1004011 1015572 973365 1084255 2300531 2412595 1472049 1204229 788291 765581 940212 942788 992630 1000237 1032133 1047150 1171363 1167175 5269382 5402535 39.85 71.6 1
14:47:03 2024-01-23 716297 704398 223619 219719 352055 360799 372657 368799 238884 237274 288649 294403 330938 331346 4411678 4739168 6864038 6612104 1209925 1268649 325906 288852 300785 304664 340739 331852 329751 331489 232241 234652 749923 728171 1610482 1561392 491596 486733 714493 723520 908527 881616 944361 952741 1005171 1020866 976138 1084153 2300005 2416021 1478154 1194824 786045 767478 937005 940782 994777 1004966 1029193 1047014 1167971 1172250 5233727 5411914 39.85 71.6 1
14:47:04 2024-01-23 714171 704398 223270 219219 352019 360835 373119 369319 238884 238045 288730 292587 331636 332856 4408395 4694889 6831885 6612104 1229425 1269062 325055 288766 300820 303665 341519 334146 330383 333613 232349 232998 753581 717178 1610939 1574041 492996 489487 715559 721029 908954 884941 943732 949291 1002589 1021346 981677 1088645 2300005 2436758 1488329 1189688 787729 773702 938064 935540 995483 1006444 1035477 1043945 1162143 1165453 5220477 5393156 39.85 71.6 1
14:47:05 2024-01-23 705786 706134 223238 219224 352302 359640 374240 367727 239616 238010 290087 294840 329671 333397 4414622 4725159 6807973 6640503 1241343 1273086 327405 288590 302826 304735 342145 330974 332387 331668 232349 234487 751395 717178 1621988 1575489 490549 484915 718572 721029 901425 885481 948140 948801 996704 1015608 979543 1088377 2304917 2416021 1462956 1183523 781741 770345 940879 936870 989776 1009363 1038545 1044807 1155424 1163735 5182855 5398282 39.85 71.6 1
14:47:06 2024-01-23 709946 704398 224406 219224 354543 360726 376094 369911 238119 238783 288649 295267 330205 333397 4411678 4728867 6770397 6641005 1246652 1274123 324550 290390 302159 304022 342663 330705 331377 332603 232875 232743 752866 717178 1649740 1580783 491945 485220 718572 719495 901461 885407 948852 948618 995766 1009859 984729 1088186 2309278 2425241 1478154 1192268 782693 773702 944933 934211 986969 1000747 1038545 1050829 1155424 1163022 5137886 5393156 39.85 71.6 1
14:47:07 2024-01-23 702226 704407 224253 219189 354038 359640 373119 372149 238153 238045 288613 295024 330938 335428 4411678 4738848 6772955 6621960 1245458 1274103 324839 290390 302085 303097 342879 330312 331561 332549 232527 234286 752866 716154 1640141 1584992 493347 488290 717553 721541 902741 884853 948852 952741 996217 1009819 985221 1089811 2309278 2425241 1480189 1196246 783808 773702 944933 935540 987489 1003105 1041512 1049294 1158814 1160555 5171428 5388795 39.85 71.6 1
14:47:08 2024-01-23 703680 703411 223943 219189 354534 358557 373707 372149 238119 238010 288613 294403 329635 335138 4411678 4759283 6790946 6621960 1241865 1274378 324911 288757 304331 302779 342879 333672 329573 331776 232456 232062 739119 717178 1636681 1583630 494049 486012 719393 723080 902741 879703 948815 952741 994805 1012230 982631 1089774 2307607 2425241 1478154 1193967 783808 772606 944933 935540 986969 1003105 1041512 1049869 1160496 1158022 5171886 5402535 39.85 71.6 1
14:47:09 2024-01-23 704215 703909 223938 219224 354538 358557 373711 372149 238684 238010 288613 293507 329173 335428 4414836 4749105 6790638 6621960 1239762 1272469 324911 288541 304603 302708 342807 331350 330558 332819 232206 234322 762539 717178 1627026 1584992 494401 486697 719665 723594 902741 882674 948852 952741 994805 1012230 983816 1089774 2307637 2425241 1480189 1197374 782136 770345 943591 937342 988934 1003105 1038798 1046040 1162143 1159423 5166972 5393156 39.75 71.6 1
14:47:10 2024-01-23 706286 702412 223938 219254 353290 360183 373183 370056 238153 238010 288613 296659 329902 336012 4417980 4782699 6842790 6631124 1227511 1272704 325906 288852 303199 303311 341699 331386 331861 331776 233218 234616 748452 726611 1614471 1572135 491945 485292 717355 723861 902741 878753 948889 955753 999678 1011514 977648 1091439 2309278 2403389 1490364 1199017 781139 768738 946277 940115 985570 1000273 1038545 1052481 1164592 1162151 5192260 5411914 39.85 71.6 1
14:47:11 2024-01-23 715385 704403 224569 218547 354047 362948 374240 369984 240437 239647 288500 295338 331386 332243 4427322 4793684 6869267 6602640 1223966 1270900 325730 288757 301736 303027 342879 331350 329787 333830 231804 233531 756567 725573 1607780 1572135 494753 486733 714546 724410 908306 877910 946383 957825 1004011 1012230 974805 1088377 2302687 2420344 1361344 1206726 786045 768094 943591 940782 989813 1001688 1034777 1052493 1169703 1166277 5201666 5412026 39.85 71.6 1
14:47:13 2024-01-23 714951 703402 223943 219908 352055 360582 374925 372720 241113 237869 290209 294581 331301 333217 4414791 4744556 6879068 6612527 1209146 1269062 324766 288554 304603 303168 341567 332356 329288 333324 232340 232062 740569 726611 1617891 1562889 492996 489704 715559 724410 907968 878753 942344 955040 1004011 1017075 974057 1085239 2296984 2412595 1474084 1201580 789003 767758 940212 943457 992630 1000273 1029215 1047897 1172892 1167175 5263744 5402535 39.85 71.6 1
14:47:14 2024-01-23 716061 704188 223657 219657 354329 360654 373111 368655 239479 237833 288504 295124 330027 333120 4411678 4732226 6853336 6612179 1209888 1268126 325941 288630 300820 304628 340260 332122 329822 333324 232890 232096 751395 727532 1655326 1558457 490549 486877 713535 722567 907919 880363 943657 952741 1003004 1018195 974057 1082076 2296738 2412595 1478154 1193967 787167 767758 937005 940510 994777 1003105 1029193 1044816 1171363 1169764 5233727 5409501 39.75 71.6 1
14:47:15 2024-01-23 716524 706396 223795 219429 353974 362767 375300 368619 239113 237869 288689 292368 331170 332118 4408395 4701568 6826624 6602640 1227994 1267151 323355 288757 300574 303275 341290 331350 328791 333564 231407 232062 751395 717178 1613848 1567677 491596 486805 714546 719495 907659 884318 941636 948618 999714 1021346 979806 1081963 2300005 2436758 1488329 1188811 787729 774251 936265 935540 995483 1008614 1034041 1041697 1162143 1165453 5238782 5397474 39.85 71.6 1
14:47:16 2024-01-23 707272 706331 223060 219732 356053 360546 374240 368835 239582 237808 288604 295991 329867 333397 4411398 4688262 6789323 6654511 1237441 1269062 324627 288757 302733 304093 340260 332122 330786 331812 233254 232027 752866 719233 1630355 1572135 490549 489668 719665 721029 904022 885481 946082 947311 998970 1020706 983330 1088377 2300005 2421802 1464950 1184641 782693 771511 942649 935278 989813 1009363 1038545 1044241 1159419 1167865 5180847 5405195 39.85 71.6 1
14:47:17 2024-01-23 709289 705868 224411 218542 355044 359676 374660 368511 238153 238045 288419 295718 330205 333181 4411678 4737457 6791537 6640503 1243603 1272506 323947 293606 300988 304700 342325 330312 332567 331776 233054 232743 751395 717178 1636059 1576897 491246 485292 717627 719495 901461 885481 948852 947274 993888 1009769 985221 1088186 2309278 2425241 1474084 1192105 782693 774251 943591 933548 987527 1008763 1041021 1050382 1156202 1162875 5150051 5388795 39.85 71.6 1
14:47:18 2024-01-23 704288 703900 224389 219429 354042 359640 372892 370020 238119 237939 288712 293950 330241 333217 4408395 4738657 6772274 6612367 1240608 1270900 324682 288757 303862 302319 342879 330849 329822 332819 232328 232096 751395 717178 1611330 1583630 494049 486012 719393 722567 902741 880638 947466 952741 994805 1009661 983330 1089811 2307607 2427564 1480189 1194083 783808 772606 945043 936891 988934 1003068 1041474 1048943 1159493 1162074 5154789 5383899 39.85 71.6 1
14:47:19 2024-01-23 704650 703909 223585 219224 354042 359387 375832 370056 242529 238080 288649 294438 330241 333541 4399061 4728905 6761346 6612367 1245458 1270628 324237 293457 302482 303027 342879 330348 329822 331812 232492 232096 751395 716154 1617956 1586117 493347 485292 715559 721541 901461 882701 949150 950039 994805 1009787 985221 1089811 2307637 2425844 1510583 1198244 785620 774338 944896 936205 989479 1003032 1041474 1047611 1160496 1162048 5162725 5393194 39.75 71.6 1
14:47:20 2024-01-23 703039 704329 224605 219224 352055 358593 373711 370056 238153 238010 288685 294403 329173 336218 4408519 4728943 6770986 6602752 1237043 1270936 322869 288757 303414 302354 342638 330849 329555 332315 232328 233992 762539 717178 1624023 1581381 494049 486354 719665 723594 901461 879703 948852 951581 994805 1009976 983330 1089774 2310385 2427410 1478154 1193971 783375 774301 944896 934100 986824 1005910 1038545 1047798 1154570 1164551 5155939 5398682 39.85 71.6 1
14:47:21 2024-01-23 704762 702412 223938 219224 354042 358557 372003 370056 238153 238574 288649 292656 329671 335464 4405363 4738657 6789664 6612367 1230107 1270900 324627 288757 304134 303240 341843 333672 329787 331543 233254 231831 756518 721296 1632998 1576625 493347 486769 719665 723348 898873 878753 950278 954773 993888 1012230 981438 1094576 2307094 2404399 1375765 1198228 782256 771587 944370 938007 986969 1003105 1042513 1050801 1164621 1161377 5173449 5393194 39.85 71.6 1
14:47:22 2024-01-23 708672 703909 223943 219224 353330 360472 372657 370020 238849 238010 288577 295320 330205 333167 4431222 4780767 6835950 6621746 1224149 1270936 325871 288852 303850 303275 341843 330384 331861 331847 232527 234386 763408 726611 1602962 1567677 491945 486217 715559 723594 902465 878753 946082 956911 1001856 1013108 979618 1094614 2309843 2401970 1460961 1199083 781139 767610 946277 939502 986269 1000980 1035589 1050150 1167105 1163022 5173449 5396496 39.85 71.6 1
14:47:23 2024-01-23 713345 704403 223860 218507 354547 360835 373183 369947 238188 238835 288613 293915 330205 331346 4414622 4777662 6845696 6602988 1216107 1268163 323912 288757 300820 302107 342879 332216 329288 333830 231768 232777 755074 722471 1616020 1567405 494753 486769 712994 724447 907771 878836 946436 958174 1003901 1015098 977949 1085052 2302169 2418370 1471286 1203404 789569 767758 939545 940782 992319 1000091 1030661 1047836 1171363 1167175 5258099 5394832 39.85 71.6 1
14:47:24 2024-01-23 713178 703909 223082 219259 352055 360244 372131 368835 239250 237642 288649 292656 330205 331381 4405188 4735290 6835950 6631036 1222245 1268163 323912 293560 299908 303987 340775 330884 329787 333595 231605 233496 758861 720413 1643780 1566565 491834 490225 714456 721478 910504 884743 940780 949619 1005363 1019757 977685 1078925 2300005 2440180 1387695 1192268 788291 770382 939674 936678 995483 1000674 1029927 1041734 1162143 1170596 5239288 5393156 39.85 71.6 1
14:47:25 2024-01-23 709470 704187 223624 219723 352019 359387 372857 369355 238684 237310 288820 292587 329707 333469 4395836 4659168 6801252 6612367 1231191 1267227 322904 288856 302990 303311 341290 331350 328755 333830 231768 232096 754337 719233 1614171 1575162 492959 486697 715510 720955 910214 885370 943058 948875 1002589 1018540 979806 1081896 2300005 2436758 1399433 1193929 788291 772606 935009 935315 996189 1000747 1029488 1043218 1162143 1167284 5226149 5385467 39.75 71.6 1
14:47:26 2024-01-23 705286 704142 222925 219978 354042 358593 371742 369391 238884 236542 288788 295933 330674 333505 4405477 4668434 6791537 6621746 1227663 1270936 323425 288856 304926 303311 341843 332122 329682 333541 232716 234487 758750 717178 1628443 1574370 491945 490639 717008 720918 907882 884853 943688 948655 998976 1023040 981933 1082113 2299732 2429788 1446382 1188986 786745 772606 937005 934875 993367 1006480 1036790 1041697 1160496 1163771 5211072 5393156 39.85 71.6 1
14:47:27 2024-01-23 705822 706151 223310 219224 352297 360472 372003 367727 241501 238080 288613 295998 330205 333162 4405363 4708543 6801398 6640503 1234864 1270936 323912 288766 300856 303950 341506 332644 330536 331166 233111 233992 746369 720264 1606106 1575162 490475 489632 719665 719495 903750 886285 947734 947274 996777 1020866 983293 1085058 2300005 2421556 1444426 1182955 783808 772606 940212 935556 991925 1009327 1035589 1041701 1158851 1163771 5207351 5394921 39.75 71.6 1
14:47:28 2024-01-23 707899 705405 224253 218848 352267 360763 372038 367727 238188 238819 288649 294189 330241 333397 4405188 4742970 6765852 6631389 1245458 1272455 324320 290282 303236 303133 342735 330241 330679 332639 232911 234652 751395 717178 1627696 1583868 492996 485292 718572 721541 902741 884858 948975 949928 996741 1009769 983301 1090624 2309278 2427564 1480189 1193967 783808 773702 944933 934211 986969 1000710 1040027 1049397 1155498 1163022 5154638 5394832 39.85 71.6 1
14:47:29 2024-01-23 704261 703904 224258 219224 354042 359640 372038 370056 238153 238045 288685 292656 329938 335464 4405188 4751254 6801252 6617291 1232960 1270758 326749 288283 302585 303097 341663 331207 329644 331668 233218 231670 757968 721296 1625490 1581381 494049 486733 719665 723897 902502 880002 951632 954095 996217 1013393 977685 1094591 2303278 2405094 1478154 1193967 781139 769763 943591 937735 986969 1003105 1041512 1050829 1164592 1158022 5173449 5393156 39.85 71.6 1
14:47:30 2024-01-23 706484 702408 223938 219180 353599 360183 373183 369984 238849 238010 288613 297230 329635 332387 4411678 4778454 6820550 6621960 1226745 1270720 325765 288450 304713 303062 341771 331350 329787 330522 233254 234616 757279 726611 1630059 1572135 493775 488983 718645 724374 901461 878753 951670 955040 996741 1012230 977611 1093681 2303278 2397581 1389168 1196521 781139 768296 945605 939375 984137 1001685 1040027 1050829 1163731 1161340 5171428 5393156 39.85 71.6 1
14:47:31 2024-01-23 709177 703900 223938 219184 353294 360763 372657 369911 238188 237808 288541 296242 330170 331346 4411678 4804124 6856289 6626678 1225828 1273471 325906 288639 300856 303240 341771 331871 331753 330701 232527 232096 758060 726488 1609524 1571019 492645 485292 717590 722289 899790 878753 948852 955040 999678 1011961 976225 1091401 2304917 2397031 1490364 1199871 781139 765851 946277 939806 984137 1000980 1038545 1050829 1164629 1163022 5173449 5402535 39.85 71.6 1
14:47:32 2024-01-23 713345 704407 223938 218507 355048 360799 373183 369947 238849 238748 288337 295698 330938 331346 4398796 4790993 6855021 6626265 1224111 1269062 327637 288577 303850 303240 341843 329386 331287 331260 231697 233102 752088 726611 1621589 1567677 492371 486217 715559 723594 904022 878753 945809 953651 1001132 1010800 974077 1089774 2306558 2403389 1467979 1200725 782256 765851 944933 940782 986269 1002396 1034041 1050996 1162907 1162981 5182855 5393156 39.85 71.6 1
14:47:33 2024-01-23 715171 702412 224249 219040 352019 360763 373711 371592 237755 238010 288766 294481 330920 334967 4421286 4756383 6838273 6593610 1217198 1269025 324627 288757 302692 302408 341147 332356 327799 333324 231768 232062 749923 725295 1676633 1567677 494049 489668 713462 725203 907659 876261 942344 955040 1001819 1015482 974057 1085239 2293993 2412595 1439018 1203404 787729 765581 939705 940782 991925 998789 1031397 1047798 1170500 1167138 5265617 5398682 39.85 71.6 1
14:47:34 2024-01-23 712211 703904 222885 219368 352055 360183 372131 368244 241113 237763 288396 295338 330795 331740 4398910 4731426 6854600 6650748 1213423 1268686 328282 288761 301768 304628 340775 331081 329787 332315 232492 233264 754337 724020 1612225 1558457 490549 486805 712466 719495 908004 881648 941636 950039 1005437 1019985 974805 1081801 2300005 2416021 1478154 1193081 786045 768638 937005 939412 994777 1000481 1029193 1044854 1164592 1173007 5220477 5402535 39.85 71.6 1
14:47:35 2024-01-23 713520 706139 223934 219224 351726 360546 375795 369327 239147 237904 288752 292917 331063 333217 4404932 4679695 6801252 6621960 1225828 1268126 322904 288852 302990 303275 341290 331314 329520 333830 231570 232096 749372 717178 1633421 1567677 491246 486769 713499 719495 908004 884853 942307 949365 1004011 1019903 979806 1081150 2298371 2434461 1367102 1189823 787729 772606 935401 935556 996189 1000710 1032133 1044779 1161319 1166277 5224208 5383777 39.85 71.6 1
14:47:36 2024-01-23 705189 705172 222953 219969 355044 358450 374240 369767 239513 236898 288468 295783 329493 333433 4405363 4661123 6791820 6621746 1230739 1270628 322869 288757 302482 303240 340775 332356 328529 332585 232527 231993 749268 716154 1631879 1572135 491945 489668 717627 721541 904022 884853 945034 948655 998226 1021346 982376 1085239 2296738 2427564 1466945 1184366 783808 772606 937005 934211 993209 1000710 1035589 1040919 1158814 1163163 5201666 5407768 39.85 71.6 1
14:47:38 2024-01-23 708784 705368 223638 218895 355541 360003 374765 367476 238747 238010 288541 294155 329707 335205 4417773 4722054 6784490 6631124 1244530 1269062 323877 293664 300879 303275 342325 329350 329858 331812 232492 232096 751395 716154 1637710 1576897 491945 484915 717319 719495 901461 885481 948177 948655 993888 1009823 983265 1089774 2309278 2425241 1480189 1193967 782693 774338 943591 933548 986969 1000674 1037805 1047803 1155424 1163022 5149526 5401333 39.85 71.6 1
14:47:39 2024-01-23 705980 704256 224110 219083 353938 359351 373083 370056 238153 238523 288396 294367 330134 333469 4386191 4728905 6752021 6612367 1244866 1270900 324911 288757 302482 302956 342843 332962 329787 332279 232328 232096 751395 717178 1660779 1584992 494049 485292 716573 721541 902101 882899 948177 952741 993113 1009810 982994 1090587 2307637 2425241 1479426 1196521 783808 772606 943591 935540 986697 1003105 1040397 1047381 1161932 1162074 5165285 5386330 39.85 71.6 1
14:47:40 2024-01-23 705980 704398 224253 219031 354047 359784 374094 370056 238119 238010 288577 294403 329173 333397 4399061 4737732 6791537 6602988 1229530 1270900 324365 288239 302196 302779 341807 330884 329751 331847 232890 231670 759418 721296 1650184 1576897 493347 488983 719665 723348 899262 877801 950955 953687 996217 1012230 977722 1094591 2303278 2403389 1478154 1195921 781139 770075 942922 935315 986969 1005317 1043464 1051924 1162070 1160427 5165285 5389310 39.85 71.6 1
14:47:41 2024-01-23 706118 703187 223648 219280 355048 359604 372920 369984 238153 237869 288613 296170 329173 332118 4399061 4771635 6820739 6602988 1226783 1268163 325607 288008 303420 302319 340535 330849 329822 329809 232527 232096 759553 726611 1656332 1567677 491945 486012 717081 723594 899864 876261 947466 953651 996777 1010202 976225 1091401 2303278 2397031 1464950 1196521 780582 767213 947067 939502 984683 1000091 1035440 1050919 1165411 1162074 5169756 5394417 39.85 71.6 1
14:47:42 2024-01-23 712724 703909 223274 217863 354547 360510 372548 368835 238153 238045 287693 294403 330170 330844 4405363 4791292 6841231 6593610 1223092 1268953 326640 288757 300785 302566 342879 329314 329787 332819 231576 233102 753581 724537 1604719 1567677 493347 484538 712466 722567 904022 878753 943694 953651 999714 1010800 974057 1085239 2300005 2412595 1343503 1206069 786245 768775 942354 939968 989739 1000091 1034807 1053007 1167107 1163771 5191246 5389310 39.85 71.6 1
14:47:43 2024-01-23 713128 702267 223938 219036 351699 360763 373183 370020 242458 237642 288743 293755 330205 332118 4395836 4738657 6836757 6584231 1212669 1268953 324365 288350 301772 302319 339746 331350 327764 331847 231804 232062 749923 725445 1620191 1562889 492996 486877 713479 723594 905038 876261 940929 954773 1002589 1015250 972674 1082076 2294951 2418112 1401389 1199424 788291 768849 939674 941943 991888 997343 1030661 1048583 1171233 1164487 5248694 5393156 39.75 71.6 1
14:47:44 2024-01-23 710220 702412 222577 219224 352055 359676 370002 368799 238884 237073 288577 292402 329671 331381 4402109 4726024 6854600 6626655 1217160 1267151 325380 288757 302024 304165 339746 330849 329288 332554 231804 233102 749923 724020 1609094 1558457 490549 486769 712466 719495 908564 880400 940966 950039 1004011 1017903 975952 1083240 2303809 2420515 1478154 1193925 785620 769943 937027 938043 993330 1000674 1028615 1043218 1162944 1172177 5222419 5393156 39.85 71.6 1
14:47:45 2024-01-23 712230 704398 223776 219228 351983 359676 372038 368835 238153 238010 288649 293549 330241 333397 4392744 4664478 6789323 6612367 1229425 1267227 323390 288856 300820 303027 340811 332392 327799 333324 232328 232027 755808 716666 1608756 1567677 491596 489668 715559 719495 904022 884226 943732 950227 1003319 1023766 977574 1082046 2299393 2438786 1439018 1192268 788291 772606 937005 936759 996189 1006408 1032133 1046344 1162033 1167175 5220477 5379938 39.85 71.6 1
14:47:46 2024-01-23 704252 704137 222890 219943 354042 358593 374240 369355 239250 236342 290123 294403 329173 333433 4386456 4654515 6777541 6612367 1228983 1270936 323390 288757 302482 302495 340811 332356 329916 332549 231804 231349 749268 716154 1619893 1571431 491945 489704 716573 719495 907012 884497 946436 948875 1001181 1021309 979618 1082046 2301033 2434461 1470014 1190572 789003 773702 934345 934211 996189 1008085 1032133 1043455 1161319 1166314 5220200 5376101 39.85 71.6 1
14:47:47 2024-01-23 702226 704137 222385 219754 354047 358557 372893 368835 238884 236542 288373 293950 328676 333397 4398971 4661662 6779997 6631124 1232498 1267151 323877 288757 302482 303275 338211 331350 330383 330773 232890 231831 750175 717178 1609694 1571019 490651 490373 718572 720450 903307 883051 946345 946180 1000470 1019757 982631 1085106 2297259 2427039 1468940 1187176 783808 772058 937695 934211 992630 1000674 1034041 1040922 1158814 1163846 5201666 5376101 39.85 71.6 1
14:47:48 2024-01-23 704252 703635 223310 218542 354538 359640 373183 366587 238153 238010 288347 295303 328907 332118 4386493 4708264 6789323 6626395 1236025 1268827 323912 288757 300417 302955 340775 329386 331597 330808 232328 232062 751395 720779 1604912 1583353 491871 487598 717590 718291 901823 884434 949088 948200 995510 1009819 982414 1090630 2306558 2418370 1478154 1187747 780582 772606 940916 931562 986122 1000710 1037805 1044779 1152923 1161377 5135827 5381082 39.85 71.6 1
14:47:49 2024-01-23 704288 702417 223938 218542 352046 359640 371777 369947 242423 237843 288577 293919 329707 335205 4386493 4715292 6752021 6607651 1243679 1267151 324453 288757 302463 302354 341843 329350 329787 331256 231554 234286 749923 716154 1626496 1581381 493114 487252 717282 719347 901823 881648 946120 950039 994584 1012157 983330 1088186 2304317 2425241 1480189 1190586 781139 772606 943591 931562 984871 1000674 1037065 1047621 1153789 1160555 5128373 5379938 39.85 71.6 1
14:47:50 2024-01-23 704261 702417 223938 218542 352046 358018 372003 370020 238119 238010 288613 292622 329707 333505 4395878 4726830 6761346 6598279 1235247 1268827 323709 288350 303199 303938 341279 332962 329270 331668 231697 233335 749923 717178 1628277 1583353 494401 486697 718645 723594 900184 879461 949065 950039 993395 1011514 982414 1091401 2300005 2414307 1478154 1193967 782693 769800 940916 935540 986122 1003105 1038798 1049411 1162143 1157776 5141147 5376101 39.85 71.6 1
14:47:51 2024-01-23 703219 701911 223314 219071 354042 358018 372131 369984 238119 237843 288577 296034 329173 336034 4392744 4755450 6798648 6602988 1224149 1272492 328136 288148 303053 302884 340631 330741 330679 329702 232711 234178 758060 725445 1643255 1567677 491945 484915 718297 723446 898836 876261 946157 954625 999678 1009372 976225 1091401 2305998 2397581 1492399 1196425 780582 765433 944933 938043 982743 998825 1035552 1049331 1162143 1163022 5169756 5393156 39.85 71.6 1
14:47:52 2024-01-23 712328 701880 223310 217828 354047 360835 372131 369651 238153 239298 287729 294403 330205 330344 4399061 4778223 6835950 6603059 1225140 1270758 324784 288653 302880 302212 342699 331981 329377 332675 231372 232743 756567 724020 1629593 1569193 494049 487252 712466 723594 905075 878753 944361 955753 1001878 1010800 974057 1085239 2300005 2414307 1357506 1203031 783808 765887 940212 939412 986969 997379 1029488 1049464 1166354 1163503 5192260 5385467 39.85 71.6 1
14:47:53 2024-01-23 711821 702417 222925 219259 352019 359676 372131 370020 238153 236577 288685 292181 329978 331381 4392744 4720112 6857847 6612527 1210226 1268916 325765 287252 303740 303097 338722 331350 328791 331543 231942 234487 749923 726611 1623468 1556248 490549 490373 715052 722053 906630 878753 942344 952741 1004011 1015486 971983 1080536 2293719 2402932 1476119 1193967 785620 765581 935674 940782 991887 1000273 1029252 1044816 1169703 1167175 5239288 5385467 39.85 71.6 1
14:47:54 2024-01-23 713128 703411 223274 218577 352055 360835 373711 367691 238153 237310 288617 292587 330241 330344 4392744 4711267 6851399 6612527 1220572 1267040 324766 288757 300879 303311 340546 332962 329288 331740 231372 233299 751852 721441 1647258 1562889 490549 486769 711960 719495 908004 881685 939590 950039 1002589 1019985 977648 1075786 2295395 2412595 1478154 1193117 784925 766935 935674 940115 992627 1003105 1026263 1044779 1166354 1172177 5216750 5385467 39.85 71.6 1
14:47:55 2024-01-23 711077 704398 223203 219189 351717 360436 374240 367655 238119 237607 288541 293209 330170 332351 4392704 4683112 6828868 6621870 1223272 1268953 323390 288504 300988 302956 340428 330580 329253 331453 231463 233102 755831 720413 1627619 1562889 491002 486769 712466 718911 907968 882917 940929 949328 1002589 1019903 977648 1078755 2300005 2432734 1361344 1192268 788014 772606 935674 936870 996189 1005317 1030661 1041734 1161319 1168827 5220477 5383777 39.85 71.6 1
14:47:56 2024-01-23 705110 702376 223077 219908 352019 358522 373975 369587 238815 236271 288613 294403 328853 333181 4386267 4652377 6781840 6603028 1230032 1270758 324911 288757 301981 302991 340595 332050 327234 332315 231768 233663 750718 717178 1613382 1567677 491596 489632 716573 722567 905113 882899 944361 948618 996777 1021428 981933 1083619 2297259 2425241 1418917 1184641 783808 770345 937027 933548 991220 1000674 1034003 1041451 1155424 1163846 5192260 5383777 39.85 71.6 1
14:47:57 2024-01-23 705240 703904 223238 218913 354047 359098 373183 366551 240233 237798 288360 295998 329992 332748 4395926 4720727 6796392 6626542 1231756 1270495 324911 288829 302133 304165 339710 330348 329787 330737 231804 231993 751395 719233 1604052 1574370 490549 486217 716573 718911 900111 884853 946082 947237 996217 1009661 983330 1087101 2306558 2425241 1476119 1192268 781139 772606 943591 931562 986269 1000638 1038545 1047267 1152923 1161377 5125881 5383777 39.85 71.6 1
14:47:58 2024-01-23 704261 702153 223938 218507 351762 360824 373766 369695 239764 237869 288468 295410 330027 333325 4418531 4714962 6761941 6593663 1236089 1268953 324453 288757 302697 301824 341254 330312 330383 331776 231768 231831 748093 717178 1630944 1581381 493347 485976 719155 723080 899827 878523 948815 952741 995510 1012230 980539 1090710 2303278 2418370 1478154 1194256 780062 768094 940607 936870 986969 1002396 1040027 1053237 1162143 1157986 5163325 5382076 39.85 71.6 1
14:47:59 2024-01-23 705980 703196 222989 218943 355797 359207 369857 369471 240269 237632 288166 295783 328729 331346 4386456 4778177 6810685 6593610 1225482 1268754 325380 288314 302482 302283 340775 330348 330522 329773 232855 232027 755074 725573 1647818 1572135 491945 486012 717081 723594 900012 878129 948140 954773 996777 1010800 977379 1089774 2303278 2397143 1444426 1193692 780582 767213 944933 936641 983807 1000273 1038545 1050043 1162143 1160519 5164044 5383861 39.85 71.6 1
14:48:00 2024-01-23 707123 702226 223096 218895 355044 359749 372479 369175 240100 237099 287657 295962 329671 330844 4386418 4775747 6817024 6603028 1223092 1268126 324890 288350 301227 302743 340739 329314 330786 330773 231768 232743 761892 725573 1629196 1567677 491596 486217 715559 723080 902741 878129 946383 954095 999678 1009336 974057 1088377 2303155 2397031 1462956 1197403 781139 765581 944933 938007 983403 998789 1035552 1050553 1162143 1161377 5178039 5395763 39.85 71.6 1
14:48:01 2024-01-23 711891 702235 223025 218180 354967 360799 372920 369615 238153 238045 288085 295303 330170 330808 4395878 4775747 6826624 6584231 1221920 1269025 324401 288554 300574 302531 342566 328781 329555 332819 231570 233102 752088 724537 1599604 1567677 493347 486217 712466 722567 905150 879729 945034 955452 999678 1010800 974805 1085239 2300005 2412595 1389652 1203292 783808 767758 940879 939375 989776 1000273 1032458 1047602 1168654 1167829 5196626 5395763 39.85 71.6 1
14:48:03 2024-01-23 714535 701702 223938 219189 351938 360219 373793 369731 237920 237773 288613 293755 330205 334216 4395878 4747761 6827405 6584231 1215422 1269025 323877 288544 303666 301859 340499 333124 327764 332783 231768 234386 748452 724405 1672158 1567677 493347 486877 713499 723312 907919 876261 942307 956341 1002589 1014380 974057 1082076 2300005 2416021 1433033 1205008 786045 769869 939545 939375 991183 999558 1031908 1053432 1167935 1167148 5196740 5385920 39.85 71.6 1
14:48:04 2024-01-23 710487 701343 223082 219631 351979 359640 373183 369984 238119 237360 288541 294374 330134 332082 4389637 4710840 6859921 6593610 1209109 1269855 325344 287432 302733 301999 338686 331081 328489 331776 231768 232027 749923 726611 1607928 1557352 490549 486877 714546 723594 907659 878129 942307 952741 1002552 1015545 972674 1080462 2290733 2406801 1533098 1195669 786045 765581 938364 942218 994676 1001049 1030586 1047418 1171261 1169362 5239288 5379308 39.85 71.6 1
14:48:05 2024-01-23 714387 702380 223203 218883 352019 360763 373638 367102 238119 237073 288577 294125 330907 329345 4386418 4711916 6835950 6602988 1216859 1267151 323912 288852 301706 302743 339746 330080 330150 331543 231518 233136 765218 721441 1614650 1558457 489158 486467 711960 718438 907659 880327 938180 950039 1002589 1018426 974768 1078998 2298061 2422581 1470014 1193118 787377 771587 937005 938191 992593 1003032 1028337 1044354 1162143 1170587 5216028 5374399 39.85 71.6 1
14:48:06 2024-01-23 712322 703909 223096 218542 350885 359640 374240 367655 238119 237073 288577 292133 330170 331848 4373785 4670429 6781802 6602988 1224035 1267151 324237 288852 302024 302743 341302 330312 327799 333324 230850 232027 751395 717178 1625288 1566565 490549 485976 712466 718401 906630 882936 939590 945895 998226 1019903 977611 1078998 2294526 2436709 1348571 1191417 788291 769943 936968 938203 995421 1004451 1026189 1041739 1162143 1170390 5213027 5365057 39.85 71.6 1
14:48:07 2024-01-23 708405 702376 223046 219224 351717 357443 373183 367691 238085 236142 288649 294796 328180 333126 4373823 4634966 6761346 6593636 1224841 1267151 324453 288757 300915 302319 339746 330312 325791 331489 231768 231670 749923 716154 1633023 1567677 491410 486841 714546 719458 904022 882273 942344 946566 996777 1019260 979581 1081672 2296208 2435595 1478154 1187985 787452 773236 935691 933548 993330 1000674 1033780 1042451 1158778 1164670 5205383 5365020 39.85 71.6 2
14:48:08 2024-01-23 704804 703895 222542 218848 354047 358557 372657 366816 238153 237274 287697 295267 328641 332387 4386380 4661362 6780645 6603059 1228983 1268953 323390 288314 301804 302319 338413 330849 328525 330737 232456 231670 749268 717963 1627306 1567677 489158 486841 717590 720964 902741 880363 945034 948801 998939 1022768 980391 1085181 2294484 2437327 1476119 1188022 785485 771474 935674 933276 994676 1000638 1032533 1041451 1161106 1164670 5215860 5365020 39.85 71.6 2
14:48:09 2024-01-23 703987 702417 222194 218883 354047 358269 373183 368244 238884 236542 287693 293695 328216 332387 4383379 4658929 6761346 6602815 1225904 1268163 324911 288314 299872 302283 338175 331386 327764 330259 231804 233335 750718 716666 1604820 1567677 490276 486841 717590 719495 900884 883099 944534 948838 999050 1020515 980354 1085144 2294484 2432734 1480443 1184641 785485 773236 934345 933548 991887 1005317 1035085 1039928 1158814 1163022 5192260 5365020 39.85 71.6 2
14:48:10 2024-01-23 704303 703407 221847 218320 354047 358557 372131 368257 238188 237073 287657 293507 328180 331381 4386506 4680420 6781953 6603028 1229539 1267151 324911 287873 299034 302319 337393 330849 328525 329773 231839 231314 746369 717963 1631498 1567677 489158 490373 718572 720301 903750 883765 944959 946180 998304 1019452 980317 1082076 2290733 2419833 1468940 1184641 783808 770345 934345 933202 991925 1003105 1032495 1039928 1157136 1162199 5182855 5370566 39.85 71.6 2
14:48:11 2024-01-23 705515 702412 222925 218355 354047 358593 373183 365487 242493 237274 287324 295517 328676 331346 4386606 4701935 6776923 6612090 1231191 1267151 323390 287985 302451 303240 338175 329350 329253 329296 231804 231670 752866 717178 1620233 1571431 490023 488983 717590 718400 901860 885023 947420 946143 996704 1017794 980502 1086788 2298228 2421802 1440513 1181273 783375 769800 936339 931562 989776 1006408 1032495 1039966 1152084 1161377 5182855 5365020 39.85 71.6 2
14:48:12 2024-01-23 706383 702417 223243 217642 352055 358593 373183 366816 237755 238010 287221 293919 328676 331346 4380081 4688299 6775171 6602988 1239567 1263558 322904 288838 301067 301999 340499 328320 329253 330773 231518 233956 748452 715623 1650163 1576610 491246 486217 716529 719310 899901 883765 946045 947237 995510 1014546 983330 1088340 2304917 2423281 1480189 1184641 780582 772606 940376 931562 986969 1000674 1037805 1044742 1152106 1160555 5122762 5365020 39.85 71.6 2
14:48:13 2024-01-23 705552 702380 223781 217863 352055 359351 373975 368799 242013 237274 288134 293506 329671 332315 4380077 4715292 6733370 6598279 1241865 1265868 324682 288982 299957 302071 341519 331944 329501 330522 231554 233663 749923 715131 1619283 1581101 492645 486907 716529 718911 898836 880648 946195 950002 994805 1012230 981236 1091174 2300005 2418370 1474084 1193043 781139 770382 940879 931562 984137 1002836 1038545 1044779 1154570 1157168 5135827 5365020 39.85 71.6 2
14:48:14 2024-01-23 703353 700325 223243 218542 352055 357479 372657 369718 242458 237274 288098 293506 328145 333433 4373823 4708506 6747777 6584231 1235715 1267151 323673 288265 302440 304268 341555 332253 329146 331131 231661 233663 749923 716933 1614602 1581381 493698 485292 718645 722567 901033 880002 946045 950039 992584 1013108 980539 1086602 2300005 2418099 1476119 1193967 780025 766971 940916 935540 985570 1000980 1038545 1048032 1161319 1155497 5135827 5364743 39.85 71.6 2
14:48:15 2024-01-23 704762 700820 223230 218654 354047 358593 369966 368799 242423 236873 287918 295267 328145 331381 4380114 4756245 6801252 6588907 1223959 1271964 327637 287365 303310 301929 339603 332018 329341 329595 232711 233992 749923 725573 1639457 1567677 492571 488983 715559 723594 898164 875640 947734 952741 993888 1009372 974077 1087949 2300005 2390789 1442470 1194824 778912 765581 943591 935315 981961 1000005 1035589 1047798 1162143 1158022 5150681 5370566 39.85 71.6 2
14:48:16 2024-01-23 709679 701352 223082 217833 353797 360219 369966 367691 238119 237274 286813 293954 329173 330040 4386380 4766475 6801252 6603059 1220421 1268916 326749 287603 302990 302141 339603 331312 329787 329773 231083 232062 752088 725445 1605000 1566224 490898 485529 712957 721504 898836 875019 944361 950039 996777 1000719 971983 1085239 2290733 2394182 1443007 1196521 778912 764495 940916 935315 981961 991697 1030661 1047305 1158814 1157986 5148909 5365020 39.85 71.6 2
14:48:17 2024-01-23 712001 701124 223279 217576 350881 359387 369929 366551 238424 237642 287509 291724 328676 329310 4370663 4735290 6803320 6574798 1213273 1267783 324839 286889 300879 300451 340811 330374 328482 331023 230404 233335 753581 721296 1605000 1562079 491834 485529 710445 719495 901461 875019 941636 952741 996777 1006417 971293 1081268 2290733 2405094 1353668 1203292 781139 765581 937549 935278 984173 991697 1029193 1047798 1162143 1161377 5169479 5365020 39.85 71.6 2
14:48:18 2024-01-23 710487 700057 222890 217863 350917 358557 369569 369355 238424 236542 287693 291688 328216 330344 4373823 4728829 6809395 6593281 1224149 1268953 323912 287873 300328 302814 341699 329350 330786 332819 231839 233136 748542 727009 1608842 1567677 493347 485292 714546 723594 907919 881648 948852 957862 1005171 1009733 977722 1091439 2315257 2427564 1397477 1215212 792569 774800 949864 950002 1001777 1012221 1041785 1058397 1182671 1184793 5278647 5396197 39.85 71.6 2
14:48:19 2024-01-23 723808 711519 224660 222862 360943 368592 382814 378356 243425 242105 294605 301760 335994 339370 4440137 4761154 6940697 6724912 1266423 1313404 334110 297446 315161 315188 358089 348188 347733 348368 240441 241957 780818 741228 1684032 1608847 504079 503839 742010 740316 938237 922361 987527 986919 1030061 1056316 1023439 1133615 2409561 2529837 1421895 1234783 816427 802460 992639 984012 1033069 1048685 1082179 1103124 1218735 1220036 5314743 5543216 39.85 71.6 2
14:48:20 2024-01-23 738398 733123 230281 226474 372083 383347 400978 398645 248187 247268 309138 314132 349287 354307 4515319 4851688 7087735 6879235 1317147 1359612 344878 305562 329916 329675 372029 365934 362926 361748 245765 246333 797001 751754 1709266 1646119 516011 510821 755874 760144 955946 934230 1004608 1011087 1051537 1063669 1026770 1147354 2457637 2578319 1451541 1258969 832805 810529 996235 999644 1056467 1065410 1086854 1103124 1229298 1239154 5417994 5580731 39.85 71.6 2
14:48:21 2024-01-23 749794 747387 230473 226269 380915 387716 413585 405786 251767 250560 312463 321248 352399 358270 4567833 4923099 7143081 6926300 1335959 1387351 345292 306784 333519 331648 381078 369456 364783 368110 246112 249081 790906 761615 1720135 1641437 516341 513721 751165 755813 962107 937434 998297 996139 1042132 1066926 1023748 1132306 2479706 2600419 1439551 1244556 825806 811431 1001912 996102 1038992 1056785 1086854 1103911 1224944 1221835 5389499 5609683 39.85 71.6 2
14:48:22 2024-01-23 764152 754103 228717 224898 377670 386389 414943 413054 251103 249364 314993 320419 354414 359764 4586590 4868472 7153013 6982532 1371163 1401820 342938 304096 333483 333667 380821 369420 366466 366417 245072 246748 802849 764341 1703700 1646104 516011 511636 742010 753550 954215 922361 982442 990358 1034589 1045716 999031 1111672 2466909 2609639 1498504 1237066 825806 808807 986279 981117 1033069 1052999 1075186 1080466 1199023 1212970 5358042 5612709 39.85 71.6 2
14:48:23 2024-01-23 758747 755841 225985 223014 375480 383347 412345 409681 249294 248210 313046 319898 352012 358962 4608147 4976121 7254124 6982532 1358751 1404845 339840 301086 331126 333423 381078 369420 363144 363967 243314 243434 805828 752216 1716937 1658075 510490 505912 738105 739683 935508 913141 975870 977699 1011782 1029006 989785 1105519 2457637 2561694 1424485 1233024 807048 793240 981970 976932 1016910 1031512 1056634 1074947 1189471 1193864 5428457 5608867 39.85 71.6 2
14:48:25 2024-01-23 766878 756808 224038 220110 373224 381042 409545 405930 249588 245403 310424 316496 350398 351460 4598782 4868287 7133522 6952059 1369212 1405843 335693 297771 329323 329680 378293 367566 362926 362912 239121 240681 799391 757821 1676651 1641437 509041 503482 724759 735212 930361 897245 951670 965662 1003740 1009733 964243 1075887 2429820 2551888 1448338 1224789 805410 783663 963471 964688 1008268 1018376 1032095 1050754 1178038 1183006 5406032 5590109 39.85 71.5 2
14:48:26 2024-01-23 758516 755966 221338 217619 368530 374159 408353 402868 246476 243815 311073 313646 349537 353521 4604297 4929867 7103091 6932065 1352550 1401857 333410 295017 327446 326895 376519 364239 355918 360799 237644 240904 795529 758902 1666799 1622997 502646 500252 717627 724447 917209 892166 942344 950039 993395 1000756 954834 1060327 2423609 2553654 1494434 1212617 795964 779215 952801 953748 1001866 1010791 1023197 1035454 1161226 1171257 5436805 5608867 39.85 71.5 2
14:48:27 2024-01-23 762959 757068 219556 215139 368862 373861 405876 399204 245718 242540 308447 314557 349537 351460 4626878 5011795 7178551 6950001 1343224 1405570 333340 294082 328482 327389 372848 365971 356454 360835 236108 240566 798472 749537 1680561 1646435 501218 495819 717590 721541 913242 887943 936810 943494 984748 1002478 956724 1055337 2425040 2568874 1494434 1210287 796532 781799 947407 944483 991616 1011663 1024691 1031336 1152120 1162074 5382085 5625961 39.85 71.5 2
14:48:28 2024-01-23 758465 759249 220502 215104 368826 377152 410124 404680 244757 242743 310378 313646 348307 355743 4661014 5037488 7283568 7015652 1368193 1415089 332642 296861 328213 327919 373146 367045 359725 359989 237679 240904 788417 750072 1683661 1654175 501931 493861 719665 723594 912165 888639 942384 946180 977740 993961 957516 1062958 2441313 2567291 1494434 1217109 792808 779513 955550 950002 984173 1001578 1025458 1038446 1162143 1158022 5411346 5654420 39.85 71.5 2
14:48:29 2024-01-23 770497 757364 220537 217117 369678 378185 410180 408408 246132 242743 310424 314522 352012 354840 4685748 4979741 7227616 7043788 1380526 1426360 336706 297099 328825 329907 378898 366028 360848 363975 240009 240646 799943 761071 1684092 1650888 505518 499619 717590 728014 917141 887456 941038 951953 985487 993998 950025 1053801 2444797 2572760 1492399 1227767 801094 779477 955550 956394 996189 1006372 1019841 1035416 1166280 1170486 5502643 5692016 39.85 71.5 2
14:48:30 2024-01-23 769341 767811 221812 217833 373163 378826 412309 405642 248104 244412 310642 319415 354698 360019 4728786 5133940 7321992 7100811 1366838 1433582 337996 298739 329096 332954 381886 369348 360848 366003 242612 243486 808663 759242 1696779 1660442 502646 501095 724796 725656 915839 898521 942344 942218 983274 1003114 957738 1060203 2457666 2581980 1523044 1216079 796532 788681 961401 950002 992630 1009363 1031562 1040670 1160459 1164670 5529349 5719967 39.85 71.5 2
14:48:31 2024-01-23 781914 771580 225238 219719 373759 385250 414854 411747 247857 246753 315704 319415 358992 359244 4764786 5061113 7320572 7144110 1404385 1446934 342372 302339 333194 333749 385413 371474 366535 366825 243134 244644 814233 770383 1716818 1659876 506805 503126 723729 732161 925085 891725 941599 952741 989531 1001697 950062 1053764 2464638 2600419 1369021 1230392 807048 788681 959319 959222 1004696 1009688 1029193 1038446 1169703 1172177 5573906 5744689 39.85 71.5 2
14:48:32 2024-01-23 774759 775295 224148 221284 377742 383036 421010 414980 247397 246823 315545 320773 358841 365598 4802301 5179905 7420835 7216710 1409838 1456133 342830 302568 332725 337264 385267 373725 366803 368628 245072 244955 822701 772597 1714463 1677414 507598 502770 726820 736002 921808 897245 948852 955040 988962 991670 956381 1069620 2485454 2609367 1492399 1249919 808201 789799 968267 968405 1003947 1010791 1028459 1044742 1182054 1172498 5613579 5795329 39.85 71.6 2
14:48:33 2024-01-23 780884 782060 224595 223337 382319 386533 421236 418653 249778 247562 318446 324202 360742 366708 4839365 5231754 7547703 7246378 1419259 1463477 342122 304882 337489 336746 387642 378205 369790 369848 246460 247476 829366 772315 1732249 1687536 509765 504553 730958 737379 922462 899873 953027 957825 988258 1001697 959208 1071149 2494309 2609367 1544364 1253487 809356 791554 972438 968442 1005409 1012221 1030661 1047798 1187237 1177919 5661149 5833956 39.85 71.6 2
14:48:34 2024-01-23 788375 784384 226060 223236 382860 387804 423867 418456 250474 248538 321344 325705 363490 370437 4873031 5282620 7565282 7269516 1427454 1473704 343497 306748 339551 338820 390034 378470 372779 373029 245972 249641 835251 773495 1767466 1697152 511217 504553 734013 740033 925122 903280 953924 959259 989619 1002405 959245 1072438 2507563 2627807 1550725 1259244 815263 793240 972438 973960 1011175 1019894 1032133 1047897 1182964 1185334 5662538 5862092 39.85 71.6 2
14:48:35 2024-01-23 793162 790033 228433 222895 384959 393575 428305 422185 251594 251193 322072 327835 367259 371343 4895148 5273181 7588430 7337665 1434254 1475542 347377 307755 338200 340609 393195 380647 373043 373857 247913 250872 821767 788122 1729501 1689933 510127 504553 730496 742139 931682 903921 951670 964039 993656 1000647 959208 1072941 2507563 2637299 1436188 1249919 816427 796646 973402 971196 1014629 1018418 1035514 1047798 1180583 1185371 5683906 5891586 39.85 71.7 2
14:48:36 2024-01-23 795481 795411 228963 224903 386007 394411 428827 426283 252681 252436 322342 330054 367955 369452 4909186 5293671 7577612 7353286 1449930 1489058 351916 307505 340322 342906 393819 381491 372791 376519 248716 252324 839664 792638 1778143 1687536 510490 504869 732031 738045 939568 910517 948852 959259 998226 1012230 962010 1066166 2522549 2664701 1465944 1248140 818762 802315 977065 971196 1009739 1025839 1042812 1050909 1173760 1181952 5686824 5925173 39.85 71.7 2
14:48:37 2024-01-23 808409 797707 230462 226300 386654 396079 428919 428954 253906 252578 323934 329466 369508 373302 4952361 5309106 7555963 7353286 1432319 1494019 351952 308940 341845 342401 394445 385344 372529 378487 250860 252378 835821 785450 1733365 1704000 509765 504760 737582 737953 931682 914261 958151 961304 990510 1007875 968428 1075083 2531817 2646519 1457575 1258348 814101 800187 983367 979746 1015463 1022305 1038047 1053955 1192817 1188890 5770693 5945603 39.85 71.7 2
14:48:39 2024-01-23 802268 802585 230391 226050 391410 396115 432290 426777 254307 252307 323502 330441 370096 375035 4971118 5350640 7637933 7426033 1470730 1502569 351952 309723 342496 342401 396889 385344 375932 378862 250557 252091 842607 796618 1790359 1700373 512674 509270 733338 741899 940902 913141 950369 959259 998970 1012230 959245 1066535 2531817 2676151 1465944 1254838 824949 808181 979655 976735 1011138 1032523 1046731 1053007 1173760 1186474 5763638 5965258 39.85 71.7 2
14:48:40 2024-01-23 813489 801980 230639 227565 391124 399135 433825 427698 256016 251569 324631 330441 372353 373939 4995689 5343397 7684885 7437695 1442341 1503239 351627 311363 342496 343431 396502 385870 378537 377861 251852 252337 845549 788122 1777555 1724416 514206 504833 738612 746022 931682 910517 960720 965625 993395 1004351 965085 1078531 2546270 2670871 1500539 1277315 823458 801175 977759 981836 1017514 1029918 1035085 1050792 1189070 1194874 5802665 5993395 39.85 71.8 2
14:48:41 2024-01-23 804829 806099 232836 227212 392240 399197 432985 431609 255836 252411 327233 332431 372388 378459 5018012 5341367 7628608 7465831 1460316 1511842 351712 310602 347660 344500 396925 387339 377681 382119 252243 253077 849962 792072 1774444 1720073 513404 510821 741256 741538 939660 921842 959850 958174 990363 1012120 969602 1070676 2557294 2683399 1477682 1264271 819932 805765 986279 980442 1009702 1018702 1042036 1052935 1189803 1188496 5850649 6008089 39.85 71.8 2
14:48:42 2024-01-23 816511 809903 232084 228661 393645 400939 438052 430325 257489 252376 328537 334728 374663 378321 5046148 5424819 7721862 7504672 1469748 1516797 353829 311872 346605 345574 401850 387411 377666 382119 252707 253856 837716 806098 1747214 1711285 511944 509124 738068 744361 945591 919490 953706 959259 993852 1014380 964562 1061455 2551830 2679773 1476489 1249919 821110 808770 985579 976202 1011175 1028270 1047897 1050689 1182054 1183623 5830757 6024613 39.85 71.8 2
14:48:43 2024-01-23 825805 813492 233045 228666 392109 402061 438509 432254 257129 253965 329541 332466 377981 378429 5056768 5494828 7833766 7562550 1494973 1521679 351952 314664 348956 348166 403749 390154 381521 381777 252635 255350 853424 806676 1784898 1724969 515975 510784 738197 749574 945628 910217 951670 965662 998193 1010800 956417 1066535 2542460 2681496 1449622 1266765 826985 809381 979880 977662 1014629 1030270 1041794 1047897 1181254 1188802 5811112 6063890 39.85 71.8 2
14:48:44 2024-01-23 825805 815946 234190 229373 392181 402627 437643 438166 257015 253965 328879 333036 377981 378429 5093042 5451903 7768265 7570695 1478169 1527620 355446 313594 346986 348532 402607 387448 381019 382696 254136 253678 843297 802071 1777345 1733636 513404 509589 739237 746058 939568 912493 955318 964451 994099 1003114 956417 1066128 2560945 2692619 1500857 1274262 825820 804588 981970 980442 1019722 1029725 1037805 1049303 1185518 1189660 5850649 6081318 39.85 71.8 2
14:48:45 2024-01-23 825531 818469 237921 228631 394249 404153 438438 436834 256769 255566 329175 334506 376656 378429 5111799 5486003 7805295 7574639 1462367 1530386 355446 314957 347404 348186 400897 393287 382133 381631 255215 255491 854376 797501 1787825 1742275 515777 507761 742010 743995 935697 913141 959316 964039 986900 1003114 959208 1072751 2563277 2691177 1506644 1283136 824040 804171 981970 983976 1016792 1018377 1031724 1050080 1188959 1192726 5896690 6105939 39.85 71.9 2
14:48:46 2024-01-23 820465 818385 234217 229412 396979 407038 438473 437761 260781 254746 329985 337294 378650 382206 5131762 5474070 7790774 7555699 1459282 1538027 356534 315467 347414 348747 403053 393881 381019 380786 255396 255526 847866 804369 1771634 1738293 511944 504869 740888 744928 937535 915737 955355 961304 985598 1001697 963141 1069620 2565101 2680255 1498863 1276077 821110 805801 983367 987364 1014629 1021337 1035552 1050829 1193519 1190486 5916487 6115318 39.85 71.9 2
14:48:47 2024-01-23 820740 822807 234815 230560 396655 404931 441794 439934 257851 255211 331884 337910 379047 382223 5151338 5491884 7786511 7597133 1463175 1538565 356605 315762 347696 349555 404261 394512 381019 381391 255577 255526 860260 808032 1773639 1743514 511944 504833 741449 744656 938200 915737 955318 961304 985449 1001697 962047 1068819 2566926 2679722 1455379 1277895 822280 804625 985308 986882 1014629 1022782 1034003 1050829 1189545 1188802 5929276 6150360 39.85 71.9 2
14:48:48 2024-01-23 824553 825629 234851 230666 396799 403193 441895 437804 256265 255531 332355 339145 378274 382946 5170721 5506825 7818718 7606512 1467636 1540119 355463 315798 348719 349273 405188 395669 383215 381356 255577 256708 857318 802071 1790221 1752076 514477 509589 740181 747155 935032 913141 956752 963081 984809 1000282 955513 1068531 2574393 2695555 1531351 1289056 827004 804171 980576 983278 1016910 1027062 1031209 1047649 1186476 1189550 5968421 6152833 39.85 71.9 2
14:48:50 2024-01-23 829058 827773 234851 230449 399370 405759 441822 440135 258939 255601 330145 338871 380611 382405 5186829 5562097 7891629 7662784 1493643 1546731 355499 315726 348226 350858 405867 392972 383215 382880 254703 255526 859466 811503 1772539 1746571 513039 504760 736102 744400 939568 911512 951670 959259 986900 991670 950062 1060290 2568907 2704769 1494873 1285166 827004 806459 981933 980331 1018285 1027135 1034346 1043283 1179546 1190809 5938609 6178658 39.85 71.9 2
14:48:51 2024-01-23 834634 827929 234756 230865 396943 405831 441534 440562 260852 255601 331413 337070 381524 384177 5201874 5573793 7923716 7681542 1500966 1548931 356034 315798 348719 349273 408272 395117 383215 381659 255577 257897 861076 816258 1778180 1742856 513712 509270 737059 746058 943342 908849 946082 961304 991137 1006067 950213 1053652 2568577 2703811 1473769 1275825 825806 808770 977759 977390 1015463 1025985 1035552 1041451 1180583 1179222 5942855 6199727 39.85 71.9 2
14:48:52 2024-01-23 841356 829345 233277 231589 396975 405795 441259 441218 256724 255138 332190 338088 381216 385340 5218041 5585826 8009399 7731967 1513892 1553781 353865 314478 349213 349285 405903 393917 381976 385411 255577 257104 867048 816162 1808611 1742856 513404 509771 736698 745276 940828 912736 949765 956812 990363 1003004 949611 1052525 2572562 2719298 1449664 1274262 825806 810529 982451 976969 1009739 1024247 1037805 1041422 1172966 1181331 6000299 6197447 39.85 71.9 2
14:48:53 2024-01-23 842462 834488 233440 231396 399334 410042 445833 437804 257219 255601 331180 338634 382930 385303 5243101 5665903 8001624 7719094 1500966 1554885 356570 315762 349249 349765 405188 396793 383992 386317 255938 257613 861732 810344 1815239 1752786 512794 510205 742311 744254 937535 915737 950331 954297 984091 1000683 954155 1047597 2575860 2711058 1487463 1266765 819932 811680 986279 977662 1003984 1018666 1038545 1047798 1180583 1169191 6029091 6218484 39.85 72.0 2
14:48:54 2024-01-23 834808 834754 233487 231396 401634 405795 446852 437804 257260 256389 330947 338131 382358 387642 5261859 5628813 7928984 7706581 1481232 1561944 357107 315690 349957 350714 405795 397921 384029 385140 256846 257323 860260 809187 1788561 1766304 513404 504760 740209 746206 933014 911699 953706 953651 975656 993998 950062 1060290 2578179 2692619 1467901 1285389 822280 804625 981273 983121 1011718 1018531 1027727 1040919 1187297 1181952 6011861 6242043 39.85 72.0 2
14:48:55 2024-01-23 835809 834754 233518 231243 401634 409101 445482 440274 256690 255637 330411 337660 383504 385923 5273087 5667218 8008457 7772721 1513892 1564869 355178 315798 348161 348461 408272 396793 383156 384797 255577 258512 869489 820857 1782854 1752076 513404 508551 736014 742782 940235 907903 944361 953724 986297 991706 940805 1050862 2572562 2701839 1471813 1277895 825217 808807 976372 971986 1007552 1018305 1029488 1035216 1171363 1172607 6024787 6255999 39.85 72.0 2
14:48:56 2024-01-23 847961 838779 233483 231396 399935 410042 447168 439288 257254 255566 331484 339145 383575 386213 5309330 5720202 8071222 7791586 1507411 1563028 356034 315287 349915 349836 405831 396793 383215 386333 255215 257500 863203 811503 1793674 1757058 510305 504905 738105 737935 934368 915737 946120 943814 976391 991706 947260 1050415 2585613 2720278 1469857 1281543 816427 802460 985579 980442 1005409 1011952 1026263 1041697 1180583 1172534 6046259 6274756 39.85 72.0 2
14:48:57 2024-01-23 837077 838446 233479 231400 401168 408322 446282 441516 256587 255496 332347 341057 382216 387220 5318131 5707298 8038925 7803465 1515357 1566630 355499 317584 347113 349800 409426 396263 383156 382839 255577 258331 869489 823288 1789320 1759556 511944 504869 734013 742139 938237 907187 941673 952064 980611 993248 938066 1044812 2576347 2704769 1498863 1277895 824628 807053 975481 973401 1005409 1018377 1029193 1032435 1171363 1172825 6070244 6301280 39.85 72.0 2
14:48:58 2024-01-23 852809 841389 234851 231737 400957 410513 449849 440562 257081 255566 333235 338860 385288 387642 5318583 5748252 8076227 7812731 1513583 1571158 356570 315245 350059 351920 405975 393984 380835 386333 254347 256924 860916 814994 1797623 1761296 507598 504796 737833 736852 931682 913141 946120 944836 974316 991634 944506 1049430 2591134 2721766 1471813 1283560 816427 802188 984766 977662 1005409 1013817 1028615 1041263 1178868 1177170 6094339 6312271 39.85 72.0 2
14:48:59 2024-01-23 842464 841526 234487 231563 401066 405759 445542 445656 258939 256212 332491 339109 383540 386544 5342454 5744811 8090038 7840980 1523465 1574509 354148 315798 348723 349836 409426 393984 383731 384293 255396 258331 877067 823288 1795067 1760284 511217 504833 731265 739508 935471 908923 940966 947983 981379 992593 936968 1041484 2581848 2728856 1540124 1283136 824638 808181 976175 973960 1003969 1021305 1029043 1033868 1166354 1171257 6121496 6325054 39.85 72.0 2
14:49:01 2024-01-23 856468 845113 234195 231594 400500 410695 450664 442237 257473 256353 332995 338907 385881 387407 5361198 5767900 8089739 7839166 1518773 1574509 358759 315726 347149 351920 409172 394539 382133 383179 255130 257104 867616 817755 1839845 1768815 506841 503126 733894 737050 930361 909227 945034 944836 972618 990166 946354 1045955 2592897 2726506 1469857 1285204 816427 802460 983367 977662 1001146 1012221 1021742 1040708 1174546 1171170 6124063 6335885 39.85 72.0 2
14:49:02 2024-01-23 843199 845745 233479 231563 400500 405759 446597 445924 256299 256918 332995 340099 383575 386718 5376106 5779975 8104203 7887874 1528432 1576999 353865 315798 350059 349836 409426 394020 383192 386025 255396 257933 870033 823288 1851474 1760046 508819 507151 730921 737879 936991 908902 938355 946143 977740 990473 934308 1038479 2581574 2728014 1533763 1279717 822866 808181 974095 971196 1000480 1017931 1026263 1029428 1161319 1170518 6141584 6337457 39.85 72.0 2
14:49:03 2024-01-23 857273 846961 233470 231598 399370 405831 449267 441660 257081 255601 333609 339145 384726 390961 5394837 5802850 8107752 7869116 1500650 1577035 357680 315798 347113 350894 408631 399622 384808 385923 256664 256998 874512 816162 1840077 1784137 510490 504159 735977 740149 922241 903648 946436 947526 967184 982102 939163 1045955 2585613 2709188 1492878 1287221 816427 800187 974989 976660 1002561 1009363 1016938 1029391 1177202 1172177 6140732 6359165 39.85 72.0 2
14:49:04 2024-01-23 848777 846961 234239 230879 400424 410695 448435 445258 257115 256748 331951 339109 386697 386173 5404202 5799031 8180726 7936424 1546718 1585750 357466 314379 351201 350957 412332 397921 383178 385375 255577 257069 873019 830368 1790799 1770073 506372 504553 731886 737050 931682 907830 937017 940819 971449 982692 936968 1032105 2585524 2725730 1487463 1271284 816427 804742 977759 967681 996189 1011505 1026189 1029043 1162143 1163022 6206964 6348366 39.85 72.0 2
14:49:05 2024-01-23 853622 851616 233089 231492 400705 405831 448125 441516 258045 255566 332959 339687 385881 387371 5430676 5804768 8129890 7936884 1532811 1584894 355999 315690 350629 351668 410005 396793 382512 384833 256301 256496 867267 825649 1821722 1775550 508769 501705 728885 737907 931682 904366 936499 946529 969352 973678 928836 1041484 2591134 2720278 1518854 1283136 817593 802460 968576 968442 1001903 1014371 1019841 1023099 1164621 1163735 6178667 6387301 39.85 72.0 2
14:49:06 2024-01-23 863405 852481 234165 231527 401066 410695 449424 441985 257225 256318 333212 339885 387686 390924 5442930 5861914 8188131 7925389 1507929 1585675 357644 315726 349461 351389 409461 396353 382673 383143 256664 257069 878991 824467 1820650 1784574 509041 502415 733388 739154 922462 903722 940966 943494 963006 973449 936968 1039961 2591134 2701839 1500857 1287221 815263 799583 974488 974782 999022 1000710 1013376 1029094 1173760 1167243 6170723 6406058 39.85 72.0 2
14:49:07 2024-01-23 859798 853557 237182 231076 401415 410513 449413 446725 258213 257363 333393 339992 387406 387299 5458487 5884105 8227598 7974278 1538481 1586021 355998 314921 348125 349273 409426 396353 383215 384833 255396 258476 872002 825637 1814260 1775638 505654 504553 731846 732467 927755 906491 935682 936242 965813 984882 934308 1027624 2585250 2720278 1496868 1273318 814101 802460 976175 968442 989776 1005317 1021296 1029094 1164621 1157776 6233666 6412079 39.85 72.0 2
14:49:08 2024-01-23 855134 855433 236206 230626 401634 408163 450570 444558 258504 256787 333429 339075 385845 393032 5477569 5871518 8211502 7998771 1547259 1585946 352240 314251 349213 349519 409426 394741 381976 385411 255035 257069 867048 829208 1834213 1768815 504798 503126 724727 732867 929001 902639 930254 937379 965813 973678 922365 1029127 2578179 2720278 1469048 1281543 818177 802460 969602 966252 995384 1012148 1019182 1022581 1155672 1162074 6224306 6435505 39.85 72.0 2
14:49:10 2024-01-23 865204 855951 233435 230976 399044 408018 451550 445222 256656 255566 333248 339145 386425 389671 5486948 5899468 8198641 7985787 1529721 1586218 353829 314730 348125 351920 410005 396793 384300 383682 255577 255526 867267 828019 1825548 1779735 504581 495891 725998 733910 927755 898699 931654 940819 963006 971602 925062 1033901 2597919 2724445 1554966 1298285 818177 797524 970330 972503 996189 1000710 1006821 1022693 1165263 1166321 6204051 6453041 39.85 72.0 2
14:49:11 2024-01-23 866500 854487 233505 231558 400495 409716 448161 446972 256690 255531 333537 340099 386969 387407 5505705 5910031 8289483 7962641 1536288 1593028 357597 314730 349461 351425 409426 395130 382133 386470 255938 256278 877914 824467 1841681 1779523 503362 499437 728885 730787 923541 906226 936977 935540 959264 977802 930338 1030446 2598444 2726077 1514784 1283136 811673 797723 973402 967681 986269 1001759 1013935 1024556 1161319 1154644 6259699 6452952 39.85 72.0 2
14:49:12 2024-01-23 860441 857234 233479 230843 401634 407896 450910 448453 256656 255601 334724 338602 385222 387443 5515084 5912547 8333078 8048821 1566617 1595438 356534 313773 348125 349800 412259 396317 382133 383143 255215 256820 871526 835185 1826392 1784495 504079 500778 727815 731850 927718 903648 928314 931599 960926 973340 926963 1019738 2587451 2726605 1481594 1268570 809356 797812 970292 961267 986969 1003105 1013139 1022693 1152106 1153867 6282424 6462170 39.85 72.0 2
14:49:13 2024-01-23 857697 859778 233483 230283 400424 408163 450447 444558 256656 256667 332491 339381 386969 390222 5533842 5921093 8271068 8031478 1543983 1595038 355949 315221 350058 349375 410585 397921 383178 383743 255215 256891 885850 835135 1817043 1784796 505296 501314 725828 733910 926438 894701 925010 938908 960210 970195 917002 1020151 2577905 2711058 1510714 1283560 811673 793240 964137 964002 994777 1002396 1003281 1013800 1152923 1158022 6216936 6452780 39.85 72.0 2
14:49:14 2024-01-23 865820 857317 233861 230637 400217 408163 448887 441660 256690 254746 332959 340099 386969 387642 5533842 5939557 8291582 8017687 1519649 1599838 355321 314293 348189 349765 408849 395723 378876 384287 255577 255456 877498 827998 1843264 1794789 504079 495362 726820 730787 918319 894701 927500 931599 951068 964629 924789 1023094 2587451 2703137 1484165 1284287 806473 792116 971330 964867 985570 991697 1003884 1022693 1155461 1152235 6259980 6481088 39.85 72.0 2
14:49:15 2024-01-23 857323 859517 234516 230263 401634 405795 448179 447186 255876 255138 334248 339687 386969 387679 5551602 5955100 8371377 8066100 1547297 1595294 354113 312821 348719 348461 411167 395130 381019 381962 254495 255491 871526 830368 1827575 1784796 501218 498696 724456 726540 921154 896719 923656 926976 953875 972975 916966 1014945 2583275 2720278 1506842 1268570 805898 796516 964822 955003 982659 1000237 1007575 1013800 1143704 1145591 6291857 6480924 39.85 72.0 2
14:49:16 2024-01-23 860177 861637 234221 229373 401634 405542 450910 441457 258504 255425 332311 341057 386281 390443 5565552 5972109 8295670 8096376 1568130 1601149 351952 311872 347881 347697 408849 395669 382133 383143 254136 255526 870033 835135 1824709 1774644 499795 495855 719155 726540 921808 894973 920300 927534 957298 964593 909122 1010605 2576225 2720355 1537581 1277895 811784 795483 959319 955680 984646 1002396 1003884 1010390 1143704 1147247 6283304 6517703 39.85 72.0 2
14:49:17 2024-01-23 867083 862138 234190 230661 399116 405579 450370 445706 257489 253541 333501 340099 385881 387335 5576755 5943780 8305022 8066070 1547297 1597705 352240 313517 346605 347697 409426 396511 381019 382119 254136 255277 877067 835931 1841681 1784796 502646 495385 717627 728369 916973 884072 918302 930902 951660 955615 911814 1019775 2585524 2711058 1529522 1295623 809356 790993 963747 964002 985570 991183 999565 1014032 1156875 1152037 6295509 6527915 39.85 72.0 2
14:49:18 2024-01-23 872167 861647 234006 229165 396943 405831 447774 445633 256769 254500 333465 338123 386697 386754 5580735 6034599 8373867 8066070 1534607 1600012 353334 311836 346605 348711 405903 396230 378839 383237 254675 253926 881977 825637 1808581 1794042 498650 493984 721712 722567 911947 894775 923508 921035 944744 965284 914266 1013347 2585524 2711058 1559206 1279474 805989 793056 964785 955415 976945 992500 1006149 1013202 1143704 1138144 6339019 6517703 39.85 72.0 2
14:49:20 2024-01-23 865348 862252 233892 228666 400217 404510 449460 444895 256769 253965 331951 339145 385845 391838 5599493 6012049 8411249 8094206 1564384 1600012 352240 310855 347414 347102 409426 395701 378839 382967 252707 253891 868541 832747 1809440 1784796 498378 495385 716573 721541 918509 889201 912747 917016 949933 965703 910078 1008279 2579895 2731917 1548605 1275825 804749 792116 954871 951544 981742 996100 997465 1003220 1137126 1143634 6310721 6527982 39.85 72.0 2
14:49:21 2024-01-23 866958 863470 232151 229408 399298 404474 451503 444521 261147 252376 332694 339860 384690 387335 5593498 5977897 8328410 8094206 1547297 1600012 351952 311363 344216 346615 408849 395669 378876 378898 252707 253891 878582 835135 1810041 1784611 499573 492297 716255 724624 914235 887332 915548 922232 946259 954685 907859 1013074 2581848 2707107 1533763 1290895 804749 787816 958272 957825 977749 984873 990372 1004501 1151289 1143093 6311126 6537361 39.85 72.0 2
14:49:22 2024-01-23 874655 862248 233204 228981 396943 405723 448435 444231 256051 252411 332455 337851 385267 386718 5614243 6046839 8365314 8084827 1523465 1600012 351952 310855 345517 346580 405579 397491 378587 378610 252454 253573 883128 824467 1863111 1801010 498230 492406 717590 721541 907968 888181 918137 920345 939156 956857 910303 1009443 2581848 2720388 1557086 1280629 797670 785785 958638 954058 970594 984873 993885 1006686 1142082 1136464 6311520 6546739 39.85 72.0 2
14:49:23 2024-01-23 862895 862968 232876 227918 400217 404474 446318 444558 256051 253152 330179 340578 385267 386544 5618250 6063975 8383965 8135833 1546981 1604529 353943 312030 346459 344324 405044 396083 378659 381580 251639 253926 875669 830090 1828499 1787112 496115 494684 714546 720174 912595 887999 908993 913159 943297 957534 903962 998185 2576225 2718349 1498863 1263127 798809 786378 956601 944483 972011 989747 994592 1002367 1126288 1133149 6336200 6542070 39.85 72.0 2
14:49:24 2024-01-23 863404 865743 232116 227216 397052 403905 448179 440562 256051 253187 329377 339145 383575 388781 5628971 6052906 8390188 8150124 1575996 1604566 351952 311147 345543 344465 405867 393250 376533 381849 251600 252233 880097 837403 1855235 1778075 495459 492589 710445 718438 910655 885481 909030 915756 940558 954156 893106 996690 2568907 2711058 1550725 1274262 802459 784119 946277 947237 977056 986877 984562 995240 1133679 1133259 6357884 6556118 39.85 72.0 2
14:49:25 2024-01-23 876413 865127 231750 227181 394499 404189 447862 440346 255622 252411 333300 334798 384710 389777 5646278 6046537 8324798 8112776 1547297 1603258 349269 308076 344470 345261 402734 392703 378234 378898 251108 251145 878582 828019 1853401 1792769 494753 490742 713535 719495 902741 878753 913717 916330 932125 947078 901651 1002537 2568907 2687779 1492878 1277895 795397 779550 955550 951544 965786 979214 985300 1002504 1134484 1130711 6330331 6565497 39.85 72.0 2
14:49:26 2024-01-23 865353 867078 231474 227315 396723 404330 445046 441259 255481 252272 332083 338967 383397 385886 5644939 6099625 8407007 8141099 1542881 1604566 349832 308076 346313 342436 402133 393881 376569 378826 249558 252337 885850 825637 1848031 1787186 494049 492589 712466 714736 905038 883060 903382 908832 936903 946674 899994 990887 2568907 2712572 1510714 1261939 794830 784020 948752 940782 967843 982611 988221 993139 1122076 1127410 6365174 6565389 39.85 72.0 2
14:49:27 2024-01-23 868348 867156 230301 226478 396907 403859 446282 439771 255769 252341 329341 338598 382393 387642 5661103 6070435 8365314 8177091 1569526 1604198 347692 307505 345066 342401 404581 392139 378537 378898 249522 251916 874036 832747 1872536 1784907 494753 491126 709438 717420 906630 876261 902395 913159 936903 937696 892097 994527 2566435 2699922 1538003 1281267 797670 777236 944262 950190 971992 975574 980051 992319 1134410 1131201 6321659 6574317 39.85 72.0 2
14:49:28 2024-01-23 875749 865086 230675 226478 394709 405005 447168 442021 254482 251569 329448 335081 383235 387092 5666432 6096155 8365314 8131721 1526249 1600012 347692 307790 341870 342436 401004 393881 376533 376519 249522 250726 879340 820657 1823746 1798175 494401 486012 710445 713183 898200 876261 905043 907885 929034 943001 894447 993172 2575912 2712162 1538003 1274915 791675 779215 951002 940672 963405 975757 986038 992301 1126402 1118283 6403229 6584232 39.85 72.0 2
14:49:30 2024-01-23 865922 865283 230639 225586 394490 401579 446852 442237 254057 251569 330512 335081 381216 386173 5674523 6099114 8461367 8169236 1547860 1600012 348462 311925 342424 342665 404261 392103 373683 377617 249487 250726 888927 830368 1828113 1784574 491672 486841 706391 710275 903862 878605 900695 904954 931678 944927 890531 987286 2556994 2709136 1535883 1265863 793133 779403 939545 935315 965786 975547 979351 983774 1118827 1121558 6366489 6584254 39.85 72.0 2
14:49:31 2024-01-23 873549 865738 229240 225390 390975 400647 447168 438907 254057 255389 328914 334542 380913 387642 5674523 6068279 8377241 8159565 1552286 1603426 344531 306784 342388 342665 403373 389748 373945 375055 248752 250342 887090 835135 1819359 1787038 493347 486217 703719 714285 897088 871362 899518 909090 927722 935466 890162 993696 2559634 2684545 1445594 1284287 791269 774800 940916 940782 959310 964620 972470 988864 1125563 1119937 6348263 6588930 39.85 72.0 2
14:49:32 2024-01-23 870223 864511 229927 223650 391559 403859 444757 439252 252468 251604 330007 332733 382090 384140 5674523 6106639 8439917 8141099 1521894 1600012 346398 308375 342454 342726 403214 390154 374099 374123 249344 251225 884311 828019 1826673 1798175 491246 484623 705184 708042 893534 873779 899757 902386 922458 937552 889442 984497 2565258 2692619 1531642 1268570 788291 774967 943591 934211 953848 970185 979637 983066 1112882 1112515 6431171 6593633 39.85 72.0 2
14:49:33 2024-01-23 866954 866392 229240 223693 392141 401579 446536 438460 252503 251184 329541 334039 380647 387642 5693003 6124032 8503967 8197182 1552286 1607956 346991 306568 340179 342424 402204 387411 373570 375668 248258 251261 872520 834420 1819257 1786252 489158 484843 701225 705039 900012 873779 890508 896405 928380 937552 881616 978837 2546158 2703286 1465118 1268570 792005 775003 934345 934211 963854 973002 968893 979539 1116044 1118356 6384824 6598302 39.85 72.0 2
14:49:34 2024-01-23 878670 868951 228494 223688 389773 402717 445869 437911 252856 255101 329541 332002 381216 386233 5693698 6089914 8418405 8159565 1552053 1604566 345014 306784 338200 342424 403785 387339 371972 374230 248752 249816 880097 830368 1807322 1784611 487735 481695 702720 707651 888856 867041 895717 902658 919844 928610 882940 983807 2551454 2660923 1521041 1274262 786045 769800 939545 935352 952828 965275 970311 984228 1117170 1112479 6375880 6603012 39.85 72.0 2
14:49:35 2024-01-23 869602 865775 227791 227425 392145 402147 443045 440521 252612 252792 327745 332896 380505 382836 5697606 6139338 8461367 8159857 1522574 1600012 345605 306280 337726 342424 400939 387375 371990 374230 247913 249816 858789 823877 1838150 1789077 485428 482072 702294 703048 888138 871232 895717 893451 915660 936650 883691 973789 2544705 2683399 1538003 1254838 782693 772606 936339 928155 952828 969954 972387 973756 1106039 1109229 6384620 6612578 39.85 72.0 2
14:49:36 2024-01-23 871539 868476 227197 223551 394183 398686 441642 436729 252716 251409 327100 334471 381693 382982 5709561 6116349 8417246 8205546 1574468 1604566 343462 304346 338985 340323 400037 384985 373570 374195 245937 249816 866458 832787 1807819 1778075 485083 483473 698707 704901 888007 862028 888288 894424 919844 928603 874950 975211 2557711 2681783 1485662 1268570 786045 765581 930338 934211 955540 955606 963729 975575 1119210 1112666 6348451 6621758 39.85 72.0 2
14:49:37 2024-01-23 876104 865090 227114 223585 391155 399408 439126 440245 252012 250469 328000 331827 378874 380643 5705485 6144816 8373867 8164380 1529721 1595401 342938 304559 339551 339809 400336 387339 371954 373029 246316 249395 884311 820935 1847099 1798175 486934 480300 701225 704048 885702 862028 889234 891112 911163 927560 878831 974404 2550362 2679594 1419069 1264271 782256 773236 937027 924198 946231 965848 970632 972833 1097456 1103290 6386478 6603012 39.85 72.0 2
14:49:38 2024-01-23 865577 869581 226845 223803 392508 396781 441439 436145 251242 251232 324235 332466 377745 381792 5712037 6142258 8510766 8197095 1547860 1603153 343427 303883 339551 338784 401506 387573 369862 371923 245593 249045 881234 833940 1824566 1783529 484048 477864 693973 698995 891494 866426 883131 889912 917204 930003 871601 970490 2542372 2678573 1520246 1262801 786182 769943 927732 926280 952519 960091 958104 969411 1105255 1108142 6376749 6603012 39.85 72.0 2
14:49:40 2024-01-23 880178 868273 226247 227273 391133 400336 440912 436797 250857 249928 326468 330972 378910 381486 5712037 6120820 8435950 8182793 1552286 1600012 342938 302888 339311 339773 396817 386475 371954 373029 245558 248241 865890 823288 1824507 1788955 484737 481127 699847 703863 881282 857748 891461 891001 909284 922236 876118 974404 2546516 2674179 1485662 1265543 776198 765038 931659 927598 940870 957524 964581 975800 1100454 1096571 6433792 6631412 39.85 72.0 2
14:49:41 2024-01-23 864589 866095 226282 223960 390269 394929 437857 438070 249778 249892 324595 330972 377981 381792 5730795 6190395 8485723 8197372 1542881 1602287 342938 302463 337927 336439 399207 386142 369537 373442 247159 249320 871941 827426 1836305 1785904 483360 479542 693936 698753 885702 861381 879570 886303 912909 924871 866394 964350 2538126 2683399 1455312 1258434 782256 765581 922439 922342 948033 957256 953017 966421 1100491 1106525 6348565 6612390 39.85 72.0 2
14:49:42 2024-01-23 874994 866396 225352 223337 387966 399431 439298 432971 250474 249331 324559 329981 378225 378285 5730795 6164517 8435950 8178614 1554475 1604198 342095 301861 337379 338606 396825 385161 369682 369740 246460 246713 878157 823288 1846055 1790768 483285 476232 694650 700521 876363 855868 886392 889912 903377 918469 871164 967301 2529684 2657152 1419069 1262839 773380 760064 927732 922070 938355 952020 960986 968721 1097604 1090242 6433344 6621836 39.85 72.0 2
14:49:43 2024-01-23 864638 866387 227592 222706 387966 394691 439293 436834 249674 249121 324523 330441 377715 378393 5740174 6227414 8497766 8206615 1542233 1599975 341865 302433 339311 334724 396529 387536 367534 369848 245072 247858 862972 825649 1834093 1784796 481303 477562 692006 695777 880464 857821 879570 882292 906678 919524 864479 958039 2539141 2683399 1437455 1255275 778912 764495 918460 918325 946268 953438 951623 960851 1096825 1099326 6367316 6612390 39.85 71.9 2
14:49:44 2024-01-23 876871 866355 224503 222710 387312 396394 439078 432863 249674 248316 323958 331161 378513 378201 5749012 6179298 8444645 8182603 1547297 1600012 341625 300980 336975 336204 394374 385927 369596 369812 245591 246505 876618 820349 1816890 1794042 481569 476375 693973 696944 873880 852823 882503 885592 898544 910619 870190 960883 2531594 2672282 1441524 1259244 770002 758915 922476 918325 937503 946592 955346 965043 1088384 1090635 6403481 6621769 39.85 71.9 2
14:49:45 2024-01-23 864585 868300 224499 221319 390531 396654 440443 433843 249571 248978 323359 331861 377873 381157 5756588 6185089 8538822 8230256 1545653 1600012 340869 299263 335442 334653 396853 382987 365331 369884 245072 245918 875080 830090 1815845 1778075 478505 475701 686037 691835 880767 855354 871283 877782 905760 918469 857863 954528 2520432 2652161 1439490 1255664 776693 758915 919607 917021 940202 946556 943685 958044 1097604 1094174 6355660 6640848 39.85 71.9 2
14:49:46 2024-01-23 876875 867152 225202 222181 386515 395811 436561 432863 249674 247586 323502 330232 376631 378422 5758931 6189078 8432608 8211445 1547297 1595294 339769 299228 333519 334724 393195 383837 368382 369220 243693 245746 873541 820935 1827136 1789987 480195 475364 691515 694335 870882 848601 880220 882954 895620 911309 865780 958077 2522160 2655269 1437455 1258348 768436 756361 921785 915719 931650 947306 955886 962451 1085587 1088095 6432333 6621611 39.85 71.9 2
14:49:47 2024-01-23 864622 866433 225801 221319 387580 394411 438416 430392 250729 248452 321508 331161 375752 377753 5744656 6170836 8529470 8215852 1546068 1595166 340318 298774 333483 333648 394374 381760 365074 369776 243693 245161 872002 830368 1797005 1771331 476103 475364 684062 691835 874531 848601 869391 878771 899822 911953 857591 954311 2520756 2655739 1464116 1264271 773943 751900 915816 918325 936685 941954 943492 962526 1089669 1088241 6405046 6641029 39.85 71.9 2
14:49:48 2024-01-23 872166 866360 228560 220255 387700 394691 436779 432558 248153 247969 321473 329911 376882 378422 5768310 6185161 8470799 8177838 1514476 1594160 339566 300302 332365 337208 392056 382680 363945 368664 243693 243657 877067 819763 1827588 1779551 475425 472277 688055 686729 867143 850375 874498 871177 898729 915760 860838 947621 2518293 2665112 1423059 1246799 770554 756361 913219 907132 936884 946923 942335 951562 1086841 1092875 6358221 6650394 39.85 71.9 2
14:49:50 2024-01-23 874642 866396 224411 220634 384382 394691 435439 429621 248119 246580 322223 329235 375489 376209 5758931 6201818 8473358 8206750 1545087 1595294 337486 301932 330357 332646 393784 380647 364236 366453 243693 242670 853303 825058 1805131 1776881 477312 471881 685664 692394 867106 844164 873257 878037 892116 905395 860302 954311 2522271 2644799 1535504 1255275 764510 753150 915816 910462 928050 937579 946073 954278 1076070 1082160 6440919 6640894 39.85 71.9 2
14:49:51 2024-01-23 869692 868264 223938 220251 385261 392463 436353 428995 248532 246372 320571 330232 373768 378459 5777751 6208630 8461480 8234610 1566959 1595166 338815 302831 333411 331613 392020 380393 367575 367858 242648 244539 876153 829208 1810885 1775114 475425 473468 682749 689765 870680 842965 866469 876978 897453 901497 852909 951558 2520432 2646519 1421175 1263739 768900 747619 910632 913122 931378 936641 936801 956360 1086841 1079021 6396170 6640781 39.85 71.9 2
14:49:52 2024-01-23 867156 865095 224253 219908 385635 392463 432985 430289 247362 246580 320014 328915 374030 376209 5768310 6212978 8514047 8185925 1525121 1595038 338637 297734 331216 333496 392353 378326 365758 367413 242343 242466 867974 818592 1803601 1785769 473064 471539 684241 684556 866502 848601 867741 867060 890624 909379 853515 941562 2513272 2649448 1435420 1244135 767799 754218 906989 903902 931650 937579 936340 947814 1081082 1080395 6358548 6649905 39.85 71.9 2
14:49:53 2024-01-23 875092 866396 223274 219570 382051 392463 432272 428672 247397 245761 320535 327747 373506 373903 5777689 6199298 8487586 8216047 1546694 1595401 334754 297518 329323 333658 395140 378362 364983 365282 243048 242094 876618 828019 1803084 1779735 474074 465930 680851 685236 864073 839381 866994 871214 888405 900289 852188 946008 2512998 2628079 1550725 1249919 760502 747582 911604 906473 922430 936641 944749 949041 1069807 1074422 6426557 6640527 39.85 71.9 2
14:49:54 2024-01-23 869419 866433 222542 219259 383268 390142 432917 428954 247397 245271 319530 328242 372388 377019 5811508 6251835 8519621 8225508 1552802 1595438 336671 297381 331323 332413 390541 376623 364725 365353 241224 242501 863653 827426 1795752 1769799 472392 468814 678888 683747 866528 838786 860108 868677 889737 897714 846165 944997 2511486 2637299 1415070 1259244 765157 745024 905127 907762 926405 930176 935006 950134 1078399 1069801 6424611 6659284 39.85 71.9 2
14:49:55 2024-01-23 864626 865095 223238 218507 385248 387587 433825 432614 248278 245131 322219 328136 371915 375420 5780675 6251046 8520118 8211445 1520407 1593028 336470 295632 329323 331623 390970 378398 363439 365317 240681 240646 879695 817424 1807240 1779735 470384 468706 680851 682615 860909 842366 862630 863917 885430 900826 848643 936980 2509347 2655739 1446204 1240594 763525 749810 902146 898317 926308 936641 930245 941492 1078127 1076015 6398450 6673528 39.85 71.9 2
14:49:56 2024-01-23 877146 867156 222645 219053 382246 387695 432596 428973 248278 244697 320014 326004 372662 377046 5787067 6215327 8426598 8206750 1542271 1590766 333643 297505 329359 331946 387948 378362 364725 362552 240734 241351 877715 816162 1815642 1788456 473400 467220 679850 682615 857923 839381 862630 866445 884322 897714 848643 938773 2503999 2637299 1421175 1238828 755608 747655 905225 894461 919817 936641 938233 940146 1072094 1075275 6460793 6659284 39.85 71.9 2
14:49:57 2024-01-23 878665 867650 222506 218262 382040 387804 433070 428954 247931 245368 322906 324272 372424 378459 5796169 6220469 8467321 8253367 1564384 1595020 334684 297041 329359 330942 390694 375758 363952 364187 239696 241351 860528 824467 1815634 1768815 470384 466987 674946 682615 862165 833343 857194 867060 882919 893419 843044 939516 2509347 2637299 1413035 1258863 763418 746362 903764 902986 922379 928753 932956 944066 1071359 1062778 6481178 6659284 39.85 71.9 2
14:49:58 2024-01-23 867207 866428 222506 217451 380915 386569 432163 427734 247237 244447 320889 325740 370096 376209 5787067 6278856 8507982 8206298 1537864 1593028 334145 295998 329092 330907 387948 377226 360848 363131 239121 240646 876153 816258 1810615 1780604 470384 465966 676968 678608 857960 837004 858416 860279 883639 898433 841588 932758 2499643 2652326 1421283 1243627 762328 746611 897643 894424 922430 929994 925661 936740 1077362 1069958 6421630 6658879 39.85 71.9 2
14:49:59 2024-01-23 873806 863841 222128 217156 379060 387804 431519 427769 246856 244320 321344 323297 370167 373903 5796446 6215327 8413007 8216129 1541747 1590766 333454 295368 330150 329907 387948 377226 360848 360871 239579 242127 863653 813828 1833336 1788955 471463 465936 677367 681098 856007 836080 858341 862728 877787 894687 844206 932907 2498277 2630165 1402363 1234783 751328 746081 902553 891743 914331 928565 933010 932912 1063783 1068445 6452209 6659284 39.85 71.9 2
14:50:01 2024-01-23 876174 866392 221120 216931 378948 387150 432163 427743 246892 243661 320399 322291 370131 376742 5797271 6197570 8449242 8253644 1553953 1593028 332445 295145 330383 327919 390970 375493 360560 360582 239244 242738 877256 827426 1810615 1776103 470571 463345 670596 679161 856706 829704 853432 862616 880400 888613 841847 935645 2502774 2609639 1413035 1246365 751848 738151 903839 897864 910623 919623 931645 938073 1059972 1062319 6442992 6663907 39.85 71.9 2
14:50:02 2024-01-23 865167 866433 221501 216078 378772 386569 432504 427405 245788 244276 319457 324237 369837 376172 5796446 6228651 8514520 8234758 1537207 1595038 333888 293832 330076 328272 391210 378011 358499 363939 238574 241617 877256 825360 1810333 1772118 468890 465241 669720 675310 857960 836080 850907 856624 882606 894687 832649 926730 2490762 2618859 1411000 1240594 755832 737944 895052 894683 917146 919587 922332 935336 1069672 1063027 6424154 6659007 39.85 71.9 2
14:50:03 2024-01-23 870649 865136 221244 215074 379024 387767 428919 427743 245753 244767 318446 323262 370131 372439 5811056 6222677 8486956 8225479 1522592 1592805 331906 295942 328177 327919 386970 378316 358067 360763 238611 240904 872495 818592 1830283 1788604 468979 462510 671658 675790 851153 830162 853432 856624 875115 890999 839423 927426 2490488 2624353 1442050 1231268 751002 738211 897361 886924 910623 927551 926045 927468 1060724 1065319 6417137 6659284 39.85 71.9 2
14:50:04 2024-01-23 876871 865784 220088 216078 378984 387767 428955 423993 246511 242913 318483 322326 370131 371614 5820734 6211617 8497766 8234912 1537864 1590766 332949 293420 326305 327919 387876 375608 359725 360871 238751 240024 868925 820935 1826346 1775277 465853 459800 669720 674631 848703 825393 853395 857840 871402 882848 839737 930217 2494727 2618859 1485662 1240594 748637 737925 897435 889513 909178 918832 923684 931510 1051597 1057819 6447598 6659284 39.85 71.9 2
14:50:05 2024-01-23 867820 865779 218686 215139 379024 386617 430614 423299 246230 242774 317367 323644 370033 372892 5810796 6258271 8561147 8241965 1534098 1586218 332445 292117 327981 326895 387912 375644 357277 360835 237206 240228 874082 825058 1813655 1770073 465450 459872 665866 671451 854280 830162 844122 851638 878776 889737 830203 923582 2483688 2615146 1402860 1235974 751848 734788 890200 892111 911915 915834 916969 932912 1061971 1057819 6414981 6679085 39.85 71.9 2
14:50:06 2024-01-23 869471 867161 219605 214936 378772 386117 428827 423813 245134 245332 315545 322291 368441 372364 5805825 6231523 8467893 8218180 1507779 1586218 329938 292945 324577 325945 385176 376213 356454 358629 237873 239484 863653 816162 1796016 1778075 464128 459404 669720 669440 846298 830162 848412 848620 868213 886965 834492 919335 2485454 2624353 1425245 1226022 749927 737921 889377 885463 910623 919515 918048 928888 1060199 1060655 6384829 6678889 39.85 71.9 2
14:50:07 2024-01-23 875750 864078 218686 215070 376492 384150 427689 424066 245340 246240 318301 321324 367856 369380 5814927 6222714 8461367 8225508 1537864 1586255 330634 291779 326450 326895 383179 373342 358103 359459 236508 239317 860528 815578 1839732 1776683 466113 459404 669720 675310 842636 822986 848412 852275 865040 882108 834785 923619 2490762 2618859 1402860 1238310 747782 739503 895820 882862 904287 922364 923324 925992 1053568 1054688 6460312 6673279 39.85 71.9 2
14:50:08 2024-01-23 870297 867156 219026 215139 377479 384433 429847 423957 244280 245786 317512 321324 367308 372738 5824582 6274803 8542496 8244245 1556128 1586255 331942 290555 326450 324929 384905 373342 358355 360291 235743 239856 854278 819763 1904004 1765050 464128 459872 664853 673395 848740 820942 841653 852915 872079 880460 827976 926031 2490317 2615236 1417129 1251257 750776 732972 890835 887981 905117 914418 918852 927394 1054418 1047925 6499258 6677765 39.85 71.9 2
14:50:09 2024-01-23 861396 863222 218686 214037 375480 383347 427049 423993 244210 243549 315545 321773 367955 369344 5815203 6294448 8514520 8206298 1520407 1586255 332445 290397 324469 325384 382570 373944 355918 360545 238084 238743 877256 811503 1800302 1770516 463469 462306 668131 670817 847877 825619 844568 847907 869604 883246 828640 918099 2483688 2628079 1447477 1234783 749927 735830 884336 885635 908996 915834 912925 923586 1057669 1051677 6433792 6669335 39.85 71.9 2
14:50:11 2024-01-23 874821 863922 218346 214369 374079 384978 427689 424029 243425 245822 315618 321319 366504 369380 5820152 6236065 8425100 8228737 1535668 1585983 329368 290555 324433 323917 380857 373944 356489 357014 237849 239165 877256 811503 1855936 1784265 465119 458714 666235 669863 842599 820625 845398 847417 864498 879620 831596 915511 2476424 2609639 1431666 1225431 742456 733835 887577 877851 902432 918460 914733 920695 1049826 1051677 6433344 6668663 39.85 71.9 2
14:50:12 2024-01-23 874577 865090 218123 213672 374067 384433 428936 420994 243391 242787 315545 320348 368733 371578 5827670 6247576 8461367 8253883 1562888 1592545 327631 292132 324361 324843 383036 372298 357887 356262 237009 239069 855037 820857 1799948 1770073 465082 456332 660552 669440 843793 818616 841937 848620 866497 874253 824120 920881 2476182 2589322 1451072 1240594 741397 728701 890835 885555 894512 910656 918048 923549 1045829 1044823 6442776 6668520 39.85 71.9 2
14:50:13 2024-01-23 864463 865927 218457 214424 374391 383347 428936 420035 243017 243535 314036 321319 367955 369308 5824582 6271954 8546259 8234912 1532106 1585750 328232 290295 324469 324879 383107 372452 356622 356405 237308 239414 854204 816258 1812594 1771331 461498 458714 661489 666064 845662 823276 837303 843583 866264 874276 821020 912881 2473937 2600419 1423359 1231268 746180 730254 882624 880556 904473 910656 910322 920811 1051504 1047889 6442776 6669297 39.85 71.9 2
14:50:14 2024-01-23 872167 864691 218276 214415 373194 384705 423939 421254 242644 240719 314257 320123 367955 368197 5834391 6275632 8436990 8225271 1513892 1589408 325906 289973 324422 324879 381998 373570 354862 355334 237009 237165 858966 816162 1809278 1779431 459791 456125 664346 664175 838293 823276 841616 839400 859650 879548 827276 908844 2473937 2609639 1421175 1218468 743517 729423 881370 876243 902432 910502 907617 916870 1045806 1051288 6386478 6678889 39.85 71.9 2
14:50:15 2024-01-23 873408 864700 216727 213523 373199 383347 425510 423420 243896 241514 314370 320951 367223 368009 5836904 6264159 8513547 8246650 1537864 1586021 326890 289532 320482 324879 382266 369384 355867 355334 237009 236397 863653 819485 1789047 1768815 460844 455480 660552 667011 838293 813808 842162 846142 857734 871786 822881 916903 2476182 2591199 1417075 1231268 738232 726636 883983 878734 894770 908050 910277 916780 1032678 1044009 6461641 6669209 39.85 71.9 2
14:50:16 2024-01-23 867133 867152 218557 214415 375038 381704 423759 420991 243591 241988 314918 321319 365750 368161 5842294 6285747 8600784 8244265 1529102 1586021 327349 289273 322432 324422 382874 369384 353861 355334 236231 236798 851153 820935 1818353 1766304 458778 456125 656714 663197 843104 819778 832370 839400 864681 874456 816120 908884 2464638 2591199 1415052 1229516 742033 726122 878245 880609 901261 901560 906436 920653 1050425 1045269 6441820 6669146 39.85 71.9 2
14:50:17 2024-01-23 868728 864548 216922 213210 375832 383237 423795 418785 241900 246132 312571 319756 367955 368679 5824306 6240462 8461367 8227588 1513892 1585748 326567 294233 321383 323965 382732 371583 353861 353206 236340 236067 874082 811503 1822361 1780330 460117 454790 659617 662220 834034 817999 839765 838805 854656 874253 825111 907588 2466909 2600419 1392685 1217814 738322 727711 882587 876316 897425 906588 909024 919804 1042174 1048154 6405046 6678042 39.85 71.9 2
14:50:18 2024-01-23 877158 864053 216748 214123 372974 383076 426338 419838 241900 241425 313046 317489 365785 368752 5833961 6253316 8485451 8256067 1553953 1586021 323877 288757 322169 321421 383274 369312 354361 354885 234679 236467 853450 820935 1785910 1766304 460725 454801 655126 666064 838293 811722 834220 842407 859599 864278 821086 912370 2475190 2585581 1410899 1238310 736213 724610 884615 879359 889637 901452 911397 919302 1035973 1036543 6518106 6677765 39.85 71.9 2
14:50:19 2024-01-23 864550 864700 216922 213823 372047 381042 426410 420035 241159 241894 312315 320383 365714 369344 5833961 6306438 8517321 8256042 1531127 1584894 326820 288757 322432 323701 381078 369420 354361 354268 234413 236432 866940 811503 1798654 1768815 458870 456125 658354 662447 842195 818672 830429 837289 860794 872873 815734 906078 2464364 2591199 1415052 1227610 742566 725570 876340 875621 894692 901524 903396 914261 1045484 1039079 6452411 6688462 39.85 71.9 2
14:50:20 2024-01-23 870655 864700 216922 213514 373224 382192 423497 418821 241124 241765 313804 317489 366557 369239 5842294 6272708 8454654 8229728 1516453 1583495 324365 293664 320446 322983 382156 369456 353861 355277 234535 235822 866147 811316 1828348 1782864 460185 450642 658391 661976 833808 813771 834850 835726 854276 871292 820946 907663 2462886 2598575 1417129 1217109 735085 726636 878245 869871 893502 901596 904352 908886 1036317 1042068 6417142 6668663 39.85 72.0 2
14:50:22 2024-01-23 875280 864704 216029 213224 373011 382192 423867 419542 241193 241051 311658 317489 365714 369202 5843340 6239977 8473358 8261987 1536471 1585712 324694 288577 322585 320602 382967 370183 353825 353775 234571 235563 858211 820349 1790080 1766304 459052 453389 654624 660236 834034 810571 832585 839400 855966 866373 813776 905308 2466909 2572760 1412976 1231268 733588 719481 880834 875000 885550 899644 906970 912923 1031591 1030070 6442776 6649889 39.85 72.0 2
14:50:23 2024-01-23 862626 864704 215963 212552 373229 378754 423831 417990 240755 241590 310642 318897 364327 367859 5833961 6269698 8555691 8253506 1532305 1585750 327210 288500 319890 321969 382732 367647 351015 355853 234355 234941 849591 820935 1808083 1765050 456263 450823 651384 657752 836512 811722 825578 832541 856542 865514 809390 902506 2455340 2581561 1436230 1227767 737181 718971 871478 875621 893502 892546 898265 912923 1040807 1034122 6428746 6678889 39.85 72.0 2
14:50:24 2024-01-23 862895 862097 214876 212547 373488 378754 419946 419245 240755 240268 310424 319415 363525 365598 5843878 6271160 8516323 8223678 1506588 1581483 323842 288757 320761 321719 378754 367131 350773 354384 234679 234182 870908 811503 1790410 1768542 454209 452214 655750 656351 829086 811722 832810 830180 850544 865550 815044 898236 2457637 2602246 1417129 1218468 736656 723994 869622 867023 893133 900817 895056 904935 1035253 1036507 6405827 6678042 39.85 72.0 2
14:50:25 2024-01-23 869677 864087 219264 212881 372176 378790 422093 414763 240986 239984 313433 317383 363929 365452 5848526 6222251 8510766 8239811 1534267 1581520 324453 288757 320761 320508 381616 366543 351835 351857 234349 234217 844903 819763 1788153 1766304 456124 448040 651384 658296 830263 805842 829848 834543 851038 861455 814108 902734 2461134 2572760 1436230 1229516 730975 718461 877076 870724 883042 897704 903028 909612 1026878 1026328 6461641 6663983 39.85 72.0 2
14:50:26 2024-01-23 864366 866546 214591 211781 373193 377437 423402 417219 240986 240360 312729 318932 363490 367041 5852732 6278550 8564014 8253658 1527683 1583768 323390 288049 318475 320544 381616 366801 350490 353848 233430 233856 859798 819763 1793652 1761296 454855 452103 650462 654955 833444 810571 823160 830180 855488 864188 805810 898199 2451575 2581980 1402592 1221943 734636 718461 869005 869871 888194 892510 895433 907558 1038974 1035197 6442073 6688011 39.85 71.9 2
14:50:27 2024-01-23 866843 863470 219314 211368 370074 378538 422093 419245 240352 241086 310891 316496 363419 365893 5843340 6268248 8449242 8234610 1523352 1581247 323997 287028 320307 319763 378826 367095 351551 351857 233054 233496 846466 806879 1812547 1778075 456151 449436 653270 656818 825647 807058 829258 830180 845602 861491 813836 899518 2451849 2581980 1408043 1216079 730953 723580 873301 865111 885334 900171 896980 902118 1029678 1035524 6452209 6687581 39.85 71.9 2
14:50:28 2024-01-23 873816 864695 216487 211741 368792 375847 421272 417400 239651 239357 312435 314278 362402 368679 5848544 6284588 8461367 8253731 1553953 1576962 322979 286517 320988 317809 378862 367566 350737 351254 232328 234019 847102 818592 1785255 1761296 456151 450110 647671 656399 829086 802502 823123 833289 848551 856046 809378 904595 2457666 2565225 1406930 1224106 728863 716243 873960 867023 879845 892474 898265 904786 1023844 1018287 6466449 6669018 39.85 72.0 2
14:50:29 2024-01-23 862626 864087 215496 211042 370047 375847 418768 414252 239651 239321 311257 317454 361318 365893 5843340 6284984 8551429 8244265 1527839 1583768 324911 286727 319854 318057 378934 367826 348590 351857 232241 233299 844903 816258 1798766 1761296 453242 449771 647671 654986 832843 808798 821040 827990 850398 861274 804751 896532 2449525 2572760 1400515 1224210 732018 714290 864663 867023 885550 891960 890438 904935 1033161 1029124 6433344 6678042 39.85 71.9 2
14:50:30 2024-01-23 869419 863470 219278 210855 368821 377581 421010 417400 238849 240304 311955 315032 362981 364823 5848268 6268613 8445302 8234610 1528432 1583495 321940 286190 319402 319020 376555 368610 349715 350759 232405 234652 856624 808411 1820258 1778633 454855 446644 650974 653122 821006 808202 826752 822931 843264 865798 811761 889035 2451849 2594846 1396755 1206577 729933 718461 864663 861465 886355 892546 890181 894102 1028890 1024120 6394175 6687420 39.85 71.9 2
14:50:32 2024-01-23 869677 862252 214401 211229 368826 376376 419820 414872 239984 238045 311293 315508 361353 362586 5852718 6249825 8510766 8253649 1532220 1584546 322202 286705 318101 318396 378718 366343 349009 350333 232875 234652 856624 818505 1803923 1761296 453680 447958 650974 657478 821043 799661 825615 832504 841402 854837 809427 899584 2455340 2587526 1400515 1221943 727856 716934 869005 859499 878859 891218 895075 900920 1021205 1024473 6471249 6677765 39.85 71.9 2
14:50:33 2024-01-23 864387 863878 213884 211007 369678 374159 421010 413669 239651 237692 310378 316975 361030 365634 5852732 6305069 8574556 8272642 1532220 1583493 323817 286110 318355 318021 378257 365934 347053 351249 231483 232027 856624 818592 1787270 1762059 451637 446790 645906 650183 826738 802502 818779 824754 845565 855790 802580 891678 2446041 2572760 1425628 1221943 729933 710652 862212 867023 884295 883533 888913 903610 1030230 1021355 6438390 6708462 39.85 71.9 2
14:50:34 2024-01-23 862895 862257 214393 210494 369934 375283 419227 414944 238884 238080 309647 316496 361030 360510 5849174 6285747 8534580 8234610 1507885 1581210 320776 285240 317385 317132 377886 366899 346495 349420 231768 231670 844903 810344 1805897 1768542 449647 447009 649083 648695 818717 804784 820789 820960 838952 856465 807005 887581 2444137 2593053 1400515 1210099 727856 716426 860376 857803 883834 892450 885084 895610 1027424 1018287 6405827 6669335 39.85 71.9 2
14:50:35 2024-01-23 870260 862252 214101 210525 367129 374159 417971 414619 241113 237063 310781 314787 360097 360330 5848526 6278228 8501414 8244265 1531122 1576999 322036 284773 315455 317132 375954 364828 347612 349702 231768 232026 855841 813549 1791620 1766304 452068 446474 647671 653755 816363 795561 820753 827791 836475 847487 804634 894331 2451849 2585691 1396361 1217109 725786 714326 865890 857803 875088 891189 890457 895610 1019461 1019944 6471073 6668753 39.85 71.9 2
14:50:36 2024-01-23 868782 863903 213706 211044 367538 375255 419747 414399 239279 236367 310232 314997 359162 364823 5870584 6308541 8576230 8263023 1534098 1581520 323014 284506 317421 316583 374302 363396 346495 350477 230081 231670 840216 817919 1801268 1752076 449831 448275 645448 653100 823415 793203 813914 827791 843899 847415 796692 893101 2448365 2563540 1406546 1227179 724706 710261 865890 861326 873229 883497 891302 897624 1018845 1019319 6499107 6669146 39.85 71.9 2
14:50:37 2024-01-23 863288 863475 214397 209187 366613 375291 421459 419207 237920 238010 309866 313646 359162 366598 5852718 6312093 8498644 8234887 1524069 1577035 322453 281742 318392 315664 373146 366489 347349 349666 228866 233007 853450 806879 1819771 1761296 447620 447958 645906 648492 823415 801092 811533 819796 843899 854837 794929 885019 2436742 2563540 1419267 1220798 726820 708556 860262 863881 879998 883898 882973 900315 1025990 1017912 6430889 6683712 39.85 71.9 2
14:50:38 2024-01-23 857932 861381 214056 209656 367574 374491 414998 414615 238119 237274 308738 315472 360585 360438 5828388 6349272 8514520 8206298 1504693 1576999 322202 282963 315455 316583 373741 364828 345489 350477 229936 232026 851153 806396 1785525 1761296 448620 447009 645906 645477 821080 800228 811533 818598 842668 854837 795616 884455 2438909 2569958 1417147 1221943 726781 708139 857900 863199 876293 882099 883788 898442 1022585 1015107 6443395 6674110 39.85 71.9 2
14:50:39 2024-01-23 859835 862248 213729 209407 367677 374231 414926 414288 238119 237073 309174 315543 358055 360366 5852718 6294261 8523845 8206750 1500966 1576999 319251 282999 314687 315188 373146 363396 345284 348648 229578 231665 860528 805521 1804903 1761296 446927 445456 645465 647572 818775 799506 811565 818691 838843 847415 794941 883898 2431534 2561583 1417147 1218468 725786 706039 857628 859631 876330 874195 879914 899068 1020944 1014389 6424387 6678042 39.85 71.9 2
14:50:40 2024-01-23 862895 861599 213051 208210 366605 375026 414890 412434 242253 236908 306640 313139 358591 360330 5857916 6258389 8477218 8225508 1509529 1575628 318286 283251 313916 314678 373146 364791 344416 345961 228936 232026 853450 807254 1813306 1772118 448228 441665 644039 645625 815289 798874 818593 816365 834694 852426 799026 879308 2436742 2583859 1421388 1212015 726545 710652 853048 850320 876367 883533 877057 890905 1022393 1016853 6424611 6708462 39.85 71.9 2
14:50:41 2024-01-23 871539 862239 212353 209006 363291 374231 414565 413342 238119 235777 308919 312163 358055 360438 5857916 6291293 8482710 8234887 1529102 1576749 319087 282755 313289 318551 375181 363363 347733 346898 228760 231991 851863 807832 1831569 1771331 449835 441881 645906 647572 815215 797802 816342 815016 834140 852956 802217 875998 2437359 2578319 1406745 1210122 722640 710261 854258 850996 876405 884414 878308 888852 1017981 1009931 6386765 6679003 39.85 71.9 2
14:50:43 2024-01-23 870297 862252 211715 208487 364347 373174 414854 409980 237920 236177 308447 312380 358591 358992 5853739 6241576 8495357 8253731 1528432 1578993 319428 281574 312885 315744 375181 360407 344864 347040 228866 230692 866147 811035 1830743 1765050 447596 441593 644953 647967 811284 792157 813914 818017 834731 846943 796092 883723 2435009 2569112 1421388 1203292 718019 709757 857328 850996 870031 883092 881166 888218 1012052 1015418 6428746 6669335 39.85 71.9 2
14:50:44 2024-01-23 874030 862257 211995 208175 363291 374231 418303 409908 242182 235812 306640 309860 358591 360474 5867288 6264069 8469430 8263023 1549384 1576962 317092 284380 315347 315070 371959 360443 345383 347719 228619 231991 854204 814994 1819286 1757058 446857 441435 638482 647572 810672 788722 815072 820960 829213 843289 796619 883686 2446041 2572760 1415027 1212617 718530 709989 857900 848583 867110 889753 882457 884912 1008777 1014389 6471073 6678042 39.85 71.9 2
14:50:45 2024-01-23 864968 862248 211693 208817 363255 369812 414926 412323 242692 234945 306604 315053 359535 364137 5876823 6310200 8485610 8265434 1546756 1580175 319051 280618 314939 315643 373629 360407 345454 345961 227379 231340 843927 811503 1795963 1758472 446927 441376 638043 645735 811823 788722 814106 818561 829800 838473 794331 884379 2436742 2570935 1386497 1212617 718019 706208 856683 848583 865881 880377 879840 886247 1007276 1009236 6452209 6664828 39.85 71.9 2
14:50:46 2024-01-23 863853 861628 211223 208248 366723 369560 414516 412469 239596 234876 308073 314610 358813 363396 5862097 6303033 8558900 8243141 1534098 1576749 319983 280413 313505 315224 373329 361690 345284 346447 227185 231340 837579 810923 1819971 1752786 448127 441412 636686 645735 811784 788722 811789 816171 829800 838473 796182 881101 2436742 2563540 1412906 1210061 716487 708249 856683 846105 865881 882099 879215 882987 1005851 1009236 6469586 6669146 39.85 71.9 2
14:50:47 2024-01-23 869313 862138 211468 208142 363116 369596 414854 409549 238424 235015 306604 312667 358849 360438 5870123 6302551 8516323 8251197 1546191 1576999 318052 279694 314424 314977 373065 360334 346261 344368 227026 231340 834405 813549 1792020 1755811 447489 438612 636686 645006 808377 786382 813526 816207 828493 837185 795616 879775 2438477 2563540 1408666 1203292 714790 708249 854863 845871 866495 883032 880210 883122 1010306 1012057 6441820 6678042 39.85 71.9 2
14:50:48 2024-01-23 871274 862257 211402 207673 363625 369776 414926 409262 238424 235602 306604 311968 358992 360438 5862097 6306438 8461367 8253644 1547297 1576925 317092 279799 314203 314534 373065 360370 345772 345794 227926 231078 847102 814994 1791175 1757058 445583 437486 636686 645277 805980 784087 811789 815179 827906 838473 793323 878868 2427072 2561722 1417147 1198244 716836 706541 852909 847756 867074 880450 876442 886433 1010415 1012166 6394976 6678189 39.85 71.9 2
14:50:49 2024-01-23 870840 862714 210813 206550 364139 373138 414162 410432 238212 235050 306784 312407 358992 358127 5852822 6226247 8464006 8244265 1536471 1576749 314925 279960 312517 313102 373065 359249 342857 345125 227891 228996 851153 810344 1775541 1757058 445943 438898 638518 644820 805980 786382 811098 809404 827320 846184 795374 874387 2429953 2574485 1408666 1204347 719403 706541 846275 843601 870849 874303 872695 882012 1014625 1007775 6424825 6683674 39.85 71.9 2
14:50:50 2024-01-23 872507 859782 210363 207816 363625 369812 411694 409908 238424 234256 306064 312187 358452 358163 5852451 6304398 8485451 8234610 1523673 1576475 317057 279694 309683 314977 372013 357880 342821 345550 226991 229905 847102 802071 1791715 1768542 445583 440305 640277 641756 807139 789730 809295 808241 825343 844336 792784 872591 2427443 2572760 1406546 1202607 718530 705172 845676 843601 869576 874974 868969 879743 1013186 1006317 6437894 6678042 39.85 71.9 2
14:50:51 2024-01-23 870260 859133 209973 206559 363112 369812 411079 410722 238424 234256 305598 311968 358728 359764 5836698 6313097 8479654 8216129 1524032 1574509 315845 279039 310118 314977 369884 357090 342821 345405 228713 229658 848490 804081 1788015 1769596 445583 440379 636649 640840 804885 788722 808218 805824 825563 845333 788653 870516 2423992 2572760 1398064 1205008 718019 702075 845077 845506 867110 875480 867732 878457 1011750 1007390 6447598 6679003 39.85 71.9 2
14:50:52 2024-01-23 869640 859133 210297 206334 360997 369444 412345 409908 237723 234058 305977 311023 357661 358667 5863131 6303688 8435950 8216129 1524032 1576424 317612 281217 314108 313400 369076 360680 344760 342735 228228 229016 847102 801775 1798023 1766304 444397 438987 636198 638325 802640 788722 806422 807093 825563 838473 786314 870479 2420547 2563540 1404425 1205008 716323 701041 846275 844870 864654 873009 870209 882749 1008777 1003123 6436092 6678042 39.85 71.9 2
14:50:54 2024-01-23 864622 857858 210809 205847 360997 369776 412309 409585 236258 234653 304667 310552 357912 358163 5852718 6276804 8423637 8239625 1517426 1576424 315536 281326 310589 313031 369884 359285 342821 342627 228228 228766 850276 805521 1781728 1757219 442257 438823 636686 638325 804840 784087 802463 804684 827421 838437 782955 870180 2418144 2545100 1402305 1212617 715978 697040 846275 848583 864004 865469 868263 883653 1005405 997253 6433792 6669335 39.85 71.9 2
14:50:55 2024-01-23 858420 860559 210155 205804 364134 368297 411044 410467 237024 234291 303704 311407 356265 358962 5862097 6334528 8531272 8233742 1499896 1575623 316800 279039 309612 313579 369256 359839 341641 343370 227745 228836 850276 802071 1782985 1755967 443058 439113 636686 638325 809523 786419 800182 807039 826734 837840 784140 874349 2423992 2545100 1410661 1220204 713261 699055 848717 846105 857890 868599 871931 880405 1002520 997289 6527449 6660002 39.85 71.9 2
14:50:56 2024-01-23 862890 862252 210297 205813 361033 367485 413543 410722 236423 234771 305059 311246 356587 360294 5867391 6314816 8522116 8255765 1521501 1575355 315183 283971 311279 311171 369920 358167 340752 342843 225973 228481 843927 813828 1769715 1742856 441141 437772 633049 640012 807232 780426 801321 807039 824942 834297 786370 873728 2420547 2548221 1402305 1209169 711229 701041 848680 839363 857890 873009 871893 876298 996709 999440 6471073 6668663 39.85 71.8 2
14:50:57 2024-01-23 864468 864090 208773 206278 362858 367924 413915 408226 237582 233756 303561 312300 358171 359982 5853444 6321448 8560774 8244265 1517485 1576749 315645 279743 309648 311643 372271 358639 340202 344783 226942 228446 843927 808720 1808216 1746571 443261 437665 631259 639107 804922 781841 802463 808793 818909 830901 784092 871866 2428093 2554320 1402305 1197793 708700 701041 848078 836948 855460 874243 870618 871796 993856 1003123 6472714 6678578 39.85 71.8 2
14:50:58 2024-01-23 874656 862138 209798 205706 360527 369184 412961 408335 236623 234801 304024 308310 356837 358956 5867391 6276258 8461367 8253747 1537864 1572274 315008 279743 309683 310228 369884 358639 340752 341771 226008 227033 848094 808991 1776500 1752076 441803 437583 633983 639233 800329 780733 802463 802520 819353 836066 786370 863821 2414706 2558090 1406546 1198128 712244 700047 839460 837579 862742 873756 863166 874392 1005368 1002487 6440101 6678042 39.85 71.8 2
14:50:59 2024-01-23 870297 861599 210760 205813 360381 367485 410704 408985 236483 232135 303668 309612 355480 357873 5828388 6307929 8482710 8223958 1524069 1574509 313254 279546 310726 312153 367004 357371 341785 342843 226942 227773 830841 800925 1820475 1766304 443058 434990 632153 634675 798064 784062 802463 803519 820720 834297 779150 865088 2410773 2536912 1400185 1205951 711980 695763 839460 844146 862166 866255 864549 879997 1003979 996823 6431171 6660002 39.85 71.8 2
14:51:00 2024-01-23 858495 857307 208978 205165 363103 368038 410704 409274 236058 233372 303721 311968 355730 357293 5862097 6287158 8495869 8216129 1499858 1571158 314685 279743 311166 311171 368700 359148 338699 342843 225666 227033 841778 801497 1772360 1752076 440054 438823 634882 635613 804922 782950 793130 802520 825717 836397 781482 867517 2415714 2541057 1391703 1216079 713261 694959 843680 841750 856674 866364 868225 876885 998121 991092 6480557 6668663 39.85 71.8 2
14:51:01 2024-01-23 855259 859307 208630 204528 360376 364663 410704 408967 235495 233338 302781 311531 354130 357910 5840858 6330482 8523393 8206298 1503897 1574509 315148 278029 310945 311171 366453 357878 340201 342843 225666 227773 846142 804369 1795236 1751541 439161 436983 628923 634471 804213 778809 797674 808241 824544 828628 779299 871791 2418144 2523078 1410786 1205867 705391 691907 845676 841436 850517 867018 868969 874354 989703 993970 6442992 6650516 39.85 71.8 2
14:51:02 2024-01-23 857927 861032 208305 208601 360997 365282 411868 405287 235529 233500 301825 309294 354414 358360 5862097 6289664 8527394 8234887 1516338 1572274 315675 278065 310945 308354 368736 358622 338735 342278 225558 227140 840753 811316 1756163 1739182 438801 437783 630145 636368 802459 774842 797193 804802 816395 829286 784103 869523 2420547 2552508 1404690 1201580 705895 697076 843081 833687 850936 865505 867732 870148 990478 996118 6471249 6678042 39.85 71.8 2
14:51:03 2024-01-23 862621 859169 207651 205169 359296 364151 411868 405966 235529 236794 302497 309612 353599 358962 5845061 6312431 8548174 8243141 1523371 1574937 315717 277814 310141 309581 367449 355314 338521 342627 225240 226858 834405 808131 1766506 1750297 440516 436461 627466 636243 798028 776494 800182 804802 814013 826398 782955 867012 2420547 2545100 1398064 1194083 703882 696473 841884 831767 852325 865505 862658 867634 992514 996823 6421749 6659284 39.85 71.8 2
14:51:05 2024-01-23 872172 859814 207647 208596 359584 367485 411868 404680 235529 232135 305109 308711 354698 357873 5871539 6276533 8476150 8253777 1523352 1576424 312664 279169 309739 308319 368146 356829 338735 341243 225666 226017 854278 805521 1778302 1753467 440054 435352 631259 636064 795698 775044 798970 796706 813977 829496 780664 858341 2410773 2555562 1410661 1196521 709205 697076 836218 834469 857890 864183 858406 870689 1001100 996823 6445038 6678042 39.85 71.8 2
14:51:06 2024-01-23 867783 859778 207686 208632 357676 365246 410704 408371 235131 232066 302745 307743 354414 358417 5853440 6311163 8447989 8225508 1518999 1572274 314529 277921 309775 308354 363202 356829 339724 340224 225400 225945 840753 797501 1788997 1760807 439366 432858 627553 629088 793420 778966 793130 796706 817553 828220 774920 860178 2405421 2526660 1393824 1199871 707188 690840 834712 839363 855460 856492 858179 871833 993856 990356 6424387 6678042 39.85 71.8 2
14:51:07 2024-01-23 863405 857312 208305 204791 358215 366088 410124 405930 234442 234801 304479 309538 354414 357184 5876823 6298825 8441294 8206298 1497992 1571158 313098 278065 308865 308354 365389 356829 336355 340775 225348 225561 850276 798640 1778953 1750297 436502 436249 629402 630424 800329 778415 790846 797908 818712 828737 774920 860034 2411275 2535880 1412827 1212617 707921 691821 838270 836319 851121 856528 860099 869285 992659 986983 6499489 6668663 39.85 71.8 2
14:51:08 2024-01-23 854837 860108 208061 205944 358207 365042 409108 405858 234992 234141 303869 308535 352364 357293 5862210 6342793 8514520 8206750 1491587 1567742 313831 277212 306550 308319 365353 355456 336084 341771 225348 225630 840753 799781 1778955 1750297 437553 436312 627466 629051 800329 777277 792009 797908 816395 827567 776116 861943 2410773 2532285 1401998 1212342 703882 691331 839497 836355 847845 856456 862658 869248 987567 982593 6517115 6678578 39.85 71.8 2
14:51:09 2024-01-23 860945 860108 208161 204926 358431 366149 411285 405966 234046 234636 302678 308389 353303 358962 5872470 6349511 8495357 8225508 1513583 1571158 314015 275482 310286 307817 363676 356540 336627 339710 224873 225945 837579 806879 1764553 1742856 436931 432795 623881 629051 795698 774292 790883 801382 816395 820216 772183 864473 2403905 2517440 1393824 1203292 699879 688884 839497 835455 847845 860822 865091 870073 984022 987608 6440101 6659284 39.85 71.8 2
14:51:10 2024-01-23 856711 859631 206395 208196 358755 365115 409545 402689 234804 236497 304507 308746 352505 356536 5863131 6289626 8538935 8225508 1515394 1567815 313098 276328 308597 306458 366524 355712 335308 339710 224398 225352 849367 808720 1810751 1738566 436931 432867 625689 632806 795698 770423 793138 799076 810994 820446 776572 861294 2411275 2538811 1391703 1201677 703882 694281 839188 827607 846676 862518 863316 865710 986265 982629 6449966 6659713 39.85 71.8 2
14:51:11 2024-01-23 870660 859814 207009 204639 355494 365115 410704 403471 234046 236497 304158 305604 352540 358708 5862097 6289560 8449280 8234887 1542881 1567815 312184 276134 309812 306423 364841 354635 338426 337358 225241 224898 834405 809187 1784907 1742856 436310 429474 625245 630943 790015 772647 793138 793300 810483 827348 777491 855740 2406389 2551610 1356903 1194824 706904 691602 830277 830143 853002 856420 852099 865092 993118 989657 6433573 6663907 39.85 71.8 2
14:51:12 2024-01-23 867783 858566 206356 204926 356029 365631 405948 406183 234571 232827 302574 306778 352505 354667 5871476 6307847 8429939 8218180 1509970 1567742 312148 276328 306622 308987 363202 356252 337371 337358 225031 224898 840753 802071 1769758 1750297 435072 433048 627429 628931 795397 774842 786909 793227 813218 825453 771337 858341 2403905 2524414 1410661 1211754 705618 689372 834712 834169 847467 856037 858406 867634 986134 982038 6480594 6659284 39.85 71.8 2
14:51:13 2024-01-23 857360 857280 206390 204352 356525 364084 407955 405287 233326 236461 300873 306813 350433 357620 5862097 6348338 8492062 8197372 1506747 1567779 314051 274604 306586 307387 362333 353272 336355 338401 223725 226121 840232 802071 1775845 1748481 436310 432678 623808 627185 796808 771516 787368 797307 815284 817994 767582 860034 2402002 2513871 1403365 1201305 697889 685854 837082 832504 841338 854828 860243 866362 979848 982038 6426276 6649905 39.85 71.8 2
14:51:14 2024-01-23 856711 858562 205688 204361 357711 364588 405984 400995 234081 232827 301079 307743 353997 355707 5862135 6294149 8523845 8225508 1514039 1570452 313943 275426 306406 306318 366082 354203 337157 338508 223832 224760 834405 808139 1804078 1737331 436310 432507 623439 629051 793420 769841 791446 797820 807227 818602 774920 857082 2402080 2528299 1393824 1184641 697889 689372 833822 828378 846266 856492 855891 861261 984169 987957 6395897 6649790 39.85 71.8 2
14:51:15 2024-01-23 870037 859782 206326 204209 355494 365890 409255 401067 233883 232827 300970 305853 352012 355168 5871476 6250068 8423637 8234950 1518962 1567402 309577 276185 306261 305464 364293 351501 334605 339574 224183 223253 841192 802071 1786256 1749120 436310 429509 624582 629974 788896 772099 791446 788741 808320 820518 770355 850788 2390062 2535880 1356903 1192379 701877 687909 830277 828966 847467 856037 848440 861911 987640 984122 6414735 6650243 39.85 71.8 2
14:51:17 2024-01-23 863405 856033 207810 203784 354392 365115 405948 404039 232540 232827 302152 304683 351449 354594 5871476 6291894 8462168 8206298 1497992 1567062 310082 275869 305974 305961 362622 353807 336681 336342 223976 223477 835529 797189 1764355 1746571 433223 432435 625245 627296 792821 772647 783813 792176 809277 816844 767318 857730 2396951 2517440 1399833 1202435 699381 683879 834712 830143 841875 847586 857795 864955 979884 979159 6493298 6650205 39.85 71.8 2
14:51:18 2024-01-23 857323 857826 206330 203214 355205 364084 408930 403152 232609 232827 300751 306533 352006 357580 5877847 6339057 8489664 8225508 1513892 1565250 310411 274219 306586 309438 362079 353598 336444 336613 223432 223477 834405 806879 1773841 1733009 432315 429509 618499 627296 792258 765622 783317 793300 807227 817321 770355 857082 2402002 2532285 1356903 1193229 697889 689372 833822 823258 839487 855817 856342 857087 977770 983463 6452411 6645416 39.85 71.8 2
14:51:19 2024-01-23 864256 860381 207814 204148 355478 360763 408136 403740 232506 232102 302972 304791 352006 355561 5874777 6307770 8447989 8246650 1537864 1566683 310153 273729 306442 304508 362841 351429 335578 334521 223976 223477 832818 806676 1794138 1744738 434763 428777 622117 627296 784200 765855 787368 787644 802488 820410 770318 848374 2389987 2542725 1401998 1190567 702602 687909 825735 824060 846266 854828 849081 860758 987567 982002 6441003 6688576 39.85 71.8 2
14:51:20 2024-01-23 865836 857333 206222 202972 355514 363866 405804 403435 231860 232174 302152 305993 351133 353485 5862507 6291293 8401903 8194236 1490702 1562755 310368 274568 304506 305216 364011 351357 333807 336542 222855 222754 830841 796048 1775759 1747812 433531 430114 623439 623638 791136 770116 783813 789859 809519 811505 764504 854535 2393429 2506106 1381102 1196091 694504 682601 832638 828929 838260 847442 857566 863067 978907 978393 6450799 6659516 39.85 71.8 2
14:51:21 2024-01-23 856054 857011 207522 202928 354872 360510 405876 401606 232540 232755 300054 307001 349316 351460 5862097 6303688 8507982 8254307 1514781 1565250 310188 273765 304577 305989 364859 351393 333807 336071 222195 223253 831231 806676 1797206 1733636 432609 428843 618462 627296 790304 765622 783873 792176 800150 811432 769191 850751 2399546 2523078 1382427 1187113 696490 688446 830203 820849 840968 855928 851392 856318 979792 983246 6407593 6650281 39.85 71.8 2
14:51:22 2024-01-23 869387 857863 209749 203140 355675 364084 405840 401606 232540 231939 300763 305097 350083 351460 5862097 6236028 8425025 8210829 1514664 1565250 308349 274568 304566 305737 362587 350826 335732 334591 222195 222067 832818 799197 1780520 1750297 433838 429687 622557 627024 784163 768098 786176 786310 804872 819365 767865 849332 2392866 2513239 1412827 1191417 698483 682601 825698 827718 843798 847406 848185 859354 984095 978539 6423911 6650130 39.85 71.8 2
14:51:23 2024-01-23 860871 856638 209897 202181 353294 364048 404590 400397 231860 232827 299707 303730 349839 351388 5853644 6295770 8420594 8182793 1490702 1563028 308349 274148 303777 306636 362948 351073 333807 335565 222230 222719 842340 796048 1768457 1742856 432609 428835 622728 624701 790878 769947 783738 790794 808835 813977 763941 855091 2389848 2498728 1406330 1199083 694504 682117 832819 825302 836479 849934 852742 860796 974247 975738 6423911 6631111 39.85 71.8 2
14:51:24 2024-01-23 855445 857271 209713 202294 353816 360799 405912 401606 232182 232563 297302 304895 348793 353485 5862097 6295184 8479966 8206750 1509567 1563028 308349 272893 305508 305129 362948 351393 333807 334521 222628 224810 829644 806676 1764155 1732347 430481 429991 617333 623455 788631 762337 782623 787478 800150 810789 767656 851177 2397840 2517182 1410661 1189688 693513 685063 829063 818561 835850 852381 851504 850756 973557 978539 6442776 6650012 39.85 71.7 2
14:51:25 2024-01-23 862885 855996 209642 202794 354047 360147 405804 401387 231826 230768 301261 303907 348272 354557 5862097 6280585 8439285 8239662 1536623 1565565 309940 272646 306264 305522 362767 350189 336645 336430 221706 225004 830017 806676 1805249 1741008 432266 426324 616495 625146 781942 761182 783255 785961 800325 818602 765700 841505 2376286 2534081 1356903 1183798 698609 683323 820438 819759 843072 847514 842152 850756 981347 978539 6412421 6659284 39.85 71.7 2
14:51:26 2024-01-23 865874 855506 206098 202440 352055 360726 406165 401067 231826 230732 300763 303027 351016 351388 5871476 6276235 8382951 8194288 1510911 1566824 307707 272717 304455 305415 360690 351321 333807 333830 221848 223584 839166 799781 1759633 1747539 428731 427264 619564 618112 783607 765622 776511 783524 804872 811468 760073 846527 2390247 2508446 1397667 1199536 696897 680667 824562 823258 837072 846934 846592 857050 977745 964602 6480668 6650130 39.85 71.7 2
14:51:27 2024-01-23 854837 855506 206357 202118 354543 359375 403417 400397 231630 231416 297698 303519 349706 351496 5862097 6365965 8503055 8187750 1509392 1564138 309214 273804 304434 305773 360244 350543 333807 336466 221253 224687 835316 801497 1769373 1738566 430970 427868 614713 619833 784163 760105 776930 788704 802488 808814 758961 847770 2390247 2499000 1398438 1191419 690554 681633 825508 820923 834667 844950 847873 853214 971454 975738 6421630 6640527 39.85 71.7 2
14:51:29 2024-01-23 858001 855987 205475 202759 354047 359351 403382 401039 231826 229302 300096 304638 349814 354961 5872624 6296327 8439285 8224343 1534098 1565565 309471 271231 305469 305129 360907 348959 333843 335754 221121 222719 820320 804369 1775137 1739801 431312 423854 614713 621765 779103 758456 783813 784080 799191 811468 765121 844078 2383457 2526660 1410661 1181273 695496 681804 819856 816134 841277 847442 839756 851444 979644 975775 6412540 6649905 39.85 71.7 2
14:51:30 2024-01-23 865204 855506 205484 202285 351803 360474 405014 403564 231688 230197 299945 305205 350486 351244 5853402 6282488 8359023 8178614 1509567 1566363 307132 272025 304713 303950 359748 350297 333843 333830 221502 224071 831231 796364 1762371 1750297 430970 423854 617370 618076 779692 762372 778662 781822 802525 811468 757966 840907 2381060 2508220 1401998 1193967 695496 677744 820785 823258 837072 843353 841607 853614 976359 969398 6431171 6660002 39.85 71.7 2
14:51:31 2024-01-23 851088 856725 205706 201519 351902 357839 404727 402175 231079 230697 297662 303027 349010 353514 5871476 6363445 8510752 8206298 1509567 1565250 307848 271800 304292 303204 360871 350261 333337 333830 220576 223741 829644 804369 1765770 1728092 428089 427566 614278 619935 784163 756402 776967 786037 797458 809386 763421 847770 2383124 2517440 1378982 1184641 690554 682841 825735 813753 832629 847442 847836 848983 971168 976253 6451306 6650281 39.85 71.7 2
14:51:32 2024-01-23 865083 855992 205489 201163 351947 359352 404447 400190 231114 230535 297374 304527 349921 351496 5862097 6302152 8435950 8225508 1536250 1563028 307097 270971 304603 303311 360835 348152 333807 333564 220123 223114 839692 804369 1763904 1738566 428731 423710 614278 619935 777184 756205 778942 780715 795730 811396 762303 838458 2379255 2526660 1404164 1180433 695992 682454 818169 816254 839414 848096 838100 848834 977708 975597 6421744 6664161 39.85 71.7 2
14:51:33 2024-01-23 864979 854900 205191 201524 351983 359098 402177 401606 230725 229981 297338 301206 349537 350010 5836698 6289963 8389190 8190020 1509567 1562755 306384 271231 301772 303275 358089 348714 333807 333595 220158 223114 828057 792638 1774860 1750024 430019 423782 614750 615820 777184 760948 774690 778396 800150 810789 755907 839899 2382637 2509669 1374741 1194824 694504 676256 818789 820776 837072 838392 841552 853251 976124 969398 6410402 6659284 39.85 71.7 2
14:51:34 2024-01-23 853016 854900 205340 201163 354793 359051 402726 400473 230885 230535 297554 304189 349010 349200 5857916 6303281 8461367 8169236 1487338 1558559 307382 271196 303041 304878 359424 348152 331323 335754 219214 222801 824883 792638 1763602 1738566 428052 427566 613843 617637 783052 760712 776548 783896 802599 802275 755760 845739 2385201 2485422 1412827 1188022 686634 674214 824525 817328 829642 838537 844113 851331 964376 969398 6409895 6650394 39.85 71.7 2
14:51:35 2024-01-23 853617 854787 204868 200192 352055 357479 402106 396952 230405 230535 296645 302771 349046 350256 5862097 6295151 8477218 8209081 1509567 1561918 306419 270404 303630 301753 360835 349240 331825 333830 219745 222801 827462 804659 1751865 1729183 428865 426179 614204 621597 782978 757421 777806 782821 793194 802455 761223 841542 2404700 2508220 1406330 1175316 688558 680185 819856 813434 832037 845738 842152 846495 968304 972911 6394018 6640527 39.85 71.7 2
14:51:36 2024-01-23 867112 855506 204904 200576 351947 359676 402142 397025 230370 229267 296443 302996 350029 350010 5862097 6249369 8406970 8200423 1509567 1563028 305956 271196 300879 302955 360546 349553 332041 333685 219982 223071 834855 792234 1763540 1752219 430702 423746 614713 615820 774980 759986 777806 778360 799191 810530 754264 836447 2371650 2499000 1401998 1184641 690554 672713 816189 818598 834630 839016 834878 850756 973594 966622 6384862 6621648 39.85 71.7 2
14:51:37 2024-01-23 853016 854900 204877 200537 352046 357443 401588 400473 230370 229337 296681 303484 347960 350302 5852718 6314975 8461367 8177838 1500135 1562643 308173 270730 302373 302990 357372 350196 331377 333414 219581 222801 834855 797501 1768450 1733636 427950 423746 610270 614507 779396 755804 773385 783808 798060 800054 755944 842124 2380949 2489780 1381824 1184641 686634 676712 818694 814011 829054 838464 839756 846495 964413 966622 6412421 6640527 39.85 71.7 2
14:51:38 2024-01-23 857697 854294 203581 201167 351983 355833 400978 397025 231045 227848 297099 302080 346878 350256 5845061 6293561 8510060 8214788 1532380 1562991 306349 274492 300820 301859 358378 349415 332832 331960 219438 222453 824883 802927 1785770 1733636 428255 421187 611170 618076 772748 755330 774690 774990 791096 809386 756744 833553 2373911 2523078 1399833 1177831 692015 678741 811837 811703 834667 843317 833345 844016 974247 969398 6412535 6649905 39.85 71.7 2
14:51:40 2024-01-23 865079 854904 204581 200541 349863 357192 400625 400756 229664 228556 297345 302643 347995 349200 5872338 6297653 8382154 8168352 1494973 1558559 306451 270369 301554 301928 358089 347140 330554 332585 219438 221674 839166 792638 1753654 1738566 426129 423854 614713 616325 779140 760105 769980 777259 796894 802419 754264 838847 2377564 2497228 1382507 1192217 687612 672238 820475 816134 827292 836947 839183 848983 965097 963140 6480506 6631111 39.85 71.7 2
14:51:41 2024-01-23 855445 854148 205196 199878 351699 358745 402177 399617 231875 230055 296394 303494 347817 351280 5857958 6311556 8485723 8206788 1509567 1558596 305494 269546 301804 300908 360291 347104 330554 333324 219061 222297 824883 804369 1747426 1724416 427038 423854 611207 618076 780563 754259 774487 779573 788720 800054 756780 842124 2376323 2508220 1343664 1176992 685125 678741 819275 809404 828782 844544 839756 840912 965781 968419 6414479 6631524 39.85 71.7 2
14:51:42 2024-01-23 867825 857254 203984 200083 349397 357336 402636 396772 230234 229126 296847 301724 347924 350822 5857729 6267096 8411249 8208566 1519113 1558522 305590 269581 299908 300133 359495 348463 330786 332819 218720 221173 832818 795768 1776904 1742856 428255 422482 613843 618076 773845 756776 774616 774860 791096 802261 753159 833516 2369963 2490285 1399833 1181273 688101 673381 811837 815600 832037 836648 832397 848983 968598 964539 6393866 6640848 39.85 71.7 2
14:51:43 2024-01-23 855980 852975 203409 199596 351938 357443 400737 396952 231875 228985 294766 303068 347995 349769 5862097 6287158 8470628 8159857 1481975 1555991 304573 274492 300563 302319 356512 348216 329822 333830 217327 222141 829413 792638 1786563 1733636 427038 423782 610721 612190 778001 754654 770017 778984 795561 800296 753240 838421 2374190 2486250 1406546 1183798 683173 673381 815883 811663 828041 838834 839365 845704 961428 964344 6403077 6631148 39.85 71.7 2
14:51:44 2024-01-23 858225 855380 202915 199870 349827 356755 401369 396772 229698 227425 295596 303281 346391 348673 5862097 6303089 8495869 8197372 1510345 1558559 305246 270513 301810 300487 357550 346596 329288 332819 217362 221830 830017 799781 1759676 1733009 428255 423241 608163 614507 772748 749888 773518 775026 788756 801217 754264 832296 2368278 2508935 1361057 1172659 687084 676256 811800 809355 830194 841393 832726 842311 967152 963857 6354841 6631362 39.85 71.7 2
14:51:45 2024-01-23 862789 854294 202941 199878 349300 355833 399853 396322 229698 227848 295704 302431 346913 348495 5852718 6276198 8365015 8169236 1510345 1558522 306020 270730 301706 301436 355121 347441 330786 330308 218897 221483 824883 791506 1759749 1742856 427038 419932 610288 610856 770561 753580 769396 773580 796766 807117 751407 835114 2375028 2500410 1410523 1193118 689051 672713 814145 811703 828041 837831 834841 844016 965781 959236 6443198 6612165 39.85 71.7 2
14:51:46 2024-01-23 850595 853277 203581 199288 349541 355747 401021 397025 229278 228521 295496 302219 345835 348673 5848544 6324248 8461289 8153622 1483105 1558522 305494 270730 300745 300594 355940 347687 329253 331547 218344 222141 835788 796364 1770665 1733636 427038 423842 608989 613633 774943 751254 768428 779276 793379 800187 753771 835964 2372498 2496053 1397667 1182955 686103 671764 815883 808610 823055 835962 838286 842092 957392 955588 6403229 6621694 39.85 71.7 2
14:51:47 2024-01-23 859567 854285 202950 199870 347724 355999 401588 395728 229278 227107 295596 301689 345593 348673 5853463 6293561 8473358 8187993 1511081 1558559 304573 269968 301170 299576 356190 345544 329537 331023 219112 221200 833677 801200 1750435 1734241 427646 422043 607966 613852 769942 749851 773385 774860 789749 802491 754121 830090 2368278 2515655 1397667 1175173 686634 673737 808354 805824 830231 837212 829249 839658 966508 963821 6375648 6621694 39.85 71.7 2
14:51:48 2024-01-23 862174 853089 202950 198937 347408 355228 400454 396988 228926 227848 295740 300845 346634 350638 5844374 6277534 8357610 8169236 1485650 1557773 304837 270585 300666 301647 356333 349144 327622 331131 217865 220308 826470 790610 1774491 1733636 425524 422482 611626 612325 772417 754259 768886 774860 790501 798039 753108 837228 2370813 2475287 1382507 1186055 681229 669573 816463 811703 820428 829487 837331 842743 956587 957543 6431391 6626419 39.85 71.7 2
14:51:49 2024-01-23 852400 854299 202773 198043 349863 355999 400454 393329 228926 228361 293939 301795 346372 349805 5857916 6291293 8508529 8206412 1516363 1561532 306775 270204 301024 299505 356177 345581 330554 329773 219733 220997 823567 800248 1753496 1733636 426431 420552 605582 614144 766065 746604 769396 772665 786588 801818 756606 827930 2364912 2500991 1412736 1174479 686634 671764 807209 805824 827879 836648 828069 839658 968525 963140 6396170 6640894 39.85 71.7 2
14:51:50 2024-01-23 863405 853089 202773 198937 347461 356503 399889 396952 233299 227142 295253 300722 345871 349521 5848544 6290542 8382269 8161065 1482171 1558204 304373 270730 299328 299294 355121 346632 328018 331704 217292 220106 836467 790098 1780694 1733636 424619 421852 609026 610587 774980 752088 765470 773762 788793 793247 747261 834813 2368278 2471340 1414949 1182955 680259 667643 815303 811703 819266 829451 836698 840912 953843 956830 6394175 6617046 39.85 71.7 2
14:51:52 2024-01-23 851551 854294 202308 198720 349300 355999 400454 392190 228926 227813 293618 302394 345587 349548 5857958 6282462 8495869 8187993 1501756 1558522 304302 269968 301280 299540 357299 345581 327305 331077 216955 220484 818534 797501 1766059 1732406 426735 419932 607301 610892 769434 747182 772285 774860 788333 799731 749856 829146 2363232 2504664 1378982 1171140 683660 672427 807153 802301 827292 836648 828032 837196 964142 955588 6331038 6621493 39.85 71.7 2
14:51:53 2024-01-23 862174 853085 202333 199010 347403 356609 396646 396214 230901 227268 295109 300668 345138 348065 5857916 6278016 8365401 8167950 1490627 1553744 303911 270348 299751 300370 355370 347687 325756 329738 217292 219965 832818 790376 1753496 1734241 424017 420523 609026 611455 772748 752051 765162 772081 790010 793369 743611 834109 2369963 2471340 1386839 1182955 680259 666590 814145 809367 818685 829379 834210 839866 952383 954694 6383082 6621693 39.85 71.7 2
14:51:54 2024-01-23 855780 854221 201467 197866 347545 355350 400236 393703 229437 227072 293832 302183 343726 348595 5851687 6292747 8461480 8190297 1520332 1558204 306020 268912 300211 298563 355085 342523 329253 327750 219464 220224 836954 800925 1746110 1731778 424619 419068 605117 610819 765180 747182 765396 770061 783075 801427 749819 825466 2364912 2508220 1376010 1173643 685125 672206 806617 804574 824841 829487 825605 839866 967520 961964 6394170 6621984 39.85 71.7 2
14:51:55 2024-01-23 859151 853089 202906 197940 348413 357007 396862 394159 229450 228326 293966 301334 345522 348175 5843340 6263416 8411941 8152729 1481152 1553744 304874 269742 297536 301008 354268 345544 326776 330223 216652 220414 828405 792638 1759793 1730548 424017 420850 604688 609206 769905 747182 765162 774860 788892 793441 745833 832772 2364639 2489780 1391170 1178670 681565 671759 812956 804580 819736 829343 835180 837507 955499 957876 6394018 6621894 39.85 71.7 2
14:51:56 2024-01-23 858159 853085 201925 198725 345565 353920 399252 394208 233193 226335 294766 299897 343726 349769 5843340 6284182 8398542 8182793 1527721 1558204 302279 269138 299999 297624 355370 345020 329449 328742 216583 218328 827716 792638 1775676 1738566 424619 420254 609026 610819 767393 750906 768328 765641 784329 799166 746127 825548 2363879 2488512 1389004 1177831 683173 667946 806580 809931 825689 829314 825568 842092 963290 957876 6413235 6621769 39.85 71.7 2
14:51:57 2024-01-23 851199 853085 201925 197935 348733 355747 396610 394195 233158 227072 292937 301760 344761 346101 5852718 6303243 8449242 8152729 1500135 1556823 306451 267450 297284 299051 354921 345544 325791 329239 216618 219044 833242 797501 1749701 1727819 423116 420552 602758 608856 769397 746404 763159 775503 788627 796820 749312 832623 2374156 2498245 1389004 1178670 680259 671474 811798 807414 818648 835467 832800 834931 953095 959577 6405046 6612390 39.85 71.7 2
14:51:58 2024-01-23 862626 854294 201643 197931 345529 355187 400454 393293 233193 227266 294766 298710 343762 350550 5833961 6257771 8389190 8178614 1527721 1555991 302279 269138 297284 297946 356898 344497 328482 328246 218185 218668 833966 792638 1767457 1739768 424397 420406 608989 612325 767628 746855 769538 765530 786389 793513 746312 824220 2357864 2480560 1388192 1175316 681229 666997 804899 806395 824280 827557 823114 839658 960178 955577 6377059 6612390 39.85 71.6 2
14:51:59 2024-01-23 851199 851877 201599 197630 348416 355496 396268 393293 233158 227037 298104 301724 343726 346065 5842294 6287158 8454654 8134718 1483068 1553781 306020 268688 297500 300370 354776 344244 328482 330406 218185 219587 827122 795199 1760705 1732347 421997 419588 602054 608152 769030 743643 764515 772197 786551 793103 746127 829737 2364912 2490285 1386839 1177831 678809 667570 808354 802338 816294 829487 830430 835269 948276 954694 6405046 6612444 39.85 71.6 2
14:52:00 2024-01-23 856674 853085 201287 198629 345287 351857 396898 392981 229611 225669 293939 299652 342696 348458 5843340 6273936 8389190 8185930 1527068 1557699 301677 268131 299183 296654 355889 342307 327300 327608 218494 217615 825568 792638 1774765 1734816 424017 419364 606667 608524 765723 749307 764853 764555 779692 793405 743941 822428 2355640 2480560 1386839 1174479 679292 663623 802617 804611 821048 826973 820743 837159 959586 951966 6376749 6612547 39.85 71.6 2
14:52:01 2024-01-23 852410 851877 200966 197287 346642 354994 396475 392118 229450 226404 297957 299897 343691 345540 5833961 6276533 8442502 8131155 1489386 1555557 304945 267415 297897 297659 353884 342487 327555 329225 216652 219446 830791 792638 1757436 1729319 422144 419068 602013 605632 765760 744538 759590 770405 784293 792216 743941 827930 2362351 2489780 1386839 1175316 678326 667570 809229 800210 816294 828795 829839 832740 948240 946574 6398640 6612390 39.85 71.6 2
14:52:02 2024-01-23 855460 853085 200831 197905 344456 351821 396898 391807 229450 225669 293420 298954 343211 348212 5844158 6282906 8399594 8178614 1532068 1557097 302739 267486 297608 296759 355889 342451 325721 325743 218843 217685 834855 797189 1751660 1729319 422144 418476 604942 610587 763013 742590 764515 764283 779724 793477 742778 823013 2358992 2489780 1380342 1173643 679292 666923 802617 804765 821011 827557 820743 834743 958625 951966 6375648 6593366 39.85 71.6 2
14:52:03 2024-01-23 853342 852481 200940 196692 346607 355496 396511 392154 229078 227567 294845 299161 344514 345919 5839093 6272708 8433069 8141722 1495722 1553781 305088 267450 297464 297659 353884 342487 326667 329436 216652 219009 830017 796364 1754711 1724416 421510 419068 600282 606607 765760 744010 760707 770368 783112 789917 741470 829146 2362959 2489780 1414949 1175316 677678 667607 807209 799569 815102 828175 830430 831516 950085 946538 6395614 6612390 39.85 71.6 2
14:52:05 2024-01-23 860474 854767 201011 197698 346338 353775 396790 393602 229540 226230 293690 297388 343550 349236 5842294 6258687 8383213 8159857 1507411 1553781 300482 268688 295851 296759 353772 342379 327981 326727 216652 218328 830017 787702 1768245 1741037 423116 418180 604942 607131 761393 748001 764515 765641 781970 793405 740139 823425 2351379 2477043 1382507 1177831 680259 662750 801442 804765 820428 822345 822862 836563 956587 948427 6389233 6621984 39.85 71.6 2
14:52:06 2024-01-23 849170 851735 200827 196867 347920 351713 396223 393918 229289 226335 294934 298602 341634 346591 5844158 6330369 8417246 8153735 1500135 1553509 302207 267415 297536 295380 354921 342487 324830 327256 216652 218141 830017 799477 1724842 1720073 419615 419364 601629 608856 765760 743739 762986 765874 777446 790089 746164 823050 2355640 2480560 1389004 1164331 674783 664598 804328 799569 815716 828241 825688 831885 949901 955841 6346953 6603101 39.85 71.6 2
14:52:07 2024-01-23 858225 851877 200726 197283 344456 354343 395324 392490 228969 226091 297819 298084 343175 342483 5843340 6260560 8370486 8131721 1505221 1549302 301396 267040 295507 296517 351857 342138 327591 324762 216652 217428 818534 789248 1763447 1737331 420543 414804 601475 601740 762473 744010 757807 762353 783148 792216 738279 825923 2355640 2478801 1403884 1185418 679618 664088 802580 801767 818779 820365 825801 835044 954141 945604 6412230 6617046 39.85 71.6 2
14:52:08 2024-01-23 852410 853011 200796 196394 345525 351749 396898 393293 228295 225984 297819 298049 341704 348458 5839172 6298444 8411941 8159857 1500116 1552641 302314 267450 296555 296713 352218 342451 324830 327256 216652 217650 826792 798332 1802226 1720073 421510 419068 600282 608634 765232 740746 762333 765874 776896 791021 745421 823425 2357864 2491151 1404164 1165774 677678 667471 801331 795469 820428 826392 819936 828964 957945 953347 6385014 6612390 39.85 71.6 2
14:52:09 2024-01-23 860945 852481 200337 196701 343458 351857 395360 393329 228969 225635 298104 297791 342661 346065 5839172 6255792 8349225 8141099 1484213 1552678 300903 267486 295650 297500 351893 342451 324794 327750 216652 217463 833242 787702 1762278 1729319 419651 419660 602127 605744 767229 744771 761245 767818 784159 784319 740181 828097 2357145 2462121 1381102 1175316 673551 663183 802617 801074 813949 825223 825726 832740 944771 948427 6391044 6603115 39.85 71.6 2
14:52:10 2024-01-23 854842 851877 200166 197479 343458 350688 396547 390948 228809 224937 294528 298084 341669 347400 5843340 6283341 8431992 8178614 1526249 1553781 301361 266407 297212 295380 353884 341344 326667 326690 216652 217312 830017 797947 1775726 1730416 421350 414660 607152 607882 760814 743455 761679 762248 778210 792216 741202 821072 2353052 2489780 1381754 1169946 678809 664161 800306 800210 816331 820509 821105 832740 953843 951114 6372192 6598541 39.85 71.6 2
14:52:11 2024-01-23 854026 851877 200062 195437 343493 351893 395010 390912 228135 226404 297535 297148 342696 345504 5843340 6240499 8413045 8131721 1473780 1549302 302314 266630 295299 297838 351677 342127 326631 328541 216499 218435 830400 791506 1770158 1729883 420749 418144 599234 601776 764638 743223 755575 765641 779692 784427 741155 823420 2353052 2467837 1371440 1173643 671903 663220 802345 797234 811828 820545 823114 829135 947394 948390 6380215 6603049 39.85 71.6 2
14:52:12 2024-01-23 853622 853080 199357 197150 343458 350441 395010 392490 228969 224555 297535 298084 340611 346065 5843340 6265424 8389190 8177838 1526968 1553344 300762 266078 296865 295735 353811 341200 324794 324816 217574 216602 833242 792638 1738207 1729319 418949 414840 601203 606831 761240 740746 761827 759817 775213 791205 737177 820455 2349707 2471340 1408310 1169318 675264 662022 798041 800173 816331 820401 818733 830332 952420 948427 6357884 6603288 39.85 71.6 2
14:52:13 2024-01-23 853622 850672 199988 195310 343493 351893 393828 390329 228295 226177 292595 297113 342147 342519 5835009 6259341 8443960 8144992 1482209 1549302 302774 266220 295199 295862 351569 342343 324794 325518 216499 217685 827460 792234 1773015 1724416 418321 414876 598956 602011 763013 738544 755405 765641 775270 784500 740139 820642 2353966 2477043 1380342 1171974 675000 664161 802617 794308 811791 825223 822878 827897 944675 947050 6386478 6598391 39.85 71.6 2
14:52:14 2024-01-23 856444 851882 199683 196671 344982 351785 396268 389520 228295 225635 298067 296215 341669 347400 5853682 6246667 8380783 8168352 1505221 1553781 299082 267450 295923 296641 354420 340349 324649 324762 216499 216974 815360 787702 1771969 1738566 420877 414804 602127 604409 758692 741466 760745 761274 779172 792324 737480 817372 2346368 2471340 1373845 1171974 675746 659434 797351 800210 813913 818021 819936 832740 948240 937561 6377359 6603012 39.85 71.6 2
14:52:15 2024-01-23 846234 851275 199992 196057 344978 349594 396945 394123 228014 225933 293694 297458 341529 347008 5848526 6312318 8431306 8159580 1497992 1553509 300129 265812 295199 296583 353920 341344 324336 325743 216043 216974 825180 796283 1801700 1718852 418986 417259 597500 607131 761393 738311 759505 765097 772916 784464 740139 819559 2349707 2478801 1383222 1158856 671903 662280 798041 794954 815716 826973 816296 825434 948276 948427 6320926 6607536 39.85 71.6 2
14:52:17 2024-01-23 862615 851130 200066 196564 342970 351605 393998 393602 227184 225845 293804 296075 341599 345272 5839973 6263416 8357610 8106989 1474934 1549339 300447 266220 293850 296749 351893 343419 324794 327968 215284 216788 825180 786575 1755264 1724416 418956 414840 598107 599932 762473 736023 755836 765097 779724 784355 738041 821040 2349707 2469588 1378176 1171974 673341 662280 801442 795519 809491 820545 820743 824224 941858 945640 6407823 6612551 39.85 71.6 2
14:52:18 2024-01-23 860327 852334 199544 195378 343006 351460 396268 391936 227906 225426 297453 295045 341325 345540 5844477 6235539 8370486 8150478 1503110 1549302 299536 266407 293331 296166 351893 339286 324794 324852 216347 216266 826792 786012 1748353 1737331 419615 414112 599733 600817 756268 741832 755613 759011 777621 788974 733683 814419 2343035 2467837 1375198 1174479 675264 656568 795653 794907 811680 820675 821101 830434 947283 941899 6413360 6646321 39.85 71.6 2
14:52:19 2024-01-23 848786 852345 199579 195442 342749 350688 395324 392213 226744 224937 292182 297705 340646 346627 5833961 6276421 8411941 8135975 1497758 1548203 300447 265590 293850 296166 351893 340277 323652 325252 215435 216301 823567 792234 1773782 1721971 419615 414840 597260 604770 756949 737439 760272 763471 771788 786478 738512 813803 2346368 2489780 1353538 1166607 676711 664051 795616 793227 812944 823692 816147 826497 951000 947178 6375413 6603026 39.85 71.6 2
14:52:20 2024-01-23 858047 851877 200022 195128 344715 351501 393239 391382 227588 225984 292182 296006 341395 342447 5835009 6250068 8431306 8101945 1489479 1549339 301396 264186 293850 299962 350795 340277 324794 324555 216043 216974 825180 792638 1758417 1722519 417766 414440 594435 599968 758544 736394 751101 763471 777483 787629 741044 820816 2359762 2482226 1376010 1170987 671903 664161 802617 792448 808344 825223 820918 824525 941858 948158 6386181 6584254 39.85 71.6 2
14:52:21 2024-01-23 862626 851877 199049 195442 343042 351785 393239 390278 227941 224937 292595 296285 341157 342447 5835009 6222251 8401275 8141099 1504184 1549376 299571 265369 293850 300033 350795 338263 324830 324816 215739 216081 826994 783206 1793056 1738566 418949 412259 598107 601230 756356 742167 758185 758987 777336 788829 734539 816357 2344449 2473533 1367348 1175316 675746 659434 797440 794907 811828 820168 816370 826683 947573 939311 6424154 6598302 39.85 71.6 2
14:52:22 2024-01-23 847509 850034 199084 199209 343037 349666 395324 391106 226849 224972 292946 296250 339626 346065 5834671 6267874 8430592 8141099 1495853 1549339 299571 264962 293850 294113 351893 339799 322934 324762 215435 216058 820342 791750 1802622 1724969 420150 414660 596378 605744 759071 735761 757807 761237 766026 783251 737068 816207 2343753 2476772 1397667 1158856 670947 660405 795653 791016 811577 820437 813516 820647 948313 945677 6366754 6603012 39.85 71.6 2
14:52:23 2024-01-23 861669 849433 199049 195137 343006 350723 392136 392490 226498 225170 292182 294429 340611 342447 5833998 6250068 8355988 8101134 1475987 1546731 299082 265302 295383 295420 350508 341473 322790 327115 214652 215827 825180 786575 1764819 1727424 417766 414574 598956 600914 760814 740158 754761 761274 776896 781011 733651 816268 2345122 2458630 1369364 1168608 669516 659434 798041 793263 807163 819823 819936 824647 940198 942901 6374311 6584254 39.85 71.6 2
14:52:24 2024-01-23 860441 851130 198742 199147 343042 351821 393239 388047 227429 224243 291828 295767 341122 342375 5835009 6213413 8383213 8135833 1503565 1548894 300366 264080 293708 296058 348225 341473 324721 324816 215113 214962 813773 786998 1755294 1733636 417766 410995 597683 597183 755869 737439 753151 756149 776896 784500 732645 815034 2346368 2471340 1397245 1178670 673341 658673 796875 793263 805984 816159 819936 827660 939197 940640 6421749 6584254 39.85 71.6 2
14:52:25 2024-01-23 848786 851612 199058 198788 343037 348577 392065 387975 227403 224555 291357 296905 339557 342447 5829800 6256928 8459774 8140587 1514401 1552641 301099 263930 293850 295298 350508 338191 324794 324323 215435 215930 827122 796197 1737387 1722519 417766 409806 594691 602048 752225 733789 754761 756421 771649 784500 738041 811751 2343035 2489780 1388393 1165990 673821 660405 793397 793263 811828 816159 813516 826720 947394 937561 6348263 6598302 39.85 71.6 2
14:52:26 2024-01-23 851593 850636 199054 198904 344982 347528 390895 391382 226884 224590 291733 296285 344965 344493 5835793 6260018 8427923 8131721 1499482 1551136 299256 264150 293850 294762 351893 341157 322372 326509 214759 215595 809012 791506 1767452 1720073 418053 414112 594691 601703 755944 733876 756690 760662 770556 782077 735839 811714 2343753 2477043 1395501 1156665 670947 660405 792798 789822 811791 818021 811668 820610 948738 937561 6362766 6593633 39.85 71.6 2
14:52:27 2024-01-23 857291 850672 199644 199032 343042 349630 392472 391106 227273 225077 290592 298023 342509 341713 5829661 6309558 8418319 8141722 1496653 1548931 299291 264115 293644 295441 351857 339250 321884 324564 215097 215561 821955 792638 1806244 1715196 417758 414112 595534 603052 756504 733876 755575 758975 769466 783221 735964 811714 2342086 2478801 1386839 1159966 670947 660405 791113 788667 810640 818467 813516 823388 948738 937525 6348565 6593633 39.85 71.6 2
14:52:28 2024-01-23 857052 852336 199740 196594 342681 349451 393584 390133 226709 225269 290277 296041 342509 341677 5833961 6291293 8426598 8089514 1495853 1548931 301252 263307 293573 294398 347599 338263 322635 324550 214759 214962 823567 792638 1734191 1715196 416284 412224 592519 597569 756540 731014 750057 758401 772743 781011 736957 816231 2346094 2475287 1371679 1159298 668273 660405 796784 789822 807163 818467 813868 821007 939124 937525 6307618 6603119 39.85 71.6 2
14:52:30 2024-01-23 858915 848721 197673 196598 341717 348888 391408 391994 226463 223585 292784 297077 339592 342339 5830494 6259121 8333078 8115160 1477004 1547925 297725 264150 291993 294077 349175 337954 322372 324816 213713 214962 826792 785450 1753173 1722519 416580 412259 593850 597937 755869 733789 748993 758438 772879 779909 733164 814997 2346368 2471340 1395032 1165990 669707 659434 797351 786364 804890 820204 818442 821039 939273 944460 6318494 6584254 39.85 71.6 2
14:52:31 2024-01-23 858495 850672 197841 196287 342548 348505 391917 390011 226814 223137 291441 296063 341066 342339 5824582 6236028 8317795 8112963 1487642 1548931 296789 264150 292206 295441 349702 339250 320624 324587 214759 214560 820121 783206 1755280 1725491 416580 413493 597683 598786 758153 737013 751435 756421 772334 775450 731932 815230 2343753 2452901 1381102 1168485 667995 657738 796747 790158 804282 820748 816147 818412 935324 943233 6366451 6584268 39.85 71.6 2
14:52:32 2024-01-23 860173 850640 197642 196038 341928 349067 392195 387321 226849 223516 291248 296170 341546 340273 5833961 6251046 8327141 8115160 1490664 1549265 296789 264115 292821 294434 349456 338976 321562 323866 214759 214262 818534 785450 1746573 1724416 414810 412259 597260 599210 757026 735968 745934 755348 770627 775486 730374 815512 2345122 2449492 1403884 1169318 666091 654941 796747 790757 804853 818467 815099 818598 935549 939092 6348263 6574876 39.85 71.6 2
14:52:33 2024-01-23 857969 850672 197810 198726 340891 349594 391444 387630 226498 223482 291032 296170 339592 341340 5824306 6203706 8379838 8100820 1496615 1548931 297798 263272 296675 295542 347634 338582 322898 323603 214085 214858 821955 780970 1768877 1733636 416580 409124 595643 596171 749988 736030 750743 751124 774865 784329 732973 815498 2341111 2462853 1381754 1175937 669516 653609 795411 793227 801433 811522 816296 820647 934958 935192 6348802 6564955 39.85 71.6 2
14:52:34 2024-01-23 852410 848196 197154 199032 340896 346447 393995 388011 226147 223551 292035 293472 341066 342447 5815203 6203706 8346311 8112686 1500135 1548931 297834 263342 296602 295298 348613 338582 322826 322884 214121 214227 821955 782087 1765464 1734816 417135 411635 595737 595108 750474 733606 750362 751236 774939 784329 731932 813793 2340421 2466877 1386180 1174979 669040 654941 795616 792139 800297 811486 815099 823388 930081 928547 6362766 6564955 39.85 71.6 2
14:52:35 2024-01-23 851199 850636 196538 198762 340860 345854 393123 387975 225763 223516 291490 293919 340108 342411 5824582 6212081 8345831 8122065 1499858 1549030 297870 263710 296183 293914 349175 339062 321372 322598 213800 216472 820342 782099 1742851 1734241 417469 412291 593376 596870 747797 736654 748327 753173 771975 784329 728267 810861 2334454 2462121 1358685 1169946 669993 654941 791113 789822 801433 811449 813290 822801 935471 928547 6366759 6565136 39.85 71.6 2
14:52:36 2024-01-23 846871 850672 197428 195493 341897 346883 393438 387939 225955 223171 291284 292656 340108 342411 5822879 6194433 8351782 8114883 1497992 1548136 300087 263061 293639 294912 346933 338436 321777 322478 213871 214755 817118 783206 1770665 1733636 416580 410544 594797 596990 747099 735600 748659 751384 772707 782115 728821 811439 2337095 2460374 1392819 1176013 669993 652687 792235 791016 800297 811486 815099 823388 932716 928547 6357884 6565136 39.85 71.6 2
14:52:37 2024-01-23 851199 850672 196538 195493 340932 345370 393753 387939 226147 222792 291321 293507 340108 342447 5823032 6203249 8351782 8130877 1500097 1548621 297721 263534 292845 293942 348996 339302 321884 322884 213899 214227 820342 782099 1768354 1733636 416580 410544 592865 592332 747797 736644 749228 751347 766220 782115 728304 810861 2335434 2462121 1390606 1172584 669516 654941 791113 789822 800297 811449 813905 821007 932752 928511 6348802 6565050 39.85 71.6 2
14:52:38 2024-01-23 848110 850636 196850 195356 340860 345092 393438 387321 225955 227197 290427 294189 339118 342447 5824582 6226908 8350038 8121444 1498789 1546458 297689 263307 292699 292700 348613 338545 320909 322395 213414 214606 833677 782093 1764313 1732406 416284 410544 594380 595713 747321 735600 746763 750280 770011 781563 726682 809057 2331135 2460374 1388393 1169946 669516 653086 789992 788631 800297 810230 811523 821007 934772 940334 6348569 6560251 39.85 71.6 2
14:52:39 2024-01-23 848786 848196 196372 195361 340896 346883 391479 386740 225798 223171 291042 293506 339118 342098 5830214 6215440 8363701 8128029 1495815 1548931 297978 264314 293504 294363 345476 338342 322633 320932 213414 213565 820342 782087 1757131 1733636 415399 410254 592519 593535 745966 733196 745934 749303 770556 782115 728821 811136 2337095 2452901 1383967 1175316 667615 653086 791113 788704 797995 809399 811560 821007 929351 932830 6353680 6565497 39.85 71.6 2
14:52:40 2024-01-23 850595 848196 196201 195498 340345 345092 392034 387341 225677 225152 290547 294331 338976 342267 5820228 6212978 8333078 8122065 1495853 1546458 296816 263307 292054 291845 348648 337552 320909 321906 213414 213896 820342 780982 1755381 1731778 415399 410544 594270 596355 746040 734558 749265 750968 769466 781011 724552 806685 2327823 2458630 1386180 1169946 668089 652623 788874 787514 799730 809122 812937 820423 932752 932170 6348802 6555550 39.85 71.6 2
14:52:41 2024-01-23 850987 850526 198097 195971 338628 348358 393027 385438 225781 224519 288694 293364 340443 340237 5824306 6199298 8361134 8105768 1499063 1546731 295892 262065 292054 293502 346518 337516 322144 320932 212745 213530 820342 780413 1763039 1731778 415399 410544 592701 592660 746790 733789 746463 747016 770011 779909 726131 809095 2332794 2460374 1386180 1169946 667796 653086 788874 787514 797995 810548 810911 819839 930008 930195 6355256 6574821 39.85 71.6 2
14:52:43 2024-01-23 849170 850530 196444 194840 340676 346883 392253 386160 225414 227340 290100 293409 340037 342339 5820228 6203249 8310447 8112686 1497992 1547068 295892 261664 291751 293502 347563 337552 320945 321870 213378 213599 817118 780970 1758664 1733636 415399 409964 591228 592623 747394 731741 744803 747678 770011 779909 728304 809095 2337095 2460374 1383967 1173298 667319 652623 789992 788109 797995 809973 813947 821039 931461 932097 6356440 6565497 39.85 71.6 2
14:52:44 2024-01-23 851199 848196 200282 195976 338624 346375 392217 386160 225066 224484 288577 293755 340108 341304 5815203 6185161 8345831 8112686 1500929 1546458 297870 262065 292054 292268 347319 337277 320649 320932 213079 213565 820342 780493 1762278 1733009 415399 409386 591228 594668 744909 732407 744803 747642 769466 779909 727787 806722 2335434 2458630 1383967 1172584 668273 652865 790522 788511 797909 811086 814059 818412 928859 932061 6353680 6574876 39.85 71.6 2
14:52:45 2024-01-23 851199 848164 196470 195493 338573 345370 392253 385617 225066 227624 288721 293755 339118 341304 5814608 6203706 8355177 8066323 1495853 1546458 296825 261699 291642 293466 345996 337003 320649 320635 212710 213530 818730 780413 1783998 1731778 415399 409386 590357 590587 745167 732962 746511 749436 768341 779909 724039 808393 2338441 2457605 1372902 1173298 666367 651091 790892 788511 796793 809399 811779 818635 931649 932170 6348565 6565497 39.85 71.6 2
14:52:46 2024-01-23 851199 848196 200273 194946 336773 345405 391940 385581 225257 227197 288577 292133 340108 340273 5815203 6198519 8310447 8103308 1495853 1545633 295651 261447 292168 293055 344439 336527 321216 319925 212710 213200 820342 782087 1745640 1731778 414222 409386 585775 590878 745167 729912 745304 747053 770082 775342 725984 806537 2331786 2455858 1383967 1173298 665417 651238 790559 786364 795644 809399 810624 816198 927543 930195 6339383 6560814 39.85 71.6 2
14:52:47 2024-01-23 852410 848128 195933 195220 337750 345334 391663 385581 225257 227233 288649 292932 339118 340344 5816278 6202968 8328012 8106900 1496922 1546458 296399 261664 290449 293674 346553 336765 319903 320635 212376 212870 818730 779964 1758050 1733581 414626 409131 590550 593358 745093 732895 745300 747164 765951 775234 722430 804284 2331135 2457605 1383967 1169946 665892 651238 788085 784106 795066 807108 810624 816236 928348 928844 6339737 6565497 39.85 71.6 2
14:52:48 2024-01-23 848110 848159 200237 195215 337750 346638 391364 385003 225066 227038 288613 292932 339118 339246 5811056 6185161 8345831 8097528 1495853 1544263 298072 261447 290988 292573 345512 336253 320174 320611 212461 215221 835919 780450 1789990 1732347 415362 409276 590586 593780 742691 730817 745980 746585 765988 775414 722430 804321 2329089 2452901 1388393 1169946 665892 651238 786407 784069 795066 808234 811202 817397 929006 928881 6339383 6550956 39.85 71.6 2
14:52:49 2024-01-23 851199 846961 200201 195220 336773 345370 392253 385581 225100 227233 288694 293343 339154 339759 5803852 6233152 8314374 8103308 1497992 1548411 296852 263941 292086 291436 345370 338472 319534 320268 212568 214165 820121 782099 1741298 1721295 410535 409964 593529 595294 747546 731087 741122 747053 765719 773025 720353 811714 2327823 2434461 1388393 1164331 660224 648405 789992 784043 796829 809159 808858 813456 929006 931511 6353341 6556118 39.85 71.6 2
14:52:50 2024-01-23 857061 848196 200282 194405 338573 346883 387957 385617 225414 223261 288671 292587 338845 339759 5816278 6235539 8292856 8102857 1473966 1545144 296924 261925 290719 291711 345334 337003 319402 322622 211345 212870 818730 782099 1737092 1716165 412720 410544 588877 590878 750590 727709 742200 751537 766097 770845 726204 806958 2334454 2462121 1388393 1162638 662303 652623 788837 779499 796775 811094 806713 814036 931645 928547 6291857 6565461 39.85 71.6 2
14:52:51 2024-01-23 855161 848123 200166 194401 337719 346883 390152 386659 223956 227517 288541 293549 339047 341337 5814118 6250567 8399594 8083992 1480095 1543478 296720 265436 292455 290445 344368 337443 318419 320597 212341 215070 815505 790376 1752563 1710827 411699 409386 586794 592095 747321 724548 740803 750739 762675 773025 728821 806958 2335434 2462121 1358685 1155842 660753 652161 787525 780791 801433 810521 804744 811066 935508 934152 6339019 6565483 39.85 71.6 2
14:52:52 2024-01-23 854969 846312 196504 194019 338739 346883 387813 385238 224059 223889 286777 295410 338025 341095 5833538 6282462 8382432 8094926 1489637 1543402 295874 260795 291702 290974 346482 336200 316943 320611 211380 214201 828761 789397 1770879 1710827 413951 410544 588079 595713 746754 724548 745113 749103 759162 773025 726646 801172 2325155 2471340 1359497 1153376 664469 652161 781365 781786 799730 808234 803598 813771 932752 929779 6320926 6555550 39.85 71.6 2
14:52:53 2024-01-23 844648 845661 200382 193752 338264 346638 390188 385551 225370 224254 287473 295303 337848 341542 5810988 6233152 8332181 8120919 1513892 1543402 295387 260830 291957 289844 345996 336253 317013 319630 211973 213900 824883 786575 1743070 1720073 412392 409097 590586 594376 745282 728226 746511 742902 761388 772509 722673 800640 2323502 2443681 1328095 1164331 664469 647415 781919 783487 796775 802374 807023 813498 927653 924772 6329586 6546739 39.85 71.5 2
14:52:54 2024-01-23 844350 850862 197644 194079 339730 345514 390906 384248 224650 223853 288121 291511 338595 342514 5805825 6193216 8351782 8094206 1494973 1544535 297032 260795 290390 291648 343370 333510 318901 318923 211797 214201 817118 778743 1757772 1729319 413635 408158 589005 590416 743021 728742 742306 746141 764023 774214 720316 804716 2332794 2448890 1370689 1170987 662578 650325 788278 784043 795644 807094 805803 813998 929006 929501 6369563 6565389 39.85 71.5 2
14:52:55 2024-01-23 858495 849095 197541 193817 338086 346810 387668 386088 224059 223261 288541 293549 338393 341579 5815203 6244925 8281385 8075448 1476054 1540082 295709 260830 290418 290692 344403 337516 316429 319890 211725 213900 818730 782087 1734675 1718852 411772 410276 590586 592095 749524 728742 742163 747642 763250 766436 720280 805290 2331351 2455145 1388393 1159966 661164 650740 787525 778323 793388 809377 802304 813870 931649 933562 6301289 6565389 39.85 71.5 2
14:52:57 2024-01-23 855097 846312 200134 194019 336702 347756 387560 384355 223990 224693 286745 293755 337741 339574 5805825 6231635 8359023 8086984 1490702 1543516 296614 261536 292468 289809 345831 337516 316978 319890 211380 214201 815757 792638 1713697 1705212 410209 408806 587246 591840 747321 724584 742200 749533 756944 766436 722394 802389 2325155 2460374 1376010 1150026 662106 652179 782989 781458 799575 806537 801126 815742 934294 926271 6339383 6555090 39.85 71.5 2
14:52:58 2024-01-23 845967 845656 197972 193411 339739 345649 387957 382060 224059 223261 286777 293919 336972 339210 5805825 6228613 8323726 8115160 1516061 1544535 295258 265472 291751 288785 344921 335433 317013 318923 211345 212683 821708 784944 1734551 1720073 411735 408158 589749 592623 743058 726678 744635 741777 760004 773025 719601 798858 2318550 2449218 1383967 1164942 662578 647098 783785 782748 793277 804826 809351 813998 923611 924772 6329586 6550772 39.85 71.5 2
14:52:59 2024-01-23 856054 847859 200139 193433 336768 346883 387231 383205 224059 223261 287405 293755 337990 339611 5805825 6238224 8286318 8075448 1480287 1540119 294073 265581 290300 289844 343405 337516 317421 318923 211345 213265 816352 780970 1757119 1715196 409231 409386 589139 590416 746754 726678 737773 742572 763366 769901 719380 806365 2329089 2444817 1378982 1159929 658867 649286 784177 774684 792226 808253 804744 807947 930324 928808 6329586 6565497 39.85 71.5 2
14:53:00 2024-01-23 855161 846312 200134 193067 336702 346393 386650 384355 223990 223261 286342 292402 336972 340092 5814118 6284908 8353074 8094206 1488573 1544535 296197 261347 291957 290026 345343 336765 318276 319370 210979 213900 821955 792638 1729501 1705212 409267 409386 587026 595472 744725 725684 742014 749325 756227 766220 724731 799847 2325155 2462121 1371679 1150063 662106 649746 779706 777222 797995 806913 800135 811682 932020 926769 6320154 6556118 39.85 71.5 2
14:53:01 2024-01-23 846760 845693 200139 193582 336737 342915 390224 384391 223299 223889 286777 292333 337481 341579 5805825 6249369 8406970 8113564 1506154 1547831 295616 265400 291194 290903 343370 333402 318677 318405 211345 214201 813893 791952 1730442 1719837 410389 405574 585440 593506 741335 723108 740923 746141 756944 772824 724552 802170 2325155 2443658 1356519 1157201 661635 645722 779706 782932 795644 801208 802340 814036 926340 926114 6339019 6546739 39.85 71.5 2
14:53:02 2024-01-23 844648 848173 200170 193582 339469 342879 387957 383241 223990 223261 288098 292006 337008 339723 5814118 6198370 8317795 8094206 1495853 1540119 296305 260614 288523 290277 346773 333221 320307 320784 211204 214015 828761 780450 1776683 1729883 411589 405574 587210 589284 738681 726678 739834 745194 763009 772770 719601 801061 2323502 2443681 1370689 1169318 660694 645479 784177 782377 791103 802374 802304 810526 922425 927101 6329586 6556118 39.85 71.5 2
14:53:03 2024-01-23 852410 848159 199822 193176 337428 345903 386650 380919 223990 222948 286539 293343 337008 337548 5805825 6239553 8286318 8071851 1478942 1543516 295008 261716 288441 289704 345272 333329 319402 319748 209850 214015 825483 782646 1743936 1713260 411411 405646 583858 588743 744111 721915 739140 747201 762468 766364 720280 802389 2327823 2452901 1383967 1154197 656989 649323 784177 776636 795496 807094 796581 805706 930044 927496 6319876 6546739 39.85 71.5 2
14:53:04 2024-01-23 852141 845023 200279 191891 337754 342555 386070 384391 223265 222948 286544 293549 334984 339246 5805825 6233152 8395339 8100847 1493085 1546245 296924 261239 288450 290161 345831 333316 317013 316929 211098 213415 812280 789964 1731368 1713260 410825 404220 585135 592095 738101 720348 739982 740691 754735 774118 720243 797649 2316903 2434461 1381754 1155019 658817 644806 778266 781232 793351 799780 802454 811682 920928 923035 6329586 6546739 39.85 71.5 2
14:53:05 2024-01-23 844648 847560 196607 193106 335653 342807 389957 382597 223299 223104 286813 291119 336465 340281 5815203 6185980 8333755 8074560 1490702 1542343 294729 261536 289239 288930 342879 333510 315987 316965 211239 212967 821955 783206 1729807 1714924 408493 405826 587338 590665 743058 725378 736661 740728 759199 766328 719054 804716 2321850 2425241 1369513 1158856 655117 645515 782669 774824 791103 808216 802454 806926 924919 928808 6273898 6556118 39.85 71.5 2
14:53:06 2024-01-23 855157 847524 196438 193451 334680 345903 387267 383241 223299 227161 285864 292487 337008 338248 5816847 6276031 8379838 8095073 1488573 1544535 295008 261716 291605 288019 344855 335469 317603 318923 210649 213451 813893 789964 1755403 1706005 410572 405898 583972 592095 741933 718206 741742 743624 754735 766436 721883 793019 2318550 2462121 1354354 1149795 662646 647415 779706 778323 795644 800287 797751 811682 929006 921079 6385014 6546739 39.85 71.5 2
14:53:07 2024-01-23 847849 845693 200134 192498 336773 342879 387849 384424 223852 222663 286490 293649 335817 340985 5810796 6241260 8314374 8103584 1513892 1544535 294394 261347 290399 288089 343370 333438 318276 319120 211310 212668 813773 786575 1743070 1715196 409267 405790 587246 592095 741066 722462 742200 738526 755305 766472 717489 794747 2316903 2440216 1381754 1159966 660694 643436 779706 778360 789983 800287 802267 811104 921118 921079 6329586 6546739 39.85 71.5 2
14:53:08 2024-01-23 849170 848684 195811 193777 336863 344710 387777 384188 224083 223118 286598 291014 337339 338984 5811056 6194894 8333078 8084827 1491550 1540119 296004 260980 288599 289642 342879 333131 316721 316486 210684 212967 817118 782646 1739904 1722519 410240 403900 585549 587003 738101 721915 737186 738526 761388 766436 719601 801247 2325155 2425241 1370689 1159966 655117 644534 781365 774824 788864 802482 802454 801935 921025 926114 6279035 6555442 39.85 71.5 2
14:53:09 2024-01-23 856045 847288 196536 192631 336868 345234 385491 382597 223110 223104 284955 291920 336323 337511 5805825 6267602 8373867 8079061 1486447 1539659 294394 260796 290436 287831 342879 333510 315816 317035 209809 212967 825483 791097 1741659 1704000 409074 407927 583895 592122 740554 719258 737847 747201 752498 764136 721135 796479 2316986 2455145 1365182 1147340 658817 646921 774957 774824 793351 799446 796581 811383 930324 922356 6347722 6555956 39.85 71.5 2
14:53:10 2024-01-23 844354 845713 196567 191922 337821 342555 387195 382292 222955 222627 284755 292365 335994 339611 5801684 6244883 8310560 8103584 1508747 1539659 292604 264689 288369 287216 343370 332860 317378 316965 209991 212826 827122 780450 1743924 1721295 409883 404541 587246 588982 738064 723522 739457 740167 756944 766472 714335 796649 2315257 2443409 1377328 1162675 658817 645611 783822 780903 788599 800816 801734 808135 922116 923579 6339019 6560263 39.85 71.5 2
14:53:12 2024-01-23 857884 846925 196331 192359 337776 342699 386106 383277 223110 221940 286297 292628 335958 339611 5815203 6230678 8290711 8066070 1467636 1538565 294394 261347 288008 288527 342879 333167 315708 316965 209809 213600 811760 783206 1778806 1705976 408493 404541 580682 587003 740883 718502 736137 745084 758625 765249 719734 801247 2327823 2458804 1352188 1150614 656052 647098 779373 774750 796738 804826 796528 805669 930324 919497 6320154 6546524 39.85 71.4 2
14:53:13 2024-01-23 844081 845713 196571 192498 334715 342807 387957 382060 222577 223261 285133 292671 335019 339611 5805825 6230678 8401903 8082972 1506042 1540119 295745 260210 288559 288888 342879 334146 318051 317625 210649 212668 825483 789683 1732371 1710827 409365 402694 584721 591822 737017 718206 737773 737981 754640 772362 719531 795103 2313135 2435399 1350022 1159966 659338 643819 779117 777222 786524 797940 802342 805669 918509 922319 6329964 6546050 39.85 71.4 2
14:53:14 2024-01-23 853622 845656 196331 191922 334710 342879 383188 380919 223299 221940 285663 290802 335958 339334 5811056 6224155 8310980 8066070 1467359 1538565 294394 260613 286759 288089 342361 333131 317603 316708 209809 213265 829499 783206 1748444 1709613 408493 404220 581280 587426 741178 719338 734941 743845 758479 766097 719453 798673 2325771 2452901 1347045 1149795 656052 647558 778266 773725 793203 801803 793054 802170 928348 921079 6310848 6574809 39.85 71.4 2
14:53:15 2024-01-23 845883 845059 196020 191922 334609 341412 387849 382937 222388 222635 285026 291190 334948 339611 5796446 6235539 8385907 8084827 1489774 1538565 295745 260246 288523 288194 342879 332883 316022 315753 209955 212668 823845 789964 1732371 1713723 409948 401949 583020 589593 735899 718429 737148 737944 753142 766508 718581 792982 2315856 2430196 1379541 1153376 658867 641615 777161 774953 785339 798029 801883 805743 915801 919741 6320154 6536676 39.85 71.4 2
14:53:16 2024-01-23 853016 844463 196020 191891 334137 342915 385532 382292 223299 221905 285026 291049 334948 336486 5795537 6235539 8251204 8056414 1471837 1540082 291876 260796 287603 287216 342879 332644 315406 320330 209452 212562 815505 778216 1737959 1715697 409365 405610 583849 585248 741969 720312 735090 745360 759162 763395 717525 797723 2322460 2443681 1379541 1152556 654650 645971 779706 773725 789983 799446 793129 802356 928348 923035 6311126 6546739 39.85 71.4 2
14:53:17 2024-01-23 849791 844463 196433 191287 336195 341183 385220 385280 222577 222443 284991 291155 333907 340612 5805825 6222580 8365314 8084827 1489461 1542488 293930 259995 287936 287809 342843 331242 318501 319156 209850 212711 815651 789248 1730852 1710827 408493 404566 582569 588743 735973 717484 735486 740079 748229 766472 719601 793019 2313935 2434332 1379541 1152556 656052 641161 774957 774824 787675 793504 799908 806926 916486 917721 6325063 6537361 39.85 71.4 2
14:53:18 2024-01-23 847924 846911 195303 192671 334028 342807 387267 382292 223080 221976 285026 290916 335019 336962 5796446 6199298 8304746 8095035 1490664 1539659 293667 260836 287900 287713 342699 333438 315335 316451 209662 211706 820342 778727 1746956 1713260 407549 405754 585300 586136 742120 720348 735090 738562 756446 761780 713288 796479 2318550 2436758 1379541 1155019 655117 646464 779706 770368 787675 800287 795413 802118 923647 922382 6311520 6546739 39.85 71.4 2
14:53:19 2024-01-23 853613 846079 196020 191292 334644 342843 383188 380954 222611 221976 284555 292932 334445 337548 5805825 6290072 8366264 8077597 1487642 1538565 293910 259982 287603 288824 344674 331350 315816 316743 208682 212668 818929 786575 1729223 1710827 408978 405888 580542 587003 735973 715453 737250 741584 748265 765249 719601 790771 2311933 2458630 1390009 1149795 658817 643586 774957 774824 791103 793396 793129 805743 920965 910520 6367640 6537361 39.85 71.4 3
14:53:20 2024-01-23 848147 846312 196331 191119 334680 341459 385491 382292 223265 221205 284121 292451 333942 339094 5811534 6218022 8305538 8079061 1489774 1539659 293462 259809 286929 287984 342325 331386 315816 315838 209662 211741 827122 781570 1738981 1721295 408203 400893 583088 583095 735451 718502 732927 736934 756944 765951 714335 793056 2315257 2421531 1368476 1156665 652787 640218 776154 772044 785840 797724 797788 797728 921118 921042 6246160 6536790 39.85 71.4 3
14:53:21 2024-01-23 853622 844852 195476 191723 334024 342289 383223 382292 221891 222315 285794 290696 334737 336067 5790190 6269023 8348177 8077673 1488573 1536380 293142 259190 287163 291777 342843 329386 315816 315838 208682 212371 827460 787138 1724020 1705976 407913 400857 578898 585270 731416 713320 734567 736934 750094 764172 717525 790808 2307637 2432734 1375115 1146523 652323 637325 769992 774361 785840 792207 793084 803537 911131 910484 6282869 6499475 39.85 71.4 3
14:53:22 2024-01-23 843443 839080 194843 190996 332644 341207 384332 377679 222474 221072 283744 288969 334269 333325 5761228 6185719 8225555 8000418 1460038 1530899 293696 260210 285610 291474 340546 329386 313971 315802 208682 212371 826111 782087 1740641 1696756 406179 400929 579309 581801 735973 713357 730773 738234 754771 763934 719601 798858 2315257 2441948 1344879 1145707 652323 643892 774957 769786 793388 797724 793129 802244 930324 923688 6296786 6536676 39.85 71.4 3
14:53:23 2024-01-23 837107 837118 196576 192827 336868 342339 385384 382796 223852 222792 284995 292042 336736 340612 5777751 6217503 8291582 8084827 1507885 1535289 296823 262100 288743 288106 342879 333113 315816 317516 211162 213900 813893 779849 1782359 1712043 409919 405111 589749 591702 736232 726678 744388 745084 761599 774832 721883 802202 2315257 2443681 1383967 1165160 662578 644568 781365 780678 795079 802180 809471 816198 930984 931576 6337869 6546524 39.85 71.4 3
14:53:24 2024-01-23 842129 839501 197638 199036 337790 345903 387921 383265 226744 223585 288098 291724 340587 343526 5811056 6184370 8298538 8075448 1488324 1535289 299536 264962 291436 290621 342879 336527 316499 317960 214156 214227 813773 783206 1751765 1705704 410209 409386 594691 594120 750593 731334 745449 751421 766292 779909 731572 821077 2331135 2434461 1395032 1169318 662578 652161 793397 786364 802463 818249 818757 819652 939458 944643 6356440 6556118 39.85 71.4 3
14:53:25 2024-01-23 847509 841286 200337 196500 339871 349103 390812 383134 228969 226019 288649 293577 339592 341965 5796446 6175889 8302531 8084827 1488573 1530936 302774 267522 292054 292325 343405 335179 319903 320375 216043 216266 809012 780970 1758293 1718852 416580 410544 597683 600914 753258 738059 755836 758572 775306 792324 740665 823420 2327823 2458804 1369513 1178536 675746 658673 795616 795519 808905 819515 825801 832590 950085 947684 6405046 6550743 39.85 71.4 3
14:53:27 2024-01-23 839246 837114 202910 198009 344982 350836 391364 383815 228926 228326 288685 295732 340303 344457 5787067 6219999 8398542 8094206 1492402 1529760 306020 268912 291993 293019 345476 337552 322372 320896 216652 217650 820342 792638 1728046 1705976 417766 410995 601167 608226 758027 738471 762986 763435 780830 800077 755054 830141 2341111 2485422 1354354 1172382 681078 667471 801442 797835 818105 827557 829940 836489 964376 959577 6324785 6556118 39.85 71.4 3
14:53:28 2024-01-23 839483 835937 205196 200192 345714 353920 391364 387903 229698 230732 291939 295767 344422 342483 5777689 6212978 8351782 8054626 1478097 1526043 304608 274420 294470 294120 347756 339542 320945 324816 216618 219728 812186 794909 1745533 1696756 418358 418180 605809 614944 770908 746404 769538 774824 788745 802561 762684 844455 2347092 2471340 1370501 1164331 679618 669573 807190 802483 824553 834107 834804 839086 965781 969398 6264031 6536676 39.85 71.4 3
14:53:29 2024-01-23 843150 834745 205489 202471 346076 355496 391917 387975 231860 230732 297270 297148 342661 342519 5769596 6197683 8233463 8040023 1454035 1521679 307848 272060 292884 295879 348349 340024 323844 324762 217292 221483 823567 788905 1784049 1711285 421997 419588 609026 614069 774870 751440 770927 781232 800150 805865 762303 853721 2346368 2455109 1365210 1182758 681229 671950 814145 810479 827879 839016 842840 851444 967152 970095 6311126 6537361 39.85 71.4 3
14:53:30 2024-01-23 834780 834754 209678 204218 349510 355496 392652 390278 234046 232174 297696 300478 342971 348742 5744882 6162371 8239334 8028062 1479154 1521679 309250 272893 294948 297766 348888 340359 326631 324492 219793 222382 830017 785450 1766394 1719361 424619 419660 614713 617578 774394 756255 776930 781232 809519 818606 769479 853284 2346368 2471634 1399833 1187115 692525 672750 816463 816180 834630 838464 847836 858309 979848 975469 6311520 6499286 39.85 71.4 3
14:53:31 2024-01-23 835082 829959 207655 205218 349792 355999 394454 390329 234046 232100 292973 299408 343726 350910 5728259 6144806 8330547 8051578 1490627 1518879 311497 274042 296901 297910 350333 341473 327092 326690 221466 222801 818534 795768 1777525 1705976 426431 418683 618246 624288 777147 758993 783280 784080 807227 824965 781444 859565 2353052 2499000 1410523 1181273 695907 682601 817534 818290 841875 847442 849081 859965 991919 986983 6287361 6518603 39.85 71.4 3
14:53:32 2024-01-23 836261 828723 209017 204602 349827 357982 393828 391497 234769 233141 297071 298989 345557 349273 5703706 6129526 8299609 7999100 1466595 1516797 312148 275482 297176 294968 351038 340960 326667 327185 221502 223741 818534 798332 1758534 1692335 427038 423818 620286 627296 786556 761219 787331 793185 813401 820554 786370 871829 2364912 2489780 1412827 1184641 694504 686376 829063 818598 839451 853975 860099 862524 984704 988224 6268970 6499846 39.85 71.4 3
14:53:33 2024-01-23 838649 827512 209641 205847 352010 360219 395324 391382 236989 233930 294559 301266 346878 348742 5701931 6116349 8225583 7951251 1443540 1511842 315452 276363 297897 299946 350369 340277 328018 327786 222543 223477 830166 790376 1742104 1696756 428052 423890 620886 627296 790015 765622 790846 801951 823262 828737 785794 880788 2355640 2467837 1398438 1190572 695907 685369 830277 826545 846266 856456 866460 871833 992659 994007 6264031 6476071 39.85 71.4 3
[truncated: 147,845 more chars]
