# Supplementary material for: Methods for Estimating the Detection and Quantification Limits of Key Substances in Beer Maturation with Electronic Noses
Source: Sensors (Basel). 2024 May 30;24(11):3520. doi: 10.3390/s24113520 (PMC11175341; doi:10.3390/s24113520)
Supplement: Supplementary file 1 [file sensors-24-03520-s001.zip › Data/Acetaldehyde/raw data/Day 1/6000ppm16.txt]

Time Date R01 R02 R03 R04 R05 R06 R07 R08 R09 R10 R11 R12 R13 R14 R15 R16 R17 R18 R19 R20 R21 R22 R23 R24 R25 R26 R27 R28 R29 R30 R31 R32 R33 R34 R35 R36 R37 R38 R39 R40 R41 R42 R43 R44 R45 R46 R47 R48 R49 R50 R51 R52 R53 R54 R55 R56 R57 R58 R59 R60 R61 R62 T01 H01 Phase
14:59:00 2024-01-23 748805 729729 230639 227142 367417 376089 392472 387321 251642 245201 300838 306249 342661 349769 4708514 5028351 7173429 6982003 1278319 1328419 338530 300090 314316 315865 356298 346413 344434 348248 239686 242945 778962 749756 1662036 1613436 504798 494977 731997 742183 931682 899688 969255 977699 1024171 1045199 993192 1110015 2371650 2489780 1454207 1229516 808778 788681 964822 965588 1021268 1030453 1049974 1070951 1192096 1200060 5544225 5721412 39.85 71.3 1
14:59:01 2024-01-23 733233 731310 230639 225735 368790 374159 392472 385545 251571 246753 301261 306494 342661 348458 4708514 5109556 7235146 6989826 1260639 1322754 339889 299878 314759 315865 355050 348710 344796 345405 239899 243630 767577 747612 1682549 1609120 500506 495711 730958 737898 934368 907867 965355 973997 1025654 1042206 1001875 1105519 2374185 2510051 1472930 1221943 811784 795496 963452 961950 1016792 1035423 1060392 1069587 1189803 1194487 5455616 5695386 39.85 71.3 1
14:59:02 2024-01-23 732807 729729 230644 226474 368235 375823 391917 388011 246609 246372 302152 306494 342147 348742 4705131 5090967 7274757 7001923 1277291 1321689 336706 298739 313505 315793 357910 349204 342821 346969 240645 242190 788174 742817 1656109 1618366 502288 500569 737146 737935 929043 909835 970320 971615 1020976 1041786 1004558 1114884 2390359 2506441 1456163 1221943 804749 795213 971330 963317 1010964 1028997 1066307 1075854 1189545 1191329 5502540 5703702 39.85 71.3 1
14:59:03 2024-01-23 740246 729492 230639 226500 366578 374984 392472 390242 248992 245614 301859 304895 343726 348449 4715249 5019666 7205090 7006274 1299844 1322628 335658 300727 313505 315685 357946 348216 344796 345405 240405 240904 786968 745476 1682059 1621819 503362 495783 735575 743195 926438 902639 974479 979783 1025654 1027760 1000452 1116513 2383569 2489780 1550725 1240594 807048 790993 971057 967718 1018998 1018377 1057361 1075854 1204783 1198327 5563075 5712033 39.85 71.3 1
14:59:04 2024-01-23 737265 729724 230812 226513 366542 373563 393027 387614 249079 246541 302532 304791 343070 350191 4704791 5040611 7140821 6978713 1278319 1324508 338780 299992 314424 313258 356440 346632 345772 345961 239121 242981 770152 749537 1654100 1613777 504079 495711 731746 742746 934368 900648 964627 979783 1025800 1047137 995381 1109225 2369963 2490285 1456163 1226857 808778 790396 964822 965949 1023123 1030453 1054202 1070066 1194088 1199212 5538768 5712033 39.85 71.3 1
14:59:05 2024-01-23 734600 733011 231078 226037 369384 377424 393584 386288 248627 246682 301079 308397 343035 348559 4699135 5093971 7225713 6978137 1259814 1318877 340318 297518 314460 314643 354304 348710 344579 344886 239696 240646 767954 745476 1657086 1608839 500506 495819 731477 737898 934368 911846 965802 972614 1021241 1047212 1003978 1107135 2374449 2515655 1474925 1221668 809356 793199 966195 963317 1017514 1035098 1063565 1071117 1186543 1196513 5455616 5720827 39.85 71.3 1
14:59:06 2024-01-23 734119 729542 230533 226365 369722 376062 390906 387795 246643 245958 302225 307743 341634 346372 4708501 5072259 7255592 6992011 1277662 1321689 339060 298286 315163 313293 355905 347104 342857 343405 240610 242298 789413 744943 1655735 1617217 500077 495891 737059 737476 927096 910517 974814 973997 1020976 1039578 1008277 1115795 2383457 2506441 1458119 1226857 806196 795496 972711 964002 1014629 1031512 1068123 1077390 1196471 1193117 5497894 5716467 39.85 71.3 1
14:59:07 2024-01-23 742079 729241 231521 226465 366542 375847 391917 389952 248311 246337 302580 304648 343726 348175 4704879 5021085 7190039 7006274 1292620 1325450 337486 298983 312737 314203 357550 347687 345284 345405 240610 242679 784934 743348 1667785 1626544 504079 495783 738105 742709 925122 905848 973863 980954 1022425 1036643 1001875 1119378 2369511 2480560 1476919 1233024 805898 790722 972711 968442 1019813 1027062 1059781 1078651 1201542 1199885 5572043 5721412 39.85 71.3 1
14:59:08 2024-01-23 753981 733011 230497 226444 366569 375847 393306 386468 249150 245993 302690 304401 343726 350302 4701801 5011643 7130936 7007856 1279768 1324508 338744 297554 314939 313946 356190 348216 344381 344886 239121 240646 777469 750607 1659258 1613777 504079 494977 731228 742746 931682 901360 967450 980479 1029532 1040728 996088 1110052 2369963 2489780 1456163 1229373 811673 791860 966845 969504 1021863 1033372 1056157 1071974 1191970 1201829 5537468 5702654 39.85 71.3 1
14:59:09 2024-01-23 733672 731833 230994 226474 369642 374123 392195 386124 247740 246246 301261 307243 342661 348458 4688445 5076457 7202509 6959380 1268234 1318877 337759 297418 315491 315421 357910 348710 342857 345441 239864 242298 773462 751679 1644323 1602148 500506 499437 731477 738045 935697 907518 963183 973401 1027181 1045429 1001875 1105519 2382637 2523989 1467979 1227179 811673 795496 964785 964688 1022590 1030197 1062655 1073178 1191697 1199180 5496331 5721412 39.85 71.3 1
14:59:10 2024-01-23 730731 728657 230679 226474 368271 375291 392472 388047 251571 246372 300970 305853 342182 348184 4701765 5072466 7254011 6992011 1273755 1318877 336742 298774 312992 313949 356476 348710 342821 346482 240236 241617 785231 742287 1666646 1613505 502288 500960 738197 740033 930858 907867 970320 971233 1023345 1043890 1007282 1114734 2387747 2503967 1458119 1223040 804749 795519 971330 963317 1015463 1030453 1068123 1074759 1192965 1189550 5506491 5695620 39.85 71.3 1
14:59:11 2024-01-23 740246 729460 231358 226281 366280 375847 392195 388011 251360 246028 301646 304436 343502 348248 4689756 5031798 7190314 7006274 1291659 1318841 337250 298774 311604 315685 356512 347159 345284 345179 239899 242298 784934 741331 1670695 1626456 503720 495747 737146 745276 926363 906872 975870 977588 1020829 1036498 1001726 1120992 2380949 2480560 1454207 1235974 807048 788681 972711 968442 1019086 1026422 1060382 1078196 1199138 1200108 5564747 5717331 39.85 71.3 1
14:59:13 2024-01-23 751843 729756 230639 226474 366609 376147 390895 386740 246643 245993 300933 305097 343726 349488 4695784 5007061 7125037 6978137 1276053 1318877 339804 299465 314424 313949 356190 346705 343383 345476 239411 242298 789413 747612 1664941 1618191 505518 499347 732518 744254 934331 902362 970641 981799 1028637 1036738 996125 1110052 2374156 2489780 1456163 1228641 811488 788718 964822 966995 1020448 1027715 1050758 1068795 1193859 1202289 5530860 5698587 39.85 71.3 1
14:59:14 2024-01-23 734049 729760 230675 225936 368862 374159 392472 386645 251607 246028 301261 306813 342696 348742 4692435 5085204 7208965 6959380 1259296 1318877 338780 297883 315455 313949 354304 348710 345175 347719 240360 242945 796179 751908 1677409 1603287 500824 498551 732061 737796 935660 907780 965113 972023 1027438 1042206 1003301 1106345 2378413 2517440 1544364 1226894 811784 793235 964822 963317 1017514 1036634 1063565 1072125 1188116 1194523 5446210 5698587 39.85 71.3 1
14:59:15 2024-01-23 730995 728657 230675 226461 368530 375291 391088 388011 251607 246028 301938 307243 341634 347683 4701801 5053661 7246267 6991905 1277797 1318877 337510 301261 314208 315757 356934 348637 345247 345758 240503 242091 777875 744528 1659970 1613777 499795 498733 737059 738190 927755 910517 973090 972614 1021590 1039217 1008277 1116513 2381764 2508220 1458119 1228641 806473 793162 971330 965588 1010285 1028997 1063188 1077390 1197323 1192763 5474427 5711869 39.85 71.3 1
14:59:16 2024-01-23 737715 727587 230281 227212 366609 374230 390812 388047 247362 245271 300647 304930 342421 348248 4689756 4989014 7168318 7007172 1295788 1320872 336093 299157 313397 314989 357946 347999 345247 345128 240236 240904 789867 744411 1671634 1622997 503720 495855 737059 740207 927647 903610 973863 980479 1021236 1033647 1001875 1116083 2377564 2486250 1548605 1235663 807048 790433 968576 966599 1017551 1026203 1053904 1075088 1203413 1195447 5551143 5702757 39.85 71.3 1
14:59:17 2024-01-23 736179 729724 230281 226124 368285 374159 392472 386160 251571 245786 302657 303942 342696 350550 4681522 5016831 7150254 6970961 1275839 1322798 339661 297518 314424 313258 355905 346351 346469 345299 239086 242810 777469 748539 1653119 1613436 503720 495362 731746 742746 931682 901079 967487 979783 1027181 1045942 996125 1110052 2364912 2486250 1456163 1227767 808201 788681 964822 965662 1020448 1027715 1050796 1070951 1192169 1201866 5519930 5698587 39.85 71.3 1
14:59:18 2024-01-23 733269 729760 230675 225778 368826 374159 391364 385581 251642 246580 300836 306315 342147 347719 4689555 5096113 7218993 6969321 1259296 1318877 339518 297626 315419 314169 354304 348710 342857 347264 240418 242298 784934 750607 1662698 1599873 500506 499473 730958 737953 935032 907593 965355 974855 1028711 1042712 1000452 1103603 2377564 2515655 1506430 1224557 811784 794920 964822 963317 1017514 1036193 1063565 1070870 1188116 1194523 5446210 5702654 39.85 71.3 1
14:59:19 2024-01-23 728644 727596 231034 226474 367718 375291 391088 387781 251571 245993 301896 306997 342992 350081 4688181 5082771 7274243 6996895 1278612 1318877 336235 299588 313505 313949 355940 347104 344796 343405 240272 242679 787920 744943 1661130 1613777 499795 495819 737059 737935 926340 910554 974479 973849 1020976 1039578 1008277 1117747 2374747 2504756 1458119 1229516 805898 792968 971330 965625 1011175 1028997 1066307 1078196 1197323 1191884 5474427 5695573 39.85 71.3 1
14:59:20 2024-01-23 738243 729492 230675 226539 367462 377424 391699 389988 249478 245166 302757 305465 342590 348559 4688445 4989014 7173429 6991973 1292620 1318877 335764 298774 313248 315721 357550 348710 344796 345441 239899 241448 782618 743071 1675747 1622997 504079 495819 738105 741058 925703 904935 973134 980479 1024803 1036643 1001875 1119378 2380949 2484216 1472930 1231268 807048 790433 973402 968442 1018998 1024573 1059513 1078760 1202519 1199641 5559077 5711340 39.85 71.3 1
14:59:21 2024-01-23 738656 730930 230785 226400 366435 377424 393306 387141 248627 246232 302470 304648 342661 350302 4682846 5013111 7134362 6952059 1276999 1318877 339566 302867 314239 313293 355940 346069 345284 345441 239157 242298 776404 747612 1655811 1611407 504079 495747 731892 742709 934368 901360 966037 980479 1027218 1042206 996125 1110052 2371650 2488512 1456163 1227767 809356 790396 964822 967399 1023849 1028669 1057361 1069593 1194088 1200096 5539035 5717720 39.85 71.3 1
14:59:22 2024-01-23 734376 729537 231018 226295 368936 374159 392472 385581 251607 246788 300466 307097 342661 348458 4686790 5091011 7208965 6963788 1257119 1321689 340079 302654 314496 314169 354304 348710 344688 344921 240272 240681 778148 745476 1678677 1604557 500862 495891 730958 737935 935697 910554 963183 972614 1021291 1047212 1003978 1105211 2370910 2504669 1422602 1219929 807048 793240 964822 961950 1018274 1035135 1062925 1072495 1189809 1196439 5447403 5697602 39.85 71.3 1
14:59:23 2024-01-23 730995 727710 230675 226470 369094 375989 390775 388011 251678 245993 301298 307567 342661 346700 4692435 5046446 7236941 6978137 1277699 1318877 337212 297453 314239 313293 353772 348710 344796 343370 240441 241957 782289 743348 1644334 1622997 501819 495013 734013 738179 927690 907224 974479 977699 1018050 1038109 1005382 1118269 2374296 2501114 1458119 1227767 804749 793240 973099 967436 1013260 1028888 1061521 1077315 1196583 1192895 5474184 5707251 39.85 71.3 1
14:59:24 2024-01-23 737026 727087 230281 226856 366613 376889 390260 388011 251678 245065 301079 304895 342421 347719 4689480 4972668 7143412 6972015 1296446 1318877 334684 300193 314239 315421 356547 347724 344796 344403 240441 241756 781168 744943 1703443 1618366 503362 495819 736536 741658 926438 903921 974479 980479 1024203 1032468 1001875 1116083 2377564 2488512 1544364 1241851 809356 790846 968539 968814 1020410 1027135 1059438 1075051 1206960 1199641 5540266 5703166 39.85 71.3 1
14:59:25 2024-01-23 736298 729135 230644 226474 366506 376355 392472 386704 251889 245993 302580 304401 342386 350799 4689756 5011681 7136021 6951945 1275877 1318841 338780 297518 314424 313695 355905 346314 345772 345370 239121 242981 752168 747612 1654240 1612553 504079 495711 731851 742746 931682 901721 966725 980479 1028366 1036702 998194 1113366 2372465 2494694 1454207 1232446 811673 790734 966845 968368 1020448 1032641 1055421 1074756 1192928 1202679 5512049 5702654 39.85 71.3 1
14:59:26 2024-01-23 732103 729683 230903 226089 369642 374123 391917 384932 246643 246246 301261 307207 342386 348458 4689756 5077388 7192133 6950537 1263766 1316897 337688 297771 315419 313223 357403 348710 342821 345128 239864 242298 783441 749537 1669700 1599873 500506 498696 731477 737939 935697 907780 966738 976660 1029637 1046656 1001764 1105369 2375849 2516816 1395520 1224557 811784 795496 965811 963317 1018961 1032459 1060082 1070833 1192067 1194487 5451721 5693275 39.85 71.3 1
14:59:27 2024-01-23 728655 726492 230635 226058 367387 374231 392472 388011 247931 246372 301006 305569 341634 349769 4674763 5053921 7254011 6952021 1264323 1316846 338744 297834 312517 314169 354339 347687 342821 345441 238883 242298 786427 741228 1668536 1613777 501873 500330 734567 740737 937050 911013 967872 973997 1023803 1048256 1006877 1110301 2371650 2508935 1422602 1220596 808201 794931 964822 963612 1017242 1036598 1065803 1069556 1188227 1197907 5435159 5693275 39.85 71.3 1
14:59:29 2024-01-23 730727 726456 230442 226286 368790 375370 390224 387903 251571 245614 302011 306743 341087 346591 4681447 5053921 7238437 6977239 1273755 1314994 336480 298042 313213 313223 355334 349204 342821 345370 240236 241581 786702 743460 1655361 1618191 502371 500034 738188 738409 930361 912960 972664 972614 1020939 1041786 1007519 1117431 2369511 2499000 1432350 1221943 804749 795483 972711 963317 1014629 1027783 1068123 1077390 1194669 1190486 5490013 5698812 39.85 71.3 1
14:59:30 2024-01-23 738147 727296 231719 226444 366533 375283 390724 387939 247237 245614 302152 307397 342661 347646 4674763 5018864 7187009 6987516 1282271 1315031 337688 297590 311569 314643 357910 347112 346188 346737 240156 242715 784934 740269 1682876 1625282 502646 498203 735977 738004 927755 909029 976211 978163 1017976 1039578 1005345 1119669 2379255 2491921 1450295 1229516 804176 793240 971330 966995 1011175 1028270 1063528 1078966 1194698 1194487 5465021 5693275 39.85 71.3 1
14:59:31 2024-01-23 735982 729423 230285 227177 367387 375247 387957 387903 248956 245030 300933 304895 343175 346627 4680378 4976083 7163211 6983579 1290661 1320950 336494 301901 315163 315865 357121 346977 345491 347756 240058 242945 773462 742394 1667067 1626456 504079 495747 739568 743762 927096 904935 975870 977588 1020976 1036165 1003301 1122610 2379255 2480560 1470935 1231268 804749 789836 974488 968442 1017514 1026021 1060269 1078966 1201812 1199641 5548187 5693275 39.85 71.3 1
14:59:32 2024-01-23 740343 728625 230675 226474 366573 375847 392472 385545 251607 245786 301261 304011 343175 349273 4680378 4989918 7112246 6973037 1282905 1322754 338637 299842 315275 315829 355477 348823 345772 345794 240645 242298 770520 751908 1689117 1613699 502646 495747 736698 743724 930361 903921 972397 980479 1025663 1036607 1000452 1114884 2374282 2495457 1450295 1238828 811093 790993 968539 970120 1020448 1029725 1053867 1074794 1201263 1199922 5515292 5692016 39.85 71.3 1
14:59:33 2024-01-23 732858 729245 230447 227138 368285 375823 392195 386704 251536 245201 302690 304895 341669 349521 4680378 5011681 7138720 6946511 1273755 1320984 338708 302831 314460 315865 355085 346059 346714 344332 239121 242639 775976 748819 1658364 1611407 504079 494977 731997 742746 931682 901323 968828 980479 1027181 1039578 996088 1110052 2364912 2486250 1428512 1227767 809356 788681 964822 967718 1020448 1028669 1057361 1069556 1192210 1201793 5519930 5693275 39.85 71.3 1
14:59:34 2024-01-23 732103 728616 230604 226076 368530 374123 391364 384355 247931 245958 299551 305818 341634 347942 4686790 5065673 7205090 6950001 1255641 1320008 338744 297771 314424 313223 354020 348207 344615 344851 239974 242810 774016 745476 1674030 1603287 500506 495819 731997 737944 935697 907830 964665 973997 1026541 1045281 1003301 1106308 2372498 2508220 1520967 1221943 811784 795496 963452 961950 1017514 1036303 1062696 1069263 1189803 1194487 5436805 5683897 39.85 71.3 1
14:59:35 2024-01-23 729741 726492 230599 226093 367129 374231 390775 387650 247931 246333 301006 305573 342992 350191 4674650 5064121 7254011 6951983 1264323 1317120 338637 299244 312517 314169 354268 347687 344796 344851 238346 242298 778402 741228 1693870 1611407 501931 495819 734567 737935 931682 907867 966000 973997 1023605 1047212 1005271 1110052 2370639 2497228 1447703 1212617 804749 793240 968539 959222 1014629 1027751 1063910 1075579 1186359 1193080 5442746 5693275 39.85 71.3 1
14:59:36 2024-01-23 735169 727123 230644 226191 369094 378496 389898 387758 248627 246404 300193 306175 342520 346164 4689756 5033256 7180989 6968759 1275877 1317120 337214 297383 313540 314169 353737 347405 345528 343334 239864 242127 784934 740269 1668352 1620667 501218 495711 734935 740209 926303 912856 974479 977699 1018013 1038109 1005271 1116513 2374185 2482727 1452029 1227767 802459 792116 973402 965625 1011681 1027544 1060392 1078855 1195590 1197060 5474427 5690656 39.85 71.3 1
14:59:37 2024-01-23 737265 728595 230104 227037 366435 376889 387740 387795 248627 245061 300612 304895 342421 347155 4674654 4968257 7158972 6971977 1292144 1317868 334719 298321 313469 314432 356512 347125 344796 344886 240405 241412 778268 745476 1659318 1618366 503720 495819 736102 743724 927685 902325 974479 980479 1023684 1033575 1001875 1116083 2374185 2489780 1506430 1236096 807048 790993 968576 966995 1018998 1018413 1060382 1075854 1204783 1200033 5546982 5697602 39.85 71.3 1
14:59:38 2024-01-23 735169 728885 230493 226848 368729 375291 391917 386704 248278 245575 301603 304613 341634 349769 4674548 5011795 7121591 6932103 1272242 1319067 338506 299992 313540 313258 355085 346069 344796 345370 238918 242298 769049 745476 1658965 1609120 504079 495747 731760 742746 933668 902639 966000 979783 1027291 1042317 996088 1110015 2364912 2486250 1456163 1226857 808778 790993 964822 964867 1023849 1027715 1059182 1070605 1189291 1203008 5524746 5696081 39.85 71.3 1
14:59:39 2024-01-23 733149 727660 230635 226042 367431 376355 392472 385238 247931 246753 301116 305818 341669 348472 4670999 5053624 7190314 6940622 1253538 1317868 338471 297771 315455 315865 353772 348216 342821 344368 240061 242639 771991 747612 1655271 1599873 500506 495855 731997 738041 934368 908813 965113 972614 1024166 1044923 1001603 1107135 2369963 2502836 1452251 1221073 811206 794783 965811 963612 1018961 1037387 1063379 1072608 1189943 1196402 5427399 5683897 39.85 71.3 1
14:59:40 2024-01-23 729741 725390 230639 226281 367431 374953 387993 386997 247931 245236 300011 306494 341122 346346 4677040 5044649 7218291 6968759 1275802 1316897 335658 297418 315796 313223 354339 348710 342821 343370 240236 241617 777875 741862 1687389 1612632 499795 498696 737674 736815 926340 910517 974479 973305 1020976 1039578 1009711 1116513 2380949 2505365 1456163 1226541 807048 795252 971983 966060 1011138 1025549 1066601 1076622 1194706 1192173 5458643 5688291 39.85 71.3 1
14:59:41 2024-01-23 735977 721562 230250 226474 365478 374123 391364 387939 251536 244859 301261 304401 341669 347400 4673705 4976121 7164077 6968759 1291621 1315031 335693 298321 312517 318797 356476 346632 344796 344403 239864 241242 788417 742927 1684314 1620667 504079 495783 737582 741954 925780 903921 973863 980479 1021341 1036239 1003978 1121156 2381804 2485422 1546485 1236545 808201 790734 971330 968405 1018998 1024537 1060617 1078727 1203003 1197944 5530860 5684882 39.85 71.3 1
14:59:42 2024-01-23 733826 726587 230639 226470 365442 375557 392195 385581 251536 245614 306188 303942 342147 349521 4670999 5003227 7123556 6940622 1271823 1315031 338815 302867 314460 315590 354836 346035 345772 344886 239121 242639 775976 747612 1660735 1611407 504079 495711 731746 740207 933014 902065 972029 983054 1028490 1044000 998269 1113479 2369087 2489780 1452251 1230055 810513 790734 967166 968442 1020912 1030161 1058870 1072755 1197323 1203603 5489316 5683897 39.85 71.3 1
14:59:43 2024-01-23 728927 727587 229888 226089 368493 375823 391364 384391 246643 245786 299092 306743 341634 348248 4667667 5018978 7163211 6912224 1266498 1315313 337214 300416 314939 314977 356226 348463 342821 345163 239492 241957 783441 749756 1649578 1598738 501106 499925 733001 740900 931645 907780 969255 976772 1029367 1047511 1001875 1107135 2372498 2508935 1381827 1225431 811206 793199 965123 961950 1017514 1036598 1062354 1069556 1187858 1196513 5418097 5683897 39.85 71.3 1
14:59:44 2024-01-23 727940 721431 230635 226478 367682 374231 391088 387939 251536 245614 301261 305604 341122 348508 4677040 5042542 7227616 6959380 1273755 1315249 335423 299992 313028 313223 359406 348710 342579 344403 240236 241438 783760 742394 1654988 1613699 500862 498588 738068 738627 929039 911661 971992 972614 1020976 1042317 1010429 1115680 2380072 2503967 1430431 1225431 805621 793162 971330 964184 1011175 1029284 1063151 1077390 1195626 1192233 5434971 5683897 39.85 71.3 1
14:59:46 2024-01-23 737326 721417 229923 226470 365478 374123 390224 387745 251712 244824 301938 304401 341599 347155 4670999 4961196 7125037 6959380 1290736 1315031 334684 299733 313240 315463 356262 347112 344651 346773 239386 242262 783441 740269 1704367 1622972 504079 495747 737838 740207 925122 904749 975249 978748 1022425 1037376 1003263 1119340 2374185 2477043 1454207 1231268 805323 790993 972711 967718 1017514 1026203 1059940 1078196 1198174 1197944 5530860 5683897 39.85 71.3 1
14:59:47 2024-01-23 736019 729501 230442 225774 365442 374195 392472 385545 248485 245271 302048 303027 342731 349273 4657996 4985055 7087735 6935091 1273755 1319067 338494 299455 314316 315829 355263 346486 345735 345758 239722 242603 775229 749756 1658068 1609120 503362 496791 733894 741954 928348 902437 972029 979783 1024203 1033930 998994 1113295 2370813 2489780 1476919 1235974 810513 789873 967881 970506 1020448 1028997 1057249 1072718 1199527 1200491 5498715 5683620 39.85 71.3 1
14:59:48 2024-01-23 728927 727037 229174 226535 367165 374231 391364 386740 251678 244412 300993 305818 341395 348742 4675064 5014685 7164343 6931953 1272092 1318994 338601 300302 313361 315829 356405 346267 342857 345441 239121 242945 773462 745476 1692678 1609120 504079 499619 733375 742746 932350 901360 967450 981176 1027323 1042317 996125 1113295 2364912 2486250 1476919 1225431 809356 790433 964822 965625 1023849 1027751 1057249 1071642 1193859 1201866 5502643 5683897 39.85 71.3 1
14:59:49 2024-01-23 731519 727691 230675 225586 368198 374123 392472 384391 251536 246372 300799 305604 341669 347683 4673705 5066297 7181148 6942400 1264247 1315239 337723 302903 315419 314468 357910 348463 342821 345405 239899 241957 784934 750831 1651645 1595337 501218 499826 730958 740033 931682 906491 964664 974819 1029440 1044221 1001875 1107135 2372591 2508220 1419069 1225431 811784 793199 964137 961950 1016792 1038618 1062733 1069593 1186102 1194523 5411660 5683897 39.85 71.3 1
14:59:50 2024-01-23 727940 725431 230644 226119 367129 374231 390260 387939 251501 245236 300011 304895 340611 347649 4682846 5046922 7237541 6959380 1272092 1316184 336671 299342 311604 313258 357150 348216 342821 345441 239579 241617 776404 738152 1703421 1612632 502646 501436 737059 741085 930361 907903 970320 972614 1023151 1044995 1005345 1114884 2377564 2491921 1436188 1216965 805691 794920 971330 961950 1014629 1030453 1066307 1077427 1193823 1188780 5470189 5683897 39.85 71.3 1
14:59:51 2024-01-23 739369 721422 231398 226124 365478 374195 390812 387033 247719 246298 301006 306065 342555 347254 4669467 5015830 7162338 6978137 1279525 1319067 336706 297518 311604 313949 354339 346632 345772 343405 239492 241957 784374 738152 1682277 1622997 503720 495747 738274 742139 926340 906300 973171 977699 1020705 1036202 1001639 1122647 2373258 2478516 1438108 1229516 804176 788718 974095 968442 1014629 1027544 1058847 1077814 1199023 1199254 5530860 5683897 39.85 71.3 1
14:59:52 2024-01-23 737720 727673 230382 226739 366879 378227 391808 384860 248627 245852 301079 304791 342555 347500 4661733 4966673 7112528 6954416 1285365 1316934 335658 302512 314460 314977 357676 346668 342857 343370 240645 241957 774933 747612 1652715 1611407 502646 495855 733894 742139 929043 903921 972397 977699 1025654 1036375 999031 1114884 2370905 2489780 1468940 1236186 809356 790993 967166 970506 1019429 1024247 1053867 1072718 1201066 1200491 5493238 5688291 39.85 71.3 1
14:59:53 2024-01-23 728816 726628 229782 227278 367244 375255 390942 385438 249150 244447 300047 305818 341634 348248 4680378 4989950 7149627 6940092 1270120 1314099 337759 297554 313505 313258 356476 346632 342821 346239 239492 242298 781948 745476 1694259 1608847 504079 499473 733894 739793 933668 903921 966037 977699 1030901 1042206 998759 1108398 2370776 2499000 1427793 1221943 811206 793240 962084 963317 1020912 1027788 1061940 1066208 1190372 1198917 5472835 5678737 39.85 71.3 1
14:59:54 2024-01-23 727709 728341 231023 225739 367405 375291 392472 387939 248137 246337 301261 304895 341669 349521 4673705 5050330 7236941 6959380 1264323 1315276 337759 299274 312042 313949 354055 347196 342857 345961 238918 241957 778962 738590 1656382 1609120 501218 499826 733894 738050 931682 907867 970283 972614 1021236 1045734 1005382 1114089 2377564 2491921 1440027 1214970 803603 793199 970640 961950 1014740 1032977 1069498 1078574 1190135 1191256 5485295 5694627 39.85 71.3 1
14:59:55 2024-01-23 738842 721314 231795 225954 365478 375020 390224 385581 246991 246541 301371 304011 341669 347413 4658033 5012526 7158972 6952059 1278612 1315249 336777 302690 311604 314169 354020 345581 345284 343370 239725 242127 771991 738152 1666874 1622997 503362 495013 737151 741085 927690 906491 973090 977699 1020976 1038109 1002423 1119415 2372725 2471340 1443865 1227767 805989 791297 975879 968294 1015500 1029590 1058420 1081241 1198876 1204117 5501840 5683897 39.85 71.3 1
14:59:56 2024-01-23 740676 725467 230351 226269 367129 375283 387957 386645 251607 245236 300581 304895 341669 344493 4664339 4940338 7125037 6950039 1285255 1315068 334684 297554 315611 314755 355406 347405 342857 343405 240645 241617 774933 745476 1688471 1612632 502646 495819 736014 742139 927690 903722 973090 977699 1024965 1033199 999031 1114884 2376477 2496053 1500539 1238310 810513 791749 968949 970396 1020410 1026419 1058757 1072755 1201300 1204073 5498715 5674518 39.85 71.3 1
14:59:57 2024-01-23 728922 725575 229245 226544 366578 374231 390260 385581 251571 243696 301261 304930 340611 347965 4671726 5000932 7140282 6912261 1268509 1315249 337486 302404 313028 318761 356512 346632 342821 345405 239121 241957 780455 744528 1685009 1607977 504079 499473 731938 743047 934368 905723 966037 977699 1029711 1042022 1000405 1112683 2367401 2485422 1456163 1225431 809356 790993 964822 962855 1023849 1032276 1053079 1069593 1192132 1201519 5489899 5675793 39.85 71.3 1
14:59:58 2024-01-23 728927 728484 230442 225876 367709 373563 390260 383277 251184 245614 300203 304965 341122 346664 4648078 5055292 7151011 6921865 1252036 1313131 338780 297201 314496 313223 353241 347923 342857 344886 239528 240646 775976 745476 1645091 1599873 500862 498733 731228 737935 936938 910976 966341 973997 1026788 1046656 1006160 1109433 2369087 2510308 1456163 1218468 811673 793093 963452 961950 1017551 1039355 1060082 1068036 1185224 1194523 5414126 5679843 39.85 71.3 1
14:59:59 2024-01-23 726825 721309 230281 225809 367125 374231 390224 387939 247931 245236 300011 306496 340611 347683 4673705 5044649 7218291 6982520 1267038 1311462 336742 297418 312517 314203 354339 347724 342857 346482 239696 241957 773462 739117 1670887 1613586 503683 501755 736174 739374 934331 910430 970641 976077 1023766 1048694 1005271 1112982 2373258 2497228 1426368 1213559 805898 794894 968539 961950 1014629 1033566 1068123 1075854 1182671 1196553 5433502 5674518 39.85 71.3 1
15:00:00 2024-01-23 733080 726278 230573 225735 367713 374159 389920 386704 251536 245236 300054 306529 342386 345493 4657958 5011681 7190314 6955501 1273755 1315249 334684 299888 313469 316231 354304 348710 342821 344332 240360 242190 779347 743460 1655735 1613699 500824 502469 738068 739154 932387 910480 973090 973724 1022425 1045281 1005271 1116513 2380949 2501174 1458119 1222458 804749 793162 972711 964688 1011718 1030453 1066269 1078966 1195590 1189660 5438819 5674518 39.85 71.3 1
15:00:01 2024-01-23 736666 724736 230250 226242 365407 374123 390188 387903 247931 245201 301688 303942 342147 346627 4658295 4971123 7154725 6972129 1278574 1317120 336706 297518 313823 315721 357403 345778 345247 346492 239686 242091 783441 738152 1673276 1622911 503362 495639 736097 741085 929009 907518 974479 977699 1020976 1035909 1005345 1117673 2371650 2475287 1437668 1227730 803603 790396 973821 966995 1013873 1024211 1059564 1078855 1194698 1197060 5450142 5677321 39.85 71.3 1
15:00:03 2024-01-23 738408 725381 229862 226321 366578 376355 387885 384391 251607 244995 301049 304401 341634 344457 4648843 4933341 7123556 6955000 1296056 1318128 337716 300302 312849 315349 356333 346450 342749 346492 239686 242262 783441 738152 1680410 1621819 505518 498203 738105 741612 929043 906872 975870 977662 1020216 1036312 1002350 1119378 2371650 2471340 1467901 1227767 804749 788644 974095 969429 1014629 1027544 1058458 1078051 1196443 1196513 5489861 5673232 39.85 71.3 1
15:00:04 2024-01-23 737190 721350 229888 225743 367059 374948 387885 383815 251536 245030 300338 305993 341599 344980 4652241 4956999 7102827 6931675 1290555 1316273 334508 299908 313325 314833 355869 346632 342821 343334 240236 241403 792587 743460 1655477 1613777 503362 495675 736097 743195 925780 902639 971025 980479 1023877 1033199 1000452 1118108 2371650 2480560 1520967 1238828 807048 790993 968539 968442 1018961 1018413 1058757 1072755 1203893 1199641 5502643 5665139 39.85 71.3 1
15:00:05 2024-01-23 731770 721273 230245 226474 365407 374231 391364 385581 251501 243731 300933 304861 340576 348458 4661620 4999891 7120440 6943637 1272845 1316184 338471 297482 313982 315685 355370 345472 345772 343370 239114 242639 766106 745476 1676940 1609120 504079 495711 731448 743273 931682 902437 968865 981873 1028674 1042206 996088 1113258 2364912 2480560 1456163 1225431 810513 788681 964822 966310 1022361 1030270 1055705 1068795 1192132 1201829 5493238 5663839 39.85 71.3 1
15:00:06 2024-01-23 732381 721314 230604 225739 367682 375823 391328 384092 247931 246337 300763 304930 341122 346336 4664474 5046809 7176873 6922360 1253463 1316184 337451 297446 315262 315421 356682 348216 342821 343370 239660 242127 784934 747612 1638490 1598738 501218 500143 731586 737935 935697 906509 966491 974390 1027181 1044923 1002386 1107135 2371650 2508220 1523044 1221943 811206 795483 964822 963317 1016792 1036598 1066269 1072681 1180887 1197060 5406902 5663839 39.85 71.3 1
15:00:07 2024-01-23 728890 726192 230604 226246 368199 374231 387885 386452 248237 246091 300678 306603 342992 347500 4669467 5031123 7216281 6940508 1267907 1313382 336706 297518 311569 313258 354801 347405 342821 345405 239086 241957 783441 739644 1661224 1610263 502646 499790 735977 741612 931021 907867 970283 972614 1021460 1045170 1005308 1114884 2374190 2491884 1438108 1213635 804749 795496 970292 959222 1013910 1027679 1065507 1075854 1189914 1191006 5453997 5674241 39.85 71.3 1
15:00:08 2024-01-23 735945 727235 230391 225530 367431 377959 387813 385980 248243 246647 301371 304756 342245 345883 4652345 5004511 7171664 6950537 1275232 1313382 334684 297383 312992 315363 355370 348713 342821 344609 240236 241617 785231 739739 1653493 1611407 500862 500216 738105 737898 929662 911163 973090 973305 1022425 1042523 1009711 1116513 2374185 2499000 1458119 1225431 805898 795483 972711 966365 1011175 1029725 1066269 1078966 1197323 1189660 5427136 5686848 39.85 71.3 1
15:00:09 2024-01-23 737265 726278 230502 226300 367091 377156 387777 387141 247757 245201 301261 303695 341360 346336 4652241 4999297 7153873 6941737 1274058 1313457 336706 302867 313028 314203 353206 345581 344796 345794 239864 241617 771991 738590 1683843 1613777 501218 495711 735456 739508 926340 907867 974479 977699 1018013 1039578 1005345 1117435 2372591 2482727 1430431 1228641 802459 793240 972711 965588 1011175 1024465 1060082 1078966 1195590 1195440 5449174 5669304 39.85 71.3 1
15:00:10 2024-01-23 735169 726793 229746 226474 366533 374088 387885 385837 248627 244789 301261 306029 341087 345469 4661620 4945598 7123443 6942015 1277699 1313382 336706 299888 311569 313258 355905 345544 342857 343334 239457 241957 771991 738152 1660159 1621819 504079 498203 738105 742139 929006 906491 973090 979510 1020976 1039578 1003846 1121810 2374282 2471340 1428251 1226857 803603 789836 974095 968442 1014629 1031512 1059542 1082531 1198876 1199031 5458227 5673232 39.85 71.3 1
15:00:11 2024-01-23 737078 726278 229645 225774 366506 374123 387921 384355 251607 245131 301012 304648 341122 344493 4652241 4933379 7103091 6932065 1288708 1315249 334649 298042 313213 312966 356440 346632 342857 343370 239828 240904 782618 741862 1653042 1613777 504079 495855 737674 742709 927096 903921 973863 980479 1026380 1033199 1001875 1118543 2374185 2480560 1488329 1236545 809163 792989 973099 970195 1020410 1027218 1060382 1078539 1206773 1201743 5521455 5681339 39.85 71.3 1
15:00:12 2024-01-23 734196 725426 230382 226177 364894 375291 391364 385238 247931 246038 300933 303061 341122 348742 4639357 4976083 7089261 6921865 1270544 1315249 338269 297446 314460 318761 354836 346596 345528 344783 239864 242298 776404 747612 1665460 1609120 503362 495711 732856 742255 931410 903610 970320 983270 1026417 1037708 1000452 1113295 2363879 2496443 1450295 1233903 811093 789610 967571 972503 1023317 1033482 1057249 1072718 1199917 1204929 5472835 5665139 39.85 71.3 1
15:00:13 2024-01-23 728927 721309 229205 226478 365478 374231 390812 384967 251712 243765 299938 305560 340576 347400 4652241 4995284 7118348 6921865 1266498 1315249 337214 302690 313469 315421 355905 346596 342641 345163 239121 241957 778962 744411 1704816 1609120 504079 498733 732819 743724 934331 903921 966725 977699 1030262 1050411 1000261 1111737 2365716 2485422 1456163 1223817 809356 791297 964822 964904 1026032 1033226 1058757 1072796 1199928 1202363 5493238 5665139 39.85 71.3 1
15:00:14 2024-01-23 730731 721314 230608 225037 367093 375942 391641 384085 247237 246028 300302 304895 341122 347327 4652241 5051827 7173429 6921865 1249970 1309658 337948 297771 316060 315643 352218 346668 342821 343370 239121 242298 771991 745476 1643718 1595337 500434 498696 731333 737935 935715 910291 967972 976698 1028545 1045552 1004729 1106985 2374156 2508312 1429044 1223334 811784 797193 964137 961950 1018998 1035914 1061333 1074717 1189803 1196513 5407763 5665139 39.85 71.3 1
15:00:15 2024-01-23 726517 724736 230639 225739 366578 374231 390812 387364 247237 245236 301261 304683 340611 348212 4652241 5033256 7218291 6940622 1260714 1309658 338269 297771 315187 314169 353241 346668 342857 344368 238346 242127 771991 739117 1669935 1609120 503324 500685 734852 740209 936325 911661 968563 976077 1026788 1048584 1005234 1110052 2371650 2499000 1433901 1212617 807048 794783 968539 964002 1017514 1034690 1066420 1075854 1185482 1202404 5416321 5665139 39.85 71.3 1
15:00:16 2024-01-23 728927 723962 230250 225743 367718 375291 387921 386432 251536 245236 300836 306778 341087 345016 4661620 5016831 7190314 6940622 1270120 1313382 335658 298042 313248 313223 354339 348710 342821 344403 240272 241814 780818 741887 1657344 1613699 501218 500070 738068 739042 930361 912960 974479 971986 1022425 1048173 1010281 1116513 2377568 2503967 1458119 1225431 805898 793199 973099 966995 1011718 1030453 1066269 1078966 1197286 1192196 5423261 5664862 39.85 71.3 1
15:00:17 2024-01-23 733826 724740 229927 226474 365433 373825 390224 387903 251536 244859 301882 304401 341634 346627 4652241 4948405 7135195 6950001 1278897 1313382 336706 302903 312553 315793 355889 346121 345699 346247 239722 242262 773462 739210 1676427 1617146 501931 495711 736014 740033 926911 910036 975870 977662 1019530 1039578 1008130 1117710 2372591 2482727 1458119 1225985 802459 792116 972711 966995 1011718 1028997 1060082 1081193 1197323 1195663 5423261 5665139 39.85 71.3 1
15:00:18 2024-01-23 732559 724736 229174 226124 368276 375823 387885 385545 251361 244447 301261 304436 341087 344493 4652241 4943915 7103091 6941737 1281030 1315221 336494 300302 311462 315865 355263 345924 344760 346247 239722 242262 781948 736043 1668386 1620667 504079 498203 734935 740033 928348 907598 975870 977699 1019493 1038843 1007525 1118268 2370813 2477043 1435389 1227767 802459 792116 972711 966995 1013154 1027544 1060429 1079660 1195626 1197097 5446210 5657062 39.85 71.3 1
15:00:20 2024-01-23 733080 721278 229214 226439 366573 375291 387691 384427 251571 244824 300799 303977 341122 344166 4645609 4929867 7112524 6961529 1282905 1313308 336600 300472 312155 314510 355228 345544 342857 343370 239660 241617 773462 739739 1657271 1618366 504079 498203 737995 742139 925647 906491 973900 977427 1020976 1039364 1000930 1121011 2372498 2467837 1434269 1229516 804749 788718 974095 968442 1016792 1027544 1060155 1078088 1199023 1197944 5512049 5655760 39.85 71.3 1
15:00:21 2024-01-23 749644 721395 229923 225735 366573 375283 390812 383241 251536 245201 300799 303061 341669 346627 4645609 4942971 7092832 6933231 1283188 1317120 334719 297771 314460 314568 357910 345290 342821 345306 240441 240904 779347 743994 1646498 1612632 503362 495855 736014 742139 927096 903921 975174 980479 1027190 1033647 1001163 1116513 2371650 2480560 1514737 1237066 808201 790993 968267 968442 1018998 1026782 1053904 1075854 1203413 1198216 5495472 5665139 39.85 71.3 1
15:00:22 2024-01-23 730778 721368 230356 225739 364347 375291 391364 384697 247931 244859 301261 302992 341122 348779 4654995 4971349 7062358 6892457 1273295 1317120 338744 297771 314460 314977 354339 347149 346224 345270 239864 242127 771991 747612 1664431 1607977 502646 495783 733375 742139 931682 903921 970320 982571 1025691 1036202 1000452 1113295 2364912 2490285 1450295 1233903 810513 788718 967852 970195 1022397 1030453 1053867 1072793 1199991 1201341 5470265 5655760 39.85 71.3 1
15:00:23 2024-01-23 727940 721381 229245 226478 366028 374231 391088 385581 248104 244613 301006 306208 342920 348595 4641170 4975971 7069084 6917629 1268621 1311462 338126 297771 313505 318420 354304 345300 345528 345550 239528 242298 784624 747612 1650389 1604557 502288 494977 731792 742139 931682 903921 970320 981191 1028803 1039578 1001163 1114089 2364912 2488014 1452251 1231268 810513 788681 967852 968442 1020912 1030453 1054240 1073981 1199023 1203603 5458529 5651727 39.85 71.3 1
15:00:24 2024-01-23 727940 724722 229170 226778 366879 375145 390485 385294 249150 244307 300654 305748 342751 348325 4642863 4980918 7124247 6912524 1268621 1312449 338233 299301 313505 318797 354304 345300 344796 343370 238837 242298 784624 745476 1653621 1604557 504079 495553 731746 742746 931682 902639 968865 981873 1027341 1042317 996162 1113295 2361553 2480560 1424674 1224557 810513 788718 964822 967032 1023849 1027751 1057249 1071600 1189582 1201436 5483832 5658439 39.85 71.3 1
15:00:25 2024-01-23 729992 727787 229782 226019 368128 375291 390043 385551 248627 245817 300157 305818 340611 346627 4645515 5003759 7135195 6903576 1259221 1312449 336199 297771 314939 314977 354020 348216 342821 344368 239660 241617 771439 745476 1651184 1595337 501218 499863 731960 738045 935697 907867 964627 974128 1029169 1044959 1002386 1107135 2368278 2508220 1540124 1221943 811206 795496 964137 961950 1018998 1037882 1063528 1069319 1187785 1197944 5425033 5669304 39.85 71.3 1
15:00:26 2024-01-23 726374 725727 230462 225984 366399 374231 390260 387321 247237 245236 300217 306280 340576 347683 4651663 5026104 7208965 6931244 1260677 1309658 337486 302690 311604 313293 354823 346632 342857 344886 237714 241957 778962 738152 1655361 1604557 502288 499437 734935 739228 931682 909872 970283 974128 1021350 1046944 1005345 1114884 2368278 2489780 1434269 1212617 804749 793240 968576 959222 1014629 1027788 1066345 1076913 1189809 1195557 5426751 5658324 39.85 71.3 1
15:00:27 2024-01-23 731000 724736 230478 226261 368574 374159 387849 385581 251571 245271 300126 306673 341122 345016 4649027 5007559 7150974 6912261 1271936 1309658 334719 302903 312992 314977 354304 348216 342821 343370 240645 241617 777875 741228 1685208 1611134 500506 499826 737674 737935 928348 911846 972479 974128 1023151 1040728 1010874 1116083 2374194 2497228 1430431 1225431 806473 794931 975183 966674 1015463 1027833 1070279 1078891 1196583 1194925 5436805 5678717 39.85 71.3 1
15:00:28 2024-01-23 737026 725497 231232 225743 365177 377387 391364 386740 247237 245649 301261 303061 342401 346627 4634850 4998286 7134362 6950001 1275877 1313382 336706 297518 311604 314203 354304 345617 345040 344384 239528 242127 771991 736043 1671469 1621846 504079 495783 738105 742139 929043 905904 974479 977699 1022425 1039217 1005308 1123172 2372498 2473905 1424485 1231138 805691 790286 976175 968331 1016947 1029579 1063301 1080429 1200103 1197944 5490097 5663945 39.85 71.3 1
15:00:29 2024-01-23 734049 721273 229205 226509 365509 373598 387294 385617 251678 244482 300472 306065 341122 344529 4645609 4933379 7106386 6940622 1286864 1313382 334684 300441 312553 314977 356190 346632 342857 343370 239121 240904 784068 740269 1669605 1613777 504079 498203 738105 744093 924992 905253 976017 981873 1022425 1038444 1003978 1122874 2379240 2474390 1472930 1232446 806473 789652 974057 968442 1018998 1026782 1061977 1078571 1199023 1198792 5521703 5661099 39.85 71.3 1
15:00:30 2024-01-23 737623 725204 229927 226124 366560 375283 390224 383277 251417 245236 300836 304436 341669 346065 4639077 4943024 7077649 6916928 1277946 1313382 336706 302404 314496 314903 354304 346106 342821 344783 240476 241617 776404 745476 1664532 1609120 503362 495855 733894 742798 928348 903921 972029 982353 1029674 1039823 1000341 1116401 2372465 2491151 1470935 1237029 809356 791554 968304 972540 1020448 1029725 1058757 1075332 1204783 1198366 5482034 5657062 39.85 71.3 1
15:00:31 2024-01-23 731000 721318 230285 225774 364885 374231 391364 385274 251149 244859 301938 303977 340338 348248 4642863 4961541 7069084 6892532 1267945 1312449 336742 297771 314460 314977 354304 347454 344796 344783 240272 241617 769049 745476 1655140 1609120 503362 495819 735127 744212 931628 905523 973015 980405 1028248 1036055 998846 1115567 2367447 2489780 1446382 1233583 810513 790993 968539 970506 1023317 1028997 1058757 1075088 1203077 1198402 5476006 5647575 39.85 71.3 1
15:00:32 2024-01-23 731000 721278 230285 226474 367238 374231 391364 385003 247931 243765 301938 303977 340576 347683 4639551 4970469 7087735 6892182 1266498 1310529 336706 297649 313028 315421 356190 346351 342821 345405 239121 241957 769049 744411 1703165 1608839 505518 500070 734604 744254 935660 902139 968563 979557 1031632 1042206 998994 1110150 2364912 2480560 1476919 1224789 809356 790993 964822 965625 1023849 1027751 1053904 1071954 1192210 1200132 5474184 5646382 39.85 71.3 1
15:00:33 2024-01-23 727940 721417 230281 225394 367718 375291 390260 383241 247237 245821 299455 304930 340646 346395 4645609 5036811 7143688 6903108 1249970 1309658 336706 302476 315455 314977 354055 348216 342641 346737 241417 242226 773646 748683 1639654 1597425 502646 500509 733038 742139 931682 906545 968213 978163 1030694 1045697 1001875 1106821 2374185 2508220 1542244 1221943 812942 794358 964822 963317 1017551 1036229 1065841 1071954 1189997 1196250 5399182 5657062 39.85 71.3 1
15:00:34 2024-01-23 727664 721282 230473 225774 367129 374231 387957 386488 247237 245236 300531 305818 339626 346065 4652345 5022532 7191946 6912261 1267945 1309658 336494 300690 313528 315793 356682 346486 342749 346375 239554 241921 779347 738152 1678728 1609120 502646 501705 738105 742103 931682 909154 972397 972614 1023877 1045734 1008277 1116513 2377675 2489780 1436188 1215212 804749 795348 968576 961950 1014629 1027715 1069400 1075603 1189803 1189660 5427173 5657062 39.85 71.3 1
15:00:35 2024-01-23 735465 721341 230675 225041 365549 375319 390224 385581 247237 246443 300338 303977 341634 345296 4645609 4985469 7125037 6944577 1273405 1309510 336329 299455 315685 315829 355620 347259 344481 345550 240610 241448 777875 739223 1651998 1612553 500506 499790 736102 738119 927718 910517 975174 973997 1023877 1036472 1011147 1119819 2374190 2499000 1458119 1225431 806473 794931 972711 965588 1012436 1027180 1070020 1078966 1197901 1193293 5425740 5665139 39.85 71.3 1
15:00:36 2024-01-23 734861 724736 230411 226996 365442 374088 390224 387939 247931 244824 300897 303907 341325 346310 4642863 4961782 7140821 6923799 1271582 1313167 336564 299419 313433 315865 354885 347159 344796 345369 240503 241581 776404 740269 1645171 1611290 500506 498696 737059 737545 927653 911846 975174 973997 1023151 1041786 1011147 1116878 2374278 2497228 1429712 1225431 805898 794367 972711 964867 1011410 1027289 1066269 1078966 1197286 1192770 5425844 5654447 39.85 71.3 1
15:00:38 2024-01-23 733256 724736 229888 226444 364858 375823 390188 386740 247931 244618 301261 303942 342690 346028 4633484 4983262 7138454 6927041 1275877 1309621 336445 299274 313823 314169 353701 345544 344796 344565 239686 242127 774933 736043 1667637 1613777 502139 495711 735977 740278 927653 907867 973900 977699 1020216 1039578 1005308 1119834 2374185 2495457 1456163 1227179 804749 793240 971330 965551 1011681 1027289 1066601 1078966 1198173 1194450 5425740 5646382 39.85 71.3 1
15:00:39 2024-01-23 732563 724736 229249 226444 365478 375823 387921 386740 247931 244447 301261 304895 342992 346299 4650602 4958130 7136021 6945036 1277699 1313382 336671 297771 313551 315865 354268 345544 344796 343334 239492 241742 771991 736043 1674339 1620667 504079 495747 738105 742390 926340 906491 973863 979520 1022425 1036202 1003809 1124249 2374278 2471340 1438108 1227767 804749 790993 974095 968442 1017514 1027544 1062980 1078051 1199023 1199068 5481996 5654447 39.85 71.3 1
15:00:40 2024-01-23 735945 726310 229210 225735 365478 375283 387668 386645 248237 245368 299829 304756 342006 345114 4631737 4921909 7092813 6926458 1286864 1312449 334145 297383 313505 314977 355905 346069 342821 344332 240405 240904 772468 745476 1664275 1611407 504079 495855 735054 744363 926340 903921 973900 981873 1026417 1036607 1001875 1116083 2371650 2493107 1510583 1238828 808778 792116 969602 971196 1020448 1024211 1057604 1075854 1206493 1201341 5493238 5646105 39.85 71.3 1
15:00:41 2024-01-23 730017 726682 230360 226897 368019 375218 391219 385095 248243 244683 300824 304756 342992 348422 4633484 4959571 7063317 6903576 1270007 1313382 337723 297771 314424 314977 354304 346340 345528 345306 240236 242127 778962 747612 1651150 1604557 503362 495747 734013 743195 930287 903921 972397 983270 1026380 1038109 1000452 1114884 2364912 2489780 1458364 1233903 810513 788681 968539 971196 1023123 1027180 1058757 1072755 1202433 1201341 5470871 5658363 39.85 71.3 1
15:00:42 2024-01-23 732002 726793 230497 226361 366718 374916 391772 385402 247931 245201 301901 303061 340611 348595 4633484 4954483 7062471 6902920 1268621 1313382 338506 297771 313982 313769 354304 345581 345772 345526 239864 242298 771991 747612 1665215 1607977 503362 495711 733894 742139 931682 903921 972397 983270 1028674 1039578 1001163 1116237 2364912 2489780 1448338 1234783 810513 788681 967852 971196 1020912 1030453 1053867 1074285 1203413 1203231 5442670 5654380 39.85 71.3 1
15:00:43 2024-01-23 730889 725727 230604 226391 364889 375026 391358 385294 247931 244995 302115 303942 340611 348458 4633484 4964073 7070557 6903576 1267681 1309658 338233 297590 313505 314977 354304 345544 345528 343299 238715 242298 770004 745476 1678151 1604557 503720 496644 732819 742139 931682 903921 970320 984012 1027305 1039578 1001163 1114884 2364912 2489780 1450295 1231268 811093 788718 968539 970506 1023280 1032977 1059940 1075408 1198912 1206461 5458529 5637003 39.85 71.3 1
15:00:44 2024-01-23 726236 721016 229645 227033 367053 374231 391364 385238 248992 244272 301012 305783 339626 347118 4633484 4977542 7123443 6897144 1262853 1309658 336706 297771 313505 314725 356190 346351 342821 345405 239086 241957 770520 745197 1708151 1604557 504079 500923 734013 742475 935697 903921 967450 977699 1032644 1048919 998994 1110015 2364912 2489508 1476919 1221943 813416 793019 970292 966748 1025542 1034543 1064935 1072481 1196583 1201341 5472835 5647575 39.85 71.3 1
15:00:45 2024-01-23 728373 724736 230356 225635 367673 375557 390224 383205 247931 245614 300090 305818 341087 346346 4633484 5015830 7123443 6893729 1262019 1309658 336706 297771 313469 314977 356440 347358 342821 345405 239121 241957 770520 747612 1680521 1602148 504079 501314 734935 742709 935011 908956 969555 977699 1033097 1045697 1001163 1112465 2371565 2505365 1429044 1223220 811673 795496 967571 967436 1026273 1036598 1061558 1071927 1193002 1201631 5458416 5646382 39.85 71.3 1
15:00:46 2024-01-23 728927 724740 230644 225547 368280 375823 391917 385581 247237 245993 300338 304648 340611 348742 4639551 5026104 7154725 6903108 1251309 1311585 338744 297201 313213 313258 354921 346668 342821 343370 238751 242298 769470 742287 1678312 1599873 501218 498696 733338 738041 935697 910517 966725 974091 1024857 1051130 1007519 1113366 2367401 2506106 1440027 1219553 809356 796627 964822 963317 1017514 1036083 1066458 1072718 1182671 1196624 5388064 5638331 39.85 71.3 1
15:00:47 2024-01-23 726755 724731 230245 226093 367129 374231 387885 386432 247931 245201 300375 306280 339557 345796 4633484 5007559 7187009 6952889 1266423 1309658 334649 299992 312992 318833 354020 348216 342821 344368 240026 241412 773918 738681 1648181 1609120 501218 500216 737803 737935 931686 914261 976211 976077 1023803 1045281 1010281 1116401 2379240 2499000 1458119 1221943 807723 795483 972711 965588 1013191 1032486 1066307 1078966 1203349 1193043 5418097 5646382 39.85 71.3 1
15:00:48 2024-01-23 733919 722686 229919 226439 365478 375557 387957 387614 247931 244824 300794 303942 340611 346065 4633484 4924107 7103091 6912186 1274967 1309621 336706 302867 311604 314169 353737 345544 344796 344819 239121 241617 782881 736043 1670810 1613586 502966 498203 737223 737787 927718 912062 975870 978163 1022768 1042487 1010429 1118543 2371565 2489780 1458119 1225431 804176 793019 972711 966995 1011718 1028997 1065841 1078581 1198173 1194813 5417994 5646382 39.85 71.3 1
15:00:49 2024-01-23 732807 723715 229888 226444 365478 375823 387849 385617 251536 244241 300581 304401 340576 345576 4633484 4924107 7103091 6931244 1275877 1309658 336706 302867 313933 313949 357133 345581 344796 343370 239615 242190 786427 738161 1706101 1622972 505518 495675 740167 744254 927718 908166 975943 980479 1022425 1041934 1004521 1124249 2371650 2476149 1436188 1229516 804749 790993 974095 970506 1017514 1028997 1060044 1080429 1199257 1200033 5474146 5646382 39.85 71.3 1
15:00:50 2024-01-23 737285 724740 229892 226191 366285 375283 387957 383241 251536 245236 301261 304895 341634 342519 4630179 4919591 7103091 6907256 1287054 1309349 334649 297418 313731 314725 357910 346340 344651 346492 239350 241921 783441 739739 1665521 1620602 505518 495819 738105 741365 927755 907518 976712 982571 1024166 1039290 1007594 1122647 2371650 2471340 1427793 1231268 807048 790993 973402 968442 1020174 1027508 1058495 1077284 1203003 1201071 5497779 5646382 39.85 71.3 1
15:00:51 2024-01-23 735465 721359 229919 226089 365514 375283 391364 383277 251536 245236 300799 303730 342726 344493 4626878 4914888 7087735 6892457 1284746 1315313 336232 299455 315053 315349 355513 346450 344760 344420 240467 241510 789645 743348 1655477 1613777 506089 499826 737545 741292 927690 903921 978661 981873 1027181 1036643 1000930 1119872 2374185 2471340 1476919 1231268 807048 790993 973402 969818 1020448 1029725 1059564 1081391 1202519 1199641 5502643 5646382 39.85 71.3 1
15:00:52 2024-01-23 732995 721368 230245 226093 364347 374123 391364 384967 247931 245236 300508 303027 341360 348175 4635967 4945342 7055929 6914366 1274967 1313234 337581 297662 315009 315091 354304 346632 344796 342843 240610 242190 767577 745476 1649160 1604557 503720 499619 737796 742782 926340 903921 973900 981873 1027282 1036643 1001639 1118543 2374185 2486250 1514737 1237066 809356 793240 968576 968442 1020448 1025839 1056912 1075854 1207386 1201341 5489316 5646382 39.85 71.3 1
15:00:53 2024-01-23 731000 726416 230272 226444 364885 374231 391364 385545 247931 245236 301261 303977 340611 348458 4626878 4967872 7052252 6895502 1270120 1312449 338708 300230 313505 315205 356898 345544 345284 345550 239492 242298 778962 749756 1655202 1604557 503362 495362 732856 743724 931682 903921 970320 982582 1028674 1039217 1001163 1114884 2361553 2489780 1450295 1231268 810629 788681 966501 968442 1022397 1030197 1057361 1072405 1195590 1203603 5455616 5637003 39.85 71.3 1
15:00:55 2024-01-23 724658 720485 229179 225774 367387 374231 387957 383241 251607 244824 300531 307001 340576 346055 4642190 4961519 7119670 6893729 1263361 1309715 337688 297771 313248 313223 354268 345108 342857 344886 238381 242127 767577 743348 1675799 1604557 503793 500216 733894 740207 935011 903610 967450 977699 1032594 1042712 999741 1110052 2364912 2489780 1458119 1219440 811784 793240 964822 963612 1023123 1033638 1063490 1068036 1194994 1197944 5455616 5635447 39.85 71.3 1
15:00:56 2024-01-23 728927 724736 230639 225390 368276 375823 391364 384391 247026 246506 299793 305573 343136 345919 4631737 4989987 7118461 6884515 1259184 1311573 336470 302654 313505 313661 355406 347651 342302 344660 239121 241957 781948 747612 1640393 1594205 502288 500960 732819 741201 934368 906872 968865 977699 1032364 1047212 1001875 1109777 2364912 2508220 1480189 1221943 811784 794358 964822 963317 1017514 1037367 1065841 1072405 1188116 1197944 5380371 5638068 39.85 71.3 1
15:00:57 2024-01-23 722535 723710 230396 226226 366838 373976 390043 387177 247860 245474 300866 306321 342509 348796 4636243 5026189 7149627 6892532 1247741 1309621 338269 297482 313469 314689 354921 346668 342821 343370 238954 242298 779686 742287 1650588 1599873 501218 500330 730675 738045 936362 908166 964590 975312 1027181 1046473 1003846 1106784 2364912 2504664 1458119 1218468 809356 793199 967852 963317 1017514 1038100 1067847 1075854 1186575 1197944 5380371 5650372 39.85 71.2 1
15:00:58 2024-01-23 727421 724736 230502 226138 366430 374121 387777 386560 248243 245817 299763 305818 339592 346101 4640103 4998286 7171664 6921865 1264323 1307727 336199 297834 311604 314419 353737 346351 342821 345441 239121 241617 777875 736043 1646616 1604557 502646 501705 737059 741085 931021 907903 972397 972023 1025782 1047212 1008241 1116513 2374185 2489780 1438108 1214346 804749 795519 972438 963317 1014629 1027715 1070932 1078088 1194706 1189365 5431852 5650210 39.85 71.3 1
15:00:59 2024-01-23 732028 724699 230669 225604 368271 374721 387885 385545 251501 246298 299201 304895 341360 344493 4624560 4990327 7162338 6912486 1269175 1308692 334684 298077 312517 313223 354020 347687 341821 344368 239899 240904 773918 738152 1653119 1607977 501218 501350 738105 737935 931682 911846 974479 972023 1022425 1048627 1008994 1118108 2374185 2490285 1460076 1222092 804749 793199 972711 967361 1011718 1032977 1066043 1078741 1199205 1192932 5418984 5646382 39.85 71.2 1
15:01:00 2024-01-23 733826 722686 229927 226261 366314 375291 387993 386740 247931 244482 301152 306065 340611 346346 4626878 4926544 7103091 6902331 1272205 1311585 336199 297771 311569 314169 354921 345020 344796 344819 239157 241412 771991 736043 1661243 1611135 501218 495783 734935 740033 927690 907595 972479 977699 1020976 1039578 1008277 1117710 2368278 2473533 1427739 1224242 802459 792989 975183 970195 1013347 1028888 1059932 1083561 1199138 1196439 5418097 5642149 39.85 71.3 1
15:01:01 2024-01-23 732811 724223 229214 226474 365371 375291 387849 385581 251536 244276 301049 303977 340611 344529 4626878 4914834 7093555 6892457 1283188 1308655 334684 297453 311569 314977 355121 344534 342821 343334 239230 240904 771018 738681 1661900 1613777 504079 495855 738197 742746 926438 903921 976211 981873 1025691 1042976 1002350 1119415 2371650 2477429 1496469 1234208 809356 790286 972674 968294 1020410 1027218 1062655 1075753 1204783 1200491 5493238 5650439 39.85 71.3 1
15:01:02 2024-01-23 732480 724736 229923 225774 364347 375291 391364 385010 247237 245030 300472 303027 341122 348495 4630179 4938299 7041108 6893729 1271335 1309658 337759 297482 314865 315787 354304 346632 345284 344819 240272 241957 780455 745476 1650413 1604557 503362 495819 734696 739683 931682 904935 973090 983270 1027460 1039253 1003978 1119070 2375028 2487614 1498504 1238310 811673 792952 968539 971196 1020912 1026455 1060119 1077390 1206530 1200132 5490018 5646382 39.85 71.3 1
15:01:03 2024-01-23 731000 724736 229923 225774 364894 374760 391364 384391 247931 245236 301298 303061 340611 348742 4633484 4943897 7057696 6893729 1268621 1309658 338744 297771 313982 314977 354859 345581 345284 345306 239492 242298 778962 746669 1663130 1604557 503362 495747 732975 742390 931682 904935 972029 985295 1031176 1041480 1001838 1116401 2366497 2492922 1448338 1231268 811206 788718 967571 970506 1022397 1030197 1056495 1074713 1195584 1206232 5442322 5632983 39.85 71.2 1
15:01:04 2024-01-23 724658 724736 228819 225977 367387 375026 390224 384427 251678 244824 299092 306315 339626 346591 4626878 4968982 7107965 6879440 1262517 1307764 336742 297482 313284 315421 356440 345581 342821 344921 238751 241957 780455 744411 1721230 1604557 504079 500632 736174 745845 936991 903884 968027 977588 1033023 1045133 1001453 1110052 2364912 2492922 1431631 1222344 811784 793199 965123 964002 1020448 1036634 1063151 1069593 1196520 1199217 5398789 5642355 39.85 71.3 1
15:01:05 2024-01-23 722535 723710 230639 225769 366320 374231 391088 387357 247237 245236 300375 304895 339626 347719 4630179 5004001 7181889 6902831 1258486 1305988 336777 302404 311604 313949 352218 346351 342821 344403 237644 241850 775976 739210 1682104 1607854 503362 498588 735941 740052 933631 910111 970283 974892 1024482 1047953 1008093 1116476 2364912 2486741 1422602 1212617 804749 793240 968576 960585 1014629 1035679 1066601 1075565 1182634 1192763 5406902 5642355 39.85 71.2 1
15:01:06 2024-01-23 732039 723193 229923 225046 367709 374159 387921 385581 251501 245993 297266 306496 341634 345017 4620807 4973978 7143688 6903117 1266460 1309621 334719 297195 312553 314504 356393 347431 342605 345685 239757 240904 782289 739210 1653119 1608998 502288 502827 738105 740149 931021 909835 974441 973724 1023877 1042748 1008277 1118071 2374185 2491921 1432350 1218468 804749 795519 973402 964688 1014629 1030453 1073012 1075790 1196583 1197283 5418003 5638331 39.85 71.3 1
15:01:07 2024-01-23 732932 723710 230675 225769 364894 373563 390224 387321 247237 245065 301261 303061 341122 346591 4620284 4961782 7106386 6921865 1271582 1309597 336458 299987 312885 315600 354885 345960 345247 345270 239757 241921 780455 740269 1659341 1604557 501218 500330 738105 738013 929043 911846 974291 975584 1024203 1036774 1011147 1116083 2374185 2495457 1430431 1221943 805898 793162 972438 967032 1013191 1029725 1065841 1078892 1196694 1194450 5406032 5638331 39.85 71.2 1
15:01:08 2024-01-23 730778 722686 230094 226474 365478 375291 387849 386776 251395 243731 301375 303977 340576 345857 4617075 4914834 7097061 6933231 1281068 1310641 335587 300302 311462 315349 355762 345544 342821 343370 239157 240939 780455 739210 1653515 1613777 504798 495855 738737 743836 926069 909605 976054 981873 1024194 1040728 1002386 1121847 2368278 2469874 1448338 1229516 807048 790993 973402 971196 1019722 1027508 1058495 1077321 1203413 1199641 5501092 5647697 39.85 71.2 1
15:01:09 2024-01-23 731677 724736 229914 225577 364347 375291 391088 384391 251219 245271 300369 303263 341157 348212 4620284 4945370 7062766 6895502 1271223 1313382 336706 297771 314496 314977 356898 346632 344579 344783 239899 241617 770520 745476 1643332 1609120 503362 495891 734013 741621 930361 905848 973090 981873 1027218 1038109 1000367 1118221 2364912 2486250 1474925 1233278 810629 788681 967166 968442 1023849 1027715 1055743 1072793 1199101 1207086 5442322 5628966 39.85 71.2 1
15:01:10 2024-01-23 725488 723710 229174 226505 366578 374272 387993 384967 251607 243731 299727 304930 339626 346627 4632716 4976083 7093659 6894184 1263791 1311573 338459 297410 314715 315421 354304 345119 342821 344368 239086 241957 774483 743348 1649009 1604427 506239 498660 733338 744363 935697 903921 969105 980479 1030133 1042206 998957 1112775 2362351 2478368 1430431 1224557 810815 789799 964822 966995 1022627 1032977 1057249 1071117 1192965 1202679 5463416 5627624 39.85 71.2 1
15:01:12 2024-01-23 726480 724223 229174 225355 367646 375026 387957 382597 247931 244955 299370 306928 342642 345919 4622305 4967796 7093058 6894184 1262517 1309715 337617 297771 315611 314977 353701 342487 342821 343334 238346 242127 775976 743348 1645222 1604427 505518 495783 733743 743799 934368 902639 968176 981873 1030133 1042639 996125 1110052 2360671 2482077 1430431 1221943 808778 791860 964822 965588 1023849 1032386 1060382 1071117 1192096 1203045 5467322 5626271 39.85 71.2 1
15:01:13 2024-01-23 726747 723738 229892 225530 367395 375676 389898 385005 247860 245817 299274 304791 342992 346409 4624105 4966351 7103091 6884350 1260714 1305837 337723 297771 312992 315421 356177 344497 342821 344332 238346 241957 777469 741331 1664266 1604427 505157 500179 733894 740243 934368 903921 967413 977699 1031632 1043881 998994 1110052 2362351 2480560 1458119 1221943 810513 793240 964822 964184 1023849 1035098 1058458 1074789 1192132 1201341 5458416 5635447 39.85 71.2 1
15:01:14 2024-01-23 727930 724552 230108 227454 367538 375823 387777 385278 248208 245438 299660 304895 340576 346028 4622305 4997046 7112246 6865593 1257119 1307455 336706 297771 313213 314092 355334 347405 342579 344886 239086 241617 774933 745476 1673476 1595337 502646 501314 733894 742390 934368 907780 970283 977699 1033097 1047212 1002386 1108398 2368278 2504664 1505651 1221943 811784 796627 964822 963317 1020448 1036193 1066510 1070355 1189803 1199796 5406032 5641007 39.85 71.2 1
15:01:15 2024-01-23 725865 724662 230462 225954 366399 375291 390775 385581 247237 245201 299866 304861 342618 348175 4622305 5011681 7125857 6874971 1246342 1307727 337461 297771 314939 314977 352183 346668 342821 343370 239121 241617 770520 745476 1644429 1592889 502371 499437 731997 737935 937028 907830 967176 974819 1028674 1045697 1004558 1109225 2364912 2499000 1436188 1216239 809356 795496 964822 961950 1018237 1039300 1064445 1075560 1194088 1196402 5384946 5631574 39.85 71.2 1
15:01:16 2024-01-23 723252 722686 229892 225394 365478 373675 391328 386704 247237 245236 300338 306496 342920 348705 4623829 5015422 7125037 6884350 1245962 1307727 337723 297879 314195 315421 354921 346632 342821 343334 239121 242531 772990 743348 1642676 1595337 501218 499437 732518 738174 936362 909154 964627 975781 1025787 1048694 1005271 1109187 2364912 2499000 1424485 1217222 808778 795483 970292 965675 1019813 1036452 1069286 1076472 1187310 1196402 5380371 5642225 39.85 71.2 1
15:01:17 2024-01-23 726715 724250 230250 226089 366827 374953 387885 386704 247931 245201 300551 305783 339592 345260 4624105 4998286 7162357 6907430 1258486 1307847 337451 299455 311604 313258 353206 345544 342821 344368 238346 241581 773462 737101 1648470 1604557 503362 500179 735977 741266 931682 910517 970283 973401 1024166 1048694 1009711 1116513 2368278 2490285 1441946 1213635 806846 796061 970330 961839 1016947 1036303 1066118 1077390 1188959 1193043 5405205 5625681 39.85 71.3 1
15:01:18 2024-01-23 730017 723957 229888 225739 367673 375823 387849 385581 247237 244995 300070 305818 340576 342519 4621318 4979741 7149627 6903370 1267535 1306918 334649 302903 312517 315421 353241 347358 341785 343370 240032 240904 772468 736043 1653493 1604557 501218 501668 738197 737935 930324 913141 973090 973401 1023877 1036774 1010470 1119872 2378346 2494694 1434269 1218683 805691 797760 972674 963317 1014629 1030453 1070932 1080124 1193186 1189586 5439610 5646382 39.85 71.2 1
15:01:19 2024-01-23 733826 723710 230639 225041 367233 374123 387957 384391 247237 245821 300338 303695 341087 345260 4620807 4966031 7123443 6902920 1268307 1308655 335658 302795 312553 313805 354921 346668 342821 345282 240236 240904 768118 738152 1651998 1604557 501218 500923 738105 737935 927653 912493 974814 976003 1026263 1044630 1011073 1119391 2375849 2498245 1432350 1225431 806473 795496 973402 967436 1013154 1030453 1069400 1081753 1197323 1192196 5399182 5635663 39.85 71.2 1
15:01:20 2024-01-23 733080 722686 230245 226089 365438 375823 389920 386740 247931 244482 301049 303027 340576 345249 4614727 4926544 7092945 6887472 1268307 1308618 336199 299274 312553 315685 354384 345581 344796 345306 239828 241617 771991 737013 1664141 1613777 503003 499265 738274 741266 930361 912714 977264 980095 1020829 1042487 1010281 1122071 2371650 2482727 1430431 1226769 804749 792678 972020 967361 1014629 1029725 1064393 1080429 1199023 1196513 5408588 5635663 39.85 71.2 1
15:01:21 2024-01-23 731000 723952 229205 226286 365433 375823 387813 384967 251536 244412 301012 303977 339592 342519 4614727 4903257 7062508 6882565 1275877 1309621 336671 297383 311533 315455 354304 345020 342821 345794 239457 241957 781186 734986 1667402 1621756 505157 495675 738068 743195 931724 909071 975832 980331 1023877 1039578 1005345 1126091 2371650 2471340 1435785 1228055 804176 790993 975901 968442 1014629 1030453 1060044 1086708 1199023 1199996 5421559 5655066 39.85 71.2 1
15:01:22 2024-01-23 728927 723710 229210 226089 365473 375291 387813 384391 247931 244447 300338 303977 341087 342447 4611435 4896289 7069084 6903108 1275232 1307690 335693 297879 311315 314169 353241 345313 344651 345685 239615 241814 771991 736043 1665627 1615996 503720 498203 736985 739452 929009 908923 973863 979557 1020829 1036702 1010429 1119378 2372498 2486250 1430431 1225431 804176 793240 971330 966365 1011718 1030562 1065081 1080507 1196434 1194487 5399182 5637003 39.85 71.3 1
15:01:23 2024-01-23 732039 723715 229892 226124 367233 375291 387267 385581 251571 243731 299515 304401 340611 345540 4614727 4896289 7079163 6902831 1271261 1305951 338673 297266 313823 315721 356682 344875 344760 345758 239386 241921 771991 736043 1656126 1618366 503720 495819 737582 742088 930361 908813 973900 980479 1022315 1039578 1005345 1122334 2364912 2466087 1422447 1226894 802459 790993 974095 968442 1014629 1029725 1061903 1082006 1196434 1199641 5417994 5632983 39.85 71.3 1
15:01:24 2024-01-23 734646 723710 229210 225778 365469 375557 387539 383241 251501 244824 299092 305097 339626 345323 4614727 4895927 7074864 6919343 1275232 1309709 336058 297410 311462 315865 355889 345363 342785 345758 239457 241617 771991 735517 1662059 1613777 502288 498166 737582 739508 930398 911846 973900 977699 1022425 1036774 1010429 1119340 2371650 2495457 1432350 1225431 805898 793240 972711 966995 1013154 1030453 1068123 1077875 1198173 1194487 5399182 5625961 39.85 71.3 1
15:01:25 2024-01-23 732714 724470 230245 225774 364894 375823 387957 387630 247840 244824 301261 303484 340611 345540 4614727 4928623 7112524 6889115 1267945 1307810 334613 300090 313069 314977 353772 347441 342821 344638 240094 240904 773918 738161 1648421 1604557 502646 501668 738197 739154 930361 913141 974479 973997 1023877 1042676 1011147 1116046 2372762 2497228 1430431 1221943 806473 795483 973099 967032 1013191 1033482 1066345 1078088 1195547 1194450 5399182 5627348 39.85 71.2 1
15:01:26 2024-01-23 733080 723715 229210 226111 364894 375291 387993 387321 247931 244482 300452 305169 340611 345540 4611435 4926611 7100136 6904934 1269355 1307727 335658 297771 313254 315829 354384 345254 342821 344783 239864 241921 778962 739210 1650783 1604285 501218 495891 737151 737935 928348 911846 973900 977699 1023151 1036774 1011147 1119378 2370817 2489780 1458119 1225431 805898 793240 972711 967032 1013191 1027217 1066689 1078722 1198173 1195774 5399182 5628966 39.85 71.2 1
15:01:27 2024-01-23 732559 722686 229245 226277 365146 375291 387885 386740 247931 244276 301049 305097 342992 345810 4622305 4945169 7103091 6897144 1267234 1307690 334719 302867 312992 315349 354670 346632 342821 343074 239121 241617 771991 738590 1639794 1612553 502288 495783 735575 741085 929043 907830 973863 979783 1020976 1039578 1008277 1119340 2364912 2471340 1439087 1226894 803603 790993 974095 968442 1014629 1026455 1063490 1082043 1197323 1197944 5406902 5627624 39.85 71.2 1
15:01:29 2024-01-23 730889 723715 229179 226093 365469 375291 387366 386645 248520 244955 300441 303872 342751 346473 4612873 4903257 7077691 6903211 1273755 1308655 336164 297518 311060 313223 353737 344497 342857 345550 239121 241957 771991 734992 1653887 1613777 503362 497460 736014 740033 928348 910517 973900 980479 1020976 1042317 1009711 1119378 2368278 2480560 1448338 1225431 803603 793240 972711 967718 1013191 1028997 1064708 1078684 1197323 1200694 5399182 5621933 39.85 71.2 1
15:01:30 2024-01-23 731641 723142 229680 226230 367233 375676 387813 386632 248117 244377 301797 303803 342992 345431 4611435 4947754 7093025 6888441 1266498 1307727 334719 297771 312517 315421 354420 346632 342821 344783 239828 240904 766668 738692 1648553 1604557 501218 500960 738197 739154 929043 912493 973900 974819 1023877 1036774 1011147 1116083 2372503 2495457 1430431 1221943 805898 793199 972711 966995 1013191 1030453 1066401 1078855 1196434 1194487 5399182 5640613 39.85 71.2 1
15:01:31 2024-01-23 734646 722581 230305 226152 364752 376089 387777 386560 247931 244824 301163 304668 340611 345810 4620807 4929555 7097061 6912486 1268509 1305837 336199 297482 311569 313258 353206 344207 342857 344819 239121 241617 777469 734992 1680221 1613505 501931 495819 736014 741201 929702 908277 973900 980479 1022425 1041786 1009711 1119378 2364912 2473533 1429555 1225431 804176 793240 974095 968442 1014629 1030562 1063528 1082043 1194438 1198954 5411232 5631574 39.85 71.2 1
15:01:32 2024-01-23 733043 722540 229751 226246 365146 375291 387885 387033 248137 244412 300084 303977 340576 346101 4617512 4877400 7098129 6902831 1271936 1305800 336470 302440 311569 315577 353241 345020 344796 343110 239086 241617 781948 735517 1682516 1618366 504544 495855 738105 745677 926340 907593 978215 981191 1024203 1041467 1004558 1123448 2368278 2469588 1454207 1231268 806473 790993 974095 970506 1022034 1030050 1064746 1083561 1202433 1200417 5470075 5627624 39.85 71.2 1
15:01:33 2024-01-23 747449 724227 230301 225739 365433 374195 390188 383205 248311 245096 300799 305173 341395 346030 4608147 4887211 7074864 6903108 1283188 1308692 334145 299981 312553 313225 354836 345544 342821 345794 239121 240904 770520 736043 1665521 1613777 504150 500330 738105 741292 926438 904935 976749 980884 1021236 1038843 1002423 1122610 2369963 2469588 1478914 1227767 808003 791860 975183 971122 1020410 1028591 1063024 1080432 1202370 1199495 5483832 5637003 39.85 71.2 1
15:01:34 2024-01-23 731891 724223 229923 226330 363800 375291 391088 383241 251325 244824 301162 301275 340611 347646 4611435 4926611 7063418 6874971 1268621 1307727 336706 297771 313982 318155 354020 346069 342857 342843 239899 241617 770520 745476 1679989 1604557 503362 495891 733894 744093 930361 905010 974479 980479 1029440 1036165 1001163 1116513 2368185 2488512 1478914 1234783 811673 790883 970055 972503 1023317 1030343 1060269 1077390 1203413 1203343 5447937 5627624 39.85 71.2 1
15:01:35 2024-01-23 727940 722686 229893 226444 364382 373966 390224 384391 247237 243731 301261 303730 339557 346664 4601410 4919591 7013132 6865593 1266385 1307727 336742 296991 313505 314977 353206 346363 344796 344783 239157 241617 778962 745476 1657369 1602282 503362 495783 733894 742255 931686 904935 972397 982619 1027488 1041467 1003978 1118231 2369087 2485422 1494434 1238310 811093 792567 968539 970195 1020912 1031595 1060269 1075854 1206530 1199249 5443260 5623611 39.85 71.2 1
15:01:36 2024-01-23 730017 723710 230281 225774 366723 374231 390812 384391 251149 245236 301261 303027 339626 347683 4604862 4928943 7042613 6874695 1264977 1305988 337759 297771 313505 314977 353772 345581 344796 344783 239157 242127 767577 745476 1646453 1604557 503720 495819 734013 741658 931682 906343 974814 985996 1028527 1039505 1001838 1116087 2364811 2486250 1452251 1233903 811206 790734 967166 968442 1022397 1027788 1057136 1075088 1196508 1207086 5423525 5614239 39.85 71.2 1
15:01:37 2024-01-23 723659 723710 228854 226124 367129 374231 390224 385003 246643 244482 299092 305853 339592 346395 4611435 4950211 7079909 6874971 1262890 1307764 337723 297446 313248 318384 354304 345020 342821 344368 238873 241957 766668 741228 1663521 1603419 506962 499657 736174 746376 936325 903884 969443 982534 1031485 1046656 1000452 1113295 2361553 2481892 1430431 1221943 810629 792989 968949 965588 1023849 1041488 1063528 1072405 1195590 1200491 5442322 5617908 39.85 71.3 1
15:01:38 2024-01-23 727940 724223 229958 225046 367423 375026 390188 384932 251149 245614 300525 304930 340611 346627 4611435 4989918 7087735 6865593 1257119 1305837 336199 302440 313505 314534 355121 346668 342338 344403 239121 242190 781388 748281 1630477 1595155 504079 501559 734050 743195 935660 907518 970283 977699 1028264 1047953 1003301 1110052 2364912 2503967 1433033 1221943 811784 795483 964822 962100 1018998 1037699 1066601 1072480 1190408 1197944 5370966 5618246 39.85 71.2 1
15:01:39 2024-01-23 722535 722686 229923 225769 365514 373702 387921 385617 247237 245271 300375 304861 339557 346101 4617512 4985469 7162338 6893729 1260639 1304875 336470 297518 311569 315757 356628 346340 342605 345299 238812 241581 773462 736042 1646908 1606710 503720 501705 737059 741085 931682 913062 972978 971986 1025691 1047684 1009563 1115289 2369963 2486250 1440027 1212693 804749 795519 971330 961950 1014629 1027751 1070932 1078966 1193859 1191329 5417994 5625681 39.85 71.2 1
15:01:40 2024-01-23 731677 723449 230281 224825 365549 374159 387849 384427 247931 246028 299531 303942 340646 342555 4602063 4942378 7115711 6883471 1267535 1309715 337478 297446 312374 315865 355638 346486 341605 346773 238979 241546 780455 736043 1643584 1604285 503362 502342 738105 741728 931682 909872 973015 972023 1024203 1047212 1009438 1115252 2372498 2486250 1438108 1212617 804749 795519 972711 963317 1014629 1027715 1071289 1075565 1194994 1189325 5417994 5621933 39.85 71.2 1
15:01:41 2024-01-23 733080 723449 230281 224346 366320 373896 387921 384697 247237 246028 297374 303977 341122 344529 4608147 4942651 7131389 6904934 1264323 1307847 336763 299878 312119 315091 355889 346596 341821 346468 238918 241448 768118 736043 1648925 1604557 503087 501413 738188 741085 930361 907903 972814 971986 1021236 1045734 1008277 1116120 2370817 2486250 1434269 1213635 804749 794920 972711 964002 1014629 1027715 1068170 1075603 1192965 1191329 5398905 5626036 39.85 71.2 1
15:01:42 2024-01-23 733269 723449 230639 224681 365181 374159 387596 384391 247237 246028 300126 303096 340611 344529 4602063 4938295 7113816 6886069 1267945 1305800 334684 297771 312553 314977 355889 347504 342821 345306 239899 241380 772468 736043 1674453 1604557 501218 501350 737674 737935 929043 912493 972479 973849 1023877 1042676 1010429 1115289 2374185 2493688 1460076 1221943 805898 795250 972711 965662 1011755 1030562 1069400 1077321 1196471 1193606 5388064 5609872 39.85 71.2 1
15:01:43 2024-01-23 731677 723924 229927 225390 364078 375026 387957 386776 246766 244482 301049 304668 339592 345296 4616630 4945436 7103204 6878171 1264655 1307727 334719 297446 312553 314977 353920 346241 342821 344819 239864 241448 774933 738161 1646320 1604557 501218 500252 738105 739154 927690 911846 973900 974128 1023877 1036774 1011147 1118581 2369221 2491921 1454207 1221943 805898 793240 972711 964220 1011755 1030453 1066345 1075790 1197323 1189660 5395328 5625795 39.85 71.2 1
15:01:44 2024-01-23 731796 722458 229958 225836 364087 375291 387957 386160 246991 245026 300834 305599 342920 345358 4612873 4948667 7103803 6884350 1264323 1305988 337239 297482 312517 315421 353206 347651 341785 343299 239828 240904 782289 736043 1651625 1604285 501931 501705 738105 737948 930361 913141 974479 974054 1023877 1042206 1010874 1118907 2373338 2489780 1406829 1221470 805898 796061 974095 964688 1014629 1032641 1070166 1080507 1197286 1192421 5397483 5618246 39.85 71.2 1
15:01:45 2024-01-23 732677 722180 230568 226195 367238 375676 387632 386560 247132 245061 300830 305205 342992 344834 4605348 4947759 7103091 6878894 1264323 1306918 334649 297383 311569 315643 353737 346069 341785 346700 238715 240904 774933 736043 1661224 1604557 503804 501705 738105 741085 931682 908960 974202 973997 1024130 1047953 1009711 1117710 2371650 2486213 1440027 1213635 805323 795446 972711 962633 1014629 1029892 1071215 1078966 1192096 1192173 5416044 5617743 39.85 71.2 1
15:01:47 2024-01-23 734196 723742 229746 224898 366435 376889 389934 384788 248208 246576 299020 303907 340576 344493 4610897 4966031 7134087 6884350 1264323 1305990 334649 297348 313933 314977 353701 345508 340752 344403 239086 240427 789645 735517 1652468 1604427 503003 501705 738105 740033 931682 910517 974479 974782 1023877 1044185 1008241 1119857 2374278 2489780 1430431 1217814 805898 795483 973402 964688 1014629 1028669 1072040 1080268 1195590 1194076 5399388 5626293 39.85 71.2 1
15:01:48 2024-01-23 733080 724438 230270 224868 366435 376355 387849 384355 247458 245993 299799 304262 341052 344980 4603440 4942651 7106386 6878534 1264323 1307847 334649 297771 311604 314977 353206 346596 341508 344368 239121 240904 772468 736043 1663999 1604557 502646 501705 738105 741085 931682 912456 974479 971986 1023877 1042676 1008241 1118108 2371650 2489780 1432350 1220204 805898 795483 975183 965551 1013910 1032641 1070705 1084127 1199954 1192932 5400038 5631574 39.85 71.2 1
15:01:49 2024-01-23 734646 722175 230639 225656 367238 374123 387849 386360 247064 245614 300993 305205 341087 345504 4605348 4962560 7098613 6889709 1265680 1306918 335658 297771 312992 314977 354384 347039 342821 345550 240236 241581 771991 738152 1653621 1604557 501218 500533 738368 739508 927570 913141 973900 976239 1023533 1045281 1011147 1118506 2371650 2489780 1460076 1221943 806473 793199 975879 969467 1015463 1030380 1066156 1082013 1199991 1195478 5393628 5616474 39.85 71.2 1
15:01:50 2024-01-23 734123 722143 229892 225735 366978 376245 387777 386740 247237 244859 300799 303027 340541 345504 4598782 4933379 7089261 6884515 1266460 1307847 335658 297771 312517 314617 353884 344984 342821 345282 239121 241581 771991 739210 1625527 1611407 502646 495783 735977 740033 929006 909191 973900 980479 1020976 1041786 1008241 1119102 2364912 2473905 1431370 1226541 804539 793130 974057 968814 1015463 1030307 1062963 1084358 1198285 1198216 5405205 5618246 39.85 71.3 1
15:01:51 2024-01-23 728816 723715 229170 226444 365433 375291 386650 384391 251536 244447 300338 305061 340303 341965 4595969 4886607 7069084 6893729 1270120 1305990 335693 297518 311533 315133 355423 342523 342821 344783 239086 241617 770520 733942 1669595 1612553 502288 498203 737022 739508 928347 911846 975286 980479 1023877 1042206 1011147 1122836 2376648 2494694 1432350 1224096 806473 793203 974057 968368 1013910 1030453 1066104 1082013 1200103 1194487 5392313 5608867 39.85 71.2 1
15:01:52 2024-01-23 733080 723445 230250 226439 364889 375291 387957 387321 247805 244859 300011 303484 340611 345540 4605348 4919377 7078410 6878171 1266460 1305837 335658 297446 312517 313223 354384 345020 342857 344783 239864 241581 773462 741228 1639891 1604557 501218 495855 738105 741201 928311 908923 973900 979557 1023655 1043890 1011073 1122911 2372465 2494694 1456163 1225431 807048 793240 973099 970195 1013154 1037068 1068123 1078855 1196286 1194450 5380371 5608590 39.85 71.2 1
15:01:53 2024-01-23 733080 720608 230245 225739 364047 375291 387957 386704 247237 244824 300993 303027 340576 345260 4595969 4919277 7078410 6884350 1269355 1305990 335423 297771 312992 315643 353884 345254 342821 344783 239492 241617 773462 738152 1640291 1604557 501218 495855 737223 741266 930210 914672 978661 979557 1023766 1044740 1011073 1122874 2371650 2489780 1432350 1227179 807048 793240 973402 966995 1014019 1028669 1068123 1078855 1199023 1194487 5388064 5618246 39.85 71.3 1
15:01:54 2024-01-23 732039 722175 229892 226281 366978 375026 387885 386432 247931 244276 300799 303942 340338 345784 4595969 4877326 7093058 6893452 1269213 1307690 336706 297771 311604 315133 352218 344497 344796 343074 239121 241617 771991 734467 1659098 1621756 505518 495675 739642 743302 931724 910074 977264 981762 1023877 1039578 1008241 1122558 2368278 2471340 1418750 1226541 805898 792116 976372 971196 1016792 1030453 1063565 1082043 1198174 1200491 5406902 5618246 39.85 71.2 1
15:01:55 2024-01-23 733043 723710 229210 226281 365473 375291 387539 383277 251571 244824 299515 305993 340303 346137 4595969 4872510 7050434 6894184 1273755 1305800 336199 299274 311060 315097 354020 344497 344579 346455 239411 241984 770520 734992 1667250 1618297 504079 499508 738031 741538 929778 910517 976017 981873 1022278 1042639 1011147 1119378 2369087 2480560 1432350 1225431 804749 793240 973402 968442 1014629 1030453 1065991 1082006 1199023 1196513 5389777 5642910 39.85 71.2 1
15:01:56 2024-01-23 732559 722421 229249 226089 364338 375291 387957 386432 251275 244447 301261 303730 340576 345504 4602063 4902076 7084210 6893729 1266498 1306918 336164 297410 313033 315505 354776 345119 344760 345270 239722 241921 771991 737873 1657498 1618366 503720 495783 738105 742325 930361 907830 973900 981176 1024803 1036738 1009711 1121773 2364912 2469588 1437238 1225431 804176 792678 976595 968442 1014629 1030453 1062354 1085207 1199023 1200033 5392977 5609834 39.85 71.2 1
15:01:57 2024-01-23 732039 722686 229892 226089 364338 375291 387921 386704 247931 244447 301375 303061 340611 345540 4595969 4907853 7078410 6887658 1268900 1311585 336058 297374 313105 315224 354347 345962 342749 345478 240094 241581 780455 738152 1658861 1608839 501931 500887 738105 738041 927644 914019 973900 976969 1021451 1036774 1011147 1119340 2369092 2491884 1474925 1222054 807048 793162 972711 966365 1013910 1030453 1066601 1078855 1199023 1194487 5380371 5608867 39.85 71.2 1
15:01:58 2024-01-23 732559 720644 229923 226281 365826 375291 387921 386704 247931 244447 300011 303484 340576 345260 4592691 4919649 7084226 6879407 1265255 1306807 334543 297698 312849 315421 353206 346668 342579 345101 239987 241546 782289 736043 1642908 1604557 503087 501559 738105 737935 931682 913141 975593 974819 1023877 1044185 1011147 1117747 2374278 2489780 1432350 1220596 806473 795519 974095 965588 1013910 1029397 1073292 1079495 1199023 1199840 5389499 5608435 39.85 71.2 1
15:01:59 2024-01-23 732714 722175 230998 225739 364342 375823 387402 385545 247237 245236 300799 303027 340611 345260 4595969 4939432 7082667 6876637 1263438 1305800 334649 297590 315535 315349 355423 347405 342821 344819 239660 241175 773918 736043 1659049 1604557 502646 501705 738105 740033 931001 913141 973208 976239 1021350 1044185 1010429 1117710 2374185 2493688 1432350 1220709 806473 796646 974095 966995 1014629 1027751 1070653 1078892 1199023 1193043 5389777 5626074 39.85 71.2 1
15:02:00 2024-01-23 732842 722933 231003 225739 364889 374159 387921 384967 246977 245236 300799 303027 340611 345810 4602917 4935977 7119670 6868684 1264811 1305990 334684 302831 311569 315421 355889 345544 341821 345405 239086 240904 769568 736043 1641368 1604557 503362 501705 738368 742255 931682 909835 973784 971986 1024445 1047953 1009711 1117673 2372503 2488014 1436188 1214346 804749 795483 974488 964002 1016070 1027679 1071252 1079495 1197286 1192173 5389777 5608867 39.85 71.2 1
15:02:01 2024-01-23 731641 722175 230442 224850 365478 376089 387921 387194 247026 246541 299793 306065 341255 345151 4603440 4944233 7112524 6874971 1263905 1307810 334145 302903 311604 314977 352218 347112 341268 345649 239121 240904 780818 734992 1644021 1603419 503720 501705 738197 741612 930324 909835 973090 973997 1023877 1045734 1008277 1116083 2371650 2489780 1434269 1216079 804749 796646 974095 964688 1016792 1033482 1069691 1079697 1192965 1192173 5389777 5609872 39.85 71.2 1
15:02:02 2024-01-23 731641 722180 231069 225496 367238 376282 387740 384824 246888 245887 300157 305097 342992 342375 4586590 4933619 7103091 6874971 1263515 1304136 334379 297771 311569 314977 352218 345544 340788 345179 239121 240904 771018 736043 1647809 1604557 503362 501705 738105 740033 931021 910554 974479 972023 1023877 1044221 1008994 1115809 2371650 2489780 1434269 1220204 804749 795483 973402 964184 1014629 1028669 1071046 1078892 1196583 1193228 5380371 5616474 39.85 71.2 1
15:02:03 2024-01-23 735131 720499 230533 225596 364752 376355 387186 384788 246888 245817 300302 302992 340576 344529 4595969 4930053 7092945 6865593 1262517 1304136 334649 297771 311604 314977 352218 346632 341785 345306 239121 240427 783760 735517 1654806 1604557 502646 501705 738105 739508 931021 912493 974479 974855 1021328 1044185 1008277 1116083 2374190 2489780 1432350 1220204 805898 795483 973402 965625 1013191 1032641 1070932 1080343 1198136 1189402 5394761 5612709 39.85 71.2 1
15:02:05 2024-01-23 733080 722275 230821 225941 364338 375823 387921 385581 246695 245540 299829 302957 340303 345016 4589715 4931114 7103091 6864452 1263419 1304136 334415 302867 311569 314977 352218 345020 340788 344403 239086 240566 771018 734986 1646320 1604557 503362 501705 738110 740737 931021 910517 974479 973997 1023877 1044221 1009711 1116083 2370813 2489780 1432350 1217814 805323 795519 973099 964184 1014629 1030270 1070743 1081901 1201812 1193827 5382853 5617969 39.85 71.2 1
15:02:06 2024-01-23 732559 722175 230442 226230 364747 375291 387885 386432 247237 244653 302597 303061 340576 345016 4596007 4922873 7078410 6884350 1267535 1304136 334719 297771 312517 313258 351893 344207 344796 344819 239121 241617 771991 739117 1624763 1611407 502646 495819 736536 741612 927607 907867 973900 980479 1022425 1036738 1009711 1119415 2364912 2471340 1420477 1225431 804176 792989 976832 970195 1016910 1030416 1063379 1085262 1199991 1199495 5395328 5617908 39.85 71.2 1
15:02:07 2024-01-23 731000 720644 229179 226084 367238 375291 387267 385617 251536 243696 300799 303977 339626 345052 4592691 4877744 7060486 6884073 1269213 1305990 335693 299564 311096 316107 353241 344497 342821 343074 239121 241617 771991 734992 1647574 1613777 504544 498696 738105 744400 927096 906491 978177 981154 1025654 1039578 1003846 1124249 2368278 2471634 1502574 1232446 807048 790846 975481 971085 1021863 1029321 1059894 1078855 1201701 1200491 5458416 5618022 39.85 71.2 1
15:02:08 2024-01-23 733958 722686 229196 226093 365505 374123 387885 383205 251536 244859 300090 305097 340576 341965 4592691 4862619 7041108 6893729 1277405 1304875 334649 299945 311569 314866 354304 344461 342821 343299 239121 240904 770520 736043 1664243 1613777 504581 500330 738105 743836 926340 905848 978177 983741 1025782 1036702 1006048 1122874 2375028 2469122 1472930 1228931 808778 790846 974057 970506 1020448 1028997 1064468 1081930 1202967 1199641 5465021 5609872 39.85 71.2 1
15:02:09 2024-01-23 734646 723440 229205 225743 365177 374159 387885 382632 247931 244824 300126 303977 340611 342447 4586590 4858962 7041108 6865169 1282271 1304136 333643 299568 313469 313982 354304 344534 342821 345306 238918 240566 781168 737624 1660242 1612632 504544 498769 737582 742746 927653 903921 977887 983121 1031910 1039364 1004729 1121307 2369087 2485422 1516814 1236149 809356 792116 972823 972577 1020448 1028997 1058847 1081241 1204813 1201341 5453533 5593769 39.85 71.3 1
15:02:10 2024-01-23 745271 722686 229210 225390 364338 373598 387993 382632 247237 244824 300313 302570 340611 346065 4586590 4896131 7022457 6865593 1276091 1307727 334719 297771 313982 314092 353241 345544 342821 342843 239864 240566 766668 740269 1675246 1604557 504079 500330 737995 746483 930361 904824 978661 983270 1028979 1038333 1006160 1122610 2364912 2471634 1496469 1231268 807048 790993 971330 970045 1020188 1028997 1058847 1078966 1203413 1200491 5461120 5608867 39.85 71.2 1
15:02:11 2024-01-23 733269 723710 229910 225586 368276 374195 387993 382632 247931 245030 299878 303942 341122 344493 4583319 4867994 7031783 6865316 1277699 1305988 334145 297590 313469 314092 354055 345581 342821 342819 240236 240904 769049 744528 1644960 1608839 505157 499681 737022 745430 931724 904786 977264 982582 1030170 1037781 1001875 1119669 2368278 2482727 1474925 1238310 811206 790433 968539 971196 1022515 1027751 1057306 1075854 1203525 1202716 5414365 5599488 39.85 71.2 1
15:02:12 2024-01-23 727940 722686 229927 225739 364091 374231 390224 383277 247237 244482 300011 303061 339592 347413 4589416 4912134 7009447 6856214 1268621 1304912 336706 297505 313982 314534 353524 345570 342641 342627 239987 241921 771991 744528 1678620 1604427 504079 499766 736019 742709 931021 903921 972479 983270 1029403 1039578 1001875 1119070 2368004 2480560 1516814 1236186 809356 792678 971330 971196 1020448 1029725 1056987 1078196 1207386 1201341 5442784 5609985 39.85 71.2 1
15:02:13 2024-01-23 732895 723710 229240 225582 364885 373598 390224 382632 247237 244824 299878 302605 340646 346591 4586590 4877373 7013132 6865593 1273295 1305988 337716 297554 314208 314496 355889 344911 342713 344783 240094 240832 777875 742394 1664186 1604557 504079 499826 737223 745314 928311 903921 975323 982571 1028642 1038109 1001875 1118543 2364912 2480560 1546485 1236186 808583 792116 970368 971196 1020912 1028997 1057343 1075565 1206530 1199212 5461358 5593807 39.85 71.2 1
15:02:14 2024-01-23 731677 722686 229240 225394 364338 373598 390224 383241 247237 244859 299878 302360 339626 346065 4589416 4897228 7013132 6863767 1280352 1305953 335813 299455 312374 313912 356934 346144 342713 344783 238715 240939 770520 736043 1668337 1613777 505157 498696 738197 744216 926325 904935 976749 982571 1024203 1036738 1003846 1122647 2364912 2467837 1498504 1227767 806473 790993 974095 968777 1019722 1018449 1061940 1078892 1199023 1197944 5458643 5599526 39.85 71.2 1
15:02:15 2024-01-23 733080 722686 229139 225390 367233 374123 387849 382060 247237 244447 299419 303519 340611 342483 4580051 4858962 7046496 6909808 1278510 1305916 336022 299564 310589 314977 353241 342523 342568 346223 238715 240904 767577 733418 1671219 1617146 504079 495855 738105 742139 929043 906545 975870 980479 1022425 1039180 1005308 1124813 2363232 2462121 1416952 1226894 804176 790433 974095 968442 1014629 1030453 1060119 1081236 1200103 1199641 5408588 5592888 39.85 71.2 1
15:02:16 2024-01-23 728927 721910 229018 225769 364894 374231 387251 384427 251571 243765 297410 305205 339592 342134 4585351 4891535 7042838 6869375 1264692 1305990 335729 297410 312588 315865 353884 344534 342857 344783 239015 241407 774933 737013 1646133 1613777 503362 495819 736102 741612 929043 907867 973900 981873 1022425 1036738 1008277 1121011 2364912 2467837 1420598 1224557 804176 790993 974095 968442 1014629 1027180 1065170 1081892 1199023 1199641 5389777 5608867 39.85 71.2 1
15:02:17 2024-01-23 728927 722417 229170 226128 365186 374760 386686 385003 248223 243731 300375 306065 342920 345285 4600151 4905589 7062508 6859861 1264692 1306918 335693 297771 312553 315829 351893 344534 342821 342843 239157 240904 773462 738161 1658211 1603419 501218 498733 737582 740209 929043 911846 975323 977699 1020478 1042206 1011147 1119415 2364912 2491921 1432350 1221943 804749 793240 972711 967032 1013191 1030453 1066601 1078892 1198173 1194523 5380371 5593529 39.85 71.2 1
15:02:18 2024-01-23 732039 721915 229245 225582 364056 375026 387668 386452 247754 244991 301266 303380 342509 344384 4600151 4926009 7082780 6859534 1264323 1304136 334181 302654 313906 314977 352183 347441 341544 343370 239157 240904 782289 736043 1642908 1604285 502288 501705 738105 737935 930361 913141 972479 974165 1021236 1042712 1010874 1117747 2368278 2489780 1460076 1220204 805898 794920 973402 965625 1011755 1028706 1066615 1078892 1199023 1193642 5380371 5610235 39.85 71.3 1
15:02:19 2024-01-23 732039 722170 229998 226217 367243 375786 387777 386560 247651 244819 300830 305205 342726 345078 4587061 4926544 7085605 6870912 1264323 1304136 334613 297771 312481 314977 354921 346314 342821 344565 239121 240904 772468 736043 1677966 1604427 503087 501668 738105 737935 930361 913141 973589 975383 1023877 1045281 1011147 1119303 2371650 2489780 1432350 1222505 805898 795483 974095 965588 1013154 1033103 1068597 1080507 1198173 1193043 5379308 5609569 39.85 71.2 1
15:02:20 2024-01-23 734894 720462 230462 225570 367243 376355 387632 384176 246680 245958 300945 303027 340611 344725 4586314 4912748 7112246 6865593 1264323 1304136 334379 297410 312728 314977 355423 346596 341508 343334 239828 240618 771018 736043 1644438 1604557 502646 501705 738105 737898 930361 913141 975174 975781 1023877 1043686 1011147 1116878 2371650 2489780 1440027 1220596 805898 795483 972711 965588 1013154 1030453 1069400 1078818 1199954 1196513 5373394 5593543 39.85 71.3 1
15:02:21 2024-01-23 733080 722256 230407 225739 363760 375291 387885 385873 247237 244995 300229 302992 340303 345223 4586590 4926544 7074864 6856616 1263419 1305062 334613 297446 311604 314056 353884 346314 342821 342843 239864 240904 765218 737101 1646692 1603287 501218 500923 738110 738627 928311 912493 975870 974782 1023877 1042206 1011147 1117710 2369963 2489780 1432350 1221943 806473 795496 973402 965551 1014740 1036413 1069211 1083561 1195436 1193827 5383986 5608867 39.85 71.2 1
15:02:23 2024-01-23 733075 722175 230356 225244 365407 376355 387813 383241 247237 246232 297302 303027 340303 344457 4586590 4926611 7103091 6866008 1264323 1306645 336489 299455 312481 314977 355423 346596 340752 345794 239086 240904 771018 734992 1648553 1604557 503362 501705 738105 741862 931682 909799 974479 973997 1021337 1047212 1011147 1120657 2371650 2489780 1433550 1217222 806269 799464 974488 965675 1016672 1033116 1072707 1078574 1195695 1195249 5388064 5593694 39.85 71.2 1
15:02:24 2024-01-23 730995 722180 229857 225859 366435 376089 387849 384391 247237 245993 300101 303942 342654 342447 4586590 4942651 7115711 6870912 1261615 1304136 334459 297482 311569 314977 354921 345508 340752 344368 239457 240735 780818 736043 1652843 1604557 504882 502415 738105 741113 931682 911809 973589 973997 1023877 1047212 1009711 1119378 2370639 2496053 1434269 1216958 806846 797760 974057 964651 1016947 1032847 1071978 1078966 1192096 1194813 5397483 5608867 39.85 71.2 1
15:02:25 2024-01-23 731766 722686 229892 224659 365478 374123 387849 383815 247237 245993 297266 304401 340576 342483 4586314 4916354 7106904 6865593 1262517 1305990 334379 297482 313749 314755 354921 346632 340752 345306 239086 240618 772468 735517 1673447 1604427 503720 501705 738110 740144 931682 911809 975174 974390 1021200 1046925 1010470 1119872 2369087 2483656 1428512 1213635 805691 798895 969915 961950 1014629 1033060 1069400 1078159 1189803 1191042 5388064 5602093 39.85 71.3 1
15:02:26 2024-01-23 728331 720608 229888 225041 366578 375823 386686 384355 247237 245166 297410 304401 339557 342411 4586590 4931114 7103091 6856616 1259739 1303210 336416 297771 311533 314977 352945 344497 340752 343405 239086 240904 767211 733932 1646692 1603419 503362 501705 738105 741335 931682 911624 976211 973849 1026022 1046798 1008093 1118794 2372465 2489780 1434269 1216079 804749 797686 972406 963317 1014629 1033372 1070667 1078966 1191825 1189586 5388064 5593958 39.85 71.2 1
15:02:27 2024-01-23 730995 722175 229892 225855 365514 374159 387849 384049 247237 245958 297662 303730 339592 342483 4583319 4925330 7087735 6861513 1262517 1304136 334145 297771 311604 314755 355423 346596 341508 345550 239492 240904 780818 734992 1642167 1604557 503720 502515 737995 741113 932387 912310 975099 975383 1023803 1046962 1009526 1119706 2369963 2492922 1408712 1216079 805898 796646 975183 964688 1014629 1029469 1069400 1078818 1195553 1191924 5370966 5599488 39.85 71.2 1
15:02:28 2024-01-23 733080 720608 230635 225041 364347 373563 387849 384085 246856 245236 300090 302992 342654 342447 4583750 4914834 7134453 6856214 1262517 1304136 336934 297446 311533 314977 354921 346069 340752 343370 239086 240904 782289 736571 1686776 1607854 503892 502305 739642 739885 932387 912960 976135 975383 1023877 1044923 1011912 1119834 2371650 2480560 1411302 1212617 805621 796083 973402 964002 1016792 1032977 1071215 1078855 1196694 1192173 5382491 5599488 39.85 71.2 1
15:02:29 2024-01-23 732439 722175 230245 224815 365478 374123 387849 384703 247064 246337 297338 303484 340576 342519 4580051 4914834 7078410 6865593 1264323 1305990 334684 297446 315113 314977 355853 346340 342255 345405 239722 240868 772468 736043 1642167 1604427 503362 501522 740983 739614 931682 913141 975682 974782 1023877 1044185 1010429 1119669 2374185 2489780 1432350 1218468 805898 797082 973402 964002 1014629 1027715 1069654 1081193 1192965 1192173 5388064 5599488 39.85 71.2 1
15:02:30 2024-01-23 733075 722175 230639 224972 364894 374123 387849 384355 247237 245993 299383 302992 339626 342483 4586590 4905228 7078410 6861550 1262815 1309715 337716 297266 314233 314869 351821 345399 342785 344467 240058 240832 773462 738692 1674453 1604557 501218 500569 738101 739154 928274 913141 973900 976772 1021236 1042676 1011147 1119340 2369963 2489780 1458119 1221943 807048 795496 972711 965551 1013154 1030039 1069400 1078855 1195547 1192726 5361560 5589833 39.85 71.2 1
15:02:31 2024-01-23 733075 720613 230447 225977 364056 375291 387849 386124 246856 244824 299201 302115 339592 344457 4583319 4905191 7077874 6859709 1264285 1306571 336525 297410 312374 314833 355638 346413 341196 345794 239086 240904 782289 734986 1645133 1604427 503362 501705 738105 741575 931021 911575 974479 971986 1023877 1044959 1010429 1116083 2371650 2486250 1434269 1217222 804749 795483 972711 964688 1014357 1030453 1069400 1081429 1195553 1189351 5370966 5593958 39.85 71.2 1
15:02:32 2024-01-23 733075 720608 230679 225037 364894 375021 387849 383241 246476 245271 299201 302570 342329 342411 4573947 4925330 7110278 6863048 1258008 1305988 337057 297771 311315 314977 354670 342523 341497 346737 237573 240904 769049 734992 1655515 1603287 502646 499790 736097 740033 934331 909835 970566 976202 1024203 1048694 1009711 1116476 2358992 2487799 1416952 1209169 804473 793240 968539 961267 1014629 1034690 1066458 1077390 1186396 1196624 5345339 5585967 39.85 71.2 1
15:02:33 2024-01-23 723349 720608 229214 225037 366285 373138 386686 387194 247237 244824 299419 304895 340826 345540 4583133 4980192 7096559 6837831 1240645 1305990 338434 296573 314167 314498 353884 346069 341785 345270 238918 241242 770520 745476 1659617 1586117 502288 501705 731342 742139 935697 907830 968902 977662 1033097 1045333 1002386 1106784 2358992 2499000 1474925 1217109 811784 793199 967166 964002 1018998 1038100 1068123 1075579 1187274 1196513 5323938 5590109 39.85 71.2 1
15:02:34 2024-01-23 721495 720613 230347 225041 364894 373138 387993 385545 247237 245039 299092 306065 341643 347390 4580174 4961916 7074864 6830245 1257119 1304136 335658 297230 312410 314755 354304 344497 341821 344368 238715 240904 767577 742394 1691692 1595337 504544 501705 733894 742139 935697 907780 970283 977699 1033194 1048374 1003301 1110052 2362351 2499610 1429044 1220204 811784 794884 966195 962782 1019722 1037699 1066601 1072755 1189803 1197944 5341506 5599488 39.85 71.2 1
15:02:35 2024-01-23 723733 720649 229923 225037 365215 374541 390485 385330 246955 245131 299697 306123 341546 346409 4576564 4959477 7061205 6830747 1258915 1304984 336199 297771 311569 314977 354268 344497 341821 343334 238381 241617 764635 739739 1646594 1599873 505296 501705 734935 740207 934331 904935 968865 977699 1030352 1043780 1001875 1112465 2362351 2495457 1389652 1221943 811784 794920 964822 963317 1019813 1039569 1065841 1072405 1189803 1199254 5365194 5590109 39.85 71.2 1
15:02:36 2024-01-23 728948 722933 230190 225500 365335 375255 390079 384212 246888 245474 298947 306065 339557 347340 4577212 4964391 7069084 6819047 1253098 1305990 335693 302600 312517 313763 354304 346069 341785 343334 238381 241278 769049 744943 1635115 1592889 504079 502857 734013 742139 934368 904935 968865 977699 1030316 1046473 1001875 1111672 2362077 2495457 1425054 1218468 811673 793240 964137 962782 1023123 1034653 1064935 1068036 1192096 1199180 5409089 5593958 39.85 71.2 1
15:02:37 2024-01-23 724838 722572 229064 224903 366910 374121 387704 382025 247237 244824 297662 304436 341883 342267 4570686 4916038 7046828 6837456 1255304 1304136 336435 296955 312262 314725 353737 342487 342821 345550 237679 241957 774483 742010 1646692 1599873 504581 500179 733894 745148 935697 902948 968828 980479 1032364 1045170 998994 1113295 2355640 2473533 1456163 1217109 808201 792116 965921 965588 1023849 1033602 1059513 1075598 1194735 1203750 5422409 5584412 39.85 71.2 1
15:02:38 2024-01-23 723808 722545 228433 225774 365473 373702 387596 386645 251607 243696 297698 304861 341066 346055 4583319 4912543 7005093 6837456 1258486 1304136 336706 297279 312553 314534 352183 342271 342821 342843 238918 241617 766106 744411 1639734 1602148 503720 495819 733375 742139 931686 903921 973090 984049 1028798 1039578 1001875 1116513 2355640 2480560 1452251 1229516 810629 788681 966480 970506 1025505 1036229 1057025 1077104 1197176 1207317 5405640 5580731 39.85 71.3 1
15:02:39 2024-01-23 723559 721919 229249 226404 366645 373174 387921 385551 247895 243456 300799 303942 341066 346065 4577212 4903244 6995741 6837073 1261990 1304136 336742 298347 312992 314092 352148 342559 342857 344515 239086 241957 764635 743348 1644000 1602148 504079 495783 733894 742139 931682 906491 972397 984012 1030170 1039253 1001875 1118780 2355640 2480560 1476919 1231268 811673 790734 970330 972540 1024812 1034836 1058683 1075667 1203525 1203566 5408588 5585052 39.85 71.2 1
15:02:41 2024-01-23 726825 722180 229636 225984 363251 373702 389630 383241 247237 243765 300011 304240 339049 346346 4576786 4903244 7000102 6837456 1259296 1304136 336742 296501 312553 314534 352183 342451 342821 342843 238751 242033 771497 743348 1642829 1602148 503362 495783 732819 742255 931686 904935 972397 985446 1030395 1039578 1001875 1116513 2360509 2483204 1454207 1228931 811673 789610 969639 971085 1025542 1027715 1057727 1075854 1199917 1208174 5408588 5590109 39.85 71.2 1
15:02:42 2024-01-23 724658 722426 229245 226281 364307 372838 390188 384085 248090 243696 300836 304668 341066 346627 4577212 4891535 6985156 6830738 1268621 1304912 334684 297771 313505 314056 352218 344534 342821 342843 239899 240904 765218 743348 1670589 1604557 504079 499473 736014 744928 929006 905113 973937 981873 1027300 1039253 1003978 1119518 2367401 2480129 1498504 1236545 811093 791968 968573 971196 1020448 1031512 1060269 1077953 1203893 1200491 5427399 5577450 39.85 71.2 1
15:02:43 2024-01-23 730481 721915 229210 225037 363220 374231 387993 382632 247237 244447 300531 301206 339592 346591 4570686 4874172 7003807 6850171 1279525 1304136 333107 297771 312481 313579 353241 342523 341821 344783 238751 240397 788417 736043 1666607 1609990 504544 498696 736014 740207 926340 903350 977849 983755 1028979 1036092 1002990 1119669 2366497 2480560 1512660 1233903 808778 792989 968539 970506 1020448 1030781 1060269 1077427 1203413 1200491 5436805 5591505 39.85 71.2 1
15:02:44 2024-01-23 732039 722426 229179 225041 363291 375291 387957 382060 247237 244106 299419 301275 340080 345260 4564172 4874948 6994481 6840225 1275877 1304136 333142 297771 312992 313579 353241 344497 341821 344602 239086 240228 782618 736043 1656908 1604557 505242 500330 737995 745845 927059 906491 979782 983233 1026751 1042317 1003772 1122647 2363232 2463373 1478914 1226701 805898 789836 974057 968442 1019722 1024125 1059638 1079078 1201300 1197944 5446210 5569730 39.85 71.2 1
15:02:45 2024-01-23 732485 721669 228823 225076 365442 374159 387267 380954 247237 244276 300096 303061 339592 342411 4573671 4840311 7022182 6851324 1275877 1304136 333375 297771 312517 313579 352218 344497 341821 342843 238715 240032 789867 738161 1674878 1611290 505518 498551 738068 745314 927718 905010 976712 979557 1026417 1036202 1004729 1119378 2364912 2469122 1492399 1231268 807048 792116 970640 968442 1020448 1024392 1059940 1077390 1206530 1198792 5446210 5591505 39.85 71.3 1
15:02:46 2024-01-23 731119 721684 229179 225041 364894 375823 387921 382632 247237 244447 297374 302605 339626 345260 4577212 4853084 7028138 6846835 1275877 1304136 333410 297771 312517 313692 356880 344244 342291 345405 238979 240832 792767 736571 1676778 1613586 505518 498551 738197 741292 926303 903921 980060 983270 1026417 1037841 1001652 1124249 2364912 2471340 1494434 1230392 807048 790993 972711 968442 1020912 1018449 1058847 1075753 1204783 1200491 5443048 5590109 39.85 71.2 1
15:02:47 2024-01-23 731659 722686 229210 225845 364894 374159 387921 382060 247237 244447 299419 303730 340611 342519 4573947 4849237 7008767 6851324 1279235 1305713 335705 299346 313601 313912 356682 344352 342483 345270 238776 241546 770520 735517 1676699 1613777 504544 500330 738691 743799 927096 906219 978911 983270 1024308 1041577 1005345 1122647 2364912 2462121 1458119 1227767 806473 790993 973402 968442 1020641 1027544 1061977 1078892 1199917 1201341 5438438 5585703 39.85 71.2 1
15:02:48 2024-01-23 733910 721664 229245 225739 364894 373932 387539 382060 247931 244447 300520 303730 341812 342375 4580051 4859199 7028138 6882726 1267945 1304062 337057 297626 312374 315793 353811 342379 342821 342843 239434 240939 793323 738152 1641697 1613699 503362 495819 737223 742751 929043 907867 974254 980479 1022425 1041049 1008277 1119340 2362351 2464339 1439087 1221943 803900 792116 974095 968442 1014629 1030014 1064935 1082043 1199023 1200098 5370966 5590109 39.85 71.2 1
15:02:49 2024-01-23 730783 720099 229018 225804 364347 374231 385563 384994 247237 243731 300375 303061 344965 344529 4573524 4882393 7062621 6857772 1262404 1304129 334613 297771 311604 314534 351893 344730 342785 342843 239121 240904 774381 736043 1661804 1604557 501218 498769 737223 737935 928348 911846 976017 976969 1023970 1042206 1011147 1119378 2364912 2486250 1432350 1221943 807048 793240 973402 967032 1013191 1030453 1068123 1079423 1199023 1193117 5363301 5595494 39.85 71.3 1
15:02:50 2024-01-23 732811 719554 229923 225072 363255 374231 387849 385581 246892 245012 299551 302115 339557 342519 4579156 4911383 7082102 6856214 1262239 1300438 336525 297410 311569 314534 354202 346106 341257 345514 238918 240735 771018 733942 1642537 1602282 503362 501705 738105 740033 931682 910554 974479 972023 1021259 1047212 1008994 1116120 2368278 2488014 1434269 1216079 805898 795519 973402 962818 1014629 1030197 1069691 1078892 1198751 1192270 5361560 5599488 39.85 71.2 1
15:02:51 2024-01-23 732769 720644 230644 224694 364091 375291 387303 383277 246892 246028 300047 304954 342956 342230 4576564 4924240 7115711 6856214 1260714 1304136 334145 299564 311350 314755 352183 345020 340465 343405 239086 240735 771018 734992 1655094 1604557 503720 501705 738331 741612 931682 913141 972479 972023 1023533 1047212 1007557 1116120 2367447 2486250 1434269 1216944 804749 795519 974095 964688 1017551 1027715 1070166 1078892 1195590 1193117 5363301 5593958 39.85 71.2 1
15:02:52 2024-01-23 733656 720644 230321 224694 364382 375989 387596 386371 246991 245887 299981 302957 342992 342339 4584575 4933379 7117317 6857394 1260714 1303210 333678 297482 311096 314755 354921 344534 340752 343370 239266 240566 769568 733942 1645203 1602148 503362 501705 738105 740033 931021 910517 972029 972023 1023442 1045734 1008277 1116083 2368278 2484488 1432350 1215370 805898 795519 972711 962818 1014629 1031512 1068930 1078892 1197286 1192173 5357733 5589489 39.85 71.2 1
15:02:53 2024-01-23 734931 721684 230391 224968 364204 375823 387704 385950 246300 245096 299908 304776 339557 342483 4573947 4910238 7069084 6846835 1262517 1300438 333410 297446 311569 314534 354670 345581 341304 344819 239121 240735 773374 734992 1688736 1602282 502646 501705 738105 738045 931021 908923 974479 972023 1023173 1042712 1008277 1116120 2368278 2486250 1432350 1218468 804749 795519 972711 965588 1013191 1027751 1066615 1080192 1196694 1191006 5360931 5603277 39.85 71.2 1
15:02:54 2024-01-23 734646 720448 230512 224716 365300 376355 387668 383241 246892 245712 299419 303027 342437 342303 4566405 4933379 7106386 6846835 1258915 1300438 333643 302617 310624 314534 354420 344534 340788 343370 238954 240904 773918 733418 1646393 1602282 503362 501705 738105 741085 931682 909835 974479 972023 1021236 1044666 1008277 1115289 2364912 2480959 1434269 1212617 804749 794920 972711 964987 1014629 1028669 1071046 1078741 1197510 1190047 5353016 5593958 39.85 71.3 1
15:02:55 2024-01-23 731468 720613 229214 223688 368432 375291 387287 383099 247237 245649 297662 303027 341367 342194 4570686 4933379 7097061 6846162 1260714 1300363 333643 297771 311096 314092 354420 344534 340238 343405 238918 240228 774462 733942 1648421 1602148 503362 501705 738105 739508 931021 910554 973090 972023 1021328 1042712 1008994 1116120 2368278 2486250 1432350 1218468 804749 794920 972711 964576 1015463 1032977 1070856 1081241 1195442 1189513 5363934 5590109 39.85 71.2 1
15:02:56 2024-01-23 732969 721684 230604 225002 363765 375291 387813 384212 246441 244995 299842 302746 339557 344189 4563464 4905025 7102900 6837456 1262517 1304136 333608 298970 311498 314534 354634 345508 340202 345550 238715 240904 779347 733942 1648359 1603287 504079 502478 738105 742255 931682 910111 974479 973724 1023877 1047212 1008241 1118907 2371375 2480560 1436188 1213371 806569 797723 973099 963243 1016947 1036413 1074730 1078816 1189361 1192173 5368528 5588702 39.85 71.2 1
15:02:57 2024-01-23 725721 721176 229962 225046 367093 375291 386070 383241 247237 244653 297626 304895 341787 342483 4583750 4959021 7113035 6852114 1254815 1300401 335658 297771 310589 315155 354384 342523 342821 343370 238715 241412 773462 733942 1645504 1602148 503362 501705 737545 741612 931682 910480 973090 974091 1027144 1046815 1010429 1118108 2370639 2486741 1413185 1213635 805691 797760 972406 961839 1016947 1027715 1066269 1078689 1190655 1196513 5343474 5577653 39.85 71.3 1
15:02:59 2024-01-23 723756 720026 229565 225386 367093 373966 386342 384355 247237 244447 300313 305783 341066 342483 4574358 4942651 7103676 6840225 1244568 1303210 337723 297734 311569 314977 351893 344984 342302 345306 238680 241957 769049 740700 1632697 1590627 501931 500179 731860 739508 938200 910480 966725 974091 1029674 1049636 1007519 1112645 2359762 2500022 1428512 1217814 811673 795496 964822 963612 1020448 1037552 1064671 1071117 1189803 1198141 5346272 5589984 39.85 71.2 1
15:03:00 2024-01-23 722780 720608 229892 225002 367201 374231 387957 384391 246856 244995 299383 303942 341066 345992 4570686 4961541 7070557 6818422 1250415 1303210 334684 296955 312517 311796 353206 345544 341508 343110 238513 240904 769049 744411 1639965 1589498 503362 501705 733375 742167 935715 908488 972029 979557 1033060 1048144 1003940 1113163 2362193 2491151 1430431 1220204 811673 793203 967571 964867 1023849 1036193 1063528 1071117 1189545 1199641 5406902 5577027 39.85 71.2 1
15:03:01 2024-01-23 723559 722686 229210 224815 365473 374231 387299 381721 247237 245201 297662 306137 341066 344457 4567833 4910238 7022122 6830435 1257119 1304136 336742 297734 312481 314056 354384 342415 342821 344783 237679 242608 775531 742394 1641694 1599873 504798 499265 735127 744249 933052 904786 972978 986567 1029711 1040940 1003301 1116513 2355640 2483656 1523044 1229516 810513 790162 969602 971196 1023123 1032641 1059940 1075854 1201663 1203566 5399182 5594637 39.85 71.2 1
15:03:02 2024-01-23 726232 721642 229892 225517 363220 373138 387957 382901 247237 244276 300799 302992 341066 346065 4567833 4878430 6975830 6818699 1264003 1304136 336164 297525 313469 314020 355154 344534 342821 342843 239121 241403 778962 743492 1651299 1604427 504079 498551 735941 745560 930361 903810 975174 982571 1028674 1039309 1001801 1116476 2362351 2481892 1502574 1231268 811093 792116 968539 972577 1023849 1028742 1058458 1077390 1204747 1200096 5418092 5580731 39.85 71.2 1
15:03:03 2024-01-23 728922 720644 229170 225750 362930 374231 387957 382901 247237 244447 299624 302080 339557 346591 4563464 4849802 6999334 6854945 1268307 1304136 334649 297771 310335 314977 355816 342235 342050 344602 238979 241581 780455 732880 1657178 1618297 505518 498203 736230 741085 928311 911846 977849 980479 1022425 1041786 1009675 1122798 2364912 2471340 1452029 1225155 804749 792678 974095 968405 1016792 1030453 1063528 1082043 1199023 1198806 5361560 5577690 39.85 71.2 1
15:03:04 2024-01-23 730731 719517 229214 226084 364347 373638 386650 385238 247237 243731 300338 303061 339557 342483 4567833 4868472 7022234 6846835 1264323 1302163 337716 297194 314715 315793 351785 342343 342785 342735 241144 241546 783441 738152 1652684 1611407 503362 495819 737508 742139 929006 907830 976211 982353 1022425 1040692 1008241 1119340 2362351 2464339 1439087 1221943 804473 792116 974095 968442 1014629 1029247 1062733 1082043 1196694 1197944 5361560 5579310 39.85 71.2 1
15:03:05 2024-01-23 730262 719517 228623 225735 364311 374231 385491 386645 247237 243696 297374 303027 339522 342447 4564575 4849927 7023797 6868684 1263344 1303988 334578 297446 312338 314576 351713 344316 342821 342843 239121 240904 754347 738161 1646692 1602148 501218 498696 737059 737787 927653 911846 973900 977662 1021236 1042206 1011147 1119340 2363232 2486250 1460076 1221943 806473 793240 973129 965588 1011718 1030453 1066307 1078855 1196437 1193043 5337677 5561711 39.85 71.2 1
15:03:06 2024-01-23 732103 719517 230457 225011 363220 374231 387231 384355 246476 244824 300525 302536 339522 342483 4560196 4893971 7084226 6848339 1256537 1302274 336288 297771 311025 312709 353884 344462 339951 343334 238310 240735 779347 733418 1637305 1604261 503362 501705 738197 740033 931686 909154 973090 973997 1021200 1050411 1008277 1118108 2368278 2480560 1434269 1213635 804749 796627 971330 961950 1014629 1030125 1071813 1078966 1192096 1189845 5362633 5593958 39.85 71.2 1
15:03:07 2024-01-23 727421 720062 229174 225002 368019 375026 386650 383205 247237 244412 297590 306137 341066 342339 4563464 4943024 7098016 6838236 1243679 1300364 336706 297482 313712 314977 351893 344497 341749 344821 238204 242127 783967 740172 1642249 1590627 502371 499826 732406 737935 936362 909191 966450 974819 1027181 1048694 1005308 1110052 2355640 2488014 1426368 1212768 807048 795496 966883 963317 1018998 1035922 1068748 1072755 1184642 1196624 5318270 5578015 39.85 71.2 1
15:03:08 2024-01-23 721753 720608 229888 225007 364894 372838 387560 384391 246856 244447 299383 306065 341367 346862 4568607 4953668 7060929 6821251 1254890 1300438 335693 297771 314442 313805 354020 344497 340752 343334 238346 240654 778962 741331 1679866 1595337 504507 501705 733894 742255 934331 904935 970283 979520 1033097 1047953 1001875 1110052 2362351 2499000 1474084 1218468 811784 795213 964822 963317 1019722 1038834 1068885 1072405 1189803 1197944 5325732 5561673 39.85 71.2 1
15:03:09 2024-01-23 719707 722421 229210 225041 364894 372575 387632 385294 247175 244991 299274 303838 340958 346482 4565710 4940338 7063989 6801026 1254302 1300438 335693 297771 311604 313799 353241 345020 340752 343334 238346 240904 769049 744528 1685516 1595337 504507 501705 731897 741954 934331 908425 970320 977699 1033097 1048694 1002350 1108398 2360671 2499000 1514737 1218468 811784 793162 966501 964002 1018961 1038834 1068885 1074285 1189914 1197907 5322131 5571075 39.85 71.2 1
15:03:10 2024-01-23 721753 722710 230002 225496 367229 372993 390043 384518 246716 245026 300312 304668 341715 346409 4563577 4953343 7037064 6809655 1257119 1300401 335693 296991 311569 314056 353737 342451 341544 345794 237609 241242 774483 740269 1640683 1602148 505296 501705 733894 742782 935032 903921 968865 977699 1031811 1044630 1001601 1113258 2355640 2478801 1404946 1217109 811093 793240 966195 964867 1023849 1036598 1060392 1072718 1195844 1201071 5399182 5584013 39.85 71.2 1
15:03:11 2024-01-23 724838 722859 229746 224942 366133 374085 387668 383374 247237 245166 297266 304401 339265 344762 4561320 4895000 7037595 6820625 1257119 1300438 336952 297525 312262 314534 353884 342451 342821 342555 238346 241617 770004 743348 1660398 1599873 505157 495783 733375 743446 931682 903921 974479 984012 1030262 1042317 1001875 1116631 2355640 2480560 1450295 1231268 811784 788681 967852 971196 1023123 1033386 1057249 1075854 1199023 1207243 5392313 5565547 39.85 71.2 1
15:03:12 2024-01-23 726634 720426 229746 226246 363255 373138 387849 382632 246955 243556 301371 303061 340826 346346 4564575 4867078 6975830 6820625 1275877 1300438 333375 297771 315163 313543 353206 342487 342579 344783 239086 240228 778646 736043 1651133 1604557 505157 498733 738105 742672 926340 903921 975980 982571 1027181 1038109 1003134 1119415 2364912 2469588 1492399 1231268 807048 790734 971330 968442 1020448 1030050 1061577 1081892 1207571 1199885 5439610 5589960 39.85 71.2 1
15:03:13 2024-01-23 732040 720640 229205 225884 365407 376089 387885 382025 247237 244955 299945 303061 339592 342483 4556932 4829984 7009447 6841952 1277126 1303210 332642 297771 313933 313579 355853 342523 342302 342843 238918 240904 769049 734992 1657773 1612632 504544 498733 738105 742672 926303 903921 976017 983270 1027273 1038574 1003809 1119415 2363232 2471340 1492399 1231268 808201 792989 973099 972270 1021863 1027399 1062542 1078574 1210887 1201231 5436805 5577653 39.85 71.2 1
15:03:14 2024-01-23 733486 721664 229210 225530 367243 373598 387849 381757 247237 243731 299310 303027 339592 342519 4558454 4832381 7010498 6846835 1266460 1304136 334719 297771 309648 315421 354921 342415 342568 342843 238918 240904 791680 731850 1648963 1613777 504079 495855 738331 742139 930361 910517 973937 980479 1023151 1039578 1007482 1122610 2363232 2469874 1429843 1231682 804539 792005 976870 970195 1017698 1030307 1063000 1082006 1199023 1201817 5359807 5574980 39.85 71.2 1
15:03:15 2024-01-23 729460 720613 228823 225739 364311 374231 385527 384391 247931 243696 300090 303061 339522 342483 4560196 4870816 7031783 6837456 1261953 1303210 334649 297883 311604 318420 351893 342523 342821 342843 239286 240904 771991 736043 1642524 1613777 503362 495855 737280 742139 929043 907867 975323 980479 1023151 1042317 1012634 1122836 2367401 2469122 1444633 1224210 805412 793130 976870 967681 1014629 1030014 1066345 1085132 1199023 1199641 5361560 5561748 39.85 71.2 1
15:03:17 2024-01-23 731059 720062 229210 225769 364311 374231 386686 386645 247237 243661 300525 303027 341930 342519 4564575 4896289 7042501 6828078 1260714 1300438 334649 297518 311604 314755 351893 345300 342821 342843 239121 240904 763768 736043 1641425 1599873 501218 501705 738197 737935 929043 913141 975720 976698 1026677 1045170 1013270 1121270 2369087 2491151 1432350 1221943 807048 795496 973099 965588 1014629 1028669 1071046 1087635 1194698 1193228 5347191 5585967 39.85 71.2 1
15:03:18 2024-01-23 732103 720608 230285 223684 364894 375557 387267 382937 246892 245614 297626 302816 339557 342483 4563464 4912543 7087735 6835327 1256128 1299442 334145 297446 310589 314534 353884 344996 340752 343370 238381 240566 773462 732895 1653218 1599873 503362 501705 737995 741459 934295 912789 973015 973997 1026059 1048144 1008056 1118794 2364912 2480560 1438108 1209949 804749 795519 971330 963612 1016910 1027715 1069691 1078966 1193859 1190486 5361560 5561748 39.85 71.2 1
15:03:19 2024-01-23 731581 720608 229888 223688 367243 375291 387231 383205 246892 245271 297662 302992 345415 342411 4561320 4910238 7078410 6830155 1254137 1296680 333643 297771 310624 314755 354420 344534 340752 346468 237609 241448 781737 733418 1652357 1603119 503804 500278 736601 741575 934331 911661 971242 976772 1025617 1048694 1008277 1116513 2360671 2478801 1443865 1207676 805691 793240 968576 959222 1014629 1032920 1068123 1077390 1188959 1194487 5322042 5553856 39.85 71.2 1
15:03:20 2024-01-23 722266 720608 229214 225041 366244 373138 387725 383277 247064 244241 299419 304895 340108 344493 4558454 4951288 7098539 6801290 1245492 1300438 334684 297771 313938 313067 354420 345300 340752 345125 238873 241438 778962 744528 1650643 1591532 504079 501522 734852 743724 934331 906491 969592 978089 1032912 1046852 1003301 1110089 2362193 2497228 1465944 1218468 811784 796646 964822 964002 1018998 1039355 1066307 1072718 1186065 1196214 5330149 5571352 39.85 71.2 1
15:03:21 2024-01-23 722780 722180 229927 225011 365438 374231 388029 383277 246747 244517 297302 303061 345037 345223 4556932 4926611 7032470 6809320 1253994 1300438 335693 297482 314715 314247 356376 342199 341400 345758 237538 241921 772990 740820 1652040 1601978 505259 500216 733926 744672 936917 904935 969555 980479 1032364 1046656 999031 1110052 2355640 2471340 1458119 1218468 809356 792116 964822 964904 1023849 1036413 1058570 1072718 1189582 1201341 5399182 5561973 39.85 71.2 1
15:03:22 2024-01-23 722780 721910 229174 225239 365438 373966 387267 380919 247237 244482 297338 303977 341066 344493 4557046 4891640 6971037 6811765 1264323 1305988 337239 297590 312885 313435 355387 342379 342122 342699 240094 240592 774933 739210 1673476 1604557 505878 500179 736102 742782 927653 904935 976749 981873 1027218 1038109 1003978 1117710 2362351 2473533 1504353 1231268 809356 790993 968539 970506 1020912 1024247 1059513 1075854 1204820 1200096 5414140 5580731 39.85 71.2 1
15:03:23 2024-01-23 730731 720644 229210 225041 363255 375676 387957 382060 247237 244482 297734 301206 339557 345540 4560310 4836406 7008767 6857772 1277329 1302274 333924 299564 311426 313400 353737 342487 342338 342843 238657 240690 764635 733942 1663710 1611407 504544 499292 738105 742672 926340 903921 975720 981191 1027314 1038627 1003134 1119415 2364912 2469588 1512660 1231268 808501 790993 970640 968442 1020448 1027062 1060269 1078196 1206530 1199641 5432923 5561748 39.85 71.2 1
15:03:24 2024-01-23 732101 720644 229170 225076 364347 375291 387849 384351 247237 244447 298208 303027 339557 342447 4561320 4831693 7015727 6848339 1271544 1300364 334649 297771 309683 314977 354776 342451 342821 342843 238381 240904 765218 732880 1658810 1611407 503720 495819 737059 741612 929043 907518 973863 980479 1022879 1036702 1008277 1121011 2358992 2462121 1431691 1221943 803603 790993 974095 968442 1014629 1029725 1061596 1084158 1198173 1196513 5364585 5557744 39.85 71.2 1
15:03:25 2024-01-23 730017 718497 229380 225551 363255 374231 387575 385003 247064 243696 300520 302570 344965 342483 4566405 4898515 7063317 6835327 1258008 1302274 333608 297771 310624 313001 351893 344705 339581 343334 238751 240566 780818 733942 1649382 1602282 503362 501705 738105 740033 931686 910517 973090 971986 1021236 1044221 1008277 1116083 2364912 2486250 1434269 1215370 804749 795483 972711 964987 1013910 1028669 1069513 1078855 1197323 1193228 5337677 5585967 39.85 71.2 1
15:03:26 2024-01-23 731000 719554 229888 223688 366163 375291 386686 382668 246892 245747 297410 305169 341919 344504 4568607 4933565 7097061 6837456 1254291 1296643 334543 297446 310589 314092 353884 342523 340273 344178 237679 240566 777875 731850 1639152 1602148 503362 501705 738105 741113 931682 907692 973090 972023 1024203 1045734 1008277 1115846 2364912 2478801 1434269 1213635 804749 795519 972711 963317 1014629 1027715 1069691 1078088 1195590 1190486 5357733 5561748 39.85 71.2 1
15:03:27 2024-01-23 731000 719554 230250 223684 366978 375979 386979 385551 246371 245509 297554 303604 342027 344883 4558454 4894819 7097061 6840338 1250303 1296643 334684 297201 310118 314977 351893 342523 341821 345550 237206 241617 774483 734992 1657448 1595337 502646 499974 732856 739508 935471 910554 967450 976276 1026559 1048694 1005345 1110052 2355640 2486250 1426368 1210892 807048 793199 968539 961950 1017551 1036634 1069121 1077427 1186396 1194813 5320137 5570543 39.85 71.2 1
15:03:28 2024-01-23 722724 722442 229640 224972 364240 369740 386542 384248 247316 244683 299238 303484 340108 346346 4556743 4933416 7059759 6791311 1249523 1299478 334415 297561 311604 312882 352218 344534 340788 345306 237679 240904 778962 739223 1704337 1595337 505518 501350 733894 741954 935032 903921 969592 977699 1027044 1044221 1000452 1110089 2353966 2478801 1430431 1218468 810513 792678 965795 962818 1023849 1035866 1060082 1072405 1192132 1199641 5396532 5568285 39.85 71.2 1
15:03:29 2024-01-23 723803 720499 229033 226874 365335 373821 386650 383374 247237 244824 297302 306065 340994 342483 4561320 4896294 7004915 6801101 1255327 1300438 336199 296861 311604 313138 353920 342523 342375 342843 238715 240904 766106 742287 1667315 1599873 503720 495819 733894 742139 931682 905848 972397 983315 1028803 1039578 1001118 1116513 2353966 2477043 1448338 1228641 810513 788718 967166 968442 1023849 1030453 1058757 1070664 1203413 1205785 5386340 5574980 39.85 71.2 1
15:03:30 2024-01-23 726370 720608 229170 225046 362676 372883 387668 383205 247237 244412 300126 301275 340587 346200 4551955 4835000 6994481 6837456 1275839 1300438 332642 297771 311569 313138 353206 342487 342338 342843 238647 240566 769049 733942 1651889 1611489 504581 498733 737674 742672 926340 903921 976054 982571 1027181 1036643 1002386 1119378 2361553 2469588 1478166 1231268 809079 790993 971330 968442 1021825 1028747 1060119 1078891 1206383 1198682 5434039 5572774 39.85 71.2 1
15:03:31 2024-01-23 732658 723229 228923 225011 364347 373563 387921 383807 247132 243731 297626 303061 339557 342519 4550527 4829984 7003807 6841952 1277594 1300401 332642 297771 311569 313579 352218 342451 341821 342843 238381 240735 768497 733942 1671830 1612632 504581 499473 737223 742672 926377 903921 976786 981191 1028403 1038109 1002386 1119415 2361553 2471340 1523044 1231268 809163 792424 973099 968294 1020410 1027399 1056800 1080964 1207571 1195337 5407726 5577991 39.85 71.2 1
15:03:32 2024-01-23 731508 720099 228958 225290 364091 375291 387885 380954 247237 244224 297626 303061 339083 342519 4550413 4833423 6994481 6832580 1273477 1300438 332607 297771 311096 313579 355277 342487 342338 342843 238381 240566 767577 733942 1654131 1611489 504544 498769 738105 742672 926340 903921 976786 982571 1027318 1037841 1003134 1121847 2363879 2473905 1525121 1233903 808201 790846 970330 969504 1020410 1027544 1057343 1078196 1206258 1199922 5423525 5561748 39.85 71.2 1
15:03:33 2024-01-23 731412 720644 228841 225080 364382 373563 387849 380954 247237 244447 297626 303061 345001 341857 4551955 4838257 6980469 6837456 1264692 1300438 334649 297771 309648 314755 354420 342415 342568 342843 238381 240904 791680 731850 1663647 1612632 503362 495855 737280 741612 929043 909872 973900 979783 1020976 1042206 1009693 1122836 2359762 2463373 1437238 1224244 804539 792116 974095 967032 1014629 1032143 1061596 1082043 1197323 1199180 5348334 5567378 39.85 71.3 1
15:03:34 2024-01-23 727940 719522 229143 225704 363220 373966 384878 383241 247237 243456 299346 302536 340826 342447 4549075 4874058 7051853 6820588 1254890 1297652 333375 297505 310335 314056 353884 342487 339414 345306 237609 240735 777469 731850 1653968 1599873 503362 502501 737059 741085 931682 910939 974117 973849 1026751 1047030 1008056 1116326 2359762 2478368 1413185 1210892 804539 797649 970330 959185 1014629 1032641 1069573 1075565 1189803 1192270 5339177 5564498 39.85 71.2 1
15:03:36 2024-01-23 723756 717889 229179 225046 366240 373666 385455 382597 246476 243696 297266 304648 340587 342411 4558454 4938283 7032208 6814519 1238805 1298483 334649 296825 312957 312745 351893 345264 340788 342843 237644 240904 767577 744133 1637753 1586117 502288 501377 733001 741722 934294 909403 970641 979557 1033607 1048107 1003940 1108716 2355640 2497579 1419069 1217109 811784 795496 965123 963317 1020875 1035098 1063490 1072405 1189803 1197907 5369226 5553903 39.85 71.2 1
15:03:37 2024-01-23 724658 721368 229888 224846 364858 374231 390188 382632 246476 244789 298789 303027 341066 342447 4558454 4894747 7023797 6809655 1252570 1296606 336164 297734 311533 313543 353884 342343 342821 344783 237609 241581 768511 742394 1642870 1603119 505518 498203 734604 742246 933052 904786 972940 984669 1030175 1041786 1002313 1116401 2353052 2471340 1427793 1226541 810513 788086 967166 968442 1023577 1027679 1057249 1074285 1196434 1205926 5376530 5561973 39.85 71.3 1
15:03:38 2024-01-23 723838 720540 229214 226435 363220 373962 387849 382632 247237 243661 300054 302992 339751 345504 4555574 4850233 6991724 6828078 1273755 1300401 333142 297446 311533 313102 353206 342235 342014 344602 238982 240690 769049 734459 1674941 1613699 506239 498515 740167 742306 927096 906226 977610 985160 1024130 1041049 1002350 1123448 2364912 2462121 1470935 1225431 807048 789836 973402 968442 1020448 1024247 1061940 1078892 1199027 1199641 5417994 5561973 39.85 71.2 1
15:03:39 2024-01-23 733395 720062 229139 225041 364056 375823 385491 383192 247237 243696 297626 302992 340826 341304 4550413 4840654 7018792 6842753 1265595 1300401 337716 297446 312343 314689 354202 342271 342677 342735 238204 240797 771439 732355 1680919 1610263 503362 495783 737022 741954 929700 908425 973863 979783 1024074 1039253 1005345 1122610 2358992 2460374 1426145 1221943 802459 790396 974095 968405 1014629 1028997 1061940 1081731 1198173 1196513 5347191 5561973 39.85 71.2 1
15:03:40 2024-01-23 730538 718460 229349 225547 363220 374231 385527 384085 246856 245194 297302 302080 340587 342447 4550413 4882341 7012259 6821251 1257403 1300363 335813 297662 313378 312602 353811 344804 339545 345758 238204 240157 770520 731850 1651513 1601978 503720 501668 737582 741113 930324 910186 973090 973997 1022915 1051905 1008241 1116513 2364912 2477043 1434269 1210061 804176 794322 972711 960832 1014629 1030453 1069648 1078966 1193823 1190486 5337677 5571352 39.85 71.2 1
15:03:41 2024-01-23 725612 718469 229143 223654 365433 374760 385491 382597 246856 244995 297056 303027 340826 341340 4549075 4905562 7085605 6820042 1241343 1301311 336529 296192 311426 314020 351821 342451 340788 342591 239879 240797 767577 741228 1629501 1586117 502297 500034 731997 737953 936362 908888 966450 974782 1027181 1045170 1004558 1109978 2353052 2489780 1430431 1213635 808201 795496 964822 963317 1017514 1038565 1066601 1071880 1189803 1194487 5314255 5560526 39.85 71.2 1
15:03:42 2024-01-23 722780 718506 229214 224815 364056 373702 387488 383205 246476 244482 297626 304240 340587 344457 4545831 4895538 7021091 6801177 1254890 1299405 335693 297279 314293 313513 353884 341308 342266 342843 237609 240904 765525 742287 1678308 1595337 504079 495747 731590 742746 931682 903280 970320 983270 1031632 1042639 1001875 1115680 2351379 2469588 1428512 1221943 809356 790993 964822 968442 1022361 1030161 1055252 1072718 1195553 1203566 5378645 5552594 39.85 71.3 1
15:03:43 2024-01-23 721749 719532 228428 225739 364311 372802 387231 382937 247237 243456 297698 303907 340108 344980 4554081 4858159 7007248 6820588 1273962 1300401 334145 297771 309648 313579 353630 342271 341508 342843 238346 240735 780455 731850 1641267 1613777 505157 495819 738105 743195 927755 906491 976712 980479 1023151 1042317 1004558 1125855 2360671 2458630 1456163 1224557 804749 788681 974095 968170 1017514 1027544 1061940 1078855 1201579 1198216 5395772 5541803 39.85 71.3 1
15:03:44 2024-01-23 733043 720572 228819 225046 364311 374231 385185 380919 247719 244202 297194 305169 340851 342267 4546883 4858962 7013132 6820625 1258877 1300363 337203 297734 311533 313835 351893 344497 340465 342807 238715 240566 776404 735517 1646398 1600628 501218 500960 738110 737898 927653 911550 975870 974091 1021341 1042317 1011147 1116083 2364912 2480560 1430431 1222458 805323 794931 971330 962782 1013385 1030453 1068885 1080507 1197323 1192173 5330030 5571352 39.85 71.2 1
15:03:45 2024-01-23 731000 719522 230214 225859 366973 375676 386398 385005 246336 245474 297266 303884 341991 344393 4549075 4896289 7072597 6818699 1245458 1296730 334649 297410 309648 314056 351893 342487 340788 345306 236839 240904 775976 736043 1647908 1595337 502646 500330 732300 740033 935697 910480 966725 976276 1027144 1050178 1005345 1110015 2355640 2486250 1428251 1210061 807048 794931 966195 963317 1017514 1038100 1068885 1076455 1188227 1197060 5305127 5556592 39.85 71.2 1
15:03:46 2024-01-23 725870 723474 229998 224933 364240 373556 387740 385551 246606 245061 297302 302992 340587 342447 4541044 4877861 7009447 6801290 1252645 1298483 336164 296616 311096 313579 354402 341344 342338 342843 237609 240904 767018 741228 1663647 1599873 503362 495747 731782 743195 931682 903921 971704 982582 1030142 1036508 1001875 1114884 2349707 2471340 1456163 1224557 810513 787492 964822 968405 1020912 1027715 1050758 1074789 1195590 1203566 5377532 5556115 39.85 71.2 1
15:03:47 2024-01-23 727146 719371 229024 225604 365169 372657 387777 382025 246856 243696 299878 303280 340575 345504 4539697 4834887 6975830 6818699 1273755 1300438 333924 297771 311533 312153 354670 342415 340501 342843 237644 239484 778646 734992 1682002 1609120 505157 495891 737803 742709 926438 903921 976017 981873 1024194 1036643 1003978 1119415 2360671 2462121 1518890 1229241 807048 788681 971330 968405 1021380 1024573 1056159 1077390 1205744 1202713 5411232 5556115 39.85 71.2 1
15:03:48 2024-01-23 732811 720572 229143 225002 364056 373976 387560 383374 247202 243696 297626 302570 341066 343488 4533224 4811722 6990756 6801101 1258915 1296643 333643 297505 311315 313799 351821 342451 342579 342843 238751 240228 773462 736043 1637305 1599873 501218 499948 737063 737935 926340 908886 973900 977662 1021350 1036774 1011147 1119303 2361280 2486250 1458119 1221943 806846 793240 971330 965625 1013981 1032977 1069400 1081792 1198025 1195557 5330097 5561973 39.85 71.2 1
15:03:49 2024-01-23 731000 719090 230108 224815 362921 374231 386686 382597 246195 244925 297266 301206 339285 342411 4539697 4868472 7041108 6801064 1254890 1297652 334145 297771 309648 313733 351893 342487 339724 345794 237206 240735 769049 733141 1641578 1599873 502646 500569 735456 740812 931682 910111 970320 974855 1026450 1048694 1008994 1116476 2355640 2476772 1441946 1209169 805691 795348 973099 962925 1016947 1035569 1068010 1078574 1189846 1195521 5314533 5552594 39.85 71.2 1
15:03:50 2024-01-23 721753 718465 229139 225330 365442 369884 384914 383241 247237 243731 297302 304861 340108 342519 4545831 4929874 7022196 6781184 1241844 1296643 334145 297525 313469 312153 353884 344497 340238 342843 237644 240735 767577 742394 1629748 1590355 503720 501705 733375 742167 934331 905010 968865 977699 1033097 1047212 1001601 1110052 2355640 2496053 1491114 1216920 811673 795496 963415 963965 1023317 1036303 1063453 1068758 1191215 1195139 5370966 5556115 39.85 71.2 1
15:03:51 2024-01-23 723554 719517 229210 223693 364311 373138 387885 381453 245753 244482 297266 303027 340515 342483 4536459 4878869 7000102 6790563 1249933 1296606 337716 297279 311279 313579 353884 341344 342302 342843 237443 241412 775531 741228 1643714 1595337 504079 495783 731746 745148 931682 903722 971297 981154 1030170 1041683 1002547 1115833 2350436 2474390 1450295 1228055 811395 788488 967571 968442 1022397 1032244 1056912 1075817 1196805 1203566 5370966 5548634 39.85 71.2 1
15:03:52 2024-01-23 725526 719009 228814 225394 362386 369884 387267 384351 246856 243286 297626 305671 340108 345260 4539697 4827987 6975830 6799942 1273755 1296643 333924 296991 311060 312153 354670 342415 341268 342843 237644 240024 767577 733942 1653718 1607977 504798 495855 738105 740207 926438 904291 977151 984457 1028174 1038734 1006160 1122911 2359762 2463373 1448338 1225431 805898 788681 972130 968442 1018998 1026782 1057306 1082044 1203413 1197944 5409908 5558006 39.85 71.2 1
15:03:53 2024-01-23 732103 718501 228672 225046 363255 375291 386378 383103 247237 245714 297626 302781 341066 341304 4534170 4819686 6975830 6801101 1259814 1296643 334145 296293 311096 313221 351857 341933 342821 342843 238513 240566 770520 736043 1628654 1604557 502646 495783 736698 740877 930963 912137 975870 979672 1022278 1039070 1008093 1122071 2355640 2464339 1427739 1222344 802459 792116 973402 966365 1015463 1029725 1063528 1082043 1198173 1196250 5342749 5558006 39.85 71.2 1
15:03:55 2024-01-23 728373 717419 228788 225582 365019 373702 385527 383277 247237 243286 297374 302781 340587 342483 4542590 4882341 7002155 6809320 1257082 1296643 333107 297771 310624 314056 353884 345020 340202 344638 238381 240228 763768 731850 1653968 1603119 505242 502159 738068 742158 930911 910186 975518 975383 1023406 1045734 1008241 1117710 2364912 2478801 1434269 1210099 805691 795519 972711 963317 1014629 1027449 1069691 1078088 1195590 1191329 5342472 5559554 39.85 71.2 1
15:03:56 2024-01-23 731000 718501 229249 223654 363796 374760 386398 382096 246511 245236 297662 301241 341966 342411 4539697 4887017 7062508 6801064 1243679 1297652 336199 297525 310153 314534 351893 342523 341544 344602 237432 241939 767391 738152 1648108 1592665 503003 499645 734082 737750 935697 910517 967450 973849 1029637 1050921 1005271 1110052 2355465 2482690 1407657 1209169 807048 792894 968539 959222 1014629 1035135 1069400 1075854 1185518 1193080 5303293 5544767 39.85 71.2 1
15:03:57 2024-01-23 719707 719370 228819 224689 364307 369884 385527 382937 246856 243731 297662 303730 339869 344493 4542590 4915778 7037483 6762164 1247741 1298520 334145 297771 315163 311867 354253 344730 340334 344783 237573 240797 767577 742927 1644151 1593800 504079 501705 733894 742139 935715 904749 969518 977699 1033194 1047575 1001875 1110052 2353966 2489780 1393564 1218468 811206 793240 962084 961950 1020448 1032422 1063151 1070946 1189803 1196513 5346272 5554043 39.85 71.2 1
15:03:58 2024-01-23 721988 719554 229201 224930 363800 373702 387849 382060 245753 243731 297302 302570 340108 342483 4542590 4867078 6981550 6783305 1254890 1302163 337716 295812 312155 312959 353598 341717 342424 342663 238240 240797 775976 740269 1644091 1598348 504079 498203 733894 742255 927690 903648 974441 980479 1027181 1036643 1001163 1116513 2355640 2471340 1444426 1231268 809356 789873 967166 968442 1021305 1030453 1060269 1075088 1202557 1200491 5383787 5552594 39.85 71.2 1
15:03:59 2024-01-23 728977 718506 228979 225041 362132 373174 387849 382060 246856 243696 299419 303281 340587 345272 4517817 4802538 6980469 6829138 1263515 1298575 336525 296358 313378 313733 351641 342343 342579 342807 237644 240641 773462 733942 1651854 1609120 502646 497813 736616 737935 926340 907867 973900 979783 1020976 1039578 1009711 1118543 2358992 2471340 1430431 1221943 802459 792116 971330 965588 1013191 1028997 1064746 1078722 1197323 1194813 5327742 5529971 39.85 71.2 1
15:04:00 2024-01-23 731000 719290 229214 225041 362671 374231 386686 384391 245971 243696 299677 303494 341066 342411 4533224 4867592 7062358 6800988 1247585 1298538 334684 297879 309683 314092 351893 342235 341508 345270 236874 241617 770004 734986 1650370 1595337 502646 500179 733894 739154 934368 910517 968865 974855 1025691 1048694 1007525 1113295 2353966 2480560 1432018 1203106 805898 793240 968539 960585 1016792 1036634 1066345 1075854 1186543 1193606 5295721 5554043 39.85 71.2 1
15:04:01 2024-01-23 719698 717419 229179 225593 363255 369884 385563 384085 246511 243765 297302 302992 340108 345576 4550731 4940599 7045162 6790563 1251309 1299478 334578 296394 311279 313138 352218 342451 339951 345270 237609 240735 764635 736043 1664949 1599487 504581 501705 733926 738115 934368 904935 968865 977699 1033097 1045734 1001118 1110052 2353966 2486250 1429044 1217602 811206 794931 962084 961950 1023123 1033638 1063528 1068795 1193297 1197944 5361560 5552594 39.85 71.2 1
15:04:02 2024-01-23 724429 720099 229892 224342 364347 373406 387885 382060 246476 244859 297266 305097 340851 342230 4543596 4886752 7005481 6800263 1253538 1299478 335693 296322 314863 313835 351893 341861 342821 342843 238409 241617 765525 741228 1650854 1595337 503720 495783 732856 742255 931682 904935 971704 984049 1030170 1039578 1001163 1114884 2346368 2469588 1426593 1224869 811206 788681 964822 967032 1022397 1032977 1056495 1071154 1195844 1203603 5370966 5533837 39.85 71.2 1
15:04:03 2024-01-23 722209 718537 228109 225076 364347 371723 386434 383823 246991 243556 297266 305205 339965 342411 4537413 4853160 6947854 6802278 1264939 1298520 333643 297673 311604 313791 351893 342451 340788 341807 238918 239856 774933 738152 1667179 1601010 504079 498733 735977 742709 926303 903921 973171 980479 1030170 1036202 1001875 1116083 2355640 2471340 1516814 1231268 808201 790993 968267 968442 1020448 1028270 1058757 1075854 1203525 1199641 5404274 5554043 39.85 71.2 1
15:04:04 2024-01-23 728705 721684 228932 225535 365160 374158 387704 383374 246716 243591 297266 302997 340994 342411 4533224 4818228 6978212 6818699 1269355 1296680 333643 297669 309395 314092 351893 343908 341856 342843 237644 240566 767577 729765 1681729 1608847 504079 495783 737582 742139 927653 906491 971752 977699 1020976 1037708 1005345 1122647 2355640 2455145 1424485 1221073 802459 788681 972711 968442 1014629 1028997 1060429 1078892 1199250 1197944 5339531 5561070 39.85 71.2 1
15:04:05 2024-01-23 727709 719638 228717 225635 365940 373220 384771 383099 247237 243321 297410 303387 340587 342230 4537526 4867592 7036096 6809320 1254890 1294889 332918 297771 311938 313614 351893 342451 338699 344565 237609 240566 770520 732895 1676264 1599873 504079 501705 736102 740809 931682 909227 973784 972023 1024203 1047212 1008277 1118231 2352294 2477043 1430135 1206726 804749 793240 968539 959222 1014629 1034850 1066307 1078196 1186432 1194591 5307177 5546682 39.85 71.2 1
15:04:06 2024-01-23 723114 719132 229033 225041 364347 369920 384914 383049 246920 244307 297590 303661 339118 344529 4545831 4912320 7022234 6762202 1245962 1292937 334379 297315 312992 312188 353884 342523 340752 342843 237644 240566 767026 741862 1645181 1590627 504079 501705 734604 742139 934368 903921 969592 977699 1026776 1047212 1001875 1110127 2355640 2489780 1405106 1217602 811206 793240 962084 961950 1020448 1036229 1062887 1072201 1189729 1196439 5358042 5552594 39.85 71.2 1
15:04:07 2024-01-23 721755 718497 229205 224803 366204 373402 387885 382632 245753 244784 297626 302570 340108 345260 4533224 4860112 7000102 6781577 1252645 1296643 335693 296472 311096 313579 351893 341380 341580 342843 237443 241448 765525 740700 1642458 1595337 504079 495783 731997 742746 931410 902639 970320 982619 1031729 1044959 1000452 1114089 2346368 2469588 1430431 1221073 809356 788488 966158 969919 1023317 1034836 1056346 1072291 1194624 1204751 5372693 5548737 39.85 71.2 1
15:04:08 2024-01-23 721694 719590 227716 225076 366723 372285 386686 382096 247237 242913 297626 303061 339154 342555 4536459 4854126 6932329 6821458 1267681 1300438 333142 296861 312297 312153 353884 342379 339915 342361 238918 239856 769568 736043 1663656 1601978 504079 498769 736014 742746 926340 902362 973900 981176 1027309 1036643 1001875 1116120 2355640 2469874 1523044 1235090 809356 789689 968949 968294 1019775 1027362 1059438 1075854 1203930 1199641 5399182 5548737 39.85 71.2 1
15:04:09 2024-01-23 730017 718465 228433 224659 364649 373702 387583 383103 246476 243696 297590 303068 341066 344958 4530318 4819375 6977037 6819047 1263419 1296730 333643 296825 309648 314755 351821 341308 342302 342843 237609 240391 767577 731328 1661705 1604427 502288 495747 734935 740052 927755 908888 975870 979520 1020939 1038407 1005345 1121478 2363879 2478368 1428512 1222167 804539 792858 972406 966748 1012614 1027508 1064708 1078574 1192891 1192690 5322246 5543216 39.85 71.2 1
15:04:10 2024-01-23 728927 717456 229139 224815 364654 373702 385491 383241 246406 243661 297626 303068 340826 342339 4530781 4872831 7031783 6809655 1253060 1296730 332642 297734 311313 314020 351605 342451 339688 345794 236839 240566 767577 732895 1642985 1595337 502646 500143 736097 740052 931682 913508 970283 976698 1026640 1051426 1009563 1116363 2359762 2481438 1440027 1210174 804749 795496 968539 960148 1016792 1032386 1068748 1078159 1190418 1193228 5291826 5541742 39.85 71.2 1
15:04:11 2024-01-23 723025 717414 229143 225002 365407 372013 384878 383170 246441 243696 297626 304401 340108 342483 4539697 4921828 7033397 6781765 1244186 1299442 334145 296681 312517 312117 351893 342523 340998 342843 237644 240904 771991 742394 1633220 1587870 504079 501668 733894 741954 935715 908489 971992 978860 1033023 1047843 1001726 1113441 2358992 2476609 1456163 1219836 811673 793240 966883 964688 1023849 1036229 1061903 1072405 1192096 1199641 5369226 5551134 39.85 71.2 1
15:04:12 2024-01-23 722724 719517 229174 224655 364894 373702 386650 382833 246856 244824 297991 303695 340587 343935 4533224 4873043 6952172 6790563 1255603 1296606 335658 295740 311569 313102 353884 342379 342821 342807 237644 241693 764635 742817 1650874 1599487 505157 499265 737223 744254 930361 903847 975795 983233 1029711 1039180 1001875 1119819 2362193 2471340 1448338 1231268 810513 793167 968539 971196 1021900 1030453 1058847 1075854 1203525 1201341 5389777 5543216 39.85 71.2 1
15:04:14 2024-01-23 728373 720344 229139 224972 364654 373702 387849 381453 246695 243731 297302 302323 341066 342447 4530318 4803010 6966505 6814519 1262517 1297652 334145 295596 311313 314755 351627 341825 342821 342843 238381 240654 764635 731203 1659493 1607854 502646 498203 737142 739323 927718 912960 975870 977662 1023151 1041934 1012586 1119706 2358992 2485422 1430431 1221943 804749 793240 971330 965588 1011681 1026455 1066601 1080507 1195590 1192690 5307064 5551134 39.85 71.2 1
15:04:15 2024-01-23 730005 716330 229923 225846 364396 374231 385527 383241 245683 244241 297626 303494 341066 342375 4551208 4875400 7048390 6801290 1245458 1297652 333643 297279 309648 314056 351641 342199 342417 345649 237100 240832 774483 734992 1646987 1598097 503362 499608 733894 737935 931682 908960 971992 976202 1024185 1048694 1008241 1113441 2353052 2480560 1403959 1209169 806473 793240 966195 963317 1016910 1036598 1066601 1073943 1183940 1194813 5276722 5543216 39.85 71.2 1
15:04:16 2024-01-23 718614 716366 229174 224663 363220 369812 386378 383241 246476 243696 297266 302746 339083 346322 4517817 4906073 7000102 6762164 1251309 1300363 336763 297482 313563 312924 354885 342199 340573 344747 237468 240797 763164 739210 1639942 1595337 504544 501041 734567 745430 933014 899651 968828 983755 1030395 1044185 998994 1112465 2351379 2467837 1430431 1218468 808201 790396 964822 964904 1023849 1027715 1059236 1072405 1189545 1201341 5378645 5545738 39.85 71.2 1
15:04:17 2024-01-23 719707 719253 228070 225011 364338 371977 386650 383103 247237 243696 297554 303695 340072 342447 4536459 4870672 6948981 6794477 1267945 1300423 333888 297345 313675 311974 354885 342271 341329 342843 238680 239821 784068 734986 1663599 1604557 505518 498696 738197 744142 927644 908309 976712 981873 1026380 1036643 1002350 1119340 2355640 2462121 1490364 1229516 807048 790396 970640 968405 1020448 1018449 1060382 1078196 1204783 1200033 5399182 5541465 39.85 71.2 1
15:04:18 2024-01-23 728927 719803 228783 225134 363255 374760 387231 382833 247237 243661 297144 302115 341066 341028 4511298 4804824 6995202 6781426 1257586 1300112 335813 297554 312233 313579 351857 342523 341519 342519 238883 240157 766668 733942 1639315 1601978 501931 500569 737582 737898 927653 912869 975870 974091 1021314 1042317 1011543 1117673 2361553 2482727 1430431 1220709 805898 795496 972711 964688 1013638 1030453 1069648 1078855 1195590 1191006 5314533 5552594 39.85 71.2 1
15:04:19 2024-01-23 730213 716366 229245 223650 363255 374770 385527 382060 246476 245201 297266 304348 341066 341857 4530318 4896131 7052252 6801177 1241903 1296730 336164 297459 313563 314576 351821 342415 340752 342843 238206 241921 773532 738590 1659134 1589498 501931 499826 731746 737935 935697 907867 966000 974091 1027144 1048694 1005308 1109187 2355640 2486250 1428251 1210137 807048 794931 964822 963317 1017514 1036303 1068123 1072718 1186543 1194487 5286316 5533837 39.85 71.2 1
15:04:20 2024-01-23 720665 716361 229170 224663 363255 371977 387539 383205 246097 243731 297626 303209 338762 345810 4535004 4895889 7011969 6752523 1250816 1297652 334649 295632 311533 313469 355277 342379 339724 342843 237206 240904 764635 738152 1645272 1595337 505296 501705 733894 743724 934331 903921 968865 977699 1033345 1044428 1000452 1110015 2353052 2471340 1430431 1217109 810513 792678 966894 964688 1023849 1033602 1060355 1072718 1194994 1199641 5373922 5533837 39.85 71.2 1
15:04:21 2024-01-23 721241 719517 228464 224698 365438 372013 386070 382650 247026 244578 297338 306065 338976 342339 4537526 4869358 6933307 6781479 1261091 1298575 334110 295389 311604 312153 351893 342127 340752 341771 238918 240735 769049 740269 1652797 1599873 504079 498733 734935 740207 926215 902325 974479 981873 1027218 1038109 1001163 1116513 2353966 2471340 1468940 1231268 809356 790993 967852 970506 1020448 1027653 1056234 1074285 1201626 1199641 5380371 5533837 39.85 71.2 1
15:04:22 2024-01-23 727820 717656 228932 225142 364503 372847 387395 383374 246336 243556 297482 302110 340443 342303 4531044 4794705 6967685 6809320 1262517 1296730 333886 296825 310873 314092 351893 341861 342302 341965 237644 240566 767577 730806 1653988 1604557 502929 495783 736097 740283 926340 907867 975286 977699 1020976 1039578 1008277 1119872 2358992 2478801 1456163 1220204 804176 792116 971330 965588 1011718 1030453 1064708 1078928 1195590 1193043 5322131 5555574 39.85 71.2 1
15:04:23 2024-01-23 732439 719642 230458 224937 365169 374121 386198 383949 245543 244307 297626 303494 340587 342375 4530743 4868472 7032246 6781577 1249026 1295810 334145 297734 309648 314092 351893 342451 340716 344819 236839 240904 775416 733942 1648814 1595337 502646 499437 734044 737935 933668 909191 970283 974819 1025530 1048694 1008277 1114884 2355640 2477043 1428251 1206726 804749 793240 968539 959222 1014629 1033638 1067361 1077114 1185518 1193965 5295522 5546682 39.85 71.2 1
15:04:24 2024-01-23 721693 719132 229486 224907 365945 369812 384878 383205 246476 243944 297266 303942 339047 344457 4525517 4905376 7028250 6772086 1246851 1296730 334145 296861 311569 311862 353884 342487 339688 342843 237609 240566 767577 741331 1668399 1590627 504079 501668 733894 742167 935697 905010 968865 977699 1033097 1043780 1001163 1110052 2355640 2486250 1381827 1217109 811093 793240 964137 964987 1023849 1035098 1063490 1071692 1194735 1198880 5368413 5546682 39.85 71.2 1
15:04:25 2024-01-23 722705 720026 228979 223723 366158 372248 386506 382292 247202 243731 297554 303695 340336 342339 4527087 4868287 6944030 6771805 1255327 1296643 334649 295145 311640 313102 351893 342415 342821 342001 238346 240735 772990 741331 1642063 1595337 503804 495855 733894 742255 930361 903610 974202 983270 1029440 1038843 1001875 1116083 2355640 2473533 1523044 1230055 809356 788718 967852 972964 1023317 1032705 1060232 1074938 1203264 1201231 5382574 5533837 39.85 71.2 1
15:04:26 2024-01-23 727940 719917 228783 225007 364139 373138 387251 384460 246892 243696 297662 302040 340108 342519 4520939 4793684 6956905 6799942 1264323 1295688 333643 296861 311667 314092 351893 341308 341821 342843 237644 240904 767577 730806 1664508 1604557 502646 495783 733743 741085 926340 907187 973171 979520 1020976 1039578 1008241 1119340 2355640 2462121 1442784 1228433 804539 794119 974488 967436 1014056 1025585 1065273 1083561 1198285 1196624 5324450 5543216 39.85 71.2 1
15:04:27 2024-01-23 728922 717484 228967 225037 362930 373702 386070 383277 246684 243491 299383 301206 340587 342375 4523859 4860112 7052664 6776698 1248747 1296730 334110 297525 309612 314056 351496 342379 340477 344783 236839 240904 778562 733942 1642903 1595337 502646 499437 734935 740033 934368 909835 968865 974855 1025047 1050921 1008277 1113295 2354500 2483204 1422602 1209423 807048 793203 970330 961566 1018924 1041488 1068123 1075854 1186359 1194846 5286316 5543216 39.85 71.2 1
15:04:28 2024-01-23 721179 717957 229126 224698 363255 369812 385491 383241 246511 243731 297266 302736 339118 345540 4533224 4914834 7013244 6767562 1245962 1296643 334415 297883 311060 312153 354420 342487 339688 344819 237609 240904 764635 737624 1691414 1594935 505518 500960 733894 742746 934331 903648 967450 977699 1033097 1045769 1001118 1113366 2350436 2466877 1430431 1219553 809356 790734 964822 962818 1023849 1036413 1059513 1072367 1189545 1200096 5361560 5533837 39.85 71.2 1
15:04:29 2024-01-23 721241 720608 228805 224698 364885 372013 386070 382292 247237 243661 297345 305061 340108 342230 4531044 4852047 6934684 6781184 1264692 1298483 333643 295596 312262 312153 353884 342415 340752 342325 239121 240641 773462 739739 1684978 1599873 504079 499826 735977 740207 927685 903350 975720 983158 1027318 1036498 1001801 1119631 2359762 2471340 1520967 1231268 808778 792424 968539 970506 1020448 1030562 1059661 1075565 1203413 1201341 5389777 5533837 39.85 71.2 1
15:04:30 2024-01-23 728927 719798 229179 224659 362168 374231 387539 383374 246660 243696 297626 302040 341066 342411 4524575 4795239 6957760 6796317 1260714 1296730 333643 297070 312380 314534 351326 341621 342061 342807 237644 240228 769049 732355 1656270 1599873 501931 499265 737223 739154 927681 911661 975870 976772 1023803 1043730 1010999 1118506 2355640 2480959 1430431 1220204 805898 792678 971330 964539 1011175 1028997 1066269 1078966 1195590 1189660 5312712 5539262 39.85 71.2 1
15:04:31 2024-01-23 729086 712336 229236 225859 364139 373702 385491 382632 245511 243696 297626 303068 340587 341857 4517715 4859199 7028848 6771861 1245458 1296730 333678 297279 309395 313579 351893 342379 340190 342843 236639 240735 766106 733932 1676826 1594384 503324 498551 735127 737787 931608 910111 969255 976077 1023877 1047212 1005345 1113403 2351379 2477043 1403959 1207794 805898 793240 966195 961950 1015463 1035135 1071756 1075088 1182964 1193792 5261676 5525947 39.85 71.2 1
15:04:33 2024-01-23 720152 716366 228979 223693 363220 369812 385527 382937 245753 243661 297590 302115 338809 346322 4511373 4900230 6985156 6752523 1250415 1295810 334145 296293 310589 313102 354921 341897 340226 344602 239200 240690 760222 738152 1641054 1595155 505878 499117 733038 745314 931682 901360 970320 981191 1031910 1036738 999031 1113295 2350436 2462121 1452251 1220204 808778 788681 964822 965625 1020912 1027751 1053867 1072405 1194742 1202716 5370966 5533837 39.85 71.2 1
15:04:34 2024-01-23 719707 719290 227725 225739 364342 372013 386686 382060 250923 242709 297698 303484 339118 342519 4530318 4825256 6947854 6783532 1268621 1296643 333924 297237 313823 311903 354239 342343 340645 342735 238204 239307 784068 736571 1646838 1607854 504079 498696 737059 743576 927644 903921 973900 981873 1025578 1036498 1001639 1119415 2355640 2462121 1490364 1231268 807048 789873 970640 967718 1019722 1027508 1056949 1077427 1205675 1196550 5389777 5533560 39.85 71.2 1
15:04:35 2024-01-23 728927 719294 228823 224825 363251 374231 386686 382833 246892 243661 297072 301241 341066 341064 4511335 4797940 6975830 6802278 1258910 1300088 336288 297381 310989 313400 351182 342271 341641 342109 238574 240193 769049 734467 1648261 1599873 502288 498660 735977 737935 927096 911427 973900 976239 1023151 1042317 1011147 1119378 2358992 2480560 1432350 1220709 804749 793240 971330 964867 1012919 1030453 1066601 1078966 1197323 1194450 5314533 5543216 39.85 71.2 1
15:04:36 2024-01-23 729612 716402 229888 224689 362676 374756 385527 382632 245511 243696 297266 303281 339786 342375 4520634 4868472 7055929 6810609 1248480 1294815 334543 297879 312011 313400 351893 342451 340238 344783 237313 241438 766106 733942 1639329 1595337 502646 500034 733894 739508 934368 910517 967722 974819 1025691 1048694 1008277 1113295 2352294 2477043 1430135 1202175 807048 793240 968539 959222 1016792 1034836 1066601 1075854 1186543 1192763 5286316 5533837 39.85 71.2 1
15:04:37 2024-01-23 720665 716366 229010 224351 363255 369812 385220 384968 246511 243696 297626 302781 339083 344529 4537526 4905632 7006965 6772879 1251271 1296730 334110 296861 311060 312553 355063 342451 339652 342843 237609 240904 766106 738152 1637675 1595337 504581 501705 733894 739683 934368 902968 967450 977699 1033345 1042712 999741 1110052 2352294 2471340 1430431 1217602 811206 793240 961811 963317 1022397 1033638 1063490 1069556 1190135 1194523 5347191 5529890 39.85 71.2 1
15:04:38 2024-01-23 722209 718501 228923 223684 364347 373138 385563 382022 246511 243731 297135 303027 340108 342411 4528513 4861054 6955576 6771805 1251233 1299437 336763 295883 311569 312153 351893 342127 341641 341771 238381 240228 766106 739739 1640906 1595065 503720 498733 734013 742139 928384 903280 973090 980479 1025691 1036643 1000179 1115717 2353966 2471340 1472930 1229516 809356 788718 965795 968442 1020912 1025694 1058757 1072718 1199527 1199641 5355651 5535313 39.85 71.2 1
15:04:39 2024-01-23 725759 718501 228819 223719 363877 372575 386722 380884 246511 244202 299129 303316 340336 344239 4521602 4793840 6957180 6801290 1264323 1294889 336971 297027 309179 314092 351893 341068 341268 342843 237679 240566 767577 729765 1671985 1604557 504079 495783 736014 740283 926340 906491 973900 977699 1020976 1038843 1005382 1122358 2355640 2467837 1458119 1220204 802459 790993 968576 965588 1013191 1030453 1063528 1078892 1197323 1194487 5310739 5535313 39.85 71.2 1
15:04:40 2024-01-23 730727 716366 229174 224689 364139 373711 386090 386374 246023 243626 297266 303494 340479 342230 4528259 4868472 7022159 6797408 1251271 1294889 332642 297525 309395 313138 351893 342415 339450 344819 237241 240566 757424 731850 1646320 1595337 503362 500216 735090 740033 931682 907593 970320 974165 1025420 1048694 1008277 1116513 2355640 2473533 1456163 1205717 803603 793240 968539 959222 1014629 1038539 1066601 1077151 1186396 1193117 5278647 5533837 39.85 71.2 1
15:04:41 2024-01-23 722729 719642 229380 224872 365043 369740 384500 385005 246300 246141 297482 304509 338904 342447 4522035 4905376 7027632 6762427 1242414 1295810 333643 295668 312297 311679 351893 342487 339724 342843 237609 240228 777469 740269 1658053 1586117 503003 501705 732874 741728 934368 904935 968865 977699 1030352 1044556 1001875 1110052 2352294 2489780 1407258 1215007 810629 793199 964822 963612 1017551 1038100 1063565 1072405 1187236 1194523 5293938 5534289 39.85 71.2 1
15:04:42 2024-01-23 724791 718356 229073 224551 366540 372956 387704 381453 245718 244482 297590 302570 338797 342303 4520939 4853160 6938529 6771805 1249970 1296730 334719 295955 311060 313102 351893 341380 342338 342037 237609 240735 767018 740269 1649325 1595337 503804 495783 731924 742139 931682 903921 972121 982582 1029702 1039578 1001163 1116513 2346368 2473533 1450295 1225665 808778 786378 966195 968442 1022397 1029164 1057361 1072495 1199991 1203455 5348332 5527817 39.85 71.2 1
15:04:43 2024-01-23 724838 719127 228783 225543 364134 369848 386362 384115 246716 242878 297698 301206 339118 344529 4511373 4802343 6952007 6781614 1264323 1294889 333643 296861 309422 314092 351893 341104 341821 342843 237679 240566 767577 729765 1655545 1604557 503362 495819 736787 740033 926377 906491 974479 977699 1020976 1039364 1005382 1121810 2355640 2452901 1416901 1217222 802459 790993 973402 965625 1013910 1030050 1062829 1083233 1195442 1197254 5326096 5535313 39.85 71.2 1
15:04:44 2024-01-23 728055 712300 228541 225281 362676 373102 384373 383241 246304 245194 297266 303494 340587 342411 4514494 4849927 7003807 6781184 1255013 1294889 332107 297883 310153 313102 351533 342487 338664 342843 237644 239856 777875 731328 1644046 1595337 503362 501705 737059 740033 930361 907867 972397 972614 1021236 1047212 1008241 1118296 2358992 2477043 1434269 1210061 802459 796553 970330 961964 1015500 1033372 1071941 1077240 1193297 1191256 5322131 5533837 39.85 71.2 1
15:04:45 2024-01-23 725358 717451 229010 224698 367243 374231 384373 382096 246511 243696 297135 303977 339869 341893 4531044 4900885 7013132 6762464 1233454 1299437 333678 294695 312517 312882 351893 342523 340273 342843 237679 240566 767577 741228 1657949 1583353 502288 501705 729719 740149 931682 906872 967487 977005 1030170 1047212 1002386 1106784 2352294 2496053 1476919 1217109 811673 795496 963415 961913 1021268 1036413 1065583 1067998 1186102 1194559 5338006 5532651 39.85 71.2 1
15:04:46 2024-01-23 724838 717957 229139 223654 363760 372539 387231 382292 246234 244447 297518 304097 339798 345241 4508043 4853273 6939629 6752448 1255327 1296730 333643 295919 311533 312081 351893 342343 341232 341771 238883 240391 770520 739739 1656856 1599873 504079 499790 734935 743724 927755 903921 974479 982353 1026532 1036607 1001875 1119872 2363879 2466877 1516814 1232446 809356 791660 970330 968368 1020448 1027508 1059940 1078574 1204710 1197944 5392977 5524458 39.85 71.2 1
15:04:47 2024-01-23 730995 718502 228788 225011 363765 374231 385455 382292 247029 243626 297590 302536 340587 340237 4511561 4803565 6986389 6790871 1254612 1296730 333924 296861 310589 313067 351002 342487 341232 342289 238680 240157 765218 733942 1639247 1598738 501218 501668 737146 737902 928348 912493 974479 975085 1025533 1044630 1011036 1117996 2359762 2485422 1430431 1219553 804749 793240 971330 963612 1013191 1027108 1069513 1078966 1196309 1189845 5291826 5536301 39.85 71.2 1
15:04:48 2024-01-23 730731 717957 229179 223581 362930 374231 385185 380919 246097 244995 297554 301241 340587 341064 4520939 4877744 7022234 6771805 1238287 1294889 335658 295847 310118 313799 351857 342415 340998 342807 237609 240904 764923 736043 1646410 1585610 501931 499790 731997 738627 937050 911336 969142 976077 1028248 1050105 1007594 1110225 2353052 2488014 1436188 1213748 809356 793240 964137 961950 1018237 1039207 1063528 1070833 1188959 1194450 5291939 5527945 39.85 71.2 1
15:04:49 2024-01-23 722780 718465 229174 223624 364302 372575 387619 382833 246476 244447 297518 302781 340072 344467 4524575 4854445 6967685 6762427 1247741 1296730 334649 295353 310589 312811 351893 341032 342302 342807 237206 241068 767018 739739 1640518 1594935 504079 498203 735127 744254 931724 903810 972210 983680 1029711 1037927 1000415 1115680 2352821 2471340 1450295 1227767 809356 790460 967852 968442 1020912 1027180 1059940 1072755 1199023 1200491 5367132 5532350 39.85 71.2 1
15:04:50 2024-01-23 723559 720348 228783 224342 364134 371977 387231 380884 246195 243661 297302 303068 339083 342483 4495129 4792965 6958333 6801290 1264285 1295810 333340 296825 311606 313579 353616 340792 340716 342807 237573 239908 767577 730783 1654988 1608998 504079 498203 735904 737787 927718 910365 975174 977699 1020939 1041195 1010429 1118469 2355640 2467369 1474925 1220204 802459 790993 971330 964867 1013117 1028997 1063490 1078855 1195318 1194487 5312712 5533837 39.85 71.2 1
15:04:51 2024-01-23 730213 716370 228783 224655 364139 373402 385455 383241 245718 243661 297266 303494 340108 342339 4511561 4849927 7028848 6790871 1250816 1296730 332607 297525 311606 313543 351605 342163 341446 344638 237065 240423 766668 732355 1659467 1599239 504079 500034 735456 740033 931682 908960 972029 974782 1023877 1047212 1005345 1116631 2353052 2473533 1402110 1203106 805898 793240 967166 961267 1016910 1035098 1068123 1075854 1179180 1193606 5278808 5524458 39.85 71.2 1
15:04:53 2024-01-23 718614 716366 229139 224820 364311 369812 385491 383205 246097 243661 297590 302536 338809 344944 4508043 4900939 7009447 6753048 1244301 1296663 336690 296149 313563 311755 354347 342343 339545 342771 237503 240569 766106 739739 1702855 1595337 505157 501277 735127 744918 933014 903280 967450 979557 1033323 1044923 998994 1110015 2351379 2469122 1430431 1216079 810513 792116 964822 964002 1023849 1033153 1063137 1070355 1193186 1200070 5361560 5533837 39.85 71.2 1
15:04:54 2024-01-23 722780 719253 228779 223688 364338 372838 385491 382022 246977 244412 297309 302992 339083 342411 4511298 4856829 6932253 6775285 1264323 1296656 333852 296645 311462 311939 351749 341681 340537 342843 237573 239246 776818 734986 1689600 1604427 504079 495855 735977 741954 928347 903921 973863 981873 1025755 1036491 1001875 1117710 2355640 2464302 1510583 1231268 807048 789799 968539 965588 1019722 1026782 1053867 1075854 1203040 1197944 5388064 5529890 39.85 71.2 1
15:04:55 2024-01-23 728918 718428 228788 225209 362676 374231 386686 382833 246476 243661 298023 303281 340587 341304 4511561 4798652 6966419 6791744 1254890 1298501 333888 295489 310553 312153 350795 342451 340394 342001 238503 239953 773462 733418 1644781 1597209 501069 500216 737022 737494 927096 910939 974479 973997 1023877 1036774 1011147 1119857 2360671 2478801 1430431 1219929 804749 793240 971330 964688 1012662 1030562 1068123 1078966 1192081 1189734 5292166 5532350 39.85 71.2 1
15:04:56 2024-01-23 731004 717451 229892 223654 362640 374231 385491 380919 245683 244447 297554 303494 340108 341591 4504829 4882193 7035790 6782825 1236025 1294889 335693 295109 313341 313400 351254 342343 339688 342807 237573 240690 777469 738152 1640885 1584755 501218 500330 730958 739508 934331 906872 964590 977662 1029532 1045697 1004014 1107135 2353966 2488014 1504353 1215370 809356 793240 962084 961950 1020448 1033602 1063565 1069301 1189803 1193606 5333344 5518469 39.85 71.2 1
15:04:57 2024-01-23 722780 718201 228788 223654 364342 372013 385491 381214 246805 243731 297063 302536 339834 344995 4516030 4850233 6941734 6753287 1263419 1298575 333573 296372 311569 312117 351677 341994 340238 341807 238715 239449 771018 737101 1659623 1599873 504079 498733 735977 741954 927755 903280 973863 981873 1026417 1036643 1001875 1116083 2355640 2469588 1506430 1231268 808201 790993 967852 968442 1019722 1027508 1053904 1075854 1204783 1199641 5380371 5524458 39.85 71.2 1
15:04:58 2024-01-23 728922 718465 228468 225244 362168 374231 387849 383103 246747 244202 297122 302854 340994 342267 4518548 4795590 6942739 6790563 1257119 1296663 333924 297464 310335 313067 350759 342415 340430 342289 238381 240024 770520 733418 1635828 1599487 501218 500216 737582 737898 933789 911411 975174 974091 1023877 1042206 1011147 1117673 2358992 2480560 1428512 1217109 804749 793240 971330 962818 1011940 1030453 1068123 1077284 1196694 1192173 5303293 5533837 39.85 71.2 1
15:04:59 2024-01-23 730481 716366 230241 225859 365096 373976 387725 383374 245543 244889 297446 303494 340958 343799 4524575 4866114 7046828 6790563 1238876 1294889 334684 295632 312048 313543 351573 342102 340477 342843 236839 241693 767954 734992 1660328 1590627 501931 499437 732305 738041 933014 909154 966687 976276 1025910 1048694 1005308 1110015 2352257 2480560 1435785 1207450 807048 793240 967166 963317 1016792 1037882 1068609 1075051 1178346 1194523 5254703 5523178 39.85 71.2 1
15:05:00 2024-01-23 720152 719642 229069 224903 365940 369668 385962 385551 245578 243591 297374 302080 339011 345016 4509567 4897228 7005093 6745358 1247741 1296730 333608 296372 310335 312117 354420 342379 339450 342843 237206 240735 763164 738152 1638950 1595337 504544 501705 733894 739937 933668 903610 968139 977699 1032607 1045697 1000452 1110015 2353052 2486250 1383783 1215370 810629 793240 963452 961950 1020912 1033638 1063490 1070833 1190389 1196214 5347191 5527817 39.85 71.2 1
15:05:01 2024-01-23 723293 719638 229038 223551 366199 371832 386650 382292 246097 244241 297309 305133 339619 342339 4521345 4854445 6957760 6762427 1249933 1294889 334684 294695 311060 312188 351893 342407 341821 342807 237241 240904 767018 740269 1648261 1595065 503362 495747 729697 741201 931682 904935 970320 983315 1030170 1039253 1001601 1114884 2344700 2469588 1452251 1224557 809356 786378 967166 968442 1020949 1033482 1056495 1075678 1196212 1205785 5353130 5537250 39.85 71.2 1
15:05:02 2024-01-23 725865 718465 229174 224351 363882 372049 387560 383374 246441 243696 299419 302643 340036 342375 4498371 4775038 6938529 6801290 1263419 1295810 333744 296372 311606 314020 351893 341104 341785 342807 238120 240228 767577 729765 1670982 1604557 502646 495783 734935 740052 926340 906509 974814 977699 1020976 1039578 1007525 1118543 2355640 2460374 1415030 1220204 803327 790993 972711 965625 1015463 1029516 1059819 1081816 1196583 1196439 5314780 5524458 39.85 71.2 1
15:05:03 2024-01-23 729741 719601 229139 225002 362640 373966 385185 385551 246336 243286 297662 301206 340108 342375 4498521 4842735 7003807 6771861 1253098 1293970 332677 297099 309648 313827 351893 342379 338699 344819 237407 240228 759418 731850 1649756 1595337 503362 501314 735977 740033 931682 909191 972397 973438 1027277 1047953 1008277 1116513 2355640 2471340 1434269 1208449 805410 795348 970055 960474 1015500 1034836 1066451 1078574 1189004 1193570 5271080 5524458 39.85 71.2 1
15:05:04 2024-01-23 720628 716366 228857 224898 364894 369884 384302 382060 246476 243661 297266 303942 339083 342447 4511561 4896289 7003807 6743669 1242515 1295810 333643 296616 311604 311643 351893 342199 338735 342843 237644 240735 767577 741331 1643120 1585845 504079 501705 733894 742167 933668 905248 968865 977699 1033097 1047212 1001875 1110052 2353966 2490285 1375958 1217071 811673 793203 964099 964688 1024775 1036303 1063453 1070870 1191252 1196328 5352155 5524458 39.85 71.2 1
15:05:05 2024-01-23 722780 718501 229143 223654 364342 372575 386342 382292 246304 243731 296430 302781 339118 342375 4514494 4849637 6948981 6762427 1249970 1294889 334684 295919 311060 312153 351893 342444 342338 342555 237609 240735 767018 739210 1644091 1595337 503804 495747 731782 742167 931682 905010 972121 981191 1030170 1038186 1003262 1116631 2350436 2469122 1448338 1226466 811093 790172 967571 968442 1020912 1030184 1060082 1072755 1199064 1199641 5353909 5520518 39.85 71.2 1
15:05:06 2024-01-23 724387 718469 228823 224698 363882 372049 387267 380919 246476 243696 297698 302643 340108 342483 4511284 4785250 6938529 6790908 1263382 1294889 333410 295955 310910 313835 351857 340313 341268 342843 237609 240566 767577 729765 1652128 1604557 503362 495819 738197 740033 926340 906491 975720 981653 1023345 1039468 1005197 1122071 2355863 2457605 1429843 1220204 802459 790097 975879 967681 1014629 1024247 1063494 1083598 1194706 1196624 5291902 5524458 39.85 71.2 1
15:05:07 2024-01-23 728659 716402 228503 225041 361084 373138 385491 383241 246476 243404 297662 303281 340108 341857 4511561 4839256 7013132 6762164 1249026 1291218 332642 296825 309395 313579 351857 341861 339724 342843 236143 240566 763164 731850 1642853 1595337 502646 498733 736174 740737 935715 911013 968716 975383 1026788 1054613 1007594 1113479 2346368 2482413 1433901 1206619 805898 793240 964822 963612 1017477 1035866 1066601 1075088 1183217 1194487 5263744 5520518 39.85 71.2 1
15:05:08 2024-01-23 718686 716366 229010 223693 365087 369812 386106 382668 246304 243696 297554 302536 339118 345016 4518118 4896131 6994481 6753048 1247741 1294889 333643 295181 310589 312188 353884 342379 338735 344370 237206 240566 768511 736043 1645222 1597209 506685 499889 733038 744370 934331 902139 970363 980368 1031632 1044185 999031 1113258 2353052 2464339 1432350 1217109 809163 790993 964822 962818 1023849 1036142 1056987 1072718 1189545 1199249 5355702 5518431 39.85 71.2 1
15:05:09 2024-01-23 719707 719294 228079 224850 364347 369848 387175 380919 247237 242947 297590 303061 339083 342483 4498371 4825778 6928928 6781878 1266498 1296680 333924 295919 311998 312153 351893 342138 340788 342591 238837 239201 776818 736571 1683426 1604427 505518 499292 737916 745314 927755 903921 975323 981653 1029674 1038109 1004014 1118543 2357145 2462121 1516814 1230392 807048 790993 968576 967032 1019722 1018449 1056912 1075854 1204783 1197944 5384216 5529890 39.85 71.2 1
15:05:10 2024-01-23 728922 718537 228819 224655 363220 375026 386106 382292 246511 243696 297590 301241 340826 340273 4498409 4794708 6957180 6796430 1256843 1294889 333142 295740 313119 312816 350472 342163 341641 342145 238776 240051 770520 734986 1658211 1599699 501218 498733 737059 737935 927681 911846 973826 976239 1021232 1042377 1011147 1117747 2355640 2480560 1430431 1220204 805898 793240 971330 964633 1011001 1029725 1066307 1078966 1197323 1189623 5295721 5524458 39.85 71.2 1
15:05:12 2024-01-23 730017 712336 229210 223684 362132 373966 384914 380919 245340 244482 297590 301021 340587 341340 4508060 4872925 7022159 6768968 1237177 1295463 338194 295776 312934 313656 351182 342235 340059 342699 237503 240797 766106 739117 1626592 1584992 503362 500685 731997 740149 935032 906226 967487 976969 1031632 1047212 1003097 1106510 2349707 2491921 1452251 1216079 809934 794931 962084 961950 1020448 1033638 1063565 1069593 1186065 1197097 5333344 5521608 39.85 71.2 1
15:05:13 2024-01-23 721988 718506 229179 223654 363251 373138 387655 382022 245753 244447 297135 302115 339154 343451 4498371 4847543 6933307 6768040 1249858 1294815 334543 295532 313378 312010 351749 341861 342338 341771 237679 240281 767577 740269 1630343 1595337 503720 495819 735127 742139 930361 903921 972397 983755 1027181 1037671 1001163 1116513 2348917 2469588 1448338 1229516 809356 789565 967166 968442 1022397 1030453 1059940 1072793 1199527 1199641 5361560 5516582 39.85 71.2 1
15:05:14 2024-01-23 724653 717484 228468 224663 363882 372013 386686 380919 246304 243661 297698 302643 339118 342483 4511561 4773267 6952059 6791744 1260009 1296730 333375 297041 310153 313614 351723 342127 340716 341771 237679 239892 770520 734459 1683885 1595337 501218 498769 736536 738041 926106 910517 973171 974855 1021236 1042748 1009711 1116120 2355640 2480560 1454207 1218468 805898 793240 971330 965317 1011718 1030562 1068123 1077321 1195584 1189697 5307296 5533837 39.85 71.2 1
15:05:15 2024-01-23 730017 716402 229245 223658 362711 374231 385220 380954 245718 244859 297338 300987 340587 341304 4519040 4877613 7054601 6790563 1241016 1294587 335587 296789 309683 312588 351857 341861 340645 342735 237241 240939 775071 736043 1649733 1586117 501931 499826 731910 737935 934368 909872 967450 974128 1026417 1049862 1005308 1110052 2349707 2480560 1418835 1210892 807048 793240 964822 961950 1016792 1035423 1066601 1072793 1184678 1194523 5257773 5521608 39.85 71.2 1
15:05:16 2024-01-23 720458 717957 229249 223688 363286 373138 387655 382060 245753 244482 297338 304704 339822 344281 4515056 4849237 6962720 6762239 1249933 1295810 334719 295812 311426 312882 351893 340349 342097 342843 237644 241175 765525 740172 1643516 1595337 503362 495819 731782 742167 931682 905010 972397 984557 1030170 1039253 1001163 1115717 2346368 2471340 1454207 1224557 810629 788447 964822 968442 1020949 1027751 1058757 1072405 1195626 1203603 5342749 5511146 39.85 71.2 1
15:05:17 2024-01-23 719707 719370 227756 225577 363220 369596 387725 383301 246709 242604 297302 304990 338940 342375 4518548 4804599 6938529 6782312 1268307 1294889 333924 296861 311096 311898 353653 341897 340238 342843 237241 239114 777217 733406 1650650 1604557 504544 498733 735456 743084 926340 903280 973900 980479 1026454 1036607 1001875 1116083 2353966 2467837 1510583 1230392 808201 790433 967166 968442 1018998 1024392 1053904 1075854 1201300 1199641 5380371 5520242 39.85 71.2 1
15:05:18 2024-01-23 730013 719642 228923 226838 364654 374158 387123 382256 246300 243556 297122 302501 340826 341340 4505128 4770495 6946438 6781184 1255327 1294889 332677 296408 310371 312188 349774 342138 340465 341807 237679 239892 760868 732895 1641694 1594935 501218 499826 737059 736852 926340 910254 972479 973438 1021236 1041467 1010429 1117747 2355640 2477043 1428512 1220317 805898 793240 971330 962818 1011064 1030453 1066601 1075753 1195590 1188941 5295824 5533293 39.85 71.2 1
15:05:19 2024-01-23 729905 717604 229099 223555 365169 373821 385041 381453 245305 244482 297590 301206 339858 344230 4498521 4858159 7063418 6742900 1234834 1291218 334719 295145 310371 313102 350795 342138 340513 342843 237609 240735 777469 739117 1630181 1586117 501931 500685 729678 740033 934368 905226 967450 977699 1031632 1045734 1003846 1106821 2352294 2491921 1496469 1212617 810629 793199 964822 962633 1017551 1036634 1066325 1074322 1187347 1198030 5273150 5527817 39.85 71.2 1
15:05:20 2024-01-23 718502 719375 229170 223658 362956 369884 386414 385278 245753 243661 297554 301241 339154 345296 4498409 4877373 6975830 6754845 1247741 1294889 333643 295955 310624 312882 354420 341380 339760 344819 237276 240904 764635 738152 1644091 1595337 505691 501705 733894 741890 934368 902325 968865 977699 1027080 1044221 999031 1110089 2346368 2467837 1430431 1216736 809356 791554 965123 962782 1024775 1037772 1062429 1073753 1189434 1199568 5354475 5514803 39.85 71.2 1
15:05:21 2024-01-23 719707 718542 228572 224837 364889 371977 385563 382022 246991 243521 297144 303661 339047 342375 4495129 4841047 6932442 6752448 1268584 1296730 333924 296789 311243 311827 351893 341585 340202 342843 237609 239378 782618 734992 1646838 1604557 505157 498696 737022 744254 927096 903921 973863 982571 1025654 1036571 1003537 1119340 2355640 2462121 1462208 1229516 807048 791860 970330 969467 1020410 1027140 1056800 1077203 1205855 1198683 5378645 5530851 39.85 71.2 1
15:05:22 2024-01-23 728927 718465 228455 224815 365060 374231 386070 382292 246441 243252 297518 301172 340515 340273 4502182 4780729 6952172 6772086 1254890 1294889 333924 297464 310118 312153 351290 342415 340716 342289 238824 239821 765218 732895 1642048 1599873 501218 501705 738105 737898 927617 910517 972029 973364 1023877 1042206 1011147 1118108 2358992 2486741 1432350 1216920 806772 796627 973365 964651 1015463 1032523 1069573 1078928 1196694 1188743 5301447 5521608 39.85 71.2 1
15:05:23 2024-01-23 724640 716366 228783 224351 365150 373666 384302 380884 246476 243661 296645 304561 339798 340309 4498334 4877744 7000730 6753057 1231320 1291218 334110 294981 311569 312517 350759 342379 340202 342843 237573 240193 766106 740700 1642167 1583630 501931 501668 730958 740033 934331 907780 966725 976239 1033097 1047212 1006011 1110385 2357864 2490878 1465944 1217814 811673 794857 964785 963317 1021636 1033602 1059819 1072680 1193186 1196513 5340969 5515080 39.85 71.2 1
15:05:24 2024-01-23 723293 717921 229179 223620 364016 372838 387813 382292 245718 244412 296854 302536 339083 342098 4508343 4839219 6912374 6753302 1251752 1294889 333608 295432 311569 311608 351893 341344 340752 341254 238381 240193 769049 739210 1664609 1598465 504079 499437 733894 742167 927755 902437 973090 982353 1028905 1035945 1001490 1116401 2357145 2472145 1418197 1231268 809356 790993 967571 971085 1022627 1029725 1059513 1072755 1203413 1201071 5367132 5524458 39.85 71.2 1
15:05:25 2024-01-23 726784 718460 228428 224663 364139 373138 386650 382833 246304 243661 297266 302643 340000 342375 4502182 4771634 6972895 6781184 1254890 1293970 332642 296372 310335 313543 349702 341068 341508 341771 238454 239821 769049 733942 1642970 1599873 501218 495819 736097 740209 927644 912960 976135 978163 1023840 1048919 1010999 1122071 2358992 2480560 1430431 1222382 808201 793240 971330 964904 1014019 1026419 1066458 1078966 1195553 1193228 5288007 5524458 39.85 71.2 1
15:05:26 2024-01-23 730538 712300 229888 224307 364654 374231 385491 382885 245305 244447 297626 302783 340587 341821 4502182 4848727 7033149 6752448 1236025 1291181 335658 295883 310118 313469 351290 342343 340716 342843 237644 240904 766106 739117 1634179 1590135 502571 500632 733038 739360 936991 910365 969255 976772 1029339 1048657 1005271 1108398 2355465 2486250 1436188 1213748 809163 795496 964549 961950 1017514 1038100 1065841 1075484 1188959 1194523 5269192 5520518 39.85 71.2 1
15:05:27 2024-01-23 721753 717917 229139 223693 363175 373102 387849 382060 245718 244241 297056 302536 340108 342447 4511561 4849637 6977037 6762427 1245721 1294889 334379 297041 310589 313067 351893 342407 340477 342555 239030 241233 770004 739223 1636605 1597151 506239 495675 733038 746376 934257 901287 970283 983270 1031139 1045183 998994 1114884 2344700 2462121 1456163 1217109 808778 788644 964822 966995 1022324 1027751 1053979 1072405 1196694 1201829 5342749 5515080 39.85 71.2 1
15:05:28 2024-01-23 719707 718201 227690 225041 363255 369848 385491 380919 247237 242709 297266 304919 339047 342483 4511561 4818595 6929204 6762427 1266498 1296730 333924 297459 313823 311613 351677 341886 339951 342375 238204 238937 767211 734986 1668230 1604427 506685 498660 737059 742709 926438 904935 976437 981873 1026417 1035432 1003829 1121810 2355640 2462121 1518890 1226541 807048 788681 968539 967032 1018998 1028002 1058757 1077427 1205241 1197944 5380371 5524458 39.85 71.2 1
15:05:29 2024-01-23 730213 718465 228393 224629 363220 374231 386378 382833 246476 243626 297266 304348 340587 340273 4504852 4785020 6957180 6781479 1256204 1298511 335705 295489 312455 312046 349594 341753 341605 341591 238204 239643 770520 733942 1649382 1595337 501069 499925 738110 737981 927755 910517 975682 974819 1023877 1036738 1010429 1116083 2359548 2478801 1458119 1218468 804749 792989 971330 964688 1010964 1032021 1068123 1078966 1192965 1192173 5292133 5515080 39.85 71.2 1
15:05:30 2024-01-23 730731 716366 229214 223620 362676 373966 384914 380919 245683 244907 297554 303281 340108 340788 4503506 4859199 7017272 6782312 1238287 1292976 334543 295847 311975 313364 350580 341585 339688 342807 236874 240904 773532 736043 1644697 1590627 501931 500179 733038 737935 935424 909191 966000 971986 1025654 1051426 1005308 1109978 2346368 2479193 1432018 1207413 805898 793240 964822 964002 1016792 1034653 1068123 1075051 1184762 1194487 5258099 5515080 39.85 71.2 1
15:05:32 2024-01-23 717480 716366 229179 223650 364084 369812 386650 382632 245718 243661 297554 304454 339083 344493 4508343 4852895 6952096 6753736 1247883 1294817 334613 295919 310589 312153 351857 343175 341257 342577 237372 240904 767018 740172 1637342 1595337 503362 495747 731997 742167 931682 904366 970320 982582 1030170 1041467 1001875 1115403 2346368 2462121 1454207 1224557 809356 787492 964822 968405 1020912 1027715 1052479 1072755 1195590 1203566 5333344 5502634 39.85 71.2 1
15:05:33 2024-01-23 722535 718206 228464 224815 363877 369848 387725 383374 246476 243321 297698 303281 339083 342483 4506544 4773267 6940943 6781184 1258915 1291181 335705 295740 310291 313543 351290 340313 341268 341627 237609 240193 767577 729765 1669579 1602148 502288 495819 735185 740033 927096 906545 973863 978785 1020216 1039578 1007525 1117710 2353966 2458630 1422292 1220204 802459 793240 972020 965588 1013910 1028997 1062392 1080429 1195590 1196513 5295721 5515080 39.85 71.2 1
15:05:34 2024-01-23 728659 716907 228779 224815 364139 373138 384914 382632 245718 243286 298208 303280 339822 344504 4512093 4839858 7013244 6764332 1242194 1291181 333643 296843 311790 313102 351285 341861 340477 342843 236674 240904 761693 733942 1656302 1592889 502646 499437 733894 737935 933705 909191 967450 974819 1024166 1051665 1005308 1113295 2349707 2471340 1445784 1201282 804749 793240 967166 959222 1016792 1033189 1068123 1075854 1182296 1192726 5267505 5511146 39.85 71.2 1
15:05:35 2024-01-23 718577 716366 228819 224655 362930 369524 387450 385278 246023 244202 297446 304348 338904 345078 4499683 4893732 6991010 6765804 1247741 1296730 334684 295919 310553 312153 351893 340038 339438 342843 236874 240904 775531 738681 1655521 1594935 504079 495783 731746 742746 931682 901646 970320 982571 1029445 1036774 1000452 1113295 2343753 2462121 1428512 1221943 808778 787492 964137 967032 1019813 1027715 1050796 1072486 1192132 1201829 5337677 5515080 39.85 71.2 1
15:05:36 2024-01-23 721568 719370 228892 225491 364503 369632 385348 383374 245578 242808 297482 303458 338631 345235 4492803 4777305 6923874 6771805 1257119 1294889 332642 295955 309648 314056 350266 341068 341268 342289 237609 240303 767577 732895 1642712 1604557 502646 498129 735575 737948 927096 907867 973863 977699 1020976 1036702 1009711 1117710 2355640 2471780 1430431 1220204 802459 790993 970640 964184 1011718 1024247 1066458 1075565 1195590 1194925 5284267 5529443 39.85 71.2 1
15:05:37 2024-01-23 730963 718860 229099 223589 365169 374085 385312 383374 245683 244789 296861 303281 340108 343244 4511561 4863593 7023797 6745358 1233917 1293970 334684 296206 311315 313102 350795 342379 340477 342843 237609 240566 766106 741228 1627192 1584992 502288 501705 731997 741085 935697 907830 964627 976276 1030170 1047953 1005308 1106784 2351379 2489780 1428512 1213597 809356 795496 963747 961950 1019722 1038100 1065841 1071117 1189914 1197144 5320312 5523589 39.85 71.2 1
15:05:38 2024-01-23 724838 719642 229698 223585 363251 372575 386686 383103 245816 244718 297324 302080 339118 342375 4511673 4835573 6938529 6753340 1247741 1294889 334684 294731 310589 312117 351893 340277 341544 342843 237241 240904 765525 740172 1644879 1595065 503362 495783 730707 740207 931682 902325 970320 981191 1030170 1036738 1001601 1114884 2343035 2462121 1454207 1221943 809356 788086 964822 968442 1020912 1032977 1056931 1075640 1194587 1204751 5345453 5515080 39.85 71.2 1
15:05:39 2024-01-23 722535 718242 228979 225526 364654 371977 386958 380919 246511 243661 297162 301206 340323 342447 4499060 4775043 6929204 6781878 1264323 1291218 335911 296616 311166 313102 351893 340277 340788 342807 237609 240228 766106 729765 1646908 1609120 504042 495819 737582 741085 927690 906491 975512 977699 1020976 1039578 1005308 1122610 2351379 2451161 1418835 1220204 802184 788681 975183 968777 1016186 1032672 1059932 1083561 1198285 1196439 5305127 5527817 39.85 71.2 1
15:05:40 2024-01-23 729240 712300 228779 225046 362132 372548 387175 383857 246511 242913 297662 303068 339118 341857 4502182 4835847 6975830 6742788 1253994 1291218 333924 296861 309612 312153 351893 342102 337608 342843 237609 239449 772910 730285 1643714 1595337 503362 501705 736757 740033 929043 907518 972397 972614 1022527 1045734 1008277 1116513 2355640 2473905 1462032 1210137 804539 796627 968949 959075 1014019 1032568 1069573 1078651 1189803 1188070 5282296 5505701 39.85 71.2 1
15:05:41 2024-01-23 724143 716366 228763 224342 365150 372838 383223 382060 246304 244320 296430 303730 339083 341100 4503317 4880075 6985156 6734290 1233492 1293970 333142 295919 312262 312081 351326 342415 338735 342843 237206 240228 766106 740269 1626843 1583630 502646 501705 731228 740061 934368 906946 969592 977699 1031632 1045296 1001875 1110150 2354500 2481892 1504353 1217814 811673 793130 964785 963499 1023123 1033602 1061184 1069201 1189471 1197060 5329745 5505701 39.85 71.2 1
15:05:42 2024-01-23 719707 717451 228238 223654 364338 369848 385185 381214 246511 243661 297099 302992 339083 342339 4485494 4831382 6892682 6743669 1257466 1294889 333643 295017 311533 311643 351893 341861 340788 341207 238381 240193 766106 739210 1639965 1595337 503804 498733 734013 742139 928311 903921 974202 980954 1029674 1040728 1001801 1118033 2357145 2472632 1496469 1231817 809356 790993 967166 968442 1022590 1026876 1060382 1075854 1201515 1200491 5359530 5515080 39.85 71.2 1
15:05:43 2024-01-23 726788 719294 228464 224659 364139 373138 386398 380884 246476 243661 297626 302431 340108 342375 4495852 4761461 6942076 6762164 1257119 1294889 332642 296408 311270 312847 349702 341344 341304 341495 238381 240228 770520 733942 1639571 1595337 501218 498733 737833 737935 929001 912960 977151 977175 1023877 1044539 1011036 1122071 2362351 2480560 1430431 1220709 807048 794931 971330 964184 1011718 1032977 1066345 1078966 1195590 1192173 5311786 5524458 39.85 71.2 1
15:05:44 2024-01-23 730731 718539 229923 223684 362168 373966 385220 380919 245546 244482 297266 303281 340826 340824 4498971 4863892 7023243 6771805 1238287 1293970 335693 297045 311350 313579 351002 341344 340513 342843 237443 240904 769470 736043 1634898 1590135 503720 499925 734044 739397 935660 911013 969255 976772 1028979 1051665 1005308 1110015 2351144 2482727 1424485 1210061 807048 795496 964822 961950 1017514 1036303 1066601 1072718 1187955 1194523 5252485 5511146 39.85 71.2 1
15:05:45 2024-01-23 719639 716398 229170 223727 362676 369848 386378 382060 245718 243765 297554 302115 339118 344493 4498985 4863479 6952172 6753048 1247741 1296730 334649 295711 310589 312117 351893 340038 339915 342843 236910 240690 764032 740269 1639571 1594678 505157 495675 733038 745314 931571 903308 970283 983270 1030170 1042022 1001764 1114884 2344700 2466360 1428512 1221943 808778 787528 964822 968442 1021305 1030197 1055743 1072718 1194742 1202716 5322403 5501774 39.85 71.2 1
15:05:46 2024-01-23 722780 712336 228468 225037 364134 369848 387037 380884 245753 242913 297698 303494 339083 344995 4498971 4764828 6912486 6766976 1258915 1291218 332607 295747 311166 312816 351002 342931 341257 342278 237503 240174 764635 729737 1661914 1604261 502646 498203 735977 738041 927096 908960 977264 976660 1022425 1036738 1009711 1122109 2355640 2477043 1405652 1220204 802459 793240 970640 964184 1011718 1028997 1066345 1078966 1192965 1191006 5286316 5515080 39.85 71.2 1
15:05:47 2024-01-23 729654 712341 229179 224659 362097 373702 384914 380919 244963 243696 297410 302643 340108 340309 4485531 4840654 7013132 6762427 1243401 1294780 336727 296537 311423 313435 350081 341236 340094 342699 237065 240868 775531 735517 1649230 1590627 502288 500179 735127 737935 934331 909872 967450 976698 1024203 1045752 1005382 1111672 2349707 2477043 1433901 1205697 806473 793240 965795 961677 1014629 1034690 1066458 1075854 1182964 1195774 5258099 5505701 39.85 71.2 1
15:05:48 2024-01-23 719711 712336 228819 223688 362168 369776 385491 382632 245753 243491 297554 301241 338571 344493 4505128 4877666 6952172 6768968 1247665 1298402 334578 297041 312934 311974 351749 340134 341641 342771 236874 240904 775531 739210 1662492 1594021 503362 495783 731228 744254 931682 902639 970320 981191 1030170 1042206 1001163 1113019 2343035 2462121 1456163 1221943 809356 787528 964822 968442 1021673 1027751 1055743 1072405 1196694 1203603 5329536 5502634 39.85 71.2 1
15:05:49 2024-01-23 722535 716366 228468 224659 363877 369884 386097 382292 245788 242947 297662 303281 339083 342483 4495763 4770802 6952172 6782312 1259387 1296663 335813 295561 311166 313579 350831 339799 340501 342001 237573 239873 767577 729765 1678099 1604427 502288 495819 734935 740283 926340 906545 973171 979557 1020976 1039578 1008277 1119378 2353966 2460374 1372908 1220204 802459 792116 971330 965588 1013191 1028997 1063986 1080466 1195626 1195663 5286316 5507216 39.85 71.2 1
15:05:50 2024-01-23 727889 715348 228503 224346 363882 373174 384914 383241 245753 242913 297626 303068 339869 341340 4485531 4839294 7015727 6772086 1245180 1291218 333643 296573 311570 313102 350966 341344 340238 342843 238692 240832 771497 733942 1659926 1594205 502646 499863 733894 737935 933705 909071 967450 974819 1024240 1051665 1005345 1113295 2346368 2475287 1428251 1201319 804749 792678 967166 959222 1014629 1035569 1066601 1075854 1184408 1192763 5258099 5505701 39.85 71.2 1
15:05:52 2024-01-23 719711 712300 228499 224698 362965 369776 384914 382096 245753 243661 297590 301206 337777 342303 4505893 4877024 6977037 6746264 1247665 1292864 334415 295955 310118 312010 351893 340313 340273 342843 236874 240735 761693 739210 1644459 1595337 504079 495819 731228 742746 931682 901360 970320 981191 1030170 1042676 1000452 1114884 2343035 2462121 1428512 1220204 808201 787492 963452 967032 1020448 1027715 1050796 1072405 1199075 1200132 5333344 5505701 39.85 71.2 1
15:05:53 2024-01-23 719707 716366 227716 225046 363211 369812 385220 383265 246955 243815 297374 304348 338429 345449 4499683 4803239 6932940 6766976 1269355 1291218 332409 297669 310945 312153 351893 340349 340752 342325 237609 240427 766106 728693 1642086 1607977 504079 495819 738105 741612 924992 905848 973863 980479 1020976 1036275 1002386 1122647 2353966 2449423 1441946 1221943 802459 786934 972711 968442 1014629 1027544 1061977 1078088 1199250 1197944 5299378 5507216 39.85 71.2 1
15:05:54 2024-01-23 724690 712079 228222 224872 364544 372548 383045 383917 246336 242808 297446 303458 338940 341989 4495763 4820429 6985156 6754845 1249485 1291218 332142 297315 309179 312188 351893 341380 338189 342843 236839 240228 767577 731328 1641425 1595337 503362 501705 735054 741612 930361 907903 971704 973438 1024203 1047212 1008277 1116513 2353052 2471744 1440027 1205697 802459 793240 968912 959222 1014629 1030234 1066601 1077427 1188116 1192763 5267608 5505384 39.85 71.2 1
15:05:55 2024-01-23 721184 717599 229029 224690 365169 369596 384735 384460 246336 243556 297072 301241 338809 342555 4511561 4877744 6985156 6734054 1244186 1290946 333142 295955 309648 311135 351893 342138 338699 342843 236874 240228 775976 736043 1677142 1595337 504544 501705 733894 742139 931682 903921 968902 977699 1033601 1045734 1001875 1110089 2349707 2484488 1410342 1214970 810629 793199 964137 961267 1017551 1039355 1063565 1069631 1185224 1194254 5303425 5512040 39.85 71.2 1
15:05:56 2024-01-23 724791 719132 229064 223589 365686 372013 387303 380884 245546 243731 297338 303316 340562 341857 4500094 4835949 6930277 6734290 1249933 1294889 336690 295432 311279 311862 351857 341308 341749 340703 237644 240193 766106 740269 1641218 1595337 504079 495819 733894 742139 930361 904291 972029 983270 1027268 1038843 1001875 1116476 2351379 2471340 1448338 1229516 811395 789836 967852 970506 1020912 1029247 1062219 1076875 1202248 1201268 5368452 5508990 39.85 71.2 1
15:05:57 2024-01-23 731000 717917 228428 224624 364467 374085 386650 383105 246441 243456 296847 302961 340826 341304 4492803 4766475 6930277 6762427 1252533 1294889 333924 296336 309612 312117 349666 341861 340166 341459 237644 239449 755068 733942 1643342 1598738 501218 500923 737142 737338 927755 908854 975174 973997 1023605 1036738 1011147 1118108 2355640 2471340 1450295 1224040 804749 793240 971330 964539 1013981 1033060 1069513 1081736 1196583 1194076 5278647 5517541 39.85 71.2 1
15:05:58 2024-01-23 730529 717889 229840 223585 362676 374231 385384 383374 245683 244920 297309 303281 340108 340273 4492803 4847543 7014445 6753048 1236252 1291144 334684 295883 312048 311832 350759 341861 339175 342807 237573 240904 764923 736043 1639194 1586117 501931 500179 731997 737935 935677 907830 964627 973401 1026660 1048694 1004558 1108361 2346368 2480560 1420718 1213635 809163 794747 964785 961876 1017477 1039244 1064558 1074713 1182708 1194776 5273029 5504173 39.85 71.2 1
15:05:59 2024-01-23 721758 719118 229174 223658 362930 369848 386378 381453 245683 243696 296861 301241 339011 342447 4492803 4844774 6948981 6748727 1246851 1291218 334145 296623 310553 312117 351573 339763 340716 342483 236839 240904 764032 739210 1641853 1592889 504522 495747 730958 743724 931682 901360 970045 983270 1030170 1042206 1001875 1115680 2345122 2464606 1428992 1222349 810513 788488 964785 969504 1022590 1033103 1054202 1071917 1199250 1203530 5323938 5505701 39.85 71.2 1
15:06:00 2024-01-23 722499 717885 228459 224663 363616 369812 386378 382562 246269 242913 297626 303068 339047 342447 4483424 4764828 6912172 6781878 1259814 1294889 333608 295919 312331 314020 350759 340313 341785 342289 237573 240228 767577 731328 1648400 1602148 502288 495783 736787 739508 927755 912205 975174 977699 1022618 1041209 1010470 1122071 2359762 2469085 1458119 1222167 802240 792989 970603 965588 1013154 1027144 1061521 1078855 1195590 1195552 5293874 5515080 39.85 71.2 1
15:06:01 2024-01-23 728927 715380 228979 224316 363882 372539 385491 383170 245718 243491 297590 303068 339834 341340 4498971 4831382 7009447 6742788 1249026 1294889 332607 296825 309885 313067 351249 341068 338664 342843 236108 240228 766106 731850 1666792 1595155 502646 499437 734935 740033 931682 911624 971992 978126 1026788 1051665 1008093 1116820 2350436 2480560 1432018 1205680 806473 794747 966883 963729 1017514 1037367 1069400 1075854 1185518 1194487 5258099 5505701 39.85 71.2 1
15:06:02 2024-01-23 719435 712300 228770 223658 362676 369812 386106 382060 246062 243661 297626 301241 339083 344493 4492803 4858616 6948981 6743669 1247741 1296730 334649 295847 310335 312117 351893 340277 340998 342843 236874 240904 767018 738152 1638459 1594935 505157 499619 734044 741991 933052 904935 970171 985370 1029949 1039807 1001726 1115680 2346368 2471634 1454207 1227179 809356 786341 967571 968442 1020912 1032641 1050796 1072755 1198285 1202679 5333852 5502634 39.85 71.2 1
15:06:03 2024-01-23 728927 718460 228779 224663 362124 373966 386677 382292 246269 243661 297056 302643 340587 341304 4489866 4773258 6927305 6767524 1253098 1291218 332607 295919 309648 312117 350477 342379 340716 341254 237644 239130 773462 733932 1638088 1601770 502288 501522 737665 737972 927718 911661 975795 974390 1023877 1042206 1010470 1117673 2358992 2477043 1403768 1220204 804176 793199 970640 964184 1011175 1030562 1066345 1082239 1193002 1192173 5278822 5505701 39.85 71.2 1
15:06:04 2024-01-23 728927 719338 229174 223624 364134 373966 385185 383103 244963 243731 297590 303068 340108 340273 4492803 4839407 7014445 6753048 1236025 1291144 334719 295017 310118 313067 350171 343908 339951 342519 239369 240654 766106 738152 1636764 1585882 502646 500034 733038 738156 935697 908425 964590 976772 1027144 1048425 1004558 1109552 2349707 2488014 1454207 1212617 809356 795496 962084 961950 1019722 1033189 1063528 1070833 1189531 1194487 5314533 5505701 39.85 71.2 1
15:06:05 2024-01-23 723842 717414 229139 223620 363220 372013 386686 382292 245718 244447 296430 301241 339118 342098 4492803 4826548 6930277 6734290 1249970 1294889 337239 294659 313823 311867 351749 341717 342454 340595 238240 240388 771497 741331 1641336 1594935 504079 495855 733894 743734 931021 903610 973090 982571 1027071 1039578 1001163 1116476 2351379 2469588 1450295 1231268 809356 788718 967166 970506 1022764 1029725 1059513 1075854 1201701 1200491 5352155 5505701 39.85 71.2 1
15:06:06 2024-01-23 726904 716402 228783 224659 363112 372013 387231 382833 246441 243456 297626 303068 340108 342217 4489599 4735613 6942354 6764531 1254405 1297615 333924 296681 312934 312924 350051 342271 340537 341351 238310 240099 774933 732895 1639942 1601978 501931 501668 738368 737935 929544 913141 975174 974819 1021305 1044539 1011147 1116513 2360671 2480560 1430431 1217222 804749 795496 971330 963317 1014629 1030453 1069417 1078855 1194706 1190486 5286316 5513603 39.85 71.2 1
15:06:07 2024-01-23 726788 718238 228819 223589 363246 374231 384337 383374 246280 244824 296847 301206 340108 340273 4502182 4868472 7000469 6744582 1231170 1295739 335813 294659 313823 311608 351024 341861 339688 342807 239369 240423 766106 740820 1634720 1583630 503362 501705 731997 741201 933668 907518 967450 977699 1031894 1047684 1002386 1106784 2346368 2489780 1474925 1212617 809356 794931 962084 961950 1020448 1036413 1065841 1074717 1186065 1194487 5322517 5505701 39.85 71.2 1
15:06:08 2024-01-23 722234 717957 229130 223654 363220 372013 386342 382022 246097 243731 297626 302536 339083 341857 4495847 4829132 6903183 6735150 1259814 1294743 332107 295883 311315 311832 351893 341032 340166 341807 238346 239246 769568 735517 1644717 1602148 504079 499437 736019 743195 927096 903280 973863 981873 1027314 1036312 1002350 1119340 2353966 2462121 1546485 1231268 807048 790993 968576 966995 1018998 1027508 1058757 1078196 1204747 1198792 5367132 5515080 39.85 71.2 1
15:06:09 2024-01-23 730017 717414 228464 224655 362132 373966 385491 381752 246511 242947 297309 301275 340108 342690 4500094 4787057 6960545 6753048 1251442 1294778 333924 295357 309648 312117 351573 342163 339652 341807 237679 239966 766668 731850 1641853 1595337 502646 501705 738105 738041 929001 911163 973090 973401 1023877 1036774 1009711 1116083 2360671 2477043 1430431 1215212 804749 795496 971330 961950 1014629 1030453 1070653 1080657 1189545 1188802 5293874 5505701 39.85 71.2 1
15:06:11 2024-01-23 725870 716144 228979 223650 364347 373702 384032 380884 246488 244578 296811 305169 339548 342551 4496245 4868287 6986389 6743910 1231282 1291181 336690 294981 310589 312188 351060 341861 338699 342530 237407 240193 766106 739223 1654335 1583630 501931 501314 730958 738179 934368 907135 966037 976239 1030901 1047684 1003846 1108754 2351379 2489780 1467979 1216079 810513 793240 962084 962633 1020912 1035098 1061596 1066481 1191825 1195663 5323938 5505701 39.85 71.2 1
15:06:12 2024-01-23 721481 716366 228428 225859 366723 371723 387725 381768 246336 244307 296984 303591 338940 342230 4496025 4828972 6892682 6753048 1255327 1296643 332642 297045 311569 311643 351893 341861 338414 341254 239086 239449 776404 736043 1632126 1599487 504079 500179 735977 742709 927096 903648 973900 981873 1028674 1036165 1001875 1116915 2353966 2469588 1518890 1231268 807048 790993 968539 968442 1019813 1028997 1059513 1077390 1206100 1199641 5361560 5508175 39.85 71.1 1
15:06:13 2024-01-23 731393 719642 228888 224872 365169 374121 385077 382183 246680 243591 297446 302501 340037 342410 4497057 4781620 6957180 6762427 1253098 1294889 332607 296616 309648 312153 351078 342415 340238 341807 237679 239682 776404 731850 1660943 1595337 501931 501705 738197 737935 929043 911846 974479 973849 1021236 1042676 1011147 1116083 2362351 2480560 1432350 1216699 804749 794651 971330 962818 1011755 1032021 1068133 1077284 1192965 1192173 5295824 5527817 39.85 71.1 1
15:06:14 2024-01-23 728816 718860 229711 225220 365160 374085 384878 383374 245838 244859 297128 303351 340108 340273 4495847 4849927 7023797 6754845 1236559 1291218 334719 295675 309648 313543 350795 341344 340202 342843 237609 240904 768916 738064 1644895 1586117 501931 500216 731874 741085 935697 909835 967450 974819 1027181 1048694 1005308 1109187 2346368 2482727 1422602 1212617 807048 795496 965123 961950 1017514 1037662 1066601 1074029 1190655 1198030 5263718 5505384 39.85 71.1 1
15:06:15 2024-01-23 723808 717378 229104 225598 363255 372838 387560 383374 245718 244412 296466 302536 339083 343977 4486398 4821660 6896415 6724912 1249970 1295688 333643 293832 311315 311898 351857 341068 340465 340775 238381 240228 777469 739739 1677041 1598348 504079 499826 733894 738115 928311 904291 974479 981176 1027181 1038109 1000452 1116513 2353052 2467837 1470935 1230993 809353 790993 967852 968442 1023576 1031512 1061459 1075667 1203301 1199922 5353016 5505701 39.85 71.1 1
15:06:16 2024-01-23 731004 719633 228468 224815 363184 373966 385527 382022 246195 243626 297554 301206 340108 340559 4486398 4776056 6942354 6743669 1250621 1291218 332607 295145 311938 312117 350795 342451 339724 341807 237679 239966 776404 731830 1641425 1595337 501931 501705 738105 737898 927342 911846 973090 974855 1021291 1042317 1010429 1115252 2358992 2477043 1456163 1217222 805115 795385 973099 964688 1015500 1032605 1072225 1081792 1195732 1189550 5286316 5515080 39.85 71.1 1
15:06:17 2024-01-23 726236 716103 228264 223555 364047 373966 384337 380884 246097 244412 296221 301275 339118 340273 4492803 4849927 6995741 6726385 1231320 1291218 333375 293832 311604 311862 351326 342415 339450 342843 237609 240566 777469 742817 1634996 1583630 502646 501705 731814 743312 931682 906872 970320 977699 1032364 1047953 1002350 1108398 2351379 2492503 1514737 1216920 811673 795496 963710 963965 1023317 1039355 1065803 1069593 1189545 1198030 5322512 5517446 39.85 71.1 1
15:06:18 2024-01-23 719702 718501 227760 224582 364347 372013 385527 381752 247064 243661 296883 303061 339083 342411 4498971 4808103 6905009 6753048 1266498 1296606 333924 295955 311060 311898 351893 341380 340465 342843 237609 239281 781168 733942 1664078 1604557 504544 500216 736014 741365 926340 903921 973900 982571 1027208 1038109 1004602 1119518 2359762 2466877 1492399 1232986 809356 790809 968539 968442 1020912 1024283 1061577 1077390 1204783 1201341 5361560 5505701 39.85 71.1 1
15:06:19 2024-01-23 728659 718501 228823 224351 361120 373976 387231 382292 246511 243661 297554 302643 340108 340824 4489599 4750112 6912449 6762427 1253501 1294889 332642 295847 309648 312153 350513 342415 340752 341807 239879 239520 776404 731850 1639571 1599873 501218 502501 738105 737935 928348 912493 975720 976698 1023729 1042132 1011036 1118033 2359762 2481892 1430431 1217109 805691 794931 973099 964688 1014629 1030453 1066615 1080469 1193002 1189734 5280681 5505701 39.85 71.2 1
15:06:20 2024-01-23 727902 716366 228464 223620 363800 374231 384914 380919 246476 244824 296645 301241 340108 340309 4489599 4849927 7005093 6743669 1233954 1293970 334719 293832 310153 311867 350266 343419 339724 342843 237609 240735 766106 738841 1636978 1583630 502288 500923 733001 740989 936954 909462 967872 976077 1029525 1047704 1006877 1110263 2349707 2486250 1450295 1213635 810513 793199 964822 962239 1018998 1038100 1063565 1074789 1186065 1194523 5273092 5496322 39.85 71.2 1
15:06:21 2024-01-23 722780 716366 229210 223684 362965 372013 387267 380919 245753 243696 296874 301275 339118 341893 4486398 4824111 6932442 6734290 1251752 1296730 334613 295052 311096 311898 351857 340349 341268 340775 237644 240228 767018 739739 1687829 1599699 505518 500685 737022 744505 927718 903773 977962 983233 1027195 1035432 1002386 1117710 2355640 2462121 1483496 1231817 809163 790993 968539 967718 1020174 1027544 1059513 1075854 1205241 1199371 5357733 5505701 39.85 71.2 1
15:06:22 2024-01-23 728055 718469 228468 224689 362168 373962 386378 382292 246476 243491 296847 303068 339822 340273 4483199 4766475 6927380 6743669 1253501 1294889 332107 296408 310118 312153 350831 342415 340238 341483 240459 239740 766668 732880 1639571 1598561 502288 501559 738188 737750 929700 911846 974479 973401 1023655 1042676 1011147 1116083 2360509 2478801 1430431 1217602 805898 795496 971330 961950 1014629 1027217 1068133 1077321 1193859 1190486 5269117 5505701 39.85 71.2 1
15:06:23 2024-01-23 727940 717414 228819 223611 363800 373702 384337 380919 246476 244276 296681 303244 339869 340309 4492803 4849927 7005093 6743669 1231320 1294889 334684 295467 313600 312778 350508 342199 339581 342663 237538 240628 766106 740269 1623492 1585882 502288 501705 731782 739508 936954 908813 966000 976276 1031641 1048621 1005308 1106821 2346368 2486250 1407535 1212617 809356 794931 964549 961950 1018998 1038100 1063151 1072695 1189803 1196513 5284455 5501774 39.85 71.2 1
15:06:24 2024-01-23 723293 716402 229179 223654 362961 372013 387575 380884 245753 243731 297590 302115 339118 341857 4486398 4827949 6937245 6743669 1251712 1296663 337716 294909 312934 312010 351749 340170 341641 342109 237468 240797 768511 740700 1634630 1595065 505157 498203 734935 739160 929043 903615 975870 981873 1027218 1038109 1001601 1116513 2348954 2471340 1422035 1229516 809356 789873 967166 969818 1020949 1028997 1057062 1074322 1201701 1201071 5342749 5501774 39.85 71.1 1
15:06:25 2024-01-23 724653 717957 228468 223727 363112 372049 386686 382292 246511 243321 297698 302643 339249 342447 4483199 4749614 6914442 6782312 1254890 1294815 335813 295776 312712 313400 349277 340313 341544 341290 237838 240228 787149 734986 1614728 1604557 502646 498203 737223 737935 926340 910554 973900 976969 1020976 1042206 1011147 1119378 2355640 2477043 1432350 1220204 805621 792678 971330 964904 1011755 1030050 1066307 1075753 1201637 1192196 5286316 5505701 39.85 71.1 1
15:06:26 2024-01-23 730022 712296 229276 223693 364139 373702 385527 383192 244997 243731 297991 303068 340108 340344 4486398 4832381 7016357 6744582 1236623 1292976 334649 296206 309612 312957 349943 342127 339652 342771 237206 240904 766106 738152 1634544 1585882 502288 500923 731997 738983 936362 907830 966000 973364 1030170 1047953 1003809 1106747 2346368 2480560 1421660 1210024 807048 793240 964549 961950 1017514 1038100 1065803 1072643 1188227 1194450 5258099 5496322 39.85 71.2 1
15:06:27 2024-01-23 719707 716366 229126 223693 362921 371977 387231 383374 245683 243661 296910 301241 339047 342375 4493837 4825482 6912299 6739328 1249006 1293822 336928 295396 310553 312081 351821 340313 341221 340931 237573 240735 764635 740269 1640805 1595065 504079 495783 733894 742139 930361 908309 972397 983270 1027181 1039143 1001601 1115680 2346368 2469588 1422035 1227179 809356 787492 967571 968442 1022361 1030453 1053867 1076370 1199023 1201505 5333344 5496322 39.85 71.1 1
15:06:28 2024-01-23 723559 718206 228433 224663 363872 369848 387231 383374 246476 243661 299092 302819 339559 345599 4490250 4755450 6912411 6776923 1257119 1294889 335632 296084 311571 313543 349738 340277 341268 341771 237609 239821 767577 731850 1645784 1604557 504042 495783 735977 741085 928348 907780 975645 980479 1022425 1039578 1008241 1119834 2355640 2473533 1432350 1220596 804473 792678 971330 965551 1013154 1030014 1066601 1078051 1197323 1194450 5284455 5505701 39.85 71.1 1
15:06:29 2024-01-23 730783 717604 229844 224624 364139 373374 387725 384639 245437 244307 297626 303458 339965 341713 4490250 4831382 7014445 6756005 1236025 1293970 334684 295639 309648 313827 350759 341344 339414 342289 237573 240904 768916 736043 1631735 1586117 501931 500179 732518 737935 935697 907867 967413 974782 1028674 1048694 1005308 1110015 2349707 2480560 1400261 1210892 807048 793240 964549 963317 1017514 1035386 1066458 1075854 1182818 1196624 5246505 5496322 39.85 71.2 1
15:06:31 2024-01-23 718353 718539 229911 225859 365169 369704 387123 385005 245543 244102 297302 304348 338904 344420 4489599 4832193 6932103 6734290 1247585 1294889 334649 296206 310589 312117 351857 342444 341268 342012 237206 240904 768511 739739 1643304 1595065 504079 495747 731746 742139 931682 903921 972397 983976 1030133 1039217 1001875 1115680 2343035 2467837 1452251 1223685 809356 787455 966195 968442 1022361 1032641 1053979 1075484 1200103 1201829 5324345 5521608 39.85 71.1 1
15:06:32 2024-01-23 728779 719375 228673 224907 364613 374048 386506 382453 246786 243626 297554 302643 340323 343451 4486398 4756383 6920405 6753302 1251309 1291181 333708 295919 311313 312117 349666 341380 340202 340739 237609 239449 770520 733418 1643654 1595337 500434 500179 737059 737898 927755 910480 976211 974782 1021323 1036774 1011147 1117710 2355640 2477043 1428512 1218468 805621 793240 971330 962782 1011718 1032244 1068123 1078966 1193823 1193117 5288258 5538206 39.85 71.1 1
15:06:33 2024-01-23 728948 719132 228798 223624 363220 373966 384337 383192 246540 244920 296609 302080 340108 340034 4498971 4858626 6972091 6715533 1236516 1291181 332642 294695 311569 310886 351821 342379 338664 342807 237372 240193 771991 741050 1642931 1586117 504079 501705 733894 741866 933052 906491 968865 977662 1034115 1047212 1001875 1110089 2353052 2485979 1391608 1216079 811784 795496 964137 961950 1020448 1032897 1066458 1074029 1189729 1198327 5291751 5504173 39.85 71.1 1
15:06:34 2024-01-23 722780 717957 229130 225855 365867 371977 387231 382022 245718 244578 297122 304027 339083 342339 4483424 4808140 6872990 6727376 1262890 1295810 332607 296832 311533 311862 351893 342931 339688 340739 238346 239449 773462 736043 1648401 1598465 504079 499826 735977 742709 927755 903921 973863 982571 1027181 1034662 1001601 1116083 2353052 2462121 1518890 1231268 807048 790993 970330 970195 1022764 1029321 1060194 1075705 1206960 1200344 5361560 5508175 39.85 71.1 1
15:06:35 2024-01-23 731514 717885 228433 223693 362930 375072 386234 382292 246476 243456 297590 301241 339523 339759 4483424 4772354 6958333 6758126 1254890 1294889 333600 296372 309648 312153 350230 342138 340716 341771 238490 239484 771991 732895 1644459 1595337 501218 501668 737674 737939 927653 912493 976211 974819 1023877 1036774 1011147 1117673 2355640 2477043 1430431 1219515 807723 796627 972674 966060 1015500 1034917 1069573 1080432 1195553 1192173 5280594 5505701 39.85 71.1 1
15:06:36 2024-01-23 730783 719596 229179 223585 363220 374231 385491 383228 245753 244824 297554 301206 340108 340273 4489599 4840654 7009447 6753302 1236025 1291218 334684 295639 309648 313535 350759 341068 339688 342843 237609 240904 769470 736043 1641092 1586117 502288 500216 731746 737935 935697 907867 966000 974091 1030175 1048694 1005308 1110385 2352821 2492922 1434269 1213635 810513 796627 964511 963206 1020448 1038100 1063528 1072405 1190920 1194414 5297702 5496322 39.85 71.2 1
15:06:37 2024-01-23 722780 717921 229174 223654 363215 372575 387539 382562 245718 244412 296847 301241 339083 342098 4483424 4812837 6939629 6734518 1249933 1296730 334649 294695 310624 312117 351857 342688 341785 341735 237573 240735 767018 739739 1648550 1595065 504079 495783 732782 742255 931682 904935 972397 983278 1031910 1042206 1003978 1115567 2347092 2472632 1450295 1228055 811093 787455 967166 968442 1023317 1030088 1053979 1072345 1196471 1203343 5320137 5496322 39.85 71.1 1
15:06:38 2024-01-23 726751 718242 228783 224624 363620 372013 387267 382292 246476 243661 297626 302395 339834 342375 4483424 4745401 6912674 6753151 1255327 1294889 335365 295919 309648 313067 349702 340792 341268 340739 237644 239821 769049 733942 1634319 1595337 501782 498696 737059 737935 927644 912960 977458 979557 1023803 1042317 1011036 1123402 2359762 2478801 1430431 1217109 805621 795348 971330 964688 1013910 1031512 1069460 1078088 1196694 1191329 5257736 5505701 39.85 71.1 1
15:06:39 2024-01-23 729704 716366 229174 223589 362676 373966 384878 383192 245718 244482 297626 301206 340108 340034 4483424 4840654 7005093 6734290 1236025 1291181 334649 294452 309648 313315 350513 341308 339688 342566 237241 240904 762539 736043 1641203 1585882 501819 500632 733001 740737 935660 910111 967872 976772 1029711 1048548 1005308 1108398 2346368 2487614 1441946 1210061 807048 795496 966608 961950 1018274 1038618 1066601 1074285 1182671 1194487 5265478 5497851 39.85 71.1 1
15:06:40 2024-01-23 719449 717921 229384 223688 363220 372575 387267 381489 245683 243661 297554 301241 339083 344504 4486398 4825595 6934684 6734290 1245382 1294889 334649 295675 310624 312153 351857 343419 341544 341495 237644 240904 767577 741331 1652511 1599212 504079 495711 735127 744254 932387 903810 973672 983270 1028775 1039578 1002986 1116631 2353966 2467837 1464202 1231138 809356 792116 968539 968442 1020448 1028997 1056987 1075854 1203893 1200220 5352155 5496322 39.85 71.1 1
15:06:41 2024-01-23 727856 717419 228468 224659 364134 373702 386650 383103 246476 243491 297056 302643 340323 341340 4483462 4758070 6925339 6762427 1253098 1291218 333744 295919 311350 312117 349738 342127 340981 341483 238670 239740 770520 733932 1664816 1599699 502228 500741 738188 739508 926340 911846 975682 978126 1023877 1036774 1011147 1117710 2360671 2477043 1456163 1218468 806772 793240 972020 964184 1013191 1032977 1069513 1078051 1195590 1193228 5257736 5505701 39.85 71.1 1
15:06:42 2024-01-23 731055 716407 229210 223645 363220 373966 384914 381227 245718 245030 297554 301206 340108 340309 4492803 4840654 7010089 6743669 1234759 1291181 337716 295389 312380 312816 350652 341200 339545 342663 237503 240797 764355 737624 1637028 1585882 501931 500216 733001 741266 937028 907903 964664 974091 1028985 1048694 1005308 1108398 2345122 2480560 1418835 1211754 807048 794931 964822 961950 1017551 1038100 1066269 1072443 1188116 1196513 5252485 5496322 39.85 71.1 1
15:06:43 2024-01-23 721758 717948 229170 223658 362965 372575 386686 381757 245546 244224 297987 301241 339047 342375 4484358 4818228 6925339 6735872 1252495 1296656 335813 295288 311426 311974 351677 341969 340537 340560 238680 240157 769049 738152 1633053 1599487 505518 499754 735054 742183 929001 903810 974479 980479 1028674 1038109 1000452 1116513 2353052 2462121 1472930 1230392 809356 790993 967166 969429 1020448 1024211 1059513 1075854 1201263 1199641 5353168 5496322 39.85 71.2 1
15:06:44 2024-01-23 728927 717451 228273 224346 362671 374231 385527 381752 246476 243286 297590 303281 339869 339759 4483424 4743368 6923874 6744582 1251196 1292976 333586 295740 311938 312081 350477 342379 339688 340416 239709 239908 773462 731850 1663379 1595337 502571 501450 737582 737935 927653 911200 973900 974128 1021200 1042206 1011147 1119032 2358992 2473533 1432350 1211754 804749 793199 971330 963317 1014629 1029469 1068930 1078088 1195590 1190486 5276910 5505701 39.85 71.2 1
15:06:45 2024-01-23 728106 716366 228819 223615 363291 373966 384302 380622 246269 244482 296609 301241 339118 339759 4483424 4858616 6968834 6725717 1232498 1291181 333608 294981 311569 311359 350508 342102 338664 342566 237609 240228 767026 742394 1668688 1583630 502646 501705 730884 741612 934368 907780 967487 977699 1032825 1047212 1002386 1106784 2349707 2488014 1474925 1215212 811206 793162 964822 962633 1017514 1037367 1066601 1072755 1184678 1194523 5248694 5492402 39.85 71.1 1
15:06:46 2024-01-23 719435 716402 229014 223693 363220 369884 386686 382060 245753 244019 297626 301241 339118 345599 4490621 4818595 6936779 6734290 1249970 1297615 334649 295675 310624 312188 351821 340960 342302 341771 237609 240904 765525 739210 1650729 1595337 504079 495819 733894 742139 931682 906491 973090 984049 1030170 1042206 1001875 1116513 2346368 2471634 1448338 1226894 809934 786378 967166 970195 1023123 1032641 1053904 1075854 1199954 1201341 5322398 5483661 39.85 71.1 1
15:06:47 2024-01-23 728927 717971 228459 223693 364756 374231 386650 382292 246195 244202 297266 303351 340575 343149 4487042 4775905 6922360 6753548 1253098 1294889 333888 295503 309648 312153 350266 341861 339688 340488 238346 240193 765218 731850 1636197 1595337 503087 501705 738197 737935 929043 912493 973626 974819 1023877 1045318 1011147 1117710 2358992 2477043 1432350 1217109 804749 795496 972711 963317 1014629 1029892 1068930 1078088 1195553 1190486 5261526 5496322 39.85 71.1 1
15:06:48 2024-01-23 727589 716402 228823 223658 366723 374012 387175 384387 246371 244889 296955 304348 339894 342270 4489599 4840654 6996359 6734290 1234260 1291218 334684 295017 312823 312153 349702 341344 338735 342566 237241 240566 766106 738590 1629772 1584992 502288 501705 733894 739508 935471 907830 966762 976276 1030175 1047212 1005345 1108398 2345122 2486250 1436188 1211754 809356 794686 963452 961950 1018998 1036303 1063151 1072486 1189803 1196513 5280621 5489215 39.85 71.1 1
15:06:49 2024-01-23 725047 719638 228963 223585 366204 372430 386234 382183 245578 246319 297266 304776 339011 341857 4478602 4807366 6882577 6724912 1262095 1291218 333689 296616 310335 309945 351893 342658 339724 342566 237573 239114 774358 731830 1663006 1604557 504581 500179 736102 742746 927685 903921 973900 982571 1027479 1036643 1000930 1117710 2353966 2462121 1514737 1230055 807048 790396 968539 967718 1019722 1018449 1060382 1075603 1204783 1200108 5349023 5505665 39.85 71.1 1
15:06:51 2024-01-23 727940 718613 228292 224898 365165 372920 385532 382292 246511 242913 297987 303280 338797 340273 4480004 4806001 6942241 6743669 1252203 1293970 333924 297041 309648 311679 351326 342138 337643 342001 237573 239484 779347 730806 1640877 1595337 503804 501705 738105 739508 929043 910517 974202 972614 1023151 1043890 1007525 1116120 2355640 2473533 1432350 1210099 804176 793199 971330 963317 1013910 1030184 1069648 1078966 1195621 1192270 5269060 5499520 39.85 71.1 1
15:06:52 2024-01-23 727940 719375 228779 223624 363246 373702 386406 383265 246476 244995 296430 301275 339869 342440 4477032 4840654 6984881 6734290 1234759 1291218 334719 296206 310326 313102 349738 341344 339724 342843 237443 240566 766106 737013 1635396 1584992 502288 500960 732549 739508 935471 907867 966725 975781 1029445 1047212 1005345 1108398 2349707 2482727 1440027 1211865 808778 795483 964822 962633 1019850 1040719 1069095 1075446 1185624 1197254 5250420 5497851 39.85 71.1 1
15:06:53 2024-01-23 718410 718581 229073 223684 362640 369884 386686 382632 245613 243731 297266 304134 339118 344493 4483199 4842323 6944030 6734290 1247464 1294889 334684 294731 310335 312153 351857 339286 340752 342843 237241 240904 775603 739210 1640313 1595337 505518 495855 732865 741328 931682 903610 972397 983352 1031632 1045697 1001875 1114884 2344700 2467837 1430431 1221943 811673 790734 966845 968096 1023355 1036413 1053867 1075716 1196323 1209518 5322512 5496322 39.85 71.1 1
15:06:54 2024-01-23 723696 716402 228823 224972 363625 369884 386686 380919 246476 243526 299419 300987 339083 342483 4477032 4747057 6901227 6738021 1257119 1291944 332677 295324 309431 313579 349702 340313 340788 341807 237679 240228 767577 730806 1638779 1599873 502288 495855 736014 740033 926340 909191 973937 977699 1020976 1036810 1010429 1119378 2352294 2473905 1460076 1223040 802240 792604 971983 967436 1014019 1025585 1065841 1081429 1195590 1194813 5267505 5494759 39.85 71.2 1
15:06:55 2024-01-23 728927 712336 229245 223607 364134 373702 386904 383103 245340 244482 297099 302111 339118 340309 4480004 4824519 6994481 6743669 1236025 1290265 334181 294731 311606 312847 350266 341344 339211 342843 237241 240690 763408 736043 1650692 1586117 502646 500216 731782 738041 935697 909191 966725 975966 1027218 1045752 1007557 1112570 2350436 2485848 1432350 1213635 809356 797193 964785 961950 1018274 1036193 1065994 1071117 1189803 1196624 5257848 5486943 39.85 71.1 1
15:06:56 2024-01-23 721473 716438 229179 223650 362676 372049 386686 380919 245718 243731 297345 301275 339083 341304 4480227 4797865 6887733 6724912 1249695 1291218 334110 296210 310660 311643 351857 341068 340752 340499 238381 240228 766106 739739 1645009 1595337 504079 498769 733894 741658 929043 903921 974291 983755 1029711 1040581 1001801 1118071 2353788 2472632 1474925 1229516 809934 790993 967534 972304 1020912 1028997 1059513 1077028 1203525 1200491 5336893 5493932 39.85 71.1 1
15:06:57 2024-01-23 727940 718501 228819 224351 363625 373174 386686 382833 246132 243491 297266 302805 339869 341857 4477032 4739485 6901227 6743669 1252203 1291011 332607 295324 309648 312153 349210 340828 340752 340775 237679 239484 763164 733418 1638830 1595337 501218 499826 737223 740209 927718 912960 975870 976772 1023840 1044000 1011036 1121270 2353966 2473533 1430431 1223040 805898 793240 971330 964220 1014019 1027217 1068123 1078088 1195626 1191006 5258099 5493148 39.85 71.2 1
15:06:58 2024-01-23 727856 716407 228499 223620 363291 374231 386904 380919 246132 244447 296645 301275 339118 339759 4477032 4845332 6952172 6720115 1231320 1291218 333142 294153 311096 312153 349738 341897 338699 342843 237644 240316 777469 741228 1651147 1585610 503720 501413 732518 741062 935660 908888 969255 978571 1032253 1047953 1002423 1106821 2350436 2486250 1448338 1213635 811673 795250 963452 961950 1018998 1038100 1066601 1072405 1189803 1194523 5261863 5486943 39.85 71.1 1
15:06:59 2024-01-23 720489 718242 229018 223688 363220 372049 387539 380954 245218 243731 296847 301275 339083 341857 4480004 4812837 6929204 6729487 1246851 1293970 333678 295711 312048 311898 351573 339763 340238 342555 238692 240654 765525 740287 1633454 1597425 506239 499265 733038 742204 933052 904898 973090 983976 1031910 1041971 1001875 1114884 2343753 2471340 1452251 1225431 809356 787492 966883 968442 1022361 1032641 1056495 1072718 1196161 1201793 5305127 5496322 39.85 71.2 1
15:07:00 2024-01-23 726793 717414 228433 225855 363625 371977 386650 382292 246234 243626 297590 302643 339047 342411 4474046 4728407 6912707 6743669 1254890 1294889 333924 295883 312343 312781 349415 342444 341482 341315 237503 240015 778962 734459 1638945 1607496 504079 495783 735977 740841 928347 909999 975870 979783 1020976 1042206 1010429 1117673 2353052 2458630 1427739 1221073 802459 790993 973402 965588 1013385 1028997 1061596 1082006 1195590 1196513 5275046 5496322 39.85 71.2 1
15:07:01 2024-01-23 726788 712264 228753 224811 364134 372802 384337 382901 245683 243286 297991 302075 339083 343977 4483424 4812837 6986389 6743910 1247547 1292864 333744 296645 311056 311974 350616 341128 338485 342699 238523 240534 767577 731328 1650503 1595337 504079 501632 735977 740033 932313 909154 971992 976932 1024267 1048694 1008241 1115680 2349707 2471340 1424485 1205979 804749 793240 968539 959222 1014629 1033602 1068609 1075780 1182928 1192173 5239288 5489890 39.85 71.1 1
15:07:02 2024-01-23 718613 717662 228783 223688 362925 369776 385185 382025 245865 243661 297554 303494 337990 342483 4474046 4832231 6927380 6726914 1247703 1292976 334543 294838 313378 311903 351122 340792 340716 340703 237609 240566 774483 740269 1644091 1595337 504079 495819 735127 742139 930361 903921 973090 983270 1027295 1039309 1001875 1116476 2346368 2469588 1450295 1227767 810513 788681 967166 971196 1022397 1030453 1060269 1075484 1200993 1201341 5333344 5496322 39.85 71.2 1
15:07:03 2024-01-23 725456 716402 228779 224312 363112 372013 386034 382833 246097 243661 297626 302643 339083 342339 4474046 4738191 6922923 6744582 1255304 1296663 333924 295353 309648 312188 349175 342931 341446 340703 237573 239484 767577 733942 1619706 1601770 502646 495819 735977 740033 926303 908923 975870 980479 1022425 1042206 1009711 1119340 2351379 2460374 1422447 1220317 802459 792116 971330 966310 1013385 1028997 1063490 1080429 1192081 1194813 5275277 5496322 39.85 71.1 1
15:07:04 2024-01-23 727902 712300 228783 224655 363882 372838 385185 383170 245718 243286 297626 303281 339083 342109 4481148 4814568 7007573 6743669 1239567 1291144 336727 295489 311166 312188 350723 341308 339652 342699 236473 240904 767954 733942 1652250 1590627 502646 500685 731746 739508 936362 907830 964627 976239 1027181 1047953 1004558 1108361 2346368 2480560 1438108 1211754 807048 793240 964137 961950 1017514 1038100 1065470 1072405 1188959 1194776 5254346 5482025 39.85 71.1 1
15:07:05 2024-01-23 723293 719338 228819 223620 363246 372539 386650 382022 245402 244412 297266 304240 338762 343977 4487042 4813543 6892869 6736747 1257392 1293970 332642 295181 313786 311135 351303 340277 339688 340703 238346 239449 769049 736043 1635826 1595337 504079 500179 736097 743195 927755 903280 973863 981873 1027144 1038574 1001875 1118108 2351379 2467369 1490364 1230392 808778 790956 967852 968442 1019722 1024211 1058757 1075854 1203622 1199641 5345339 5494781 39.85 71.1 1
15:07:06 2024-01-23 730731 717414 228273 224312 362676 373976 387725 382037 246195 245540 297374 303494 339894 341542 4471386 4743331 6922285 6734290 1253994 1293776 333924 295919 311827 312117 351290 342343 338664 341495 237609 239449 765218 731328 1635411 1595337 502646 502415 738105 737953 930361 911809 974479 973997 1023877 1043686 1008241 1118108 2355640 2471340 1432350 1215370 804176 795496 971330 961950 1014629 1030453 1069648 1077390 1193186 1188802 5278808 5493148 39.85 71.1 1
15:07:07 2024-01-23 719670 717525 228897 225859 367238 369704 384507 383374 245578 243521 296919 304262 338358 342985 4477032 4877552 6952525 6715533 1244568 1291144 332642 295432 309612 311643 351893 340277 338153 342843 236674 239908 774483 736043 1639571 1592889 505296 501705 733894 740316 933668 903280 967413 979520 1033097 1042206 998994 1110015 2346368 2462121 1430431 1214346 809356 792406 964822 964002 1023849 1033602 1060007 1071117 1192339 1200925 5314533 5493148 39.85 71.1 1
15:07:08 2024-01-23 719550 718544 227585 225251 365945 369632 385348 383374 247202 242133 296847 304348 337990 345352 4474046 4762725 6906648 6753302 1258915 1293970 332642 295675 310286 313067 350759 340277 340477 341735 237573 240228 766106 729245 1649023 1602148 502646 495819 735977 740033 928077 907867 973863 979783 1021700 1042206 1009711 1119340 2351379 2462383 1407657 1220204 802459 792116 971330 967718 1013117 1028997 1063151 1081198 1197496 1195366 5278799 5505016 39.85 71.1 1
15:07:09 2024-01-23 728948 718608 229033 224907 364385 372838 384878 382632 245437 243556 297590 302783 339083 341304 4483424 4812837 6990756 6734014 1244530 1290228 332572 295955 311166 311796 350759 341308 338699 344515 236108 240228 772990 731850 1681259 1592889 503362 500179 733663 740033 934331 909835 968865 974819 1025768 1048694 1005345 1114608 2346368 2471340 1428251 1206726 805323 793240 968539 961267 1016792 1035496 1070166 1076875 1184762 1194710 5238996 5489890 39.85 71.1 1
15:07:11 2024-01-23 718650 716330 229139 225859 365165 369776 387725 382025 245718 243456 297374 301241 339047 342447 4474046 4835422 6919603 6724912 1245962 1291218 334145 295017 310291 311643 351326 339250 340788 341254 237573 240566 771497 739210 1649273 1594205 504079 495783 732586 742139 931682 908309 971704 983755 1029403 1039578 1001163 1114884 2344700 2466087 1448338 1225431 809356 788681 967534 970195 1024775 1030197 1058794 1075829 1198876 1202449 5314533 5483661 39.85 71.1 1
15:07:12 2024-01-23 727949 716366 228428 223684 362132 373976 386506 382022 246269 243456 296430 303068 339869 340237 4470855 4754687 6915994 6724912 1253098 1291181 333924 295675 309612 312117 349702 341344 339688 340739 237609 239449 765218 731850 1625353 1595337 501218 501705 737674 737898 928772 910517 974479 973364 1023877 1042206 1011147 1116513 2355640 2475195 1460076 1217109 805691 795348 973099 964688 1015500 1027035 1069573 1078853 1194088 1190486 5265617 5486943 39.85 71.2 1
15:07:13 2024-01-23 727902 717525 228428 223620 363794 373138 383188 382833 245753 244412 296365 303280 339118 339759 4474046 4831382 6967685 6715457 1230032 1290228 334649 294118 309648 312153 349702 340828 338664 341771 237206 240193 766106 738152 1632730 1581381 502288 501705 731746 737935 935697 907135 964627 974128 1027222 1047212 1003809 1108758 2350149 2487614 1472930 1216079 811093 795459 962375 961839 1020448 1033602 1063453 1069225 1191768 1194414 5280531 5474175 39.85 71.2 1
15:07:14 2024-01-23 719707 716366 228424 223654 364051 369848 387178 381214 245718 243661 296401 304240 338536 341821 4477032 4803941 6863651 6715533 1259296 1291181 333924 295467 312602 311135 351857 340313 338699 340739 238346 238355 765218 734992 1638054 1599873 505157 499437 736102 740243 927096 903921 974592 982353 1028905 1039253 1003829 1121270 2357145 2462853 1546485 1231566 808201 792116 968576 967718 1022764 1024211 1059940 1077390 1204747 1201743 5337677 5474175 39.85 71.1 1
15:07:15 2024-01-23 726639 716366 228074 224850 364396 372013 382847 382022 246511 242709 297987 301206 338536 340309 4477032 4794292 6938529 6724912 1251031 1291181 333924 297045 311606 312117 350759 341897 337371 341807 237609 239484 769387 729765 1636567 1595337 503362 502415 738105 740033 930361 910291 974814 975383 1023840 1048144 1007594 1116401 2359762 2471340 1432350 1210099 804539 795483 972020 961950 1014629 1033194 1068893 1078966 1193588 1188802 5265617 5486943 39.85 71.2 1
15:07:16 2024-01-23 726908 712287 228464 223658 364056 373966 384032 380919 246476 244377 296221 302570 339083 339759 4474046 4840654 6942481 6706154 1231320 1293776 332642 294488 311569 311171 350513 342102 338426 341807 237573 240024 775976 740269 1619838 1583630 504079 502123 734044 742098 934294 904786 969406 979557 1033023 1048367 1003301 1109225 2349707 2488959 1470014 1216699 810513 793240 963747 962633 1022397 1036413 1063528 1068795 1189508 1194487 5307291 5474175 39.85 71.2 1
15:07:17 2024-01-23 719707 717414 227760 223688 363752 369848 385805 381214 246856 243286 296645 303027 338025 343414 4470855 4780655 6864038 6724912 1263791 1291218 333418 295919 310589 311171 351857 340313 338735 342325 237573 238737 779718 734986 1648252 1606710 505878 499292 738359 745314 927059 903773 976674 982353 1025768 1035468 1003115 1119303 2353052 2452983 1520967 1226305 807048 790162 968576 967032 1019722 1026021 1058847 1077390 1203003 1197944 5348334 5479120 39.85 71.1 1
15:07:18 2024-01-23 728927 719333 228428 224659 362667 373966 384337 381214 245718 242913 297099 301206 339118 339246 4470855 4740074 6922436 6734290 1251031 1291218 333924 294695 309612 311643 350508 342163 340237 341519 239709 238937 765218 730783 1641853 1598561 504079 501522 738068 738022 929043 910480 973090 973997 1023877 1044185 1005345 1119070 2355640 2467837 1438108 1209169 802459 793199 971330 961267 1014629 1028815 1068893 1078966 1189236 1188802 5269382 5482139 39.85 71.1 1
15:07:19 2024-01-23 721998 712264 228468 223688 364056 369884 383152 383374 246097 243286 296645 303027 338025 340309 4474046 4859199 6952285 6696776 1238362 1291944 333780 295632 312823 310016 351749 341200 339034 342699 238692 240015 764635 737630 1663374 1590135 505157 501705 733375 744216 934331 903610 967487 977699 1033189 1044185 999031 1110015 2346368 2471340 1458119 1217222 810513 792678 966195 964688 1023280 1033638 1059601 1072405 1192339 1197944 5291902 5473658 39.85 71.2 1
15:07:20 2024-01-23 719707 717414 227725 223688 363251 369884 385185 381214 246511 242913 296013 304205 338025 344222 4467667 4784359 6873712 6746403 1269355 1292976 333852 296228 309885 311974 351677 342201 339545 342109 237206 239646 766106 728693 1653225 1611407 505518 495855 738105 742807 929076 906491 973900 982353 1022425 1039253 1005308 1123448 2352294 2449423 1428251 1220204 802459 790722 974095 968442 1014629 1028997 1063151 1080429 1197323 1196513 5276910 5486943 39.85 71.1 1
15:07:21 2024-01-23 726232 715343 228109 225046 363882 372575 384337 382096 245753 242743 297626 303281 339083 341376 4470855 4801115 6989902 6749188 1239786 1292976 336288 295074 311313 312811 349738 340313 338699 342001 238692 240904 767954 733942 1652252 1586117 502646 499826 732856 738041 934368 909191 966725 974128 1025691 1045716 1004558 1110015 2346368 2473533 1407657 1205008 805898 793240 964822 961677 1014629 1035866 1066601 1072755 1178346 1193606 5229883 5474288 39.85 71.1 1
15:07:22 2024-01-23 721694 712341 229179 223688 362676 372013 386686 380919 245511 243696 297554 302771 338571 342375 4470855 4812747 6903295 6716285 1247741 1292854 333107 295790 312602 311394 351290 340002 340788 340463 237609 239944 757968 739210 1632287 1595337 504079 495855 733894 742139 930361 903921 973090 982582 1028674 1038444 1001163 1116237 2346368 2467837 1450295 1227767 809356 788718 967166 968442 1022361 1030453 1060269 1075088 1202668 1200491 5318136 5474213 39.85 71.1 1
15:07:23 2024-01-23 726825 716402 228464 223688 364130 373702 387310 382292 246269 243286 297554 302431 339834 342667 4474878 4737732 6913518 6734290 1252608 1291181 333924 295017 309612 311643 348924 341236 339450 340703 237644 239165 766106 731850 1653585 1595337 501218 501350 738105 738174 926340 910554 975174 975085 1023877 1036810 1010429 1115289 2355640 2473533 1428512 1218468 804749 793199 971330 962818 1011718 1027217 1066345 1075753 1194270 1192173 5258099 5486943 39.85 71.1 1
15:07:24 2024-01-23 728927 715316 229232 223654 361120 373174 384337 382833 244718 244237 297302 302394 338940 342794 4471386 4811534 6952172 6706154 1230168 1292976 333608 294118 310624 311206 348362 341344 338664 341807 237241 239856 775976 739210 1636605 1581381 501931 501705 730958 740033 934368 906300 966037 976969 1030170 1048694 1002386 1108866 2346368 2484488 1401389 1212617 809356 793240 962084 962360 1020949 1033602 1061977 1068824 1189545 1194523 5295721 5474288 39.85 71.1 1
15:07:25 2024-01-23 720152 716398 227751 225859 366972 369596 387450 381680 246924 243556 296955 305441 337883 342194 4464667 4777252 6848462 6734014 1264692 1291181 333454 295467 309683 309914 351893 340313 338735 342059 237206 238708 771499 732355 1654016 1602282 504581 498769 735456 741658 926340 905383 973171 981176 1027181 1036643 1001163 1115809 2346368 2462121 1518890 1231268 807048 790993 968539 968442 1019722 1027544 1053904 1075854 1203040 1199217 5333344 5481531 39.85 71.1 1
15:07:26 2024-01-23 730017 719633 228327 223585 365160 373857 385969 381069 245956 243182 297279 303494 339834 340317 4474878 4757202 6919878 6724912 1250415 1287449 333924 295181 311460 311679 351326 342379 338426 341807 237609 239201 768118 730806 1669076 1595337 503362 502415 738110 738045 929043 911846 973784 974390 1021236 1042748 1008277 1116083 2360671 2477043 1432350 1212617 804176 795813 971330 964688 1014629 1030453 1069728 1078088 1196694 1190486 5263529 5495590 39.85 71.1 1
15:07:27 2024-01-23 727930 718860 229002 225066 365686 373520 384302 382833 245892 244447 296401 303991 338976 340237 4474046 4831382 6990756 6712339 1226593 1291218 333608 294153 311315 312117 349774 341380 338699 342566 237407 240024 766106 740269 1645272 1582505 502288 501705 729792 741266 934368 905226 967487 977699 1031632 1047212 1002386 1105173 2344700 2486250 1494434 1215212 809356 795496 962084 961950 1020188 1033189 1063301 1069362 1192389 1198917 5282686 5474099 39.85 71.1 1
15:07:28 2024-01-23 722171 719000 228783 224582 364347 369920 387175 381069 246511 243526 296466 303061 337741 344259 4467667 4801115 6867280 6720115 1261990 1294889 333924 295711 310624 310699 351893 340349 339438 341807 238346 239078 765782 733942 1671554 1604557 504544 500252 735977 742709 926340 903921 973171 981873 1027332 1038109 1002547 1115289 2349707 2464339 1492399 1231268 809356 790993 967852 968442 1023280 1030050 1061459 1077028 1204998 1201305 5345015 5486943 39.85 71.1 1
15:07:29 2024-01-23 728927 719642 228678 223658 362667 373976 385220 382380 246336 243286 296847 301241 339834 339210 4467667 4752947 6932291 6734290 1251309 1291218 333689 297050 309395 311898 351326 342379 338117 342325 237609 239281 773462 730285 1638459 1595337 503720 503569 738197 739794 929702 907526 973090 973305 1021200 1043890 1005382 1119057 2355366 2471340 1432350 1210892 805989 797119 972406 961193 1015500 1028596 1072581 1077240 1189693 1189845 5263843 5482025 39.85 71.1 1
15:07:31 2024-01-23 719698 712269 228577 224833 363255 369812 383188 380954 245753 242913 297991 303061 337788 341857 4467667 4849927 6952172 6697925 1245962 1287449 333142 293832 312048 312153 351893 339799 338664 342843 236674 240228 771497 738152 1633065 1594205 505691 501350 732856 744693 934368 902639 967487 980479 1029674 1044221 999031 1110089 2341778 2464606 1456163 1217071 808201 790846 966501 966060 1026273 1035569 1059513 1070870 1193297 1202363 5305127 5477288 39.85 71.1 1
15:07:32 2024-01-23 719711 716366 227721 224698 362965 369848 384914 382833 247064 242202 297360 302570 338061 342375 4461300 4771358 6891902 6729487 1264323 1291181 332142 296408 310286 311643 351893 339286 339724 341807 237206 239892 766106 726611 1639734 1607977 504581 498696 738197 742782 925122 903921 976054 981873 1023442 1040728 1005811 1125285 2355465 2450630 1423954 1225431 805691 790734 973402 968442 1017551 1018449 1063226 1078855 1199023 1197674 5291864 5483030 39.85 71.1 1
15:07:33 2024-01-23 723047 712336 227747 224698 362124 369920 382579 382833 246892 242709 297590 301241 338855 341340 4467667 4784172 6947204 6724689 1245458 1290265 333744 295955 309885 312153 350831 340349 338189 342843 236143 240228 767577 729765 1641368 1594205 503362 501705 735525 740033 931682 910517 971599 976735 1028174 1051665 1005234 1113479 2350436 2483656 1432350 1212617 808778 795496 965811 962485 1017514 1036193 1066458 1074909 1188079 1196624 5243106 5482025 39.85 71.1 1
15:07:34 2024-01-23 723752 716366 229139 223654 363184 371977 386650 381731 245683 243696 296358 301206 338500 341268 4470855 4798652 6878612 6706154 1249970 1291218 333924 293832 310589 311096 351537 340313 339414 340188 238346 239821 765218 736043 1652734 1595337 504079 500143 737223 745365 929662 903350 975870 983233 1029220 1039253 1001726 1118794 2353052 2462121 1520967 1231268 808778 790993 968267 969467 1020448 1029834 1059513 1077390 1202519 1197944 5337830 5485427 39.85 71.1 1
15:07:35 2024-01-23 730017 716361 228112 224316 362676 373702 384878 382022 246441 243286 297309 303494 339083 341579 4455288 4744556 6925339 6717153 1247665 1290228 333418 295919 311166 311608 350759 342066 337608 342530 237573 239484 774933 728693 1668740 1601494 505518 502515 738068 742112 931724 910186 972940 973231 1023877 1045697 1007968 1116476 2357145 2467837 1408712 1206539 804539 795496 968539 959222 1014629 1032641 1069400 1077390 1188959 1191903 5246779 5474175 39.85 71.1 1
15:07:36 2024-01-23 719670 712007 228428 223684 364649 369704 383188 380919 245718 243286 297518 302536 337408 342375 4470855 4839256 6947317 6715533 1245924 1291181 333375 295432 312048 311643 351821 339214 338699 342555 238421 240281 771497 738692 1635458 1595155 506962 495675 733038 746376 934382 902566 969067 983270 1031139 1045502 998920 1114089 2342422 2462121 1428512 1220709 809657 788644 964822 966995 1021900 1032977 1053904 1072367 1192132 1204147 5305127 5477565 39.85 71.1 1
15:07:37 2024-01-23 723386 716370 228428 225002 364139 369848 385455 383155 245718 242505 297266 303494 338536 342411 4474046 4740832 6897303 6743669 1254890 1291144 332607 295639 310653 314424 350225 341436 340430 340595 237503 240051 766106 729737 1668916 1604261 503720 495783 735054 740033 927755 910976 975870 979783 1023877 1040765 1008130 1118469 2351379 2460374 1426368 1220204 802459 790993 972438 965588 1013910 1024247 1063490 1082006 1192965 1194450 5256198 5482025 39.85 71.1 1
15:07:38 2024-01-23 728927 712264 229179 223650 364134 373702 384878 383103 244928 243731 297554 302643 339083 339998 4464667 4810400 6977037 6715734 1233597 1292901 337716 294695 312048 312704 349558 343064 339235 342073 237468 240725 766106 738152 1637671 1584482 502646 500986 733038 737925 937028 908888 969255 975547 1028674 1047953 1004558 1108361 2346368 2482690 1438108 1210061 809356 795496 964822 961950 1017514 1038100 1063188 1072405 1189803 1194487 5250595 5477565 39.85 71.1 1
15:07:39 2024-01-23 721753 717156 229174 223650 363184 369848 387231 383374 245718 243696 297309 301241 338784 341304 4464667 4784172 6892869 6717115 1255289 1295739 333564 295288 313378 310993 351677 341032 338664 340703 238310 239414 771991 738161 1650129 1599873 505518 500179 738274 742672 927755 903921 976211 982571 1027291 1038627 1001875 1116083 2351379 2462121 1512660 1231268 807924 790993 968539 968405 1020448 1027025 1060269 1077390 1204747 1199641 5340969 5486943 39.85 71.1 1
15:07:40 2024-01-23 730262 717957 228105 224346 364139 374231 386614 382001 246269 243626 298208 303068 339083 339759 4464667 4745401 6922436 6725717 1252608 1292056 333924 295109 309612 312803 348648 342127 339402 340703 237573 239484 774933 731850 1648261 1595337 501931 501705 738110 738013 929006 911809 974479 973401 1023406 1041940 1011147 1118108 2355640 2477043 1432350 1216079 804749 793240 971747 963317 1014629 1032751 1069648 1078892 1189508 1189644 5250064 5486943 39.85 71.1 1
15:07:41 2024-01-23 725685 712300 228428 223430 363215 373702 383188 383103 246441 244447 296645 301241 339011 339246 4474878 4839407 6951140 6702832 1240131 1289277 333744 295389 312048 310157 351893 341344 337608 342555 238692 240024 764635 736043 1704449 1592616 504544 502415 733894 742139 931682 903921 968139 977662 1033194 1047212 1001601 1110052 2346368 2480560 1493190 1216079 810513 793240 963452 964002 1023849 1033638 1063490 1069542 1190335 1197674 5303293 5473658 39.85 71.1 1
15:07:42 2024-01-23 719707 718201 228459 223658 363756 369884 384608 381214 246511 243661 296430 305169 338570 344259 4477616 4806671 6874165 6716285 1261953 1291218 333636 293832 312603 311171 351821 340313 338699 340739 237644 239078 765218 734992 1639413 1599873 505157 500179 737059 740243 927096 903573 975682 981873 1027144 1036643 1003301 1117710 2351379 2462121 1486294 1230392 806772 790396 968539 967032 1019722 1027062 1059513 1077390 1203413 1198792 5333344 5477565 39.85 71.1 1
15:07:43 2024-01-23 730783 717921 228428 224307 363220 374231 387725 382091 246195 243487 297410 303458 339965 341542 4461953 4747930 6902518 6715533 1253994 1290228 333924 295847 309612 311890 350230 342379 338664 341495 237609 239449 776404 731328 1640683 1595337 502646 502415 738105 737935 930361 911846 974479 973997 1023406 1042206 1011147 1115178 2355640 2477043 1458119 1216079 804749 795496 972711 963317 1014629 1027715 1071188 1078581 1189545 1188273 5250064 5477565 39.85 71.1 1
15:07:44 2024-01-23 725827 718544 229584 225859 367763 373821 384159 383374 246128 244272 296685 304990 338869 342514 4474046 4840654 6942852 6696776 1228871 1289313 333924 296206 311569 311171 350759 344546 338699 342807 237573 240566 764635 740269 1634638 1583630 503720 502770 732856 742139 933014 907780 970283 977699 1033097 1047953 1001875 1110015 2346368 2486250 1465944 1215610 811784 795496 963452 961950 1020448 1036598 1063528 1071600 1189803 1194523 5284455 5483661 39.85 71.1 1
15:07:45 2024-01-23 721679 719127 228842 223585 366718 372357 385312 381571 246300 243696 296645 304668 338773 343488 4464667 4793801 6869267 6721846 1266498 1291181 333658 295955 312048 310917 351893 340277 339688 342253 237206 238708 766327 732355 1650650 1604557 506962 499826 738105 741296 927096 903921 978911 983270 1025654 1038843 1002386 1121920 2353052 2452901 1446382 1223685 805898 789836 972020 968405 1019722 1027544 1056949 1078966 1202433 1196290 5343200 5482245 39.85 71.1 1
15:07:46 2024-01-23 727669 718613 228292 224933 364654 372013 382847 381798 246195 243815 297056 303494 338536 341064 4477032 4798652 6957180 6734290 1247628 1289313 333924 295596 311166 311643 350759 340313 337608 342843 237206 239484 768497 728693 1666174 1595337 504079 501705 736757 740675 931682 909462 971704 972023 1025420 1048694 1008241 1116476 2349707 2467837 1413185 1203106 802459 793240 968539 959222 1014629 1027751 1069400 1080064 1187296 1189550 5230485 5474175 39.85 71.1 1
15:07:47 2024-01-23 718650 716366 228974 223650 365051 369812 386034 381757 245546 243661 296443 303351 338025 342411 4464667 4813286 6901227 6707530 1247229 1291218 333375 294981 310553 311135 350759 340038 339688 339710 237644 240024 763164 738152 1676830 1595065 504079 498733 735054 741621 929006 903921 974479 981176 1027181 1036202 1001601 1115680 2346368 2464339 1443692 1227767 809356 790993 969602 972964 1023280 1027108 1060232 1075667 1204105 1199188 5337677 5473947 39.85 71.1 1
15:07:48 2024-01-23 730995 716334 228398 224659 362676 373966 386079 381752 246511 243286 297554 301206 338428 338223 4470855 4763088 6919878 6724912 1251309 1287449 332985 295181 311606 311643 350759 341344 337371 341807 237384 239114 765218 730259 1635089 1595337 504079 502415 738105 740149 929043 907733 971992 973305 1021236 1045734 1008241 1116083 2355640 2471340 1415068 1213635 806846 797723 970330 961876 1016947 1030052 1072707 1078046 1186028 1189623 5241632 5474175 39.85 71.1 1
15:07:50 2024-01-23 718614 717530 228963 223693 362930 369740 385185 382060 245753 243661 297991 301241 338025 342483 4467667 4837380 6910553 6716898 1246305 1291218 333643 295017 310553 311643 351857 340277 340752 340703 237609 240566 770004 741331 1658619 1595337 504079 495819 734013 742746 931021 903921 973090 983270 1028674 1039578 1001875 1116513 2354500 2477429 1454207 1228931 811673 788571 969264 971085 1023317 1028669 1056987 1075854 1203413 1201341 5322398 5486667 39.85 71.1 1
15:07:51 2024-01-23 728927 718238 228783 224659 362128 373966 386650 382292 246476 243491 297433 302643 340108 340309 4467667 4738384 6892682 6724912 1251309 1290946 334069 295919 309648 311643 349702 341861 339724 340775 237644 239449 776404 731850 1641054 1599873 502288 501705 738105 737935 929043 912493 974479 972023 1024803 1042022 1013357 1121270 2359762 2476149 1406829 1215219 805691 795496 972711 963317 1014357 1030088 1069648 1078966 1194706 1189278 5256198 5477565 39.85 71.1 1
15:07:52 2024-01-23 725451 712300 228424 223434 363765 373406 384032 383374 246476 244241 296609 301241 339047 339246 4474046 4831382 6932329 6696776 1229567 1287449 333924 294153 310624 311135 349738 341380 338664 342289 239098 240024 764635 739739 1632676 1581381 502646 501705 731342 741085 931682 908277 972029 979557 1031558 1045588 1004729 1108603 2350436 2478368 1387695 1216079 811784 795385 963452 961950 1020152 1032422 1066458 1071227 1189803 1196624 5284267 5470255 39.85 71.1 1
15:07:53 2024-01-23 720665 717414 228105 223650 363765 369848 384337 381214 246132 243456 296026 302816 338025 341340 4461483 4784359 6863926 6707450 1266460 1291218 332985 295675 312048 310664 351857 339763 338699 341735 237407 239078 766106 733942 1645610 1604557 504581 499889 737223 746376 927718 902492 977264 983195 1028248 1036055 1004692 1117710 2351379 2463373 1516814 1234076 807048 790993 972039 967755 1020448 1026782 1059513 1077390 1205241 1197944 5338935 5473381 39.85 71.1 1
15:07:54 2024-01-23 728927 716402 228234 223723 362671 374231 385491 382022 246476 242947 297000 302890 339118 339210 4461483 4744283 6919878 6715533 1249523 1291181 333924 295467 309612 311389 350795 341104 338664 341290 237644 239078 766668 732355 1633951 1599487 503362 502661 738188 737787 931724 912960 974404 973997 1023877 1042676 1010155 1119669 2355640 2473533 1433550 1215182 804749 793235 971330 962818 1011718 1029311 1069648 1078088 1192969 1191903 5258099 5492402 39.85 71.1 1
15:07:55 2024-01-23 728410 712336 229174 223615 362965 373962 384337 383103 246132 244482 296466 301206 338762 339759 4461483 4832523 6938529 6706154 1229530 1291181 334110 294774 311060 311862 349738 341128 339438 342278 239777 239944 764635 740269 1639200 1583630 503362 503017 733038 742139 934331 907780 967450 979557 1033106 1048694 1003846 1106821 2349707 2489780 1455919 1215212 811509 793199 964822 963317 1018274 1042676 1068123 1072755 1179254 1194523 5233727 5477565 39.85 71.1 1
15:07:56 2024-01-23 720389 715861 229179 223654 363220 369884 386686 384424 245340 243696 297554 301241 339047 342411 4467667 4808403 6901227 6715533 1247741 1291218 336727 294731 313341 312302 351038 339931 340645 340595 237503 240219 771497 740269 1634221 1595337 504079 495855 733894 744858 931724 903921 973090 984049 1030878 1039578 1001875 1116513 2346368 2467837 1470935 1227767 810513 788718 967580 970506 1023849 1030453 1057343 1081610 1199527 1199641 5314780 5479120 39.85 71.1 1
15:07:57 2024-01-23 727893 716366 228424 224854 363872 373966 386722 382292 246304 243661 296430 302643 339083 340309 4464667 4729385 6873027 6717268 1252608 1292864 333545 295812 312048 311974 350333 342271 338521 341591 238169 239414 771018 730285 1639571 1599425 504079 502770 738105 739508 929700 911661 974479 973401 1023877 1042712 1009438 1116083 2355640 2473533 1406829 1212617 804176 793199 972020 964002 1013191 1028706 1070279 1078051 1193859 1189845 5248694 5474175 39.85 71.1 1
15:07:58 2024-01-23 724828 712305 228468 223688 364382 373138 384302 380919 246476 243491 295610 302816 338499 339759 4467667 4843038 6942857 6716285 1236596 1292976 333528 297041 313823 311135 351254 341897 338153 342289 237873 239944 766106 739739 1642918 1586117 505518 502515 733894 742139 931682 906491 968450 977699 1033097 1047212 1001875 1112465 2346368 2482727 1393564 1215370 811509 794931 962084 961950 1020188 1034726 1063565 1069225 1189803 1194523 5286316 5469755 39.85 71.1 1
15:07:59 2024-01-23 722284 716402 228623 223615 363255 369884 386106 381768 245718 243731 296013 303920 338061 340824 4464667 4800186 6865668 6717268 1267945 1290228 332985 296408 311166 311145 351713 340277 339688 341807 237443 240024 766106 730503 1650130 1609120 505296 499473 738105 743565 925734 903921 976054 981873 1023655 1038109 1002386 1121011 2348954 2452629 1448338 1221943 805898 788718 972711 968442 1018998 1024573 1058495 1080343 1199023 1198364 5331550 5469755 39.85 71.1 1
15:08:00 2024-01-23 727421 712336 227760 224659 362128 372013 383152 382833 246892 242743 297554 303494 338061 339795 4471675 4797453 6940697 6734290 1247703 1292976 333924 295109 311166 312153 350759 341200 338153 342843 237040 240024 769049 729245 1635753 1595065 503362 501705 737059 740675 931021 907867 972397 972023 1024203 1047953 1008005 1116513 2352294 2469588 1429712 1207413 804176 793199 971330 961950 1014629 1027751 1069691 1077427 1189803 1190486 5258099 5477565 39.85 71.1 1
15:08:01 2024-01-23 722770 712300 228468 223693 364382 372875 383188 380919 245753 243487 297056 306065 338321 343149 4474417 4855503 6938529 6706154 1231320 1291218 333636 293832 311350 311679 350513 341861 338664 342325 237443 240228 766106 740269 1641730 1583868 503362 501705 731782 741201 931682 907518 970603 977699 1030352 1047953 1002386 1108435 2346368 2486250 1516814 1216079 811509 793235 964822 961950 1017514 1039207 1067361 1072405 1188116 1194523 5233727 5468186 39.85 71.1 1
15:08:02 2024-01-23 721481 716366 229174 224638 365908 371723 387287 385280 245543 243626 297056 304134 338904 342230 4464667 4789353 6891902 6706192 1245418 1291218 333678 294153 310589 311679 351326 340038 340788 340224 237644 240228 758874 739210 1632678 1595337 504079 495891 732975 741658 930361 903648 973090 982582 1029899 1039578 1001163 1116513 2346368 2467837 1470935 1227767 810629 788681 967166 968442 1023123 1027751 1057249 1075579 1196508 1202716 5299378 5474288 39.85 71.1 1
15:08:03 2024-01-23 730426 719638 229132 224585 364139 373029 386542 382796 246128 245504 297374 302643 339834 340309 4455818 4738657 6892682 6715533 1248480 1291218 333924 296206 309648 312153 349175 341609 339724 340775 237679 239484 773462 731830 1636197 1595337 502288 501705 738105 737935 929009 911846 972442 973438 1021236 1042206 1011147 1116083 2355640 2473533 1432350 1216239 804749 793199 971330 964904 1011718 1030453 1068123 1078088 1195590 1192173 5254029 5490087 39.85 71.1 1
15:08:04 2024-01-23 726904 717604 228673 225229 366199 373520 384337 383103 245753 244447 296401 303030 338797 339246 4461483 4822109 6958333 6710743 1231618 1289313 334450 293626 311547 312153 348684 340349 338699 341483 237241 239520 764635 738152 1639063 1581381 503087 500996 731256 740149 936362 907518 967176 974855 1029440 1047212 1004595 1109225 2343035 2482727 1436188 1210174 809356 794931 962084 961267 1018274 1039083 1063565 1072557 1190786 1197180 5273150 5480655 39.85 71.1 1
15:08:05 2024-01-23 723025 717921 228788 223615 363220 372013 386090 381534 245718 243731 296645 301275 338061 343488 4464667 4780767 6864038 6706154 1253855 1291218 332677 295017 310589 311171 350795 340038 340238 339710 237679 239856 765555 738152 1641218 1595337 504079 500216 735127 742183 929043 903921 972479 980479 1028527 1037376 1000452 1115289 2349707 2464339 1474925 1230392 809356 790993 967852 970506 1023280 1031512 1060119 1077519 1204142 1201663 5335556 5479120 39.85 71.1 1
15:08:06 2024-01-23 731059 719638 228742 224689 362930 374231 385527 382292 246751 246141 296430 301275 339154 339246 4455818 4741186 6910553 6720115 1251674 1291181 333924 295919 309612 310851 351326 341897 338390 341290 237644 239484 768118 730259 1642829 1595337 502646 502770 738197 737935 930361 911846 971062 973438 1021469 1042712 1008241 1116083 2355640 2475287 1434269 1212768 806269 797723 973793 964688 1014592 1029324 1072581 1080432 1195732 1193228 5258099 5474175 39.85 71.1 1
15:08:07 2024-01-23 721753 712336 228819 224890 364925 372013 383223 380954 246511 243321 297991 304919 338061 341340 4467667 4855747 6947204 6696593 1238768 1289350 332607 296206 309648 310228 351893 341104 338153 342314 236839 240228 764635 736043 1690110 1590817 506570 501705 733894 740572 933668 906491 970045 977699 1027044 1045420 1001875 1113295 2346368 2488512 1431038 1218097 811673 794931 964822 964688 1024812 1037501 1063453 1069338 1191252 1196513 5295444 5470255 39.85 71.1 1
15:08:08 2024-01-23 720973 716366 227716 224620 364311 369812 385491 382292 247237 243252 297063 302992 338025 342339 4455288 4776766 6863926 6725126 1264323 1290228 332949 296372 311166 311135 351857 340241 339688 341735 237372 239821 769968 729737 1634231 1607977 505654 499401 739327 742709 926438 903921 976712 983270 1025384 1039578 1004543 1122760 2355858 2455307 1450539 1224789 806846 790734 973099 968368 1019685 1018377 1062980 1083471 1201579 1198248 5322284 5470255 39.85 71.1 1
15:08:10 2024-01-23 725795 716587 228437 225011 364654 371941 383116 383374 246476 243779 297554 303494 338025 341028 4464667 4789353 6948422 6715533 1246652 1289277 333382 295883 311166 311862 350477 343419 337572 342843 237040 239449 769049 729214 1648948 1595337 504079 503126 737022 741113 929625 910052 972029 975272 1026640 1048144 1008056 1116363 2353788 2470388 1411302 1203031 804176 795496 969602 961267 1014629 1027679 1068885 1077801 1188116 1192173 5237360 5475997 39.85 71.1 1
15:08:11 2024-01-23 719670 712269 228398 224312 364267 369776 383188 380884 246097 243286 297518 303695 337753 341340 4464667 4849927 6953375 6696950 1236126 1291181 333924 294452 311060 310157 350759 341308 337643 341965 236839 240193 775976 740269 1643558 1586117 505778 502770 733001 741991 935011 909537 969859 979557 1033023 1048144 1004655 1111851 2346368 2478801 1391608 1217109 811673 793240 964822 964002 1024812 1036330 1063453 1069556 1189508 1196513 5305127 5466453 39.85 71.1 1
15:08:12 2024-01-23 719435 716366 227522 225007 363255 369812 384878 383103 247064 242878 297554 302992 337753 342339 4464667 4764828 6868060 6715533 1264323 1291181 333689 297045 310286 311643 351857 339763 339688 341771 237573 240193 765555 728693 1645562 1612437 506962 500685 738068 742227 929700 907481 975832 980368 1023605 1039578 1008241 1119340 2350436 2452901 1429843 1220204 804539 790993 974095 967681 1014629 1030562 1063490 1081768 1192928 1194487 5252053 5468186 39.85 71.1 1
15:08:13 2024-01-23 727940 716582 228632 224663 364139 373102 385185 382901 245718 242913 297590 303494 339047 343001 4455288 4791292 6977037 6715533 1240694 1289277 333142 295919 311166 312153 350477 343419 338699 342591 238523 240690 770004 734986 1638980 1594021 504079 500741 736174 740974 935602 910480 968865 976239 1026640 1051592 1008204 1113258 2345122 2471340 1409505 1203292 807048 793240 968539 963317 1017514 1036634 1066307 1075854 1182054 1194776 5211072 5468186 39.85 71.1 1
15:08:14 2024-01-23 718103 712300 228788 223684 363175 369740 385491 382328 246269 243661 297518 301206 337990 342447 4458301 4827987 6911573 6706154 1244186 1291181 336422 293832 312860 311867 350508 341399 340465 342145 237100 240761 761046 739210 1640518 1597425 505008 495747 732819 743312 931682 904637 971992 983976 1031632 1042206 1001875 1116162 2343753 2467837 1452251 1226894 811509 788644 964822 968442 1022361 1033032 1056495 1072681 1192965 1201829 5288164 5474288 39.85 71.1 1
15:08:15 2024-01-23 728410 716366 228428 223684 363112 373702 386342 382024 246062 242913 297518 302219 339047 340788 4455288 4720901 6853336 6715533 1251636 1291944 333672 295087 312011 311720 348505 340206 340023 340560 238169 239307 769968 732355 1637305 1595337 502288 500778 737803 737898 926303 908849 977962 974819 1023136 1042206 1011147 1117710 2353966 2471340 1432350 1217109 805898 793240 971330 964688 1011718 1027217 1068123 1078581 1195844 1192173 5242539 5477565 39.85 71.1 1
15:08:16 2024-01-23 730017 712300 229862 223624 362132 373666 384914 383103 245305 244578 297063 303494 339118 339723 4461483 4826262 6939629 6688211 1239567 1292056 333888 295496 313156 310086 351146 343271 338082 342807 236874 240193 766106 740820 1648164 1590355 504544 502770 733001 743808 934331 907518 970283 977699 1032364 1047953 1003740 1106784 2346368 2486250 1512660 1215212 810513 794931 963452 963317 1022397 1036598 1063151 1071713 1193186 1196513 5290093 5464286 39.85 71.1 1
15:08:17 2024-01-23 719707 717410 228464 223620 364307 372013 384337 381214 246476 243661 296609 302992 338273 341304 4455288 4784359 6866083 6697420 1264285 1292976 332482 296544 311606 311171 351893 340002 339438 342073 237538 240193 766106 730783 1650507 1611407 506805 500179 738105 741854 927096 904254 978510 983270 1027144 1038843 1002386 1122282 2353052 2443681 1428512 1221943 805621 788681 973402 968442 1018998 1028518 1063414 1078855 1199023 1196624 5267604 5466340 39.85 71.1 1
15:08:18 2024-01-23 727664 712300 228464 225046 364139 372013 384914 385551 246476 242913 298208 303281 339047 341028 4456219 4800519 6983773 6734518 1234732 1291181 337478 295074 311606 313756 349738 340828 339724 342001 237468 240904 771993 734992 1648442 1586117 503362 501668 733338 740144 936362 910517 967450 974819 1029403 1050921 1005308 1110015 2346368 2480560 1428251 1210892 808201 795496 966608 964002 1018998 1039355 1068123 1075854 1182634 1194487 5237018 5468186 39.85 71.1 1
15:08:19 2024-01-23 718686 712300 229179 224307 362671 369884 387231 382060 245683 243696 297554 304240 338762 345241 4461953 4788708 6897785 6688249 1248080 1291218 332642 294981 313563 311029 350795 340313 340202 340739 238346 240193 767577 738152 1662626 1598465 505157 501314 735977 745148 929006 905010 973900 982571 1028674 1036202 1003027 1116083 2349707 2462121 1439780 1231268 809356 792116 968539 970506 1020448 1029725 1058570 1075854 1203893 1201071 5331550 5477565 39.85 71.1 1
15:08:20 2024-01-23 728922 716366 228398 223693 362676 374231 387725 381768 246575 244202 297446 304348 339380 341263 4452521 4747930 6923874 6715533 1253060 1289313 333689 295919 311606 311643 351290 341380 338117 341495 238085 239043 782289 729737 1631376 1595337 503720 503126 738105 740033 930361 910480 972029 973997 1023877 1042712 1005345 1116513 2355640 2471340 1434269 1212617 805621 793162 972711 964688 1014629 1031512 1069513 1078966 1193823 1189845 5248694 5474175 39.85 71.1 2
15:08:21 2024-01-23 725827 717493 228888 225859 367243 373256 385532 382739 245956 243352 295435 305205 337848 341542 4461483 4851610 6944030 6688439 1236214 1289313 333924 293832 309612 310415 351893 341068 337643 342843 237206 240193 774483 735765 1681703 1595337 506050 503126 735456 742183 934368 906491 970283 977699 1034845 1047212 1001875 1110052 2346368 2471340 1465944 1216239 811093 793240 965524 964688 1023849 1035866 1061940 1072718 1193297 1197944 5288045 5474175 39.85 71.1 2
15:08:22 2024-01-23 720665 718617 227580 224903 365682 369632 385348 383374 246853 242133 297518 302781 337753 342098 4464667 4764828 6882577 6720115 1264323 1290228 333924 295919 310286 311643 351821 339286 339724 341771 237407 240193 764635 726611 1663647 1608847 505296 499826 738105 741365 926438 905848 977444 981873 1021200 1039217 1004323 1122647 2351379 2445915 1427793 1221943 805323 788681 972711 968442 1017514 1026782 1060007 1078855 1199023 1196054 5286317 5480655 39.85 71.1 2
15:08:23 2024-01-23 727930 717599 228327 224903 364139 371977 384337 382060 246476 243815 297266 303494 338428 341304 4461953 4785020 7002921 6724912 1236025 1287413 333643 295467 311166 312153 350230 340313 338664 342771 237147 240904 764923 734992 1658478 1589498 503362 501314 734009 740033 935697 910554 966304 974819 1027181 1051500 1005345 1110015 2346368 2480560 1405808 1209169 809356 795496 966195 964002 1017514 1036229 1071813 1075640 1187236 1196819 5240961 5474023 39.85 71.1 2
15:08:24 2024-01-23 723756 716361 229174 223693 366167 373138 386614 383103 245718 243696 296443 304348 338571 341340 4461483 4791829 6874165 6697925 1253818 1291218 332642 293832 310589 311135 351290 340313 339688 340153 238381 239520 764635 739210 1631272 1595337 504150 495855 733894 742475 931021 903921 973090 983278 1028100 1039180 1001163 1116513 2346368 2467837 1452251 1226541 809356 788681 967534 972270 1024775 1032977 1060269 1075484 1203525 1200344 5322131 5477288 39.85 71.1 2
15:08:25 2024-01-23 729497 718433 228398 224659 363872 373702 386398 382292 246097 242947 297360 302431 339083 340309 4458301 4729919 6882577 6724912 1249523 1289313 333924 295467 311606 311171 349175 340313 339688 340739 237644 239484 770520 730783 1663267 1598738 502288 501705 738105 737935 927653 913034 973863 974819 1021236 1042676 1012312 1116083 2355640 2477043 1406829 1219515 806846 796553 973365 964688 1015500 1030197 1069249 1082013 1195516 1189314 5257796 5483030 39.85 71.1 2
15:08:26 2024-01-23 726756 718617 228783 223620 363255 373962 384337 380617 245753 244482 295453 301241 338762 339246 4464667 4835959 6942203 6696776 1227744 1290228 333924 294118 310589 311171 349738 341068 338390 341771 237384 240024 764635 739739 1625490 1582505 503362 502770 731746 742139 934331 907593 968450 977699 1033097 1047212 1003301 1106821 2352821 2490285 1472930 1215219 811673 795496 964099 964651 1023317 1033189 1063528 1069556 1194088 1196513 5286316 5473658 39.85 71.1 2
15:08:27 2024-01-23 722209 716366 228779 223654 363255 371977 385185 381214 245718 243696 296645 302115 338536 341064 4461483 4770569 6854600 6706154 1254890 1290228 333454 294488 310118 310668 351573 340038 338735 341771 237609 238743 781168 733665 1689600 1603287 504544 500216 736097 742746 926340 903921 973900 981873 1031910 1039253 1003978 1119669 2350436 2465124 1516814 1232446 809356 790956 968304 968442 1021305 1025735 1060382 1078966 1203040 1201743 5322398 5474175 39.85 71.1 2
15:08:28 2024-01-23 727940 716402 227760 223688 362128 371977 382847 381752 246511 242709 296443 303494 338298 339759 4455288 4775747 6919878 6715771 1245458 1287449 332985 295145 309922 311206 349738 340241 336662 342843 236839 239281 769049 728693 1633583 1595065 504079 501705 736010 740149 930361 910036 972029 973886 1026059 1047067 1007857 1115530 2351144 2462121 1412479 1206726 804176 796061 968539 959222 1014629 1030758 1068048 1075854 1180887 1190738 5218522 5458807 39.85 71.1 2
15:08:30 2024-01-23 717024 715568 228464 223641 364139 369510 384337 380919 245340 243286 296645 303494 336724 342447 4455288 4825294 6892644 6696776 1243299 1287449 332677 294118 311606 310953 349738 338227 340238 341531 238421 240228 765525 737624 1640910 1592889 504079 499619 734567 742116 931724 904142 972284 984669 1029711 1039468 999593 1114884 2342086 2468117 1432350 1225431 811093 786934 967534 968442 1020912 1030453 1057249 1072755 1198174 1198770 5299378 5474288 39.85 71.1 2
15:08:31 2024-01-23 727940 716402 228273 223688 363184 373702 385527 382292 246476 243321 297554 301206 339869 339210 4452111 4738657 6892682 6716898 1253994 1294889 332339 296537 311060 314092 353884 345508 340752 343334 239492 240904 782289 737023 1643650 1608839 506962 506703 744042 746440 941036 922272 985211 984012 1034845 1056316 1021872 1131850 2383198 2510308 1430135 1231268 817593 807053 991934 984012 1032336 1045743 1088405 1102444 1219636 1218813 5308918 5543216 39.85 71.1 2
15:08:32 2024-01-23 741905 729760 233115 229008 373230 383036 401021 396952 249501 251055 306266 311191 349783 350858 4521044 4868472 7087735 6879440 1300004 1340912 346090 311925 329916 330907 372013 363166 362708 364932 247700 250484 810314 757071 1721905 1657850 525719 518947 769402 774814 973557 949347 1022112 1031831 1076102 1081842 1041893 1168251 2464638 2591347 1456501 1262839 849086 832050 1016838 1017427 1076075 1093492 1119480 1128670 1245123 1256485 5429619 5655760 39.85 71.1 2
15:08:33 2024-01-23 761292 752239 237147 236640 390301 396817 419820 414980 260781 255566 319457 324988 359127 360474 4608147 4942651 7227616 7035066 1353005 1394974 355949 315545 340515 342834 387731 377208 375424 376340 254459 252973 815654 773151 1716885 1669096 533574 527358 774985 783997 991253 964595 1029535 1045202 1085049 1103121 1051371 1172786 2513272 2657409 1447703 1272191 859635 842420 1034364 1028132 1082237 1103381 1128768 1142195 1263563 1261008 5470227 5703889 39.85 71.1 2
15:08:34 2024-01-23 769489 761658 236820 232243 392231 401579 428936 426465 257473 256389 324487 329769 364618 368679 4642521 4933491 7282308 7093621 1390941 1418034 355446 315287 345517 342916 392056 381833 378876 378610 252671 254672 826792 779856 1716022 1676222 533631 527450 770565 782849 993363 961285 1020262 1031480 1079054 1090590 1048237 1157479 2528220 2664959 1509234 1259244 851509 839340 1033078 1022236 1072230 1089563 1122713 1135479 1256307 1258262 5534298 5703589 39.85 71.1 2
15:08:35 2024-01-23 786481 770579 236245 232245 392518 401579 428936 423957 257900 255566 324523 329452 365457 368156 4664151 4956999 7268953 7103129 1384466 1430272 356957 311836 344470 343466 396580 381797 376389 381042 252279 252337 833780 783206 1714581 1666963 529035 526670 762477 771052 986302 956486 1009778 1017464 1057701 1085158 1037489 1145609 2531817 2651974 1469684 1259244 843359 830120 1026807 1017427 1059225 1075272 1104009 1121520 1244240 1245415 5553381 5707739 39.85 71.1 2
15:08:36 2024-01-23 788446 774720 233081 229373 390306 396853 428936 423921 258540 254892 324235 330983 364916 366858 4678408 4971349 7254011 7109439 1388824 1437662 351952 308076 342388 341410 395420 378506 373123 378221 249101 250342 820317 780970 1707881 1664596 524437 522889 753296 759307 972734 943833 993894 999526 1042487 1066926 1016764 1122647 2511133 2639022 1456501 1246365 832212 822326 1011184 1001777 1042289 1060796 1090690 1100865 1224944 1218813 5483832 5709181 39.85 71.1 2
15:08:37 2024-01-23 786481 774962 229676 226042 385578 395177 426265 423813 255481 252237 322378 327076 362804 366302 4688332 4986828 7274243 7082592 1393818 1436586 347413 306784 339259 340909 389852 376094 373570 374230 245972 249816 813183 772042 1768406 1677367 522730 518396 746611 756338 957982 930260 982442 989023 1030352 1048425 996125 1102371 2494727 2640893 1439551 1240594 828167 813410 993927 986882 1033069 1053290 1074420 1080466 1199023 1209652 5457444 5725621 39.85 71.0 2
15:08:38 2024-01-23 778959 774962 227585 224591 384239 391100 423651 420662 254022 250800 320012 329769 363062 363980 4701801 5063193 7330195 7123367 1394383 1441803 345050 306784 339551 340909 391836 377190 371990 371402 246457 248312 826117 774468 1712680 1673843 519763 513721 741681 751412 950122 922361 976749 989725 1023442 1032929 989785 1099943 2494727 2624353 1457298 1247252 826985 808198 988981 988986 1038992 1048685 1061601 1078651 1205818 1218352 5556124 5753918 39.85 71.0 2
15:08:39 2024-01-23 780770 778639 228468 223430 383299 393392 428318 422585 253597 252166 320571 328278 363929 368233 4745242 5128101 7404798 7193848 1408912 1452074 347133 307540 339772 342906 394870 378470 374099 373110 248716 250343 824667 780450 1731073 1678316 519763 513357 741681 752905 950122 922929 976749 989725 1024203 1035144 986942 1097523 2503999 2635429 1435785 1249919 829351 811105 996020 992357 1041915 1051656 1064595 1075742 1208095 1213945 5615510 5802841 39.85 71.0 2
15:08:40 2024-01-23 786476 783793 230276 224889 387087 396936 431555 427743 255622 253930 323994 328993 367955 372738 4786089 5165190 7460751 7233043 1418304 1464438 347728 309444 342532 342401 395957 385381 376533 377085 249101 251285 820765 786575 1748172 1686339 522730 516826 746795 758791 957982 926239 976054 986919 1028137 1039578 989046 1097523 2523318 2676517 1531351 1257068 836377 819626 998031 994625 1037443 1057801 1071215 1077321 1208243 1216457 5562021 5829795 39.85 71.0 2
15:08:41 2024-01-23 798354 788910 231857 227019 391010 396889 432881 430062 260781 255024 327038 334811 369027 372176 4830437 5183735 7479402 7253935 1436478 1479812 353334 311363 348226 346615 401506 385021 377666 382696 252101 252337 834816 792638 1712895 1683089 522730 519937 747325 755664 964845 935370 976749 985996 1029711 1045022 998194 1100072 2544457 2676040 1469684 1253487 835184 820900 1005418 994550 1038894 1054778 1075953 1084931 1211679 1215368 5662538 5878969 39.85 71.0 2
15:08:42 2024-01-23 806109 795639 233199 229408 391834 402717 438052 436920 257473 255387 328914 335045 374066 378154 4867035 5215007 7499404 7306393 1433082 1489058 355998 312821 347113 351425 399422 387520 378876 382266 254855 253926 834391 787560 1735054 1705976 522730 518875 757811 759958 960990 939558 988785 992542 1020792 1039505 1001764 1110052 2557815 2669181 1474570 1276077 838770 820628 1007631 1010088 1047520 1054815 1072853 1086793 1228767 1227105 5714888 5909927 39.85 71.0 2
15:08:44 2024-01-23 804833 801450 233509 230153 396943 403265 441967 439001 257900 258841 330446 339145 376918 380679 4911340 5304277 7600632 7362478 1462333 1501034 358759 315473 350306 351920 405795 393250 383215 386569 256301 257216 843516 801775 1744472 1701987 524970 523730 755935 762309 972660 945489 984546 991132 1029637 1053155 1001875 1104731 2560570 2701839 1467801 1261939 839692 830120 1014638 1008180 1041550 1059133 1082179 1091369 1225813 1219677 5721817 5946501 39.85 71.0 2
15:08:45 2024-01-23 818689 807237 234527 232249 396970 405831 447826 439099 260487 258805 333465 339145 378874 384104 4942982 5316947 7669086 7428316 1461360 1511147 359845 318824 353203 355917 408127 395522 385317 389500 258123 257503 842431 799672 1765189 1724416 528761 521410 758622 767189 968562 938099 988934 1001815 1033327 1042206 994639 1108086 2574393 2703249 1460268 1277895 848189 830120 1008314 1007465 1049401 1066917 1078990 1085207 1221365 1227975 5721817 5984016 39.85 71.0 2
15:08:46 2024-01-23 819884 810512 236419 232903 401066 412172 448753 446555 259943 260922 336590 339381 382539 384721 4961477 5336931 7669039 7461171 1449750 1520472 360459 318599 353354 354366 405903 396389 387889 390106 258489 260005 838679 796048 1772106 1738293 531298 524001 763559 769957 965060 940801 992408 999681 1030170 1039578 996125 1114884 2594823 2721481 1488004 1286304 848796 830120 1013919 1013030 1054499 1066163 1077488 1086570 1227814 1230914 5775404 6007602 39.85 70.9 2
15:08:47 2024-01-23 823456 815263 237151 233451 401058 413026 449460 446870 261137 260225 337653 341765 383540 387092 5011638 5382250 7722395 7484589 1455872 1528077 364549 320192 355109 356003 409583 401146 390011 391210 258328 260957 855116 800353 1813699 1746571 531676 522752 765765 769979 967189 943476 992445 1000392 1032644 1039578 998285 1113295 2604122 2734835 1464034 1285389 849086 832050 1012623 1013030 1053461 1066917 1078990 1085704 1226683 1230044 5786041 6046490 39.85 70.9 2
15:08:48 2024-01-23 829683 821781 237957 233240 402891 412228 453551 451642 262392 261842 340460 343026 386281 389574 5047693 5411735 7773229 7540861 1466595 1536380 361089 321949 357633 357649 409846 403321 392331 392909 259563 259936 856566 802071 1800301 1750297 532055 525826 765765 770212 967875 944817 994601 1000829 1029417 1039578 996162 1114884 2613146 2738718 1493761 1287221 852116 833664 1013919 1014505 1054212 1066826 1079027 1085207 1226683 1229139 5822432 6081133 39.85 70.9 2
15:08:49 2024-01-23 836154 825144 238782 233565 404519 414264 456137 453136 263369 261842 341612 343823 387514 387407 5076903 5425071 7790475 7578376 1490702 1540082 362137 320785 357887 359557 414809 401182 392331 391435 260804 260152 852973 814411 1795255 1742856 529788 522889 760283 769957 972142 942237 988934 1000392 1031729 1042676 992602 1103943 2600419 2747938 1508679 1286945 853333 836962 1016838 1011520 1048493 1068303 1079758 1086755 1220325 1231851 5892636 6116302 39.85 70.9 2
15:08:50 2024-01-23 839844 827892 237878 234714 405556 414700 454841 452145 264653 260191 339826 346940 386229 389426 5102420 5494584 7925309 7644027 1512223 1547831 361018 320749 358141 358764 414845 401182 391448 394965 260000 261018 853666 814994 1825944 1741620 530920 527042 759208 768863 974975 947292 982442 989725 1026417 1046944 993192 1097756 2611562 2747938 1480984 1277895 844563 836925 1025514 1016822 1044142 1060798 1082112 1091303 1229187 1224875 5952288 6134075 39.85 70.9 2
15:08:51 2024-01-23 834808 829959 237922 234718 409445 414700 457577 450965 265607 261057 339826 349037 387110 390882 5130556 5538620 7880393 7648036 1499063 1549302 363224 320749 358740 360934 414480 404863 391223 394410 260804 260726 853706 810344 1796359 1751541 526038 525043 763559 764435 968562 947292 988971 992972 1018050 1034699 993897 1103933 2626484 2745051 1466894 1307690 853057 830046 1016957 1018762 1051509 1060637 1068123 1086353 1230097 1234475 5963690 6152267 39.85 71.0 2
15:08:52 2024-01-23 836861 832347 238898 233678 410740 418480 458042 454299 264829 262659 340101 349037 389462 391471 5141015 5535359 7889719 7672163 1509567 1557304 363224 322701 357637 360934 414953 403643 391448 394338 261648 260584 853026 816162 1821882 1762792 530165 522889 760859 769410 971316 944706 985099 998208 1026059 1036422 988038 1100034 2619001 2747938 1491842 1290895 854279 836962 1014065 1011050 1047247 1066844 1072594 1078855 1217836 1225100 5942855 6171628 39.85 70.9 2
15:08:53 2024-01-23 846606 834745 238695 235115 409611 414845 457901 455980 265979 261057 341443 348787 389462 390570 5170607 5578038 7992298 7728435 1529732 1563028 365447 321723 358176 360390 420360 405437 392331 394410 261208 261817 862366 825455 1784575 1747873 527048 525863 759113 765410 975467 949532 981462 985409 1019493 1036738 988906 1093832 2615269 2755203 1493761 1290895 846978 832050 1021635 1013030 1038992 1054034 1069728 1088344 1222064 1219174 6019948 6190348 39.85 71.0 2
15:08:55 2024-01-23 839524 839423 239056 234202 410750 414809 459130 453622 264864 262257 340376 348333 389426 394434 5201874 5575853 7889775 7690920 1501756 1565250 366289 322414 358682 360645 417636 407167 392294 394581 261504 261642 854402 817919 1785347 1765050 525964 522618 761398 766606 966181 943476 985309 986919 1013864 1029006 983999 1099906 2622445 2747938 1510831 1305871 851233 827145 1011184 1014542 1045253 1057801 1062655 1077390 1217836 1225370 6010543 6214131 39.85 70.9 2
15:08:56 2024-01-23 846458 839121 239233 233275 410459 419738 458412 456302 264829 262694 341131 349037 390936 394833 5224344 5601003 7985750 7772443 1518962 1574181 364034 322557 361459 359089 418517 406013 393244 394410 259713 264291 867616 823288 1817436 1758033 528887 522860 756545 764435 968935 940801 974479 981191 1018050 1027760 980502 1080499 2622719 2763336 1490401 1277895 842157 833266 1016838 1008180 1036127 1051731 1076373 1078966 1217463 1209472 6019137 6232793 39.85 71.0 2
15:08:57 2024-01-23 846271 842723 237917 234400 410740 414772 460030 454045 265793 261022 341935 348368 390043 394471 5234448 5658410 8017644 7760427 1514664 1573814 363082 321653 359005 360379 414881 405828 393164 395557 260804 260801 865837 814994 1795138 1766304 523658 522889 758622 760136 959342 940801 979646 981176 1005650 1018783 983330 1088186 2620843 2738718 1484165 1296546 844563 827930 1011184 1013030 1040811 1048685 1053904 1071954 1219636 1216228 6011899 6237279 39.85 70.9 2
15:08:58 2024-01-23 847513 843921 238651 233678 408715 418480 458448 457457 264512 263882 343277 351007 391688 393136 5254280 5647062 8033538 7795566 1526249 1575628 363925 322474 357063 358728 418517 406013 393172 393195 259817 261782 870033 825637 1824196 1765050 528010 522889 754402 761045 965097 937397 970320 977699 1011782 1027553 972674 1075611 2620854 2758541 1511032 1277895 839760 830120 1011184 999490 1030671 1047203 1065841 1071117 1208243 1198880 6029128 6276041 39.85 71.0 2
15:08:59 2024-01-23 853474 848730 237878 235050 409476 414664 459670 457522 264617 261842 342478 347778 391568 396299 5280616 5682810 8062309 7803704 1518811 1575843 362934 319743 357350 360934 414953 403853 391223 393784 260840 260186 868696 818592 1797831 1770073 522730 517994 753724 759604 957710 935558 973090 977699 998933 1016989 972674 1082076 2620854 2747938 1475726 1305871 844563 820900 1004052 1005322 1033189 1045725 1048144 1066208 1209283 1216457 6059410 6282415 39.85 70.9 2
15:09:00 2024-01-23 855775 846925 238962 232920 408399 418226 461521 458243 262774 263695 341924 347773 391688 394508 5291935 5660946 8124552 7859738 1555617 1581520 362101 319259 360087 358764 419109 404289 391223 393784 259598 263174 873501 829775 1796525 1757058 521243 519937 749450 755813 963475 935370 963738 971233 999751 1018675 968502 1068828 2615269 2753249 1480327 1289975 840111 825540 1011949 1003917 1025542 1039532 1054008 1068674 1205855 1198806 6107388 6293995 39.85 70.9 2
15:09:01 2024-01-23 852414 851767 237913 232243 409590 414845 463784 456302 263176 261822 340927 349037 391210 398027 5307173 5647062 8033814 7840980 1523352 1580924 359974 320263 358648 359847 417300 404576 392258 391985 259198 259358 858759 820935 1799691 1775643 522730 513774 747178 756374 956624 925932 965113 976276 1001878 1011672 963710 1069395 2611547 2745051 1475769 1288879 843584 827341 999068 996102 1026032 1048172 1051481 1057113 1196694 1199641 6094415 6312637 39.85 70.9 2
15:09:02 2024-01-23 864737 851877 237222 232950 408399 418185 459850 455658 263579 260225 340412 348792 392452 396862 5336888 5740083 8083937 7847557 1529102 1583768 362137 318295 357887 358153 417006 404863 387889 391435 260000 259358 872515 819763 1799299 1775643 519763 513738 751853 755701 953059 930259 966491 968368 991642 1008094 964711 1070828 2617105 2738168 1495288 1296546 836975 818631 999778 1003203 1028257 1034690 1041794 1057150 1203893 1199641 6112682 6316590 39.85 70.9 2
15:09:03 2024-01-23 855445 852823 237217 232208 410740 418185 458448 457272 263724 260589 339348 347293 391831 393282 5347187 5749355 8182906 7903044 1556729 1586218 360929 317814 356598 356610 417336 403680 391078 395664 258150 261657 870559 830398 1817147 1764566 519299 518112 745486 748872 956587 930260 955392 961987 994731 1012230 959245 1059485 2611547 2753944 1507025 1283136 832805 820547 1001912 996102 1014629 1027751 1048009 1056738 1195590 1187937 6151626 6345257 39.85 70.9 2
15:09:05 2024-01-23 855387 855506 237178 232169 409301 414507 463286 456302 262154 261022 340376 349037 391212 398138 5376106 5744874 8124740 7891453 1540196 1592545 360929 318635 355036 357542 419072 404069 392017 392317 259419 261325 862366 829775 1802041 1777176 519299 513721 743062 754158 952861 920906 954386 967106 993395 1000418 950062 1058692 2609705 2762456 1561327 1287221 836975 820900 995430 991095 1018998 1038100 1044980 1050829 1179546 1189660 6125853 6348366 39.85 70.9 2
15:09:06 2024-01-23 870928 856674 236445 236725 406029 414881 462596 456302 262957 260583 340412 345968 391795 396899 5389314 5786445 8124439 7902840 1531008 1590766 361018 316854 355469 356610 414628 405939 387853 391799 258399 260224 868165 823288 1808849 1787687 519763 513450 747325 751345 942945 922361 960995 963354 983504 997352 950062 1061912 2611554 2747938 1481594 1301232 834908 813988 991229 990285 1022397 1027751 1029488 1044779 1188116 1194813 6114671 6382746 39.85 70.9 2
15:09:07 2024-01-23 867820 856014 235525 232200 405957 414700 457052 455938 262739 260189 340376 346732 390687 390940 5414632 5843291 8207015 7936710 1533475 1590766 360495 321401 357380 356610 414516 405165 387853 390541 257568 260224 864408 819763 1836015 1775550 513712 510821 743062 742416 940630 922272 952569 956468 975693 996631 950062 1054174 2611562 2727562 1485507 1292859 830435 811680 990526 991763 1017551 1018630 1029193 1043218 1189914 1185407 6169841 6387301 39.85 70.9 2
15:09:08 2024-01-23 867128 857900 237419 233487 404456 414628 460177 458243 260963 261324 340232 345755 390484 394288 5421297 5868965 8216108 7934767 1536288 1591896 359300 315828 357633 354401 413570 404289 387853 390231 256561 259457 873501 819763 1812622 1778167 513404 511998 738466 741658 938237 922361 951670 950039 976391 991634 946240 1049364 2614995 2747938 1485507 1287221 824352 809381 992639 988986 1010964 1019411 1029193 1044816 1184678 1177664 6189486 6397945 39.85 70.9 2
15:09:09 2024-01-23 858495 857941 235515 232903 405993 413905 457052 456047 261222 260814 339790 348756 388881 392661 5419386 5840126 8260682 7974278 1562117 1595294 360893 315798 355145 354366 417300 403277 387163 391210 256310 259822 870559 830368 1804366 1775550 513404 512994 740204 742672 942908 918335 946383 950002 977777 998230 943554 1038479 2602270 2740545 1495288 1274915 823453 815146 993219 985922 1006867 1021318 1035085 1044391 1180399 1173691 6233228 6398441 39.85 70.9 2
15:09:10 2024-01-23 861057 861037 234919 231919 405736 415376 459778 453586 260703 260372 338289 347498 389699 395627 5440054 5819482 8183446 7939882 1545087 1595294 358147 318483 351222 353268 414881 402392 387199 387767 255916 259754 884644 830368 1811953 1778075 515207 510784 734967 742416 940902 910111 939553 954297 977777 982620 935637 1041484 2605778 2735953 1479638 1289018 828167 808926 984729 982460 1014056 1022782 1024691 1032361 1175437 1176218 6173739 6415437 39.85 70.9 2
15:09:11 2024-01-23 873408 861037 234169 232739 405278 412228 458225 454978 261102 258769 338289 345897 389972 390534 5458535 5897034 8233425 7956962 1537864 1593682 358687 314370 351474 354117 412336 401219 384847 390106 255951 257897 872515 820935 1829921 1786064 510490 504724 735977 740033 935677 916870 944809 948200 968520 986239 940973 1040591 2613373 2738718 1493332 1286304 821029 805801 986979 983233 1005137 1015089 1022754 1038446 1177165 1172825 6207517 6424816 39.85 70.9 2
15:09:12 2024-01-23 862286 861037 234195 231919 405921 412734 457901 454221 259478 258841 341275 348773 387723 390570 5477569 5895566 8310447 8008533 1557671 1595294 357609 315690 351438 353802 414772 402999 384270 387804 254382 259207 867616 829208 1845384 1780692 511944 508729 737186 737713 934257 912960 938106 940819 966271 982656 936989 1028319 2591134 2733834 1463535 1276077 818762 806921 983367 977625 995483 1010791 1020253 1031626 1169703 1164670 6245193 6434195 39.85 70.9 2
15:09:14 2024-01-23 862895 862252 234156 230839 403426 410695 456695 454257 258328 258552 339643 343859 387652 390882 5492407 5895655 8314374 8021239 1564384 1599628 357358 314478 351222 353911 414009 401073 385937 387587 256301 257323 866145 830368 1831095 1777176 509765 508866 735054 735697 931682 908960 934300 939576 964445 984882 928141 1023057 2591134 2729498 1479638 1271915 816427 805231 980576 973960 993294 1008614 1019841 1029828 1164592 1162199 6259980 6443573 39.85 70.9 2
15:09:15 2024-01-23 865582 864083 233483 230087 404406 411859 457052 453586 258259 258588 338646 343541 387075 393876 5496327 5920255 8311826 8036830 1570162 1598663 355697 312785 351438 351920 411071 396425 385937 387767 255577 257104 871526 832151 1817167 1770073 506805 504553 726269 732346 933668 907593 926841 936907 967552 973715 920331 1022726 2591134 2738446 1502852 1271284 816427 802460 976372 965588 991925 1009327 1015379 1025048 1152084 1156314 6245193 6452952 39.85 70.9 2
15:09:16 2024-01-23 865357 863825 234685 229403 403143 411567 458225 449514 258293 258335 337616 343859 387075 392062 5532656 5905163 8260406 8026052 1547297 1595438 355949 314472 350126 351672 411649 399340 384847 386470 254855 257069 874036 829775 1842781 1780604 509765 503233 726784 733541 929043 898699 926330 937379 961643 973011 918423 1023094 2583685 2718349 1518854 1277353 818762 802460 967852 964184 993330 1007866 1011931 1015281 1152923 1154644 6254612 6457422 39.85 70.9 2
15:09:17 2024-01-23 875280 864700 234057 229377 401451 410330 458728 452062 258190 257398 339533 341316 388060 391916 5543220 5928704 8258262 8008457 1546191 1595438 351677 311872 349249 350629 410807 396425 382512 384833 255577 255028 866716 827426 1823753 1780604 506445 500179 723116 733636 925085 894406 926330 936907 956620 965284 915166 1023131 2587451 2720278 1514784 1281543 815263 795446 968267 964867 995483 1000638 1003997 1015281 1152923 1156314 6240925 6480496 39.85 70.8 2
15:09:18 2024-01-23 871390 867156 233233 229165 402771 411712 454841 448846 260134 255601 337580 342511 387652 387335 5536619 5946602 8253409 8008646 1518924 1595294 355588 311907 349709 351636 410622 398740 382133 381962 254855 254672 874512 820935 1811231 1788955 505778 499437 726784 731826 915667 897245 927500 931599 947426 963921 916966 1021997 2583685 2701839 1489923 1277353 807048 793240 973402 966310 984546 997800 1003809 1019593 1152850 1152037 6264192 6490467 39.85 70.9 2
15:09:19 2024-01-23 862281 865554 233188 228272 399827 408544 454209 450674 258939 256318 336828 342757 386717 386754 5552599 5968684 8349225 8054512 1548346 1595294 351186 309949 347113 347697 410440 396461 381863 382499 252707 255456 877256 824460 1836716 1779735 503720 501705 723701 726615 917172 894406 920955 925002 949444 964363 913689 1004497 2576347 2726506 1483550 1262465 809356 797193 963415 960185 983321 1000798 1001671 1007477 1137089 1146335 6268970 6499846 39.85 70.8 2
15:09:20 2024-01-23 871898 865099 232120 228431 400217 405759 456248 449198 256656 255306 337066 340399 385881 387443 5567383 5951712 8262948 8054555 1545087 1595294 350890 311588 348226 349836 410005 396511 381557 381356 252707 252302 866716 825058 1802263 1779735 502646 494711 719155 725474 915876 883999 919880 927524 947605 959227 909113 1013272 2579754 2689469 1561327 1277895 806846 789836 964822 961876 983358 982719 993909 1009651 1152923 1143093 6282869 6509224 39.85 70.8 2
15:09:21 2024-01-23 870148 863841 232151 226277 400500 409101 457271 448215 260745 255601 333609 339381 387514 387371 5571357 6029392 8353177 8065793 1541167 1599739 351668 307971 347149 349237 408236 394852 378876 381962 252671 252337 880484 818592 1822687 1787802 500434 496755 719628 719384 912855 894553 920911 918362 939156 955651 908893 1003068 2575507 2709136 1510714 1263739 804539 793240 963452 954058 974980 989747 1001137 1007477 1137089 1133951 6339157 6509224 39.85 70.9 2
15:09:22 2024-01-23 866537 865131 231917 225938 400495 405759 456284 446849 260598 255531 335715 339618 385574 389671 5580735 6002003 8310447 8094206 1565171 1595438 349514 307075 349525 347132 407982 395094 378767 383201 250965 252233 865555 828019 1818902 1772118 498378 495711 714239 721541 915543 888181 911632 917016 941926 957867 898600 1001071 2560832 2692619 1502574 1267667 807048 788414 955550 952704 980567 991146 988925 998189 1134484 1138144 6301289 6499286 39.85 70.9 2
15:09:24 2024-01-23 879640 865747 230675 226128 397052 408163 454518 446227 260745 253965 333501 338602 385881 387335 5577695 6003440 8251129 8054285 1522592 1595075 346991 310049 346459 346195 405044 396511 378876 378898 251072 251916 868541 817424 1810388 1790768 500506 493765 717590 719495 906630 885481 911694 917058 934877 946601 901930 1000795 2568156 2701839 1529274 1268570 797670 784046 957959 952027 966471 982092 991785 1001076 1134484 1127410 6307015 6517945 39.85 70.8 2
15:09:25 2024-01-23 865241 866387 229919 225080 396907 403859 450872 449224 256051 253753 333465 340099 383235 387299 5599493 6024446 8418405 8115160 1548108 1595401 350037 308520 345517 345296 408849 394512 376282 381507 249522 250761 868541 829182 1815260 1775550 495413 493635 709438 713924 910655 885481 902395 909172 938232 946601 886581 991013 2557815 2701839 1425245 1262839 802459 784083 947743 945859 974943 984873 982433 993848 1127921 1130711 6296571 6517945 39.85 70.8 2
15:09:26 2024-01-23 877146 865770 228819 224854 396313 405723 450483 444231 256769 253295 332707 339885 384404 385193 5612714 6025050 8301689 8066070 1518855 1593028 345569 312135 342532 343537 404617 395669 377630 377652 249710 250691 868541 815676 1846347 1788419 498378 491126 712466 715206 901461 880327 906146 910536 930357 945740 894743 993881 2567878 2698008 1552845 1264641 797670 784020 952838 944483 963442 973669 986001 993750 1127123 1121558 6329964 6516212 39.85 70.8 2
15:09:27 2024-01-23 872088 867124 229640 224555 395611 403859 450498 448088 255054 252977 331234 338967 382859 389740 5622147 6037900 8417246 8112963 1557634 1595401 347692 306748 342496 343431 405903 392958 374244 378790 248681 251261 865555 825637 1814100 1775550 494753 491126 706391 711789 907659 880492 894180 904954 932784 945740 885559 983061 2553991 2703137 1429315 1261939 797670 784020 942922 942788 970594 980670 976008 987345 1123668 1130913 6328396 6550858 39.85 70.8 2
15:09:28 2024-01-23 879649 867161 227721 225696 394531 403265 452264 445997 255587 252131 331413 338123 383540 385193 5625965 6046650 8290711 8094206 1531127 1593028 343222 306748 342388 342916 400933 392139 376533 376519 247949 251261 864062 815578 1817744 1792535 495413 486805 710445 712295 897384 876261 902395 906510 923643 937588 889499 985936 2558750 2692619 1548605 1262839 790878 779215 950287 942218 960958 975647 983058 988402 1119180 1116048 6396170 6555442 39.85 70.8 2
15:09:29 2024-01-23 869696 866433 228273 225542 394392 402717 450836 445246 254022 252341 330411 338123 381216 387679 5632987 6046537 8421266 8131721 1545653 1595365 345569 304882 341870 341375 404617 392066 372007 376183 247149 250908 862569 824460 1800014 1775909 491945 486805 703220 707651 900823 876335 893096 900012 927722 937588 880331 981108 2555098 2698688 1429315 1261563 795649 779215 939674 939569 964813 973002 968856 981353 1119217 1121485 6296083 6536676 39.85 70.8 2
15:09:30 2024-01-23 876409 866392 226247 223434 392141 402717 447168 441624 254447 255497 329448 336833 383228 381486 5642359 6046612 8309361 8094206 1524561 1590766 342938 304846 339736 342906 403749 391789 374099 374230 247530 249816 865555 818592 1831012 1783853 492996 486217 703324 707991 894438 874466 898087 899817 917057 934915 885103 981424 2546605 2681496 1533763 1257452 789569 774967 943591 933548 952828 970753 975165 982334 1109352 1109229 6396170 6556118 39.85 70.8 2
15:09:31 2024-01-23 869607 865743 226985 223965 392145 399171 448216 445888 252856 255437 334890 336056 378945 386507 5661103 6063975 8437141 8131721 1547243 1593028 343497 303691 340286 342665 402734 387375 373043 375355 248563 249603 872520 828019 1791251 1771331 489010 487252 699165 705049 894434 871982 888922 894424 920960 934033 876340 973751 2536950 2668978 1535883 1257452 790135 772606 935674 934875 957950 966641 963042 975216 1115252 1118039 6283304 6556118 39.85 70.8 2
15:09:32 2024-01-23 875280 866392 225578 227340 390939 401579 446488 442237 254022 251763 328843 335081 378945 378465 5665144 6077012 8309361 8112686 1528394 1594725 342686 303384 341446 341798 402322 389567 373006 374879 248211 248693 874036 815578 1804822 1788442 490549 483473 701225 705049 888138 869507 894447 891780 911881 928574 879671 974441 2546382 2674179 1537208 1253487 782693 774800 939545 926184 949818 964584 969583 975910 1100491 1106525 6348565 6565534 39.85 70.9 2
15:09:34 2024-01-23 867189 868951 225915 223023 391524 399771 446913 439288 252434 255497 329541 336301 378609 382368 5679847 6098734 8382207 8158094 1560648 1595075 340690 303721 339223 339523 400933 387031 373043 373447 247509 249009 872002 825649 1799973 1776378 490549 482790 695252 704005 884209 862065 887656 894388 913090 919596 873710 973789 2537224 2655739 1487739 1261939 783808 765851 937005 934211 948743 955642 963042 977577 1109622 1106525 6336632 6570186 39.85 70.9 2
15:09:35 2024-01-23 870928 865738 225386 222082 389773 400336 446500 441877 252082 255497 328573 334039 378609 378465 5682767 6131542 8412857 8141099 1536356 1593028 342419 301086 339295 338855 400336 387448 369862 371663 246192 248835 870908 818592 1804946 1775550 487856 485529 698743 701055 887507 865812 884568 888018 910556 927560 869585 966604 2524099 2683399 1447629 1249919 787167 770382 927073 925455 954183 961157 955309 967306 1102088 1106525 6348263 6574876 39.85 70.8 2
15:09:36 2024-01-23 881171 868951 224494 222550 390857 400090 448654 441808 251838 250805 329321 331897 378804 383222 5707039 6097373 8365053 8141099 1542881 1594160 340354 299298 339311 339809 396925 385021 372516 373065 246112 246783 869489 814994 1802575 1784796 487699 480639 698248 702549 879470 860261 886392 889770 902801 921069 869894 963794 2539029 2660886 1524487 1252593 778357 768130 933682 922342 940598 955714 960986 966581 1091323 1098938 6358548 6588455 39.85 70.8 2
15:09:37 2024-01-23 872161 869876 225202 221905 391922 396250 444986 440474 251908 249750 327732 334785 376060 380643 5702659 6094173 8359135 8158865 1545049 1590766 338542 301578 338591 337207 400336 387023 369862 369884 245765 246713 863428 823877 1791111 1770741 485520 477792 691515 699032 883074 857821 879887 888027 906514 917137 867120 963109 2527931 2639022 1453734 1255664 777802 762330 931696 925455 939536 946664 957460 966196 1100577 1097535 6345300 6593686 39.85 70.8 2
15:09:38 2024-01-23 867732 865166 228573 221856 391410 396936 441570 438768 250474 249999 326540 334039 377909 377789 5702663 6170884 8425288 8159857 1535668 1590766 339601 300654 339551 336204 399207 385599 369269 371977 243693 246713 855037 818592 1832610 1770516 484737 482072 692006 694372 882563 860261 877705 880538 905395 921069 861562 955244 2522544 2672282 1411000 1246365 783375 765396 923045 922195 946231 954002 949078 960701 1100725 1100422 6302115 6598541 39.85 70.8 2
15:09:39 2024-01-23 876178 866428 224430 221705 388002 395872 442255 436611 250892 248771 327269 331007 377981 378459 5695578 6138799 8364522 8150201 1527531 1590766 336777 298774 337048 336475 396853 385021 369529 369812 243693 245232 867974 811503 1830815 1787061 484737 476304 692006 695777 876363 856605 878600 880382 900008 910655 868249 958292 2523318 2657818 1459839 1238310 772837 764385 925062 915719 939536 954822 953155 958044 1088384 1092961 6405046 6603012 39.85 70.8 2
15:09:40 2024-01-23 876446 866469 224569 220427 386131 394338 441642 438690 249709 249156 327537 328993 377449 381217 5721416 6110981 8393290 8159377 1541779 1589637 337759 302585 333483 336239 396889 384762 368159 369848 243693 243657 867616 818224 1794445 1775550 482673 476304 692006 699474 873946 850904 880825 882807 894798 909234 866478 959089 2526232 2661180 1443559 1250364 772214 761214 924442 913122 933019 952092 951660 955248 1081922 1088242 6377359 6593410 39.85 70.8 2
15:09:41 2024-01-23 869677 867691 223429 220440 387930 391985 441859 436925 249778 247586 324559 332002 375788 378357 5711850 6143501 8389003 8200897 1561041 1590766 338269 297482 336536 334150 395629 385344 368750 369812 242855 244951 868925 820268 1811282 1764566 482673 477417 686676 695777 878855 848601 868120 881511 899859 907926 854074 958592 2518966 2643054 1411000 1258348 773931 755593 918460 915645 934336 943028 946110 959446 1088127 1085167 6348338 6607674 39.85 70.8 2
15:09:42 2024-01-23 868878 865136 223938 219263 387930 393123 440606 438070 248739 248178 323538 331007 376353 377350 5721140 6185161 8467321 8154037 1516009 1592545 338530 297554 335548 334583 393123 384072 365260 369632 242585 243312 856597 811503 1796714 1770244 477114 478404 689556 689802 871370 851014 870664 876354 892386 911309 862703 944627 2513272 2653957 1433385 1238828 773390 756176 911924 910499 939536 945731 938876 951525 1088164 1087469 6339194 6621769 39.85 70.8 2
15:09:43 2024-01-23 876372 865099 223274 219908 386389 394691 437656 439312 248878 246753 324559 331161 375453 379646 5730795 6156287 8385907 8159452 1518319 1590502 336763 297662 332365 333613 393195 384182 364200 366202 243305 243587 866458 814715 1806914 1776378 476329 474357 686110 686459 867143 851014 871246 870762 886783 910665 857218 943613 2509347 2648215 1502276 1231268 768436 756361 911703 907775 934336 945731 940919 948745 1084187 1089783 6339383 6592941 39.85 70.9 2
15:09:45 2024-01-23 875713 866392 222569 219000 384418 394691 439604 433124 248912 246823 324223 331161 375752 376172 5749291 6170873 8392766 8178614 1541620 1589563 334613 296537 333375 332646 393465 383023 366430 366417 241939 242839 873541 810344 1794697 1784907 479938 472654 684098 687739 867143 846161 869598 873104 889071 901497 852791 944959 2507563 2637299 1411090 1233903 764068 757028 913256 905150 927723 942992 942262 944926 1077634 1078834 6412421 6621769 39.85 70.8 2
15:09:46 2024-01-23 879649 866433 222733 217863 381516 393018 440508 437558 250026 246541 324235 328827 374520 380308 5744542 6138249 8426598 8206412 1535411 1586182 333608 296825 330321 332646 392056 378434 363945 365317 241939 240646 850766 815578 1804630 1772118 477077 472981 684727 688788 861518 839381 866852 873104 879113 897714 852188 944590 2513272 2646519 1433385 1241814 764068 754218 915203 903902 922430 937615 940250 946312 1072988 1076015 6417137 6622056 39.85 70.9 2
15:09:47 2024-01-23 878401 869622 222052 218180 383401 391137 442433 433025 249325 246232 324078 328207 373506 379266 5758931 6151364 8409934 8197372 1540929 1586021 333689 296372 331359 332954 392056 378470 364467 362841 240716 242128 864309 819763 1808689 1766304 477790 468850 677927 687739 866528 838191 860756 871214 887075 894687 846128 946345 2501834 2613491 1425245 1244556 761784 747141 913219 908222 919128 928601 938171 945976 1072802 1072575 6435438 6631416 39.85 70.8 2
15:09:48 2024-01-23 867816 868878 221776 216785 382659 391319 441716 432686 251642 246337 321508 330000 373470 377166 5758931 6193483 8510766 8209081 1529732 1586021 332642 293832 332152 331982 392643 378470 362926 364222 240236 241386 868925 820349 1787405 1761296 474749 468850 676662 681610 867143 843058 857805 862046 884241 900781 839460 935607 2491132 2618859 1427280 1237066 764068 746956 905052 908905 927479 932812 930958 948980 1079053 1074477 6384862 6631228 39.85 70.8 2
15:09:49 2024-01-23 865886 868915 221156 217549 386668 390970 438052 433007 249027 245271 320571 330232 372388 373903 5757108 6235539 8477218 8159857 1528606 1586182 334424 293151 330089 333423 391246 378434 363439 367041 239121 242639 870464 808609 1795876 1768815 474475 471575 678407 682131 863425 841768 858141 860753 883871 899018 841249 933996 2498746 2641176 1436649 1236545 764510 747007 905052 904917 922430 931558 927565 942200 1079090 1072992 6403229 6626340 39.85 70.8 2
15:09:50 2024-01-23 871502 866392 220431 215742 381783 392463 438416 433039 251607 246788 320499 328242 373470 373903 5744731 6203706 8497880 8169236 1508191 1583768 333924 294738 328293 332918 391246 378398 360848 364187 240441 241957 858090 809187 1789296 1768815 470718 468814 678888 680125 861334 839658 860028 862728 881671 898795 843969 933594 2499643 2646519 1404358 1231268 763964 751472 899915 899892 926132 928601 927508 937616 1072988 1072917 6412421 6640527 39.85 70.8 2
15:09:51 2024-01-23 880187 866355 220088 216444 381759 387876 438052 433007 247931 244447 321247 326232 371796 375301 5777689 6194433 8365015 8180065 1531821 1583768 331942 293634 328329 329622 390142 378398 362926 363425 239086 241787 865848 806676 1828574 1781443 475087 468545 676922 680613 856596 836783 858304 861502 876210 892459 843336 932907 2492535 2626215 1403111 1227767 755832 745787 905052 893083 917146 928601 929583 932874 1065849 1069958 6405046 6640527 39.85 70.8 2
15:09:52 2024-01-23 878938 868951 220044 215143 379096 390106 438052 430325 247237 244977 320239 325250 372092 376742 5787067 6170494 8413007 8216129 1551730 1586021 329653 293456 331174 329124 392244 379159 360776 360763 238753 242262 870908 818505 1788811 1766304 470718 466229 672611 681098 857227 831931 853796 859499 876247 883578 839460 932944 2492261 2605939 1493969 1234783 752923 737653 903727 894424 911805 924898 928465 936947 1056184 1060705 6414735 6631148 39.85 70.8 2
15:09:53 2024-01-23 866917 868305 218991 215070 382855 387114 436539 428672 247237 244071 319880 327712 370096 373903 5787067 6230678 8508123 8244066 1533909 1585475 331762 292188 330310 329230 391246 378085 359183 362912 237609 241438 863653 818592 1796903 1761296 470789 467809 669720 675310 859672 834561 849090 855373 879378 888584 832328 924716 2481470 2609639 1390394 1231268 757449 737921 894816 898644 916870 921030 918293 935299 1066913 1059866 6412421 6654535 39.85 70.8 2
15:09:55 2024-01-23 865218 865136 219026 215031 382605 385411 432881 430289 246892 243696 320889 328012 368957 371614 5777751 6280091 8496985 8215785 1531122 1584310 331260 291724 328329 327883 387840 376659 360160 360871 236143 241617 849591 811503 1799862 1761296 470051 465930 671658 674831 856706 833934 849090 852842 876210 890569 830240 922924 2483236 2615202 1415070 1228641 755608 740668 895727 894683 915844 919587 918293 932874 1064038 1062319 6414735 6659007 39.85 70.8 2
15:09:56 2024-01-23 874382 866428 219833 213702 379060 387804 432953 429612 246132 247013 321124 325004 372915 372629 5802769 6229795 8503853 8194553 1507967 1584894 331906 291891 327713 329408 387804 378085 359472 363718 237573 239484 861912 806879 1794920 1766304 467247 465666 673088 675310 851754 831931 849090 852878 873256 883578 832601 922924 2485454 2637299 1402860 1229516 755832 742879 892355 890627 915844 919551 921174 927431 1068427 1060816 6424387 6668663 39.85 70.8 2
15:09:57 2024-01-23 880905 867120 218755 216850 378203 386425 432701 431200 246300 243147 321234 324096 369661 372139 5806249 6231106 8400975 8216129 1528432 1586021 327914 290555 328445 327618 386677 375758 360582 359712 236639 239484 863653 804369 1811588 1778075 469447 463891 671182 673395 848703 827810 849090 851635 868213 882732 833970 920844 2476182 2609639 1415070 1221943 748637 740144 894890 885463 912659 919623 919588 923586 1054652 1060816 6412743 6650092 39.85 70.8 2
15:09:58 2024-01-23 877785 869618 218171 213740 378871 386569 432980 428954 246610 242947 320399 324237 369836 369380 5805825 6175889 8457975 8225508 1533475 1584894 325941 290555 326947 325875 387948 375947 358103 358629 236143 239449 854278 817731 1791754 1761296 467909 461323 665762 673123 848703 824189 846639 852878 866337 874600 830240 922924 2481470 2593016 1403111 1230392 746506 735309 897495 891701 904473 919725 922776 928206 1048378 1051140 6433344 6645475 39.85 70.8 2
15:09:59 2024-01-23 868353 866428 217812 217934 379024 383916 432750 427743 245753 242913 318969 325023 367821 371614 5805825 6246667 8532738 8234887 1526922 1581520 328410 291767 326947 325910 387876 375644 355918 360291 235414 238708 860528 816258 1774277 1757058 466113 462546 664346 668456 851153 827810 839765 847417 871402 882217 823355 915472 2476424 2604089 1406930 1227610 750776 732489 889340 892414 909141 911944 913708 926077 1057719 1053349 6421744 6668663 39.85 70.8 2
15:10:00 2024-01-23 867811 865140 217597 217800 378952 384797 430271 428954 244963 242167 318221 324307 367599 368788 5805548 6222825 8505195 8206412 1500314 1581520 327914 294224 323652 325910 384905 375644 354317 359712 235743 237567 850625 805521 1784273 1766304 464128 462293 667826 669440 845100 826794 846341 848397 867138 874095 828144 913863 2478721 2624509 1404895 1221073 750776 737397 886401 884170 909067 917164 907617 922157 1055813 1053164 6433573 6668663 39.85 70.8 2
15:10:01 2024-01-23 875750 865122 216283 217863 375511 383072 428955 428954 245340 240754 318969 322257 366760 369083 5815203 6251160 8429939 8216129 1533475 1581520 325906 294188 324541 324929 382570 375040 357564 357550 236674 237970 860528 805818 1806263 1778908 468110 460885 666235 670542 844266 824447 844568 846588 861550 874528 825361 915359 2473937 2605939 1411000 1216920 744384 735835 889377 880345 902548 917812 913578 916817 1050759 1051398 6414735 6677765 39.85 70.8 2
15:10:02 2024-01-23 878985 866423 216980 217424 374355 383072 432881 427743 244963 243607 318221 320326 367891 371614 5829800 6230241 8458568 8263135 1556729 1584894 325906 294142 326160 326681 385231 373652 357134 356333 236493 237900 858211 815578 1773772 1762059 466815 457682 660552 667947 845468 820942 839765 847417 862234 874293 822770 915321 2473937 2581980 1404895 1230392 742456 727255 890981 885463 894770 909370 916969 920194 1040807 1036711 6443198 6668663 39.85 70.8 2
15:10:03 2024-01-23 866304 866433 216922 213523 376380 384433 432854 426501 243800 242167 315654 322291 367955 369380 5824306 6272708 8514520 8277361 1523125 1581241 325502 288649 325772 324807 385339 373871 353750 356440 234679 237200 857403 813828 1777545 1756785 462811 461618 659507 664175 846298 820942 833627 841787 864681 874253 817476 910256 2457637 2589362 1398790 1221943 745444 727668 881800 885463 903718 901632 905033 920886 1050759 1042141 6424154 6669557 39.85 70.8 2
15:10:04 2024-01-23 866500 865127 215578 213664 376636 384433 427680 427743 243800 245786 315509 322291 367955 369239 5824582 6256928 8525702 8229971 1503209 1577035 327673 289356 321943 323882 381998 371619 353861 356298 236007 236067 865848 805241 1777761 1761296 460068 458567 663404 663903 838293 819778 837973 838805 856579 870375 819782 900629 2463405 2615146 1392685 1215212 745444 729460 879493 876243 901429 911300 899748 911587 1050013 1045179 6429199 6677765 39.85 70.8 2
15:10:06 2024-01-23 874466 863878 216553 213823 373759 383076 428936 424029 244005 241443 315365 323059 367410 367899 5829661 6260133 8437216 8223958 1527636 1576925 323616 287954 322396 324422 382156 372743 354281 354268 234679 236397 839614 802071 1795054 1771331 463798 458243 660552 664175 837105 817383 838533 839128 855488 870483 820364 906904 2464638 2591199 1400825 1210174 738758 729204 883170 874343 891831 910531 903336 909200 1042395 1044085 6423911 6668797 39.85 70.8 2
15:10:07 2024-01-23 881444 869585 216823 213239 375841 384360 432596 426436 243252 242168 318708 322152 368589 371306 5832902 6233855 8482710 8252540 1528432 1576350 324453 288982 322396 323965 383143 369384 355364 353171 234679 236067 852716 813828 1782567 1760981 461498 456125 659150 666064 836475 811722 836075 841787 854276 865761 819164 908645 2466909 2581980 1455769 1223003 737181 727668 883051 878111 893502 901294 905033 912563 1028464 1039551 6469826 6688576 39.85 70.8 2
15:10:08 2024-01-23 870293 869010 216209 213046 374319 378501 431066 422621 243765 241890 315509 321703 365678 367902 5852718 6275632 8576230 8261939 1529102 1580360 324365 287634 322133 323965 384177 368756 353861 354801 234679 234976 854278 815578 1780357 1746571 458778 458389 656750 664175 838293 811722 830440 839400 857310 865406 811763 904968 2464638 2594797 1406745 1231268 741397 725607 880118 879444 893769 903257 904661 912699 1039148 1029960 6522768 6683674 39.85 70.8 2
15:10:09 2024-01-23 867783 866323 214876 212491 372078 378754 430761 426283 241900 241765 314993 321771 364618 368752 5833961 6330369 8510766 8216129 1524069 1581483 324854 285842 324379 323965 381886 369384 354361 355334 233783 234777 855841 802071 1774221 1760807 459466 458065 658684 660272 833444 814030 830440 833289 853030 865406 811763 898294 2457666 2598412 1390650 1216920 739285 725126 875828 876058 895941 901697 898265 911550 1041545 1035404 6438172 6678189 39.85 70.8 2
15:10:10 2024-01-23 874030 865483 214876 211821 373229 381886 428936 426428 240939 241765 314993 320123 365750 368679 5842294 6272708 8426598 8223958 1508747 1576749 323014 286965 319441 322720 381886 369420 351835 354617 234313 234217 854278 804581 1782852 1766304 459740 453445 655126 658687 830263 811472 833811 832356 848551 868828 816389 896306 2454162 2594846 1389147 1203292 737181 726122 873857 871306 891530 903898 895671 905047 1038951 1035404 6377359 6669553 39.85 70.8 2
15:10:11 2024-01-23 876340 865090 215303 211891 372965 378862 427384 423551 242237 240268 313558 320833 364618 366155 5843340 6276421 8461329 8227866 1526810 1576749 324453 286043 319925 323474 378898 369809 353861 354885 233254 233496 851153 804369 1783333 1767824 460725 455326 658391 661098 827962 808798 831512 834910 846184 856465 811528 900160 2461177 2581980 1308810 1208261 732018 725460 876340 867023 885278 902580 898265 899613 1031600 1035933 6435596 6668663 39.85 70.8 2
15:10:12 2024-01-23 876372 865738 215459 211194 369456 378754 429847 421290 241124 240846 313558 317136 364618 369239 5843340 6266280 8473358 8265567 1551730 1576962 322453 285205 320410 322635 383128 371236 351618 351605 232711 234638 851863 811503 1782671 1760284 458683 453389 651384 657830 830263 808798 829221 833842 846000 856465 811146 896686 2455340 2563540 1391608 1217565 731496 719725 875097 871343 885578 892582 898265 904935 1025658 1027162 6461641 6669018 39.85 70.8 2
15:10:13 2024-01-23 867152 866382 214491 211333 374012 378149 427689 420698 242272 240641 312606 321319 363525 368156 5852718 6293159 8588810 8253429 1527721 1581241 324309 285422 322585 320851 382083 369059 351123 354848 232527 233496 838153 813828 1765426 1746571 456151 455102 652807 660094 832661 805842 822539 830897 849943 856429 806007 898877 2455891 2580076 1404668 1225431 737181 719481 872097 871343 885550 894678 895731 904935 1032332 1025700 6480771 6696799 39.85 70.8 2
15:10:14 2024-01-23 865256 863832 214397 210534 373757 377545 423939 424623 240922 240641 312571 321319 362945 365893 5845061 6328499 8540677 8234912 1506042 1576062 324453 284299 320768 321969 378826 366801 351267 354885 232129 234487 845846 801497 1794318 1759556 454061 454443 654661 656351 827911 808239 824954 829003 846294 856501 804634 890480 2446041 2591199 1380475 1209169 736132 721327 866505 865757 890000 897035 888913 898900 1034777 1030471 6461641 6696799 39.85 70.8 2
15:10:16 2024-01-23 876312 865927 214061 211194 369975 377545 423795 421326 241124 238783 312606 318897 365848 364531 5876823 6291894 8501414 8256042 1527834 1576712 322000 283864 318878 320733 378862 367826 350773 351857 231804 231831 849132 806676 1786602 1760807 456913 452103 653270 656399 821080 802502 826790 830180 838916 853595 806989 895605 2453593 2581980 1408822 1213635 730975 719725 873238 861973 880109 893421 895671 897526 1023844 1018287 6489938 6688681 39.85 70.8 2
15:10:17 2024-01-23 872167 865136 214112 210908 369646 377959 427507 422222 240986 238642 312499 318238 361212 367936 5878973 6316451 8513988 8280849 1546756 1576749 322453 282963 320761 318538 378790 368087 351835 351821 230652 232096 843341 808032 1773701 1752786 457126 453389 646683 657752 827911 800228 819908 832268 846294 847523 800196 895741 2448365 2554320 1400515 1217602 727856 715105 873238 867023 876330 889932 895033 899613 1019461 1021318 6478877 6697443 39.85 70.8 2
15:10:18 2024-01-23 865874 867156 214259 209039 369866 378227 427278 420730 239651 240100 311114 319202 362367 365820 5867391 6285146 8535998 8239109 1518999 1576062 321025 283436 320761 317097 378862 365992 348345 351821 231012 232743 846466 806879 1779447 1752866 453379 450044 645906 651105 827911 802356 816342 822931 846294 856046 797895 888762 2436742 2572760 1402592 1217109 732018 713243 864663 867023 883156 886888 887128 903313 1028216 1022324 6460793 6696799 39.85 70.7 2
15:10:19 2024-01-23 866843 866436 214393 209183 372140 378496 423497 420035 241935 239153 309736 319415 361353 363391 5871476 6276310 8517321 8246650 1504433 1576749 320019 283440 318842 318538 378422 368087 347541 349702 231407 233335 849591 802071 1772216 1759556 452278 449656 650462 649190 820461 805272 820789 820960 835884 856429 804291 883648 2439092 2586934 1378440 1207676 732526 719444 862825 861968 885131 893262 884596 894326 1027112 1024249 6428978 6697443 39.85 70.8 2
15:10:20 2024-01-23 873816 864700 212871 210148 368826 375283 421308 418821 239651 238010 311149 317454 361318 363427 5870508 6305391 8510766 8265537 1524069 1576749 319759 283197 317311 318057 378826 366230 348626 350230 231804 233007 849591 808836 1791294 1757058 453564 449656 647671 654491 818717 797289 822871 827990 835657 847995 804788 892660 2450453 2581815 1402592 1210174 725786 718461 867156 857803 877029 893712 887837 892280 1015748 1023012 6489938 6698168 39.85 70.7 2
15:10:21 2024-01-23 873816 866314 213060 208526 366573 374123 423939 419838 241635 238045 311149 315508 360742 365893 5871476 6307816 8479691 8263023 1543450 1575628 320504 281242 319329 316840 376555 366489 349679 351555 228901 233171 840216 806098 1777075 1752219 455790 450822 645337 652380 823378 797802 816194 825051 838214 848105 797821 887100 2439092 2553504 1375958 1210892 722640 711191 867095 861465 875088 891357 886383 892957 1013186 1016853 6471249 6688462 39.85 70.7 2
15:10:22 2024-01-23 867054 866382 212169 208496 369642 375291 423637 418653 239651 237607 311919 318450 360203 364201 5871476 6294111 8581720 8239147 1520369 1575628 320019 281211 315564 316840 377688 366897 348719 350472 229688 232807 843341 811316 1842409 1747237 452205 449927 645869 652527 822280 793282 811533 825564 836475 844553 795492 888884 2439092 2545100 1402592 1212617 722640 710261 867156 860680 871264 882839 888913 894298 1012468 1015107 6466449 6687420 39.85 70.7 2
15:10:23 2024-01-23 863900 865095 213024 208350 367912 375823 423867 419245 238153 238783 311293 316496 359665 364787 5874777 6314368 8523393 8243502 1523685 1576387 318686 281101 318958 317471 375247 367419 348226 348960 228831 232679 843341 806879 1769348 1752786 451752 448275 641762 647572 819941 797802 811789 820960 836475 845747 793360 888214 2439092 2559905 1410786 1217349 724706 710261 864663 861465 870648 882099 886383 894261 1014993 1015107 6537182 6698054 39.85 70.7 2
15:10:24 2024-01-23 867193 865127 212665 207846 367718 375823 423903 419838 238153 238080 311734 316496 360168 365893 5886032 6345923 8541150 8253506 1521606 1575628 318534 282920 317385 314678 375968 366862 345419 348577 228866 232679 837091 806098 1776077 1751541 450997 446447 642216 647112 818717 795487 813526 819524 835914 847542 793360 882392 2439092 2559905 1412906 1220709 726820 709845 860376 857803 872573 882099 880540 890341 1014993 1009272 6517879 6706178 39.85 70.7 2
15:10:25 2024-01-23 862008 864700 211693 207811 367093 373966 419982 419286 237954 237274 311293 316939 358556 360474 5892631 6363314 8538560 8253697 1511081 1571572 320019 282085 315203 315884 373110 364864 345177 349420 228475 231828 844903 798640 1766828 1752076 448938 447422 645448 647112 820461 797124 809406 812602 834080 846186 788690 879812 2425717 2554320 1404425 1216239 726303 709254 857937 857803 872573 882099 879561 889002 1013521 1006317 6490226 6706178 39.85 70.7 2
15:10:27 2024-01-23 862890 864087 211689 207671 367682 373976 422130 419323 240437 237702 310259 317313 360765 360258 5895688 6339775 8538635 8244265 1496690 1571158 317092 280030 314424 315188 373670 363689 345528 348613 228121 231340 841230 797501 1774326 1752076 448974 447958 644076 645735 818446 795561 807033 813471 834731 847384 787501 876992 2420547 2557298 1417147 1213748 724706 706244 856683 857803 870648 874519 877057 888371 1014625 1007812 6471415 6716922 39.85 70.7 2
15:10:28 2024-01-23 863405 865927 211548 207677 366435 372920 420973 419099 239764 236542 310817 316205 358020 360366 5899612 6352065 8538598 8246650 1493718 1572274 316171 280017 315163 315153 372551 362590 344796 347599 228121 230460 842769 797501 1805214 1752076 445338 444290 643805 645735 815171 794973 807033 811740 834460 845747 785794 874424 2420547 2546237 1390131 1209169 723672 705172 855198 857803 870684 873831 876433 888590 1015458 1007920 6452209 6717406 39.85 70.7 2
15:10:29 2024-01-23 862890 863480 211018 206559 366613 373411 420712 417400 242387 236307 309429 316215 359824 359787 5890233 6333520 8514296 8244265 1495815 1567779 318097 279995 314715 314169 371994 362298 344796 346518 228121 230263 841230 798608 1762775 1752076 448127 446693 643164 644820 815171 793282 804529 811740 834103 843326 784092 876330 2427443 2554320 1383901 1216079 723672 708556 858425 856459 869576 877961 877620 886135 1010813 1004360 6532120 6715556 39.85 70.7 2
15:10:30 2024-01-23 862785 864704 211219 206961 365442 372013 419820 418385 242352 236507 309866 315032 358992 360402 5891588 6366679 8560774 8244265 1496700 1572274 317128 284021 314715 314678 371959 362590 345772 347528 227026 230657 841778 796227 1763335 1752076 448241 446377 641762 643869 815171 793010 802350 809441 832886 843362 783845 877629 2429530 2555966 1412906 1217814 723672 706024 855984 853418 867110 874519 875772 887029 1011133 1004543 6526909 6715556 39.85 70.7 2
15:10:31 2024-01-23 861664 864700 210813 206524 364894 369884 419820 417436 241978 236142 309647 315543 358981 359787 5891475 6352065 8551822 8234887 1496653 1567779 315183 279109 312517 313258 371402 360479 342821 346482 227414 229262 841230 798640 1806148 1752076 446217 441917 641308 645174 814058 793031 804604 808074 829727 838135 783598 875124 2422855 2552508 1398064 1210892 722640 704174 853553 851255 867110 872754 874489 883025 1008813 1003086 6490204 6706178 39.85 70.7 2
15:10:32 2024-01-23 861669 863821 210155 206337 365429 371714 419820 415016 241978 235777 309124 314592 358488 358199 5891588 6329020 8523845 8244265 1497992 1566593 314199 283912 311604 314977 373629 360443 342821 344403 227026 228945 862972 798522 1810556 1752786 445583 442846 640314 641966 809376 790776 804180 806982 827457 838509 783785 870068 2410773 2544424 1415027 1208309 720068 700021 851130 852165 866495 871777 870655 886285 1007312 1000182 6462009 6705982 39.85 70.8 2
15:10:33 2024-01-23 862895 863213 210146 206168 364885 372575 418635 414908 241717 235085 306568 313646 358992 360019 5899612 6314975 8486544 8253883 1500135 1567476 315717 279599 314715 314725 373593 360370 342785 346223 228875 228695 843341 797189 1766795 1747812 444397 441845 638591 642880 811174 790437 802188 805861 828897 838437 781255 868626 2410773 2546349 1381824 1211754 720305 701543 850526 848583 864041 872474 869382 881069 1005405 997325 6509037 6710767 39.85 70.7 2
15:10:34 2024-01-23 860446 862248 209649 205839 362956 369740 417976 414980 238424 235050 306676 313611 356908 358127 5890233 6342793 8542496 8253506 1491587 1569707 317684 279635 312934 314869 372539 361670 342821 344921 225938 228910 856624 794909 1773076 1747812 445583 441376 637580 638167 811823 788759 800182 808867 825563 836657 783785 870553 2420547 2545100 1389583 1213320 715978 701041 852946 848583 860367 870510 871968 881069 1003979 999476 6536976 6710767 39.85 70.8 2
15:10:35 2024-01-23 860446 863222 209641 205238 362921 369480 418008 414944 238257 235050 306676 313323 357948 358739 5900566 6373420 8556665 8256042 1493718 1566363 315536 279527 310624 314534 372013 359285 341257 347228 227584 229032 838653 796909 1770118 1747812 445699 441845 636686 638167 811823 788722 800751 807113 825563 835798 783301 870553 2416664 2541491 1361057 1210892 714452 700544 852946 850723 857890 865578 871968 879817 999645 998734 6546659 6707630 39.85 70.7 2
15:10:36 2024-01-23 862175 862257 209641 205203 361111 368664 419820 414980 237390 235050 306158 314168 357698 364249 5915523 6395651 8523845 8263023 1513079 1566630 315183 277638 312297 314092 369920 359827 342821 343299 225666 230431 835992 799781 1774988 1747812 444950 442883 634882 636515 810097 786419 801321 807019 824395 829532 779522 870553 2416701 2535880 1395944 1203292 712244 699055 852340 848583 857282 865505 871931 881069 996004 991643 6536610 6706178 39.85 70.7 2
15:10:38 2024-01-23 864009 864557 209901 206956 364246 369524 420378 414763 237242 234945 306460 314168 356730 360330 5895650 6394208 8523570 8263135 1508893 1567476 313254 277638 312333 313102 369884 359285 342821 344638 226942 228446 838653 802071 1766844 1742856 444003 438482 631259 636515 804876 782950 800182 809441 823192 828737 775012 869280 2414706 2513539 1406546 1203404 713343 697076 851130 846142 855460 865578 871274 876959 993363 996823 6498368 6716133 39.85 70.7 2
15:10:39 2024-01-23 862857 864700 208851 206085 364644 369776 418863 411133 237024 235050 307667 314132 357661 358163 5895500 6342534 8538935 8239147 1513583 1567815 315008 277638 311569 311898 369920 358996 342338 342843 225666 227738 833966 804581 1756933 1738566 443058 437665 629439 636515 804840 781287 796627 807113 820793 826982 774625 870180 2411275 2517440 1402592 1194931 708700 697076 848717 843040 855460 870013 868263 877596 991809 996750 6496800 6705982 39.85 70.8 2
15:10:40 2024-01-23 862895 863817 208122 203931 364130 368333 417382 409944 237582 234326 305347 311694 356324 358127 5895688 6332966 8533171 8263023 1510345 1565250 314123 277248 310118 310264 369920 358744 340788 342843 225666 227738 830841 806879 1760996 1731778 441872 438768 631259 638104 804840 777277 797230 804802 817103 828220 778383 867667 2410773 2557636 1379747 1198244 711980 701041 849100 839527 855975 865478 867545 871899 995478 996823 6490179 6711155 39.85 70.8 2
15:10:41 2024-01-23 867746 864695 207442 206837 363103 367485 417309 411711 237723 232816 305202 311659 356301 359982 5899612 6334704 8576230 8250905 1517557 1565250 314206 277141 311865 311608 369884 358893 340752 344540 225666 227703 832818 800625 1755601 1743514 444526 438388 630952 638325 802603 779554 801321 804611 817332 827796 783785 868197 2415714 2542153 1377671 1191417 709944 701041 848078 836912 856067 873756 866385 870110 996185 997253 6471073 6696799 39.85 70.8 2
15:10:42 2024-01-23 872167 863825 208265 203923 359838 367485 418599 411133 236954 234058 306532 311531 356265 359208 5921164 6349511 8504181 8290135 1541048 1567476 313729 276328 310589 309945 369848 357054 342821 342530 225666 227738 834405 804369 1801456 1742856 444802 437674 630556 636257 800214 779257 801135 802446 816212 828628 779336 864634 2408845 2537043 1372335 1184641 710216 699055 841884 838583 857890 865505 861291 870148 996004 998942 6405316 6706178 39.85 70.8 2
15:10:43 2024-01-23 873333 863475 207582 208530 360997 369740 414890 410545 236788 233535 307016 312407 356301 358671 5917431 6277173 8492062 8284218 1525534 1567476 311603 277212 311606 310157 369884 358893 340956 342001 226870 226086 849591 801200 1785973 1753467 442948 439138 632939 638251 800329 781804 798933 797270 815247 832261 778309 857418 2407448 2554320 1373517 1188811 712244 699551 838864 836912 857890 865167 857110 868871 999645 996823 6471249 6706178 39.85 70.8 2
15:10:44 2024-01-23 872167 862252 207258 208530 360925 369276 413252 410809 236788 232816 305311 311531 355480 357330 5895575 6329020 8522912 8256042 1517426 1570452 312556 276926 308320 310086 369416 357731 340059 342109 225594 225998 829279 796048 1775740 1752786 443058 437674 633049 635576 796825 779554 798739 795506 811641 828804 776659 857082 2405421 2553504 1370501 1190572 712244 697076 839497 838173 854817 865140 858406 869490 998864 993970 6461641 6715757 39.85 70.7 2
15:10:45 2024-01-23 872158 861647 206966 208312 358755 366345 413579 412363 235495 232135 307016 310552 354663 358417 5908991 6341987 8476264 8253777 1515250 1567099 311934 275920 310286 310917 366159 356793 339951 341207 225666 226103 828693 791506 1805968 1757219 442430 436656 629213 629088 795111 779518 794269 796687 816407 828737 769773 855143 2396135 2515286 1398064 1197374 710216 691821 837082 841152 854817 856420 857148 870484 996185 987681 6457214 6711155 39.85 70.8 2
15:10:46 2024-01-23 864463 862257 207621 204926 361069 367485 413252 409908 235529 232135 304584 312407 354663 356788 5910564 6341699 8522149 8253644 1493085 1564869 310877 276591 309192 309723 366753 359182 338390 341495 225666 225438 841778 792638 1761026 1742856 439124 439797 631259 631837 801465 779554 788525 797908 816395 826398 771520 858341 2405421 2526660 1361057 1205008 709205 693677 839497 839363 850480 856456 860857 869834 990441 984891 6536572 6707559 39.85 70.7 2
15:10:47 2024-01-23 862899 862248 207263 204930 360925 366668 414818 411133 235251 234801 305811 311175 353847 359908 5914553 6412459 8531612 8271341 1509567 1567476 312112 275482 311606 308283 367520 358893 338628 342023 225031 225945 840753 803793 1758754 1731778 437883 437583 625689 632806 800329 772647 790534 799606 812789 819219 772031 860178 2402043 2517551 1400185 1193967 706685 692923 841286 833842 848671 861446 860857 865055 986965 987681 6485301 6696799 39.85 70.7 2
15:10:48 2024-01-23 865090 865784 207841 204793 360817 368230 416233 409417 236413 234636 303525 312264 353422 357800 5910564 6348414 8582692 8280849 1505668 1563028 311858 275025 309775 307817 369256 357878 337608 340739 225031 225561 830841 805521 1732539 1731505 437847 437683 626576 634639 799196 772063 792009 797872 809277 819183 773908 858341 2402002 2535880 1395944 1194083 703882 694996 841884 832504 846266 863919 860857 861261 985565 982557 6517042 6722113 39.85 70.7 2
15:10:50 2024-01-23 869507 864663 206257 205178 358143 364948 414854 410722 235131 234470 306468 309577 355897 358962 5921164 6358586 8541643 8265434 1529750 1565250 312807 273765 309556 307817 366740 355424 338699 340703 224327 225596 826470 801775 1769328 1741037 440479 432759 623881 629978 792258 770387 793138 795556 808945 820611 772615 852692 2392730 2535880 1381824 1183798 705895 692923 833822 830143 853469 864562 852532 863217 992588 990482 6432600 6706178 39.85 70.8 2
15:10:51 2024-01-23 867820 864092 205966 204356 358462 365246 411044 408947 235495 233482 302709 309612 352540 354021 5912694 6277886 8510766 8274826 1516947 1564138 309250 275446 306550 307782 367592 355675 337643 338650 224327 223546 841643 794909 1770148 1747812 439124 432849 627429 630943 792258 774842 793138 791053 808896 820374 769191 854059 2396135 2518261 1367287 1188811 705895 690767 834377 836061 852294 857175 853900 866325 991919 984891 6461641 6706876 39.85 70.7 2
15:10:52 2024-01-23 867184 861037 207187 204074 357676 365282 411658 410722 233977 232100 302781 308174 352575 356499 5921164 6339307 8461367 8239370 1490702 1558522 309250 274320 306550 307817 365353 356793 335578 338686 224363 224169 840216 792072 1758560 1742275 437242 435677 627466 629079 795698 774842 783873 793049 810483 820611 768784 854994 2396290 2518607 1406330 1200795 703882 689861 838270 834469 844197 854719 858369 867597 984169 981168 6555451 6715757 39.85 70.8 2
15:10:53 2024-01-23 862008 863475 206291 203749 358502 365115 412345 409262 234561 236829 302745 308746 351976 358671 5895613 6417175 8538546 8246650 1501457 1563028 312112 272858 306586 307817 363676 355712 336627 339161 222962 225404 833242 796048 1788926 1741037 438801 432579 624428 627037 796771 771332 788295 797820 811818 811324 764910 855752 2396135 2507149 1376405 1190535 700484 688884 835896 832684 843834 856642 854934 860002 977733 982002 6489953 6696799 39.85 70.7 2
15:10:54 2024-01-23 862895 862252 205650 203148 358755 366149 411044 405966 234046 232066 302825 309612 352223 355707 5921188 6351564 8538822 8263023 1509567 1563028 309719 273729 309338 305926 365061 355748 338591 338401 223689 225639 837579 802071 1773508 1734816 437242 432615 621769 628559 793383 765855 783813 793300 807081 817285 768970 852640 2398856 2517182 1391703 1190590 700877 691821 837082 827718 841934 856456 855891 857660 977697 981272 6504152 6706178 39.85 70.7 2
15:10:55 2024-01-23 864552 862257 209347 204070 358179 364846 411079 408985 235131 232174 303218 309612 353997 355707 5917431 6369675 8587818 8250905 1513892 1564449 309940 272823 306370 306353 366345 354453 337634 338472 222748 224031 823029 800825 1827107 1729319 438801 433291 622117 628820 792258 768135 787779 793300 800716 814480 769191 850751 2390024 2517440 1367287 1178670 698883 689372 833822 827791 843164 856642 851504 858309 981273 987681 6442776 6696799 39.85 70.7 2
15:10:56 2024-01-23 874030 862248 209713 203144 355174 365890 411983 406002 233849 233154 303942 306778 352258 356751 5908991 6330294 8461178 8291507 1532106 1560347 307207 272752 306478 304577 364769 354062 338591 338338 224133 223408 828693 799210 1761517 1744141 436931 430791 623540 629079 785407 768135 786176 784106 801318 818030 765860 845888 2388548 2531673 1414949 1184641 703882 689861 830277 827755 843798 854828 849081 858309 987567 980543 6466449 6706178 39.85 70.7 2
15:10:57 2024-01-23 871547 859814 207252 203184 355485 365115 409855 409563 233651 232827 304152 307243 351449 354594 5920051 6362804 8436990 8239370 1507885 1560421 307347 274580 306010 305464 366040 355566 335578 335565 222962 223098 827716 792638 1801456 1747812 435691 432435 622998 623638 788860 769841 783255 785567 808372 818476 760648 848374 2386040 2515655 1356903 1196638 702879 686899 830277 829554 842567 847550 850292 862501 982738 975775 6508925 6706178 39.85 70.7 2
15:10:58 2024-01-23 857964 860376 209713 203078 356601 362985 410704 408985 233769 232975 303758 309798 351970 351388 5914553 6361338 8538598 8241708 1486278 1558204 309002 272476 304219 306174 362587 351537 335732 338615 222004 223098 824591 790376 1767952 1741037 436894 432759 623439 625482 792821 770423 783813 789859 807227 811396 761223 850788 2392730 2499000 1387463 1192286 696897 682804 835008 830143 838260 847478 853787 860796 974975 975775 6499371 6696799 39.85 70.7 2
15:10:59 2024-01-23 863572 862811 207230 202185 356422 364747 413621 409186 232471 233482 302140 307567 351414 357293 5920051 6387348 8520118 8244265 1509567 1558559 309250 270747 306010 305464 364011 353526 334345 336542 222195 223512 830400 796364 1765062 1738566 435691 430253 618246 622682 788823 765892 780991 791053 804872 807868 761187 848741 2390359 2499000 1382510 1187962 695907 685854 830277 825338 839451 852150 850898 855148 974975 977847 6498168 6716308 39.85 70.7 2
15:11:01 2024-01-23 862547 864050 206638 202295 356565 363207 411868 404360 233769 232975 302580 308640 350363 354594 5925292 6351025 8533171 8253644 1506005 1558522 307813 272025 305184 305989 366040 354062 335732 336578 222039 222754 834405 802071 1759763 1724416 433838 431434 619811 627296 790015 764537 783255 788704 799758 810530 765700 849016 2392730 2517440 1358980 1178670 695496 688884 832047 820923 839765 857190 849398 853192 977671 984100 6489253 6706178 39.85 70.8 2
15:11:02 2024-01-23 872023 862138 206094 202299 353294 362985 412962 405642 232609 232174 302825 305818 350398 355707 5927748 6377969 8563067 8263023 1511081 1558522 308314 271196 304326 304508 364526 350332 333843 336578 221466 222788 831231 796618 1759258 1733636 436310 429812 618246 623638 785872 763453 783873 787588 800187 809042 762880 842738 2383457 2520399 1383901 1174334 697984 685707 827590 823221 843035 852200 844558 850719 978192 978539 6414735 6715556 39.85 70.8 2
15:11:03 2024-01-23 872717 862252 205520 201875 355459 365115 410704 404360 232609 232150 301823 306778 350433 351424 5927748 6326075 8501414 8262798 1528394 1563028 305956 271266 305508 305989 362587 351429 335732 336229 222378 223741 826154 797189 1767314 1738566 433838 427631 620359 625518 783607 765622 783813 783449 797766 818022 763311 844530 2387836 2535499 1399458 1182038 699879 685890 825545 822313 841727 847406 842840 853251 979848 977676 6471249 6715556 39.85 70.7 2
15:11:04 2024-01-23 870260 861032 205922 201831 353330 364048 410414 408408 232182 231848 300873 304930 350398 353521 5923520 6349069 8473358 8244265 1510007 1557773 307132 271231 304149 305251 362948 350332 335732 334521 221311 222067 824591 788122 1776869 1750304 436273 430869 621769 622482 782978 768891 782548 784007 802599 815130 758093 841524 2374185 2507530 1356903 1184641 698609 680667 824562 827755 841875 845738 841552 857698 978462 971465 6452604 6706178 39.85 70.8 2
15:11:05 2024-01-23 864123 861032 205515 201172 354961 364084 409600 405287 232378 232174 301261 306529 350363 353263 5921051 6342793 8486544 8234887 1490702 1558559 306847 271196 303615 304734 363498 355426 333555 338338 221253 224178 838653 792252 1781988 1739182 431776 432128 620886 619935 786556 766729 774690 783933 802562 809386 758093 846527 2390309 2499000 1401998 1190572 694008 680667 829688 824717 832629 845141 848477 854540 969320 970095 6536800 6710767 39.85 70.7 2
15:11:06 2024-01-23 861669 860767 205909 201172 354135 360605 410704 405930 231469 232011 300472 305888 351614 355419 5929651 6424648 8532738 8244245 1507604 1562220 309492 270730 305400 305666 360569 351249 333771 336668 220634 224056 832818 796800 1746821 1732885 432966 429991 614713 619319 784200 761795 774690 785844 799191 807117 758632 842775 2383457 2504664 1383222 1182955 694504 681840 827301 820341 833412 846213 845990 848983 969320 972911 6489938 6696799 39.85 70.7 2
15:11:07 2024-01-23 862281 862257 204868 201207 354392 360726 410124 402868 232609 231289 301261 306813 348237 351496 5927748 6351025 8565124 8263209 1507667 1558167 305921 270299 305469 304200 363461 351177 333807 336466 220123 223584 832818 799781 1747248 1722519 431312 429991 616348 622719 784200 757793 776967 784080 793268 802491 760648 839119 2383457 2506520 1387463 1171103 690554 682601 824340 820341 834667 846141 841009 848983 972179 975775 6442992 6705901 39.85 70.7 2
15:11:08 2024-01-23 872158 862257 204972 201172 354047 360907 410414 403152 231665 230772 300011 303096 349316 354057 5929537 6349511 8512460 8272401 1532106 1560421 304998 270748 304078 304342 363975 350297 333843 333830 221156 223114 829644 798904 1751047 1733636 432609 427298 616495 621801 777414 761256 779289 779536 792811 810218 758961 836001 2379255 2515323 1391170 1178670 696897 682454 821057 819759 837072 845738 839756 848745 977042 970095 6471249 6697949 39.85 70.7 2
15:11:09 2024-01-23 869696 859778 205344 200572 354047 360835 409255 405678 231619 230970 301432 306065 351016 351280 5933418 6370161 8455320 8249141 1500135 1557097 304573 270145 302692 303807 360907 351109 333843 333830 220846 222801 834405 791506 1796485 1742856 430019 427566 617370 617637 781023 762912 774212 778433 800325 810530 754733 839690 2377582 2506441 1406330 1192384 696897 680667 822807 820923 834630 842722 839183 848306 972179 966659 6527520 6697902 39.85 70.7 2
15:11:10 2024-01-23 861381 862825 205266 200424 355048 359496 407882 405714 231493 231112 301079 304791 350029 351496 5929651 6416972 8535998 8225508 1483105 1558204 306454 274564 303666 305558 360871 349276 333807 334287 218720 223114 826470 790376 1763632 1733636 431348 427560 614750 618076 784200 758957 774487 783524 798060 801253 752056 841542 2377564 2480560 1361057 1184641 689571 677744 825735 820923 830231 843317 841644 848983 964413 966659 6486632 6697978 39.85 70.7 2
15:11:12 2024-01-23 862857 861527 203877 200537 352302 361320 408930 402267 232368 230555 300302 305604 350029 351424 5938027 6374923 8514296 8263023 1502833 1558559 305246 274564 302692 303027 362717 350826 332598 335754 219745 222801 829644 801200 1733935 1724416 429374 428777 614750 619972 783607 756241 773518 781859 788756 801209 756744 841524 2383457 2506533 1381102 1173643 689571 682601 823392 817453 832518 846752 842115 843867 968488 974906 6499371 6706178 39.85 70.7 2
15:11:13 2024-01-23 871539 862252 204724 200227 352046 360508 409399 402231 231148 230732 299975 303027 354433 351496 5937127 6375799 8510766 8239184 1520407 1558522 305459 270158 304387 303311 360907 348188 333807 333830 218720 222801 826792 796618 1749810 1731778 432609 426963 612975 618076 775181 755866 778108 779573 793409 802491 755920 833516 2370813 2511100 1373517 1169318 692032 680594 818776 815169 834961 844363 832323 842780 971908 964530 6414981 6706178 39.85 70.7 2
15:11:14 2024-01-23 867820 861376 203911 200358 354047 360763 405876 401031 231504 230506 299455 303977 349783 348673 5925292 6296431 8486011 8272401 1523352 1557097 304910 274528 301736 302566 360907 347140 332598 333595 219898 221519 835992 792638 1755024 1733636 430055 426963 614750 618586 775181 756812 776548 774639 790984 807117 755382 835114 2369087 2492922 1406330 1178670 690554 676479 816377 819820 834924 837140 832397 848379 972586 966659 6461830 6706178 39.85 70.7 2
15:11:15 2024-01-23 865869 859169 204908 199288 352055 360219 405948 405033 229698 230732 300338 302570 349537 349272 5916813 6347067 8449393 8234887 1494973 1552868 305160 274492 300328 303240 360327 348188 330822 333830 219438 221674 827716 786575 1750993 1735871 429170 426672 615911 617089 779396 760172 770637 777064 793379 802525 748686 839093 2374417 2488014 1376861 1182955 688806 674727 823467 818598 825535 837831 839183 848379 960178 961066 6546533 6701395 39.85 70.7 2
15:11:16 2024-01-23 861674 859810 204268 199283 352055 358593 408892 402868 230370 230571 297302 303061 348520 351460 5928662 6435517 8514296 8225508 1483105 1553781 305529 269968 300328 302635 358701 350873 332077 333577 219191 222921 830400 792072 1759500 1733581 429476 426106 611626 614470 778552 756402 770017 782609 793372 799166 755254 835964 2374185 2482690 1388054 1179319 686634 674763 818694 813789 827879 837212 837331 842743 960215 961066 6471236 6696799 39.85 70.7 2
15:11:17 2024-01-23 858495 861037 203012 199218 354047 358305 405840 401039 230725 230016 297626 303519 348765 349272 5912580 6361105 8514520 8253769 1505723 1557736 305948 269860 302880 301259 360763 350693 329680 333361 218579 221830 826470 798332 1796536 1725491 430702 427264 610270 617891 776315 755729 774487 777332 786588 801245 749856 832296 2364912 2499000 1364431 1164331 686634 676270 816377 811703 829054 838500 831770 841492 964413 966390 6386765 6687251 39.85 70.7 2
15:11:18 2024-01-23 871547 859773 202950 199392 351979 359351 405876 399800 230370 229267 297266 304348 349537 350256 5926824 6348451 8461103 8286885 1529873 1557773 304588 269896 303163 301119 360545 350012 331502 332747 218650 220414 830841 792638 1740487 1733636 428355 423782 615116 618076 774943 755729 774487 771534 789749 800054 750451 830328 2362351 2489780 1374741 1173643 688591 673381 814145 814942 830231 836057 830430 843979 966472 960994 6452209 6696799 39.85 70.7 2
15:11:19 2024-01-23 865348 859137 204219 198595 351416 358522 405840 400995 229437 229981 297626 301206 349010 349164 5920065 6348300 8446622 8229857 1486668 1555991 304160 270477 300915 301011 358522 349948 329253 333830 218005 221138 829644 786575 1749763 1733009 428865 425998 611207 613527 777964 756402 768812 774565 790465 793477 744776 835927 2371650 2471340 1374741 1180353 684636 673381 820438 813753 823382 836648 838523 844235 957945 960256 6469336 6698054 39.85 70.7 2
15:11:20 2024-01-23 858458 860302 202733 198867 352055 356369 404590 401039 230874 229020 297266 306065 347782 350762 5929385 6377397 8579104 8253506 1511081 1558204 306020 269138 299872 301365 359170 347687 332562 332783 218239 221830 828405 795478 1747463 1729319 428355 422446 609026 616288 770524 752051 772211 774311 786588 801782 750918 825503 2364912 2513871 1397667 1169318 690554 677437 811837 810552 830231 839016 829839 839658 968525 963104 6466449 6707663 39.85 70.7 2
15:11:21 2024-01-23 869677 857600 202699 199600 350454 357839 404519 403666 230553 228380 297482 303458 347710 350799 5912278 6348616 8435950 8227866 1500135 1548373 303271 269968 302133 300589 358341 347104 330750 331776 218497 220449 835992 787702 1745310 1734241 426431 423746 612072 613564 774539 756402 767070 772665 790010 793477 747261 833516 2368278 2478368 1395501 1181273 685125 672427 818694 813716 821011 829523 836661 841509 956587 957543 6526583 6707625 39.85 70.7 2
15:11:22 2024-01-23 860945 861599 203413 197871 351911 357407 405515 401606 229437 230055 297122 304240 346842 350786 5927748 6424425 8523505 8227866 1492430 1553781 306451 268310 301920 302283 356476 348417 329787 331776 217327 221639 824883 792638 1769981 1728092 427038 423411 607264 610819 774394 749888 764853 777064 788892 798002 749385 833961 2368278 2499000 1370501 1178670 685125 674727 816377 808184 824442 838834 836895 838239 957834 961543 6498739 6698054 39.85 70.7 2
15:11:24 2024-01-23 863937 861599 202805 199661 350885 355535 405197 402350 229596 227813 297302 303387 346522 349236 5925292 6377688 8576230 8256042 1508191 1557097 305805 268723 300879 300908 358089 346668 329822 332549 217258 221138 820342 794512 1738613 1729319 428658 421187 607301 613093 769942 746961 772955 773762 784293 800296 751630 824843 2362351 2511063 1376861 1169946 689051 676737 809490 808204 829531 837722 828163 838704 967152 962424 6452604 6688273 39.85 70.7 2
15:11:25 2024-01-23 867189 857244 202277 199071 349787 357156 402142 400960 229664 227813 297987 303494 347121 350550 5918369 6348338 8437141 8225508 1508488 1553781 302525 267486 301170 300872 355085 347651 330786 329773 217935 219763 813068 787702 1739612 1738566 427038 419932 607080 610587 769397 752088 766271 768117 790313 800215 747547 828960 2369087 2494694 1359899 1185418 688066 672427 811837 811703 823382 834021 832207 839658 960953 954020 6527763 6702856 39.85 70.7 2
15:11:26 2024-01-23 857274 857275 202596 197974 350320 355999 403382 400362 228926 228166 296609 303068 345835 349236 5929651 6407097 8538822 8216129 1480095 1549302 305160 267917 297284 300908 355905 348216 328755 330808 216618 221138 828761 789248 1758553 1729319 426431 424296 606630 611344 774320 751440 764402 774399 788113 795130 744849 827706 2363232 2480560 1370501 1175316 683173 672427 814145 808130 821011 829523 832207 834931 955873 957506 6478877 6722913 39.85 70.7 2
15:11:27 2024-01-23 862899 859810 201291 197970 350602 357007 403062 400473 229664 227425 296645 302080 345835 350799 5918369 6366792 8570119 8244265 1497077 1553781 304660 268274 301170 299540 358053 346596 328791 331256 218734 220202 830017 794512 1743020 1729883 428865 422941 605509 613196 768993 745902 768849 770135 782522 800215 746929 824596 2360671 2503967 1364140 1165990 686103 674727 808354 804611 826706 836057 823151 833484 962256 959577 6429199 6707777 39.85 70.7 2
15:11:28 2024-01-23 867189 857307 201643 198000 349792 356333 400942 401322 229630 227460 297099 303068 346878 348742 5918369 6333783 8485610 8233465 1505258 1557304 302986 268024 300417 299399 356934 347541 329608 331778 219112 219552 826470 789397 1765522 1738566 425826 418683 608989 610329 768199 749851 765162 765456 789900 793441 742521 827304 2362077 2480560 1359899 1184641 686103 670998 811837 810552 821011 829379 832525 839658 957945 951929 6536686 6696799 39.85 70.7 2
15:11:29 2024-01-23 853918 857317 201951 197940 349546 355999 400978 401606 233299 227813 296149 303068 345800 349769 5918093 6417175 8534338 8253499 1499261 1557498 304196 266862 300988 299470 354268 347687 327764 329773 218958 219482 823295 794909 1758429 1724416 425826 420855 603833 608856 770561 746910 763536 772665 783112 791065 747261 830090 2364912 2497228 1395501 1169946 681229 672238 814145 802483 818685 836380 830430 829830 951036 956830 6489938 6688462 39.85 70.7 2
15:11:30 2024-01-23 867193 859810 201608 197759 347688 355168 403417 399907 228926 227813 297309 301724 345835 348673 5929651 6394424 8461253 8263135 1524291 1555084 302926 267415 300921 297694 356512 346596 330150 329559 216583 218328 832404 789964 1764758 1733636 426431 419932 609026 612190 768816 749888 765433 765641 779728 793441 742581 823420 2355640 2478801 1366260 1170271 683173 667570 806601 809404 824405 828728 820743 839023 959462 953347 6442776 6688462 39.85 70.7 2
15:11:31 2024-01-23 861669 857271 201256 196701 349541 355762 400625 399343 233299 228486 294552 302394 346593 347390 5929423 6364614 8477218 8237258 1484583 1549339 300657 267486 297572 300370 355370 347405 325756 329809 217878 218856 818341 785450 1746390 1729319 423416 420559 607301 610587 770524 749159 760167 765874 783112 791205 740139 827930 2358992 2460556 1389004 1175316 679292 665647 814145 809318 815102 828728 830430 835931 950085 951114 6461641 6678042 39.85 70.7 2
15:11:32 2024-01-23 857964 859778 201992 198557 349541 356898 402919 396844 230577 228380 295381 303423 345658 348559 5932892 6348414 8558900 8244265 1500966 1553781 301082 267040 299002 298389 357299 346106 325826 331274 216652 219385 831630 790376 1765268 1724416 426431 420559 604942 611455 767149 746123 766799 770405 775270 791029 743978 823383 2355640 2489780 1383222 1161022 681229 671474 805912 802483 823055 829487 822276 832146 959908 956117 6450799 6706597 39.85 70.7 2
15:11:33 2024-01-23 868353 857937 200998 197828 347545 357007 402689 400473 233299 226793 295740 301760 345551 348705 5927748 6348414 8449204 8225508 1507411 1555991 302279 266867 300005 299505 354020 344497 328525 327786 216432 218856 823295 785877 1764488 1738566 424619 418420 605879 607131 764638 747182 760707 765073 784329 793369 738512 820642 2357864 2480560 1386839 1181273 684148 667607 808354 805787 818685 827557 828125 838629 956858 951004 6517713 6698054 39.85 70.7 2
15:11:34 2024-01-23 854216 859782 201287 197141 348447 354670 400906 400473 229888 227107 295561 302219 343762 349769 5925292 6424648 8513772 8216129 1492430 1549339 303946 265776 297536 300370 353206 346069 326776 330406 216652 219044 820121 790376 1760748 1724969 424046 418647 602054 607131 767938 741466 760047 769241 779728 790647 743145 824257 2362351 2489780 1393336 1169946 679618 670265 811798 801161 816416 831663 827974 829518 949301 953063 6480506 6696799 39.85 70.7 2
15:11:36 2024-01-23 861664 857900 200201 197287 347724 354994 400978 397061 228926 226369 295253 302643 343691 348458 5923520 6373420 8557526 8243989 1500966 1549067 302492 266220 297536 299523 356190 345264 325528 329506 216652 218668 830017 788905 1741328 1724416 424619 418647 601629 609206 764638 744267 765162 765874 778621 791205 743316 820756 2354500 2492922 1378982 1163839 681229 668879 802580 800173 821011 829185 819936 830472 956587 951966 6401003 6687420 39.85 70.7 2
15:11:37 2024-01-23 866590 857275 200310 196705 347129 356572 401588 396880 233229 226369 294552 301513 343762 345504 5918369 6294261 8461367 8225508 1505258 1549339 300482 266630 295686 297659 355816 342451 325826 327256 216652 218176 818534 782087 1774402 1738566 424619 419660 603224 607360 764919 749196 759822 763324 783245 793445 736773 818445 2350436 2477043 1356984 1175316 683520 665577 806044 804765 818414 825444 822862 829867 952420 944460 6452604 6687420 39.85 70.7 2
15:11:38 2024-01-23 855445 855387 200376 196705 348995 355496 401021 396988 232832 226914 293420 301405 343762 346065 5921051 6370610 8523393 8208566 1475881 1548203 301326 266185 296347 300443 354921 344534 327360 328476 216652 219044 820342 789683 1779290 1729883 423305 421446 602367 604885 768993 743716 760159 765837 779728 784198 738137 823159 2353052 2471340 1374741 1169946 677362 665647 807209 802483 813301 827557 823151 830332 948738 948427 6461641 6678042 39.85 70.7 2
15:11:39 2024-01-23 856716 858909 200306 196355 347719 354994 401588 394544 233193 226404 294953 302431 343726 347646 5919040 6370161 8533171 8234887 1495624 1549339 301114 265564 297248 299523 357656 344352 326667 330333 216652 218471 826792 789964 1767012 1724416 424619 420850 601697 608856 765194 742883 764073 767273 774629 789980 738512 818011 2349707 2482727 1381102 1156665 678809 667607 802345 799606 818685 826392 818696 827897 952420 946538 6386765 6688462 39.85 70.7 2
15:11:40 2024-01-23 865619 857262 199962 196697 346364 354994 400454 396322 233264 226369 294802 301266 343762 345260 5921051 6338538 8492062 8253769 1506588 1553344 300797 265635 295507 298214 355889 342451 326740 326762 217918 217685 805842 782692 1766005 1738566 424317 418476 604082 606175 760817 747182 759590 762353 780542 792324 733839 816268 2346368 2471340 1382507 1174479 680259 663391 802617 802483 816294 820473 821105 832146 948276 942901 6452604 6687420 39.85 70.7 2
15:11:41 2024-01-23 855857 856033 200166 196049 347724 354994 401021 396916 229289 226369 292786 301159 343451 345260 5919297 6343849 8509946 8206615 1486278 1549302 302314 264962 296757 297658 353884 342487 327129 326762 216652 218223 817290 788122 1748194 1722519 421845 419364 598845 603518 763554 740186 754463 765073 778621 784427 738041 821040 2351379 2482727 1386839 1168485 677088 665684 806044 797234 811791 827557 822530 825471 944675 947720 6461830 6669335 39.85 70.7 2
15:11:42 2024-01-23 860446 857312 199544 196697 345560 351857 401369 396916 229289 224972 293868 300809 342696 347919 5942851 6366527 8461367 8252540 1522981 1549302 299466 264150 297897 295862 352218 342415 327129 324727 216652 216974 818534 791506 1758118 1724144 422181 417296 602330 607360 758593 742760 758926 756794 770663 790647 738041 815614 2346368 2480560 1355659 1165990 678326 661715 801479 801346 815716 820473 816333 829151 948313 948427 6447598 6682651 39.85 70.7 2
15:11:43 2024-01-23 866958 854138 200310 197563 346864 355488 401086 396664 228723 227285 292746 299547 343621 345883 5927748 6343953 8461367 8206750 1479154 1544535 298629 265369 295407 295862 354202 342415 324505 327750 216347 216974 833242 780970 1741188 1724416 421510 419660 601475 601776 765488 742957 753390 763471 778621 779807 733720 820455 2346368 2456887 1364431 1165990 673341 663220 802617 800210 811556 820473 821105 827897 941931 943755 6461830 6669146 39.85 70.7 2
15:11:44 2024-01-23 858495 857973 199535 195942 349342 351713 401479 395548 229575 225408 293832 301266 342696 347400 5936216 6370981 8560774 8234758 1514314 1549339 301150 264115 297897 297838 354670 341380 325791 325743 216347 217498 818730 792360 1749313 1723193 421546 414876 597960 607992 756913 738835 755613 760087 772334 791764 740139 811422 2346368 2497579 1376010 1162675 679292 665611 799173 798882 813913 820473 816370 827897 949901 949744 6449364 6688011 39.85 70.7 2
15:11:45 2024-01-23 863779 856023 199996 199178 346607 354994 399881 395440 228969 226404 298104 299933 343451 345005 5925884 6342793 8467893 8225508 1481270 1548931 298141 265404 295092 295621 353920 342523 324794 325813 216043 216301 825874 782087 1746076 1724416 420914 419068 602330 602978 764999 740417 755836 761274 777068 783221 733798 817467 2346368 2462121 1347916 1165990 673821 661715 804763 797746 811789 826864 823448 825114 942302 948281 6480506 6688462 39.85 70.7 2
15:11:46 2024-01-23 867152 857275 199683 195476 343173 353775 402156 395135 228809 225984 294538 297841 343486 348742 5927748 6359212 8449393 8244265 1523352 1549339 299555 264150 296555 299890 352183 341380 324830 326509 216347 216058 821466 787702 1735124 1724416 420914 417296 602127 606701 759203 742394 759730 755748 770700 784464 733757 811422 2341778 2468117 1384673 1163280 676711 661268 799917 802373 816416 819552 813253 830332 948276 941753 6424387 6687420 39.85 70.7 2
15:11:48 2024-01-23 861400 854742 199370 199107 346607 353956 396970 395414 228809 225669 297819 300845 342696 342483 5919297 6333520 8449242 8218180 1472792 1546731 300119 264962 294713 295415 353884 341380 324565 326798 215777 216637 818534 782087 1785097 1724416 419651 418476 601203 601740 763554 741832 755075 762355 778801 781897 734017 818842 2350436 2457605 1337741 1165990 671903 662948 801479 798882 809481 820437 819936 820610 943541 942937 6471249 6677886 39.85 70.7 2
15:11:49 2024-01-23 858495 856665 198435 196049 344527 350688 400172 395135 228969 224746 292937 299897 341634 346101 5912580 6359212 8461966 8234887 1520407 1549376 299571 263342 296102 295915 351893 342138 326667 324503 216043 216266 821955 792638 1741775 1725491 421350 414480 599769 605156 756504 740061 758912 755673 770410 784319 736143 811459 2344700 2489780 1368476 1161848 677678 662280 800191 799040 814136 819625 814826 827308 949411 937597 6438172 6687251 39.85 70.7 2
15:11:50 2024-01-23 862621 854148 200027 195446 343458 353920 399889 395728 227588 226019 292973 297841 343211 345540 5925012 6348602 8430592 8206018 1479154 1547105 297798 264186 295865 300033 351893 342163 324577 328505 215863 216731 820121 782131 1764204 1729883 420150 418330 601512 602476 762473 742686 752616 761812 774865 781011 729432 818394 2347092 2451161 1348596 1164905 670947 660405 800306 796669 809491 820401 817532 824847 939531 937561 6452604 6687420 39.85 70.7 2
15:11:51 2024-01-23 857847 857353 198431 199289 345010 351254 400454 393954 228969 224903 298104 299933 341157 346346 5923520 6348489 8548174 8239624 1506550 1548411 301746 263754 295507 297628 353811 340170 326631 327115 215595 216800 815505 792072 1739060 1723743 423157 414840 596378 602904 758692 736511 759076 758938 772196 784355 737732 811099 2342086 2486250 1384673 1156665 675746 664161 795653 794954 811751 818021 813253 823017 949411 937525 6442776 6687420 39.85 70.7 2
15:11:52 2024-01-23 866500 855132 199019 195446 344973 351821 396934 395692 227518 225408 292937 297563 342401 345223 5926824 6348602 8428853 8206615 1486668 1548448 297550 264009 293850 297527 351893 340313 323580 328505 215631 216046 818534 782131 1752657 1728653 418321 417885 599696 600738 760817 740929 750034 756721 772843 778437 730893 815230 2343753 2452901 1383222 1165990 669993 659865 799739 795519 806519 818021 817495 821007 940198 943471 6461641 6669259 39.85 70.7 2
15:11:53 2024-01-23 862598 856633 199023 199138 344984 351893 399817 392083 228100 224937 298031 298049 342421 344943 5926824 6325101 8436953 8218066 1500966 1548411 300402 263236 292884 296749 351893 341121 324794 324816 215400 215896 815360 780970 1779475 1733636 419615 414404 598531 600729 754360 737063 753687 755884 771752 785293 728821 811714 2337095 2467369 1373845 1171974 675746 660405 798041 794308 809491 818467 813868 822396 941894 936944 6471249 6678042 39.85 70.7 2
15:11:54 2024-01-23 853622 855506 198846 196491 345470 349630 399853 395656 227553 224937 294147 299564 342992 347390 5912391 6338783 8495357 8223958 1494973 1546731 299482 262501 293815 295714 353884 341308 323616 324762 215248 215561 811591 789397 1803018 1715196 419282 414876 596488 603054 756540 735872 753427 756758 766061 781563 732608 808144 2337095 2477043 1389004 1155019 673341 662280 793397 790979 811791 819625 811779 821007 947498 941306 6433573 6669335 39.85 70.7 2
15:11:55 2024-01-23 862895 855506 199431 196594 345288 351533 396610 393186 227766 226003 293277 297874 343136 342230 5912580 6361105 8485421 8187993 1471779 1544535 299942 263307 295111 296791 351857 340277 324565 327151 214049 215930 815505 783206 1764052 1722519 418956 414876 597909 599636 760242 737962 750331 757865 773776 775414 729396 811422 2342086 2471340 1378176 1164331 671903 661811 800154 790979 806034 819174 816296 817397 939260 937561 6421668 6678738 39.85 70.7 2
15:11:56 2024-01-23 868197 857328 198741 196594 345677 351321 396646 393257 228260 224520 298031 298049 342956 344239 5927748 6351564 8449204 8218473 1500135 1548931 297412 263088 292880 299998 351290 339250 324794 324816 215061 215768 813773 780413 1775072 1733636 419578 413457 597443 599636 753826 737962 751472 754672 770663 782077 727751 810522 2337095 2462121 1371679 1170271 674783 657962 796511 795519 804890 811496 815679 825552 940961 939425 6451546 6678795 39.85 70.7 2
15:11:57 2024-01-23 855780 856023 198677 198682 346864 350400 396898 392083 228295 225521 297535 300696 340611 344457 5917431 6348338 8503853 8233742 1514314 1548931 298350 262278 293601 295714 351821 338263 324794 324587 215097 214962 825180 791506 1733745 1720073 418658 411995 592683 600853 752225 734829 748932 755348 766061 782077 733127 806958 2337095 2480560 1370689 1159140 674783 661775 797314 795334 811141 815698 809285 827510 946226 938131 6438172 6669259 39.85 70.7 2
15:11:58 2024-01-23 853622 856979 197815 196598 345288 348577 396934 394472 226535 224903 297535 298014 339592 346028 5918369 6421165 8510766 8194553 1490702 1544535 300771 261594 293779 296166 349702 339763 323388 324816 214085 214893 812186 787204 1746045 1715196 418681 413457 592974 595841 755832 731568 746213 759040 769466 775450 731536 811751 2351144 2477429 1376010 1160794 669707 662170 800191 790757 807144 818467 811779 819218 939531 943471 6386765 6668663 39.85 70.7 2
15:11:59 2024-01-23 863405 855996 197772 195905 344982 350652 395046 393918 227553 223516 297535 297113 339592 342447 5912542 6348602 8407894 8199689 1495815 1546731 297689 262248 292884 294256 348648 339250 324108 324550 215097 214893 816947 783893 1736388 1729319 417172 411609 596414 594888 754360 736030 749284 753711 772560 779728 727603 811602 2341111 2451816 1383967 1165990 670186 655531 797881 796084 802571 811532 815062 821007 934184 936550 6452209 6668797 39.85 70.7 2
15:12:01 2024-01-23 858952 856633 197600 195768 344982 348541 396934 393029 226849 223551 297535 296215 345866 345504 5918369 6348602 8437103 8237258 1518999 1546731 297234 262030 293815 293182 351290 339250 322575 323866 215248 214044 818534 787702 1748619 1729183 418956 415223 598605 602196 753145 736000 751287 748993 767351 779692 726646 806965 2331135 2457605 1401671 1164331 672586 654941 792761 793263 806034 811459 811779 821007 940198 933836 6518344 6650205 39.85 70.7 2
15:12:02 2024-01-23 857287 854524 197836 195498 343042 349630 396898 392490 226849 224937 292595 297148 340576 342447 5918093 6343802 8486544 8215852 1494785 1546458 297689 262065 293815 294120 351857 342931 321634 324600 213835 216625 812186 791750 1763999 1716165 418360 414588 596065 600780 756504 735079 751435 755561 764905 775342 730893 805465 2338441 2466087 1364140 1150259 669993 658428 791113 788072 809491 818593 806450 816198 944639 939311 6447598 6678042 39.85 70.7 2
15:12:03 2024-01-23 865879 855506 197428 199036 343042 350652 396826 394472 226656 223585 297535 297077 340576 344225 5929651 6347046 8400474 8206412 1486691 1548411 296982 263096 291886 294380 350369 341987 320731 326617 213871 214755 815360 780970 1784176 1722519 417172 414443 596378 595805 756540 736921 749598 755860 770556 772509 726131 809332 2337095 2443681 1381102 1164331 666367 655068 795088 788667 802002 818467 814096 813771 932752 939274 6480506 6678042 39.85 70.7 2
15:12:04 2024-01-23 861266 854787 197776 199041 342451 350400 396934 390912 226884 223551 293010 296206 339592 344493 5921164 6285379 8423637 8206184 1500135 1548448 297870 262108 293712 295922 350513 340265 323388 323279 213835 214525 812186 778743 1773108 1732885 419552 410995 594801 596171 751656 735872 747030 750243 769429 779909 726646 805738 2334454 2459876 1363016 1169318 671903 655531 793397 792701 801284 809033 814096 821007 930984 928511 6442498 6650168 39.85 70.7 2
15:12:05 2024-01-23 853622 856374 197570 195224 344982 347265 395638 390912 227359 227304 292796 297113 340815 344457 5908991 6356478 8437216 8249030 1518999 1546731 297090 261524 294349 292771 350225 338191 322348 322598 214723 213530 820121 786575 1730148 1722519 417172 411609 595955 601452 751505 733007 749228 747077 762675 775414 724516 804716 2326169 2451161 1373033 1162675 670470 653549 789992 792139 804890 811351 810624 818598 937498 928475 6508925 6668663 39.85 70.7 2
15:12:06 2024-01-23 853622 854900 197703 195352 343037 349594 396898 390912 226147 224555 292145 297771 341367 342194 5920937 6367677 8523845 8227866 1491587 1547925 297689 260865 291993 294363 351290 339542 321884 324816 212745 214709 818730 787204 1729684 1718852 418658 410995 590774 598786 749298 728361 751658 753026 763250 775450 730374 802389 2334454 2477043 1372902 1156665 671903 656531 791113 790979 806893 810521 804622 820423 938460 934889 6424387 6669595 39.85 70.7 2
15:12:07 2024-01-23 854026 854900 197154 195220 345205 349842 396574 395278 226359 224451 292109 298023 341715 345358 5925406 6347380 8486544 8218180 1493718 1548931 297978 260865 291993 292609 351573 338227 320909 324816 213378 214525 820716 789397 1791374 1713979 417766 413493 591228 599414 752225 729428 746703 755322 762468 775067 728821 803570 2327823 2480560 1371679 1153376 670947 657962 788278 787514 804319 811387 805840 816198 939531 935292 6421744 6674421 39.85 70.7 2
15:12:08 2024-01-23 854365 855506 197668 195458 342609 348852 396682 394718 225974 223551 292145 297705 339049 344493 5925888 6370887 8479966 8206750 1490702 1543439 295616 260467 292920 292254 348648 338227 321884 322562 213414 214227 810599 792072 1732111 1705976 415104 412224 592555 601822 753683 728742 746511 752106 761892 772770 728821 805166 2332794 2462121 1349298 1147340 665417 654569 791113 786273 804808 811496 803598 815929 939124 939425 6442073 6669146 39.85 70.7 2
15:12:09 2024-01-23 867830 855469 197119 195220 342462 349630 396382 393529 225414 224520 291733 297495 339557 343977 5908313 6333520 8425175 8180065 1470785 1540082 296535 261629 296602 293835 348368 339542 320424 324816 212674 213565 813773 778467 1760327 1720073 415399 412259 594270 592063 754360 732677 745449 751458 766097 771666 722430 804557 2331135 2449423 1331636 1159140 665417 652687 793147 787839 800144 816276 810475 813344 931608 938131 6376749 6669527 39.85 70.7 2
15:12:10 2024-01-23 862895 855506 196376 194951 341969 347528 395820 391807 226147 227304 292241 296417 344930 341340 5916927 6351289 8411249 8200612 1485514 1540082 297184 260830 296639 293466 348648 338263 319939 322622 213378 213348 810529 778216 1738266 1720073 414222 411934 594691 592368 753292 733752 743335 750502 764942 770845 720280 806921 2327823 2441918 1376861 1160514 665892 654941 793360 786000 799044 816276 809211 811682 928694 935889 6417137 6660002 39.85 70.7 2
15:12:11 2024-01-23 865353 855506 196504 194887 341933 348261 392065 389746 226498 227552 292035 295320 341066 341616 5914148 6342265 8445302 8206750 1494785 1543439 295982 260648 291854 294120 349175 338582 322372 322359 213044 213565 821955 778188 1758483 1729319 416580 410544 590901 592623 747321 729478 744500 747201 770082 779062 725726 806402 2331786 2448332 1377328 1165774 666367 653086 792834 788704 795666 810449 810587 814965 929006 930195 6442992 6659284 39.85 70.7 2
15:12:13 2024-01-23 857323 855506 200166 195493 340864 348261 396232 391936 226113 223171 292740 293950 339049 342411 5906332 6304738 8437329 8216129 1497992 1544535 294109 260865 296442 292333 349420 339302 320909 321870 212710 212904 821955 779849 1772057 1724416 416580 411635 595220 597170 747173 732531 748642 745736 764904 777409 721573 801023 2327823 2459751 1360851 1169318 669040 654013 790855 788109 797909 809377 810624 816198 928735 930195 6433344 6659284 39.85 70.7 2
15:12:14 2024-01-23 853622 855992 200453 194946 340891 346933 395046 391936 225798 222827 297228 295754 340587 342447 5910564 6294223 8400975 8197372 1495853 1544535 294287 260900 296862 292128 349738 339302 320909 321906 212710 215221 821955 781536 1755755 1729883 416580 411708 591700 595529 747284 733938 744069 744826 761331 774250 721425 801024 2324516 2452629 1390606 1165160 668089 653086 789731 787514 795666 807094 809434 814965 930053 927496 6424387 6649629 39.85 70.7 2
15:12:15 2024-01-23 853622 855506 198232 194401 342688 346133 394454 391936 225449 223732 292145 295767 340072 342447 5908991 6330219 8425063 8225508 1518999 1544535 295258 261608 294055 292050 348643 338805 320281 321763 213086 213951 823295 785490 1727775 1725491 415399 411416 590067 597053 746915 731260 746623 745084 761118 770880 721610 800033 2324516 2443409 1363016 1159335 667141 650316 787181 786273 797995 808234 804696 813771 931787 928900 6480506 6649629 39.85 70.7 2
15:12:16 2024-01-23 853622 854143 198791 194059 342482 345370 393828 390830 226463 227197 290837 295974 339118 342098 5918369 6348602 8510766 8206071 1509567 1547346 296751 261716 294156 291951 348470 339432 320731 321239 213343 215108 807425 789248 1734712 1720073 414810 409964 585811 594156 742801 728226 745560 745084 758662 773089 720280 798858 2318550 2443409 1363016 1155842 665417 649359 786407 787514 799730 807094 804171 811427 930044 927460 6480668 6649513 39.85 70.7 2
15:12:17 2024-01-23 853622 855506 198516 193757 342965 346133 393275 390278 226182 227197 290837 296215 339083 341857 5904776 6340454 8433069 8216047 1518924 1546245 295258 265472 296922 290621 347634 338289 319903 320125 212710 214058 815216 784358 1741867 1721295 414810 410544 591264 596208 744909 728912 745980 744028 760311 773025 719601 797723 2318550 2443409 1360851 1159335 666367 649323 786407 785715 796793 802518 804088 811390 930324 926151 6480506 6649513 39.85 70.7 2
15:12:18 2024-01-23 853622 855506 198512 193788 341964 345370 393828 390830 225955 227126 288721 295320 339118 341857 5911578 6367354 8446622 8225508 1518234 1544498 296823 264689 296675 290621 347421 338306 319939 319665 212745 214806 818730 787702 1730883 1715196 414222 409675 589488 596355 742202 727709 745449 741557 756981 773053 719734 797723 2316903 2443409 1390606 1155842 665417 649323 785849 786364 798032 807664 803598 811427 931373 927460 6489938 6649889 39.85 70.7 2
15:12:19 2024-01-23 853622 854143 198512 193582 341928 346883 393275 391106 225414 223589 290994 296408 339786 342303 5895500 6329624 8418319 8206336 1497115 1544535 294465 265544 291688 290516 347634 337589 319419 320896 211380 216735 820342 777732 1754325 1724416 415399 410544 591228 591750 743058 729551 744635 746141 757012 770880 719090 798895 2326169 2449151 1356519 1165990 666367 651238 788048 784106 793388 802482 807023 814036 924686 924808 6424387 6650394 39.85 70.7 2
15:12:20 2024-01-23 855465 853540 197366 194739 339576 348568 394034 387903 225310 224519 290822 295517 340719 342514 5912717 6286820 8433069 8182830 1494747 1544535 295008 264689 291108 292573 345476 337039 320424 320635 212008 214201 820342 776525 1762540 1729319 415104 409386 589488 591790 743058 728361 742237 745194 763862 770880 719601 801247 2326169 2449423 1375115 1165990 662578 650316 788874 784069 792788 807094 802267 811682 923647 924772 6447598 6673806 39.85 70.7 2
15:12:21 2024-01-23 858495 855506 197124 194194 338668 347385 393962 387831 225031 227197 291053 293990 340587 342270 5906332 6277886 8449393 8187993 1491587 1539659 295329 261347 290634 292573 346032 336490 319939 319961 212044 214201 807425 775375 1756922 1724416 415399 409386 589477 590416 743058 728742 741071 741484 757012 773025 719090 799464 2326169 2443681 1366263 1165990 662578 649359 788608 784069 792788 802518 802340 810410 929662 928900 6461019 6650055 39.85 70.7 2
15:12:22 2024-01-23 860335 855400 200210 193752 338842 349842 394347 387975 225379 226843 288432 293950 339965 340612 5908991 6343043 8430592 8187993 1495853 1543439 295745 265436 290152 291684 347076 337003 319007 320410 211345 213900 818730 775990 1746251 1728092 414810 409386 589570 590416 742531 728742 740135 742938 757278 773025 718581 797723 2323502 2443681 1347857 1165160 662578 648864 788267 785567 793138 802302 804707 807963 926178 927621 6457024 6660002 39.85 70.6 2
15:12:23 2024-01-23 860446 855511 200210 193617 338569 348852 390859 387939 224753 223732 288432 296009 340108 340612 5912694 6338286 8421266 8197372 1494785 1540082 295745 264876 290843 290798 347040 336527 318936 320860 211380 214201 818730 775990 1755881 1724416 414810 409097 589060 590416 743172 728742 740582 742938 757012 772479 717525 797723 2324705 2449492 1375115 1165953 663523 649177 788305 786236 792116 802266 804744 809336 926377 924772 6452209 6650243 39.85 70.7 2
15:12:24 2024-01-23 860446 854787 200201 193757 338846 347492 392065 387975 225414 227002 289833 293950 340587 340612 5895688 6291957 8429939 8197372 1500135 1540156 295989 265472 289779 290621 347076 337039 319679 320860 211380 214201 820342 776490 1753555 1729319 414810 409097 589477 590416 740030 728226 741071 745360 763403 772843 719343 799315 2328467 2446592 1370689 1166607 662578 648368 788048 784043 793138 802554 802454 808149 924937 924850 6442992 6654535 39.85 70.7 2
15:12:25 2024-01-23 860446 854900 200166 193486 338882 346969 392065 387975 225257 226843 289760 295267 340108 340333 5895688 6344066 8429258 8178614 1497992 1543402 294037 260980 290944 292057 345128 336490 319643 319630 211345 213900 805838 775990 1757658 1729319 414222 407905 590278 590305 743325 727599 741402 743771 764018 772879 719453 799241 2328467 2441383 1375115 1164942 661635 648790 788305 784043 793101 802410 802454 806889 924207 924772 6433344 6654762 39.85 70.6 2
15:12:27 2024-01-23 862895 855506 200059 192941 338811 346898 393584 387939 224683 223732 288094 292656 339047 339574 5895688 6312093 8400938 8178614 1495853 1540119 294144 260980 290492 291613 344886 335433 318936 318887 211063 214094 818730 777102 1782982 1729883 414075 408013 589712 589850 742269 726531 737736 738197 762468 770845 720044 797612 2325155 2441383 1370689 1164331 660694 646885 786407 784043 791103 802374 800135 805706 922241 919497 6442776 6640527 39.85 70.6 2
15:12:28 2024-01-23 861669 855506 200103 193106 338260 346375 391718 387903 224025 223261 288288 292656 339083 339574 5899612 6287158 8426598 8180905 1495853 1539659 294358 260948 290893 290621 346211 337370 320623 318522 211239 213380 814900 779890 1746988 1719361 410532 405898 589139 590531 746544 725979 736099 739607 756908 765988 717995 801210 2318550 2425241 1365182 1155842 656989 646428 784177 779192 791103 807094 802454 802207 922268 927460 6348451 6649905 39.85 70.7 2
15:12:29 2024-01-23 860441 854294 196571 193146 337754 346883 392472 387975 223299 227321 288649 294168 338809 340333 5899612 6323688 8402615 8168352 1469672 1539585 294829 260469 290118 290621 346773 336546 319402 319712 210944 214201 818730 783206 1737113 1714154 410499 409097 583858 589579 745093 720312 737186 744753 756944 765213 721647 799996 2325155 2452901 1360851 1144892 658312 651238 784177 779229 795644 802482 793084 805832 931645 919533 6422445 6631074 39.85 70.6 2
15:12:30 2024-01-23 858495 853089 196607 192936 340314 345659 391169 390830 223800 223261 288613 295698 337516 341821 5895575 6368876 8452170 8194808 1489774 1541776 294216 260210 290952 289726 346518 336490 316802 320825 210466 213600 813893 782927 1763043 1710827 413013 409964 585254 592318 743058 720275 741178 746141 748229 766134 719601 793063 2315856 2465819 1360851 1146523 663523 651238 779117 778536 795644 802552 794811 810489 930324 923688 6424154 6640527 39.85 70.7 2
15:12:31 2024-01-23 849170 853089 196607 192802 339572 346883 392029 387285 224025 227161 288193 295410 338536 339246 5891591 6348489 8521866 8194553 1492477 1547831 295709 260174 290952 289572 344921 333366 317937 321770 210502 214051 818929 787702 1735509 1713260 413013 405826 583858 590158 740199 719258 741034 742865 752498 768268 721135 793063 2318550 2458129 1344132 1149795 662578 648368 781919 781786 795066 801418 795392 810489 929006 919633 6433573 6631111 39.85 70.7 2
15:12:32 2024-01-23 849170 853085 199818 192802 338490 346883 392472 386432 223956 223261 288252 295338 337741 341395 5895688 6338300 8491685 8187993 1500135 1540119 295258 259992 290322 289607 344921 333438 318642 318887 210319 213600 817290 787204 1753578 1713260 412355 405754 583950 590665 738101 719522 737328 740728 748229 769283 719601 794798 2316903 2443681 1390606 1149795 660694 646428 781075 782377 795359 799157 793047 809262 926340 916957 6471249 6670130 39.85 70.6 2
15:12:33 2024-01-23 851593 853085 196393 192691 339275 346664 392881 385980 223921 223189 287518 295231 337848 341506 5904776 6348263 8469347 8206412 1510045 1544535 295265 259809 291399 288728 344439 335469 316978 316965 211345 212967 818730 786638 1736140 1714477 410535 405790 587210 592210 738086 722462 737810 737981 753142 765915 715385 793063 2312564 2434461 1356519 1150063 660694 644806 779154 778360 791955 800287 801883 808111 919812 920391 6409895 6650516 39.85 70.6 2
15:12:34 2024-01-23 853585 855469 196536 193001 338068 345758 394141 387141 223852 223261 288577 292932 339332 341095 5895688 6258389 8411249 8159565 1494694 1540082 294675 260210 288089 290285 345215 333438 317013 318405 210649 212967 817118 774262 1743630 1724416 411735 405754 585964 587109 738101 722426 736661 737990 756981 766400 715385 793019 2318550 2434461 1365433 1159966 658817 643586 784177 781195 789983 799446 797788 804684 918520 924814 6413360 6631416 39.85 70.6 2
15:12:35 2024-01-23 865311 854184 196571 192502 337754 346369 391364 389952 223852 222408 288703 294275 337705 340076 5912694 6321260 8373886 8153471 1470785 1539659 293462 260246 288486 289809 343405 333546 315987 319890 209300 213265 812280 777102 1740900 1714477 410462 409386 586411 588706 744895 722974 736137 739802 756944 761780 714841 797478 2318550 2451161 1356519 1152256 658312 647452 784177 774602 792813 804753 797603 804609 925464 926308 6402796 6631074 39.85 70.6 2
15:12:36 2024-01-23 864361 853557 196576 192463 338264 346664 391364 387758 223800 223261 287657 295059 336972 340092 5878710 6385066 8449242 8147646 1491550 1538565 293462 259809 291642 288089 343370 336490 315987 318887 209991 212967 828761 787702 1709238 1701581 408041 408231 584840 592095 744384 719522 737186 740472 755543 762856 717995 796612 2315856 2451237 1351418 1144246 660753 648681 778266 777027 792751 801345 796528 809290 928311 918406 6431018 6631111 39.85 70.6 2
15:12:37 2024-01-23 851556 853085 196571 191931 337754 345903 392195 384932 223990 223261 286813 294403 337008 341395 5900566 6350448 8485610 8178614 1495624 1540082 294394 259408 288644 288930 343370 333149 317013 319841 209335 213565 830791 785450 1763869 1713260 412355 405826 582138 589579 738101 719522 737810 738234 748229 768231 718796 792737 2319737 2463373 1370689 1150614 662173 647558 778819 780605 793388 801985 797552 806889 922425 918369 6452209 6631543 39.85 70.7 2
15:12:38 2024-01-23 852809 853085 196571 191589 338811 344892 390597 386704 223800 221905 288337 293471 336701 341358 5887116 6330482 8398542 8178614 1513892 1540082 291467 259809 290300 288054 343440 333221 318051 317000 210502 211706 820121 782646 1730200 1714924 409846 405754 586411 590231 741233 725168 740232 736957 753214 766097 714429 790548 2313135 2434461 1325975 1156665 660694 643672 779706 778323 786524 799721 801163 804488 915801 918369 6395897 6622056 39.85 70.6 2
15:12:39 2024-01-23 854179 854294 195467 193106 337812 346393 392290 385545 223610 222948 287742 293862 338025 339057 5895801 6258426 8407894 8159301 1490702 1539847 292285 259773 288563 289022 342879 333510 316943 316708 210319 212668 817118 779883 1735802 1725491 410825 404397 585035 585990 740162 723349 732705 737990 756908 765443 711200 795038 2323611 2425241 1381754 1156338 656989 645264 781919 774824 786524 802370 798960 802356 920779 923035 6339194 6640527 39.85 70.6 2
15:12:41 2024-01-23 862621 853085 196020 192333 336195 346638 391364 387709 223265 223261 286777 293755 337990 338541 5899612 6333520 8455320 8150478 1472693 1540119 294394 259408 288613 289242 344638 335179 318022 320294 209780 212896 818730 786012 1736875 1709662 409657 405646 583020 589597 738389 717484 732890 742812 753253 761744 719090 796612 2316986 2443681 1363016 1138014 656244 645479 777161 773725 793388 801418 792812 802170 922921 921079 6395897 6640527 39.85 70.6 2
15:12:42 2024-01-23 855580 853080 196025 191891 337754 342807 390859 387975 222921 222948 287657 293577 336972 340237 5899612 6332966 8449280 8159452 1489774 1545718 293867 259122 288414 289000 346810 334548 318951 320711 209522 213529 812374 785450 1721114 1712043 411465 404823 582606 588835 737017 717484 736962 739968 751003 765249 717525 790209 2316903 2452901 1362859 1147340 658817 643586 777428 778360 793351 793396 793129 804684 919554 917721 6471073 6631148 39.85 70.6 2
15:12:43 2024-01-23 854026 854299 196296 191757 338775 342915 391917 386740 223736 221714 288337 294374 336465 339759 5899612 6321448 8400195 8216047 1516338 1544008 291242 260031 288378 287914 344403 333438 317603 319163 209662 212088 802765 778216 1740866 1722519 411722 405610 586379 588849 737540 722462 737186 737981 748229 764100 710381 789573 2311970 2443681 1372902 1159140 660224 643355 778566 776636 785840 793432 798960 802170 913785 917721 6409895 6631148 39.85 70.6 2
15:12:44 2024-01-23 855445 852819 195440 192971 334746 346148 392472 385581 223529 222599 287657 293755 338025 338541 5899612 6303318 8431193 8178317 1490702 1540082 294608 258324 288495 289000 342879 333474 318051 316009 210438 212052 817118 779332 1724439 1715196 408203 404826 585549 587155 740323 720348 728627 736934 754901 761780 712401 793019 2318550 2416021 1374741 1150614 655117 647484 781919 772629 788828 801418 793129 802137 924992 921079 6403234 6640527 39.85 70.7 2
15:12:45 2024-01-23 857964 852481 196576 190690 338775 344892 387993 387666 222611 222592 287216 292587 335994 341095 5920051 6380366 8445302 8159226 1488573 1540119 292329 258894 290096 291813 342854 333546 315816 317000 209335 212371 813893 787138 1736302 1701581 408493 407819 582138 589997 742120 719012 735090 741020 747865 757423 713252 790734 2309278 2449423 1369513 1143264 657881 645023 774957 772629 791665 799157 793129 802170 920928 915743 6380660 6631148 39.85 70.7 2
15:12:46 2024-01-23 850931 853085 196025 191887 336737 345415 393027 386645 223369 223460 286965 293364 336594 339982 5891211 6330256 8495069 8182830 1508191 1542343 293462 257890 288680 287216 344855 333402 316022 315753 210026 212407 809012 784888 1739622 1713260 408041 403332 583895 589579 735571 719522 736137 734811 747901 765015 710086 787816 2305998 2431009 1352188 1147340 657844 642070 776888 774824 786487 793432 796618 805982 911580 915707 6419321 6621493 39.85 70.6 2
15:12:47 2024-01-23 857655 854716 195260 192387 337344 345270 392122 384860 223196 222422 286633 292791 336830 337511 5895726 6277886 8420594 8159565 1494973 1540082 290661 258573 288080 288492 342879 333167 317603 316009 209662 211389 817118 777608 1731725 1713260 407334 403332 583922 586136 737582 719258 728590 735460 753016 761780 710381 793019 2315257 2421531 1358685 1153376 653252 643892 779336 772044 785840 801418 793084 800038 920897 921079 6402998 6640517 39.85 70.6 2
15:12:48 2024-01-23 862857 852979 195741 191717 337812 345758 387740 386160 222646 222443 285614 294474 336182 338541 5895726 6370913 8461367 8144665 1486447 1538990 293462 257380 288188 287630 342879 333474 316055 316708 208716 212371 813288 786575 1742641 1696756 407334 405754 581534 588757 737309 715453 732927 737446 748983 757350 714372 790771 2309278 2443681 1367348 1136395 655117 643622 774957 772357 789983 798029 792000 804497 924281 916344 6423398 6640848 39.85 70.7 2
15:12:49 2024-01-23 848703 853085 195746 191379 336230 342627 392363 384355 222577 222948 286338 293755 335852 339611 5899612 6332099 8477218 8178614 1486447 1538565 292329 258211 288378 287064 343334 331386 315816 317000 208321 212371 809257 783206 1753039 1705976 409304 405754 580954 588743 738101 715453 736137 738562 752325 757495 713288 786065 2309278 2458630 1381754 1142451 658817 647521 777124 776643 792536 794559 788367 804609 919702 915121 6475875 6640620 39.85 70.7 2
15:12:50 2024-01-23 854568 851877 196020 190681 336595 342807 390224 385274 223334 221213 286342 293905 334948 340333 5895404 6311816 8382988 8194553 1513892 1538547 289637 259408 287603 287735 343370 332392 315816 316486 208682 211706 813893 775375 1763572 1720073 408653 403332 583895 585270 734004 719258 735090 735890 752718 763934 708295 787257 2310385 2440180 1368476 1159966 656989 640978 781593 775981 786361 799012 796214 796484 911849 921079 6348565 6631148 39.85 70.7 2
15:12:51 2024-01-23 857847 852472 194858 191287 337552 342879 387993 386432 221703 221940 286777 291155 335994 339094 5890233 6294261 8413045 8144665 1464454 1535289 293462 257597 287163 287792 342879 333131 315816 316009 208716 211706 812280 784944 1745924 1704000 407623 403296 578898 583781 738188 714368 727520 737985 751537 759544 716464 792952 2313135 2439060 1388393 1138390 653252 643892 772725 769241 790832 797848 790836 802356 918256 916025 6396434 6650394 39.85 70.7 2
15:12:52 2024-01-23 850595 852220 195303 190951 334750 342807 391641 383277 221891 222635 285971 293656 336182 339611 5895801 6333248 8467893 8187993 1488295 1538565 291679 258175 287603 292011 345942 330849 317603 316708 208356 212668 827460 783206 1726858 1710827 408942 402092 580917 587844 735085 715270 734381 735798 747021 764438 715954 788447 2309278 2441948 1359624 1147796 656520 641088 773859 777027 786809 795647 793129 802174 913205 913900 6414479 6621648 39.85 70.6 2
15:12:53 2024-01-23 852400 854294 194818 191589 334680 342483 391364 384391 222646 221976 286777 290599 337008 339611 5891362 6276547 8402615 8169236 1493718 1540082 290652 258609 285811 287216 344819 331350 317603 315091 208682 211706 818730 775990 1751678 1727424 410240 403153 581366 584508 735862 719522 733069 734907 748265 763934 710661 792171 2312564 2427527 1357411 1156665 653252 640218 779154 773725 784168 799157 793084 793024 913822 919741 6320997 6631148 39.85 70.7 2
15:12:54 2024-01-23 860446 853085 194273 191585 334410 342879 387957 385310 221891 222791 286777 292042 336500 337979 5890233 6305703 8432277 8135975 1463451 1537472 293015 257561 286723 288915 342591 333998 315672 318038 208577 211565 812280 783206 1750099 1706565 407913 403261 578079 581833 735571 714350 729826 737981 749718 756781 713288 792952 2315257 2436758 1381754 1140449 651395 642070 772762 768117 788864 798029 790274 799431 919812 913136 6377359 6612569 39.85 70.7 2
15:12:56 2024-01-23 848110 851877 195162 190616 334706 342843 387632 383205 222234 221976 285062 292168 334948 339094 5870283 6322392 8485723 8175327 1509567 1545442 291947 257635 288026 288418 342843 331978 315514 317589 209160 210175 807404 779288 1733428 1715196 409074 403296 582138 587003 734004 720628 735692 729446 747300 757459 707793 783799 2300005 2425241 1350022 1151736 656052 642070 777161 774824 781910 792207 793129 797691 910488 910520 6414735 6626678 39.85 70.6 2
15:12:57 2024-01-23 862013 853085 194853 190655 334644 342879 386686 386374 222611 220594 286016 292833 334948 337584 5895801 6309045 8353177 8150029 1473966 1538397 290582 258395 285735 286698 342879 331852 315780 316705 209700 211671 818929 777608 1737710 1709613 408493 404469 579719 582849 738064 715417 728244 737981 752221 752918 710381 789536 2312290 2436721 1350022 1145707 651321 644806 774957 769168 786524 793468 785219 794677 921118 915842 6404043 6621836 39.85 70.7 2
15:12:58 2024-01-23 851481 851841 194203 190616 334644 340667 391051 384932 222101 221869 285922 292416 334679 340092 5890233 6337505 8477910 8159301 1491587 1539659 292469 257493 287759 291633 342843 331350 317378 315802 210591 211164 809055 783206 1720509 1710827 408129 400822 580542 585234 729574 715417 730736 731009 743469 761780 710381 786012 2303278 2425241 1350022 1145707 654650 638030 773822 772592 783019 792315 794826 802081 910618 914546 6414479 6621769 39.85 70.7 2
15:12:59 2024-01-23 854837 854633 194167 191089 335918 342879 387885 382597 221891 221213 285864 292656 335923 333253 5901077 6299910 8379722 8163911 1488707 1538565 290246 257890 286436 291705 342879 332392 314634 316009 209848 211009 818730 774933 1725922 1713260 406179 404505 581777 582610 738064 718502 726416 735619 750057 756462 706217 789536 2307607 2443681 1350022 1147340 653252 644806 777161 770295 785339 793504 785572 792950 921118 910448 6395614 6621769 39.85 70.7 2
15:13:00 2024-01-23 857889 853085 194787 190655 336666 341183 387993 386144 222371 221586 286575 292310 334538 341506 5886256 6332966 8437216 8159452 1486447 1539659 290652 257706 286248 291294 344855 332180 315780 317625 207961 211756 814013 783206 1728949 1705976 409074 403261 578079 583471 733853 712779 732927 737031 746035 757386 710625 783738 2306558 2452901 1357411 1142414 656052 641579 772725 774824 786487 790464 788478 798826 911507 911282 6403191 6607487 39.85 70.7 2
15:13:01 2024-01-23 851593 854767 194516 190970 337335 341555 390043 383099 222097 221346 286333 291049 334807 339020 5882104 6267874 8389190 8153509 1491512 1538565 290661 256949 286033 291777 341771 331386 315816 315802 208466 210350 823845 777608 1711758 1718852 406179 400540 581094 581196 731741 715453 727342 729410 751537 757350 707255 788451 2309278 2416021 1354354 1150614 649545 639728 774957 765837 781356 793432 790799 792987 914326 910448 6397954 6631416 39.85 70.7 2
15:13:02 2024-01-23 862409 850489 194641 191102 336868 342627 386506 383205 221857 221178 284121 292932 334666 337200 5880855 6374649 8455283 8143336 1485514 1536380 290723 256949 287603 287701 341807 332356 313971 317625 207996 210827 823845 786012 1730223 1700373 406179 403296 579309 585339 735973 713320 728627 735890 740586 752918 710381 783738 2300005 2443681 1379541 1138014 654650 643436 772725 773725 786398 790079 786040 802137 915691 912864 6468058 6631497 39.85 70.7 2
15:13:03 2024-01-23 852809 852481 194818 190321 335428 341448 387560 383170 222165 219802 285864 291688 333766 339574 5890233 6294036 8364978 8159452 1490702 1535289 289875 257777 284466 291231 342879 330080 315780 315802 207816 210974 810668 774262 1769810 1722519 408493 400857 579719 580864 729104 717484 728037 731032 747865 760091 705181 787284 2309278 2425241 1368476 1156665 653252 638263 779336 773810 783538 793216 791851 792919 910471 917103 6385711 6631543 39.85 70.7 2
15:13:04 2024-01-23 857895 853085 194128 190651 335909 342483 387560 385238 221174 221213 286061 289479 334702 337475 5887078 6307929 8421266 8112701 1466588 1537472 290758 256949 284902 291777 341207 331350 315335 315838 207996 211304 805639 780970 1741265 1705976 406179 401774 577224 581196 735180 711159 726824 736934 746736 754014 711895 788108 2312564 2441918 1372902 1137578 650390 640978 771196 768872 787696 795121 788286 797616 918509 909279 6417023 6621984 39.85 70.6 2
15:13:05 2024-01-23 850927 852485 194818 190308 334644 340895 387813 380884 221891 221368 284826 292897 334445 338265 5878710 6331076 8421982 8159339 1513079 1537862 290652 256554 286723 291223 342843 331588 315335 315802 208612 209658 821955 780450 1758539 1714477 407334 400893 581366 584783 731705 716468 730736 728761 744978 761278 707128 783342 2303809 2420119 1341360 1157201 655117 638153 777161 772629 779660 792207 790088 795294 910618 915194 6395614 6617308 39.85 70.7 2
15:13:06 2024-01-23 862895 852481 194203 190355 335913 341735 387488 385274 221857 220524 285967 291401 334913 337511 5891588 6314050 8355988 8112424 1462405 1537199 290070 256949 284924 291258 340775 330348 314892 315802 207782 211340 818528 780413 1746926 1705976 406179 400857 576407 581012 734562 713532 726785 735743 747118 756981 710196 790235 2313135 2434461 1377328 1138353 650390 642070 771630 767236 786957 792765 783542 792987 914326 911282 6372192 6612390 39.85 70.7 2
15:13:07 2024-01-23 848472 850627 194001 189493 334028 340703 387957 382943 220987 221714 284520 291119 333942 337511 5886032 6308243 8476666 8159857 1487338 1539659 290758 256159 284973 287203 342325 330312 315816 314878 207637 210350 810668 782692 1729893 1707573 406031 402566 580094 584508 730916 714350 731746 728687 742686 755076 705144 782585 2300996 2425241 1370689 1150614 653187 640128 774371 771461 777345 790638 789299 795332 909973 911963 6405046 6612444 39.85 70.6 2
15:13:08 2024-01-23 860945 852485 194032 189454 335918 342253 385185 382096 222200 220489 284964 291119 333907 337236 5890233 6319170 8351782 8143336 1485514 1535289 288465 256949 284937 287203 341807 334146 313171 315334 209404 209846 817118 773773 1725438 1711285 406994 404566 580505 581196 734930 714368 726824 735001 746380 748409 704147 783762 2310385 2434461 1377328 1144892 649545 641799 773859 767781 781910 791056 783803 792756 915617 911963 6366489 6602701 39.85 70.7 2
15:13:09 2024-01-23 854837 852485 193861 189454 334675 339603 387231 384391 221174 221213 284121 290880 333405 339611 5890233 6332374 8413007 8150478 1484288 1536353 290264 256665 285668 287225 342771 331312 314784 315730 209431 210833 810599 783206 1721114 1705976 407913 401319 577046 582849 728844 710303 728590 733682 741635 756781 710381 780287 2303278 2441948 1341919 1140753 653252 636391 767915 772592 783019 790638 786204 797416 907288 906642 6385232 6612390 39.85 70.6 2
15:13:11 2024-01-23 852747 853085 192948 190479 334028 340667 387849 382025 221669 220670 284955 289320 334948 336998 5878710 6253901 8388928 8168885 1489774 1535734 289664 257099 284795 287203 339293 331045 314892 314914 207782 209039 813893 777049 1723012 1705976 403882 401246 579683 581196 731741 714368 723103 728761 744377 754311 702048 787257 2304917 2406801 1364140 1146523 648622 641124 774957 765061 781356 793436 785480 792466 916216 911694 6371047 6621769 39.85 70.7 2
15:13:12 2024-01-23 855428 851275 193912 189088 334640 340667 385491 382937 221174 220489 284728 291049 332905 337548 5882104 6366679 8425175 8159452 1485476 1535289 289400 255407 285154 287157 342879 329012 313935 315802 207638 210350 814013 781593 1718322 1705976 407334 400224 576225 581196 728881 709295 728590 731659 742796 754581 709337 778061 2300005 2443681 1357411 1140449 653252 637325 768525 770061 783019 790079 783864 792987 907325 901506 6375648 6603012 39.85 70.7 2
15:13:13 2024-01-23 849708 853085 193249 190005 334028 339639 387849 380919 221174 220489 284955 288443 333638 337475 5891591 6257496 8380783 8143336 1489774 1539659 288785 256124 284502 288044 339460 329314 314892 314878 207348 209658 810668 777102 1710962 1715196 405028 400861 578079 579549 728881 711232 723655 727728 746035 752918 702084 783799 2305998 2406801 1350022 1147340 646687 635005 772178 765036 776796 791020 786167 793031 911911 911963 6380253 6621769 39.85 70.7 2
15:13:14 2024-01-23 860945 850034 193590 189450 333881 341735 384914 382060 221140 220242 285849 291956 333978 336340 5886256 6368876 8433069 8106989 1486668 1535289 288996 255372 286248 285664 339710 330348 312982 315802 207638 209693 807443 784944 1726694 1696756 405028 400893 576407 581915 732814 709115 725350 731586 737899 753140 706217 779178 2300005 2440216 1356519 1136395 651395 639239 769007 765837 783303 784382 781537 795242 911764 901434 6452209 6593217 39.85 70.6 2
15:13:15 2024-01-23 851199 851877 194495 189248 335764 340416 386434 384188 222097 219662 284413 290696 335492 338119 5878672 6325101 8382154 8159857 1490449 1535289 288522 256554 282932 286485 340967 328320 314892 314914 206990 209658 810599 771565 1739500 1720073 406179 401428 577224 579549 728609 713320 726824 728761 743886 754014 701283 782623 2300005 2421802 1366263 1153376 651395 636050 772725 765837 777004 791196 787321 789540 905327 911963 6339019 6612569 39.85 70.6 2
15:13:16 2024-01-23 860674 850526 193414 189913 333920 340488 385348 385551 220392 220453 284520 288671 333907 336730 5870245 6312431 8385907 8112963 1461314 1530899 290758 255407 284156 287207 338757 332253 313714 314590 206990 209693 809055 780970 1721983 1701581 404454 401428 573930 579549 731187 708793 723140 732659 744106 752715 708332 783762 2305998 2427564 1347857 1134778 647148 636425 767355 764518 784131 791196 783803 794765 911812 907862 6367316 6617140 39.85 70.6 2
15:13:17 2024-01-23 847961 851730 193826 189386 334019 340428 387725 382650 221755 220489 283616 290360 332905 337273 5870245 6321335 8449393 8161844 1510345 1537199 288050 255372 285053 285521 340811 329314 313706 315358 207638 209004 812280 775375 1750789 1715196 406179 401428 579719 581196 728881 715453 726416 728761 739179 754014 701161 779178 2298371 2425241 1366263 1150614 651395 634557 772725 768080 777078 791012 788211 789953 904963 911136 6356440 6603012 39.85 70.6 2
15:13:18 2024-01-23 860674 851731 192944 189416 334028 340153 385185 385551 220426 219837 284524 288443 332869 335464 5886032 6301440 8365053 8101134 1462405 1533071 289875 255372 283201 286888 339710 329350 313017 315536 207638 209658 805830 780413 1724873 1701581 403882 401428 573084 578692 729678 708290 722317 731586 744217 748481 707793 785452 2307363 2431009 1350022 1135144 647427 639219 767878 763288 784094 790529 783295 792882 913169 901506 6374688 6603115 39.85 70.7 2
15:13:19 2024-01-23 846606 850489 193555 189386 334028 339639 387539 382292 220923 220559 283219 289479 332869 336212 5861872 6323667 8448967 8150478 1486278 1537472 289840 254980 284032 285958 340260 330374 314892 313051 206702 209658 812374 783206 1715387 1705976 405110 399730 574336 581196 725750 708290 725747 726696 738785 754050 706625 782186 2298228 2417077 1370689 1147302 651321 638039 770100 769419 774911 784418 786204 792756 907696 906606 6402893 6603115 39.85 70.7 2
15:13:20 2024-01-23 860441 852336 193249 189390 334028 340153 384067 382025 221174 219118 283886 289075 332905 336486 5861872 6321448 8333078 8122342 1470801 1535289 287849 255443 283025 285543 339472 328320 313017 315802 207638 209039 810668 773151 1727959 1705976 403882 400540 576000 578692 731741 712248 724711 733682 745015 747630 705156 783031 2308561 2433245 1345691 1133091 645765 634521 766262 764388 783019 788965 782688 791902 913169 901470 6366754 6612114 39.85 70.7 2
15:13:21 2024-01-23 846606 850672 193776 189420 334028 339400 386378 382292 220494 220524 283219 289998 332370 336486 5880855 6303094 8461367 8150478 1499544 1537472 288996 254553 284937 285601 340260 328817 313017 312651 207169 208760 804251 779332 1712906 1709273 404807 401283 577895 582849 728844 711817 727823 724383 737195 751891 701087 776819 2290733 2421281 1370689 1149795 650932 630916 770063 767670 774362 784418 783803 790139 903838 906678 6375648 6612390 39.85 70.6 2
15:13:22 2024-01-23 861052 851877 192944 189788 334028 340117 384337 382096 220834 219118 284121 289795 332905 336450 5880855 6296431 8310447 8131721 1468696 1530899 287247 256159 282698 286159 338722 328817 312982 315580 207638 210104 829125 777658 1730747 1708852 403735 402566 575407 577652 732997 710303 721490 729446 742833 750358 703612 783738 2304917 2430868 1370689 1138014 645765 636425 767430 763947 781910 790638 779243 790139 909973 907996 6339157 6603012 39.85 70.6 2
15:13:23 2024-01-23 849095 848200 192979 189088 333762 338615 386686 382833 219816 220334 283183 289681 331906 336212 5880855 6323667 8437178 8142064 1487338 1537472 288996 255125 284488 285343 339460 330338 314305 313301 207638 209553 812374 784380 1719602 1706424 403882 399166 573084 580563 726820 707140 724685 725667 735707 754590 705082 778587 2290733 2416021 1370689 1140790 649083 632902 767370 765604 774676 782068 783901 793031 900075 901470 6380215 6593291 39.85 70.7 2
15:13:24 2024-01-23 855428 850762 192675 188825 333517 340667 383188 381214 221021 219118 283453 289355 333978 333433 5880855 6305703 8368014 8134064 1490942 1535839 287945 255266 283492 285414 340538 332253 311381 314220 207638 208352 817118 773220 1730199 1710827 402630 401428 576407 577872 732723 710693 719407 727728 740586 746160 700889 781472 2300005 2418370 1370689 1143264 647148 636425 769992 760625 774764 788965 780426 786070 911911 906642 6348796 6612390 39.85 70.7 2
15:13:26 2024-01-23 855193 850034 193590 188228 334028 338615 383223 380954 220307 219802 283219 289760 330911 337548 5861910 6330181 8425324 8150020 1485650 1534746 288698 254553 283165 285049 339710 329148 313720 314738 207638 209477 810735 782087 1720889 1706840 403845 396921 571395 579549 724722 706249 723655 726696 737560 752389 705181 778034 2290733 2414307 1370689 1140790 647610 632902 765737 765604 774948 784382 783901 793068 901425 903879 6395614 6603051 39.85 70.7 2
15:13:27 2024-01-23 852970 850672 192774 188812 333477 340667 384913 381214 220528 219118 283219 289118 332405 332892 5861910 6323487 8310688 8112424 1478169 1533071 288784 255337 283131 285049 338722 328284 311520 315586 207346 208678 822206 772668 1730094 1705976 403559 401428 573084 576165 729578 707996 719407 728379 743053 747154 700030 782745 2300005 2425241 1370689 1139637 645305 636425 767915 762353 779660 788965 776957 786107 910488 901506 6343689 6598302 39.85 70.7 2
15:13:28 2024-01-23 852532 848232 192371 188825 334028 336542 385563 383228 223923 219649 282937 290587 333978 338285 5882059 6301327 8431193 8135975 1483105 1534199 289669 254874 283201 285049 338722 328218 313494 313635 207638 209004 824128 782692 1735144 1705976 403611 396885 571395 580372 724209 706286 724711 726181 736591 754311 702121 776893 2293993 2416021 1339194 1140449 647610 632454 765737 765061 774362 782104 783901 792466 901425 903916 6377059 6593701 39.85 70.6 2
15:13:29 2024-01-23 855465 852215 192809 188791 332036 340703 385532 380924 223181 219368 283462 289075 332799 333289 5886359 6305703 8349691 8131721 1481270 1530936 287038 254980 283038 285521 338722 329314 310615 314914 208546 208318 807209 770936 1742881 1705976 401419 401428 576407 577909 728529 709115 719370 726696 740732 746590 700167 782623 2300005 2414945 1366260 1143264 645765 636391 769447 760087 774727 784527 780389 787513 909166 906678 6348263 6612578 39.85 70.6 3
15:13:30 2024-01-23 855938 851135 193579 188589 333956 338436 385259 383374 220392 219806 283112 289677 331871 336486 5873685 6348489 8393290 8112738 1482209 1534164 288085 255090 283183 285548 340811 329440 312762 314914 207492 209039 812374 780450 1722709 1704000 405028 396596 568145 579139 724722 705249 725791 726696 738227 752715 703649 774450 2290733 2434461 1365122 1138014 648622 633799 764652 765604 776796 783242 781575 791902 901792 900574 6374688 6607826 39.85 70.7 3
15:13:31 2024-01-23 851444 850489 192185 189282 331758 338436 385491 381214 220341 219460 282937 287325 332799 333469 5882142 6250068 8365552 8124327 1487509 1535289 287212 254588 283805 285521 336684 328320 312032 312968 207638 208172 799489 773773 1742732 1705976 401099 396921 574779 575721 726779 709295 716206 722481 742257 749380 700167 781510 2298371 2396756 1354354 1141262 643011 635599 768450 756758 773812 784418 781135 788075 911477 907862 6375762 6612551 39.85 70.6 3
15:13:32 2024-01-23 857287 848196 192640 188542 333757 341132 383152 382833 219816 219154 282937 290285 333707 335464 5878973 6368296 8383026 8112701 1481270 1534199 287884 253807 282967 283781 340296 329440 311559 314914 207346 209004 803613 779964 1738649 1696756 404454 401145 572166 580784 726779 705712 724685 728761 735442 748337 702011 775517 2293993 2443681 1370689 1133934 648535 636391 765171 765110 780991 782033 779095 790515 903875 902359 6376749 6603052 39.85 70.6 3
15:13:33 2024-01-23 849095 851877 192301 188791 332657 339684 385455 381752 219816 219048 283334 287255 332370 337752 5871476 6239977 8352778 8106989 1488573 1537472 287177 254518 282782 284978 336342 330374 311997 312933 207638 208318 812280 775932 1736357 1705976 400177 400295 576407 577390 728327 709799 718535 724529 740879 745427 698074 782585 2297259 2408813 1363220 1141649 645765 636502 767878 760694 777115 787656 776614 785942 910618 902847 6338844 6574317 39.85 70.6 3
[truncated: 146,632 more chars]
