# Supplementary material for: Methods for Estimating the Detection and Quantification Limits of Key Substances in Beer Maturation with Electronic Noses
Source: Sensors (Basel). 2024 May 30;24(11):3520. doi: 10.3390/s24113520 (PMC11175341; doi:10.3390/s24113520)
Supplement: Supplementary file 1 [file sensors-24-03520-s001.zip › Data/Acetaldehyde/raw data/Day 1/6000ppm17.txt]

Time Date R01 R02 R03 R04 R05 R06 R07 R08 R09 R10 R11 R12 R13 R14 R15 R16 R17 R18 R19 R20 R21 R22 R23 R24 R25 R26 R27 R28 R29 R30 R31 R32 R33 R34 R35 R36 R37 R38 R39 R40 R41 R42 R43 R44 R45 R46 R47 R48 R49 R50 R51 R52 R53 R54 R55 R56 R57 R58 R59 R60 R61 R62 T01 H01 Phase
15:19:00 2024-01-23 747362 744505 236445 236635 378988 384221 403417 400433 253667 251534 310378 314522 350923 357910 4791142 5155863 7341578 7146954 1309334 1344591 345569 306496 320482 324422 366789 356829 354862 354268 246352 247511 795529 763908 1709263 1646305 513712 507797 754335 761540 955499 927616 994627 1005211 1051463 1063815 1024055 1137144 2417109 2546483 1459217 1257452 830435 811680 992511 991800 1048530 1054756 1086854 1096158 1222304 1227105 5632992 5825638 39.85 70.9 1
15:19:01 2024-01-23 744308 742920 236254 236599 379024 385375 403098 400714 254234 251569 310378 315508 350923 357620 4795693 5165190 7320646 7154155 1311485 1342612 345292 306784 320446 323965 368679 356866 354611 354020 246387 247610 807328 763691 1676498 1641294 514870 504760 751435 761767 955536 927616 993918 1005359 1050105 1065808 1023748 1137144 2418827 2546707 1459217 1255664 830435 811680 991097 991095 1048493 1054792 1086854 1094559 1221402 1227105 5646282 5833680 39.85 70.9 1
15:19:02 2024-01-23 746767 745033 236454 236339 379024 384833 404626 401067 254022 251604 310378 314557 351449 360130 4802301 5172541 7384594 7146954 1311519 1345049 345050 306784 323043 324470 369092 357078 355327 354197 246281 247369 802849 763610 1682872 1647365 514870 504905 751697 760684 956896 926166 993209 1005359 1051990 1065041 1022296 1137181 2417109 2545100 1461136 1255664 831619 811680 991803 991095 1046591 1054829 1086854 1096158 1223171 1228845 5646168 5829519 39.85 70.9 1
15:19:03 2024-01-23 746266 745484 236811 236671 379060 385104 404306 401031 254022 251604 310378 314557 351449 359509 4783944 5174463 7348846 7152518 1306582 1344937 345427 306640 320339 324879 365246 356935 355615 355192 245558 246748 807198 759242 1711936 1650701 515243 510821 754402 761081 953739 926202 996801 1003896 1050046 1054536 1023022 1141351 2429820 2547084 1486894 1264963 832805 810529 991229 994653 1046776 1057801 1080405 1095892 1224944 1234511 5653132 5833956 39.85 70.9 1
15:19:04 2024-01-23 747468 744501 236480 236258 379024 385375 405233 400397 253667 251990 310378 315032 351484 357588 4799115 5174463 7386065 7150178 1307654 1346851 344496 306640 320517 322908 365744 356537 355364 354268 245558 246783 801356 757071 1699077 1650656 515280 510063 754937 760506 950122 926166 995346 1002474 1050046 1054500 1020774 1139726 2426368 2547084 1451541 1264063 832805 810529 991229 990358 1048530 1057801 1079027 1097723 1223171 1232766 5649096 5833956 39.85 70.9 1
15:19:05 2024-01-23 746823 744473 236454 231812 379060 384221 404021 401031 254057 251569 310378 314557 351204 359509 4810768 5185351 7362478 7156333 1303493 1347792 345534 306748 319925 322943 365909 356646 354611 354304 245972 246748 804375 759242 1702219 1650999 514878 510063 753799 760425 952824 928173 993820 1005359 1050791 1060732 1023327 1137991 2420547 2552508 1430135 1261939 832805 811680 991803 992505 1048098 1057801 1082141 1097723 1223134 1230008 5646411 5831385 39.85 70.8 1
15:19:06 2024-01-23 743707 745173 236785 233554 379024 385375 405197 403850 254097 252828 310086 315262 352117 359908 4802382 5177972 7357768 7143910 1305783 1344937 345498 306784 320410 322873 366818 356504 355364 354765 245593 246748 801561 758236 1718751 1650888 515243 510387 754798 762197 952824 927516 994564 1005285 1050791 1054500 1020737 1137991 2423992 2550698 1455379 1263127 832805 810529 991059 991800 1047298 1057801 1082104 1096903 1222267 1230008 5651796 5832898 39.85 70.8 1
15:19:08 2024-01-23 748819 747256 236905 234177 378844 387166 403274 403315 254272 252828 310159 314822 351028 358671 4791946 5170778 7354032 7143796 1303008 1345049 345014 306460 320446 322908 366521 356540 354862 354268 244837 246713 814380 757322 1733006 1650656 515207 509990 754365 761045 950122 927616 993857 1003823 1050791 1060537 1022599 1137991 2420547 2545100 1457298 1262839 832805 810529 988943 992505 1048079 1057801 1082067 1097686 1223134 1230878 5651635 5829656 39.85 70.9 1
15:19:09 2024-01-23 746114 746049 236976 233554 378772 387716 404590 400678 253597 251744 310085 315007 352328 359982 4788513 5172874 7367497 7134079 1303736 1336949 345014 306244 320410 322838 366818 355712 354862 354268 246809 246748 814380 758156 1717911 1650656 515243 510387 754365 760425 950122 927616 993857 1003823 1050046 1060057 1020737 1137991 2420547 2545100 1451541 1262839 832212 810529 991097 991800 1047095 1057801 1081999 1099252 1224289 1234081 5646337 5833680 39.85 70.9 1
15:19:10 2024-01-23 751727 743900 236410 232898 378736 386461 405804 401039 252856 252307 310049 315112 351414 359472 4792922 5163255 7367497 7128987 1302053 1341120 344979 306748 320482 322873 365708 355748 355364 354268 244837 246748 789645 754908 1697273 1650656 515243 510026 755472 760633 950122 926166 995309 1002400 1048181 1054500 1023327 1138028 2425717 2546237 1463988 1264926 832805 811640 990904 995258 1046369 1060783 1082112 1097573 1224400 1235834 5634321 5832898 39.85 70.9 1
15:19:11 2024-01-23 747357 744473 236950 233554 379024 387078 405233 401606 253632 252307 310378 314557 351976 360019 4788513 5182740 7399639 7128197 1301774 1343027 345014 306748 321907 322908 366040 357335 355615 354268 245386 247858 799863 754908 1683676 1656893 516414 510026 755948 760462 950122 926202 998259 1005322 1051537 1060524 1023711 1143796 2433001 2553743 1482904 1266446 833514 810382 994599 997460 1046480 1060048 1081179 1097453 1229637 1236224 5643727 5831347 39.85 70.9 1
15:19:12 2024-01-23 749265 745736 237151 233390 379024 387114 405518 401039 253667 252341 310085 315252 351976 358962 4791946 5165190 7404930 7143910 1301774 1343027 344461 306748 321645 324422 366003 357841 355364 353985 245386 248067 801356 753910 1687208 1655599 515243 509270 757491 761544 950122 926166 999720 1006062 1051990 1060646 1026245 1146172 2434365 2544673 1455379 1262839 830435 811680 994637 998171 1045003 1057801 1078953 1098271 1230134 1234475 5632958 5833956 39.85 70.8 1
15:19:13 2024-01-23 750548 745736 236419 233226 381241 387078 405197 400473 254234 252341 310012 315508 351449 357873 4792922 5170755 7404798 7128197 1301774 1343027 345256 306748 323536 323395 366558 355748 354862 354268 245593 246748 801356 754908 1686510 1654532 516048 509735 758106 763795 953022 928936 998073 1006100 1049898 1060501 1026245 1144612 2429820 2544424 1490883 1265543 831619 811680 991803 996750 1048265 1057801 1078990 1098234 1226683 1234475 5623539 5815199 39.85 70.8 1
15:19:14 2024-01-23 751086 745173 236410 232898 379060 386533 405197 399907 253632 252341 310085 315032 351449 357330 4792922 5166929 7395473 7123679 1302769 1343027 343497 306748 321871 322873 366040 356793 354862 354268 245593 247993 804716 756238 1706734 1654345 516341 509844 756914 763832 951702 930259 1000433 1005322 1049301 1060374 1026733 1147103 2429820 2539251 1462032 1259244 830435 811680 993219 996102 1047520 1057053 1080564 1097453 1228767 1230951 5618032 5815199 39.85 70.9 1
15:19:15 2024-01-23 749487 745736 236410 232898 381205 386533 403417 399307 254022 251569 309866 315252 351449 357293 4783544 5155918 7411297 7102940 1301774 1345049 344496 306748 324652 324434 365747 357621 355867 356393 247159 247716 799863 753528 1686913 1657850 515609 509270 756545 761081 951665 930259 1000395 1003859 1048367 1065053 1026004 1143980 2427443 2528299 1463056 1257452 829351 811680 994052 996102 1045142 1056306 1085305 1097490 1228767 1227367 5593703 5815199 39.85 70.9 1
15:19:16 2024-01-23 747357 746873 236015 236604 381241 386225 403382 399307 254412 251744 309392 315508 351449 357873 4781656 5174463 7404798 7134319 1303493 1336875 343392 306604 324017 324542 366708 358820 355830 354233 245558 248067 801356 752970 1697593 1658000 514870 508515 756545 760425 950048 928868 999720 1005322 1048521 1054838 1026733 1147316 2429820 2535880 1467901 1257452 830435 813410 994637 996102 1046855 1057801 1082216 1099053 1228767 1230914 5593741 5813385 39.85 70.9 1
15:19:17 2024-01-23 747468 744992 234989 236532 381241 385375 403417 399907 255195 251534 309866 315543 350923 357620 4789504 5183735 7423795 7112448 1296118 1342333 344461 306640 321419 324422 367078 359219 354826 353171 245593 248241 791116 754253 1712327 1650656 513404 509270 756545 761765 952184 930260 999720 1003859 1045096 1062822 1026733 1147316 2429820 2528003 1443318 1255664 829944 811680 994637 996102 1045031 1056306 1084531 1099053 1231418 1230044 5610110 5815199 39.85 70.9 1
15:19:18 2024-01-23 747367 745828 236419 236676 379056 386533 403382 399307 254838 251534 309866 315543 351449 357583 4798498 5200509 7364984 7102940 1285944 1345285 347098 306784 320482 321973 364805 357478 351835 354268 245972 247476 799943 754908 1678926 1644936 512674 510423 756545 756374 952147 934230 998297 1001815 1041713 1064398 1029931 1144650 2424608 2537890 1463056 1253487 825217 811680 1000489 995358 1039042 1051767 1085563 1107102 1230171 1228845 5662538 5824301 39.85 70.9 1
15:19:19 2024-01-23 751620 744956 236410 236604 377211 386533 404590 400820 254167 252828 311478 315053 351871 359361 4792089 5148049 7327429 7081303 1287973 1341120 345014 305777 322432 324422 363712 357878 354361 355869 246460 247858 796877 754369 1683864 1637182 513404 512994 756186 758633 954894 935558 995309 995395 1045480 1066172 1031891 1142980 2429820 2554320 1439551 1249029 825806 815570 995430 992505 1037517 1054034 1088289 1103911 1226683 1221835 5577888 5814922 39.85 70.9 1
15:19:20 2024-01-23 757894 746689 236165 234012 378664 387587 403868 399162 254307 252828 310195 314383 352082 355671 4783544 5097017 7269705 7100061 1296560 1341120 346611 306748 321907 323965 367040 355748 351835 355334 245180 248067 799863 766644 1694580 1628773 513404 512268 750590 757858 959342 934230 988934 996139 1050791 1071906 1029692 1133615 2420547 2556277 1440936 1244135 830435 815570 996199 986882 1042289 1054792 1091367 1100694 1215700 1221798 5587534 5834638 39.85 70.9 1
15:19:22 2024-01-23 759845 745180 237605 233390 378772 387587 403346 401606 252891 252376 310378 315942 352399 356751 4789504 5081738 7317843 7144593 1317147 1343982 343427 306280 323412 323965 365389 357878 355615 353453 244837 248835 795232 763249 1675536 1641437 515207 509270 751661 763278 957982 926166 991794 1001690 1054240 1066926 1021872 1134681 2420547 2538960 1435785 1249919 830435 813767 989488 989688 1046776 1054792 1090659 1097679 1224289 1228735 5584431 5819945 39.85 70.9 1
15:19:23 2024-01-23 746516 744129 236406 236599 378700 387441 402142 402459 254022 251569 311037 315332 350398 357293 4786089 5141058 7330195 7137576 1307742 1342073 345534 306784 319925 324650 367859 356540 354862 354268 246387 246783 795529 762159 1695299 1641437 514878 509270 752230 760684 955232 928905 993894 1005359 1051592 1063610 1022985 1138028 2414536 2545100 1459217 1258348 832212 811496 993743 993792 1051214 1062301 1086741 1097611 1224400 1231423 5634038 5827388 39.85 70.8 1
15:19:24 2024-01-23 745491 739305 236977 236573 378808 385375 404626 400362 253667 251955 310378 314557 351449 360167 4786089 5155918 7339521 7128197 1303736 1335963 345534 306784 319961 322648 368156 355712 354361 354268 246179 246748 805828 759242 1704259 1644936 515243 510063 753830 761045 954215 928868 992445 1005359 1052851 1062340 1022223 1137991 2410548 2546349 1453460 1257068 832917 810419 990904 994625 1047968 1060798 1082141 1094298 1223171 1234883 5624916 5805543 39.85 70.8 1
15:19:25 2024-01-23 759293 743592 237186 233230 379087 386533 404662 401322 253597 252341 310122 315032 350398 359472 4783544 5153970 7362628 7118818 1302806 1341120 345050 306748 320482 322908 365005 356540 354862 354268 245215 247511 789645 754908 1692911 1655712 516818 510821 755948 760425 950122 926202 996801 1003896 1052739 1062163 1025402 1141202 2428497 2550329 1462032 1266446 833994 811105 991803 993206 1050797 1060048 1082141 1096635 1226105 1234511 5634321 5814070 39.85 70.9 1
15:19:26 2024-01-23 748188 739305 236445 236573 378988 386261 405840 401606 252891 252131 310341 314557 351449 360019 4781656 5154676 7386148 7123481 1301774 1342073 345014 306748 322432 322873 366040 357082 355113 354268 245593 248241 801356 754979 1735889 1655599 516818 510423 757956 764378 951665 931584 1001034 1007533 1049935 1063545 1029174 1147848 2429820 2535880 1447703 1258863 829351 811680 994786 998171 1047599 1054778 1081929 1100694 1235903 1229139 5593703 5805543 39.85 70.9 1
15:19:27 2024-01-23 746307 745736 234998 236604 381232 385375 403417 399343 254838 251534 309866 315543 351169 357620 4783544 5180017 7395473 7118818 1299915 1342184 343497 306748 323731 323965 366040 357624 353219 354268 244872 247893 798370 753528 1701061 1655412 516341 509881 756508 763832 950048 929597 1002575 1005359 1050046 1054765 1029174 1147923 2428093 2536912 1461136 1261939 830435 811680 993927 996102 1048265 1057801 1079027 1099053 1227897 1234511 5606104 5806908 39.85 70.8 1
15:19:28 2024-01-23 748721 744647 236445 232898 379056 385411 404021 399343 253632 252166 309866 315067 351449 357330 4772169 5148595 7404798 7102940 1301774 1341120 343497 306748 323243 324663 366043 357042 355830 356645 247159 247752 799863 754037 1713739 1655492 516341 510026 756545 761544 950122 929597 1001146 1005359 1050046 1060646 1026770 1146397 2427072 2545100 1463988 1264963 830435 811680 993219 996102 1048265 1057801 1080564 1099053 1226683 1234511 5618254 5806206 39.85 70.8 1
15:19:29 2024-01-23 746590 744647 236245 236604 381236 386261 403382 399307 254482 251569 309866 315508 351449 357910 4776723 5157854 7406017 7124823 1302559 1336875 344390 306640 322288 324578 365893 357768 355579 355853 245386 247858 801356 752754 1704338 1657850 515207 509270 756545 762197 952824 928905 1001146 1005359 1050606 1060805 1026770 1145646 2428844 2539109 1449622 1259244 830435 811467 994637 996102 1048493 1057801 1082216 1099090 1231455 1232729 5593741 5809979 39.85 70.8 1
15:19:30 2024-01-23 746553 743937 235681 232008 381780 385411 403417 399343 255230 251534 310341 316019 351484 357910 4772169 5187565 7367200 7112448 1289631 1341378 345948 306784 320968 324422 367078 357624 351654 356898 246316 247511 795529 757152 1685774 1641369 512674 510026 755874 758525 952861 934230 998297 1003148 1044000 1065419 1031554 1144017 2425717 2534258 1462151 1253487 825806 811680 1001155 996102 1045253 1051804 1088405 1107102 1228803 1227403 5653132 5806908 39.85 70.8 1
15:19:31 2024-01-23 754078 743560 235690 232234 379020 384797 403417 401039 254234 252117 311293 314592 351204 358708 4785460 5139977 7331530 7090682 1281712 1343938 347342 306244 322432 322648 363967 358165 354753 356440 246460 247858 789645 753830 1687672 1641437 513404 513357 756545 759604 955910 935333 996801 996139 1045133 1066926 1032968 1142980 2429820 2554320 1439551 1249919 827576 816184 998269 992466 1038254 1056306 1091467 1105486 1226683 1225333 5568482 5810775 39.85 70.8 1
15:19:32 2024-01-23 756476 744651 236045 232208 378984 387422 400978 400190 254770 252828 310781 314787 353997 354986 4779239 5093971 7256598 7100061 1295600 1343383 346611 306748 321943 323965 367592 357371 351835 354836 244872 247893 799863 767041 1661882 1627612 512674 510821 750516 757858 959342 934230 988971 996139 1048558 1074253 1028961 1134681 2417667 2552508 1448331 1238828 829844 814993 996199 986882 1035991 1054756 1093438 1103911 1220058 1221908 5596699 5820147 39.85 70.8 1
15:19:33 2024-01-23 754766 744808 237675 234442 378090 387515 402636 401606 252751 251850 311062 313183 352399 357690 4774165 5074094 7327643 7109439 1317061 1337022 343462 305920 323448 323737 367040 357607 355364 353206 244837 248870 792201 762159 1680872 1639185 514440 509306 755315 763352 959070 927961 993209 1003896 1054648 1069870 1020774 1137991 2417667 2541491 1463056 1249919 830435 814956 989822 990015 1047335 1060832 1089101 1096940 1226683 1228845 5602982 5829656 39.85 70.8 1
15:19:34 2024-01-23 744986 742810 236340 233832 378844 386892 403238 400397 253987 251955 310378 314557 352006 357946 4776723 5146646 7299719 7133686 1304013 1341120 345605 306784 320410 321973 365938 357042 354862 354836 245972 246783 807299 759323 1723923 1644948 516048 510821 753724 762197 956624 928942 994639 1008217 1051592 1063662 1023748 1141351 2418144 2546237 1457298 1259244 832805 811680 992639 993206 1051509 1054829 1085305 1099888 1227888 1234008 5642235 5820224 39.85 70.8 1
15:19:36 2024-01-23 747362 742888 236489 236599 379024 387443 405660 401606 253632 252166 310378 314592 354893 359764 4776723 5155918 7358172 7118818 1298336 1344093 345569 306784 320482 324879 364805 356230 354862 354268 245593 246783 802885 754908 1711031 1648316 516818 510821 756008 762738 953843 928905 998297 1005359 1051629 1060646 1023748 1142980 2422923 2546237 1451541 1264963 832805 811680 994637 998171 1047968 1060798 1083659 1100825 1226572 1235834 5613822 5815693 39.85 70.8 1
15:19:37 2024-01-23 747362 743941 236419 236599 378736 388818 403098 399343 254482 251955 309866 315543 351484 357910 4774202 5157854 7405043 7109439 1297409 1340168 343462 306784 321455 323965 365424 358710 354611 353206 245593 248312 801356 751679 1701772 1649824 513039 509306 758106 760684 955269 930920 1001146 1005359 1048558 1062163 1028230 1147391 2428093 2535707 1447085 1257068 828167 811643 997595 998171 1047483 1054638 1085305 1103124 1237187 1231851 5626280 5811051 39.85 70.8 1
15:19:38 2024-01-23 746035 742929 234959 232234 379060 385375 403382 401322 255265 255281 310378 315543 350433 357620 4769916 5166948 7311563 7082742 1277909 1333124 347169 306748 320446 327827 364805 355996 351835 354304 245800 246819 791317 753830 1680809 1636673 513404 512268 755874 756374 954381 935370 998297 998971 1046396 1069866 1037786 1146209 2432632 2558973 1464975 1253487 829351 814919 1000489 992357 1040778 1057408 1088252 1106789 1227888 1230587 5617918 5805820 39.85 70.8 1
15:19:39 2024-01-23 755645 739346 236050 236640 379024 387840 403417 399343 254057 251359 310378 314370 352012 357330 4767358 5114813 7272876 7090720 1293711 1336677 345569 306784 321455 322983 367334 357878 351871 354339 244837 248276 788174 762159 1685929 1629631 513404 511544 752230 760023 963771 936815 994627 1000392 1051242 1072823 1031817 1140923 2421124 2547084 1477217 1239789 830435 816184 996235 988845 1042041 1057801 1095990 1103911 1219599 1220036 5596699 5815199 39.85 70.8 1
15:19:40 2024-01-23 755878 743076 236450 232174 378081 386533 402779 400678 253632 251534 311257 315676 351941 357293 4780132 5077618 7272876 7100061 1311397 1340787 343427 306496 325458 323965 366453 357878 355867 354304 246460 248835 798263 763610 1684320 1639487 517817 510638 753724 765027 961313 930921 994552 1003823 1057751 1063779 1021951 1141738 2427443 2550525 1466894 1251257 833994 815533 991229 991095 1046554 1062331 1091467 1097723 1223134 1228845 5564507 5805820 39.85 70.8 1
15:19:41 2024-01-23 742590 743076 236384 232131 378655 384762 402177 399800 254022 251534 310378 315984 350363 356788 4774165 5137459 7320870 7102903 1299259 1342073 345569 306784 320446 322908 368156 356500 355561 357367 247860 247334 805804 758156 1710782 1650888 517078 510638 755436 761544 954894 928905 999574 1009651 1050848 1063878 1023513 1142830 2420547 2545100 1433195 1262839 834589 811680 992639 993170 1051509 1054756 1085305 1097453 1226683 1236260 5634152 5803847 39.85 70.8 1
15:19:42 2024-01-23 749492 743524 237116 232898 378619 386533 405197 401039 253632 252341 309866 314997 352223 358962 4767358 5146646 7367497 7109439 1300004 1343294 347323 306532 321800 324542 364698 358857 355648 355853 247684 248099 795384 752754 1702304 1650656 515604 510423 759775 761767 952861 931973 1004006 1005359 1047400 1065419 1029692 1150666 2428093 2524414 1445201 1257452 830538 813988 995492 998934 1047372 1057053 1085096 1100731 1235026 1230682 5596699 5796441 39.85 70.8 1
15:19:43 2024-01-23 742700 743524 236210 236568 381232 386533 403062 399307 254482 251534 309866 315543 351449 357620 4764786 5165190 7397768 7103016 1294260 1339470 344355 306604 321276 323965 365353 358385 354594 355241 247860 247440 801356 754988 1681719 1650999 514870 509270 758106 762197 953538 930260 1002575 1005359 1048558 1063878 1027956 1147354 2425717 2526660 1444495 1256558 829944 813988 995492 996102 1048265 1057053 1085305 1100865 1232365 1230008 5600698 5804759 39.85 70.9 1
15:19:44 2024-01-23 742700 739337 236045 236604 378664 385375 402779 396988 254412 251920 309138 315543 350398 356788 4765339 5173800 7383607 7103129 1292620 1337059 346587 306640 321383 324650 365353 357878 351352 355853 245972 247858 791116 754908 1703236 1641437 512674 509306 755472 759064 952861 931309 998297 1002400 1042095 1065419 1031466 1147279 2420547 2524414 1442264 1253487 825806 811680 1000489 996065 1046855 1051695 1087465 1107102 1232291 1228870 5625970 5796441 39.85 70.8 1
15:19:45 2024-01-23 747367 743075 236250 232238 377477 384797 403417 400473 254234 255353 311038 315942 352006 358705 4769814 5133789 7312630 7091419 1276091 1341120 347514 306172 321455 322873 363931 357878 354430 356440 245386 247893 801414 753830 1679302 1641437 514477 513721 758158 758399 955873 937126 998259 998971 1047036 1066926 1037494 1144612 2429820 2554320 1439551 1249919 828167 816148 999068 993170 1038979 1056306 1089876 1107102 1226683 1228574 5568482 5805820 39.85 70.9 1
15:19:46 2024-01-23 756550 744384 236050 234547 378659 387551 404440 399198 254876 252828 310671 314418 352104 354950 4774165 5085270 7252426 7081027 1294634 1339681 346575 306784 321907 323019 367298 357335 351835 355050 245386 248276 799863 763795 1677612 1629926 513404 512268 752230 759052 962107 935370 993209 1000392 1051242 1075282 1032114 1137991 2423684 2553654 1455726 1238828 830435 816148 996199 986882 1038808 1054756 1097001 1103911 1219599 1227105 5587293 5826315 39.85 70.9 1
15:19:47 2024-01-23 754223 742938 237439 233879 377599 387357 403238 402744 253423 251920 310159 313069 355107 357037 4776723 5064121 7280462 7100061 1307785 1335963 344461 306244 323904 323965 365353 356793 355364 354268 246286 248276 793892 759986 1698785 1636861 516818 512268 751546 763315 959342 930222 993209 1001690 1057751 1063815 1023711 1137991 2420547 2557294 1439551 1249644 835184 816184 991229 989688 1045031 1063832 1091467 1097723 1222513 1231282 5537259 5806815 39.85 70.9 1
15:19:48 2024-01-23 746600 743030 236445 236573 378988 386544 404727 402744 253597 251500 310378 314522 350398 357763 4774165 5126384 7320870 7144593 1298336 1335016 345534 306784 320482 322873 364805 356540 354862 355606 245421 246748 791116 754908 1689914 1649486 516781 510821 756545 763315 952861 928905 998259 1005359 1054352 1060646 1026004 1144650 2427443 2546349 1451541 1266765 833994 811680 992639 997460 1050490 1060652 1085210 1100825 1225665 1237080 5606104 5796441 39.85 70.8 1
15:19:50 2024-01-23 751087 742810 236410 233226 379060 386261 406165 399899 254022 252341 309866 315032 351484 357330 4767358 5133723 7383908 7100061 1298336 1337317 343497 306748 321907 323965 364002 358385 354862 354042 244872 247893 788174 750607 1702009 1650999 514841 510063 758106 761045 952147 930920 1002575 1005359 1050046 1063669 1028961 1147391 2425717 2533144 1453460 1260662 830538 813988 997595 998823 1047489 1057632 1085155 1100694 1235903 1230065 5609806 5796720 39.85 70.9 1
15:19:51 2024-01-23 750212 744758 236445 232230 377778 385339 403417 401039 254412 250800 311293 313541 350923 359237 4767358 5129548 7302219 7071925 1277037 1337317 347407 306280 321943 327863 363167 356829 353861 355905 244837 247893 797001 751679 1681575 1641628 514972 513721 757026 758940 953843 935370 998022 998971 1052781 1068349 1035533 1148331 2432632 2568903 1439551 1252556 829351 818631 999068 993170 1038992 1054565 1091541 1107102 1226683 1227105 5568482 5805820 39.85 70.8 1
15:19:52 2024-01-23 756550 739341 235725 232165 379020 387767 400750 399343 254482 250800 310378 313681 351484 354840 4757993 5066297 7212568 7081303 1296560 1340168 347377 306496 322205 323965 365353 355424 353861 355905 245334 247858 798370 760733 1733929 1622546 516011 512994 751012 760745 958258 934908 992775 1002486 1056026 1072983 1031120 1135121 2422609 2561722 1433901 1244556 832529 818391 996885 989688 1042289 1065278 1094657 1103124 1215737 1227105 5557606 5801679 39.85 70.8 1
15:19:53 2024-01-23 752161 744501 236419 232903 379015 387804 403795 400473 253667 252341 309429 313646 352012 355743 4764786 5074520 7292894 7100061 1313317 1337317 342947 306518 322468 323019 366453 357082 353861 353171 247414 248870 789413 764454 1698610 1641567 516341 509375 753799 765027 959660 927616 994590 1007533 1056777 1063743 1020774 1138066 2421124 2535880 1466894 1249919 833831 815570 991229 990322 1048117 1062906 1088289 1097723 1224944 1228845 5590119 5792307 39.85 70.9 1
15:19:54 2024-01-23 744905 740714 236445 236635 378988 384185 403098 400135 253632 251359 310122 314557 350398 358708 4764786 5128101 7301944 7109439 1298336 1333087 345534 306136 319961 322648 365353 356540 355291 356861 247860 246501 805828 758156 1711469 1646193 517817 513227 755972 764482 954215 930260 996801 1009414 1054240 1063878 1023785 1143018 2420695 2538997 1461136 1259244 834708 811680 992639 993170 1053578 1054792 1085305 1099053 1225813 1234511 5609768 5796441 39.85 70.9 1
15:19:55 2024-01-23 745171 741800 236245 236568 378988 385375 404342 400135 252891 251184 310341 314522 350923 359509 4761388 5137373 7320595 7109439 1297409 1338406 346833 306496 324191 324879 365042 356646 355615 356645 247159 247925 789645 752987 1732872 1650888 516818 510456 759076 764378 950122 928905 1000433 1007871 1048584 1054801 1026770 1145646 2423718 2538997 1478914 1264641 830538 811680 992639 996102 1050018 1060048 1082179 1100731 1226683 1236260 5610110 5796441 39.85 70.8 1
15:19:56 2024-01-23 747067 741763 236445 232898 379024 386533 404626 400204 252891 252341 309866 314557 350923 357583 4767358 5137373 7351817 7112448 1296324 1339470 343356 305776 322026 324314 365005 357588 354862 353737 244837 247893 799863 751754 1677211 1650888 516414 509699 759113 762738 950122 928905 1001146 1007229 1051537 1060805 1026770 1147316 2423718 2531784 1461136 1259244 830538 811680 994786 998225 1050018 1054756 1081334 1100694 1228803 1236260 5596699 5796441 39.85 70.8 1
15:19:57 2024-01-23 747099 742883 236245 232898 379060 386261 403382 399076 254022 252166 309903 315032 351449 356825 4755407 5141133 7362238 7084151 1292582 1332143 343462 306784 323961 324578 365317 358639 354361 353206 245593 247819 801356 753830 1678153 1649486 514477 509735 760985 761081 953538 931581 1002575 1007229 1050791 1065419 1028961 1150703 2427820 2524414 1470732 1257452 830538 811431 996199 998934 1050018 1057801 1086854 1100731 1234151 1230987 5593972 5796441 39.85 70.8 1
15:19:58 2024-01-23 747099 743973 236045 232004 381241 386569 402815 399639 254447 251604 309429 315984 352006 357074 4769814 5157375 7392330 7093687 1296483 1337428 343497 306496 322062 324650 364293 358639 355364 353737 244872 248067 789645 751679 1697231 1650656 515207 509699 758696 762851 952861 931581 1002575 1005359 1051537 1063705 1028961 1149846 2427820 2532285 1449622 1257452 830538 813191 996199 998934 1048079 1057801 1086854 1103911 1234151 1230951 5587293 5782935 39.85 70.9 1
15:19:59 2024-01-23 747090 739377 236419 236438 378736 387716 405014 399053 254167 251465 309247 315879 351063 356642 4754081 5146646 7376547 7082592 1296483 1340168 343497 306424 321907 323115 363167 357624 354862 353241 245215 247893 789645 750315 1709689 1650656 516011 511998 758696 763315 952861 930920 1001860 1005359 1048584 1063914 1028230 1150703 2427443 2534081 1443865 1256558 832805 813191 994786 998934 1050018 1059133 1084531 1100731 1231455 1230914 5585976 5788423 39.85 70.8 1
15:20:00 2024-01-23 746325 745176 235949 233554 378952 385267 404727 396880 255054 252828 309392 315508 350398 356825 4755131 5146646 7367222 7081303 1288708 1333455 343497 306460 321455 323965 364841 357878 351871 352183 245215 247511 789645 754908 1668000 1648445 513404 510552 758158 761045 952861 931581 1000257 1005359 1049859 1065419 1028961 1150703 2420547 2528299 1445201 1255664 831619 811431 994786 998225 1048530 1057595 1085305 1100731 1235026 1234008 5593854 5794447 39.85 70.8 1
15:20:01 2024-01-23 743331 741759 235541 232234 378988 384797 402815 400770 254167 252117 310378 314557 350118 357910 4757993 5141246 7292619 7042090 1276091 1337428 347133 306532 320446 322648 364258 357371 351835 355655 245386 246713 827159 752754 1675159 1631995 512985 512049 755874 756374 954215 935333 999720 1001419 1045590 1066926 1033004 1146500 2423992 2547084 1439551 1249919 827576 813767 1001912 996102 1044394 1058382 1090626 1110230 1231920 1228808 5625970 5792307 39.85 70.8 1
15:20:03 2024-01-23 755641 742595 236209 232165 378988 387804 403417 399017 254094 251184 310158 313139 352258 356536 4748627 5079684 7274243 7052476 1290909 1337317 345569 306784 323940 323055 364805 357878 353861 354268 246460 249429 791995 754988 1699063 1627225 513404 512268 754798 759604 959342 934671 996801 1000118 1048584 1073005 1033060 1144650 2429820 2545100 1450851 1241851 829351 820965 1001875 992505 1044180 1060761 1097470 1107027 1227814 1220971 5568058 5796441 39.85 70.9 1
15:20:04 2024-01-23 753003 744997 236340 232243 378649 386569 400696 399800 254234 255353 310817 315053 351204 356825 4751212 5064121 7222946 7076253 1298362 1340168 346090 306748 323161 323965 366195 356829 353750 356190 244872 248696 793892 755328 1689664 1631958 518287 513721 754523 763352 961424 931581 992445 1001666 1057751 1073005 1027499 1140032 2424549 2565225 1527197 1249471 836377 820554 994015 992505 1047520 1066917 1094657 1103224 1223134 1227403 5505560 5782935 39.85 70.8 1
15:20:05 2024-01-23 755148 743186 236415 232208 381771 386569 400978 401039 254447 251569 309903 316496 350923 355168 4755407 5098256 7283568 7094997 1302154 1336332 345569 306784 322511 324422 366453 356756 354361 353701 246352 247476 802849 761427 1682750 1641628 515975 509270 754598 761045 958662 928905 999537 1009670 1057454 1066817 1029174 1142830 2415714 2541057 1463056 1255664 833994 814613 995467 992505 1051509 1063832 1091308 1100694 1226683 1230878 5577888 5777747 39.85 70.8 1
15:20:06 2024-01-23 742394 742801 236419 233390 378984 384762 403417 401606 253552 251534 310305 314268 351169 359472 4752016 5119106 7336534 7082027 1296483 1329241 344979 306460 321907 324879 362841 356504 355364 354233 247159 248032 787044 751908 1716147 1650789 518558 510529 760545 766664 954178 930259 1001034 1007533 1054453 1063815 1028923 1147279 2427443 2545100 1482904 1264641 834589 813376 994786 996102 1051326 1054756 1083546 1100731 1226683 1237136 5593665 5777747 39.85 70.8 1
15:20:07 2024-01-23 747477 744198 236375 232898 381200 386497 402743 397025 253873 251569 309392 314997 350398 356788 4746029 5120817 7369821 7082027 1292620 1336295 343427 306640 321907 324422 364258 357878 354862 355743 247684 247993 811334 751908 1700969 1649712 515604 509844 760197 763832 955536 931581 1003290 1007502 1047996 1066835 1029692 1150666 2427072 2517182 1447085 1256558 830435 813956 996199 998934 1050504 1057801 1087629 1103087 1235903 1230951 5581874 5777747 39.85 70.8 1
15:20:08 2024-01-23 742993 743967 234919 232204 379024 384762 402177 399907 254838 250381 310341 315508 350363 357293 4746029 5137309 7304357 7062546 1275802 1329204 347657 306532 323043 324181 367078 356646 351726 356898 247860 247299 814793 754069 1677419 1641517 513404 512268 756545 759294 955536 936910 1001146 1003823 1050569 1066926 1033004 1147316 2423992 2539109 1439551 1252593 828167 813767 1003338 998225 1040443 1057801 1088289 1109707 1232291 1229139 5625970 5786032 39.85 70.8 1
15:20:09 2024-01-23 751625 744767 236410 232174 378338 386533 404626 400756 254199 251534 311257 312633 351449 358962 4755407 5088970 7317411 7072767 1294260 1339568 346433 306604 323233 322804 366567 357731 353752 354765 245593 248799 788174 759256 1668391 1632244 514503 512268 758817 760684 959342 935297 998222 998971 1051592 1074433 1032968 1144650 2427443 2546237 1450851 1240594 828167 820318 1001912 992505 1040553 1060048 1097784 1106477 1230171 1227105 5548187 5787063 39.85 70.8 1
15:20:10 2024-01-23 751616 744263 235655 232204 378916 386533 400942 401039 254447 250765 310378 313611 351414 354594 4752016 5053398 7202097 7076081 1300186 1341378 346540 306244 322432 323965 365353 355602 355615 356369 246809 248276 795384 758963 1672900 1636858 517919 513721 754365 763007 962070 934230 993857 1002400 1060756 1072968 1028961 1136334 2420547 2563540 1502574 1249029 835184 818575 993778 991800 1045253 1066917 1094657 1100694 1219599 1228845 5516834 5777747 39.85 70.8 1
15:20:11 2024-01-23 744708 742541 236642 236644 378988 384221 400978 401606 253632 252792 310232 314522 350363 356788 4750517 5141916 7336767 7071925 1295837 1338777 344944 306712 323657 324879 366040 356105 355364 354268 245593 247858 789645 754581 1705668 1649616 516818 511906 756545 764952 954215 930260 1001146 1008217 1053489 1062304 1028230 1143980 2425717 2542576 1434269 1264641 833994 811680 994637 996102 1048079 1060760 1085305 1100694 1226683 1238012 5606104 5786170 39.85 70.8 1
15:20:12 2024-01-23 746516 743076 236419 233230 379060 385953 403382 396772 254132 254259 309794 315262 351309 356642 4763048 5144684 7369390 7057209 1293332 1337428 343462 306784 321419 324422 367078 357878 354611 353171 245558 247858 789645 752754 1673844 1646119 514841 510387 759113 760425 954215 931581 1004006 1005359 1051537 1066172 1029692 1150666 2427443 2526660 1468813 1256558 830435 815146 997481 998934 1049981 1057801 1087629 1103087 1234151 1230951 5561720 5777684 39.85 70.9 1
15:20:13 2024-01-23 745730 743983 236209 233811 381060 385810 403202 396844 254272 252828 309210 316029 352006 357257 4747814 5156712 7327219 7071925 1276053 1337280 347692 306784 320482 322613 364258 356829 351835 355869 245937 246713 805828 752758 1683959 1640462 515207 513721 758696 757858 956587 937397 1001146 1002363 1050046 1063513 1036752 1147316 2429820 2554320 1466894 1251701 830435 815570 1003338 996065 1042289 1057801 1091440 1110019 1230546 1230008 5642121 5794333 39.85 70.8 1
15:20:14 2024-01-23 753766 745176 236640 234208 378465 387587 404554 400473 254234 251534 310378 315497 353997 357546 4755407 5082548 7276301 7043788 1290774 1333087 345569 306748 324397 323019 367078 357878 353861 354304 246460 249430 787655 757821 1686179 1632217 514503 512268 756008 760144 959342 935333 998222 998971 1051537 1075013 1033004 1144650 2429171 2545100 1478408 1240594 828167 820900 1001912 992505 1040443 1054756 1101159 1108458 1231389 1225744 5570553 5794014 39.85 70.8 1
15:20:15 2024-01-23 752695 742805 236445 232204 378361 388818 402743 400397 253632 251359 311428 315497 351449 356788 4742644 5042542 7246267 7052214 1302172 1333087 346611 306244 322468 324422 365353 356829 355615 355334 246460 248660 803621 758902 1670850 1639185 518287 513721 754365 763315 962070 931581 993857 1003859 1060004 1074253 1028230 1138066 2423992 2563540 1552845 1248140 835184 820965 994637 992357 1044141 1066844 1094642 1102399 1224400 1230514 5521455 5785752 39.85 70.8 1
15:20:16 2024-01-23 744454 738744 236450 234100 381060 384762 400942 401606 253632 251359 310378 315508 349839 356247 4746029 5104164 7299153 7100848 1297048 1331162 345014 306748 320185 324398 365353 356194 354611 354304 245972 246748 811712 757071 1700177 1641369 516818 512268 755336 763278 956624 931581 997511 1010369 1053118 1065214 1026004 1144650 2410548 2547176 1462032 1261939 835184 813988 994722 996750 1056636 1062258 1088405 1100657 1226683 1234365 5585637 5787063 39.85 70.8 1
15:20:18 2024-01-23 741869 740709 236820 233406 378988 385068 403417 401606 253632 251569 310341 314522 350923 358962 4742644 5118828 7292894 7090682 1294222 1333418 345014 306748 320446 324807 364222 355114 354611 354268 245558 246748 808663 754908 1709440 1646104 516818 511906 756545 763938 955910 928905 998297 1008217 1054053 1065063 1029174 1144537 2423313 2542042 1430135 1264641 835184 811680 992639 996102 1052562 1054756 1085305 1100694 1229637 1238012 5606104 5777860 39.85 70.8 1
15:20:19 2024-01-23 745930 740842 236445 232894 379024 385953 404590 399907 253420 252341 310122 314557 351169 357873 4746029 5126572 7341578 7057209 1294634 1333768 343497 306784 321907 323965 364258 357584 354862 353701 245593 247858 789645 750607 1692443 1646156 515207 510784 760159 763863 956858 932912 1004006 1008143 1051463 1066689 1031046 1154658 2423992 2529202 1459217 1254838 829351 813410 996199 1001020 1049757 1057053 1087629 1103911 1238949 1230951 5573643 5777684 39.85 70.8 1
15:20:20 2024-01-23 742727 743172 234954 232174 379060 385375 402177 399307 254838 250800 310122 315543 350363 356825 4746029 5141020 7308498 7042239 1279235 1333768 345569 306784 320446 328752 364805 356500 351835 353985 246352 247476 805835 756238 1689710 1641562 514136 510675 759188 759995 956425 936889 1002462 1002363 1048558 1069192 1038526 1147316 2423992 2547084 1439551 1251701 828167 813767 1001912 1000493 1042289 1057801 1089876 1109982 1235054 1230044 5624916 5777684 39.85 70.9 1
15:20:21 2024-01-23 753224 742545 236045 232174 377778 384797 403382 400473 254022 250800 311734 313323 350398 358962 4742644 5075278 7274243 7043788 1270544 1329204 347098 306280 321419 324735 366040 356749 354216 356262 247159 247752 799943 751908 1713575 1640394 515604 513721 758696 759604 957539 939558 1001146 1000392 1050046 1069192 1036469 1144650 2427443 2550698 1435785 1249919 829351 816148 1001912 995258 1035918 1057053 1091504 1109192 1231389 1229139 5617804 5782935 39.85 70.8 1
15:20:22 2024-01-23 752161 743076 235716 236599 377211 386533 404590 400190 254022 251149 310086 312380 351449 358454 4739262 5086917 7275182 7052460 1291480 1339681 345948 306568 322324 322875 366345 357731 353789 356609 247159 248799 788174 759986 1667521 1626384 514503 512268 752230 758525 960990 938148 994601 999490 1051592 1076042 1033235 1142980 2414541 2545100 1467801 1236247 829844 819736 999068 991668 1042400 1054756 1099188 1106312 1224907 1220036 5564780 5787063 39.85 70.8 1
15:20:23 2024-01-23 759423 738507 236450 232174 378050 386569 403062 400397 253632 250800 311257 313576 350923 356247 4748627 5040422 7254011 7084151 1303938 1339470 345115 305634 323412 323965 365353 356829 355561 357367 246460 248625 793892 759986 1691858 1639226 519024 513357 753830 764472 961387 931309 992445 1003859 1059253 1071417 1028230 1138028 2420547 2554320 1441435 1248140 835184 818575 991934 991095 1047599 1066163 1092104 1097416 1222267 1227099 5512049 5777684 39.85 70.8 1
15:20:24 2024-01-23 748960 740984 236054 236267 378646 387114 400978 400473 253632 250800 309138 315508 350398 354630 4743709 5099106 7288728 7103129 1301122 1333161 347323 305652 319890 324879 364805 355748 354216 356393 246316 246333 811712 754908 1702710 1641437 516818 511544 755472 762738 955573 931309 996801 1009651 1053118 1066172 1028230 1143796 2416054 2545100 1445784 1259244 834589 811680 992639 993170 1053478 1062331 1086854 1099053 1225813 1234242 5593967 5777684 39.85 70.8 1
15:20:25 2024-01-23 741825 741759 236085 236568 378943 384221 403382 399800 252891 252828 310049 314313 352006 358705 4742374 5120073 7330195 7077296 1293711 1335866 346833 306784 321907 324422 364258 357878 354862 353171 245593 247893 788174 750677 1712327 1648597 515207 510784 759655 761081 954215 932912 1001680 1008217 1051537 1066926 1029692 1151524 2423992 2526660 1469857 1255390 830435 811431 996199 998934 1050392 1057801 1088405 1103911 1235026 1234475 5567025 5773563 39.85 70.9 1
15:20:26 2024-01-23 744602 743067 236244 233847 378772 387716 405014 396880 253917 251850 309138 315367 351596 356605 4746029 5122649 7341765 7062546 1283188 1331966 343533 306784 321158 324422 364293 357878 351835 355387 245972 247511 789645 754908 1655931 1646247 513712 510784 762072 761081 955946 932912 1001717 1007502 1050046 1066926 1029692 1152345 2425717 2526660 1441435 1255390 830435 811431 996199 1000355 1050392 1057801 1088405 1103911 1235903 1234511 5573906 5783090 39.85 70.8 1
15:20:27 2024-01-23 744463 742875 235541 234377 378844 387444 404727 400966 255195 250556 309065 315543 351970 357327 4739262 5134830 7283568 7062546 1274854 1331874 347657 306784 320482 324650 364258 357335 351835 354268 246352 247511 799943 753830 1674359 1639231 513404 512268 756361 758940 954215 935373 1001146 1004609 1047072 1068436 1035244 1147354 2420547 2536055 1439551 1252593 826985 811431 1001912 996102 1044886 1056306 1089101 1108403 1237113 1234834 5612719 5782494 39.85 70.8 1
15:20:28 2024-01-23 753497 743071 236210 236604 377778 389371 406165 400473 254022 250800 309029 312633 351484 358561 4746029 5072466 7254124 7038765 1288931 1333382 346313 306748 323448 322756 365097 357878 353612 356861 244837 249291 781593 757933 1693229 1629926 513478 512268 754873 760023 962107 935370 998259 1000392 1050848 1075282 1033004 1146939 2425717 2543295 1454618 1240594 827576 820318 1001200 992357 1044886 1060652 1100137 1109438 1228364 1224875 5567025 5778812 39.85 70.8 1
15:20:29 2024-01-23 751933 740450 236010 232208 377778 385411 403868 399800 254269 250765 310378 313611 350923 356825 4729897 5036144 7212793 7057509 1295674 1336332 348418 305562 325458 323737 365353 356540 354862 354304 246286 248276 792399 758779 1671975 1629571 518928 512994 753151 764435 962070 931581 994327 1005322 1059253 1069870 1026770 1141351 2418827 2553743 1439551 1248823 836504 817848 992602 992505 1048228 1066539 1094642 1097453 1222267 1227367 5514173 5765791 39.85 70.8 1
15:20:31 2024-01-23 746665 742125 236419 236568 381236 385375 400715 401322 253667 250800 309429 315543 350398 354339 4742644 5085422 7274243 7090682 1296485 1333271 345534 306784 319961 323965 366195 355748 353861 353206 245972 246783 794058 759242 1697385 1639296 516414 510063 754873 761081 957982 930260 998297 1008657 1057002 1068349 1029174 1145358 2415714 2541057 1435785 1256171 835184 813988 994052 994653 1054499 1063869 1088178 1100657 1226683 1235385 5602102 5777747 39.85 70.8 1
15:20:32 2024-01-23 746307 742020 236820 236568 378988 386261 405551 401039 253632 251955 309866 314522 350433 358962 4739262 5111841 7339521 7071925 1292620 1335348 343497 306784 321943 327827 363131 357878 353714 353737 247940 247893 788174 750607 1696053 1650656 516818 510821 759208 764978 952861 932912 1005918 1010409 1053415 1065309 1031120 1152196 2430228 2524340 1436188 1257452 832529 816305 996199 1000355 1051177 1062154 1087629 1103911 1234151 1237136 5568482 5769477 39.85 70.8 1
15:20:33 2024-01-23 740453 742805 234998 233226 381236 385411 404727 397061 254838 251534 309429 315543 350398 356788 4729897 5124457 7320609 7062658 1288708 1335348 343497 306171 321419 323965 364841 357878 353861 352183 247589 247893 789645 751759 1683328 1650888 516341 510529 760856 763832 954857 933530 1004592 1009577 1051500 1066926 1029692 1152345 2424587 2526660 1447703 1255664 833831 813803 996199 998934 1050018 1060637 1086854 1103911 1234151 1236260 5564507 5744726 39.85 70.8 1
15:20:34 2024-01-23 742431 742810 235685 236631 379056 385104 402779 397061 254482 251184 309793 315543 350398 356788 4729897 5122612 7283568 7042164 1279694 1333879 345050 305889 320446 324422 364293 356288 351546 355853 248526 247610 805835 754069 1684473 1639185 513404 510638 756508 760684 955573 934230 1001146 1007533 1048367 1066926 1033203 1147354 2423992 2528299 1479761 1249919 828167 811680 1001200 996102 1044252 1053782 1088326 1106789 1236146 1230951 5577888 5760081 39.85 70.8 1
15:20:35 2024-01-23 741905 742284 234954 236676 379051 384797 402213 397061 254482 250800 309903 315508 350398 356825 4745596 5111841 7254242 7034410 1268621 1336818 347443 306243 323961 323534 365558 356357 353825 355762 247334 246607 798472 751908 1673276 1631922 515280 513111 759866 758525 956587 938099 1001146 1003240 1050791 1063815 1037586 1147354 2423992 2550698 1441435 1249919 830538 814993 1003338 996102 1042289 1057053 1091504 1110057 1231492 1230044 5608876 5768305 39.85 70.8 1
15:20:36 2024-01-23 750280 742015 236250 236640 376681 385447 403417 399907 253667 250834 310817 312633 350923 358708 4729620 5068096 7253732 7046459 1283188 1335665 344873 305634 323796 323821 366076 357878 351871 354304 246112 249045 787920 754908 1681697 1629645 513712 512774 757416 760684 959342 934708 998297 998698 1051242 1074522 1033004 1144017 2426095 2538997 1447085 1240594 827597 819736 1001912 993170 1036028 1054756 1097784 1106789 1227897 1227105 5540266 5773610 39.85 70.8 1
15:20:37 2024-01-23 750584 740975 235033 232234 378347 385989 400344 401424 254482 250625 310378 313611 350923 355204 4733272 5027944 7248940 7065286 1302053 1333382 345569 306280 324203 324206 365353 356793 355867 355334 244837 248551 786427 759015 1687731 1636969 518287 513721 754873 765015 962107 931581 994601 1005359 1060756 1073005 1026770 1141351 2420547 2556277 1540124 1245406 835184 818575 992639 991095 1048265 1066917 1094657 1100818 1223171 1227403 5502643 5764191 39.85 70.8 1
15:20:38 2024-01-23 749218 740975 236415 232903 381205 387386 400942 400756 253987 251569 309101 316681 351934 354840 4742489 5079432 7280462 7077390 1302053 1335665 345534 306784 323006 323821 366453 355675 354361 353701 246352 247858 791116 760876 1687338 1636858 516744 510026 754094 761045 959342 928868 997511 1010409 1057715 1069949 1026733 1144612 2418144 2531636 1413434 1253487 835184 814872 994759 994616 1054499 1063832 1090739 1100657 1226683 1234475 5585863 5765311 39.85 70.8 1
15:20:39 2024-01-23 741869 741759 237112 233394 378907 387716 406165 401460 253353 252828 309940 314383 351309 359070 4752715 5108195 7346889 7055853 1292620 1335683 343427 306712 321907 324422 363167 357588 355364 353985 246984 248032 788174 750607 1711967 1648445 515975 510784 760822 763278 954215 931581 1004006 1008217 1051205 1066172 1029692 1152345 2427443 2522548 1465944 1255275 830538 813803 996199 1000355 1048265 1057801 1085096 1103911 1235903 1233602 5577888 5758773 39.85 70.8 1
15:20:40 2024-01-23 745491 744933 236000 234538 378808 386617 404727 399726 254905 252081 309684 315297 350083 356751 4735688 5113918 7274908 7025031 1273332 1333382 346575 305311 321419 323101 363131 356793 353861 355869 246460 247476 803253 750607 1671143 1639320 514440 513721 759249 760023 957982 938099 998297 1001815 1051265 1069833 1038226 1143942 2427072 2552508 1441435 1249919 828167 816184 999778 994616 1040774 1057801 1091467 1108328 1230171 1230008 5627127 5769326 39.85 70.8 1
15:20:41 2024-01-23 753762 743260 236270 233883 378433 387695 402707 397025 254022 252792 309940 313576 351414 355707 4729100 5046190 7202734 7045086 1290946 1335665 347098 306244 321907 323965 364769 354598 351835 355334 246460 247858 786702 761768 1696910 1623084 516781 513721 751509 762035 962070 934230 993209 1001815 1057002 1072968 1031891 1136297 2416424 2554320 1437668 1244135 832805 818538 995927 989688 1045253 1066789 1099351 1108725 1217315 1228735 5518217 5777860 39.85 70.8 1
15:20:42 2024-01-23 745730 740446 237380 234177 381241 385917 402726 400756 253667 252828 309247 316095 350398 354057 4727271 5083893 7264918 7062246 1298336 1334739 345534 306784 320410 323965 366776 355712 353861 353206 246352 247858 792587 763249 1721249 1636858 516781 510026 754365 764941 959342 928868 996764 1011087 1055915 1069949 1028230 1144612 2414706 2537890 1459217 1253487 835306 813840 997558 996750 1054249 1063806 1088293 1103911 1227888 1237136 5573643 5776545 39.85 70.8 1
15:20:43 2024-01-23 742093 742129 237012 233559 378916 383880 402743 401606 253209 251500 309866 314268 350363 358962 4734223 5109556 7292894 7063242 1294357 1334716 344496 306712 324217 322908 365485 355675 354862 353985 245386 246748 786702 751908 1686510 1649824 518287 512268 758106 763789 954215 930920 1001146 1008217 1053864 1063878 1028230 1143980 2424474 2546237 1449622 1264641 835184 813914 994599 998171 1051472 1062331 1085305 1102301 1230134 1238012 5577624 5769477 39.85 70.8 1
15:20:44 2024-01-23 746590 742545 236415 233221 378984 385411 403382 396952 253632 252131 309392 314522 350398 357041 4733272 5104516 7355225 7053167 1292620 1335781 343462 306748 321907 324422 366558 357878 354361 353171 245593 247858 789645 750607 1701405 1646104 514870 510784 759775 762160 956587 933567 1003143 1010409 1052739 1069594 1032588 1153878 2424587 2529698 1448968 1257068 829351 813988 999068 1000306 1046517 1056270 1085096 1106275 1240715 1230951 5577888 5758650 39.85 70.8 1
15:20:46 2024-01-23 740490 742015 235716 232238 378609 384185 402779 400473 254022 252117 310378 313611 349874 357836 4727271 5102462 7266949 7035066 1272242 1332327 347657 306244 321158 322873 363131 356504 353861 356155 245386 247476 797001 751679 1678698 1636858 515243 513721 760278 760023 959623 939558 1003215 1001815 1050643 1071158 1037304 1147242 2425717 2549867 1441435 1249919 830538 814956 1003338 996713 1042404 1057801 1092180 1110019 1231418 1230008 5622056 5768305 39.85 70.8 1
15:20:47 2024-01-23 747367 740965 235681 236604 376640 385375 403417 400190 253632 250800 310378 312128 350398 357910 4715249 5065611 7238400 7025031 1288931 1335665 345534 304519 323377 322983 365353 357878 351835 354268 245386 249009 783109 758227 1680698 1629914 514870 512921 754724 760610 962033 936889 998185 1001815 1050812 1075773 1037786 1144612 2423992 2542427 1454618 1237066 828167 820318 1001200 991095 1042289 1054756 1097550 1107102 1226683 1221798 5548187 5763915 39.85 70.8 1
15:20:48 2024-01-23 750548 738835 235655 234612 377477 386225 400661 401606 254022 250381 308992 315017 350363 355707 4715249 5007559 7212568 7043788 1301135 1335665 343462 305777 322886 323678 367895 357243 354717 355350 246984 248903 793717 762069 1679321 1636894 516341 510784 752230 765594 960990 931584 995235 1005359 1058502 1071417 1026245 1141276 2414217 2534081 1441435 1248140 832805 815533 991934 993792 1049608 1063869 1094657 1096635 1226031 1229139 5509041 5765348 39.85 70.8 1
15:20:49 2024-01-23 741873 740975 236450 236604 378758 384221 403346 401606 253455 251534 310341 314969 350363 358962 4727271 5097204 7301173 7058417 1294260 1337772 344390 306604 323509 324314 365005 357441 355579 355853 247159 247823 788174 750607 1706701 1650888 518928 512268 760315 765521 954215 931470 1001717 1009651 1053489 1065419 1029419 1150703 2420547 2524377 1466894 1259244 832805 813730 996199 1000306 1050355 1060760 1086854 1105486 1234151 1238012 5556124 5758926 39.85 70.8 1
15:20:50 2024-01-23 742167 742024 236019 236568 380647 385375 402743 396988 254447 251534 309138 314972 350118 356788 4724736 5111579 7272876 7036989 1271936 1335591 347478 306604 321158 322873 363967 357082 354162 358671 245558 246713 797001 751684 1701236 1641562 516818 514449 759775 759604 957982 939195 1002575 1001653 1051205 1063815 1038965 1147316 2427443 2551685 1443318 1251701 830435 816148 1004052 996102 1042289 1057801 1093789 1113263 1232328 1230645 5615510 5777684 39.85 70.8 1
15:20:51 2024-01-23 750669 740645 236054 236640 376915 386533 403417 400473 254022 251534 310780 312598 351449 358417 4730833 5058548 7214495 7054526 1287160 1335665 346884 306748 321871 323965 367298 356504 351546 356898 245386 248067 788174 761615 1672315 1622997 513712 513721 752230 760023 964845 937827 994627 1000943 1054240 1079091 1032968 1141314 2418144 2546274 1456501 1238828 830435 817958 999068 989688 1042017 1060832 1097001 1107102 1219599 1228574 5549671 5776545 39.85 70.8 1
15:20:52 2024-01-23 751625 740709 237012 236532 377504 386569 400978 401606 252856 251569 310086 315053 353730 355955 4728900 5036144 7254124 7077409 1309499 1333889 343356 305920 322396 323737 366488 356793 353861 354885 245421 248276 789413 762272 1681043 1635729 516781 510423 753799 764941 959342 930185 996801 1009651 1057751 1071417 1023748 1144650 2411275 2534081 1441435 1249644 833994 813767 994786 993170 1054499 1065410 1091429 1100731 1226683 1234511 5551143 5768305 39.85 70.8 1
15:20:53 2024-01-23 741030 738621 236245 234172 378664 387444 403868 401606 253882 252828 310195 314418 351681 356605 4727271 5095459 7283568 7071925 1294634 1331985 344496 306784 320446 324098 363676 355424 353861 353737 245351 246748 808663 753830 1717953 1641406 518287 512994 757491 764435 955196 930185 1001146 1009651 1054684 1066172 1027499 1143980 2417667 2541491 1457298 1262839 835184 811680 994052 996102 1054328 1063081 1086854 1102301 1229298 1238468 5568482 5777747 39.85 70.8 1
15:20:54 2024-01-23 742654 742476 236349 233559 378844 388744 403868 396808 253882 252096 309429 315032 350363 355707 4727271 5110748 7341765 7043788 1283188 1333768 343497 306784 321419 324422 364258 357878 353861 352945 245628 247893 789645 753830 1656418 1643704 514841 511544 759775 762197 956624 932912 1004608 1008217 1051537 1066926 1029302 1154028 2423992 2526660 1452734 1257452 830435 813154 996199 1000355 1051509 1057801 1088405 1106312 1240715 1240206 5565557 5763629 39.85 70.8 1
15:20:55 2024-01-23 746595 743076 236210 232243 378916 386270 405589 400363 253632 251763 311037 314522 350363 357726 4729897 5104553 7254011 7035066 1277946 1334716 346313 305526 322169 324650 363167 357371 353861 357873 244837 248067 794058 750682 1678490 1631958 516509 513340 759775 761081 959342 939467 1001146 1001815 1051537 1069906 1037581 1147079 2429820 2552508 1443318 1249029 829351 819736 1001912 998171 1043399 1060652 1097709 1110230 1232796 1227828 5534298 5768343 39.85 70.8 1
15:20:56 2024-01-23 756758 738516 236219 232277 378374 386261 403509 401286 255016 250800 310378 315503 350923 354645 4721353 5023582 7227616 7043788 1300298 1328263 345292 306280 323377 323965 365353 356793 355364 355085 246460 248276 793892 758902 1672725 1635696 519024 514449 755436 765558 962791 931581 998259 1005359 1057701 1075282 1028230 1141663 2420547 2555562 1548605 1251257 837704 819589 995467 993917 1045810 1071455 1096645 1100694 1224907 1229139 5505025 5758773 39.85 70.8 1
15:20:57 2024-01-23 745565 740700 236419 236676 381236 385411 403795 401039 254057 251569 309429 315543 349316 354057 4723900 5060927 7271117 7052177 1298336 1333768 345014 306784 320410 323965 365389 355675 353861 354020 248292 247476 827343 758156 1669460 1639185 516818 511906 756008 763315 958662 931581 998823 1010124 1057751 1068436 1032114 1148331 2417780 2543091 1463056 1258863 837295 813951 995467 996102 1054324 1063869 1089878 1100694 1226683 1237136 5569627 5758926 39.85 70.8 1
15:20:58 2024-01-23 746947 739893 236454 232898 378948 385375 403382 399907 252856 251955 309392 313576 350083 357873 4727271 5100283 7315360 7053181 1292620 1332820 343462 306518 321455 323965 363167 357878 354862 353206 247684 247893 789645 749607 1690206 1646156 516011 510821 759655 763315 954215 932912 1005290 1010409 1053778 1066889 1032626 1153878 2425040 2526660 1463056 1254771 832529 816268 996199 1000355 1051509 1060637 1091461 1105486 1235026 1234475 5559077 5754819 39.85 70.8 1
15:21:00 2024-01-23 741631 740965 234998 236640 379024 385068 402142 397025 254482 250765 309429 315508 349874 355743 4726995 5126939 7280186 7031111 1272242 1331874 347133 306784 320410 324879 363202 356793 351835 355370 245593 246713 804356 751369 1673476 1639231 516341 516162 760159 759948 956896 939558 1003931 1006100 1049935 1069866 1038965 1150703 2425790 2550698 1441435 1249919 830538 817467 1003338 996102 1042289 1057801 1091467 1112469 1234151 1230914 5598104 5765348 39.85 70.8 1
15:21:01 2024-01-23 751895 742020 236254 236640 377211 386533 404021 400204 253667 251184 310341 312380 351449 357873 4723900 5039207 7255592 7025031 1281594 1333865 345292 304882 323448 323965 363167 357335 353680 356861 246460 248376 795384 753830 1730188 1634567 515972 514119 758659 762309 959342 936696 1000433 999356 1051591 1071417 1033004 1145646 2424512 2546349 1441435 1243248 828167 818575 1001912 994616 1035954 1059298 1096219 1108403 1228767 1228845 5530860 5761337 39.85 70.8 1
15:21:02 2024-01-23 751895 740975 235681 232208 378347 385411 400344 396664 254412 250590 310122 313646 350363 351496 4717893 5019092 7171664 7043788 1290946 1333418 346849 305992 324735 323714 365211 354203 354325 355228 247159 248099 786702 759242 1717148 1632217 518287 514449 754798 764539 961387 934230 991702 1004594 1060518 1075282 1029968 1136372 2420547 2568833 1435785 1246365 834589 820046 996199 990285 1046776 1066917 1097588 1103911 1217463 1229139 5529349 5761186 39.85 70.8 1
15:21:03 2024-01-23 755148 740450 236415 232739 379051 387731 400942 400473 253632 252341 308847 313681 350433 354881 4720531 5046483 7246267 7077390 1309528 1335758 345853 306676 323043 323821 366310 355529 353861 352183 245972 248241 792587 762064 1672911 1636858 516818 510821 755599 765558 959342 930920 998297 1011594 1059253 1069870 1028961 1144650 2414706 2531673 1464975 1253487 835184 814956 994786 994653 1054499 1063905 1089098 1103124 1226683 1236260 5577888 5761224 39.85 70.8 1
15:21:04 2024-01-23 743030 741759 237213 236568 378979 385447 403417 400756 253484 251955 310049 313646 350433 358962 4723900 5093084 7325225 7055853 1292545 1334813 343497 306748 321419 323965 365005 357188 355364 354020 244872 247893 799304 750831 1679710 1649616 517919 512268 760819 765558 954215 931581 1003931 1011087 1054352 1065419 1029692 1152345 2420152 2531896 1451541 1257452 832805 814419 996235 1001066 1051509 1060796 1086854 1103911 1235026 1237136 5549671 5744726 39.85 70.8 1
15:21:05 2024-01-23 741869 740412 235716 236608 379051 385068 402779 397025 255051 251534 309392 315508 350398 356495 4730144 5122268 7280334 7020470 1277872 1333768 345498 304918 322432 324422 365005 356829 353861 356155 246286 248312 786702 751402 1714333 1635696 516414 513738 759775 762309 958662 939467 1001146 1001103 1052739 1071454 1035979 1145646 2426368 2546237 1443318 1246365 829351 819736 1001912 996102 1037497 1057801 1096219 1108917 1228767 1227367 5585863 5761337 39.85 70.8 1
15:21:06 2024-01-23 751440 738608 235720 232169 378952 387767 403831 396772 254132 252792 310049 314198 351344 354485 4716630 5018864 7175166 7034410 1292620 1333382 346611 306280 322432 323965 364258 354635 353861 355905 244837 248067 786702 758963 1766405 1629902 518287 514814 754402 763044 962107 934635 992482 1004646 1060756 1076042 1030698 1136334 2417109 2559905 1451541 1246365 835184 819736 995927 992466 1046776 1066917 1097784 1107102 1217463 1230914 5519930 5764191 39.85 70.8 1
15:21:07 2024-01-23 753734 740705 237666 233287 378808 387623 404440 400966 253493 253531 309684 313471 351836 355671 4720531 5028224 7255592 7043826 1306808 1332931 342947 306280 323412 323019 365353 355784 354862 352183 244872 248347 793717 759709 1688576 1632217 516781 511906 753296 766954 962107 930920 994639 1008217 1060541 1072968 1026004 1142980 2415941 2538834 1441435 1248140 833399 816221 992366 992466 1051177 1066163 1094657 1100731 1226683 1230987 5523912 5744575 39.85 70.8 1
15:21:08 2024-01-23 741482 738690 237490 233550 378772 386070 402177 399765 253455 251184 309502 314418 350328 358962 4715249 5091011 7311545 7048137 1291418 1331874 343462 306784 321943 323965 364932 356829 354862 353737 245215 247893 788174 749542 1679679 1648445 518287 512268 759171 765558 953538 930920 1001754 1010369 1054240 1063914 1029201 1150703 2420547 2531636 1435785 1259244 833994 811431 995430 998934 1050392 1060796 1085210 1103976 1234330 1239731 5572043 5757240 39.85 70.8 1
15:21:09 2024-01-23 739930 740965 236445 233482 378876 385068 402177 396988 254057 250800 309101 315402 350363 355743 4711166 5111968 7323061 7043788 1283188 1331892 343497 306784 321419 323965 366040 357878 351835 352183 245628 247893 789645 754369 1680949 1641369 514477 510821 759113 762738 955946 933567 1003143 1008217 1048584 1066926 1030078 1154028 2420547 2526660 1448968 1254771 830435 816268 999621 1002448 1051251 1059261 1088168 1106952 1239380 1235834 5568482 5758650 39.85 70.8 1
15:21:10 2024-01-23 742431 741075 236054 234712 378640 384185 402177 399907 254022 251409 310378 313611 349351 357367 4720531 5104190 7249063 7016641 1282508 1330938 344567 304882 323448 323965 362877 356793 353861 354268 246112 248312 785783 751679 1696486 1632217 515243 514449 756545 760506 959342 938099 998297 1000392 1048584 1074253 1035979 1145646 2429530 2551926 1445201 1243248 829351 820863 1003301 996750 1043437 1060760 1097588 1110019 1231389 1228808 5522967 5759805 39.85 70.8 1
15:21:11 2024-01-23 751620 741075 235690 234281 378383 387150 401588 397025 254447 250590 308811 313611 350398 353557 4708501 5011795 7180989 7034410 1291879 1331985 346332 305849 322468 323965 364293 355169 354862 355370 244837 248312 793892 754908 1669724 1632217 519024 512979 756008 764472 963771 934010 996801 1005359 1063414 1077556 1032114 1140960 2421124 2566402 1502574 1247689 836975 820318 994786 992320 1046443 1066917 1096219 1103911 1224828 1232333 5485965 5750716 39.85 70.8 1
15:21:12 2024-01-23 741002 738881 236245 236711 378686 383107 400942 401322 253455 250834 309647 314969 349874 355743 4715249 5081738 7291741 7053167 1292620 1335311 343497 306748 321907 323965 362587 356793 355346 353206 244837 248241 789645 748539 1684256 1649675 518287 512268 760197 767210 956463 935574 1006877 1011050 1054490 1069912 1034558 1153878 2423992 2526660 1436962 1257068 830538 815146 999068 1000355 1051326 1057801 1087478 1107102 1237934 1236260 5557606 5749548 39.85 70.8 1
15:21:14 2024-01-23 756127 740975 234963 232174 378691 384762 402177 399343 255016 250765 309866 315508 350083 356499 4715249 5102678 7257597 7025674 1271298 1333768 347133 305804 320446 322613 363167 356252 353594 355869 245593 246748 813183 752987 1676477 1640482 517817 515179 760197 760023 958258 940227 1005403 1005285 1051537 1069833 1038788 1154621 2423992 2550698 1436962 1253487 830435 816148 1005418 998225 1045253 1057801 1091504 1111639 1235026 1230951 5596699 5758926 39.85 70.8 1
15:21:15 2024-01-23 750557 742015 236045 236608 378010 386841 403382 397061 254022 250800 310085 312128 351484 357620 4715249 5045470 7202210 7025031 1285255 1333768 345534 305131 321943 323737 366753 357042 353705 357367 247509 248135 799863 762515 1684351 1625282 515972 514814 753296 760684 963011 939430 995936 1003240 1054684 1079091 1033948 1141776 2417780 2552508 1457298 1240594 832212 818575 999778 989688 1046582 1065410 1097784 1107102 1219562 1228845 5530860 5758926 39.85 70.8 1
15:21:16 2024-01-23 747178 738744 236419 232894 378916 387466 400978 400473 253632 252341 306315 313576 353997 355132 4714528 5030331 7247260 7043788 1311281 1333964 345537 306532 321800 322589 365282 355566 353752 355350 247860 247890 792399 759242 1674270 1630875 517817 510638 753830 763315 959342 928825 1000327 1010124 1059253 1071417 1026770 1144650 2410773 2534081 1441435 1252593 834589 813988 996199 995358 1055752 1066163 1091467 1103911 1226683 1237266 5576444 5744651 39.85 70.8 1
15:21:17 2024-01-23 747371 740975 236445 232903 378952 387716 404590 400190 252891 252131 309392 314268 350363 357836 4715363 5093039 7316717 7046421 1280151 1333014 347436 306604 323043 324771 363931 355712 351835 353737 247860 246642 799943 751750 1680080 1631885 515696 513611 759113 760144 956587 938062 1001444 1005359 1048558 1069870 1038324 1152345 2420547 2537890 1468813 1253046 829351 814956 1005418 998934 1048265 1059298 1091504 1113225 1235026 1230951 5585675 5758926 39.85 70.8 1
15:21:18 2024-01-23 755148 741499 236380 232012 376600 385953 403382 399907 254022 251149 311037 314764 350398 358323 4712101 5059103 7205090 7027556 1287091 1332830 345569 306748 322396 324422 367004 356252 351835 354268 247589 247993 799863 761071 1672166 1622997 514440 513721 753296 760684 964413 938062 996583 1002400 1054684 1072829 1036099 1144934 2418144 2545100 1442784 1237066 830435 820900 1000489 991800 1045253 1063869 1100829 1107102 1226683 1225370 5540266 5744689 39.85 70.8 1
15:21:19 2024-01-23 751023 737368 237549 233545 377207 387114 404367 401606 252856 251569 310341 315053 353997 355452 4726062 5047736 7248245 7053828 1308591 1331971 343462 306302 322288 323965 365389 355712 351835 354885 245215 247893 793717 760331 1683387 1632032 516818 511998 753830 765558 959342 930223 997549 1008657 1059253 1072968 1026770 1146285 2410773 2535499 1443318 1249919 836377 813767 995492 994616 1054212 1063733 1091504 1100731 1226683 1233602 5543225 5744877 39.85 70.8 1
15:21:20 2024-01-23 741254 738617 236445 233390 378952 386617 405589 402080 253742 252828 310195 313506 350258 358234 4726062 5083000 7323061 7053167 1290774 1331971 343462 306748 321943 324422 362079 356829 354862 353171 245215 247511 788174 749537 1697913 1648445 517919 511252 759208 765558 954215 931581 1003894 1010813 1054352 1066926 1029968 1152345 2423992 2531896 1447703 1257452 832917 814416 996199 1001066 1051214 1062295 1087629 1106312 1235903 1238012 5549671 5749287 39.85 70.8 1
15:21:21 2024-01-23 745452 740435 235585 233554 378916 387166 404440 396556 254663 252828 309247 314997 349839 355707 4711684 5102462 7255592 7034410 1270430 1330929 347657 306748 320183 327827 363967 356540 351835 354304 245593 246967 791317 750607 1676099 1635696 514477 513721 758696 760144 956587 937397 1001680 1005359 1049301 1063815 1038965 1150703 2420547 2543295 1470732 1249919 829253 816148 1004705 998934 1045253 1057801 1093601 1112432 1234904 1232222 5608549 5754196 39.85 70.8 1
15:21:22 2024-01-23 754084 740536 236279 234052 378044 387386 403382 397061 253353 252828 309830 315424 350398 355707 4717893 5046130 7220189 7020021 1285255 1331883 345292 306496 324422 323019 366488 357335 351835 354268 244872 248067 788174 757821 1690346 1622997 513712 513357 754094 760684 963011 937397 996801 1001666 1053901 1078327 1035979 1144650 2420547 2545100 1448331 1234783 830435 820628 1000489 991095 1044886 1063733 1104075 1110230 1227015 1224875 5551607 5761337 39.85 70.8 1
15:21:23 2024-01-23 750906 739653 237334 233554 377207 386261 400978 401039 253130 252026 310341 312380 351169 355707 4717893 5005399 7219243 7043788 1306808 1331971 342947 306748 322432 322983 365061 355712 354611 354885 244837 248276 792201 759444 1674586 1632217 516818 511906 755472 765594 962107 931581 996801 1008217 1057454 1074522 1028230 1144612 2415941 2528475 1449203 1247651 835306 820381 994637 995333 1052562 1065264 1096145 1102399 1229187 1230914 5512131 5744689 39.85 70.8 1
15:21:24 2024-01-23 741825 742014 236340 236640 378943 383072 403382 401606 253244 251359 309903 313646 350398 358708 4714528 5075352 7283568 7043788 1288931 1331026 344496 306748 321419 324433 362587 355460 354611 353701 244872 248067 788174 750831 1682470 1646104 519024 512994 759235 765594 955573 930147 1001717 1011087 1056694 1065419 1029692 1150273 2422704 2539109 1460076 1262839 836377 813988 996885 1000280 1051509 1063869 1086854 1103938 1231920 1238206 5572043 5750716 39.85 70.8 1
15:21:25 2024-01-23 742947 741229 236419 236568 379024 385375 402177 396952 253632 251534 309392 314522 349839 355743 4711166 5087393 7327301 7029957 1275839 1328097 344531 306784 320482 323414 363967 356793 351835 352183 246179 247511 791116 752754 1670474 1631958 513675 511544 758031 760684 956587 934010 1003911 1007533 1052739 1071465 1035868 1154658 2422609 2517034 1490854 1249919 828167 813988 1004016 1000355 1048265 1056306 1091504 1113167 1235026 1230951 5585637 5750716 39.85 70.8 1
15:21:26 2024-01-23 750284 738512 236054 236640 376645 385953 403417 399343 253667 251149 310378 311659 351169 357873 4711166 5056914 7243081 7001497 1285255 1331874 345569 306532 323904 323019 364258 357371 351835 354268 244872 249430 788918 755389 1676256 1627612 514477 513611 757491 761923 964808 939558 998110 1001815 1057528 1079054 1037786 1149715 2420547 2542427 1464034 1238828 829351 820318 1003778 992505 1045253 1060832 1100792 1109229 1228803 1224503 5521455 5749548 39.85 70.8 1
15:21:28 2024-01-23 750860 736286 235981 232208 377512 385375 400978 399520 253632 252364 310378 312668 350398 355419 4705763 4998286 7208965 7034410 1307464 1331971 342911 306029 322922 323510 367078 355748 354862 353171 246460 248761 783441 759242 1678338 1634567 517809 512195 754328 765410 963438 931433 995272 1005359 1060756 1072910 1026208 1142943 2410773 2539109 1443318 1246365 834589 816221 992511 991726 1051177 1066163 1094657 1099873 1226683 1230951 5493238 5744877 39.85 70.8 1
15:21:29 2024-01-23 741400 738313 236419 232165 378645 383036 400344 401039 252891 250800 309903 314303 348307 355707 4701801 5064491 7283568 7038765 1290909 1331971 344496 306748 324652 324699 364969 355169 354826 355889 247159 247405 788174 751369 1669133 1648538 519024 512994 758696 765594 954783 931470 1004006 1009651 1054416 1066584 1029692 1147354 2420547 2539295 1384165 1262839 835184 811680 994759 998225 1051509 1063118 1087629 1103911 1227897 1236494 5564610 5749271 39.85 70.8 1
15:21:30 2024-01-23 744084 738156 236384 233230 378984 385411 402779 396988 253632 251955 309124 313646 349839 355743 4711166 5083779 7311656 7022034 1281654 1332066 346504 306676 320375 324843 366076 355529 351690 356645 245972 246748 795529 750607 1678941 1639185 514503 512994 758696 760144 958295 936733 1001717 1005359 1049859 1071943 1037489 1150703 2420547 2539109 1443318 1249919 828167 813803 1003993 998934 1044994 1057801 1091504 1112469 1235903 1233638 5569665 5745171 39.85 70.8 1
15:21:31 2024-01-23 747362 737949 235716 233916 376645 385375 403098 399343 253667 250800 309466 311659 350398 357910 4701765 5057773 7197416 7027556 1286864 1333014 345912 306244 321907 323055 366488 355456 351654 354304 246460 247858 786702 759986 1675096 1622911 513748 513721 753830 760136 965835 938135 995309 1002400 1059516 1072865 1035979 1143980 2415941 2544536 1469684 1235307 829944 820900 1001200 991668 1042031 1054792 1100829 1105965 1230513 1224503 5515216 5744689 39.85 70.8 1
15:21:32 2024-01-23 751895 738840 236811 236644 377248 386605 400978 401606 252856 251359 310122 314345 350433 355168 4705801 5019666 7212455 7053167 1307667 1332535 343356 306388 321907 323019 365389 355712 353449 354739 244837 248276 783760 758374 1673830 1632217 516818 510821 753296 769341 959342 928905 996801 1010369 1057751 1072968 1026497 1144650 2411275 2528696 1442612 1249029 833994 815570 994786 993206 1053750 1066917 1091504 1100694 1226683 1230987 5524468 5740659 39.85 70.8 1
15:21:33 2024-01-23 741113 738872 236058 236509 378592 383072 403098 401606 252891 252828 309575 315942 352006 357726 4711798 5082771 7302219 7034410 1288931 1333964 345537 306244 321455 323965 364293 357371 354216 352183 244872 247893 789645 748539 1692032 1641369 515243 511544 759171 762197 956624 933957 1004645 1008217 1051537 1066926 1033041 1156653 2420547 2521289 1450851 1252060 830435 813767 996199 1001066 1051237 1057801 1088405 1106312 1235903 1235990 5540266 5730790 39.85 70.8 1
15:21:34 2024-01-23 741298 738872 235471 234208 378695 386581 403868 399198 254911 252117 309721 315112 352006 356353 4701765 5056241 7228067 6991731 1279525 1330315 345050 305347 323448 323965 362877 356866 351871 354268 245765 248276 793892 752754 1683636 1631075 515280 514449 756545 760684 959342 936740 1000433 1000392 1050885 1074522 1035979 1145646 2420547 2535880 1447085 1240319 828167 820318 1001912 994616 1042404 1054792 1096807 1110019 1228803 1229139 5512049 5754650 39.85 70.8 1
15:21:35 2024-01-23 750851 738471 236105 234048 378772 386124 402689 396844 254234 250590 308048 313576 351970 351280 4701765 4982897 7180989 7025674 1294678 1333879 345014 305741 322432 323965 364769 355424 354862 354788 246460 247858 793892 754908 1708102 1632217 519024 514814 755436 765521 964160 932874 996764 1005322 1060756 1075962 1029692 1142980 2417667 2554320 1540124 1249029 836975 820318 994052 992505 1049364 1069940 1096219 1103087 1227814 1231245 5486908 5744764 39.85 70.8 1
15:21:36 2024-01-23 741369 738621 236380 233554 378311 385523 404404 401570 253386 251324 309830 313611 349316 357616 4708728 5086917 7292894 7034410 1290774 1331874 346833 306676 322932 323965 363167 356756 354862 353171 245386 248032 788174 748539 1696779 1643741 517447 511906 764050 762665 955873 934230 1007547 1011087 1051592 1069949 1030753 1157328 2420547 2523078 1441435 1255275 829351 815146 999031 1003164 1052711 1060365 1091518 1106952 1242945 1235834 5576265 5739800 39.85 70.8 1
15:21:37 2024-01-23 748188 738667 236349 232165 376591 384150 405317 399580 253810 250800 310378 313034 349839 356459 4699135 5040611 7210837 7012083 1285255 1330929 345534 306410 321943 323965 365389 355173 351835 354233 247684 248032 786702 759986 1705668 1620667 513712 513721 752230 760023 964845 937360 993857 1001653 1054648 1072793 1035170 1144612 2410773 2538923 1444633 1235974 832638 820789 1001155 991726 1045567 1065128 1104075 1108571 1224907 1221835 5537259 5748369 39.85 70.8 1
15:21:38 2024-01-23 752305 738835 236986 233554 376609 386225 400978 401039 252821 251534 309830 312128 350398 355132 4687979 5007559 7222594 7044458 1306718 1331874 342397 306496 321907 322983 365061 355675 351835 354384 246984 248067 793892 758779 1673074 1627188 516781 510456 753687 765521 959342 928868 996764 1010813 1057751 1071417 1027671 1147471 2417389 2528003 1441435 1251257 834757 816305 996885 993096 1053461 1066163 1093785 1104013 1226683 1230951 5540266 5740169 39.85 70.8 1
15:21:39 2024-01-23 741205 738808 236419 236604 378916 384150 402142 400145 252821 250800 308883 313576 349804 357873 4708514 5081738 7308402 7025031 1285180 1330892 343187 305777 323688 323965 363131 357082 353825 354885 244837 247476 827343 749003 1695205 1641437 515207 510821 759775 760425 955196 932912 1006764 1011838 1054240 1068363 1034097 1153916 2424700 2522512 1450851 1253487 828167 813460 1001155 1000355 1051326 1057801 1091440 1107102 1237934 1236260 5538768 5730790 39.85 70.8 1
15:21:40 2024-01-23 740953 739927 234729 232174 378916 383880 401541 399307 254412 252117 309356 315942 349281 355707 4699135 5078575 7237921 7002037 1268621 1331874 345534 304846 321419 324650 363096 356252 353825 355869 246460 247440 792587 750076 1680136 1632217 517078 516643 762169 762777 960344 940896 1002500 1003203 1051463 1072983 1040443 1147279 2427443 2552337 1463056 1248140 830538 820381 1001912 996102 1042404 1059298 1094604 1109945 1228767 1230914 5593967 5728179 39.85 70.8 1
15:21:41 2024-01-23 751625 740700 236010 231812 378609 387114 402142 396952 254189 250765 309830 313576 350888 354594 4701801 5018054 7168318 7006274 1285255 1328061 345534 305526 321419 323965 365353 355136 351835 354268 247334 247784 797811 761422 1724524 1622972 515972 515179 755799 762197 967557 936660 994627 1002363 1056703 1081385 1032894 1140463 2425078 2552508 1448968 1240594 832805 817974 999068 989688 1046855 1065410 1097784 1107102 1220925 1228845 5510511 5740169 39.85 70.8 1
15:21:43 2024-01-23 747062 740172 236384 232898 378649 387114 402726 399907 253632 252131 308411 313541 350398 354307 4701765 5046130 7233231 7035579 1289989 1330929 343497 305956 322511 324699 366558 354166 353825 355853 247334 246157 813183 753787 1685521 1641628 518287 513357 757026 764021 956425 931544 1004006 1009651 1057417 1066817 1028961 1147316 2418144 2535608 1465944 1261939 835184 811680 995220 998934 1051509 1063869 1085172 1105486 1229563 1237331 5556496 5730790 39.85 70.8 1
15:21:44 2024-01-23 743781 740970 236410 232898 378916 384762 402142 396916 253667 253103 308883 313611 349839 355132 4702002 5088970 7254237 6991821 1269762 1331118 345912 305132 321276 324242 365070 355529 353752 355299 246460 247476 799943 748281 1680136 1636858 516341 512979 759775 761109 960306 939430 1002575 1001815 1052851 1071417 1038965 1147279 2423992 2551797 1448968 1249029 829351 817958 1001155 996065 1038196 1057801 1094657 1109982 1230171 1230914 5573605 5728179 39.85 70.8 1
15:21:45 2024-01-23 758372 737632 236006 233559 378640 387422 400978 396916 254022 250800 309392 313357 350398 354557 4688332 4990063 7178551 7027226 1294597 1333014 345356 304739 321907 323737 363712 354348 354826 355014 246460 247858 790906 754908 1674822 1632217 519393 514814 755472 763826 962791 934894 996801 1005322 1060756 1076042 1029692 1138028 2418144 2559905 1476919 1246365 836377 819736 995467 992505 1048265 1068427 1096219 1103873 1221996 1229139 5474298 5730790 39.85 70.8 1
15:21:46 2024-01-23 741289 737719 235690 233880 378988 384150 401588 400473 253632 250800 308048 314997 348272 354057 4705772 5067092 7253898 7021597 1288931 1331991 345500 306208 321419 323965 363676 356793 353825 354885 244872 247858 788174 748469 1686962 1641437 514841 510821 759775 762701 957539 934230 1004645 1009651 1052739 1069192 1031429 1154028 2420547 2513539 1433540 1253487 829351 813988 999068 998133 1049757 1057801 1089960 1107102 1240715 1230951 5549671 5724052 39.85 70.8 1
15:21:47 2024-01-23 745144 738881 235889 232243 377778 383072 402142 399343 253353 252364 311001 315004 351898 357184 4708615 5051215 7216281 7006890 1279525 1333420 345014 304882 323412 323474 363167 357624 351835 353949 245765 248835 792201 753830 1692712 1629657 515243 513721 757026 761653 959342 935370 1001146 1001103 1051592 1076042 1037489 1147316 2425717 2541491 1450851 1240594 828167 820318 1001912 994501 1042289 1054792 1099971 1109982 1228767 1227975 5497163 5745556 39.85 70.8 1
15:21:48 2024-01-23 754078 738845 236209 234547 379581 387716 401551 400363 253882 252117 309903 312965 352006 353912 4684878 4992169 7171477 7015652 1300298 1333777 342397 305777 322432 323019 363967 355173 355255 353206 246460 248276 787920 758156 1678941 1632217 518656 512994 754365 765594 963475 931309 995346 1005359 1060734 1072968 1028230 1142980 2414706 2531636 1441435 1246365 835184 817378 992639 992505 1050763 1066163 1094212 1099053 1225813 1229776 5472534 5739800 39.85 70.8 1
15:21:49 2024-01-23 740273 738357 236314 233554 377599 385523 403868 401533 253562 250765 309138 313104 349058 355452 4699135 5074326 7274243 7024754 1287091 1331265 343462 305813 320517 324422 364011 354348 353861 352148 246460 246748 798370 748683 1708720 1646247 518287 512268 759171 765558 954215 931581 1002575 1009651 1054352 1065419 1030643 1149027 2417667 2537303 1484899 1258969 834589 811680 994759 996102 1052674 1061319 1086854 1103900 1231389 1241379 5553124 5725899 39.85 70.8 1
15:21:50 2024-01-23 743404 737913 236045 232898 378988 385075 403795 396844 252821 251534 306243 313646 351934 354840 4689756 5097391 7246267 7006274 1274892 1328061 343533 306748 320410 322589 363131 355424 351303 354384 245386 246748 789645 751679 1669349 1630875 513404 510821 756545 760144 955573 935574 1002575 1005359 1050046 1066926 1033004 1152308 2418144 2521289 1481610 1249919 826985 813410 1002584 1001020 1050490 1057632 1093078 1110230 1233672 1231320 5585863 5730313 39.85 70.8 1
15:21:51 2024-01-23 749159 739890 235650 236604 376080 387716 403238 396988 253632 250765 309356 311659 350363 355707 4695784 5013111 7173429 6996895 1283188 1328097 347546 305454 321193 323510 365353 354598 351835 354268 246460 247511 785231 760331 1690611 1621819 516546 513721 752230 760023 964845 935370 992134 1001653 1054684 1079091 1032198 1141351 2414706 2550110 1462151 1243070 834111 818391 999729 990317 1044924 1065315 1097672 1107064 1217463 1227105 5489899 5737288 39.85 70.8 1
15:21:52 2024-01-23 746516 735739 235655 232735 378979 386533 400362 399343 252856 250765 306640 314522 349839 353267 4692435 5042786 7236941 7035066 1290774 1328190 344531 306496 319441 324650 364222 354348 353575 353206 247940 246333 791317 753830 1671742 1636786 518287 512994 756545 764435 956624 931581 1000327 1011594 1056965 1066926 1031378 1148331 2414104 2541057 1464975 1258863 837295 813951 995467 996102 1051103 1065410 1089878 1103873 1227860 1236457 5559077 5736075 39.85 70.8 1
15:21:53 2024-01-23 740216 738872 236419 232898 378952 385068 403062 396952 253244 251920 308447 313357 349839 355671 4687941 5068133 7253732 7006927 1271860 1326141 344496 306748 319961 323965 363131 355424 351303 352183 245593 246748 794058 751679 1686606 1630801 514503 512049 758031 760684 955232 938148 1003819 1009414 1048033 1071465 1035831 1151209 2422333 2524340 1464034 1249919 827597 815651 1004766 998934 1045068 1056306 1093860 1110019 1238537 1230951 5569928 5730790 39.85 70.8 1
15:21:54 2024-01-23 744537 738835 235681 236735 376609 384221 402177 399076 253632 250765 310378 311659 349316 357330 4692435 5026819 7209905 6996895 1283188 1328061 343497 305813 322922 322005 363167 356829 351835 353206 246286 248818 787379 753830 1696282 1626384 516341 514325 757491 761767 963438 938222 998110 1004394 1053340 1077565 1035979 1149715 2415753 2538923 1429843 1237066 828167 820826 1001912 992505 1045253 1054792 1099188 1108365 1228767 1225370 5502643 5719967 39.85 70.8 1
15:21:55 2024-01-23 748721 737764 235690 232174 377211 385339 401588 401039 253455 251763 309866 312633 349839 355168 4688469 4984629 7207649 7010649 1296597 1331874 343427 304882 322145 323019 363747 355712 354611 355853 246809 247993 790906 758415 1676540 1632244 519725 513721 755673 765410 964123 931581 995346 1004594 1060572 1072932 1028193 1142980 2418425 2545100 1441435 1246328 835184 819736 992639 991095 1049274 1066917 1094642 1100657 1224944 1229139 5465021 5721412 39.85 70.8 1
15:21:57 2024-01-23 738147 738726 236219 236568 378342 383036 400379 400756 253449 250765 309138 313323 348793 354594 4692435 5063193 7264918 7006274 1288011 1330929 346587 305526 323961 323714 363866 355027 354575 355350 247159 247299 797811 748683 1723740 1646104 518287 512268 760819 767210 955573 931581 1003894 1010369 1057528 1065419 1030184 1152345 2420227 2532285 1447085 1257452 832805 811496 996199 1000355 1051509 1062331 1086854 1105486 1235026 1238012 5526912 5721412 39.85 70.8 1
15:21:58 2024-01-23 741298 742014 235690 236676 378988 385375 400942 396916 254022 250800 308447 314522 349316 355168 4689756 5085204 7227616 6995997 1268307 1332066 347027 306100 322814 323498 365005 355242 351726 354268 246460 246713 794217 748819 1708102 1632217 516781 512979 759655 760684 957982 938099 1001680 1003896 1053155 1069870 1038965 1150666 2420547 2544424 1461136 1249919 830435 816184 1004705 996102 1042289 1057801 1091541 1112987 1232402 1230951 5577888 5730790 39.85 70.8 1
15:21:59 2024-01-23 749145 738156 235655 236564 375516 385411 402177 396952 252891 250800 309392 311624 350433 356788 4689756 5011984 7171749 6989826 1286864 1332066 346575 305562 321455 323965 363676 353807 351835 354268 246460 247546 783760 761422 1669118 1622997 516818 512221 753296 763007 963475 934010 992445 1003148 1057454 1076042 1032968 1138028 2411275 2554048 1461136 1240594 834589 818575 1000489 991095 1047520 1066917 1095990 1106752 1219599 1228845 5486592 5721412 39.85 70.8 1
15:22:00 2024-01-23 746441 738286 236611 232739 378988 385953 400344 399343 252891 251149 306640 313646 349839 351533 4686197 5033272 7246940 7015652 1290774 1332517 343497 305777 320446 324879 362044 353916 353861 352183 244837 246748 786702 749756 1697084 1641437 519024 512994 758696 765558 954894 931581 1002575 1008217 1057002 1066657 1029692 1146462 2418144 2535880 1453460 1259244 835184 811680 994786 996102 1051509 1063118 1085096 1103124 1226683 1236457 5549671 5726426 39.85 70.8 1
15:22:01 2024-01-23 742957 738872 236419 232735 378952 385068 402779 396664 253353 252828 308157 315942 352006 355022 4697765 5088970 7243460 6992011 1267945 1331874 346611 304274 320446 324422 362587 356019 351835 354304 246460 246748 786702 747612 1672758 1632217 516011 512979 759235 759604 959070 939467 1002575 1002400 1051242 1074522 1038965 1147354 2420547 2546237 1443318 1248140 830435 816184 1001912 995830 1039079 1057801 1093877 1113263 1232094 1230987 5577888 5731985 39.85 70.8 1
15:22:02 2024-01-23 747099 742288 236244 234029 377527 386425 403868 396808 253528 252650 307976 312930 351028 355488 4689756 5022575 7154231 6996895 1283500 1328097 346611 305311 321455 323737 364222 353236 351835 354268 246460 247476 786702 759242 1668690 1622997 517919 512221 753799 761081 963084 934671 992445 1003896 1057751 1076042 1033203 1138028 2411275 2551685 1435785 1243248 835184 818575 999068 991668 1047520 1066163 1096770 1107102 1217648 1227403 5488533 5744764 39.85 70.8 1
15:22:03 2024-01-23 747867 738981 236105 233390 378578 386934 401551 397025 253420 251534 306676 314749 352006 353521 4680378 5040422 7217830 7025031 1288931 1331879 343497 306280 319441 324422 363712 353562 353594 353206 245628 246505 798567 752960 1680801 1636858 518287 512994 756545 765015 956624 931581 1000433 1011631 1057002 1063779 1029419 1145646 2411275 2535880 1433195 1257452 834589 813410 994786 994653 1056035 1065410 1088289 1103873 1231389 1239348 5553124 5725899 39.85 70.8 1
15:22:04 2024-01-23 745123 737364 236450 232903 378619 387716 403062 396916 252856 251955 308919 313646 352006 355419 4684982 5082897 7276301 7006274 1279412 1328102 343222 306784 320446 323737 363167 356829 351569 354384 244837 247302 788174 752754 1673038 1640202 515243 511544 760197 764435 956624 934230 1004608 1009651 1051592 1063779 1032023 1153241 2420547 2523078 1448262 1253487 829351 811467 1001869 1001020 1052711 1057764 1090739 1107027 1241142 1235834 5552707 5721807 39.85 70.8 1
15:22:05 2024-01-23 744611 736869 235725 232169 376640 386617 402177 397097 253420 250800 310378 311694 349316 357330 4683070 5018864 7192133 6996618 1285255 1328419 344496 305813 321455 322529 365097 355748 351835 353206 246460 247858 795384 757071 1669982 1626384 514477 512994 756545 760684 962107 938135 998297 999490 1054352 1076042 1035458 1145646 2418827 2542725 1439551 1239802 828759 820826 1001912 994625 1041883 1063053 1100755 1110019 1228803 1228845 5493238 5730313 39.85 70.8 1
15:22:06 2024-01-23 744276 737243 234989 232204 376681 384797 401304 400473 253632 252117 309429 312380 351668 354630 4676396 4975330 7171664 7001277 1296597 1330929 343497 304846 321943 321719 362587 354635 353861 353737 245765 247893 782289 754908 1679701 1622583 519024 512221 754402 765015 962107 932912 995384 1005359 1060756 1077556 1030643 1141738 2415714 2553504 1554966 1247689 837573 819589 994052 991800 1047906 1069000 1094657 1102301 1223171 1230102 5462556 5713254 39.85 70.8 1
15:22:07 2024-01-23 739369 736130 235681 232903 377247 384433 399782 400190 252856 250765 308447 313104 348272 354667 4686412 5053921 7259746 7006274 1287091 1328097 344235 305562 320482 324422 363461 354062 353861 354776 246460 247511 789645 749219 1673870 1640202 518751 512268 758031 765558 955781 932912 1005328 1011087 1056495 1064521 1031854 1151882 2422968 2526660 1433901 1258434 832917 814956 996199 1000355 1052823 1060761 1088289 1106312 1235903 1234511 5522967 5717331 39.85 70.8 1
15:22:08 2024-01-23 739720 736323 234924 236402 378943 383916 400661 396988 254234 255461 308483 316609 348307 355110 4681635 5039324 7208965 6973160 1274967 1328097 343462 304382 321943 323055 363754 355460 351835 354268 246018 246783 780818 748469 1677978 1632237 517447 516276 759775 763287 959268 939558 1000214 1001815 1051056 1069870 1036016 1146650 2425717 2546237 1445201 1244135 830259 818575 1001200 996102 1041550 1054829 1097001 1109192 1228803 1229139 5548187 5703720 39.85 70.8 1
15:22:09 2024-01-23 747072 738612 235690 233226 377814 387150 402258 396952 253667 255533 309429 313139 349874 351460 4683070 4989918 7134362 6996895 1285403 1328097 345534 305024 321455 322840 363167 353526 351654 356861 247159 247228 785231 758156 1715427 1627596 518950 516371 755410 763832 962107 934671 993894 1006100 1060269 1076042 1031724 1138028 2416424 2554320 1437668 1243248 835306 819736 996199 992466 1047520 1066917 1095990 1106312 1217463 1229175 5490713 5721412 39.85 70.8 1
15:22:10 2024-01-23 745179 736900 235685 232903 378988 385411 401304 399017 252891 250590 306640 314557 349351 351496 4676396 5026104 7208965 7034410 1288931 1328088 346833 305526 323467 324434 363975 353953 353825 355350 246460 246572 798370 749756 1680246 1641437 519024 512994 758659 764840 954894 930260 1001146 1009689 1058931 1065419 1028961 1145684 2417109 2537303 1457298 1259244 834589 813138 992639 996102 1057285 1063118 1088405 1102301 1226683 1238012 5540266 5717331 39.85 70.8 1
15:22:12 2024-01-23 742167 735211 236384 232903 378613 385339 402142 396952 252786 251534 308375 313541 349316 355346 4688332 5072039 7286685 7021075 1273680 1326355 344319 306280 322364 323750 365781 355205 351195 354634 245558 246748 789645 752987 1676666 1634535 514503 512268 758350 760684 953807 934230 1002575 1007502 1050606 1069949 1035979 1152308 2417667 2524710 1458604 1249919 827576 815146 1001912 998934 1045736 1056306 1091367 1109982 1240298 1230951 5549671 5707771 39.85 70.8 1
15:22:13 2024-01-23 742353 735489 235655 232131 375990 383880 402142 396952 253375 251763 310305 312598 349002 356463 4689756 5011491 7205090 6991859 1283150 1326392 344979 304739 320896 322719 367859 355493 351762 355387 246460 247476 797811 758156 1688386 1618366 514870 513721 753687 760023 963475 937360 994601 1002327 1052848 1079091 1032931 1144612 2411705 2541491 1448331 1233903 830435 818538 999031 990391 1042289 1061098 1100755 1107102 1223134 1223564 5505675 5721412 39.85 70.8 1
15:22:14 2024-01-23 749598 734169 236219 232240 377742 385917 402441 396988 252856 251534 308375 312598 349804 353485 4696276 5018788 7229063 7021293 1290555 1327045 343392 305777 321216 323965 366040 354062 351835 353171 245937 246298 788417 754630 1715452 1632217 518287 512631 756508 764640 956587 931581 1000433 1011557 1059253 1068436 1029692 1143980 2407132 2535276 1455379 1255664 835184 813988 994759 993170 1054212 1063869 1088405 1103635 1226683 1236260 5540266 5720192 39.85 70.8 1
15:22:15 2024-01-23 738330 737728 236776 232898 377742 384762 402142 400182 252577 254891 309101 313471 351510 357437 4678900 5039207 7299145 7006890 1288931 1326219 342911 305741 320410 323019 362044 355712 351835 354634 246984 247267 782289 747333 1688048 1641437 515975 511906 760315 764706 955573 931581 1004645 1010369 1054240 1066926 1029931 1153991 2417667 2522806 1445784 1253487 830538 813988 998796 1001066 1048079 1057801 1088252 1108683 1239417 1234511 5523993 5703552 39.85 70.8 1
15:22:16 2024-01-23 758234 740162 236705 234878 376492 385523 403868 396880 253423 252081 310159 313402 351758 356715 4677900 5022463 7200461 6987004 1283385 1328070 344496 305777 321383 322493 365317 355675 351798 353171 246984 247511 786702 758902 1670606 1620667 514805 513721 754365 760023 964845 938062 995309 1002400 1054648 1078631 1036840 1145609 2418144 2537080 1458384 1235663 828759 820900 1001912 992505 1045253 1060796 1100927 1108365 1230171 1225333 5485737 5735053 39.85 70.8 1
15:22:17 2024-01-23 751054 735914 236644 233952 376497 386353 400906 401606 252856 250765 309780 314096 350363 354557 4680378 4985196 7201485 7006274 1305607 1328185 342122 305777 321419 322493 364258 355443 351835 353848 246460 247858 780818 758156 1671393 1632244 516781 510821 753830 765594 961387 928868 995309 1009651 1060004 1072873 1026733 1144612 2407261 2527586 1443318 1246365 832805 816111 992639 995358 1051177 1065410 1094604 1100712 1231389 1234081 5534205 5716467 39.85 70.8 1
15:22:18 2024-01-23 740503 736650 236410 233226 376924 385413 401823 400473 252645 250800 306320 315497 352006 356751 4702560 5053921 7312167 7002151 1277405 1325450 342947 306244 319925 322983 363131 355712 351835 353848 246984 246748 788174 750687 1659125 1641437 515207 511906 760930 762701 955424 931581 1004608 1009651 1050812 1068436 1029972 1153168 2416424 2517440 1448968 1253487 829351 813988 1000442 1003065 1051177 1057691 1090739 1106952 1241087 1235834 5541751 5703702 39.85 70.8 1
15:22:19 2024-01-23 744665 734201 235681 236676 376058 385996 402142 396988 253632 251940 309866 313911 348272 356499 4661433 5012526 7196354 6978137 1278612 1328061 343462 304382 322396 322493 362079 355748 351316 352183 246112 248276 784934 751679 1683294 1629926 515243 513721 756545 760684 959342 935063 1001146 1000392 1051537 1076042 1038965 1145609 2420547 2542614 1450851 1241851 829944 820826 1001875 995333 1043437 1062301 1100927 1108365 1228767 1226305 5483832 5721412 39.85 70.8 1
15:22:20 2024-01-23 746947 734164 234954 232204 377202 384762 401021 399307 253632 251940 309392 313069 349281 351533 4680378 4961707 7171664 6996618 1300298 1328419 342362 303561 322396 322493 363167 354635 353861 355387 246112 248067 790906 754908 1673074 1629782 519024 512994 754365 765594 962107 931547 995309 1005359 1059947 1075992 1030643 1145010 2415714 2535127 1439551 1247689 836975 819736 992639 992505 1050961 1069110 1096219 1100657 1225813 1230939 5468195 5712033 39.85 70.8 1
15:22:21 2024-01-23 739968 736016 236419 236635 377477 384140 401588 400190 252856 250730 308883 313541 354825 354630 4674763 5046130 7254011 7002037 1285143 1326392 345220 306244 322400 323474 362841 356252 351835 353848 244837 247440 788174 750607 1697768 1641437 516546 510821 759171 762701 957576 935574 1008001 1011087 1054527 1069949 1034796 1157216 2434079 2523078 1437668 1254838 830538 813730 999031 1000355 1049757 1060761 1088289 1107102 1237934 1234511 5512049 5712033 39.85 70.8 1
15:22:22 2024-01-23 742357 740555 234928 236604 378347 383036 402441 396916 254022 252117 308883 314557 348237 355438 4670999 5029779 7205699 6968759 1274967 1326247 343497 304346 321907 323510 364269 355675 351835 354268 246112 247476 786427 749537 1700297 1635729 517742 516643 759775 763938 961028 939558 1003931 1001777 1054352 1074522 1035979 1149978 2422859 2546349 1418750 1243248 829944 818575 1001912 995358 1038232 1054490 1097784 1110019 1228767 1229139 5518116 5720827 39.85 70.8 1
15:22:23 2024-01-23 757296 735247 235451 236604 377769 386533 400679 396880 253420 255533 309138 313104 349839 354559 4670999 4952216 7153013 7002151 1300298 1328296 341883 305041 322922 322983 363131 354885 354753 355528 246460 248028 815574 757152 1683330 1631173 518913 513414 754686 765410 963475 931581 995309 1007533 1063018 1072932 1026733 1142980 2418144 2535880 1441435 1244556 836377 816184 992639 992505 1050018 1065241 1094657 1099053 1223171 1227403 5442784 5712033 39.85 70.8 1
15:22:24 2024-01-23 739996 734210 236054 236532 376681 384433 400942 400190 252891 250765 308883 313104 350029 355707 4680101 5053921 7266673 7006274 1285255 1328419 346306 305275 323006 322732 364232 355278 353825 354848 246984 246572 785231 747612 1684256 1641437 517919 510493 760819 764416 954215 931581 1004608 1012252 1053901 1066172 1031158 1153168 2417667 2524868 1443865 1253487 830435 813988 996199 1000355 1049645 1057801 1087478 1107102 1239417 1234475 5521455 5702654 39.85 70.8 1
15:22:26 2024-01-23 740676 737719 234721 236739 378347 384978 400906 396664 254057 251409 308447 313611 350522 354594 4673705 5036144 7186784 6982524 1273718 1326392 344355 304203 325346 322840 364490 355242 351835 355387 245765 248067 780818 750831 1682654 1629931 516011 513304 760262 761045 959342 938062 1001860 1001057 1050812 1074522 1035979 1147316 2423992 2535880 1420598 1240594 828167 820628 1001912 995358 1041550 1054792 1099188 1109192 1228803 1228845 5493238 5713254 39.85 70.8 1
15:22:27 2024-01-23 753009 737728 235486 236640 377468 384762 401304 397025 253632 251763 309392 313069 349316 351460 4661358 4967796 7175166 6999259 1301977 1331016 342397 305777 322396 322756 366040 354991 353825 353848 246460 248276 790118 758415 1675821 1631085 516818 512268 754798 765594 962107 930920 996801 1008217 1060756 1074522 1028230 1142980 2410773 2530096 1443318 1246365 832805 816184 992639 991726 1051140 1066163 1094657 1099873 1226683 1230914 5458817 5695424 39.85 70.8 1
15:22:28 2024-01-23 738142 737439 236410 236568 377814 383072 400978 400190 252856 250765 308919 313069 348307 356459 4689555 5056914 7285179 6982529 1278897 1324508 343427 306496 319477 323737 364969 355173 350773 354634 245215 246748 791116 752476 1708364 1632217 514503 512268 758158 760411 955573 935558 1002575 1007502 1050791 1069949 1036016 1150666 2417780 2519502 1494552 1249029 826985 811680 1003721 998934 1049831 1056306 1091504 1110019 1237934 1230987 5519930 5702654 39.85 70.8 1
15:22:29 2024-01-23 741025 736650 234993 232208 377778 383072 400942 396736 253388 251708 308783 313437 351016 355561 4669467 5021825 7204199 6952021 1277329 1324188 344496 304382 324422 322493 362079 355712 351835 354885 245765 248276 787655 754369 1696618 1622997 515243 513357 756545 760774 962107 935333 1000433 1001103 1051352 1076042 1036016 1145646 2421237 2537618 1450851 1237066 828167 820318 1001912 992429 1044622 1060760 1099188 1110057 1228803 1227105 5473122 5712033 39.85 70.8 1
15:22:30 2024-01-23 748824 738073 236200 234003 375932 387166 402726 400363 252751 252472 309210 313726 351758 354021 4661433 4968257 7174779 6996895 1302053 1326141 341371 305777 320482 322005 363967 353562 351835 351857 246460 247511 789413 757071 1662461 1628773 516781 510821 753799 765558 959342 928905 995346 1009651 1059253 1072700 1025967 1144650 2407132 2524377 1441435 1246365 833399 814919 992639 991726 1051509 1066163 1093839 1099090 1226411 1230008 5508184 5721807 39.85 70.8 1
15:22:31 2024-01-23 739646 739772 236314 233787 377599 386617 402106 399871 252434 250765 308579 315053 352006 356751 4670999 5053647 7275276 6992011 1278897 1324508 342947 305813 319925 322434 363131 354863 350773 353884 244872 246748 782289 750607 1665598 1627335 513404 511906 757491 760684 956624 934230 1002575 1005359 1049859 1069107 1035244 1152345 2410773 2518261 1483459 1249029 826985 813410 1001912 998934 1046554 1056306 1090588 1111705 1236096 1234957 5556124 5707034 39.85 70.8 1
15:22:32 2024-01-23 756006 738281 235681 236532 376344 386425 400942 396880 252856 255497 308447 313868 351970 355095 4664339 4980192 7112524 6978137 1283423 1328097 345605 304882 323043 322983 363131 351501 351835 354268 246460 247511 785231 759242 1714580 1626456 518287 512979 753830 762197 962107 935558 992445 1005322 1058502 1076042 1032696 1137181 2410885 2550698 1457298 1240594 834589 818575 998269 992394 1048653 1066807 1099352 1105374 1217315 1230514 5446210 5712382 39.85 70.8 1
15:22:33 2024-01-23 741825 736641 235690 233226 378018 386070 401588 399343 252856 250590 308483 314557 348307 351496 4675064 5033256 7233419 6992011 1287053 1324639 342911 305813 320446 323055 363498 355173 353861 354384 246460 246783 803253 745476 1675229 1644948 518287 512268 760315 765594 954215 931581 1003894 1009651 1054684 1065419 1032114 1152345 2418144 2527586 1453460 1257534 830538 815146 998306 1000992 1053224 1059974 1088405 1105486 1235903 1236260 5512049 5702956 39.85 70.8 1
15:22:34 2024-01-23 739711 738986 234924 236640 378383 383036 401588 396916 253667 251409 306712 313611 350571 354630 4664339 5018978 7180989 6952096 1275877 1324225 343462 304846 322432 322005 361032 355173 351835 351888 245765 248276 781593 751679 1671571 1622997 514477 512994 756008 760136 959342 935333 998297 999681 1052972 1075850 1037786 1150092 2419158 2529772 1448968 1238310 828167 819589 1001200 992505 1041878 1062154 1099151 1108365 1226683 1227057 5474427 5707959 39.85 70.8 1
15:22:35 2024-01-23 748721 734500 234989 236568 375480 384185 401588 399907 252891 251763 309356 311659 348272 354057 4648004 4951924 7162585 6991905 1302053 1324508 342614 306280 320410 322005 364258 353562 351835 351857 246460 247511 780818 757071 1707282 1629926 517447 510784 752230 763278 960990 930259 1000327 1012526 1057604 1072983 1026585 1147942 2396849 2526660 1441435 1248140 835306 813840 994759 993170 1054212 1064995 1089876 1100731 1226683 1230987 5521177 5697771 39.85 70.9 1
15:22:36 2024-01-23 738239 735574 235681 232735 376676 383036 404170 399307 252082 250556 306676 312633 348307 356788 4670999 5035376 7255592 6992011 1279235 1324508 341371 306015 319961 322756 362079 355748 351835 351857 247239 246713 785231 746339 1683546 1639226 516341 510566 759113 763938 955536 934193 1004554 1008106 1050309 1066926 1029968 1154028 2417667 2502763 1448968 1249919 830259 813988 998359 996102 1048493 1056846 1088405 1105523 1235903 1230044 5515089 5693275 39.85 70.9 1
15:22:37 2024-01-23 741034 736121 234998 236545 376044 384433 401588 396952 252821 250703 309392 312598 349783 355168 4661456 5003227 7186845 6949458 1275877 1324508 343497 304882 322205 321101 362044 355712 351015 355565 246460 248028 774016 752287 1714737 1625282 515604 512991 755836 760684 961387 935333 998297 999256 1054202 1075282 1033111 1143942 2418425 2528696 1454618 1235270 828167 818575 1001200 991095 1042105 1054792 1097625 1106789 1226991 1224330 5466311 5702654 39.85 70.9 1
15:22:38 2024-01-23 763622 729953 235681 233230 375516 384185 401588 399907 252645 251409 308483 312157 348307 353521 4667667 4958243 7171664 6996895 1300155 1326141 342794 306136 322777 322207 364116 353381 351690 353811 246984 246572 788174 758699 1680059 1632244 516818 510821 754131 764378 959342 928868 998297 1008694 1060541 1069906 1026770 1144650 2402002 2526660 1435785 1248140 833399 813191 994052 993170 1051509 1063905 1089878 1100731 1226683 1230987 5512049 5694524 39.85 70.8 1
15:22:39 2024-01-23 738147 736382 236054 232735 377468 383072 400978 397061 252212 255533 306676 312633 348237 356210 4654712 5037483 7254011 6971788 1274318 1322554 343427 305670 321899 323520 364490 353417 350454 354634 244872 246505 793507 749756 1682948 1631085 513404 512268 758031 760023 954215 934010 1002575 1005359 1048286 1063779 1033041 1147354 2410773 2519502 1441435 1248140 825806 811680 1001912 996102 1042031 1054406 1088289 1108403 1235903 1229139 5533846 5694524 39.85 70.8 1
15:22:41 2024-01-23 743245 735872 234954 232898 374391 384433 400379 396916 252821 251409 309392 311156 350029 355707 4648078 4975975 7143986 6961529 1279525 1326318 345014 303919 319925 322040 363167 351249 350773 355387 246112 246748 785231 759314 1659154 1618366 515280 513721 751546 760411 963475 934671 993918 1000980 1054416 1076042 1030096 1137991 2407132 2546812 1469684 1240594 832212 817995 999068 986882 1042289 1063905 1096219 1109626 1217463 1227105 5434971 5693275 39.85 70.8 1
15:22:42 2024-01-23 743602 730359 237182 232903 378988 384221 400454 396988 252468 252117 306568 313611 348272 351424 4660329 5011681 7222059 6992124 1284339 1324434 341371 304560 319512 322040 360907 353417 351835 353848 246112 246748 801356 745476 1696025 1640202 517919 511906 758696 764435 952184 928942 1004006 1008217 1052373 1063646 1029692 1149846 2411275 2524868 1433901 1256558 832212 811680 994786 996102 1050018 1060796 1081954 1103124 1227933 1237136 5512049 5694247 39.85 70.8 1
15:22:43 2024-01-23 738147 736686 234721 232245 377769 383107 401304 395839 252646 252400 309032 315720 349993 351388 4669467 5064121 7206848 6951983 1263419 1326283 343462 302638 320517 322529 362948 354367 351835 353206 245418 246748 783760 747612 1667458 1627612 515280 512979 756545 760684 957710 938322 998297 1000392 1050046 1073005 1032968 1145646 2415941 2541491 1443318 1240594 827576 818575 999778 994344 1035954 1057801 1095437 1106789 1228496 1228845 5470519 5679177 39.85 70.8 1
15:22:44 2024-01-23 744909 738082 236884 233482 376093 386343 399107 396880 253316 251373 308266 314168 351510 351352 4661733 4954481 7150254 6991905 1300193 1323286 341371 304418 320482 321065 363131 353526 351835 351857 245765 247893 786427 754908 1683387 1627612 516818 510821 752230 765594 960306 928247 994639 1008217 1057751 1072211 1023821 1142980 2402002 2523078 1441435 1245479 831619 814993 991229 993083 1050763 1063905 1091504 1096672 1225552 1227367 5483671 5716467 39.85 70.8 1
15:22:45 2024-01-23 737068 735987 235910 232169 379354 385250 403582 399307 252047 255533 306640 311694 350342 356389 4658108 5041157 7255592 6987516 1281355 1324326 341406 304846 319477 322040 360907 354671 351388 351857 246112 246748 785231 744943 1705815 1641437 516818 510821 758696 763352 952184 929988 1001717 1009651 1053601 1063914 1028472 1150703 2410773 2524710 1439551 1253487 830435 811680 994786 998225 1048079 1057801 1085865 1103976 1237187 1235525 5518394 5707034 39.85 70.9 1
15:22:46 2024-01-23 740135 736667 234919 231974 376044 385067 402726 396844 252786 250703 308338 312564 349778 355383 4661620 5003227 7182781 6951931 1275877 1324564 343392 304810 321419 320994 364526 354598 351798 354598 245765 247858 777047 752291 1673717 1622911 514440 513357 755298 760684 959342 936910 998222 1000392 1051555 1076042 1035290 1147103 2416424 2532285 1443318 1234507 827576 819736 1001155 993083 1047869 1063053 1100923 1109400 1227888 1226614 5486174 5701854 39.85 70.9 1
15:22:47 2024-01-23 746615 735987 236375 232245 374355 387444 401515 396952 251276 250556 306604 312407 351654 351460 4652241 4972668 7177663 6988105 1299111 1325450 342938 305777 321216 321969 363096 351429 351551 353399 244837 246470 786702 754908 1689077 1629926 516781 510784 753799 762851 957982 928868 997511 1011087 1057715 1069949 1029692 1144373 2402002 2527586 1437668 1254838 835306 811606 992602 995333 1052525 1063806 1088293 1100582 1226683 1232693 5518394 5690978 39.85 70.8 1
15:22:48 2024-01-23 741482 737937 235646 232245 377211 385523 402726 394508 252047 250765 306568 313069 350029 353254 4658295 5044649 7191909 6959380 1259221 1321689 344461 304346 321216 322947 363461 351465 349679 355387 246460 245918 791317 745476 1680772 1629926 516341 513721 758158 757858 955573 935333 1004006 1001815 1049859 1069866 1038526 1151133 2417592 2542725 1441435 1247689 830538 815725 1001912 996065 1038968 1057532 1093078 1109945 1228767 1229102 5549394 5692367 39.85 70.9 1
15:22:49 2024-01-23 745176 729967 234954 232898 374346 384185 403442 396286 252434 251763 306604 312407 348272 354804 4652241 4961594 7117317 6959929 1277909 1326392 344425 304510 319925 321969 363975 351357 350773 355387 246460 246678 783760 757071 1666685 1620667 516818 514449 752230 762197 960705 935574 994440 1003843 1056781 1075136 1034097 1140070 2406389 2545100 1457298 1240594 834589 817811 995467 989688 1045253 1063733 1099351 1105486 1216599 1227975 5427136 5693275 39.85 70.8 1
15:22:50 2024-01-23 740676 729971 235655 232898 378347 385523 400454 396628 252434 251763 306568 313576 350029 351424 4652241 5008094 7233306 6978137 1283188 1323568 342397 304810 322011 321969 360907 351537 351835 353848 246112 246713 783760 745476 1671770 1643903 519299 512012 760819 764378 952787 930259 1003969 1009670 1054090 1063842 1029692 1147354 2415941 2515286 1435785 1257452 832212 811187 995467 998934 1048079 1054792 1085305 1103911 1228767 1237136 5497779 5683897 39.85 70.9 1
15:22:51 2024-01-23 738316 736089 234195 232885 377738 384978 401588 395656 252856 251232 306568 313576 349537 353521 4652241 5023847 7182781 6940622 1270120 1322628 342397 302959 320446 321969 360907 351537 351551 355241 245482 246466 784934 748683 1678698 1629914 516341 515179 760197 765194 957982 936696 998259 998971 1051242 1069833 1033060 1147103 2420883 2535880 1441435 1240594 825806 818631 1000489 993133 1039263 1057801 1093709 1106752 1226683 1228845 5442784 5683897 39.85 70.8 1
15:22:52 2024-01-23 742957 729706 234721 233390 375475 385523 399252 396952 252612 250703 306243 311407 350029 351460 4652241 4926321 7145373 6969029 1298336 1324508 342650 305526 321980 321231 366040 351321 350593 351713 246460 246537 782289 756863 1670918 1627700 516048 510026 751546 763863 958625 927616 995309 1009651 1059105 1063815 1023748 1142980 2399546 2517440 1464975 1244135 831619 811680 992639 991800 1051214 1060796 1088405 1100382 1224038 1228845 5512049 5689215 39.85 70.8 1
15:22:53 2024-01-23 741321 729962 235655 232245 376609 385523 400308 396286 251276 252454 306568 311624 350522 355671 4654974 5035376 7243649 6968045 1265642 1320872 344390 304489 320915 322541 362830 351357 349500 355387 246460 245161 789867 746669 1686231 1629931 514841 513721 758106 759280 955573 935333 1001860 1002400 1047778 1068436 1035979 1147316 2409561 2535880 1439551 1246365 828167 813988 1001869 994616 1042289 1057053 1089063 1109192 1228767 1228845 5538768 5683897 39.85 70.9 1
15:22:54 2024-01-23 747367 734500 234924 232735 376039 385339 401588 394472 252047 251409 306532 310723 348272 351460 4634738 4967615 7119670 6951832 1290289 1324397 342876 303847 320446 321030 363718 351285 351726 354885 245591 246713 790906 752216 1681662 1627612 518287 513721 753830 762738 961114 931581 993857 1003859 1059253 1076042 1026733 1138028 2403905 2546200 1548605 1244135 834589 817342 991229 989688 1045253 1065204 1091504 1099053 1221094 1227975 5435277 5683897 39.85 70.9 1
15:22:56 2024-01-23 736888 730327 234963 231991 376044 383347 401021 396988 251661 251409 306568 311624 349537 354307 4661136 5026819 7242712 6968759 1279525 1324639 342938 304810 319441 321743 363461 355169 351690 351857 246286 246505 785231 745476 1704924 1632217 514870 510821 758158 762309 955781 931581 1001146 1007502 1046619 1066926 1032198 1152345 2408845 2508312 1463122 1246365 825806 811680 999068 996676 1046776 1053997 1088405 1108683 1231389 1228845 5540266 5692016 39.85 70.9 1
15:22:57 2024-01-23 745947 734500 234959 232739 375216 383072 400344 395378 252366 251193 308180 311943 351758 354986 4650602 4961916 7102900 6950537 1275877 1326355 343497 303919 319441 321030 364011 351393 349938 354634 245765 246713 783760 757071 1657773 1618366 516781 513721 751129 760684 959342 933957 993209 1001103 1054648 1073005 1031429 1134681 2396951 2544536 1448968 1238828 831619 816184 996199 986882 1039705 1062331 1094529 1103911 1213977 1225100 5425740 5682661 39.85 70.9 1
15:22:58 2024-01-23 741298 729778 237209 232751 377491 385413 399071 396142 251908 251337 307560 315053 350679 353700 4642863 5005970 7171440 6959380 1279525 1318877 342938 303919 318511 321030 362948 354635 351551 351857 245765 245953 783760 744943 1698160 1636858 514477 510821 758696 761767 952824 930147 1002575 1005359 1048144 1065174 1029692 1152345 2408845 2508312 1437668 1251701 826985 811680 996199 996102 1047122 1056306 1086854 1103911 1235903 1229118 5517513 5697771 39.85 70.9 1
15:22:59 2024-01-23 743071 735987 235545 233394 374177 384360 401515 395548 251802 250703 306640 310723 349537 354877 4645698 4985376 7103091 6940622 1275877 1322628 343427 303883 319441 321030 362552 351357 349116 353848 245765 245953 793892 754908 1683070 1613777 515604 513357 750030 760136 962070 934230 993209 1000392 1053489 1076042 1031158 1138845 2402002 2535276 1444633 1238828 829844 814956 996199 986845 1042289 1063601 1094657 1103911 1218552 1225670 5434039 5678737 39.85 70.9 1
15:23:00 2024-01-23 742541 736764 234954 232245 376672 383036 396646 396034 251908 251409 305562 312633 350029 353766 4648923 4990214 7202247 6959380 1277662 1318877 342938 303561 320988 321030 363461 354312 350737 351857 246112 245953 783760 746408 1664434 1640462 514841 510059 758106 762309 950122 930260 1002575 1007502 1051537 1065250 1029692 1150703 2411001 2510272 1471813 1249919 827597 811680 994759 998171 1049401 1057296 1086741 1104164 1235792 1231320 5529453 5683897 39.85 70.9 1
15:23:01 2024-01-23 742237 737082 235541 232903 373234 384433 401588 394257 251908 251232 306640 310739 349783 355132 4652241 4968719 7106386 6940622 1274238 1322628 343497 302888 319441 321030 362079 351429 349679 354347 245765 245953 779347 754913 1666090 1613777 514136 513357 751959 758940 959342 934894 991794 1000392 1050848 1076042 1031158 1137991 2402002 2532285 1468813 1235974 830538 818631 997595 987438 1043437 1063806 1097719 1104013 1217463 1225333 5442330 5683897 39.85 70.9 1
15:23:02 2024-01-23 742353 736610 234919 231923 377202 384185 399252 395728 251898 251763 306028 311694 350029 351105 4652241 4975895 7171664 6959929 1277835 1318877 342938 303919 319441 320745 360907 353526 351835 351857 245765 246333 783760 744411 1672028 1636636 516781 510821 758031 762740 950122 928905 1002575 1007502 1051629 1064272 1028230 1151095 2413257 2515556 1449622 1253487 830538 813373 996176 998225 1048456 1056306 1086854 1103697 1235903 1231851 5499529 5674518 39.85 70.9 1
15:23:03 2024-01-23 737879 734004 234601 233226 374391 383347 400737 395100 251276 249892 306604 311407 349010 351533 4642863 4979451 7154725 6931244 1272845 1318877 342158 303030 320150 320023 362044 351537 349679 351857 245418 246713 793892 753830 1655003 1613777 513404 512268 752230 758663 959342 934230 995898 1001666 1053896 1074376 1034833 1142830 2396802 2531511 1458384 1231268 825806 817378 1001155 989688 1040774 1057801 1097784 1106989 1223171 1219677 5466273 5689215 39.85 70.9 1
15:23:04 2024-01-23 746947 734004 235690 232082 374386 383072 400172 395414 250508 251763 306532 311968 350029 351388 4645609 4972343 7168318 6971977 1281557 1321689 341883 303883 319402 322005 362948 350826 350773 351857 246112 244443 794826 749756 1690163 1632327 516818 512012 755948 764378 954178 930259 997472 1009540 1054527 1066564 1026245 1143796 2398590 2531784 1433901 1253487 830435 810529 991897 993206 1048265 1059298 1082141 1097490 1225541 1234475 5497163 5683620 39.85 70.9 1
15:23:05 2024-01-23 740241 730327 234928 231701 376308 384978 401588 393918 251276 251763 305202 311659 349537 351424 4639077 5026104 7171403 6922135 1257429 1318841 344255 303919 320081 322005 360907 351177 348626 353848 245765 245500 798472 746669 1668757 1629914 514870 513721 756508 756190 954344 936889 998259 1000392 1048367 1069866 1037786 1147103 2409053 2539109 1439551 1244556 826985 813410 1000489 993792 1039081 1054815 1088289 1109192 1227888 1227975 5499529 5674518 39.85 70.9 1
15:23:06 2024-01-23 752695 730364 234566 232245 375252 384185 400172 393017 251311 251055 306532 312879 350029 351105 4639551 4940693 7098016 6942015 1289107 1324225 342938 303919 323043 320745 363866 351249 353454 351677 246112 246192 781948 755695 1661471 1629914 516341 509270 751697 763278 956624 928662 992408 1007502 1056965 1069866 1026245 1141351 2397840 2509941 1463056 1244556 830435 811680 991229 991095 1051237 1060832 1087440 1094298 1222267 1228574 5493238 5679843 39.85 70.9 1
15:23:07 2024-01-23 737063 730071 234989 231919 375471 384433 401588 395728 250892 251409 306064 310758 349765 355168 4642381 5016831 7222908 6953784 1266626 1319821 343392 304239 320234 321862 360835 351321 348447 353775 246460 245161 795529 745476 1667098 1629782 514503 512994 755874 756374 952861 935537 1001146 1002437 1046878 1066926 1033041 1147354 2405582 2528299 1439551 1247866 825806 811680 1000489 994579 1040480 1056306 1086704 1106789 1229298 1227367 5513575 5674518 39.85 70.9 1
15:23:08 2024-01-23 740554 729967 234557 232245 373199 384561 401588 394508 251276 251055 306640 311531 349537 354594 4639551 4958055 7093659 6933231 1275877 1324639 346418 302816 319405 320733 362948 350050 350737 354739 245072 245711 792399 750831 1717462 1625282 519120 513721 752230 760684 957982 931581 991518 999526 1054721 1072968 1029692 1135271 2404017 2545100 1463988 1241851 832805 816148 991934 988986 1045364 1063869 1094657 1100694 1214014 1225370 5408588 5663907 39.85 70.9 1
15:23:09 2024-01-23 733826 733379 234989 232082 375212 382805 400606 396601 250892 250703 306064 312407 348485 354307 4635549 5027433 7228142 6950001 1268853 1317868 341406 304722 320161 321030 360907 351429 348345 351569 246286 245575 789645 747612 1688381 1627838 513404 510552 755472 757970 952861 931581 1000433 1002437 1042132 1066172 1029968 1145646 2402002 2499184 1487157 1244556 824638 810529 999068 994653 1044511 1045779 1088405 1105141 1235026 1228845 5521455 5674518 39.85 70.9 1
15:23:11 2024-01-23 743813 730296 234928 232245 373199 384433 401021 395463 251276 251055 308292 311246 349814 354339 4643959 4966565 7097061 6927079 1273149 1318877 343462 302852 319663 320544 364011 350297 349152 353848 245418 246171 793892 754908 1660525 1613777 513712 512994 749983 758525 959342 931581 988971 1000392 1048584 1074522 1029692 1135271 2402304 2535880 1442784 1237066 829351 813767 994786 986145 1042400 1060796 1094381 1103911 1215737 1221835 5425740 5670471 39.85 70.9 1
15:23:12 2024-01-23 741298 733628 234566 232086 376389 385413 396682 395404 251172 251124 305203 314168 349886 350678 4642863 4984629 7168318 6950001 1277699 1318877 342938 302995 320988 320769 360871 351501 351835 351857 245591 245953 781737 743348 1672725 1640272 516818 510821 758031 762197 949448 926202 1001146 1005359 1050848 1060841 1028230 1147316 2404824 2517440 1435785 1255664 830435 810485 992639 996102 1048493 1057801 1080601 1100694 1226683 1234511 5474184 5674715 39.85 70.9 1
15:23:13 2024-01-23 738842 735099 234100 233390 375373 383274 400273 394329 251908 249503 306532 311624 348765 351533 4652241 4979741 7143688 6916118 1266498 1318877 341406 302534 319961 320023 360907 351501 349434 351857 243693 246713 783441 748193 1671238 1621846 513404 513357 754365 759205 955232 931581 996764 996139 1050046 1069870 1031466 1144650 2411275 2524868 1439551 1235307 824628 816184 995963 989688 1037517 1057053 1094657 1107102 1226683 1222591 5441448 5678737 39.85 70.9 1
15:23:14 2024-01-23 745730 733968 237253 232863 373199 384433 399289 396916 250857 250166 306243 311531 349537 351388 4637421 4947647 7144534 6959380 1283423 1318877 342938 302995 319366 322005 360907 350297 350490 351857 245418 244408 802917 748683 1684363 1632217 516818 510821 754937 761081 950122 927552 995346 1007502 1052739 1065150 1023785 1142980 2398590 2517182 1430135 1253879 831619 809381 989822 991095 1051251 1060652 1084869 1099888 1224400 1232333 5496367 5665139 39.85 70.9 1
15:23:15 2024-01-23 736111 734282 236517 231986 375516 383889 399889 392118 251276 250984 305475 311694 349010 351424 4636243 5017777 7162338 6921865 1253994 1316934 342938 301580 319961 320059 360907 351213 349434 351857 243693 245953 776404 745476 1694612 1622997 514136 512994 754365 758525 956463 931581 995346 996139 1050046 1072211 1031466 1142980 2403830 2523078 1443318 1230055 825820 818631 998306 989352 1040555 1056197 1096107 1105374 1224400 1219677 5435009 5674518 39.85 70.9 1
15:23:16 2024-01-23 745416 733370 235835 232214 376144 383036 399289 396916 249778 251055 306532 311531 349291 351388 4626878 4937870 7134362 6959380 1281557 1319067 342938 302995 319402 321743 360907 350050 350490 351857 245765 244408 798567 747612 1675335 1631075 516818 510821 753830 761081 950159 928905 995346 1007502 1051242 1063127 1023178 1142165 2404824 2527586 1441946 1255895 830538 808623 991097 994625 1049720 1059298 1082141 1097490 1224363 1236260 5483832 5674518 39.85 70.9 1
15:23:17 2024-01-23 738147 733638 234592 231396 375480 383889 400454 392154 250543 251232 304559 310723 348425 351388 4629636 5018964 7171664 6932366 1254710 1316934 343462 302995 319402 321030 360907 351393 348381 351857 245765 244784 785518 745476 1660092 1623089 513404 512268 755874 756374 950122 932912 998297 1003201 1045133 1068820 1035570 1147885 2406389 2524599 1437668 1246799 824628 811680 999068 995258 1041878 1053997 1087629 1105965 1230171 1226540 5519930 5666427 39.85 70.9 1
15:23:18 2024-01-23 742727 730327 234230 231919 373234 384794 400454 393329 251276 250703 306316 311312 350029 351533 4636243 4961932 7078410 6931244 1274201 1318877 345744 302074 318993 320544 360907 349276 349751 353848 243693 245232 790906 750831 1724148 1622997 517817 513721 754873 762159 959623 932912 993918 1001815 1054574 1072983 1028081 1135855 2396989 2543295 1441946 1241851 832212 816184 991934 988141 1042289 1065141 1093097 1099911 1213977 1225370 5399182 5661099 39.85 70.9 1
15:23:19 2024-01-23 735945 732966 234204 232086 375507 383347 396610 395414 251101 250703 305634 312163 347960 350328 4639551 4986648 7190314 6942052 1273983 1318877 342455 302674 320307 320769 360907 351501 349679 351290 245418 245196 783760 747077 1659697 1639226 515604 510406 756508 762197 950048 930259 1002537 1005359 1050046 1063914 1026770 1150386 2402002 2508220 1462032 1250364 827004 810529 992639 996102 1046776 1054034 1085305 1100731 1232402 1227367 5474303 5661099 39.85 70.9 1
15:23:20 2024-01-23 738137 730323 234200 236196 374355 382805 399325 394280 251067 249156 306568 309860 347995 351496 4629636 4961632 7125037 6921865 1270120 1318877 341371 302995 318993 319056 364417 351213 348376 351641 245765 246100 782289 752216 1649779 1620602 514503 512158 753830 758525 956624 931581 998184 995867 1050046 1069906 1031466 1143721 2403868 2523078 1445201 1233903 824628 816111 996199 989688 1037605 1056306 1095943 1105486 1222064 1219677 5439045 5673232 39.85 70.9 1
15:23:21 2024-01-23 744281 733384 234893 232249 373163 384978 396934 396880 250439 250667 306460 311495 349010 351352 4624105 4920608 7145373 6950001 1284746 1320761 342686 303597 318922 320851 362840 350153 350028 351677 246286 244986 794058 749756 1683630 1629926 516011 510638 755436 762310 952824 927616 997472 1008217 1052739 1063878 1023711 1141276 2396135 2513539 1471813 1249919 830435 810529 989083 991095 1050726 1057595 1081962 1097723 1222231 1230914 5501092 5665139 39.85 70.9 1
15:23:22 2024-01-23 738147 735306 234954 231554 374351 384161 401021 393293 250964 251232 307411 312407 349010 351460 4639551 5007559 7174664 6927678 1257119 1320872 342830 302533 323043 319810 360871 351393 348590 351857 243693 246501 790686 749795 1689759 1620667 513404 512158 753799 758663 955873 931581 995309 996139 1048181 1069833 1032626 1142980 2405421 2522806 1443318 1234783 824628 814956 998050 989688 1037517 1056270 1094657 1107102 1223097 1219677 5434985 5665139 39.85 70.9 1
15:23:23 2024-01-23 743752 732961 236918 232249 373163 384433 396970 396286 250474 250703 306532 311531 347960 351352 4627009 4935977 7147029 6952096 1285944 1318841 342938 302674 319067 321302 362948 349978 349679 351857 246112 244916 802885 749756 1658111 1630019 516378 510821 753151 761767 954215 927516 995309 1008217 1054240 1065150 1023748 1141314 2392730 2517182 1426368 1249919 830435 808770 989822 992505 1049757 1057801 1081954 1099291 1223097 1230914 5489899 5664862 39.85 70.9 1
15:23:24 2024-01-23 737586 729710 234928 231986 375480 383889 399216 392083 251032 251232 305690 311191 348724 353766 4641170 5018233 7154725 6909285 1269762 1318804 342938 302711 321216 320141 364011 351393 347577 351857 245072 245746 780818 754908 1673420 1611407 513404 512268 750516 757430 960306 933567 991794 998971 1050731 1074522 1029692 1137144 2399546 2517233 1465918 1229516 826985 813988 994759 985122 1038992 1057801 1096219 1102263 1217936 1219677 5443048 5665139 39.85 70.9 1
15:23:26 2024-01-23 750878 733903 234924 231365 376935 385250 396682 396401 251034 251937 305382 312300 349394 350678 4631737 4977542 7143872 6932065 1275877 1322628 342938 302995 320761 320994 360001 350826 349357 351785 245072 245126 780818 744411 1697707 1641628 516781 510821 755948 762197 950122 926166 998259 1005359 1051537 1054765 1026133 1144650 2402002 2517440 1502574 1255664 830435 809344 989822 992466 1047991 1057801 1080527 1097453 1223134 1234475 5486155 5655760 39.85 71.0 1
15:23:27 2024-01-23 737265 735872 236179 232000 376466 383237 396826 394718 251522 250488 306357 313286 348282 351316 4626878 5013593 7154269 6903108 1270120 1317868 342938 302995 319441 319020 362948 351429 348590 351303 245072 246298 780818 752216 1663606 1620667 513404 511906 754365 757970 956624 931581 995309 996139 1047752 1069870 1032626 1142980 2407132 2513650 1443318 1234783 824628 816148 996199 989688 1039295 1057801 1095437 1105486 1224907 1219677 5444033 5678737 39.85 70.9 1
15:23:28 2024-01-23 745730 732755 234819 232071 375346 385214 399216 395728 249743 251055 306496 311683 347710 351086 4626878 4939140 7125037 6950001 1281355 1315964 342938 302959 319329 322005 360907 349240 350454 351857 245072 244408 802945 747612 1696105 1632327 517447 510821 755948 761045 950122 926166 998259 1005359 1052739 1062304 1023711 1141625 2402002 2515397 1449622 1255664 830435 809344 989822 992505 1049981 1059778 1084969 1099851 1224289 1235834 5486908 5658324 39.85 70.9 1
15:23:29 2024-01-23 733518 734000 233474 232245 375180 383055 399216 393257 252012 249506 305562 314060 347817 351352 4623866 4962011 7140006 6917906 1270120 1318841 342938 302711 320761 319056 363754 351393 348590 351857 245418 245883 782289 752833 1673653 1613777 513404 510456 750975 756374 959342 934230 993209 999408 1050791 1074522 1031891 1137991 2399546 2526660 1446482 1230392 826985 813767 996848 988104 1041521 1057691 1097709 1104013 1217315 1219530 5463416 5674600 39.85 70.9 1
15:23:30 2024-01-23 741482 732860 234721 231558 376044 385523 396862 393882 250892 251055 304381 309860 349010 349728 4630179 4975330 7149627 6940622 1278612 1318841 342938 302959 320761 320994 360291 350826 351267 351857 245418 245161 782289 743348 1696742 1639185 516818 510821 758696 761081 950122 925510 999720 1005322 1051242 1054801 1026733 1146285 2402002 2518261 1456163 1254838 829351 813988 992602 996750 1048228 1057618 1085060 1099053 1226683 1230914 5465021 5658544 39.85 70.9 1
15:23:31 2024-01-23 735977 733006 234195 232898 374021 382769 399853 393605 251067 249085 306532 312407 347924 351460 4630179 4971792 7145373 6916944 1270392 1316897 342938 302959 320988 319020 362948 351393 347612 351857 245072 245918 780818 753552 1691438 1612553 513404 511906 750030 758253 959342 933567 991794 998971 1051537 1076029 1033589 1141663 2404017 2528188 1440936 1228931 827576 816305 995193 985409 1038992 1059133 1097784 1103873 1217463 1217951 5450142 5665139 39.85 70.9 1
15:23:32 2024-01-23 744319 733903 236914 230611 374057 384978 396934 393329 249743 251122 305347 311531 349537 350292 4626555 4958971 7149627 6932065 1279525 1318804 342938 302923 320307 320994 359748 350297 350737 351821 245072 245161 782289 743348 1692409 1636858 516781 510821 756008 761081 948959 927542 1000327 1007533 1048070 1063545 1026585 1149526 2406389 2508299 1436188 1249919 825806 810419 992639 994616 1045253 1054118 1085305 1099090 1230546 1228845 5497894 5655760 39.85 70.9 1
15:23:33 2024-01-23 738137 733903 234195 232226 372083 383076 399252 393293 250857 249964 306171 310587 347960 351496 4624105 4966351 7098613 6912486 1268584 1316971 342938 302003 320761 319763 360907 349204 347577 351857 243693 245161 793892 754908 1654707 1613586 515604 512811 751658 757746 960568 931584 990894 1000317 1054527 1069833 1028961 1131999 2400333 2539482 1449622 1237066 830435 815725 991229 987401 1042289 1060796 1091504 1099053 1210938 1221835 5389777 5655760 39.85 70.9 1
15:23:34 2024-01-23 736141 733384 234208 231919 377743 382192 396826 394508 250474 250703 305562 313214 347436 349272 4626878 4989014 7162338 6921865 1273755 1318841 341937 302711 320307 320023 360907 351393 349393 350755 245692 245294 793892 744528 1676721 1634655 513404 509052 755836 760610 950048 928597 1001146 1003896 1047251 1063842 1029692 1147354 2401394 2499000 1445201 1246365 824628 809381 992639 993170 1044980 1051731 1082179 1099053 1232365 1227975 5493238 5655760 39.85 70.9 1
15:23:35 2024-01-23 738156 729710 234169 232245 372047 382192 399252 392154 250892 249542 306280 311531 347733 351460 4624105 4947497 7093058 6912486 1270430 1316897 342158 304079 320541 321670 363830 349660 347470 351713 245072 245056 780818 755152 1674785 1613699 513404 512268 747141 757858 959342 932912 988971 996139 1051056 1074522 1029692 1136893 2392730 2528696 1440936 1233515 826985 813410 992639 983242 1040778 1057801 1091504 1100694 1213977 1220856 5420194 5655760 39.85 70.9 1
15:23:36 2024-01-23 741482 733384 234230 230874 375516 384433 396862 394195 249778 250703 304381 312407 347960 349236 4624105 4961541 7143688 6935091 1275232 1316110 342239 302816 320198 319845 360726 351321 349500 351254 245418 245196 782289 742817 1680510 1635208 513330 509270 756545 760684 952824 928905 1002575 1003859 1046619 1063878 1028230 1151742 2396951 2499000 1439551 1248140 825217 809381 992639 992505 1040443 1051731 1083505 1100694 1232328 1225370 5498715 5651727 39.85 71.0 1
15:23:37 2024-01-23 739720 734678 234195 232086 372078 382769 396646 393329 250857 249928 306532 310587 347960 351496 4624105 4951924 7093659 6908931 1275877 1320872 344842 302003 321216 319539 360907 350332 350485 351533 243693 245161 780455 750072 1666874 1622997 516818 512774 751697 761653 956624 928868 991794 1000829 1054721 1063815 1022985 1133030 2399272 2528003 1548605 1239710 830538 813767 986979 986145 1038232 1060796 1088252 1097723 1216599 1221798 5400869 5646382 39.85 71.0 1
15:23:38 2024-01-23 732895 731920 233932 231554 373234 381922 396934 395100 249743 249964 304667 311968 346356 350328 4629908 4990214 7218744 6940622 1264323 1315249 342866 302959 318355 320769 360581 350297 348719 351821 245072 244443 787622 743348 1679820 1622997 513404 512994 755874 755228 952861 933567 997549 996139 1047622 1066172 1033194 1143796 2401394 2528299 1464975 1240594 825806 811680 996199 989688 1036868 1051731 1086854 1107102 1221365 1221871 5435159 5655760 39.85 71.0 1
15:23:39 2024-01-23 740419 731833 237953 232077 373199 383347 395638 393293 251067 249432 306756 311719 347710 350615 4625121 4905589 7103091 6940622 1279525 1316184 342830 302995 318617 320544 360352 349240 348626 351821 245591 243657 784068 748281 1679095 1623084 515243 510063 751546 761728 950122 926299 992408 1005359 1051537 1063127 1022223 1138066 2383198 2517440 1463988 1249029 829351 806980 988239 989688 1048265 1057801 1079027 1096903 1219599 1228271 5474184 5646105 39.85 70.9 1
15:23:40 2024-01-23 735945 732961 234169 230560 377470 383055 396682 393324 249674 250524 304274 312371 347258 352946 4624105 4999297 7125037 6898189 1262095 1316184 342938 302003 320761 319453 362948 350875 347577 351326 243693 245539 779347 750607 1657582 1617217 513039 510821 752230 756374 956624 931581 992445 995395 1048558 1074582 1029164 1141351 2404017 2516468 1447085 1231268 823453 814993 995492 986882 1037521 1054815 1094657 1103911 1223171 1216228 5425740 5669332 39.85 70.9 1
15:23:42 2024-01-23 745784 731673 234850 230692 374815 384360 396718 393150 249605 251337 306505 310623 349010 350046 4624105 4961196 7121956 6931244 1274929 1314760 342938 302498 318965 320994 359459 349240 349715 351537 243693 244202 780818 744943 1674032 1635696 516414 510821 754402 762851 949448 924984 997549 1003859 1050457 1054801 1023476 1141351 2395227 2502763 1451517 1252060 830435 807017 987016 991095 1041957 1057053 1078990 1097723 1219599 1232222 5477448 5650248 39.85 70.9 1
15:23:43 2024-01-23 735169 733311 234851 232182 374279 382498 396970 393293 251418 248594 304631 312407 346878 350822 4617512 4953207 7116518 6893452 1269213 1315313 342938 302039 320307 318573 362948 350826 347297 351857 243693 245161 780818 752754 1670786 1608839 512674 510821 750590 755627 958662 932248 991794 996139 1053531 1072968 1029692 1136334 2396135 2530754 1439087 1229516 825217 813410 992639 982545 1038554 1057632 1097778 1103111 1215127 1216713 5437930 5655798 39.85 70.9 1
15:23:44 2024-01-23 750662 731393 236847 230440 372902 384433 396862 393017 249502 251337 304381 310623 347995 349200 4617512 4933267 7125037 6931244 1274020 1314062 341614 302039 320307 320059 358701 349276 349679 350759 243693 244784 782289 744411 1688276 1627225 516341 510026 753724 760684 947430 924984 997511 1002400 1050046 1060057 1023711 1141668 2393466 2510308 1454207 1253487 828784 811062 991803 995333 1046739 1056639 1080568 1099216 1227015 1230008 5442510 5635447 39.85 70.9 1
15:23:45 2024-01-23 733375 731828 234855 232174 372933 381042 396574 392154 250508 248352 304667 311968 346391 351105 4614727 4976751 7103091 6903211 1268307 1313382 342938 303521 319402 319056 360907 349204 346495 351821 243693 244408 779347 753830 1668668 1609120 513039 511613 747325 756338 957982 930920 987489 996139 1049859 1069829 1026770 1133615 2395155 2527899 1447085 1233903 827597 813410 992602 983195 1039071 1057801 1090690 1100694 1213757 1220782 5414637 5655760 39.85 71.0 1
15:23:46 2024-01-23 741205 731828 233474 230830 374391 383347 395638 395839 249778 249928 305598 312407 347960 348709 4614727 4961196 7143152 6926300 1272130 1316184 341901 301827 319074 319091 359206 351109 349152 349738 243693 244784 792399 741228 1670613 1632217 514503 508910 756273 760684 948775 926202 998297 1003843 1046396 1063779 1029174 1147885 2395096 2503967 1443865 1247689 825217 810258 991934 993206 1045253 1051695 1085305 1099053 1231389 1227975 5485399 5635447 39.85 70.9 1
15:23:47 2024-01-23 738147 732608 233483 231554 371522 382805 397007 392154 250811 249892 305598 309647 347716 351460 4617512 4954820 7069084 6903108 1271335 1315249 341883 301932 320307 320281 360835 348188 347577 351857 243693 244990 780818 753830 1675572 1613777 515280 512268 747325 758752 958258 932248 988785 1000355 1054254 1072223 1026585 1132657 2388325 2532285 1451541 1237427 829351 813988 991229 984012 1041934 1054792 1090690 1099053 1208718 1220935 5389777 5638331 39.85 70.9 1
15:23:48 2024-01-23 735729 731397 233474 231580 374391 383076 395638 393329 249778 249717 304417 311191 347436 348709 4617512 4961669 7171664 6926300 1271936 1313382 341901 302959 319402 319091 360641 350862 348590 349702 245072 244955 780818 745476 1658415 1636895 514870 509124 757566 761375 950348 928936 1000327 1003240 1044914 1062340 1026770 1151095 2395171 2497228 1447085 1246401 822866 809381 995492 991800 1042289 1045743 1082216 1102323 1232365 1224503 5511374 5651727 39.85 71.0 1
15:23:49 2024-01-23 738325 731828 233513 231198 372078 384161 396970 390948 249812 249752 304631 310370 348031 350292 4608147 4914888 7037296 6893368 1275764 1315031 342938 301086 318511 319056 360907 350875 349464 351533 243477 245056 784934 750831 1685031 1622972 517078 510675 751583 761767 956624 925641 990894 1000392 1054611 1068349 1020420 1136855 2383198 2525598 1459217 1238828 829844 811680 985579 985446 1037497 1054792 1088405 1094559 1217463 1220935 5402544 5646382 39.85 71.0 1
15:23:50 2024-01-23 731408 731824 233509 231225 373199 381078 396934 394231 249743 249928 306617 311531 346913 351424 4610932 4989014 7171440 6892457 1264323 1315038 342722 302709 318137 319916 360147 349906 346389 351713 245072 244268 792587 744528 1684287 1622725 512674 510529 755874 755275 949448 931581 996801 1001815 1040581 1065419 1029968 1144650 2397840 2515360 1463056 1240243 823453 810529 996199 991668 1038254 1045779 1085305 1106312 1223208 1221835 5443048 5635447 39.85 71.0 1
15:23:51 2024-01-23 738147 731397 237917 231915 372078 382265 394177 392154 250892 248946 304667 310623 346913 348709 4614221 4891306 7098129 6948806 1290555 1317120 340725 302852 318174 321498 360763 348678 348590 350795 245418 244408 783760 752846 1698914 1623001 513748 507797 749154 759604 952861 923586 993209 1005359 1051629 1063914 1020737 1138028 2386849 2510308 1457298 1248140 829351 807017 986979 986882 1049401 1057053 1081371 1096940 1217463 1226503 5465021 5638331 39.85 71.0 1
15:23:52 2024-01-23 736226 732865 233483 230879 374355 382228 396862 392213 249778 249928 305672 312407 346949 350046 4605348 5002208 7128272 6886069 1263419 1315249 341578 302074 318511 318092 360618 351249 347541 351290 243693 245953 778562 750831 1654163 1612553 511870 510821 750030 755228 955232 931581 992445 996139 1046619 1069870 1029692 1142266 2392730 2508199 1439551 1227767 823453 813803 994786 985446 1037517 1056306 1093789 1100731 1218735 1216228 5436805 5646382 39.85 71.0 1
15:23:53 2024-01-23 742467 731568 234756 230834 372074 383347 395350 392118 248912 249964 304667 309647 348031 352223 4623243 4943024 7138454 6916928 1277063 1315249 341625 301580 319402 319056 359207 353771 348626 349702 243693 244237 780818 741228 1706134 1627612 512674 508866 754402 758525 950122 926239 998297 1002166 1045516 1060841 1026004 1147354 2393466 2495457 1445201 1244593 823453 808198 992639 991095 1039005 1045743 1082179 1099911 1230582 1224503 5486953 5642355 39.85 71.0 1
15:23:54 2024-01-23 737255 731833 233483 230910 370971 382805 396970 394439 249571 249432 305812 309319 346735 351280 4612486 4928943 7046496 6894184 1273755 1314994 342938 302749 320761 318538 360545 349240 349679 351749 243693 244920 787360 748683 1667780 1620667 516744 512268 750938 760023 955573 927616 991087 998971 1053864 1069949 1023327 1135271 2392015 2526660 1502276 1237947 829944 813956 986168 983242 1041513 1060760 1088405 1096121 1216563 1221798 5395328 5637003 39.85 71.0 1
15:23:55 2024-01-23 732034 732490 236179 230879 375841 380860 396646 394329 249605 249714 304488 311282 346178 351208 4608147 4990289 7179928 6908545 1254890 1313382 342938 301051 319329 319728 360279 349240 347577 351857 243693 244373 784974 743460 1677587 1621819 513404 512268 754365 755664 950122 931581 995309 996139 1046878 1065419 1031393 1140463 2395171 2526504 1461136 1239710 823453 811680 996769 989688 1033184 1051656 1087629 1106518 1221291 1219999 5415082 5658081 39.85 71.0 1
15:23:57 2024-01-23 742353 729647 234851 231412 374285 383128 396646 394016 249605 249121 305332 310046 347365 352547 4614727 4950085 7123443 6913072 1271179 1313382 341349 301122 319366 318985 358665 352691 347541 350194 243693 244408 780818 743348 1672529 1632244 513404 508478 755436 760136 948210 926299 998259 1001815 1043927 1054765 1023748 1146462 2396135 2489780 1443318 1244135 822280 806980 992639 990961 1042289 1048685 1081334 1097453 1232568 1223859 5505675 5650439 39.85 71.0 1
15:23:58 2024-01-23 743602 731741 233448 231523 373570 383347 396610 393046 249709 249121 304131 308394 347924 353514 4605348 4914888 7037259 6902920 1277909 1315276 341901 302488 320761 318538 360545 349240 349679 350723 243485 245161 778962 750607 1652549 1618191 515243 509990 749450 760684 955573 926222 988971 1000392 1054352 1066926 1020420 1135233 2386552 2515357 1430135 1238553 829351 811680 985467 983084 1045008 1060637 1088368 1094581 1217723 1225594 5424070 5637003 39.85 71.0 1
15:23:59 2024-01-23 733075 731682 233963 230799 372605 378501 396934 393775 249674 249506 305561 311277 346878 351460 4605348 4979741 7166223 6892420 1262441 1313382 342614 302003 317870 319988 359423 349240 346217 351821 245072 243657 784068 743348 1658724 1622997 513367 511906 754365 754085 950122 931581 998259 998971 1040544 1063878 1031891 1145010 2397840 2509941 1436020 1244516 825228 811640 998306 991763 1038955 1054368 1085210 1105299 1223097 1221835 5437930 5642355 39.85 71.0 1
15:24:00 2024-01-23 757166 731718 238624 231396 372897 383347 396945 390912 250823 249506 304631 311059 346913 349769 4608147 4898757 7069084 6902959 1283188 1315249 341661 302711 318094 319056 360907 348959 347577 350477 245418 244373 783760 749756 1693933 1621819 514870 509589 749450 759064 952147 924327 992501 1005050 1051537 1063842 1022599 1141410 2390033 2513239 1428251 1246799 829379 808756 988981 988845 1045609 1057053 1082104 1094543 1217352 1227105 5462437 5627624 39.85 71.0 1
15:24:01 2024-01-23 734820 731833 233440 230449 373759 382192 396547 392308 249709 249892 303633 312187 346356 349200 4605348 4989918 7097061 6875400 1257504 1312449 341901 300137 320088 318021 359206 350297 347541 350441 243314 245196 784934 745476 1707589 1618366 513404 512268 751959 756338 952824 930223 994445 996493 1048367 1069912 1029581 1141776 2396765 2516816 1435785 1231268 822280 814956 994637 986882 1033184 1053997 1091367 1104013 1219562 1216228 5408588 5646382 39.85 71.0 1
15:24:02 2024-01-23 741825 731833 233483 231360 373220 383076 396232 393882 249282 249121 306542 310046 346878 349236 4602063 4902076 7097061 6906631 1275839 1312449 341901 302003 317385 318737 360545 348152 348345 350723 245072 243657 785518 747077 1663181 1622997 515243 510314 752616 760499 951665 925641 996760 1003954 1051463 1060697 1023290 1137991 2396135 2511100 1441946 1253487 828167 806372 986979 993792 1042105 1056306 1079027 1097178 1221365 1228845 5434933 5626074 39.85 71.0 1
15:24:03 2024-01-23 736338 729760 237989 232249 373757 378862 396826 392083 249709 247842 304667 310587 345800 350292 4605348 4947434 7062433 6874971 1268030 1313382 342938 300840 320081 319020 359967 347140 347018 351821 243693 244167 789413 754069 1684538 1613586 515604 511796 747288 761921 955536 930259 989479 996102 1051537 1066926 1026170 1131384 2383124 2528696 1426368 1234783 827576 811680 988943 981117 1039081 1057801 1089839 1097490 1208243 1219677 5380371 5625681 39.85 71.0 1
15:24:04 2024-01-23 733080 729496 233440 230839 373190 378826 394454 392981 249709 249156 305297 312407 345557 348954 4608147 4968982 7162338 6903108 1267229 1309658 341901 302463 318355 319020 360003 351931 348472 351605 243657 243587 789645 743460 1664361 1622972 514870 512884 754365 754085 951665 931581 995898 996065 1042022 1066926 1029692 1141663 2402002 2509941 1433901 1234170 822866 811680 994052 988845 1033069 1045743 1087478 1100694 1219562 1218813 5408588 5635452 39.85 71.0 1
15:24:05 2024-01-23 741298 729806 233474 231558 373529 383347 396268 393918 249293 249121 304631 308711 347400 349200 4605348 4877400 7107179 6912486 1277063 1311551 341614 303506 318922 320591 358234 350693 349009 350297 245035 244609 787920 741228 1706455 1632032 515243 509735 755874 760684 947430 923586 998898 1002400 1050046 1057810 1023711 1142980 2390024 2506441 1441946 1253487 825806 809344 989120 992505 1044886 1053253 1078990 1097723 1225813 1226073 5467159 5627624 39.85 71.0 1
15:24:06 2024-01-23 734861 731306 233440 232240 373229 378862 396547 391497 249709 248142 306033 311277 345835 350822 4602063 4942891 7066686 6895502 1266460 1316147 342469 303401 319184 318879 359568 347104 346495 351785 243693 244163 774933 752987 1675588 1611407 515972 512411 748918 757858 955573 928210 988193 996139 1051537 1069192 1023785 1132193 2389294 2526660 1428251 1233903 828167 811680 989822 981154 1038992 1054490 1089839 1097453 1208243 1219677 5369226 5627624 39.85 71.0 1
15:24:07 2024-01-23 735169 729820 238588 230839 374057 382192 396663 392154 249709 249506 303455 312407 345871 350302 4598782 4971160 7186278 6904934 1265718 1308618 341901 301756 318131 319739 359460 349204 345419 350759 245072 243587 791116 743348 1663108 1620667 511944 510132 752230 753550 947430 928905 995346 998971 1042427 1064203 1029692 1142980 2386315 2510419 1424485 1240594 821105 807017 994786 991095 1039081 1050169 1085305 1103911 1223134 1220782 5457896 5627624 39.85 71.0 1
15:24:08 2024-01-23 744665 731306 237917 230874 372083 383076 394454 392213 249743 248387 305561 310552 346599 349511 4599612 4886938 7093058 6912968 1281279 1313382 341865 302003 317385 319056 360690 347140 347505 350477 245072 243247 787622 747612 1661973 1622997 514870 508910 751546 759481 950122 924984 993209 1005322 1051537 1060805 1021872 1137144 2382637 2512089 1447703 1248140 828167 804520 986279 986882 1046776 1057053 1079027 1096121 1217463 1228845 5455616 5627624 39.85 71.0 1
15:24:09 2024-01-23 731595 731965 237881 230803 373759 381078 396232 392344 250824 249221 306107 312300 345693 351760 4603440 4933304 7100886 6884350 1267945 1312449 342938 302862 319402 318538 360605 347104 346774 351821 243693 244408 779347 753528 1689063 1611407 513675 511544 746574 758399 955573 928210 987489 996139 1051537 1069192 1026004 1131999 2381504 2526660 1451541 1234783 827576 811680 991803 983233 1038992 1057801 1088289 1097641 1208243 1219677 5378645 5625961 39.85 71.0 1
15:24:10 2024-01-23 733080 731969 234855 230919 375800 378718 395180 393150 249605 248978 306325 312264 345658 351510 4602063 4975971 7159686 6893729 1259814 1309658 342938 301086 317870 318737 358665 352167 347541 351857 243693 244202 781168 742287 1660837 1620667 513404 512268 753687 755801 952861 931581 992408 994653 1043964 1063705 1030032 1141314 2399546 2518261 1432018 1238828 823453 811680 992639 990391 1035271 1045779 1088405 1100694 1222064 1219677 5399388 5650439 39.85 71.0 1
15:24:11 2024-01-23 743071 729537 234851 230990 374017 382587 395494 394436 249640 248736 306542 309537 345587 352047 4592691 4929342 7107179 6903108 1271936 1313382 341901 301122 319366 319056 357586 349240 348340 349702 243693 244373 779347 741228 1697273 1639296 515243 509306 756060 760023 946722 924711 996801 1002400 1048558 1057810 1023748 1143833 2392730 2504664 1458119 1252593 825806 809381 989822 992505 1044238 1052510 1080564 1097723 1227851 1226305 5434858 5638182 39.85 71.0 1
15:24:13 2024-01-23 738096 731828 233444 230834 372702 381960 396610 390948 249466 248875 306663 308676 346072 351244 4598782 4915778 7022159 6874971 1268621 1311518 341147 300840 319366 318538 359459 347104 347053 351231 243693 244408 779347 751908 1670164 1613777 514841 512268 747325 756374 954215 926202 986787 996139 1051537 1066926 1023785 1130880 2390359 2526660 1459217 1234783 826985 811680 989822 985258 1040778 1060637 1091518 1097648 1208132 1219603 5368452 5623611 39.85 71.0 1
15:24:14 2024-01-23 732103 728862 233405 230803 372038 378826 395360 395558 249674 249121 305344 309953 344761 351413 4595969 4990704 7164077 6888812 1254890 1309621 342938 303456 318653 319539 358629 348714 347018 351857 243693 243657 780818 743348 1678156 1621933 513404 512724 753687 753016 950122 930260 993857 996102 1042487 1063878 1031158 1141351 2396135 2519465 1435785 1243627 825761 813263 992639 986734 1034861 1053146 1090739 1103187 1220925 1217653 5399426 5637003 39.85 71.0 1
15:24:15 2024-01-23 742541 731155 233474 230843 372702 382228 396268 394718 248947 249121 305816 308711 346878 348954 4598782 4902076 7097061 6911996 1275839 1309658 341625 301086 317385 319539 359459 347140 347612 350477 243693 243247 797117 745476 1677881 1627612 514841 510423 751959 760136 949448 924327 991702 1003859 1048144 1060057 1021872 1139994 2394516 2513239 1447703 1249882 829351 808756 987573 989614 1042289 1056306 1078859 1097679 1220925 1228845 5433511 5617908 39.85 71.0 1
15:24:16 2024-01-23 732559 732695 237845 231919 372043 378862 396547 390912 250232 247586 305598 311059 345835 350292 4592228 4919314 7083142 6878171 1266779 1309658 342938 301086 319402 318573 359748 347872 347541 351857 243693 243691 789413 752706 1702325 1613777 514841 512268 748918 758253 954894 928210 987991 1000344 1057025 1069803 1026245 1132344 2392959 2538834 1445784 1236545 828167 811680 988847 986034 1039081 1059096 1088289 1099290 1208681 1218313 5375733 5627624 39.85 71.0 1
15:24:17 2024-01-23 731059 729204 234810 230642 371751 378790 395638 392154 248947 249121 303668 310552 345315 349763 4591923 4970469 7162338 6893729 1261191 1307764 342455 302647 317421 319056 358665 348152 345454 351290 243693 243622 771499 742287 1672960 1620667 511944 510821 753501 755163 950311 931507 996760 996788 1044502 1066079 1031817 1141314 2396135 2519502 1432018 1240594 823453 809381 994052 988875 1033069 1045743 1085305 1103911 1219328 1219677 5406902 5628966 39.85 71.0 1
15:24:18 2024-01-23 738083 728698 234226 230843 371491 382228 393828 391533 249778 247969 305672 310117 345871 349805 4598782 4887017 7084210 6903108 1275877 1309386 341901 301544 315600 319091 359495 347104 347577 349666 243693 242874 791317 747743 1658617 1629639 515604 509161 751658 759444 948959 922250 996760 1001815 1048558 1057810 1022006 1138028 2392730 2508220 1438108 1251701 825806 804661 986979 988845 1042289 1053253 1077488 1096940 1219636 1228845 5432923 5617908 39.85 71.0 1
15:24:19 2024-01-23 733826 730793 238029 231594 372961 378862 396898 390948 249674 247969 306112 310334 345835 350858 4595969 4933379 7050434 6874695 1264692 1309715 342938 300629 319366 318573 358414 349231 348095 351249 243477 244268 784934 747612 1665512 1618297 516341 511760 751628 758940 954215 926222 990894 998971 1051592 1066926 1020737 1132344 2388548 2526660 1456163 1237066 828167 811680 985579 981117 1040036 1054756 1087629 1094559 1208718 1217320 5367132 5618022 39.85 71.0 1
15:24:20 2024-01-23 730741 729756 233281 230642 372083 378790 395674 392154 248912 249121 302816 310587 344832 350822 4595969 4961196 7162338 6898184 1263438 1310529 340367 301790 317949 318914 359568 350693 346875 351677 243621 243482 785231 742287 1659098 1620667 513002 511650 752467 751877 950122 930920 996647 996139 1041319 1063127 1029931 1139957 2390024 2510051 1430135 1239710 823453 809955 995492 986882 1035391 1045815 1084863 1103911 1217836 1219174 5400869 5627624 39.85 71.0 1
15:24:21 2024-01-23 737870 729719 234190 231598 371526 382228 393828 390948 249743 247969 305598 310334 346634 349805 4589140 4877744 7068809 6919827 1273718 1312507 341794 300980 318951 320330 357946 347872 348590 350230 243693 244281 779347 743994 1685265 1632217 515280 510026 754328 760684 947430 922361 993894 1002437 1050046 1057810 1020737 1138066 2397175 2508220 1458119 1249919 825806 805838 986979 991095 1045364 1054070 1078750 1097723 1222304 1228845 5436805 5623611 39.85 71.0 1
15:24:22 2024-01-23 731641 731549 234221 231923 372074 378898 396862 390948 249743 247586 304417 310587 345835 350292 4602063 4938295 7091494 6886069 1267945 1313382 342938 302757 319402 319217 360003 347140 347018 351785 243693 244408 789413 750831 1700958 1613777 513748 512268 749450 757858 954215 927552 987527 998262 1051629 1068349 1023748 1128703 2388548 2534030 1455379 1237066 829253 811680 986979 983976 1039299 1057801 1087478 1097446 1208243 1218313 5367132 5619601 39.85 71.0 1
15:24:23 2024-01-23 733849 729852 237944 230879 372083 378790 394490 392190 249327 249279 305381 311531 345315 348709 4607170 4954520 7164528 6884350 1258410 1311573 342938 301122 315275 319056 358126 350619 347297 351821 243693 243657 773918 741228 1667250 1620667 513404 512268 753830 756307 950122 931581 991702 993243 1042095 1065419 1029692 1138028 2398590 2509941 1459217 1237066 822280 811680 993219 986882 1033069 1045743 1086854 1099873 1217873 1217951 5393628 5623334 39.85 71.0 1
15:24:24 2024-01-23 738147 729460 237917 231189 373229 381922 394454 394718 249536 248104 305547 309798 346492 351797 4594008 4891640 7093682 6903108 1271936 1311499 341901 300875 318392 319056 357550 350085 347577 349702 243693 243657 777875 740700 1691959 1632217 514477 508515 753296 759604 946415 924327 996801 1000943 1042132 1054801 1022259 1144650 2392730 2495457 1447703 1244556 822866 807017 989120 991668 1040811 1048685 1078990 1096672 1227814 1221835 5466463 5623611 39.85 71.0 1
15:24:25 2024-01-23 751300 730376 234815 230524 372484 381631 396718 393602 249605 249014 304488 308284 345693 351208 4589416 4909157 7037595 6874695 1272390 1309715 341937 301152 320307 317167 359495 348714 349152 350230 243314 244784 784934 749537 1674386 1618191 515243 510063 747325 760144 954215 923586 988971 998971 1053155 1065419 1019695 1133615 2386849 2515655 1430135 1236792 828167 811105 983367 982534 1039079 1057801 1085305 1091369 1213977 1220856 5393165 5628791 39.85 71.0 1
15:24:26 2024-01-23 734899 729574 234855 229976 374285 382281 396682 393324 248809 249470 304695 310117 345871 351352 4595969 4983085 7115711 6874971 1249970 1309658 342614 299298 319402 318797 358125 348959 347053 351537 243350 243691 786427 741228 1675821 1618366 513002 511906 753374 755701 950122 930920 992445 993243 1042487 1063878 1028230 1139994 2398590 2517440 1432018 1233903 821110 811680 992639 986882 1033069 1051767 1088319 1100694 1220325 1219989 5401772 5634142 39.85 71.0 1
15:24:27 2024-01-23 741363 728479 234851 230808 373220 382535 395046 395839 249224 249121 304381 308711 346913 349236 4592228 4900885 7092945 6893729 1270120 1313382 341661 300875 318842 319539 357299 347628 348101 350230 243693 243691 777875 743348 1675615 1626182 514878 510314 752616 760144 946052 922361 994601 1001419 1049301 1057810 1020014 1141351 2383198 2508220 1452251 1249919 825806 807053 987016 990322 1045008 1056882 1078877 1097686 1224400 1226996 5433738 5611592 39.85 71.0 1
15:24:29 2024-01-23 734534 732006 233123 231923 372012 378862 395674 392344 249605 247586 306107 310623 345315 349799 4592691 4924107 7074864 6870068 1264692 1309658 342697 302616 319104 318057 360508 349700 347018 351537 243693 244373 788853 749756 1705592 1613777 514440 512268 749339 758525 954215 927616 986750 998262 1051537 1068436 1023674 1128666 2387744 2526660 1449622 1235974 829944 811378 988943 985332 1038955 1060725 1088330 1097717 1209290 1219677 5356705 5608867 39.85 71.0 1
15:24:30 2024-01-23 730995 729140 234855 230409 374285 378862 396862 392083 248912 249085 304658 310299 345800 350822 4586590 4961196 7164077 6889709 1257007 1309584 342938 301086 317349 319020 358089 348678 345454 351785 243693 243212 784068 743348 1662221 1620667 513404 510821 752230 755538 948775 931581 995309 996102 1042095 1060805 1029692 1142980 2399681 2523715 1455379 1241851 824638 810485 997595 988845 1037480 1051656 1085305 1105486 1222624 1222272 5401342 5616879 39.85 71.0 1
15:24:31 2024-01-23 751834 729263 234846 231356 373224 381042 393552 392118 249293 247933 303704 309612 345800 349164 4583319 4875400 7072822 6899108 1275877 1312449 340833 301544 315527 319020 359459 349700 347541 349666 243693 242670 777875 742394 1689725 1629926 514805 509270 752230 760144 947122 922361 994627 1001057 1052851 1060646 1022735 1140108 2394665 2513239 1465944 1253046 826985 803451 986279 988845 1040443 1051417 1077488 1096121 1222388 1227975 5417994 5599488 39.85 71.0 1
15:24:32 2024-01-23 733523 729719 237849 231563 373229 378790 395638 392490 248912 247551 306033 310046 345280 350256 4583319 4924240 7038307 6865593 1266498 1312177 342660 302005 317731 318021 358665 349204 348082 350723 243693 244338 776404 745476 1708134 1618366 515207 511544 750516 760023 955781 926222 990186 998151 1054352 1066780 1022978 1135588 2381393 2524710 1520246 1235974 829351 811680 983367 982534 1039076 1057801 1085305 1091331 1212147 1219677 5374408 5618246 39.85 71.0 1
15:24:33 2024-01-23 728927 728356 234851 230087 374012 378754 394454 392118 248947 248352 304658 310081 344761 350292 4586590 4958971 7164077 6884515 1258877 1309584 342938 301122 317870 321352 358341 348642 345974 351785 243693 243247 784068 741228 1668814 1622911 514870 512158 754873 753292 950348 929999 994515 995370 1042414 1064198 1031158 1138329 2399546 2517440 1432018 1239515 822866 811105 991934 986845 1034050 1048685 1085305 1100619 1217463 1213724 5381630 5618246 39.85 71.0 1
15:24:34 2024-01-23 739369 728620 234520 230834 373229 381886 395288 392154 249293 248316 306107 309577 345835 348936 4582437 4919258 7093555 6884792 1266460 1309621 341349 300840 318842 319020 356476 348117 350205 348852 242994 244128 777875 740269 1670249 1632333 515237 507580 753613 760684 946300 924984 996801 1003917 1042414 1060807 1022223 1144612 2392730 2489780 1439551 1243248 822866 805801 989083 989688 1039299 1048365 1080568 1097723 1226683 1221798 5465021 5618246 39.85 71.0 1
15:24:35 2024-01-23 741205 730798 238520 230646 372702 381616 396862 392344 249293 248910 306315 308174 346356 350292 4583319 4906740 7013132 6866008 1268621 1311499 342650 302647 318855 318290 359315 350693 348483 349523 243134 245021 778962 750831 1681729 1618366 514440 509233 750317 760028 954894 922361 988193 1001057 1054648 1065419 1018933 1133615 2386849 2506106 1428251 1234783 827576 811680 983367 983233 1042289 1056306 1085134 1090555 1213940 1219677 5396169 5610170 39.85 71.0 1
15:24:36 2024-01-23 734972 731568 233448 229408 372043 381042 396826 392490 250729 249121 304732 310081 345800 350292 4586590 4961196 7127474 6871247 1249523 1311573 342758 299996 319184 318396 357372 350693 346460 349630 242936 245126 781593 745197 1709622 1612553 511944 509270 749983 755426 952147 927516 991794 992542 1044317 1066926 1028230 1136297 2392730 2508040 1437668 1227767 820519 811680 992366 983939 1033069 1056387 1089839 1100694 1217463 1211789 5397272 5626074 39.85 71.0 1
15:24:37 2024-01-23 738842 728620 234742 229337 372083 382769 394105 390603 249293 249892 302497 310552 345835 350302 4586590 4938135 7152952 6896339 1271582 1311573 338780 301509 317870 318021 358665 352441 347733 350441 243693 242874 782618 741228 1656602 1621819 513039 510821 752616 751914 948503 928788 993857 996139 1042317 1063914 1029692 1141314 2392730 2517440 1432018 1240594 822280 808770 994759 988713 1036007 1048685 1083759 1103911 1219599 1218277 5399182 5617908 39.85 71.0 1
15:24:38 2024-01-23 737875 728616 234190 230834 373229 381042 392928 391497 249709 247933 305672 310081 345835 349805 4588636 4902097 7072484 6894184 1270120 1313367 340725 302647 318355 319020 357550 347872 350394 349523 243693 243657 779347 740700 1661360 1632217 514870 507797 754365 760144 944639 922089 996055 1001815 1045096 1057810 1023711 1141351 2392730 2499000 1432018 1249919 824628 807017 986979 991800 1042289 1045743 1078784 1096158 1225813 1225100 5438438 5608867 39.85 71.0 1
15:24:39 2024-01-23 737096 728620 234525 230480 372176 378862 396826 392213 249327 248801 306028 308394 348586 351760 4584575 4858616 7056174 6884350 1286864 1309658 341565 302214 315167 317132 360835 347104 346495 347599 243693 243622 780818 749756 1682516 1618366 514503 504796 747325 758017 950122 921707 991794 1002400 1051205 1062907 1020420 1136297 2380949 2499000 1426368 1240594 825806 804625 984766 985409 1045253 1056038 1078953 1091369 1215700 1221835 5442769 5597501 39.85 71.0 1
15:24:40 2024-01-23 731000 729801 234185 229844 375570 378574 396797 390997 249605 248943 302638 310881 344620 350762 4587061 4921828 7062471 6874971 1265595 1309621 341625 302005 318355 317097 360835 348152 345419 349702 243693 243657 777875 750607 1635640 1604557 511580 509699 747325 752980 953843 928905 986048 993206 1047622 1069829 1023785 1133615 2376050 2517551 1442784 1224242 823458 810529 989822 980442 1033189 1051731 1089960 1097723 1211679 1215591 5397483 5621933 39.85 71.0 1
15:24:41 2024-01-23 736185 728475 234846 229985 375346 381740 395260 393324 249536 248558 302249 310268 345557 348742 4586590 4929867 7134362 6874971 1264323 1307847 339566 301051 315564 317167 358341 348152 344381 349139 243693 243417 781737 744411 1689998 1618366 510490 504869 752616 753441 946015 925510 992408 998971 1040839 1054765 1026733 1142128 2387744 2489780 1464971 1239710 819932 802165 992639 988986 1038992 1047203 1082141 1099053 1219599 1222591 5473199 5618124 39.85 71.0 1
15:24:42 2024-01-23 742306 729501 234154 230626 373229 382156 392652 390830 249293 248104 304511 309577 345244 348212 4575878 4859199 7057696 6884350 1277405 1309658 340869 301086 315491 318057 360533 349700 346495 349384 243657 242501 792767 744528 1675068 1622997 514870 508910 750516 759481 946722 922361 992501 1001653 1048367 1057810 1019695 1138630 2376323 2508220 1458119 1248140 825806 804742 985258 986882 1037460 1055733 1078598 1094505 1217315 1225223 5432345 5607210 39.85 71.0 1
15:24:43 2024-01-23 731000 729975 233536 231085 374285 378718 395046 392490 249743 247268 304116 310552 343797 349236 4583319 4921828 7079909 6865593 1262019 1309621 342660 299298 318355 317132 358629 348984 347018 350759 242936 243452 776404 747612 1691778 1613777 513712 510821 749450 756374 953701 924984 988193 996139 1051990 1066926 1020420 1131999 2386849 2517108 1546485 1234783 828167 813376 985258 984146 1038955 1060011 1088292 1094581 1213757 1219567 5357733 5608867 39.85 71.0 1
15:24:45 2024-01-23 728977 727660 237917 230091 373994 378790 396232 391807 248912 248387 302781 310081 344796 350822 4589416 4961782 7103204 6854664 1249043 1308655 341865 300137 320307 319453 357550 348678 346495 349666 242558 244202 783441 743348 1687805 1613777 511944 510821 750516 755813 950122 927544 993209 991763 1041283 1066172 1028230 1137144 2392015 2516468 1433901 1233903 821105 813988 992602 987438 1035056 1054638 1089960 1099873 1217463 1217865 5389777 5627624 39.85 71.0 1
15:24:46 2024-01-23 738114 727514 237953 230834 372176 381616 394454 392154 249327 248352 304167 308676 345835 348148 4583319 4877744 7069084 6893729 1272845 1309584 340271 302433 315564 319056 357550 349452 347577 349666 243693 243622 777875 740269 1678198 1631059 514440 508910 752230 759064 945628 923959 996609 1001815 1047622 1060646 1023178 1145282 2387850 2494694 1454207 1245910 823458 806943 986979 991095 1038196 1054230 1079027 1096121 1226683 1222992 5430680 5593807 39.85 71.0 1
15:24:47 2024-01-23 738147 729460 234190 230087 372172 378862 395674 391936 249293 248736 303704 307708 345835 350292 4577212 4900887 7003807 6856214 1266779 1309658 342938 301578 319104 317097 358629 349700 348345 349384 242936 243691 783441 747612 1664614 1613777 514841 510314 747325 759604 955462 923586 989441 998625 1054527 1065273 1018785 1135588 2388004 2517440 1428251 1234783 829944 811680 983367 982534 1039215 1060011 1086854 1091331 1212184 1218813 5374408 5608867 39.85 71.0 1
15:24:48 2024-01-23 728669 729172 233286 229408 373757 381078 396862 390948 248187 249121 304189 310081 345280 350292 4583319 4954149 7145373 6874971 1257044 1305990 342697 300173 315527 318092 357550 348117 345454 350795 243693 242874 790564 741228 1677021 1621756 513404 510529 755120 752221 948996 930921 993843 994662 1042243 1062304 1029692 1136297 2397125 2517440 1443865 1237066 821110 811640 992639 986145 1033069 1048685 1084531 1100694 1217463 1217951 5385929 5609985 39.85 71.0 1
15:24:49 2024-01-23 735486 726492 234355 230803 372702 381042 394454 391533 248912 247551 303704 308676 345557 348184 4580051 4859199 7042277 6894184 1274967 1308655 340593 300173 315491 318573 359483 349204 347577 349415 243405 245044 776404 743492 1694670 1629926 515604 508729 752653 761109 947610 922361 993894 1001815 1048219 1056133 1023327 1141314 2388605 2504664 1458119 1249919 824628 806980 988239 990391 1042289 1051731 1078257 1096940 1219636 1225333 5403832 5609706 39.85 71.0 1
15:24:50 2024-01-23 733949 729204 234190 230122 372172 378826 395674 392213 248947 248387 304367 308174 344796 350046 4580051 4905562 7002155 6846835 1264285 1309621 342938 302433 319074 316921 358378 350361 348447 349523 242792 244303 770520 749219 1651531 1618297 514805 509270 749524 760023 957298 922361 987452 1000392 1050046 1066835 1017524 1133615 2380949 2499000 1430135 1237066 825217 809381 983367 983010 1042289 1056306 1085305 1089778 1216200 1219677 5417994 5593769 39.85 71.0 1
15:24:51 2024-01-23 732932 728657 237917 229408 373907 381042 396232 391936 248532 249331 304594 309364 343797 350799 4577212 4963019 7078410 6844807 1258910 1311551 341241 302360 318696 316734 359568 351441 347733 350297 243513 243622 777875 752216 1658166 1608839 513404 510784 746266 754121 954894 928737 985309 993243 1048367 1066761 1023785 1128703 2369548 2524710 1431691 1231268 824628 811105 987016 980442 1035561 1054815 1087629 1097723 1208243 1215021 5345492 5604866 39.85 71.0 1
15:24:52 2024-01-23 731059 728206 237881 230087 373229 378451 393275 390638 248912 248736 302781 310299 343762 347884 4580051 4929867 7143986 6879574 1251309 1309709 342794 299996 317724 318538 356512 347175 346495 349943 242886 243482 779718 740700 1680603 1618366 513404 511906 752230 753901 948775 930260 993733 993206 1039033 1062340 1029692 1136334 2386626 2502763 1430135 1237066 820834 809381 989822 986882 1032336 1049926 1082179 1100657 1217463 1217951 5378645 5608867 39.85 71.0 1
15:24:53 2024-01-23 739461 727119 237845 230803 372176 381042 394141 391855 248947 248178 303704 308676 345557 350550 4570686 4900887 7062358 6884350 1268546 1307690 340593 302501 317614 318538 356440 349204 347612 349139 243377 243247 776404 739117 1679439 1632217 513712 507761 753026 759594 944956 922361 995346 1001057 1042487 1057810 1020774 1144650 2391030 2489780 1456163 1243248 821110 807053 986979 989688 1040811 1048685 1081179 1096158 1226683 1221835 5438857 5608867 39.85 71.0 1
15:24:54 2024-01-23 738243 729765 237677 230122 372172 381652 395674 391936 249248 248352 302781 307927 345587 351936 4583133 4860226 7046828 6879688 1278319 1307727 339840 301086 315239 316921 359784 348710 346495 349175 243693 242128 791317 745476 1675557 1622997 514503 508910 749499 758253 946722 922361 991087 1002400 1046619 1057810 1018970 1133874 2369511 2507948 1447703 1246365 825806 804742 984183 986882 1038232 1051767 1077488 1094559 1216599 1225370 5411735 5591505 39.85 71.0 1
15:24:55 2024-01-23 730481 728142 233527 230870 374016 378538 395386 392381 249571 247476 302638 310445 344932 351797 4575143 4916038 7033261 6854287 1269175 1309621 342938 299263 319104 319757 358665 350347 347612 349139 242936 244408 777469 749219 1663108 1613777 513712 508515 747399 759481 953843 922361 987489 998262 1051629 1063705 1018970 1133615 2383457 2499610 1430135 1237066 826985 809955 983367 982582 1040037 1054815 1085305 1090555 1212739 1219677 5404727 5609985 39.85 71.0 1
15:24:56 2024-01-23 736298 730930 234851 229835 374017 378718 396718 392490 248982 249750 304584 309900 345800 351033 4586628 4968257 7126669 6865593 1252203 1309658 342938 299298 317870 318538 356512 347908 348449 350477 243314 243657 774933 741228 1660151 1618366 512674 511544 752230 755801 950122 931309 991794 991799 1039106 1063914 1028961 1137181 2386589 2506615 1432018 1233024 821110 810529 991934 985446 1031706 1048685 1085134 1097490 1217463 1215958 5379318 5622142 39.85 71.0 1
15:24:57 2024-01-23 740204 728862 234855 229945 369902 381740 394141 391807 248187 248178 303668 308394 345982 350799 4573524 4898297 7069084 6874971 1266498 1308692 340604 300208 317906 318057 356476 347140 347541 348362 243693 243622 777875 740269 1704337 1629902 514570 507797 752230 759604 944675 922361 992408 1001815 1045553 1057062 1020420 1140225 2388659 2501114 1498504 1252593 823453 805838 986279 989688 1042400 1051767 1075777 1097679 1222550 1226959 5414637 5603277 39.85 71.0 1
15:24:58 2024-01-23 733789 729176 234190 230839 372167 378538 395993 392490 248947 248178 305598 308676 344549 352473 4570686 4896264 7013792 6856214 1267718 1309621 341937 302042 318878 319538 358665 346825 347577 350230 242936 243657 774933 745476 1654988 1613777 513748 511998 747141 758525 952861 924984 988230 996139 1050848 1066926 1020420 1128740 2383457 2521289 1496469 1234783 828167 811680 985258 983718 1040036 1057728 1085192 1094581 1208169 1217804 5352155 5598962 39.85 71.0 1
15:24:59 2024-01-23 731059 726456 238084 229448 373229 378754 395494 393456 248705 248387 306134 309647 344796 350292 4580051 4951924 7140282 6865593 1257119 1305874 342455 300173 315600 318538 357299 347104 346010 350759 243693 242704 775368 740700 1659220 1617217 513039 510821 753830 753664 947430 930260 992482 993243 1040581 1060841 1029692 1138066 2392730 2516779 1430135 1241851 824047 809257 994759 986034 1034861 1049627 1085952 1103087 1217463 1219677 5391916 5602973 39.85 71.0 1
15:25:01 2024-01-23 738151 728553 234190 230843 372693 378862 392100 390983 248947 247586 303668 308711 345351 350947 4573947 4870816 7062508 6874971 1273755 1309621 340869 300173 315564 318573 356512 348710 347612 349666 243693 243691 784934 741862 1682602 1627612 514878 508515 752230 760136 944675 922361 993894 999526 1046656 1057062 1022413 1141738 2393652 2504327 1454207 1250764 825806 808181 988981 989688 1042289 1051731 1078859 1097657 1221365 1225370 5427512 5599488 39.85 71.0 1
15:25:02 2024-01-23 733826 728784 237845 230484 372167 378826 395674 391936 249293 248736 304417 308209 345315 350292 4576786 4906843 7022569 6856214 1264939 1309658 342697 300173 318878 317167 358665 348710 348345 350759 242972 243726 783441 745476 1671587 1613777 515243 510821 749450 759064 954620 923586 990894 998208 1056607 1069949 1022562 1133502 2387836 2522516 1467979 1236186 828167 811680 983367 982534 1034488 1057558 1085172 1095339 1211950 1218813 5363301 5604866 39.85 71.0 1
15:25:03 2024-01-23 730731 727560 237993 229443 370971 378862 396268 391807 248187 249156 304189 310117 345593 350328 4580051 4963409 7113983 6856214 1249933 1309621 342938 301116 317457 318092 356547 347140 346269 350723 243314 243282 784793 740700 1665367 1618366 512674 512049 752430 755701 950348 930259 993097 994662 1044465 1066835 1029419 1137916 2404700 2513239 1433195 1231268 821105 811680 994015 985409 1031568 1045743 1088405 1100657 1217463 1212682 5380371 5593769 39.85 71.0 1
15:25:04 2024-01-23 740246 726742 233440 230445 372172 382192 394383 392083 248498 248910 305344 308389 345835 350302 4570008 4901705 7103204 6869375 1264323 1307847 339804 301086 317349 318057 357550 349700 344381 349415 243693 242839 789645 742394 1674609 1621756 512399 510638 756657 752147 948284 931584 994627 994616 1040618 1060805 1032114 1141001 2392730 2516468 1433901 1239515 821110 808770 994052 986845 1033069 1048685 1084494 1103873 1217463 1219677 5388064 5593769 39.85 71.0 1
15:25:05 2024-01-23 738147 727000 234190 230839 372956 378826 396392 391497 248912 246823 307006 308676 345835 350265 4577212 4877744 7070557 6874971 1269213 1308655 340833 303375 315564 317809 358708 349516 349709 348327 243549 243517 777875 740269 1677718 1631075 514503 509515 753296 758525 945628 923586 997472 1000118 1042317 1054729 1024635 1146285 2383124 2488014 1437668 1240594 821105 804588 989785 986882 1039081 1047203 1079027 1097723 1226683 1218277 5458416 5608867 39.85 71.0 1
15:25:06 2024-01-23 740953 728620 234190 230445 373488 382769 395324 391382 248947 247933 302745 309612 346356 350799 4573947 4854126 7031783 6865593 1284746 1312520 338530 300838 318922 316731 359279 349663 348226 348960 243621 243073 782289 747612 1661550 1618366 513404 509589 750516 761921 950122 922361 991682 1002400 1049399 1060769 1020420 1136893 2374417 2502962 1449622 1244135 826985 804742 984766 985372 1045253 1053253 1079027 1091369 1215700 1224466 5427399 5599488 39.85 71.0 1
15:25:07 2024-01-23 732564 729756 233861 230602 372083 378754 394419 391659 249709 247736 302709 311531 344761 350799 4577212 4929092 7046496 6867204 1264045 1311573 342758 300031 318660 316991 358450 348710 347577 350688 243278 243657 783441 747612 1652178 1613777 515207 510493 751875 757858 954215 926299 988934 996139 1051205 1066657 1021872 1130350 2386849 2517182 1520967 1234783 828167 811680 984766 981836 1038992 1057801 1086854 1093741 1210431 1219677 5352155 5593679 39.85 71.0 1
15:25:08 2024-01-23 728922 728106 237845 229834 373757 378754 396232 391222 248705 248352 304732 309612 345557 350292 4577212 4961782 7102940 6857772 1247665 1307847 342938 299228 318842 318057 356369 348117 346460 351254 242522 243247 776404 741862 1659846 1618093 512674 511544 752230 755228 949448 930223 993209 992542 1039033 1062340 1029692 1137991 2392730 2502763 1430135 1233251 821110 810529 991229 985922 1033069 1048685 1086854 1099053 1217463 1216191 5369226 5593844 39.85 71.0 1
15:25:09 2024-01-23 738147 726587 234190 230445 371882 378862 394141 391533 248878 248107 303668 308174 345835 350578 4597113 4905509 7092223 6865316 1269686 1309584 338744 300629 317870 319999 357803 349624 346460 347563 243314 243247 777875 739117 1677820 1622997 511580 504833 753263 755664 944675 923586 995309 1000392 1042317 1060057 1023327 1142980 2390247 2489780 1437668 1244135 821105 804625 986979 989688 1040778 1048685 1079027 1096121 1226683 1220782 5427136 5593958 39.85 71.0 1
15:25:10 2024-01-23 739369 729167 233861 229373 372176 381078 395602 391164 249467 248452 304695 307602 345693 350762 4563312 4842329 7018199 6875400 1282271 1311573 337723 302433 315527 316840 359748 349452 346217 348613 244623 242839 783760 747612 1687155 1618366 513404 504796 747104 756338 949448 922361 989366 1002400 1050046 1060805 1020420 1135233 2374417 2499000 1426368 1240594 826708 804742 983367 983976 1042031 1052963 1079027 1091406 1216599 1221835 5425740 5590109 39.85 71.0 1
15:25:11 2024-01-23 731826 728858 234010 229804 375273 378538 393998 390670 249605 248175 304005 310410 344584 350689 4567833 4910884 7056174 6846835 1262815 1308655 340833 301755 318094 317097 360291 349452 345454 350194 243314 243417 774933 749756 1667830 1607977 513404 510784 747325 755228 954215 925510 983172 993206 1048558 1066926 1022985 1128628 2381232 2519465 1453460 1231268 824628 811680 986979 980442 1036007 1056306 1088319 1097723 1208683 1216191 5346567 5605565 39.85 71.0 1
15:25:12 2024-01-23 732448 728369 234520 229950 375071 378574 394700 393602 248878 247862 304152 311495 343762 348979 4573947 4943024 7125037 6865593 1260289 1305800 339840 302005 315491 318057 357550 347104 346261 350723 243693 242839 786702 742287 1659595 1618366 513039 510821 752230 753550 948775 930223 992445 994653 1043427 1062340 1029692 1141314 2389294 2515655 1430135 1236478 821110 807017 994759 986882 1033355 1048685 1082141 1103862 1221194 1222591 5390565 5603277 39.85 71.0 1
15:25:13 2024-01-23 737265 728867 234025 230571 372693 378862 392065 394402 249571 247515 305344 309577 345315 349548 4573947 4859199 7065519 6884350 1275232 1307727 340869 300629 318094 319020 355940 347644 347541 349139 243693 243282 777875 741331 1656687 1629926 513675 508515 751697 758525 944675 922361 992408 1001103 1048558 1057604 1020420 1137991 2388548 2499610 1430431 1249919 824628 804625 986979 991095 1045138 1054528 1078859 1096008 1223530 1228735 5411232 5590109 39.85 71.0 1
15:25:14 2024-01-23 734458 728858 234846 230808 372176 378754 395360 392344 249467 246858 304695 308640 344761 349236 4567833 4898608 7009929 6865582 1268621 1309621 341901 299263 319329 317097 358089 347872 348076 349666 242900 243657 781948 745476 1658351 1613777 514841 510784 747325 758525 952861 924054 986048 996139 1052739 1065419 1021872 1131999 2383457 2513613 1472049 1235974 829351 812797 983330 982497 1038955 1059225 1085022 1094543 1213870 1219406 5368031 5604866 39.85 71.0 1
15:25:15 2024-01-23 733080 728821 234815 229403 373757 380738 395638 392490 248153 248946 304300 309577 345239 349974 4567833 4954670 7093555 6847261 1247741 1305800 342672 300617 318842 318057 356476 347104 345939 350436 242900 243417 786427 740700 1657317 1617217 513129 511906 751546 755228 950122 930260 991794 992542 1039198 1063090 1028961 1137679 2397970 2518261 1430135 1237427 821105 810382 991803 987438 1033069 1048685 1086854 1099053 1217786 1216191 5370966 5593769 39.85 71.0 1
15:25:17 2024-01-23 738147 726492 237881 230087 372172 381042 393877 391533 248187 247933 305677 308676 345557 350541 4567833 4900939 7065519 6856214 1266498 1307727 340318 302647 317385 319849 355905 349452 347297 347599 242936 243452 777875 739210 1683980 1627704 513404 509589 751546 758525 944956 924327 995346 1000781 1042169 1060646 1025514 1144499 2387463 2488959 1437668 1243211 821029 804019 991229 987401 1039081 1045652 1078953 1097453 1226535 1219677 5454625 5595494 39.85 71.0 1
15:25:18 2024-01-23 741482 729167 234221 230091 373229 382769 393864 390278 248947 247586 302745 309577 345800 348742 4558454 4845146 7012259 6865593 1281279 1307727 338269 301051 315564 317831 359748 349700 345454 348613 243693 242501 788174 745476 1652083 1620667 514136 507761 748918 760136 949635 923586 993881 1001815 1048374 1057380 1020271 1136780 2383457 2499000 1445784 1251257 825806 804742 983367 986882 1043437 1051731 1075953 1093466 1217463 1227057 5408588 5586122 39.85 71.0 1
15:25:19 2024-01-23 731770 727041 233536 230839 373229 378451 394454 391936 249501 249004 302816 310081 343762 350947 4563464 4891535 6994481 6846835 1264628 1308655 342902 301692 319104 317132 357264 348710 347577 349666 242729 244167 774933 747612 1679853 1618191 516341 510095 747030 760647 954857 922250 989479 995991 1052739 1066657 1020420 1131962 2386849 2513613 1395520 1235090 829379 811680 982668 981836 1038992 1057801 1085014 1091331 1210431 1218813 5355651 5589456 39.85 71.0 1
15:25:20 2024-01-23 728922 727560 237881 229547 373229 378790 395674 390877 248153 248387 304300 308711 344761 350822 4563464 4947609 7088502 6837456 1245962 1306763 342938 301261 318392 317132 355905 347140 348226 348888 242612 244539 786427 744411 1700894 1613426 512674 510205 749154 755701 950122 926166 991794 992394 1041948 1066926 1026770 1137144 2390024 2508220 1433901 1229516 819932 811680 991229 984420 1032336 1045779 1087515 1099090 1217463 1212719 5370966 5593731 39.85 71.0 1
15:25:21 2024-01-23 740246 726492 237953 229368 369718 381078 393239 390912 248119 248946 302745 307708 345557 349769 4564575 4903257 7069084 6865593 1266498 1307727 339554 302972 317840 316921 355798 350444 346353 348206 243170 243482 766668 739739 1709584 1623080 511580 504833 751546 755515 944639 923698 995309 1000392 1042132 1059750 1020774 1142980 2386849 2486250 1433901 1243248 820519 804019 986979 989688 1040036 1048685 1077382 1097723 1226683 1220819 5436805 5593731 39.85 71.0 1
15:25:22 2024-01-23 739369 729172 234221 229412 372176 381922 395046 391106 248947 248316 302497 307243 345835 350910 4558454 4825674 7028138 6874562 1278897 1307847 340211 303020 315383 318655 357372 348600 346875 348577 243278 243282 777875 740269 1677394 1629926 514870 509038 751658 757872 945628 920923 994601 1001815 1045480 1056316 1019255 1140501 2388273 2495457 1453460 1246365 823458 804661 986979 989688 1041550 1048685 1079027 1096121 1223171 1221798 5414126 5577728 39.85 71.0 1
15:25:23 2024-01-23 737302 727551 234190 229408 370047 378790 394490 391382 248705 248142 305460 306463 343762 349236 4556932 4879785 7008767 6848339 1273000 1309709 340139 301079 319293 316140 357586 349452 348226 346862 243278 243417 781921 749219 1677911 1618191 513039 504796 744987 756374 950122 919711 988971 999526 1051079 1063127 1014602 1134424 2374278 2495457 1428251 1237066 824628 804625 983367 982545 1040480 1054778 1081371 1090317 1213940 1218277 5416321 5590109 39.85 71.0 1
15:25:24 2024-01-23 732039 728661 234190 229208 372047 378790 393864 388011 248532 248387 302285 310081 343797 349805 4572950 4895076 7036431 6847223 1260778 1305837 341097 299192 317870 317062 358847 348710 345939 350580 242936 242908 787920 748683 1684988 1611407 514503 510821 747325 755627 950122 924984 984609 995395 1050046 1066657 1022985 1126220 2381764 2526660 1445784 1231268 825806 811680 986279 981836 1037517 1057801 1088405 1096121 1206530 1217951 5342749 5589456 39.85 71.0 1
15:25:25 2024-01-23 728927 728634 234226 230385 373220 378149 393239 390638 248739 248352 305575 310268 344514 350044 4563388 4951941 7087735 6846835 1247741 1305990 342938 301261 317385 318057 356190 347175 345454 350759 243314 242908 778268 740172 1671830 1618366 511944 510821 752230 752295 948959 928905 991794 992542 1039468 1062340 1023748 1136334 2392730 2510308 1457298 1230055 819932 809381 989822 984520 1030106 1048685 1086854 1097453 1217463 1215331 5361560 5585703 39.85 71.0 1
15:25:26 2024-01-23 751838 725426 234190 230087 371587 378610 396382 394123 248809 247827 303561 308535 344655 349622 4565710 4900939 7070557 6856214 1266498 1305837 339804 301792 317421 317097 355406 347104 347297 347599 243314 243247 777875 739117 1652949 1627704 513404 504869 752616 758525 944956 922929 995309 1000392 1042450 1059823 1019977 1144612 2390359 2489780 1435785 1243248 821110 804056 986979 989688 1040036 1048685 1079027 1096940 1226683 1220782 5436805 5598962 39.85 71.0 1
15:25:27 2024-01-23 740065 730930 234407 229307 372068 381471 394902 390961 249536 248175 304258 307708 345800 348971 4560196 4852623 7021776 6856214 1280440 1305837 338780 300825 318355 316105 358665 346825 345419 347004 242724 244202 784934 750072 1650695 1613777 513404 504796 744987 759604 950122 921053 985061 1000392 1048219 1063914 1016764 1133615 2377564 2495457 1453460 1236186 825806 807053 981970 981154 1042404 1054528 1082216 1088191 1215737 1219677 5428922 5595273 39.85 71.0 1
15:25:28 2024-01-23 732807 728438 234855 229232 374285 378790 395324 388011 248705 249506 303464 308464 343762 349769 4556932 4903336 7050434 6840225 1262853 1305800 340869 299298 318028 317062 359748 349204 345177 349702 243314 243247 776404 749756 1694662 1609120 513404 510821 745994 755228 952824 926299 983172 993829 1046619 1066172 1022259 1127022 2380949 2509941 1424485 1230392 825217 811680 986279 977662 1036044 1054815 1090524 1098503 1205818 1217394 5322246 5578208 39.85 71.0 1
15:25:29 2024-01-23 728927 728361 234190 229408 373043 378451 393204 392490 250553 248178 304732 309506 343726 348673 4561320 4924107 7103091 6835327 1245962 1305990 342697 298774 318392 317132 355940 347104 345489 350477 242729 243247 774933 740952 1671459 1613777 512674 510821 751658 755389 948102 930260 991794 990358 1043427 1062340 1028230 1136334 2391030 2510037 1432018 1234783 821110 810529 992942 988141 1034087 1048612 1085155 1104013 1217352 1217394 5356705 5597501 39.85 71.0 1
15:25:30 2024-01-23 751838 726456 237957 229408 370074 378754 393275 390948 248119 248387 304810 307743 345351 349805 4561320 4896289 7059759 6856214 1268307 1307727 339804 299263 317421 317097 355406 347104 346531 347599 243314 243282 766668 738152 1657892 1627616 513675 507761 753263 757858 943615 922361 994601 1000392 1042450 1054801 1022599 1142980 2386849 2492503 1471813 1245406 821105 807033 988981 989614 1040434 1048575 1078989 1096121 1226411 1220072 5436805 5585590 39.85 71.0 1
15:25:31 2024-01-23 740250 728652 234190 229430 372176 381114 395360 390830 248705 248352 304806 307278 345315 348673 4550413 4849237 7013379 6841952 1281355 1309658 337794 301152 318392 316176 358665 347104 348449 347040 243693 243417 780455 749756 1665873 1617217 513039 504796 746795 756374 949448 919440 988230 999490 1048181 1062340 1021277 1135550 2378413 2496860 1455379 1237427 825806 807033 986168 983278 1042289 1054815 1081739 1091369 1213977 1218045 5414126 5582139 39.85 71.0 1
15:25:32 2024-01-23 732034 728625 234030 229052 371491 378826 393864 388047 248222 248387 303721 310587 344218 349769 4564575 4919591 7051147 6828078 1258915 1307727 341156 299263 317421 316618 359748 349452 344381 348327 242936 243622 776404 749756 1656474 1604557 513041 510460 746266 754158 952861 926222 987008 995295 1051354 1066817 1024784 1130726 2378413 2518929 1430135 1228894 824628 809381 988277 977662 1033189 1054815 1088319 1097723 1206960 1212755 5322512 5578527 39.85 71.0 1
15:25:34 2024-01-23 728927 720913 234185 229412 372956 378149 395540 389782 248739 248178 302745 308711 343486 349805 4563577 4942651 7072672 6801177 1249970 1305837 339840 301152 319366 316105 357586 348188 345454 348613 242936 244408 777047 745476 1667317 1609120 511217 510203 746919 755701 954178 928936 988822 994388 1046767 1066853 1028441 1136893 2386849 2507493 1437668 1225431 819932 811680 992602 981836 1033318 1048685 1087515 1096672 1215737 1209186 5368893 5599488 39.85 71.0 1
15:25:35 2024-01-23 735667 726492 234185 228666 371517 381078 392065 391382 248187 249121 302825 308746 343797 348212 4555203 4898260 7106386 6846835 1264323 1305062 338815 300419 315527 317549 357586 347104 345772 349175 243693 242501 791116 742394 1649212 1620602 511217 509161 750368 752481 946263 930259 994552 993170 1039070 1060646 1031378 1137991 2391030 2511100 1428251 1237066 821110 807053 992639 985446 1033069 1048685 1082179 1102811 1217463 1218813 5370966 5590109 39.85 71.0 1
15:25:36 2024-01-23 736141 727137 233786 230480 372176 378826 391790 390674 248947 246541 302816 308676 343797 349273 4560196 4873147 7050434 6856214 1269213 1305837 339840 302005 317421 318092 357946 349305 349214 347314 243170 243347 777875 739210 1676039 1627596 513039 504688 751546 756374 945817 923586 997472 1001103 1042450 1054838 1021686 1144650 2388548 2489780 1430135 1240594 821110 804661 987016 989415 1036138 1048685 1075888 1096121 1226683 1223323 5432923 5581714 39.85 71.0 1
15:25:37 2024-01-23 737879 727596 234057 229408 370083 381652 394490 390830 248912 248352 304585 307528 345315 348673 4537413 4849237 7008767 6846835 1282905 1313404 338257 302250 318696 316513 359062 349700 348412 348470 243621 242769 785231 745476 1668015 1620696 513404 508866 748733 756374 948775 922089 990894 1002400 1048580 1054765 1020420 1135271 2374296 2504669 1447703 1240594 825806 804742 983367 984012 1040480 1051417 1075626 1091369 1213940 1225063 5408588 5571352 39.85 71.0 1
15:25:38 2024-01-23 728922 728625 233536 230087 374021 378718 393828 390278 249709 247933 302249 310299 344218 350302 4558454 4886938 7005093 6838907 1264617 1309709 342239 299996 318174 316956 357372 348180 346982 348577 242181 243417 771991 747612 1651065 1613777 516341 510748 749748 757863 952147 922361 987489 996139 1051537 1066172 1019695 1134424 2383457 2517440 1496046 1233903 826985 811105 982668 980442 1038254 1057532 1085136 1090517 1210819 1216228 5336616 5569041 39.85 71.0 1
15:25:39 2024-01-23 728927 726496 234520 229337 373224 377581 396945 392490 248153 248352 302249 308676 343762 349200 4557046 4943024 7092223 6820042 1255289 1306918 340282 301079 319067 315188 357300 348152 344864 348296 242522 244202 772500 745476 1673814 1604557 511217 509951 747104 751877 950122 926166 990381 992269 1042450 1066172 1023785 1138668 2388273 2501321 1449622 1224557 818676 811105 986979 980442 1033069 1045743 1089876 1097723 1210431 1210509 5370966 5590109 39.85 71.0 1
15:25:40 2024-01-23 749626 725426 234025 228267 373752 381042 392065 391382 248532 249121 302825 308711 344796 347929 4560196 4905589 7111034 6840225 1253994 1305988 341589 299263 315491 317774 355905 349948 345454 349666 242522 242670 786702 739210 1661953 1613777 511944 510821 751658 751226 947394 928210 991794 991837 1042317 1054765 1028230 1136893 2386849 2508446 1430135 1234783 820519 807017 991934 983976 1031568 1047203 1082141 1102025 1217463 1216787 5370966 5589960 39.85 71.0 1
15:25:41 2024-01-23 737265 725462 234038 230602 372176 378790 392029 390364 249467 247438 305598 308429 344620 349658 4555074 4887829 7042314 6846835 1268307 1310641 340318 301792 315564 317132 355370 348710 347018 347563 242936 243247 777875 738152 1653051 1627704 513404 504869 752616 758525 945355 922361 995309 1000392 1042317 1056892 1021872 1143796 2386849 2488153 1437668 1240594 821110 804625 986979 991095 1038997 1048685 1079027 1096121 1226683 1220036 5436805 5590109 39.85 71.0 1
15:25:42 2024-01-23 737875 727587 234416 229799 369794 381901 395458 390997 248809 248001 304042 307317 345380 350689 4551955 4832381 7003807 6856214 1283188 1307690 337759 300629 317349 318326 359459 348710 348226 348613 243657 242128 791317 744411 1685825 1622997 513404 508874 750516 757318 946015 922089 991794 1001653 1047036 1057810 1020420 1135271 2380949 2502888 1458119 1246365 825806 804171 983367 986882 1042017 1051731 1075953 1091369 1215737 1227105 5408588 5588014 39.85 71.0 1
15:25:43 2024-01-23 731581 728858 233060 230657 373193 378344 393685 391826 249536 246753 304300 310081 343409 349805 4563464 4891640 6995741 6832580 1262890 1305800 341830 301266 317906 316840 357264 348216 346531 349103 242558 243247 774933 745476 1667751 1613777 515604 510784 747141 756779 952861 924327 988934 996102 1051537 1066926 1020420 1128740 2381764 2523078 1494434 1233903 825806 811105 983367 980442 1036007 1057532 1085305 1091406 1208243 1219989 5338899 5584417 39.85 71.0 1
15:25:44 2024-01-23 730926 730148 234851 229408 373224 378754 396945 392490 250026 248245 303685 308711 343762 349272 4561320 4935631 7062508 6820663 1245455 1305990 340318 299228 319366 315849 356512 347104 345177 348087 242181 243657 783109 743348 1682115 1611407 511944 509589 749450 751914 950122 926299 991087 992269 1039468 1065419 1026004 1134644 2390359 2506254 1435785 1229516 818762 811680 991229 982545 1031604 1051417 1089810 1099888 1217352 1213945 5353016 5590109 39.85 71.0 1
15:25:45 2024-01-23 738373 725467 234779 228739 372956 381042 392065 391936 248153 249153 301825 308424 345280 348742 4549075 4900939 7103091 6846873 1259738 1304136 338815 301152 315455 316885 356512 349204 345772 349702 242729 242128 775368 739210 1677602 1613777 512309 510821 751012 751412 947430 928210 993209 993206 1041713 1054765 1028961 1137144 2386849 2508446 1430135 1236149 821105 809332 993927 987401 1032654 1048612 1083659 1103735 1219750 1218275 5369226 5577653 39.85 71.0 1
15:25:46 2024-01-23 736216 725435 234006 230555 372031 378826 392029 389782 248912 246823 304810 308640 343762 349769 4537413 4874058 7062733 6835327 1265718 1305990 338233 300173 315527 317062 357550 350583 345772 349139 243693 242501 779718 740700 1663529 1617217 511217 510026 750442 751412 946415 928905 993918 993243 1039468 1054801 1029692 1137991 2390359 2518261 1455379 1238900 821105 806870 994052 987939 1034824 1048575 1082141 1103087 1217463 1220856 5361560 5591505 39.85 71.0 1
15:25:47 2024-01-23 737265 725431 233861 230122 369722 378790 392065 390912 248947 246858 304658 308676 344796 349805 4555203 4882471 7078560 6839945 1264323 1305990 338744 299298 317421 319324 357299 348188 346217 347528 243314 242874 787920 738590 1676841 1622997 511944 504833 752230 756374 944639 923586 995346 1000392 1041283 1060661 1024673 1146650 2387738 2492922 1435785 1244097 821105 807033 986979 989688 1040036 1049552 1079027 1096121 1226683 1220782 5427399 5586122 39.85 71.0 1
15:25:48 2024-01-23 739448 727682 234185 229403 370047 381078 395638 390830 248739 248316 301825 306813 345280 350947 4549075 4830986 7003807 6856214 1283188 1307727 337759 300875 317385 316140 358665 348710 345454 347599 243211 242501 782289 745476 1682478 1618366 513404 504833 747141 756779 948775 923586 989892 1004594 1048447 1061558 1019583 1135121 2378413 2499000 1422602 1240594 826708 805775 984766 983278 1042289 1054778 1080405 1092962 1215700 1221871 5408588 5561711 39.85 71.0 1
15:25:50 2024-01-23 730208 727591 233532 229408 373229 378718 393275 390011 249501 247551 304373 310552 343726 349769 4555203 4867078 6986389 6820625 1264939 1305837 341625 298321 317876 316140 357550 349204 347297 347563 242145 243622 775301 747612 1679478 1613777 515604 509589 750479 761222 952824 921559 988066 998208 1051056 1065324 1016727 1131962 2381764 2508299 1428251 1233903 825806 811062 982668 980442 1038992 1056306 1083584 1088966 1208681 1216228 5363301 5580731 39.85 71.0 1
15:25:51 2024-01-23 728927 728516 234556 229377 372693 378754 394454 392213 247947 247969 301790 308711 343726 349200 4550413 4926372 7052402 6809320 1255289 1304136 340354 301901 318094 315628 359230 347104 344416 348613 243143 244198 774933 749756 1669738 1604427 511580 508369 745897 753255 953501 928936 987452 993243 1044170 1069866 1026696 1135233 2380949 2508935 1447085 1222092 819941 811105 991229 980442 1033069 1045779 1088289 1099252 1213940 1210509 5370966 5585854 39.85 71.0 1
15:25:52 2024-01-23 738239 726492 234194 228466 372684 381078 392100 391382 248153 249156 301790 308209 343797 348458 4550413 4906746 7097061 6846835 1263905 1305990 338269 302115 315527 316885 357300 350347 346469 349558 243170 242735 782618 740269 1648755 1618297 512674 510026 751165 751412 947394 930259 994627 996102 1040839 1060646 1029908 1138028 2388659 2508935 1428251 1237066 820525 807017 992639 986882 1033069 1047944 1081371 1100731 1218552 1219677 5362557 5582139 39.85 71.0 1
15:25:53 2024-01-23 737265 725426 234025 230476 369492 378862 392100 390948 248912 246788 302781 307532 343832 349805 4551955 4883544 7032246 6846984 1268445 1308782 339554 300523 317276 319256 356083 350693 348226 347158 243513 243482 779347 743348 1664614 1613777 510342 507423 748770 752980 944675 922029 993731 998971 1041577 1057880 1023748 1144650 2383457 2486250 1439087 1238828 818762 802315 989822 986882 1038554 1045725 1078990 1097453 1224944 1217320 5440690 5573708 39.85 71.0 1
15:25:54 2024-01-23 741519 727037 233532 229403 372965 381922 392100 388047 248947 248142 304589 308746 343832 347929 4551955 4835038 7022453 6871723 1269762 1306881 339661 302555 317240 317915 355228 349204 346495 347563 243314 245044 784934 739210 1685105 1627612 513404 509316 753687 756779 943615 922929 994601 998971 1039468 1057810 1020774 1142980 2383184 2480560 1433901 1240594 821105 802460 986979 986882 1038992 1047203 1078257 1096121 1226683 1217246 5423525 5561748 39.85 71.0 1
15:25:55 2024-01-23 739189 728101 233532 229403 372176 381078 394454 389988 248567 247933 302320 307528 345315 350302 4545831 4823057 7025749 6859823 1271582 1305800 340354 301152 315491 318794 358962 349168 346495 347563 243314 242908 791680 739739 1678344 1627612 513748 508515 751718 758399 944956 920886 994601 1000392 1045246 1056316 1020014 1141351 2383457 2488014 1454207 1243248 821110 804625 985579 986882 1037607 1048685 1078257 1094283 1223171 1220072 5410262 5577728 39.85 71.0 1
15:25:56 2024-01-23 735752 727046 234221 229408 369975 378790 394419 390830 248187 247586 305008 307278 343797 348673 4537111 4858159 7006965 6837073 1273477 1307847 339769 301079 317543 316140 357839 348490 345454 346518 242936 243622 781948 747612 1653119 1613777 512674 504760 746266 758525 950122 919711 986048 1000392 1048558 1063127 1014565 1133615 2374185 2495457 1428251 1234783 823453 807017 981052 983233 1042289 1054815 1082216 1088191 1213080 1217951 5399182 5580454 39.85 71.0 1
15:25:57 2024-01-23 732048 728137 234190 228906 370971 378790 394454 388047 250553 248836 303464 309364 344655 349695 4556278 4894816 7027632 6835327 1259814 1307847 341385 299228 317421 316875 357550 347724 347314 349702 242217 243247 773462 745476 1706366 1613777 513748 510821 747325 755664 952184 924984 985346 994689 1050791 1066172 1020466 1125382 2380072 2519502 1418129 1231268 825806 810529 983367 980442 1036044 1056306 1085305 1093741 1205675 1216228 5320137 5561786 39.85 71.0 1
15:25:58 2024-01-23 728927 726782 234577 229157 372484 378465 395494 392490 248429 247827 302142 308535 344394 351760 4550413 4938295 7059759 6820777 1256223 1305874 340604 299263 317385 315793 359206 347140 344381 348327 242972 243212 776404 747403 1682372 1604557 510943 508910 746266 751345 954215 926202 987489 993243 1044776 1063779 1023821 1134994 2369511 2504664 1429843 1225431 821110 810529 987016 979746 1033184 1045815 1089913 1097723 1210431 1209223 5376530 5602973 39.85 71.0 1
15:25:59 2024-01-23 737265 727824 234194 228871 374276 380896 394430 391863 248809 248978 300909 309647 345315 348449 4558454 4898409 7103091 6837456 1254357 1305990 339804 301152 315419 318021 356476 349700 345141 349666 243278 242670 782289 739739 1677782 1618366 512674 510420 751658 750618 948775 928868 994627 994344 1042317 1060769 1029692 1137991 2389973 2508446 1430135 1238310 821105 807017 992639 985372 1033309 1048685 1082104 1103049 1217463 1220856 5368413 5577540 39.85 71.0 1
15:26:00 2024-01-23 739465 727824 234484 230268 372140 378790 393204 390912 248153 247650 305913 308103 343762 349769 4563426 4874058 7082930 6850033 1264323 1305062 338744 300594 315419 316779 356512 349700 345772 349666 242864 242635 777875 739989 1655998 1617217 512674 510784 751509 752742 947394 928173 994627 993911 1042414 1054801 1028961 1137954 2388548 2508220 1430135 1237029 821110 807017 992366 985409 1033069 1049926 1085134 1103938 1217315 1217804 5364717 5588702 39.85 71.0 1
15:26:01 2024-01-23 737265 721273 234304 230126 369902 378718 393204 390877 248153 247515 304326 307708 343726 349769 4537413 4882341 7056174 6840225 1265718 1305990 338233 300137 315527 319616 356476 351057 345772 348613 243657 242670 776818 741228 1654403 1617217 511217 509270 750405 751412 946415 928868 994627 993170 1042317 1054765 1029692 1137144 2388548 2508220 1430135 1237029 821110 806943 994637 987826 1035561 1048575 1083659 1103976 1217898 1219123 5361560 5574980 39.85 71.0 1
15:26:02 2024-01-23 736141 726456 233532 229412 371850 378501 392029 392490 248532 246788 304405 308640 343762 349273 4558454 4870816 7052664 6835048 1264323 1305990 338744 299263 315564 319237 356476 347104 346217 347248 243278 242874 776404 738152 1676804 1623218 512674 504796 752230 755813 944956 922817 992408 996139 1040839 1057417 1023327 1143796 2383457 2486741 1433901 1242538 821105 805886 988981 987438 1039220 1047695 1078636 1096121 1224944 1218519 5427098 5588014 39.85 71.0 1
15:26:03 2024-01-23 741899 727005 233861 229337 372176 381042 393793 388011 248912 247933 302249 308174 344761 349769 4537262 4806671 7003807 6864896 1271936 1306918 339804 302377 315419 317132 357264 348463 345939 347528 242540 242128 776404 741228 1652435 1623255 514870 508965 751049 758525 944956 921707 992445 1000392 1042095 1055533 1022735 1141625 2392015 2498245 1476919 1251257 825820 808756 987573 989688 1039079 1051417 1081854 1096121 1221792 1221835 5399182 5583333 39.85 71.0 1
15:26:04 2024-01-23 734820 727123 234190 229408 370011 378718 394419 391091 248912 248107 304695 307708 343726 349164 4549075 4864522 6986389 6828078 1265595 1305800 340833 299192 317833 316140 357550 348710 347505 348541 242145 243622 777469 747077 1662731 1613777 513712 508478 748918 758525 952824 922361 989404 998208 1052479 1065324 1017339 1132344 2385201 2511100 1447703 1233903 827576 811640 984555 981836 1038992 1057801 1081924 1091269 1210819 1217951 5355651 5571352 39.85 71.0 1
15:26:05 2024-01-23 728927 728516 234717 229342 373220 378790 395046 392490 248119 248352 301790 308640 343726 349200 4537375 4933379 7052364 6809655 1254890 1307690 340318 299263 318464 315849 359158 348152 344381 347528 242900 243657 776404 749126 1641707 1609120 511217 510314 750479 755426 952787 927616 991644 992542 1044802 1066835 1027708 1137705 2386849 2505090 1413203 1227179 818762 811680 993219 983233 1031604 1050912 1088405 1099873 1216599 1210509 5345339 5593958 39.85 71.0 1
15:26:07 2024-01-23 738234 725399 234194 228591 372693 381042 393204 391382 248187 249121 301790 308640 344761 348705 4537337 4893971 7098613 6837456 1263867 1305990 337759 300137 315491 318946 356440 350025 345772 349702 243314 242094 801356 741331 1653493 1620501 512674 509881 752653 753552 947729 930259 993843 992542 1042427 1060769 1031378 1137916 2379701 2508220 1418835 1236545 821110 807017 991229 985184 1030198 1048685 1082141 1100694 1217936 1217951 5359807 5571352 39.85 71.0 1
15:26:08 2024-01-23 736141 725390 234025 230440 369722 378790 392065 390603 248912 246823 302745 308174 343762 349521 4549075 4882341 7022159 6837180 1266498 1305951 339566 299228 315564 317097 357910 348490 348719 349236 243369 242769 779347 743460 1682953 1618297 511217 507423 749302 752943 944602 923586 995870 998971 1040839 1058027 1022985 1144499 2383457 2482690 1427994 1238828 818762 804742 989822 986882 1038517 1045688 1079027 1099291 1224907 1217246 5427399 5561711 39.85 71.0 1
15:26:09 2024-01-23 741557 727551 233532 229373 372176 382156 392100 388047 248912 247933 302249 308676 344761 348175 4539697 4819631 7014445 6840225 1269213 1309715 339518 301943 315203 316991 356298 348070 348226 347385 242756 243108 787920 739210 1689870 1627612 513404 507494 754335 757858 943578 922361 995309 1001066 1042317 1057810 1021872 1142980 2383457 2480560 1435785 1240594 821029 804742 989822 986882 1038992 1045725 1079027 1097723 1225813 1219677 5427399 5571352 39.85 71.0 1
15:26:10 2024-01-23 740953 727005 234061 229377 372176 381042 393204 387578 248878 247551 303685 308676 345280 349769 4537413 4812837 7009447 6854755 1274318 1307810 339661 301682 315275 318582 357085 348280 346460 348296 242900 242874 791680 742394 1704622 1627834 514870 507761 751049 757746 943578 920803 994601 1001103 1046728 1056316 1021872 1141314 2386849 2495457 1426368 1247252 823453 805801 986279 989688 1038342 1050169 1079027 1094559 1221365 1220898 5404727 5561711 39.85 71.0 1
15:26:11 2024-01-23 734637 727560 234190 229408 370047 378754 394419 391382 248532 248316 304695 307457 343762 349200 4537337 4839407 7022224 6840073 1284465 1309671 338233 301051 315527 316105 357516 348453 348226 348541 243449 241722 778646 742394 1671552 1621846 513404 508874 750590 757821 946015 922361 991087 1001653 1047036 1057541 1019695 1135271 2380949 2504664 1449622 1246365 825806 804742 983367 986108 1040774 1051695 1074052 1091369 1216599 1225370 5389777 5569754 39.85 71.0 1
15:26:12 2024-01-23 730158 727591 233532 230161 373229 378718 393239 391936 249674 246753 302709 309647 343451 350302 4547549 4877024 6992613 6840225 1279525 1309621 338257 302684 317833 316070 358665 349204 347733 347421 243693 242501 785231 745476 1684393 1620667 513404 504869 748918 757858 948775 922089 988971 1002400 1048144 1054765 1021872 1135271 2377564 2499000 1424485 1243248 825806 804171 983367 984012 1044980 1051731 1077488 1091369 1213977 1225333 5399182 5561973 39.85 71.0 1
15:26:13 2024-01-23 728927 727560 233368 229408 373229 378149 393204 390278 249327 246823 304695 310268 346264 350578 4553022 4866964 6981411 6835327 1276091 1308618 338530 299122 318355 315884 357515 348710 344899 346447 242900 243247 780455 748683 1659595 1613777 512599 504760 746795 758525 950122 919674 988897 1000392 1048144 1063090 1014565 1132231 2377564 2489780 1426368 1234783 824628 806980 981970 983233 1042289 1057053 1081954 1087380 1213080 1217951 5389777 5571352 39.85 71.0 1
15:26:14 2024-01-23 732039 727410 234221 229181 373866 378501 396663 387722 248395 248943 304879 308535 343621 349090 4546845 4881754 7028530 6830397 1259258 1307727 340354 300830 317602 316105 356476 347405 345454 349420 242181 245044 786427 745476 1731849 1611489 514870 510821 747325 755801 950122 924984 983172 996139 1050046 1066926 1020737 1129262 2380949 2523078 1443865 1231268 825806 811105 983367 980442 1036007 1057053 1088129 1094559 1206960 1216228 5323938 5578527 39.85 71.0 1
15:26:15 2024-01-23 727940 730662 234747 229240 373193 377437 394347 393324 250183 248139 302603 308640 343691 349236 4550413 4919314 7062733 6802532 1249970 1305990 339840 299263 318842 315188 356476 347104 344381 347563 242558 243691 770985 745476 1673814 1604557 510490 508515 748918 755538 950122 925510 988934 991837 1044170 1066172 1023785 1136893 2386849 2504471 1461136 1225431 818762 811680 991934 983233 1033069 1048685 1088405 1099053 1215737 1209186 5341316 5584412 39.85 71.0 1
15:26:16 2024-01-23 737265 728345 234154 228486 373716 380860 392029 391382 248878 249470 302825 308429 345244 348422 4537337 4896289 7087735 6837456 1263438 1304136 338269 302329 315491 317097 356476 347924 346261 347563 243693 242839 786702 741228 1663160 1613777 510490 508515 751546 752481 947430 926166 994627 996139 1039364 1060646 1026770 1138028 2383457 2499610 1430135 1237066 818762 804019 992639 989688 1036007 1047203 1080418 1103900 1225863 1221369 5400038 5574980 39.85 71.0 1
15:26:17 2024-01-23 739369 727000 233527 229930 372176 378538 391408 390830 249327 247515 302709 310218 344549 346664 4542590 4831382 7013792 6840338 1266498 1307690 339566 299263 315564 318538 355370 348463 348189 347004 243314 242874 777875 738152 1679057 1627543 512674 504869 752230 756374 944956 923586 993857 998971 1039468 1060057 1022223 1144612 2383457 2480560 1439551 1240319 820525 802315 988981 988845 1041920 1048172 1078989 1097611 1226535 1221333 5411623 5574533 39.85 71.0 1
15:26:18 2024-01-23 741654 727514 234021 229412 372702 381865 394311 390278 248912 247586 303721 308676 345315 350302 4530781 4807950 7004454 6846835 1273755 1305990 338542 302005 315419 316140 358341 348216 345454 348368 243314 241722 791317 744411 1706761 1620667 513404 507761 749450 757987 946722 922361 991794 1002363 1045133 1057810 1020420 1135550 2377564 2499000 1445784 1245406 827597 804742 984766 987438 1043399 1054638 1077090 1093704 1215700 1225370 5397483 5563409 39.85 71.0 1
15:26:19 2024-01-23 730783 727591 232880 229443 372965 378149 393239 391382 248912 246408 303218 309612 343451 349805 4545555 4870672 6972091 6818699 1264040 1307847 340833 298774 318282 316140 356512 348710 346495 347528 242181 243657 778962 745476 1648841 1613699 514870 507761 747053 759052 950122 922361 985272 996713 1050457 1062340 1014565 1132268 2382637 2503967 1430135 1234783 827576 810110 982451 980442 1037791 1056306 1085305 1091269 1210819 1216228 5367475 5571352 39.85 71.0 1
15:26:20 2024-01-23 728927 725063 237845 229017 372961 378754 394490 391382 249763 248736 302285 308711 343762 349236 4549075 4930053 7042277 6792791 1249858 1304136 338815 301261 315527 315153 358629 347104 345772 348332 242936 242874 771018 749756 1682937 1602148 511217 510026 742769 753550 954215 926202 984546 993843 1047593 1069866 1024784 1132344 2378413 2513239 1432018 1225627 822280 808807 989120 979520 1033069 1051731 1086854 1097679 1210446 1212719 5340969 5557706 39.85 71.0 1
15:26:21 2024-01-23 732559 725431 233865 229408 371817 378790 392065 391936 248187 247969 301331 310552 343726 347400 4545831 4919649 7102900 6837456 1257969 1304136 339840 301116 315419 317132 355905 346841 345772 349666 243314 242128 789413 739644 1658845 1613777 513039 510821 753724 753515 950988 931584 991682 992542 1042280 1063588 1028044 1138442 2383198 2508935 1453460 1234208 820519 809381 989822 985996 1032452 1048685 1085305 1097453 1218552 1216228 5337677 5572774 39.85 70.9 1
15:26:22 2024-01-23 739369 721431 237953 229377 371909 378862 393275 390912 248119 248352 302533 307462 344796 349273 4537413 4877744 7059759 6837456 1264323 1305988 338233 302005 315491 316618 356512 347872 344381 346482 243314 242874 777875 743460 1651215 1622681 512636 504688 753724 756190 946263 926883 996048 998823 1040839 1057810 1020774 1146650 2383457 2482727 1447085 1240688 818762 803487 989822 986882 1040774 1045725 1078953 1096672 1225813 1218277 5411623 5577991 39.85 70.9 1
15:26:24 2024-01-23 740084 727591 233536 229373 372176 381901 392652 388047 248912 247933 302285 308676 345315 348212 4524312 4812837 7004454 6846835 1280327 1307727 336458 300629 315455 316105 358665 348453 347979 348082 242648 243666 778268 741862 1664191 1626438 515237 507616 751583 758525 945628 921053 993733 1002486 1042649 1054824 1020420 1138807 2379701 2499000 1470935 1248140 823177 804661 985579 988986 1035954 1051417 1075953 1094559 1217836 1221835 5385929 5561973 39.85 70.9 1
15:26:25 2024-01-23 732485 726492 233536 229408 369938 377581 393864 391106 248187 247586 302745 307708 343762 348673 4539075 4858962 6972091 6813836 1268621 1306918 340032 301152 318550 318551 356405 348600 346353 346862 242378 243517 770004 749219 1653493 1613699 513404 504869 744753 760136 950122 919711 985346 998208 1047922 1063127 1014565 1128703 2377564 2495457 1402110 1233903 824628 809110 980576 980442 1039336 1053290 1084531 1087380 1210431 1216228 5376530 5590639 39.85 70.9 1
15:26:26 2024-01-23 732039 728507 234190 228657 372702 378754 394490 391106 249763 248736 302249 308676 343451 348919 4549075 4917246 7022234 6808772 1260213 1306881 340211 300472 315419 316477 358486 347504 346750 348577 242145 242670 771991 745597 1655735 1613777 514870 510821 747325 757858 952147 924327 985346 994689 1050046 1065419 1020420 1125382 2379367 2519502 1434269 1231268 825806 809381 983853 980442 1035391 1057053 1085305 1091406 1205129 1216228 5305127 5567102 39.85 71.0 1
15:26:27 2024-01-23 728410 725558 234190 229177 372693 378487 394454 392490 247774 248387 302518 308676 343762 349236 4545831 4926372 7074794 6815168 1254890 1309709 340139 299263 317833 315223 358665 347104 346714 348362 242900 242874 776404 748539 1689206 1604261 511217 509666 743859 751877 954419 926299 983135 993206 1046767 1066926 1022259 1127862 2380949 2517440 1418750 1226541 823453 809381 986979 979520 1036007 1054815 1087629 1096940 1206998 1212755 5314533 5567378 39.85 71.0 1
15:26:28 2024-01-23 728927 721350 234061 229448 371841 377581 392963 390638 248153 247586 302285 308676 342696 349273 4547459 4943024 7073525 6809320 1249970 1305837 338851 302757 319184 315628 356547 348152 344935 348624 243026 244373 781225 744943 1670834 1604557 511580 509306 747325 752868 952861 926202 988971 991763 1042487 1066835 1026770 1135271 2383457 2504664 1437668 1225431 819932 811680 991229 981139 1034824 1045743 1089876 1097490 1216599 1212818 5345339 5561748 39.85 70.9 1
15:26:29 2024-01-23 735246 725435 234212 228661 371526 378898 392065 391936 248567 248352 300909 309364 344549 348178 4549769 4895889 7134453 6820994 1247628 1304875 341901 300883 315383 317132 355905 348710 344899 349103 242181 243282 786427 740172 1650261 1613777 511944 511998 751165 754121 948102 928905 991087 991132 1037561 1060841 1023785 1136334 2389331 2508312 1420718 1230055 821105 809381 989822 984012 1030106 1048685 1086854 1097490 1217463 1212719 5337677 5585967 39.85 71.0 1
15:26:30 2024-01-23 739332 725435 237917 228661 370083 378610 395540 391164 250026 248978 302638 308665 344690 349163 4537149 4869585 7098613 6820474 1258486 1305990 338815 301578 315455 318312 356190 349204 343418 349175 243314 242128 779718 738152 1667592 1613777 512674 510821 749450 751412 946052 928210 991702 993206 1042155 1054801 1028230 1137991 2378048 2508225 1428251 1236186 821110 805838 992639 985446 1033184 1047944 1080601 1100456 1217463 1217951 5352155 5571352 39.85 70.9 1
15:26:31 2024-01-23 736994 728853 233317 230192 369938 378646 393584 392490 248809 247409 302638 308499 343726 348779 4542590 4861557 7022196 6832580 1266221 1305837 339566 299228 315167 318057 357403 347724 346495 347528 242972 242874 776404 736043 1661360 1627612 513404 504905 752230 759052 943615 922361 994601 1000392 1042317 1057541 1021872 1141351 2383457 2486250 1435785 1240594 820525 804625 986979 986882 1038254 1047944 1079027 1095339 1225813 1218277 5426751 5580143 39.85 71.0 1
15:26:32 2024-01-23 738114 727446 233958 229889 369866 380896 394419 388047 248187 247586 303653 307032 344549 349769 4524312 4811835 6989902 6840225 1268307 1308692 339840 299228 315233 317132 356190 347687 348202 347528 242972 242670 774933 738152 1671634 1627616 513404 504869 752727 757858 943615 924054 994601 998971 1039468 1057810 1023022 1142980 2383457 2480560 1413203 1240594 818762 804742 986279 986882 1039028 1046464 1078257 1094543 1226978 1222125 5414637 5574980 39.85 70.9 1
15:26:33 2024-01-23 737990 727000 233861 229412 370083 381078 396382 390097 248532 247586 304589 306848 345290 350329 4536459 4797827 6994481 6840225 1268546 1305837 339554 300137 314271 317132 357550 348216 345489 347528 242936 241925 800017 740269 1675747 1622997 514870 507797 750066 759052 944639 921707 993209 1000392 1044354 1057062 1018970 1136363 2381764 2501188 1443865 1248140 825806 802460 983367 988845 1043399 1054331 1077090 1091257 1216489 1226614 5386707 5561973 39.85 71.0 1
15:26:34 2024-01-23 730017 728092 233532 230646 372167 377581 395540 391346 248912 246615 302781 308746 342731 350661 4537526 4861204 6956905 6809320 1270430 1308692 340593 301261 318392 315884 357048 348710 345454 346239 242936 245469 778962 748539 1659595 1613777 512674 504833 744423 759604 950122 919711 986048 1000392 1048256 1063878 1014565 1131999 2374185 2491921 1428251 1235974 824638 809332 981933 983233 1041952 1056134 1084931 1091419 1212701 1216228 5383909 5563409 39.85 71.0 1
15:26:35 2024-01-23 729962 727950 234190 228666 373220 378754 392100 387975 248187 248316 302788 309647 343726 349273 4536116 4875400 7018792 6801139 1259296 1302104 340905 299263 315600 318551 357550 347687 344658 348893 242558 242908 773462 747612 1731655 1611407 513712 510821 746795 755838 950122 924984 983172 994689 1049710 1065419 1020420 1126091 2382637 2513470 1445784 1231566 825806 809197 986168 981762 1036007 1056306 1085305 1094283 1205951 1211572 5295786 5562086 39.85 71.0 1
15:26:36 2024-01-23 727940 721345 234513 229377 372176 376483 393864 389782 247947 247586 301861 308676 342456 348709 4528513 4917112 7041108 6795092 1246738 1303951 338815 301116 318878 315153 355940 347924 344381 347284 241805 243657 778562 742817 1652635 1607977 511580 508910 747141 751914 950122 925510 990381 990999 1045170 1065174 1028441 1137667 2387738 2502741 1435785 1225431 818762 811105 989822 981154 1034824 1050912 1088405 1101013 1216782 1212225 5340969 5553744 39.85 70.9 1
15:26:37 2024-01-23 739452 721282 234708 228591 370047 378826 392065 391382 247706 248700 304140 307672 343726 348705 4536459 4874058 7098129 6801064 1251712 1305990 341589 299228 315419 316618 355334 348710 346433 347492 241358 242874 754347 741228 1662461 1612285 511944 510711 749302 755126 950311 928056 990894 991800 1044502 1066835 1026245 1135083 2390359 2499000 1435785 1226263 819932 811105 989822 981836 1034087 1045743 1088405 1097686 1215700 1211535 5333344 5580731 39.85 71.0 1
15:26:38 2024-01-23 739973 725426 234685 228977 370083 378465 392029 391382 247740 248910 304152 307708 343762 348742 4539697 4875400 7070557 6820625 1258486 1304136 338780 300137 314939 316583 356155 349204 346261 349384 242347 242466 786702 738152 1665744 1618191 513404 510529 751398 752756 948996 929597 991607 992468 1042206 1063805 1023748 1137705 2392015 2506106 1457298 1229516 821105 811680 991229 983242 1029720 1049926 1086854 1097723 1217463 1212646 5335362 5571352 39.85 71.0 1
15:26:39 2024-01-23 739973 725763 234520 228622 370083 378826 392029 391390 247362 248352 302249 307457 344761 348742 4539697 4873043 7057434 6828078 1262517 1306918 337723 299263 315203 316618 356440 349452 345772 349379 243369 243666 795529 741331 1677977 1618297 513039 510602 753576 753017 947610 928831 991794 992542 1044079 1060732 1029692 1138517 2390309 2508220 1428251 1234783 820519 809295 989822 983976 1029720 1047944 1083505 1099836 1217463 1216191 5340969 5571352 39.85 71.0 1
15:26:41 2024-01-23 735973 726793 233536 229403 369975 378754 392029 392213 248705 246580 304658 308174 343726 348779 4533224 4866114 7032470 6820588 1262778 1305990 338506 301189 317865 318776 357493 349516 347241 346304 242792 242735 777875 743460 1663484 1618297 510490 504833 749524 752295 947091 926957 993918 996139 1038591 1060537 1023748 1137991 2380949 2489780 1456789 1235233 818177 804742 991934 986845 1037480 1045688 1078953 1097453 1217463 1217951 5405205 5541527 39.85 71.0 1
15:26:42 2024-01-23 738316 726487 233532 229477 372176 378790 391408 388011 248947 247342 304410 308389 343726 346591 4539697 4811722 7008767 6821251 1265718 1309715 338530 299122 315383 316477 356934 349626 348375 346304 243305 242735 782289 741228 1649533 1622997 511870 504760 752193 755093 944956 926026 992445 996139 1040839 1057810 1022985 1143796 2383457 2480560 1415052 1237066 818177 804742 986979 986108 1037981 1045652 1078257 1097723 1226683 1219406 5425740 5549747 39.85 71.0 1
15:26:43 2024-01-23 739720 728356 233368 229373 372172 381005 392065 388011 248912 247551 301790 308174 345574 348422 4521044 4804787 6991973 6848339 1263344 1305879 340598 299087 317413 316885 354304 349204 345141 346204 242936 245044 774933 736043 1680561 1623084 511833 507423 751546 756301 944956 922361 995309 998262 1039364 1057810 1020737 1144153 2380949 2480560 1439551 1237066 817593 804171 986979 985446 1038254 1047203 1075664 1096121 1224907 1217951 5417994 5545866 39.85 71.0 1
15:26:44 2024-01-23 739720 727328 233861 229333 372961 381078 393204 388011 248532 247551 303772 308424 343797 348742 4521044 4802343 7002293 6838907 1271582 1304136 338815 301261 317602 317774 354836 348463 345939 347492 242693 244872 782289 737624 1654881 1627700 513404 504869 751546 758525 943578 922361 994601 1001057 1041676 1057810 1020420 1142980 2386961 2486250 1445784 1240594 820519 804355 986979 986882 1038992 1047944 1079027 1094559 1225813 1219677 5408588 5553856 39.85 71.0 1
15:26:45 2024-01-23 737026 729003 233536 229017 369975 378862 394105 388011 250642 247933 303685 306743 343762 350578 4544490 4812638 7007573 6828078 1282575 1306918 338780 300594 314903 316140 357803 348600 345419 347563 242936 242094 792767 744943 1673986 1621846 514136 508478 750590 758663 946300 920363 993918 1000392 1045096 1057062 1020420 1135489 2383457 2499000 1456163 1248081 824628 802278 986979 988986 1041550 1045779 1075186 1094468 1217463 1225333 5376530 5552698 39.85 71.0 1
15:26:46 2024-01-23 731641 727555 233536 230409 370006 377581 394141 391164 250729 247303 305890 308358 343070 350725 4527980 4832193 6992011 6818699 1280440 1307850 337723 299263 317385 315153 357586 348417 345177 346482 243693 242839 779347 747612 1702039 1613777 513039 504760 747325 756891 950311 922361 988971 1001815 1048558 1057810 1019695 1135233 2374185 2499000 1418835 1240594 825217 804171 983367 985221 1042289 1045779 1075953 1091331 1212701 1221835 5388064 5552594 39.85 71.0 1
15:26:47 2024-01-23 728927 727560 233085 229804 373875 379572 395540 387867 249571 246682 304842 310122 343550 349585 4534020 4867235 6947854 6820777 1266779 1305990 340318 298321 318355 316105 356476 348710 345939 347300 242145 243622 771497 747612 1661224 1612632 513404 504833 746795 759604 950122 919711 986048 998262 1050791 1063090 1014565 1131118 2374282 2495457 1430135 1234783 824628 808161 980576 980442 1041521 1054778 1082179 1088154 1210431 1217089 5370966 5578527 39.85 71.0 1
15:26:48 2024-01-23 735246 728848 234516 228525 372593 378610 394311 390097 248395 248316 301790 308676 343726 350638 4539697 4868159 7023797 6801064 1258915 1304136 340833 301116 315527 316474 356476 346596 346460 348613 242181 242839 781948 744411 1652648 1611407 513712 510493 747325 756374 950122 922361 987489 994653 1051537 1065795 1020420 1127022 2380674 2517440 1544364 1231268 825820 809955 983367 980442 1036007 1057053 1085305 1091369 1206530 1216130 5310880 5565547 39.85 71.0 1
15:26:49 2024-01-23 730426 727824 234851 229183 372176 378451 393864 391382 250026 248068 301754 307892 342935 348673 4537413 4898297 7052664 6781577 1251678 1304136 338815 300617 317349 314894 356512 348710 345284 347563 242181 242839 774933 748683 1696758 1599873 511580 510026 742769 751877 952861 926957 985249 992542 1045246 1066926 1022223 1127825 2374417 2510308 1435389 1227767 822866 808198 986979 977662 1033069 1054565 1088319 1099252 1207571 1215668 5314780 5552594 39.85 71.0 1
15:26:50 2024-01-23 730731 725426 233532 229126 372820 377243 391718 391936 248153 247842 303501 310299 342386 347929 4536459 4898260 7056174 6791311 1243910 1304136 338815 298321 318355 315849 355370 349204 344381 347563 242181 243622 775071 745476 1666901 1604557 510490 508515 747399 751226 950122 925510 988934 991132 1042450 1066657 1023785 1135271 2383457 2499305 1437668 1221943 818762 811640 993219 982316 1035598 1051619 1091518 1099178 1216857 1210399 5340969 5577714 39.85 71.0 1
15:26:51 2024-01-23 738230 725431 234520 228626 372068 378826 392100 391382 247740 249121 302518 307743 344796 348742 4524312 4868198 7059759 6820663 1254890 1304136 339804 299228 315419 317062 356190 348710 344899 349139 243314 242128 777875 739117 1662325 1613505 512674 510821 751697 751412 946415 928210 991087 991837 1039033 1060805 1028230 1136297 2388548 2511100 1428251 1235974 821105 809197 988981 984345 1032616 1048135 1082179 1099053 1215737 1215206 5330030 5569041 39.85 71.0 1
15:26:52 2024-01-23 738243 721278 234217 229373 369614 378790 392065 392490 247774 247933 302497 306778 343726 348742 4524274 4867192 7050434 6820777 1254890 1304136 338815 299228 314975 316140 355406 348710 343383 349115 242972 242128 779718 738152 1663160 1613777 511944 510423 751697 751412 944639 928210 993209 994653 1039033 1060646 1030643 1141385 2387738 2509669 1428251 1238310 821105 807033 992639 985446 1033069 1045287 1085212 1100657 1216205 1217951 5349176 5559554 39.85 71.0 1
15:26:53 2024-01-23 736092 721314 233536 229412 370011 378790 392976 392213 248153 246823 302285 307708 343211 348412 4524312 4859199 7022457 6818699 1262517 1304136 338780 300654 315527 316105 354836 349700 345419 345961 242936 242466 776404 738590 1664458 1618366 511217 507423 751129 755764 946300 924834 993733 1000781 1042427 1057737 1025514 1141776 2385201 2480560 1452734 1237066 818177 802313 991229 986808 1038342 1046757 1080962 1097453 1223134 1218813 5416321 5552594 39.85 71.0 1
15:26:54 2024-01-23 739369 726496 233536 229368 372176 381042 392100 387578 248705 247551 301790 308209 343726 346627 4511373 4812837 6975830 6828078 1273755 1304136 337759 300137 314939 315223 358089 347687 344899 347004 243485 241386 794978 744411 1671066 1620667 513404 510314 750781 760136 946263 922272 991719 998860 1047982 1057641 1020420 1134681 2379202 2501801 1440027 1248140 824628 802460 985467 986882 1040811 1051380 1072853 1093741 1215737 1223600 5370966 5552594 39.85 70.9 1
15:26:55 2024-01-23 731000 725435 233532 230445 370074 377617 393828 391106 248153 246408 302745 308676 342696 350302 4524274 4835949 6966505 6815898 1278335 1305990 337759 299228 315275 315188 357264 348463 344864 345441 242936 242874 769049 749756 1693294 1615996 513404 507423 747288 755524 951025 922213 991087 1001690 1048181 1054536 1022006 1135233 2374185 2500022 1424485 1240594 825806 804171 983367 982545 1042289 1051731 1078257 1091369 1213080 1221835 5389777 5552318 39.85 71.0 1
15:26:56 2024-01-23 730017 726610 232876 229408 373229 377617 392100 390278 249293 246823 302518 310081 343211 349769 4533224 4858926 6966505 6791509 1261091 1304136 341865 298983 317385 316105 356262 347395 348719 348705 242792 243517 772990 749219 1661978 1616872 513404 507423 744914 759604 950122 919674 989404 1000392 1050638 1063878 1016845 1135271 2374278 2489780 1428251 1235665 824628 805801 983367 982316 1038968 1054778 1082104 1088191 1213940 1217951 5380371 5561973 39.85 70.9 1
15:26:57 2024-01-23 732103 727551 234185 228701 373011 378718 393239 388011 248153 248352 300909 309612 343762 349521 4533224 4863744 7003807 6809044 1258410 1307850 341338 302115 315419 316035 356369 347295 346389 349222 242002 243278 784934 745476 1650786 1612632 513712 510493 746477 756338 952147 922272 987991 994689 1051537 1064189 1019695 1128703 2380949 2517440 1518890 1233903 825806 810529 981970 980442 1035561 1056306 1085305 1091369 1208243 1213724 5318587 5558006 39.85 70.9 1
15:26:59 2024-01-23 731770 725426 237845 228661 372176 378790 395046 391936 247947 248142 303255 308676 343726 348971 4529993 4919296 7033149 6811803 1260289 1304025 339661 301626 315419 316035 358450 348216 345772 348648 242558 242874 776588 746669 1723451 1611489 513712 510493 747030 755801 950122 924984 983172 994653 1050046 1067222 1020014 1125892 2378981 2519502 1445784 1231268 825820 810529 983367 981836 1036007 1056306 1085305 1091406 1204820 1216228 5292015 5552594 39.85 71.0 1
15:27:00 2024-01-23 728143 721309 234025 229017 372176 377617 394454 391936 247947 247969 303255 308424 343211 348673 4536459 4916217 7043863 6791834 1254853 1305879 339804 299228 315527 315625 357300 348453 345528 348332 242181 242670 774933 748819 1666989 1604557 513404 510821 743859 753441 950122 924984 984546 993206 1048286 1065419 1020737 1127022 2374417 2517440 1432018 1230392 825217 810529 986279 980442 1036007 1056306 1086854 1095844 1204783 1216228 5297556 5552594 39.85 71.0 1
15:27:01 2024-01-23 728655 721354 234025 229012 372176 376448 393275 390364 248119 248126 303255 308209 343211 348184 4541237 4924244 7058963 6801290 1246142 1305988 339804 298739 318392 315153 357403 349553 346505 347563 242936 242670 774933 749219 1647809 1599873 510490 509306 746339 751226 954215 926239 983172 991763 1044000 1063549 1023711 1128703 2374185 2508530 1433901 1224557 821110 809381 986979 977662 1033069 1051731 1085172 1097723 1208243 1212719 5314533 5552698 39.85 71.0 1
15:27:02 2024-01-23 728848 721309 233861 229547 373229 377617 390895 391936 248187 247685 304842 310051 344932 349163 4537107 4924333 7037064 6771861 1251309 1305990 339554 299263 318355 314932 357299 349204 346445 348332 242558 242874 782289 749607 1674408 1604557 511580 510063 742805 751877 954215 927281 983172 993206 1045516 1069192 1023785 1128703 2374185 2508530 1429843 1227767 822280 809381 986979 977662 1032797 1051767 1086854 1097723 1206530 1215061 5323938 5554043 39.85 70.9 1
15:27:03 2024-01-23 728927 721309 234025 229165 373011 379572 394384 392490 248775 248175 303648 309940 345604 350440 4539697 4917112 7032246 6795092 1249858 1304136 338530 298774 315564 314678 358125 349204 345772 348613 242181 242670 776404 749756 1644128 1602282 512674 510423 745208 753587 952861 924818 984609 992503 1045553 1066926 1023022 1129358 2374185 2513871 1427994 1227767 822866 809381 986979 977662 1033069 1054815 1085790 1096940 1206960 1212719 5303293 5550068 39.85 71.0 1
15:27:04 2024-01-23 729737 726719 233829 229236 372104 377135 394421 392454 248429 247792 304626 308143 342661 348779 4517817 4901817 7022234 6790563 1246416 1304136 339804 301266 318028 315153 356226 349204 345772 347599 242936 242670 776404 748683 1658848 1602148 510490 509666 746523 751877 954215 926202 983172 990358 1044000 1063815 1022259 1128703 2374194 2506716 1437668 1224242 821110 809381 986979 977662 1033097 1051731 1085210 1096121 1208243 1212719 5326284 5552144 39.85 71.0 1
15:27:05 2024-01-23 729497 727336 234159 229232 373716 377545 390859 391936 248187 247586 304479 310481 343175 348495 4535004 4904367 7022196 6790563 1240645 1304136 338815 298078 318355 315153 355963 348710 343383 347528 242181 243622 769470 745476 1682976 1604557 510490 508551 746045 752333 950159 925510 988934 992503 1042450 1066926 1023821 1135271 2377564 2501114 1445437 1221943 818762 811105 988981 980442 1033069 1045743 1091405 1100077 1214153 1210436 5345015 5555836 39.85 70.9 1
15:27:06 2024-01-23 734123 721088 233536 228661 373597 378826 393027 391106 248153 247551 302555 308605 343486 346664 4520939 4886743 7062959 6801064 1244149 1303210 340869 298321 315491 316653 354339 348463 343418 347563 241430 242704 783441 739117 1664004 1613505 511944 510821 750066 753790 946189 925510 988971 989725 1041713 1065419 1026004 1134681 2383457 2501114 1433901 1224242 818762 810529 991803 981335 1034824 1048648 1088405 1099254 1215127 1210472 5329536 5561070 39.85 70.9 1
15:27:07 2024-01-23 738110 725394 237917 228661 369641 378574 394141 391382 247397 248423 301790 306813 343797 348495 4523859 4877058 7069084 6801139 1253098 1300438 341385 298774 315197 316618 355370 348216 344416 349379 242181 242163 779347 739117 1659098 1613777 512764 510821 751658 753478 947430 928905 991794 992542 1039143 1060805 1028230 1136060 2388548 2511100 1428251 1237124 821105 809270 990391 986034 1032616 1048575 1085210 1097453 1217463 1212755 5333344 5559554 39.85 70.9 1
15:27:08 2024-01-23 737591 721350 234030 229412 370006 378826 392136 390638 248187 246858 302781 306533 343726 349277 4521082 4859199 7031783 6813836 1264323 1300438 337759 301578 315564 316140 356190 346825 344935 346482 242972 242163 776404 737013 1661820 1620667 511580 508866 751546 755801 944712 922361 994601 998971 1041577 1057820 1021723 1145010 2387467 2481892 1432018 1240965 820440 804742 989785 986845 1037739 1045725 1078877 1100825 1223134 1218813 5414126 5552594 39.85 70.9 1
15:27:09 2024-01-23 740424 726524 233532 229408 372176 381042 390895 388011 248739 247586 303506 308676 343762 346664 4524462 4809417 6985156 6830435 1268307 1304136 338815 301432 314496 317097 356190 346632 345454 347563 242936 242163 775853 739739 1692935 1622997 513748 508910 751546 759052 943615 921053 997396 1001057 1047908 1056206 1021835 1141776 2385201 2491151 1420718 1244135 821110 804661 987536 988845 1041216 1048685 1079027 1094409 1221365 1221406 5382085 5552594 39.85 70.9 1
15:27:10 2024-01-23 733674 725431 233527 229342 369938 378415 394105 390242 248153 247724 304152 306743 343797 350799 4508043 4799811 6986389 6820777 1280788 1304136 336671 299263 314939 315153 358926 347651 344381 347528 243657 241722 772468 744411 1659576 1617217 513404 504869 746956 757056 948959 920960 990938 1000317 1041948 1057370 1019822 1135233 2379255 2499000 1443865 1248103 825806 802460 983367 987438 1040471 1045743 1075149 1091369 1215465 1223564 5361560 5543216 39.85 70.9 1
15:27:11 2024-01-23 728678 721417 233536 230122 372176 376448 392065 390278 248498 246337 305483 308424 342421 349521 4523859 4842323 6961604 6799942 1277662 1306918 336706 299228 315491 314897 356476 347687 346714 346969 243314 241890 779718 744528 1676699 1622911 514870 507616 748881 757970 946263 923586 991682 1001103 1045553 1056316 1019021 1138845 2380949 2497228 1438108 1247689 824628 802460 983367 986845 1042017 1045779 1072853 1091406 1217463 1225370 5361560 5541742 39.85 70.9 1
15:27:12 2024-01-23 728922 725403 233532 230440 370047 377351 393239 390278 248153 246372 304732 308676 345809 350947 4520939 4802437 6981411 6801101 1279488 1305062 338434 300173 315455 315188 357550 347395 347205 349484 242931 243666 774933 740269 1674851 1627596 514870 507580 750294 758940 943615 921016 995157 1002486 1045443 1054751 1020420 1138028 2383457 2489780 1436188 1244135 823177 804625 985467 988986 1040811 1050912 1078257 1094559 1221365 1221406 5383787 5552594 39.85 70.9 1
15:27:13 2024-01-23 736879 726492 233536 229368 369975 378754 393828 390011 248153 247586 304189 306743 343726 350302 4538205 4790419 6986389 6818699 1279525 1305990 337238 300381 317325 318326 357407 347541 346750 347421 243513 243666 778268 744528 1650521 1618366 514503 508515 750243 757596 947647 921707 993209 998971 1045370 1057062 1018970 1138705 2380949 2499000 1440027 1247252 824628 802278 983367 986845 1040811 1045779 1075702 1093741 1217463 1225333 5361560 5548723 39.85 70.9 1
15:27:14 2024-01-23 730476 725538 233861 230449 370047 377581 393239 390830 248153 246408 302745 308389 342661 350302 4529993 4821849 6961604 6825847 1284427 1307847 337344 300031 317413 315965 359945 348033 346750 347105 243449 241722 791317 742394 1699040 1622911 514870 507761 747178 756374 946263 921053 992501 1000392 1045516 1056047 1019695 1134681 2381764 2499000 1458119 1246365 823453 802315 984766 986882 1040811 1045743 1075186 1094559 1217463 1224466 5363301 5544402 39.85 70.9 1
15:27:16 2024-01-23 732559 725426 233532 230263 369938 377581 393239 391106 248532 246858 303721 307708 342696 350302 4527087 4830479 6994144 6829474 1280075 1307773 337344 302543 315383 316105 358053 347159 347181 349236 242756 242635 774933 736043 1685161 1627543 514870 504869 752230 758525 943615 922361 992445 1000392 1041319 1057062 1022735 1142165 2383457 2486250 1480909 1240594 821110 805314 985579 988986 1040540 1045361 1079027 1094559 1223171 1220036 5389777 5552594 39.85 70.9 1
15:27:17 2024-01-23 735977 727651 233568 229373 369975 378560 393828 388047 248153 247551 303869 305853 344478 350302 4517715 4798133 6978212 6800988 1273755 1305062 338530 301536 314687 316070 356476 346596 344658 346969 242648 243666 780075 741331 1691894 1618366 514503 507761 749450 760835 944956 920400 992445 999681 1046878 1055569 1019695 1137992 2381060 2496934 1456163 1246365 823453 802315 983367 986882 1035991 1045779 1072519 1093779 1217463 1224466 5361560 5548634 39.85 71.0 1
15:27:18 2024-01-23 733080 727846 233536 229408 369970 377279 393828 390830 248187 246858 302781 307462 343480 350578 4530931 4810997 6975555 6821251 1277624 1304136 336706 301901 317311 315523 357550 348216 344899 346518 243693 243666 782289 745476 1675778 1613777 513404 504796 746574 756374 948775 921053 988934 1003859 1050046 1060807 1018970 1133615 2374185 2497228 1441946 1240594 825806 804171 982668 982545 1042289 1051731 1077981 1091369 1213977 1221835 5380371 5548737 39.85 70.9 1
15:27:19 2024-01-23 728927 728652 232876 229412 372956 377581 395540 390576 251381 246576 303869 309940 342555 349374 4527980 4853084 6952101 6809320 1277405 1305990 337723 299228 317870 315153 356512 348216 344381 345441 242936 242874 778962 749756 1670857 1613777 513039 504796 746869 757858 950122 918298 988934 1001815 1048181 1062340 1014565 1135271 2371650 2491921 1453460 1235974 824628 804625 986168 983233 1042289 1054034 1078953 1093727 1213080 1217380 5374804 5543216 39.85 70.9 1
15:27:20 2024-01-23 731059 728858 233850 229121 374281 378307 393096 387795 248809 248139 303616 309435 343310 348742 4517817 4863744 6988762 6795092 1258008 1305990 340905 298321 317349 315849 356226 346340 345454 347599 241769 242874 770520 745476 1646539 1611407 513712 509270 747325 758525 951665 919674 986048 998971 1048144 1062376 1014565 1131118 2374185 2489780 1449622 1231268 823453 807017 980576 981616 1040073 1053997 1082179 1088191 1211838 1216228 5352901 5556115 39.85 70.9 1
15:27:21 2024-01-23 730926 728858 234012 228845 372856 378574 394700 387975 248153 248316 306930 309612 342992 348979 4523859 4839143 6942241 6790563 1268621 1304136 339769 299192 318355 315153 356476 348216 344381 348458 243314 242874 776404 747612 1656387 1613777 513129 504760 743859 756338 949448 919527 988934 1000943 1048256 1062340 1016764 1134957 2370813 2489780 1426368 1235974 824628 803487 983367 983233 1042289 1054034 1079027 1091331 1215016 1223460 5379003 5534289 39.85 70.9 1
15:27:22 2024-01-23 728226 728862 232845 229408 373211 377279 394989 387758 248947 246788 303255 309612 343211 349273 4523859 4850992 6942203 6776735 1268621 1304136 339804 297869 317421 315153 356190 347724 345419 345441 242181 243247 771497 747077 1665376 1611407 512674 507423 746266 758940 950122 919674 986048 998698 1048558 1063090 1014565 1131155 2374185 2488014 1445784 1231268 822866 807017 980576 981836 1043651 1054602 1084359 1089861 1214264 1216081 5368471 5536860 39.85 70.9 1
15:27:23 2024-01-23 728927 726682 233850 228626 373224 378149 392065 387903 250026 247827 300909 309647 343211 348779 4523859 4839256 6952172 6792791 1263104 1304136 339566 298286 317385 315188 356440 347724 345454 346204 242181 242874 783109 745197 1653392 1611489 513404 504869 746339 758663 950122 919023 983172 996139 1051537 1062340 1014565 1130350 2374185 2491682 1426368 1231268 825820 809332 982175 981799 1040434 1054638 1084434 1092199 1212025 1217089 5349031 5551134 39.85 70.9 1
15:27:24 2024-01-23 731059 726487 234006 228486 373229 378487 393204 387939 248187 248142 303086 308676 343211 348779 4511373 4853160 6952172 6790563 1260601 1304136 339530 301049 317870 315188 355940 347395 344899 345441 242181 243452 784624 747612 1650414 1612553 513039 504796 744423 759604 950988 918372 988230 1001103 1048558 1062340 1017524 1134424 2371565 2496053 1428251 1237124 825806 806459 985467 985085 1044924 1056882 1078953 1091406 1213977 1222591 5380371 5548873 39.85 71.0 1
15:27:25 2024-01-23 730017 725467 233527 229012 373575 378185 392100 387939 248774 248142 302537 309612 343762 349521 4523859 4859199 6952172 6790563 1259296 1304136 340905 298739 317385 316105 356476 347687 345974 347818 241769 243247 780455 745476 1653306 1611407 513748 509306 745507 758940 952861 922361 986048 996139 1048584 1066835 1021277 1131990 2378413 2511454 1407657 1234783 828167 809197 981970 981836 1037739 1058382 1084494 1089741 1208681 1216228 5333087 5548648 39.85 70.9 1
15:27:26 2024-01-23 731059 725471 234194 229017 372176 378754 394454 391382 247740 248352 301825 308676 343726 348971 4527087 4886051 7013792 6781184 1257119 1304136 339566 301736 315527 316105 357586 348216 345772 349139 241975 242501 773462 745476 1710482 1609120 513712 511998 747325 755813 950122 926151 986543 997497 1047288 1065309 1023290 1128230 2378413 2509904 1458119 1231268 825820 811640 984766 981836 1036044 1056306 1087554 1093779 1203930 1216228 5276685 5539262 39.85 70.9 1
15:27:27 2024-01-23 729497 721350 237510 228648 372176 376448 394141 391717 247947 247586 301790 308460 343211 348673 4524575 4905562 7032470 6801969 1249970 1303210 338815 300654 318355 314713 356226 349452 345528 347563 242181 242501 803253 748683 1672038 1599873 511907 509735 746777 755163 954857 927616 985249 994662 1047982 1069912 1023748 1128666 2374282 2506385 1437238 1229516 822866 809381 988981 977662 1033189 1054034 1086854 1096940 1205988 1212719 5305127 5544678 39.85 70.9 1
15:27:28 2024-01-23 728143 721386 233563 229017 372176 376448 391754 391936 248187 248142 303469 308711 342421 348779 4523859 4905562 7031783 6790563 1247029 1303210 338815 300654 318355 314678 357150 348710 344796 347563 242217 243666 774933 749756 1656083 1601978 511580 509124 745134 753552 954178 928936 983135 992503 1046878 1063549 1026170 1128666 2374282 2509669 1451541 1224242 821110 809381 987016 977662 1033184 1051731 1085408 1096940 1207386 1212719 5307291 5548634 39.85 70.9 1
15:27:29 2024-01-23 728659 721440 233532 229012 372965 376448 390895 391382 248153 247586 301825 308676 342182 348248 4524575 4905562 7018199 6781184 1242727 1304136 338780 300193 318617 315153 357946 349021 346459 347349 242585 242769 774933 748683 1648713 1604261 511944 509844 746266 751226 952861 928670 985099 992542 1045516 1063815 1024673 1131999 2374282 2506441 1430135 1221943 821110 806980 986979 977662 1032917 1045815 1086854 1097723 1208243 1215958 5305127 5548634 39.85 70.9 1
15:27:30 2024-01-23 730177 721449 233861 229368 372965 377883 391169 391382 248153 247586 301825 310552 344932 349273 4511335 4900885 7031783 6785720 1250273 1307850 338566 302005 318210 315047 356405 349700 345735 348434 242756 242735 782105 749756 1666644 1599873 511580 510529 745024 754738 954215 926129 986543 995395 1044354 1063815 1023748 1131092 2379255 2500991 1437238 1229516 822866 809381 986979 977662 1033069 1056306 1085629 1097723 1206530 1214508 5276647 5543216 39.85 70.9 1
15:27:31 2024-01-23 728655 721314 233865 229368 372176 376483 391754 389746 248187 247933 301861 308676 342696 348779 4524312 4911342 7031783 6802278 1249933 1304988 338673 299122 318405 315047 356083 349663 346261 347563 242558 242874 786427 750831 1663142 1601010 511944 510821 747870 752980 954894 926202 985309 992503 1042132 1068436 1023748 1128703 2379255 2500991 1442784 1227767 823453 810529 986979 977662 1033069 1054034 1087541 1097723 1206530 1212719 5284267 5544678 39.85 70.9 1
15:27:33 2024-01-23 727889 726131 233527 229373 372176 377049 391479 392213 248187 247969 301825 308676 342696 348779 4511373 4907853 7053242 6782312 1247741 1307773 339769 299228 319104 314932 355999 349268 345772 347528 242558 242501 786427 749219 1662132 1600011 511217 510063 745208 753664 952861 926202 983209 993243 1042132 1063815 1023022 1128666 2374185 2499221 1427994 1226894 822280 809381 987536 977662 1033069 1051767 1086854 1096940 1207386 1212755 5284267 5542939 39.85 70.9 1
15:27:34 2024-01-23 728405 725467 233865 229547 372176 377014 390895 391936 248187 247586 303869 308711 341704 348495 4531494 4914914 7045162 6781878 1251309 1304136 339554 299228 315527 314932 357586 348710 345956 347980 242558 242839 774933 748683 1653034 1604557 513039 510460 745282 753478 950122 926026 982437 990358 1045553 1065419 1023748 1125419 2374185 2513871 1426368 1227767 823453 809381 986279 977662 1035271 1054815 1085210 1094559 1203930 1214202 5288164 5544781 39.85 70.9 1
15:27:35 2024-01-23 727889 725462 233532 228666 372176 376448 391479 391382 247981 247621 304806 308394 344934 350652 4527980 4913432 7023797 6762127 1253098 1304136 338459 299122 315491 314678 358053 347651 345284 347563 242109 242839 774933 748683 1659620 1607977 513330 510784 742769 754085 950122 924984 984571 993170 1047778 1066172 1021461 1129320 2375028 2517440 1455379 1230392 824628 810529 986168 980442 1036007 1057801 1085060 1095339 1204747 1216191 5293874 5541742 39.85 70.9 1
15:27:36 2024-01-23 728655 721278 234025 229342 372412 379303 395820 393178 250026 247792 303322 308499 343070 350725 4527980 4907881 7038840 6772879 1251309 1304136 339530 299192 315203 314678 358089 348710 345772 347563 242522 242635 774933 749756 1660016 1602148 513404 510387 744643 754085 953538 926299 985249 993170 1047036 1066926 1022223 1127825 2379255 2515655 1443865 1229516 824628 811680 986979 977662 1036007 1053997 1088319 1096121 1204747 1212719 5293874 5550068 39.85 70.9 1
15:27:37 2024-01-23 729497 729676 234015 229232 372027 376834 394700 392454 248775 247756 303286 308464 342625 349273 4519040 4896382 7042613 6762127 1249970 1304136 339530 299228 318319 314897 358113 349700 345772 347528 242693 242128 782289 748819 1669527 1602148 511944 510387 742769 753404 954215 926957 984534 993206 1045516 1069949 1023711 1128666 2377564 2513871 1440936 1227767 823453 809381 988943 979746 1033069 1053253 1087629 1096903 1206530 1214435 5299622 5546404 39.85 70.9 1
15:27:38 2024-01-23 727709 728078 233753 229649 372820 377099 393584 392213 248153 247724 304386 309294 343140 348139 4508080 4901506 7042501 6762164 1242764 1300438 339530 299192 318355 315118 355905 349700 345772 347528 242693 242128 782105 749756 1647358 1599873 511580 509270 742769 753017 954215 927616 983135 992542 1044703 1069192 1023439 1128666 2377564 2506441 1453460 1221943 821110 807017 986979 977662 1033069 1045743 1088405 1099252 1208458 1215557 5310977 5546682 39.85 70.9 1
15:27:39 2024-01-23 731581 726517 233536 229342 373229 379303 393438 391936 248119 247551 303469 310516 344932 349126 4520939 4903257 7012129 6762239 1249970 1304136 338780 301261 318058 314862 355940 349204 345772 349732 242145 242874 774933 748683 1675990 1604557 514594 510784 745171 754121 952147 924984 982862 993206 1048558 1066172 1022223 1128666 2374278 2515655 1445784 1226541 824628 809381 986279 982316 1037777 1056846 1085155 1095044 1203264 1216530 5293658 5543945 39.85 70.9 1
15:27:40 2024-01-23 727940 728558 234194 228951 372167 376483 395820 391717 248016 247551 301331 308174 342661 350947 4498371 4900726 7027862 6771805 1254890 1304136 338744 298774 315455 314678 357550 348463 345284 347563 242522 245044 769049 748683 1709814 1604557 513404 510784 745171 755813 950122 924984 984546 994653 1046619 1066172 1021461 1125382 2374190 2502800 1443865 1230055 825820 811062 986168 977551 1035970 1056882 1088054 1097868 1203819 1212719 5290108 5541742 39.85 70.9 1
15:27:41 2024-01-23 726751 726416 233789 229142 372172 376412 392065 391936 250466 247933 301790 307708 341634 350017 4508043 4896289 7033149 6762239 1251309 1304136 338780 298739 317312 314203 356512 348710 345284 347528 242145 242466 786427 748819 1645536 1599873 511944 510026 745171 753441 954215 926299 984546 992542 1042095 1066926 1022223 1126985 2380045 2518570 1439087 1230369 823458 809908 990196 979520 1033069 1053253 1086854 1094430 1205744 1212646 5284192 5538986 39.85 70.9 1
15:27:42 2024-01-23 728373 721278 233536 229337 372158 376978 391444 391936 248153 247933 302022 308676 341669 348175 4504829 4905562 7033149 6781184 1243299 1304136 338780 298321 318094 315118 355370 348417 346016 347528 242693 242839 774933 748469 1635531 1599601 510490 509233 745171 753664 951665 926299 983135 992542 1048219 1069866 1023141 1130689 2378413 2516816 1437238 1229373 824638 809307 986979 978014 1035561 1053961 1087629 1096903 1211093 1215668 5303293 5543216 39.85 70.9 1
15:27:43 2024-01-23 728373 721314 233865 229337 372136 376448 391754 392213 248153 247586 302249 308640 341669 348458 4520939 4912654 7033149 6781878 1242414 1303210 339530 298356 318355 314643 355370 349452 345772 347783 242729 242839 774933 748147 1644429 1599873 511944 509270 746339 751226 955781 927468 985099 993955 1048256 1066817 1024018 1130373 2377544 2513871 1424296 1230392 825228 810493 986979 977662 1033069 1054638 1086854 1096121 1203413 1212682 5286316 5539064 39.85 70.9 1
15:27:44 2024-01-23 726788 725763 233865 228981 372698 376448 391838 391936 248119 247551 303218 308605 342421 347882 4514494 4896382 7013132 6762164 1244186 1303210 338744 298739 318094 314862 355905 349452 345284 347248 242181 242501 774933 748683 1677196 1601770 511870 510929 746642 753552 954178 927616 986619 995095 1046767 1069949 1022223 1131118 2378346 2504664 1437238 1221943 821110 809332 986979 977662 1033318 1045743 1088405 1097686 1208243 1209186 5307177 5543216 39.85 70.9 1
15:27:45 2024-01-23 728927 726793 233532 228981 373220 377545 392472 391382 248532 247551 302788 310117 342386 346627 4517715 4887017 7042501 6762164 1240645 1304136 340558 298042 317870 318551 354020 348710 345772 347004 242441 245391 773462 747333 1640329 1608998 511944 509088 751123 752682 951702 927479 987452 993206 1043964 1069866 1023711 1134424 2377564 2499000 1450851 1221943 819932 811105 989083 980442 1033318 1050169 1088405 1097446 1212184 1209652 5326284 5533837 39.85 70.9 1
15:27:46 2024-01-23 733080 725763 233541 228661 373220 378754 392472 390278 247947 246788 301859 309612 343175 346591 4511561 4866114 7057696 6776698 1243122 1300401 340869 297869 315419 319227 356898 347913 346469 346862 241251 243517 768511 743348 1663999 1608998 511944 509197 747141 751877 950311 927542 987452 992542 1042317 1066926 1026245 1135233 2379255 2499000 1443318 1221182 818762 811680 989822 979520 1033069 1050169 1088289 1097723 1213080 1210509 5333344 5543216 39.85 70.9 1
15:27:47 2024-01-23 751287 725390 234190 228272 369718 381005 392029 390830 248153 249121 303255 308174 343762 347646 4511561 4849927 7051147 6791311 1254367 1304092 340582 302005 315053 316921 355228 348070 346750 350417 241966 243517 771497 742287 1690717 1609120 511670 510314 749983 752943 950122 926957 991682 991837 1042414 1066172 1026733 1136060 2386849 2499000 1437668 1227767 818762 811680 991229 983233 1032336 1048685 1088405 1097453 1216599 1210509 5307102 5544552 39.85 70.9 1
15:27:48 2024-01-23 749639 721237 234525 228259 372167 381005 391838 390830 248187 249331 300873 307708 343762 347882 4517715 4859199 7046496 6820042 1250158 1304129 340690 302152 315239 316921 357440 347897 344381 349139 242181 242128 788174 739210 1679616 1613777 512674 510529 751398 751877 948775 928868 993209 992269 1042317 1060805 1029692 1136297 2388273 2508446 1445784 1234783 819852 810529 990526 983976 1031185 1048685 1087629 1097453 1217463 1212682 5314533 5552594 39.85 70.9 1
15:27:49 2024-01-23 737228 721323 234685 228431 370047 378826 391444 390830 247397 248736 301790 306778 343726 348212 4517715 4848727 7068362 6841021 1250740 1304136 340833 300405 314939 319001 357403 347212 346261 347492 241358 242670 783441 739989 1659472 1612553 511944 511906 750597 754121 948775 927516 991794 991132 1042427 1063878 1026733 1134681 2379701 2504664 1432018 1229516 818762 810529 989822 984012 1030198 1048685 1086079 1098779 1216237 1211789 5309136 5552594 39.85 70.9 1
15:27:51 2024-01-23 737228 725517 234706 228431 370047 378826 391444 390242 247362 248736 301790 306813 343211 347683 4522277 4849637 7058963 6809320 1254771 1305021 338744 301079 314939 318576 355121 347617 346505 349139 242145 242128 769568 738152 1674609 1613777 512674 510821 752230 753016 948922 926202 991087 991132 1039033 1063878 1026733 1136893 2386849 2501188 1432018 1229516 819932 811680 991229 983084 1030106 1050169 1087629 1097453 1214468 1210509 5307064 5543216 39.85 70.9 1
15:27:52 2024-01-23 737228 721314 237881 228591 369686 378826 391754 390830 247740 248836 304226 307462 343515 348029 4515319 4863479 7041108 6818770 1250845 1300438 339697 301578 314460 316583 354872 348216 346261 349402 241769 242128 771991 738152 1657671 1613777 511944 511906 751129 755813 947430 928868 991794 991837 1038260 1061181 1026770 1136893 2386849 2506520 1428251 1231268 819932 809381 989822 983976 1031406 1048685 1085305 1097453 1216599 1212470 5307102 5543216 39.85 70.9 1
15:27:53 2024-01-23 737265 724731 237881 228900 369722 378574 394700 391128 247844 248210 302142 306673 343585 348325 4511298 4854265 7059759 6801290 1251233 1300438 339804 301792 314460 318101 355121 347687 344381 348648 242181 241925 779718 738152 1659970 1613777 512674 510456 751546 751412 947394 928868 993209 991763 1038260 1060609 1029692 1134681 2386575 2508312 1430135 1234783 821029 809381 991229 983976 1030386 1048685 1086079 1097453 1216599 1212682 5292015 5555574 39.85 70.9 1
15:27:54 2024-01-23 740525 726719 234846 229236 369902 378718 394700 390961 249325 248210 304806 307243 343726 349273 4522277 4839294 7077874 6796166 1249858 1303210 340869 299263 315197 319598 354304 348463 344381 349139 242145 242128 785231 738152 1652178 1613777 513039 512268 751546 753404 948775 928905 991794 990322 1041713 1060769 1028961 1134681 2388548 2508220 1430135 1233903 820519 809381 989822 983976 1031830 1047944 1082179 1100382 1217463 1215331 5339860 5556115 39.85 70.9 1
15:27:55 2024-01-23 739220 727824 234368 229165 369830 378790 392065 392490 247397 248033 304695 307247 343451 348422 4506544 4839294 7041108 6791311 1254771 1303210 339566 299228 314460 319164 355370 348183 344346 348613 242729 241757 771018 738152 1663108 1613777 512674 510821 751658 751152 948775 928905 993918 992503 1042317 1060646 1028961 1137954 2381764 2506744 1455379 1234783 821110 807017 991934 986145 1031604 1047944 1080216 1103900 1218692 1219679 5322398 5556115 39.85 70.9 1
15:27:56 2024-01-23 739397 721273 234190 229408 369817 378501 392100 392213 248119 246858 304806 307211 343480 348779 4504941 4839294 7042613 6791033 1258486 1300438 338744 299263 314939 318278 355370 347441 344796 349120 242145 242094 776818 736043 1663070 1613777 512674 510821 751546 750813 947430 926735 993209 991763 1041577 1061254 1028961 1136334 2383457 2508220 1430135 1236149 820525 807053 991229 985959 1032030 1049926 1083659 1102399 1217352 1216130 5322398 5548634 39.85 70.9 1
15:27:57 2024-01-23 739369 726278 233861 229377 369975 378718 394700 390329 247947 247621 303685 306813 343451 348225 4514494 4843700 7022196 6799942 1254890 1299442 338780 302005 314460 317544 354339 347687 345528 347599 242145 242128 785231 736043 1654128 1613777 512674 510493 751697 751914 946722 927552 991794 991132 1041577 1061402 1028230 1136893 2383184 2506441 1430135 1235974 821029 811640 991192 984632 1031148 1051233 1086741 1099178 1216563 1211789 5318650 5548634 39.85 70.9 1
15:27:58 2024-01-23 738279 726724 234851 228466 370047 378790 391754 390278 247362 248736 301790 307278 343762 348212 4511697 4867866 7050434 6799942 1245458 1300438 340869 298739 315419 316872 354020 348216 346261 347040 241394 242908 769049 741228 1659302 1609120 511944 510423 752362 753016 950122 926924 991794 991132 1041048 1066172 1023785 1135550 2388605 2503967 1426368 1227073 819932 811570 991897 984632 1030106 1048685 1085160 1099010 1217463 1210509 5314838 5548634 39.85 70.9 1
15:27:59 2024-01-23 739294 725471 234517 228272 370083 378862 391718 390830 247809 248801 305050 307743 343762 347719 4516030 4859199 7050434 6799942 1250273 1300438 340354 300866 314939 316618 355121 348439 346261 347528 241394 242874 783441 740172 1672584 1612632 511944 511906 750597 753664 950122 927552 991087 991132 1043525 1065063 1026208 1136817 2387738 2504527 1457298 1230687 818762 810529 989822 985409 1032579 1048685 1086854 1097490 1215016 1214472 5307064 5548634 39.85 70.9 1
15:28:00 2024-01-23 737985 721278 237881 228626 371909 378862 392029 390830 247362 249121 301790 307462 343762 348212 4504866 4860302 7050434 6801012 1250816 1303210 341385 300654 315011 318551 354339 347724 343383 348648 241975 242163 776404 738152 1657977 1613777 512674 511544 751697 753587 948959 927408 990894 991095 1042280 1065174 1026245 1137629 2388548 2499000 1430135 1229516 821105 811680 989822 982545 1031406 1051656 1086854 1097453 1216599 1212818 5307177 5552698 39.85 70.9 1
15:28:01 2024-01-23 737875 725426 234190 227948 372176 381078 392065 391106 247947 249156 303727 307708 343762 348472 4514494 4851295 7062733 6781577 1245458 1300438 340905 301261 315455 317580 354304 347970 345772 346761 241394 243247 773462 741228 1659789 1611290 512272 511731 746919 754626 950348 927616 990186 993681 1045281 1066926 1023821 1135271 2382360 2499000 1443318 1221943 818676 809234 986979 977662 1032452 1045779 1087478 1096158 1208243 1210509 5314533 5533837 39.85 70.9 1
15:28:02 2024-01-23 731543 721422 234025 229368 370971 378754 392472 391106 248153 247586 300909 309294 342421 345576 4514494 4877744 7051853 6781184 1238805 1300401 340833 299697 315600 316580 354055 347970 345772 347004 242648 245044 770985 745476 1650526 1604427 511217 508729 747288 753552 952787 926788 988230 991799 1045119 1069866 1023748 1134424 2374282 2499000 1447085 1221943 819347 811105 989120 980442 1033184 1048685 1086704 1097446 1210468 1208796 5330149 5540725 39.85 70.9 1
15:28:03 2024-01-23 735173 721372 233536 228307 373229 378790 390585 390278 248153 247842 306458 309612 343726 346627 4511673 4868472 7056174 6790563 1244111 1300438 340869 299733 315239 318551 356645 347641 346469 346375 241287 243517 780455 743348 1660799 1610143 512309 508874 749450 751914 950122 927616 988971 989725 1042317 1065016 1026245 1133837 2376323 2497228 1449622 1225431 818762 811105 989822 981836 1029463 1048685 1088405 1096672 1215465 1209186 5314533 5543216 39.85 70.9 1
15:28:04 2024-01-23 737879 721399 234048 227922 372176 378862 391444 390278 247774 248910 302825 307743 343726 347683 4511561 4849927 7027632 6781577 1252570 1305988 340103 300757 314795 316513 355263 347504 346042 347421 241251 242735 770520 739117 1674237 1613777 513404 511398 750030 753550 947430 930259 991794 991132 1042427 1060841 1024635 1133837 2378011 2504664 1428251 1230392 818762 809381 989822 983278 1030717 1048685 1085305 1097453 1217463 1215368 5314899 5548634 39.85 70.9 1
15:28:05 2024-01-23 737893 721395 237881 228697 370047 380448 391204 390830 247706 248387 301578 306778 343726 348212 4518118 4850992 7045850 6815168 1256204 1302274 338637 300933 314759 316477 354836 347687 345528 348648 242464 243666 773918 737624 1663861 1613777 512674 511796 754506 751263 947430 928905 990894 990322 1040839 1054838 1028961 1134681 2376323 2506441 1455379 1234783 820250 807053 991229 984012 1030257 1048685 1082179 1100694 1216599 1216228 5314533 5543216 39.85 70.9 1
15:28:06 2024-01-23 738898 721377 234030 229403 370047 378826 392065 390103 247740 247586 305483 306778 343726 347965 4514494 4848727 7048446 6810609 1256204 1300438 338269 299228 314460 316593 355014 348216 345772 348613 242217 242128 788174 738152 1652275 1613777 511944 510821 752230 753664 947430 928905 991794 991837 1038297 1054801 1028961 1134681 2389331 2508312 1430135 1233903 819932 809955 989120 984012 1031604 1045361 1083546 1099090 1216599 1216228 5307102 5543216 39.85 70.9 1
15:28:07 2024-01-23 737715 721278 234030 229173 370011 378826 392029 392213 247397 247586 302285 306529 343521 348742 4522035 4839407 7044533 6801290 1252215 1302200 338269 299228 314460 315884 356898 347295 345528 348577 241805 242094 772468 738152 1668863 1613777 511944 510821 751658 751226 947430 926239 991794 991132 1038370 1060537 1029692 1134718 2383457 2504669 1428251 1233903 819941 808234 989120 983976 1030106 1047203 1081371 1097490 1215737 1212755 5306948 5542939 39.85 70.9 1
15:28:09 2024-01-23 737091 721314 234025 229086 369975 378790 392065 391936 249675 248068 304806 306568 343621 348312 4515319 4835648 7046496 6791311 1254890 1302200 338780 299228 314496 315884 354375 347687 346200 348648 241769 242094 778268 736043 1678673 1613777 511944 510821 751012 751914 947430 928634 991087 991132 1037634 1054838 1029692 1133030 2383457 2504669 1428251 1231268 819347 807053 987016 982545 1029834 1047203 1082141 1097490 1215737 1215958 5308918 5540725 39.85 70.9 1
15:28:10 2024-01-23 737054 721273 233846 229157 369650 378272 394384 392490 247844 246717 303574 306603 345908 348029 4511561 4839294 7041108 6799942 1250378 1299478 340115 300193 314460 316140 354339 346668 345528 347563 241430 242163 781948 738590 1652480 1613777 511944 510821 751165 753441 947430 927552 991794 991132 1041688 1060841 1025967 1135550 2376323 2501114 1430135 1231268 818762 808807 989120 983278 1030230 1048685 1084178 1096672 1215737 1212719 5314894 5543655 39.85 71.0 1
15:28:11 2024-01-23 740148 726797 234855 228996 369830 378610 394700 392103 249675 247930 301790 306280 343691 348175 4531044 4845146 7031783 6799942 1259387 1300438 338233 301116 314873 316105 355370 347687 344796 348577 242522 242094 779347 738152 1675349 1613699 512674 510821 751959 751412 947394 928173 993209 992542 1042317 1060769 1028961 1137144 2376286 2508220 1428251 1234783 821105 809344 992639 983976 1030956 1048685 1082729 1100619 1215700 1217951 5324345 5537250 39.85 70.9 1
15:28:12 2024-01-23 737260 726806 234118 229232 369758 378718 392029 391936 248119 246788 304695 307422 343621 348705 4515319 4841700 7009447 6790563 1260714 1304136 336706 301079 317147 315188 357910 348710 344760 347528 242900 241687 780818 739210 1659220 1613777 511580 509270 751129 751412 946300 927516 993918 991726 1038996 1060501 1028230 1136334 2383457 2508299 1428251 1236545 821105 806943 992639 983939 1033069 1047944 1083546 1103862 1217685 1217394 5314553 5537250 39.85 70.9 1
15:28:13 2024-01-23 736005 725763 233861 229512 369686 378718 393584 392213 248119 246788 304300 306638 342696 348175 4495129 4839407 7027632 6801290 1257044 1300401 337250 299228 314460 315849 355334 347687 345358 347563 242729 242094 777875 738152 1663070 1613777 512674 510821 751658 750618 947394 928597 993918 993170 1042317 1054765 1029692 1136297 2383457 2506441 1430135 1234783 821110 806409 993927 985922 1034087 1047798 1081027 1102399 1218589 1219716 5331550 5550068 39.85 70.9 1
15:28:14 2024-01-23 738231 725768 233536 229373 369902 378451 394627 392213 248119 246788 304810 306778 345749 348175 4511561 4841700 7028161 6781577 1257044 1300401 337439 299228 314460 315628 354304 347651 344796 348332 242145 241722 782289 737624 1680358 1613777 512562 510821 750975 752481 946722 926166 994627 992542 1042317 1060807 1028230 1138807 2383457 2505285 1430135 1235974 821105 807033 992602 985332 1032616 1048539 1080216 1100619 1215737 1217951 5322131 5543216 39.85 70.9 1
15:28:15 2024-01-23 736990 721282 233532 229373 369938 378718 391754 391936 247912 246788 303721 306778 342661 348175 4511561 4831382 7004454 6776698 1260714 1300401 336706 299192 315131 315153 355085 348710 344796 347004 243278 242059 775368 739739 1671631 1613777 510490 508442 751236 751412 944956 927516 993209 992542 1042317 1060807 1028230 1139143 2390309 2506106 1428251 1237427 821105 809332 992602 986034 1033069 1047944 1081954 1102286 1217426 1217951 5310880 5543216 39.85 71.0 1
15:28:16 2024-01-23 735419 724552 233532 229373 369938 378682 391718 391936 248119 246753 302249 306778 343451 348705 4511561 4835847 7009447 6790563 1262517 1300438 337214 301266 316285 315153 357910 348710 344796 346482 242900 241890 773918 739210 1649953 1613777 510490 507761 750030 751412 944956 926202 993918 995258 1044914 1063435 1028081 1140108 2385201 2511100 1428251 1238310 821110 806372 992639 987364 1033184 1048648 1080527 1100657 1222778 1217951 5322131 5533837 39.85 70.9 1
15:28:17 2024-01-23 735424 724736 233523 229905 369975 378718 391479 391936 248153 246788 304300 306778 343140 348212 4511561 4845146 6999334 6790563 1259777 1300438 336706 299228 315161 315628 355085 348180 345358 348577 242900 242059 779718 738152 1682104 1617217 512674 510821 752230 754738 947573 931973 993843 993955 1040581 1063062 1031046 1137554 2388548 2508225 1455379 1235974 821105 806980 991229 983976 1033850 1048685 1082179 1099053 1216599 1217951 5314533 5543216 39.85 70.9 1
15:28:18 2024-01-23 738137 725763 234190 229337 369938 378524 391993 391936 248084 246858 304300 306778 346017 348212 4511561 4845146 7037483 6791273 1254890 1300438 337948 299228 314460 316105 355370 347687 346261 348613 241939 242466 782289 737624 1683695 1618191 513404 511613 751398 754626 948996 927616 990630 992468 1042206 1062267 1023785 1135475 2383272 2504664 1455379 1227767 820827 810529 989822 983233 1030069 1050912 1085305 1099291 1216563 1211825 5312712 5543216 39.85 70.9 1
15:28:19 2024-01-23 739404 725763 234520 228622 370047 378790 391444 390562 247328 248910 301754 306743 343726 347646 4511561 4845146 7022159 6799942 1254853 1300401 337723 301266 315611 316105 354304 346632 345772 348327 241894 243666 785231 738692 1683605 1615996 513404 510638 753724 754626 948959 927616 991087 991132 1043432 1063805 1023748 1135271 2386040 2499000 1430135 1227767 818762 811640 989822 983233 1029720 1048685 1085210 1099291 1215737 1210933 5314533 5543216 39.85 70.9 1
15:28:20 2024-01-23 738137 725763 234520 227918 370011 378790 391754 390830 247362 248352 301543 306778 343726 347683 4511561 4840654 7031783 6809655 1254815 1300438 338506 300617 315879 319001 357437 347358 346750 348470 241626 243666 774933 739210 1669976 1613699 512674 510821 751697 753016 948959 927616 991050 991132 1037488 1065004 1026696 1137705 2386849 2499000 1428251 1227767 818762 811680 989822 983233 1030106 1051490 1085629 1097453 1216599 1210933 5307064 5543216 39.85 70.9 1
15:28:21 2024-01-23 737169 721314 234194 228336 370047 378862 392029 390278 247362 248736 300873 306813 343726 347646 4498371 4849802 7047767 6783305 1248480 1305988 340582 300727 315275 316699 356430 347468 346532 346826 241590 243278 786140 741228 1660799 1611407 512636 509990 749524 752831 950122 928588 991087 991132 1040581 1065419 1028230 1138668 2386849 2499000 1433901 1227179 818762 811105 990526 983233 1031333 1050169 1088405 1097453 1216599 1210628 5312712 5543216 39.85 70.9 1
15:28:22 2024-01-23 737577 721278 234025 227918 372176 380774 391444 390278 248119 249121 303763 307708 346506 346591 4511561 4868472 7032309 6791744 1241903 1304129 341169 300836 317240 315965 354268 348463 346261 347004 242693 245044 763768 745476 1650526 1604427 510490 509124 747325 751226 952861 926202 988971 993206 1043225 1066926 1026770 1135475 2377573 2499000 1450851 1221943 819932 811105 989822 980442 1033069 1045779 1090077 1097723 1213940 1210509 5331550 5533837 39.85 70.9 1
15:28:23 2024-01-23 733784 725768 233536 229368 371526 378754 393306 390830 248498 247551 300873 310081 343175 347155 4511561 4873894 7058963 6782312 1243679 1300438 340869 298286 315167 319001 355889 347897 345772 346518 241805 243622 778941 743348 1697551 1604557 511580 508874 749177 751877 950122 925473 988971 991132 1042450 1066172 1025967 1135271 2383457 2497228 1437668 1221943 818762 811680 989822 980442 1033069 1048685 1089878 1097723 1213977 1209652 5318330 5543216 39.85 70.9 1
15:28:24 2024-01-23 735164 724552 233372 227918 372965 378826 391444 390278 248153 248352 300592 308424 343726 346299 4519040 4864822 7041850 6771805 1241572 1305058 340833 299697 315491 316105 355853 347504 345772 347004 242145 243417 778148 743348 1669718 1604557 511580 509270 747325 751877 950122 926129 988897 990322 1042450 1066657 1026004 1135271 2377661 2499000 1422447 1221943 818762 811680 989822 980442 1033184 1050912 1088252 1097723 1212184 1209652 5314533 5524458 39.85 70.9 1
15:28:26 2024-01-23 733080 725763 233527 228800 372965 378754 390895 390830 250026 247824 302391 309329 343070 346482 4499683 4858962 7028848 6790563 1240608 1304129 340869 299238 314939 316105 353772 347405 344638 347248 241358 242128 767577 738152 1668481 1613777 512674 510821 750030 754626 948775 927516 991087 991132 1042317 1062340 1025731 1136297 2386849 2499000 1403266 1227767 818762 810529 989822 981154 1029720 1048685 1086854 1097453 1217463 1212450 5305127 5543216 39.85 70.9 1
15:28:27 2024-01-23 738147 725172 234541 228345 369749 378538 394700 390133 247844 248594 303653 307317 344394 347500 4502182 4835690 7051853 6790563 1245458 1300401 341073 299733 315455 316140 354020 348216 346261 347004 241394 242908 777469 741228 1652989 1609120 511870 509270 749450 751914 949448 925641 991794 991132 1040940 1065419 1026004 1138807 2376286 2499000 1435785 1225431 818762 811105 990526 983233 1031719 1045477 1086704 1096672 1217463 1209186 5305127 5550068 39.85 70.9 1
15:28:28 2024-01-23 738842 728590 234150 228490 372620 378718 394421 390061 248809 248943 300873 308209 343726 347646 4520939 4855747 7065243 6804464 1245458 1300438 340869 300157 315225 316840 354304 347687 346261 346482 241733 245044 769049 741228 1694600 1611407 511944 510784 749983 754121 949448 925510 991794 993116 1042427 1065419 1026733 1134681 2379739 2499000 1433901 1226541 818762 811105 989822 983233 1030253 1048685 1088405 1099365 1215737 1211609 5309136 5542317 39.85 70.9 1
15:28:29 2024-01-23 735131 728595 233429 228841 373488 378790 392472 390278 250026 247824 302391 308711 343175 346591 4512093 4866114 7046828 6781184 1240570 1300438 340905 297869 315419 316105 353772 347724 345772 346482 241394 243452 777047 742927 1659968 1607977 511944 509270 747325 754551 950122 925510 988971 991132 1042105 1066926 1026733 1134644 2383457 2499000 1439551 1221943 818762 811680 992032 981836 1033069 1050169 1091308 1100776 1215053 1210436 5291751 5541742 39.85 70.9 1
15:28:30 2024-01-23 733903 721057 233532 227918 373043 378790 391408 390278 248153 248281 303020 308499 343726 346627 4485531 4858926 7056174 6771899 1245458 1300401 340869 297834 314759 316105 353772 346668 345772 346482 241430 243078 775976 741228 1652989 1608847 511944 510026 749450 753664 949448 926299 988971 989725 1038996 1065419 1023748 1135271 2376434 2497228 1433901 1222970 818762 810529 991803 984146 1032616 1051619 1089960 1100039 1216857 1212152 5291902 5537400 39.85 70.9 1
15:28:31 2024-01-23 733080 724538 233536 228661 373229 378646 390859 390278 248153 247551 300873 309647 342696 346591 4502182 4866114 7022196 6791598 1243299 1303210 340869 297383 315491 316140 353241 348216 345772 348705 242558 242874 774933 745476 1667383 1602148 512399 509270 744914 751877 952861 926166 985773 993206 1042523 1066926 1023748 1133615 2374190 2501801 1431691 1224058 822869 809332 988981 977551 1034087 1051619 1090701 1097686 1208243 1210509 5310880 5523178 39.85 70.9 2
15:28:32 2024-01-23 728816 721309 233861 228981 373229 377581 393205 391382 248187 246823 302825 310081 341669 346627 4502182 4867357 7014445 6742825 1240645 1300438 338744 297418 317870 315153 354339 348710 345528 347004 242181 242991 774933 745476 1664847 1599873 510490 509589 744464 751877 952861 926166 986010 992972 1043225 1066926 1024673 1132268 2380937 2504290 1442784 1223040 821105 809332 988981 979746 1033069 1045779 1091160 1097679 1207422 1209223 5295721 5524458 39.85 70.9 2
15:28:33 2024-01-23 728927 725204 233536 229017 373224 377279 392472 391382 248486 246823 302825 310081 341669 346627 4508343 4877744 7009447 6754845 1240645 1300438 338780 297383 317421 315153 354304 348710 345772 347040 242181 242128 773462 747730 1651915 1599873 511217 509270 744951 751680 953538 926202 985099 994587 1044765 1069866 1026245 1132457 2378413 2507256 1431691 1221943 821110 809381 988847 980331 1033069 1045743 1088405 1100940 1208645 1210933 5288045 5529890 39.85 70.9 2
15:28:34 2024-01-23 730481 721354 233532 229177 373224 378149 390859 391106 248153 247586 302788 310552 342696 346664 4511561 4876609 7014445 6752485 1238212 1300438 339804 298286 317906 315153 354020 347923 345772 347004 242558 242804 774933 745476 1678026 1599873 511217 509270 746642 754589 955929 928899 985249 993955 1044317 1069876 1026245 1131497 2374185 2508220 1422447 1229373 822866 809381 986979 978785 1034861 1051767 1086854 1097723 1206530 1212719 5284455 5529890 39.85 70.9 2
15:28:35 2024-01-23 727856 721282 233536 229373 369718 377014 390895 391936 248119 247586 301331 308711 342182 348212 4505128 4892810 7013244 6801969 1244607 1303210 338815 298321 317870 314238 355121 348710 345284 347783 242181 242874 786427 748683 1664144 1604261 512636 510638 746758 753552 955536 928936 986656 994662 1045480 1069192 1022259 1128646 2374185 2508220 1450851 1228931 823453 808198 986979 977662 1033318 1053290 1086854 1096121 1206960 1212682 5284455 5521608 39.85 70.9 2
15:28:36 2024-01-23 726788 721413 234226 229017 372167 376147 393012 391936 247912 247551 301578 308174 342421 350044 4508455 4882183 7009447 6753048 1249523 1300401 338780 300654 315491 314169 356512 348710 344688 347314 241930 243666 774933 749756 1637892 1604427 513404 511768 746192 755701 952824 924984 983172 992972 1049710 1065419 1022259 1127022 2378413 2513871 1422602 1227767 823453 809381 986979 977662 1035391 1054034 1086854 1094559 1203413 1212719 5261676 5520518 39.85 70.9 2
15:28:37 2024-01-23 726788 721386 234025 229021 372167 376147 392065 392213 248119 247551 301578 307708 342182 349805 4505128 4889150 7013132 6762427 1249523 1300438 338542 300399 315275 315541 358708 348070 345491 347421 242038 242735 774933 749476 1672686 1602148 512674 510423 745171 753478 954215 926299 983135 991799 1048367 1066926 1020774 1125382 2374278 2510419 1439551 1227767 823453 808234 986979 977662 1033189 1051767 1085305 1096664 1203413 1212719 5261567 5524458 39.85 70.9 2
15:28:38 2024-01-23 724694 724740 233536 228661 370074 376412 391479 391382 248119 246858 300909 307743 341634 348248 4508455 4880075 7003807 6754650 1250580 1305988 338637 300047 317204 315865 355263 348307 345735 347385 241796 242128 781921 747612 1645171 1603119 511944 510026 745171 751345 954419 926299 983172 993206 1046656 1065419 1020774 1125382 2374454 2506385 1447703 1227767 825217 810529 986279 980917 1035271 1056306 1086854 1094559 1203413 1212755 5254024 5524458 39.85 70.9 2
15:28:39 2024-01-23 726788 721318 233532 229373 369785 376412 392100 392213 248119 247586 300909 308209 341704 350302 4485531 4888049 7018199 6772601 1250197 1304129 338673 299087 315311 314643 356512 348216 345284 349156 241930 242128 773462 748683 1638971 1602282 513404 510821 745208 755275 952147 924984 983135 993206 1046656 1066908 1022223 1125419 2374185 2502800 1431547 1230392 823453 809381 986979 977662 1035561 1054815 1086854 1096158 1203413 1210289 5257811 5525947 39.85 70.9 2
15:28:40 2024-01-23 726866 721314 233865 228981 370083 376448 392065 391936 247774 247551 300944 307743 341669 350030 4485531 4894580 7006349 6754014 1253098 1300401 338506 300690 315203 315541 356476 347368 344796 347599 241599 243666 773462 745476 1702630 1604557 513404 510493 745282 753441 950122 922361 982442 992935 1047815 1063914 1020420 1125892 2372225 2502800 1447703 1227767 823458 808807 983367 979746 1033318 1054070 1085305 1093779 1202557 1212682 5263984 5515080 39.85 70.9 2
15:28:41 2024-01-23 725833 724736 233368 228657 370047 375319 392029 391382 247362 246823 302867 307493 341669 350081 4509567 4873982 6992086 6764332 1254405 1300364 338708 299987 314939 314643 356682 344534 345772 346482 240716 242128 769049 744133 1659718 1609120 513712 510063 746795 756102 950122 921053 983135 993243 1049710 1063127 1017524 1127059 2372498 2507948 1463909 1230392 825217 808807 980303 977662 1036007 1056306 1082141 1088966 1208243 1212755 5307234 5520518 39.85 70.9 2
15:28:42 2024-01-23 731000 721309 233865 228466 370042 377617 393275 387758 249675 248104 303795 308143 342316 349658 4499683 4850668 6980469 6781184 1258008 1307847 340905 300903 317421 317097 357550 347358 347612 351290 243521 244408 774933 745476 1678530 1618366 516818 513721 752230 761081 960990 931581 995346 1005359 1060756 1076042 1029692 1141351 2405421 2547084 1480909 1246365 837573 822650 999068 998171 1054499 1076033 1104009 1113263 1226978 1239154 5333344 5593958 39.85 70.9 2
15:28:44 2024-01-23 743602 738082 237675 234708 385854 387587 405768 405143 254911 252237 311551 320892 352364 357763 4561320 4934561 7186747 6932028 1302015 1355720 351952 311836 332833 333379 377688 367647 367055 368369 252707 252337 822258 768179 1698574 1659876 529035 522824 779733 783997 991253 968188 1041804 1046688 1088123 1103390 1068026 1191506 2503999 2628079 1484751 1287221 867027 844884 1039094 1038428 1100730 1112497 1140566 1147246 1273332 1282034 5466951 5725899 39.85 70.9 2
15:28:45 2024-01-23 770516 762450 242904 237935 396799 406156 428112 423957 259874 259569 323502 331709 366529 369128 4642863 4990176 7301173 7091419 1358647 1405570 360929 318224 345029 347697 394410 382373 381593 382499 257136 257862 827244 783206 1759741 1687264 540995 531729 786994 797774 1012695 980460 1047906 1060641 1106856 1121622 1073726 1191506 2550362 2695443 1503584 1287221 872699 857780 1056795 1046651 1099948 1117548 1156189 1167272 1293863 1291153 5577036 5761034 39.85 70.9 2
15:28:46 2024-01-23 788154 774744 242114 237578 401451 410330 438116 430930 263176 261105 331229 336421 370131 372702 4684831 4989641 7274243 7144110 1378896 1435620 361054 319483 349777 351425 401506 390031 383965 387804 256741 260957 813300 786998 1733935 1692335 541380 540458 791140 793217 1008781 986900 1047906 1048177 1091319 1112237 1069015 1189807 2561151 2674179 1509234 1294701 868268 853321 1052758 1054123 1100876 1111218 1129140 1151252 1279998 1286583 5598104 5790070 39.85 70.9 2
15:28:47 2024-01-23 783386 779814 239628 234622 400500 405401 437822 438070 261536 260922 330375 337105 370131 378459 4721353 5091011 7432775 7193848 1397523 1445906 358759 316819 349709 351920 401869 387375 383121 384833 255130 258476 840616 792638 1734967 1697152 539074 533189 777189 789432 999054 968460 1026235 1038904 1085234 1090856 1046748 1161711 2564491 2707961 1499518 1275825 861296 847173 1041184 1031794 1079169 1097018 1127890 1137144 1265984 1258262 5561080 5787063 39.85 70.9 2
15:28:48 2024-01-23 797987 786675 235646 233230 395714 405080 439389 432218 260460 258805 330723 335045 370131 371614 4715249 5038210 7332413 7165712 1395807 1447883 353829 314472 348687 349237 396925 386142 382133 384293 252707 253926 834273 775375 1746922 1694741 533594 532056 773497 771341 982691 963336 1019192 1022427 1054053 1075136 1035570 1149526 2538620 2657991 1494167 1273098 846978 832208 1026245 1026636 1066810 1075272 1097778 1114851 1250716 1249146 5577888 5761224 39.85 70.9 2
15:28:49 2024-01-23 787595 784347 233861 229337 392145 400336 432917 430170 257865 256353 327537 334004 368992 369452 4736650 5137535 7467369 7175091 1401797 1447883 350890 309914 346372 345574 394410 384762 378839 381042 250860 252414 829016 775990 1727159 1697514 532018 525863 764110 769957 967557 942769 1000996 1011013 1041874 1056851 1009711 1125892 2528727 2655739 1456501 1266765 843359 824991 1009748 1008180 1057537 1069183 1085029 1094559 1226099 1229139 5552613 5768305 39.85 70.9 2
15:28:50 2024-01-23 787246 783798 232116 227212 390857 395521 432953 433228 260852 254782 327500 331932 367955 369380 4761388 5124112 7406017 7203227 1424675 1457139 350571 309940 346641 345019 396817 384182 377946 381937 250397 252680 826117 782131 1753208 1687879 530542 527085 756508 764378 968562 940801 988971 998208 1038996 1055533 1002386 1108435 2537335 2666603 1453877 1253487 839760 824695 1011184 1000355 1045253 1063733 1085305 1094559 1215700 1220935 5577624 5805820 39.85 70.8 2
15:28:51 2024-01-23 799698 788356 232636 227728 390853 400336 436204 432971 260816 254746 329774 331967 368957 372738 4783544 5112620 7386148 7212343 1412522 1467653 351735 310642 348426 345154 396781 387195 378731 382930 250929 253750 830088 783206 1752002 1694741 527976 525863 760819 762851 965818 944538 997396 995395 1030901 1048694 1009711 1118543 2541089 2655831 1492703 1267893 835184 820900 1014638 1011050 1048265 1053997 1077419 1094468 1229298 1227105 5690477 5844369 39.85 70.8 2
15:28:52 2024-01-23 801479 795217 232156 228981 394499 401579 438473 432863 258259 255566 330512 337614 370167 376209 4811455 5231866 7593580 7295469 1428757 1478953 354693 312642 348042 350858 400862 387375 382133 382803 254710 253077 833975 787702 1730617 1706005 530431 522348 758696 767226 967189 939521 991794 1002400 1030024 1045697 998994 1113295 2538806 2674179 1458384 1268295 844563 827768 1005418 1008180 1054499 1066163 1080564 1087568 1224944 1228845 5643727 5861867 39.85 70.8 2
15:28:53 2024-01-23 802649 798083 237881 229377 396939 405401 441822 439312 258293 258734 329448 338123 376654 377886 4869543 5203860 7551708 7354398 1437365 1489058 355749 314993 349987 351425 400969 393323 384264 385196 254136 257104 834816 790376 1752527 1705704 529035 527450 763559 765594 969625 950021 995309 996102 1031632 1048694 1009711 1116513 2565258 2696217 1481610 1276985 839760 826522 1019732 1017427 1051509 1057801 1078185 1097723 1237150 1229139 5733686 5923516 39.85 70.8 2
15:28:54 2024-01-23 807241 806108 234919 231243 400500 405831 447496 440562 259666 259684 333248 341430 378903 382800 4914712 5306306 7621877 7390801 1465509 1502569 359264 315798 351438 351682 408940 395072 384306 387912 256301 258295 846416 801775 1758016 1704000 529035 525854 760283 766664 977782 950021 992408 996139 1028606 1054788 1008241 1114884 2578179 2709136 1489923 1277895 846978 832481 1026807 1016704 1047714 1062331 1082179 1103911 1231455 1230914 5821715 5965258 39.85 70.7 2
15:28:56 2024-01-23 816124 811795 236716 233474 403914 409245 450344 441516 262162 259354 336372 343131 379866 384685 4952361 5330397 7695873 7465831 1480095 1512422 360385 315828 355105 354401 409200 396793 387235 392353 255951 259822 850766 806676 1742049 1714477 530542 529016 761398 767210 980599 954077 993209 999631 1033381 1057810 1005345 1113295 2594823 2720278 1471567 1285389 846978 833266 1028267 1020751 1051509 1065410 1082179 1100731 1235903 1235723 5861698 6008873 39.85 70.7 2
15:28:57 2024-01-23 820937 817534 236079 232204 404351 411859 452264 445560 262896 260666 338646 344823 382322 387092 5004303 5369185 7712536 7484589 1477986 1521642 361054 318224 357344 356003 412336 398777 387889 390505 257568 260957 852216 809187 1742182 1722519 531780 529016 765765 769957 977782 953669 996801 996139 1032461 1051776 1005345 1114978 2604122 2725628 1540773 1290895 849403 833266 1026807 1026147 1060513 1066826 1082112 1100825 1245012 1239731 5830757 6039045 39.85 70.7 2
15:28:58 2024-01-23 823537 819579 237917 232924 405590 414088 456137 452283 262922 260191 338254 345377 383611 387679 5027390 5341367 7678472 7516739 1471837 1528213 361018 318518 357099 358764 410746 400288 391223 394096 259162 260957 845826 802071 1771765 1741037 531298 529802 767943 768863 976395 953706 998297 1002400 1027218 1047668 1004595 1116083 2603917 2726506 1486634 1296432 855162 835593 1024822 1026252 1060513 1069940 1078990 1096940 1241522 1244980 5869460 6072335 39.85 70.7 2
15:28:59 2024-01-23 824632 823834 237948 233481 408976 414700 454923 450962 263983 260623 338254 349037 386969 388505 5047281 5384481 7701262 7531482 1473780 1537472 363260 318777 358648 359847 412952 402392 390084 392883 260402 259936 855832 804945 1773473 1743514 530542 526670 765765 771052 972179 952722 1000327 1003129 1031636 1046989 1001052 1119669 2615005 2741621 1482246 1304942 856384 833516 1022773 1023229 1060729 1063770 1075953 1094541 1231492 1238278 5870476 6091523 39.85 70.7 2
15:29:00 2024-01-23 830623 826756 238686 232238 409590 417890 457577 451034 263983 261857 339348 347498 386534 387443 5083663 5442821 7813032 7588278 1472755 1541920 360514 321887 357063 359847 412336 404576 393208 393784 259713 260584 848685 804369 1770837 1762792 535862 529611 769538 774630 972697 948857 996546 1003954 1031485 1039578 994602 1110052 2613373 2738718 1473451 1289975 858221 839340 1017561 1014542 1054324 1063576 1080564 1086793 1226683 1229139 5877574 6124697 39.85 70.7 2
15:29:01 2024-01-23 843476 829932 237952 234956 408399 414809 457577 450674 265607 261022 341683 348792 387417 387407 5093343 5498048 7925291 7653129 1513902 1549302 361018 320488 359294 359847 414628 402742 394521 396493 259892 262078 859466 818505 1831969 1745721 533954 530442 762477 770212 979641 951562 987489 993206 1030262 1047953 996736 1097485 2615269 2753249 1501437 1281543 849086 841129 1026807 1020322 1045253 1063905 1082216 1094559 1231389 1221871 5915528 6143454 39.85 70.7 2
15:29:02 2024-01-23 841953 834483 238730 236108 410446 414845 459130 456302 265607 260225 344723 347328 387723 392894 5133634 5530502 7899044 7665599 1502487 1557773 363118 321544 360307 360717 414700 405976 395117 396817 260000 261600 853666 810344 1790081 1757058 532055 530552 767943 769402 974284 954755 993209 993206 1022154 1039578 996162 1107135 2620843 2734835 1489923 1300247 852724 834776 1020457 1023725 1054212 1054792 1072052 1088344 1235903 1229175 5954110 6162212 39.85 70.7 2
15:29:03 2024-01-23 840055 835381 239268 234400 409899 419109 458090 457272 264864 261857 341167 349377 389770 391195 5155013 5527182 7906706 7678396 1507411 1558204 361089 320749 360909 359944 419405 405437 392034 394410 261648 260913 860120 818592 1781551 1757058 532055 522788 760859 770867 974284 942806 983135 994689 1023442 1038843 983330 1097756 2615269 2766378 1499200 1292568 853333 838150 1020457 1008657 1045290 1065410 1077488 1085207 1210504 1221798 5972042 6161987 39.85 70.7 2
15:29:04 2024-01-23 853617 840903 238721 234400 410169 421327 462596 456302 264864 261092 342262 347773 392285 395407 5184546 5604993 7980195 7706807 1507929 1562643 363224 320749 358176 358764 417336 407598 391412 394410 259598 262620 875080 816258 1809914 1759556 529788 528233 764679 765594 971353 950021 985346 985483 1012120 1027797 990488 1096153 2620854 2738718 1484751 1296546 846978 830120 1017561 1018873 1045253 1051731 1064746 1078892 1228533 1220935 5991732 6197169 39.85 70.7 2
15:29:06 2024-01-23 842241 843086 239337 234553 411804 414664 460830 459544 264247 261717 342298 351007 389285 392025 5214965 5588749 7947661 7728435 1514664 1565250 361089 320228 356062 360934 419109 404863 391723 393507 261208 260584 858691 820935 1779280 1761296 529035 522889 756545 769957 968562 936733 975323 989237 1016536 1030462 973387 1086013 2613420 2766378 1499200 1290895 849086 832676 1014638 1005322 1039336 1057801 1071884 1078196 1206530 1213332 6018359 6215128 39.85 70.7 2
15:29:07 2024-01-23 859444 845409 238545 234202 409292 419774 463650 456302 264512 261682 341924 348058 390079 396299 5233483 5634509 7991456 7747193 1512502 1567476 361054 319743 359294 359811 414917 403514 390863 396781 259198 260983 859466 814994 1821862 1762792 528284 522896 761398 760684 964413 944669 979646 977699 1005919 1024583 981933 1086825 2618991 2734835 1512952 1292585 843359 827768 1013394 1015337 1041915 1046540 1058683 1074947 1224400 1217394 6028556 6232915 39.85 70.7 2
15:29:08 2024-01-23 845879 845717 237979 233643 410567 417149 459850 457142 264019 261022 342514 348368 390043 392098 5261859 5637050 8001624 7775329 1524069 1572274 360766 320713 358394 358799 417216 406013 391412 392020 259234 261018 863203 825649 1794998 1766304 529035 524373 754798 765594 967189 935370 970320 979783 1014046 1018386 968465 1075887 2617105 2769771 1492284 1284287 844563 831853 1013791 1003203 1032616 1048685 1063528 1071917 1203227 1203639 6029128 6256445 39.85 70.7 2
15:29:09 2024-01-23 853437 850672 237952 234365 409301 414809 462797 455751 263882 261105 342550 349528 388881 394508 5273087 5665903 8001624 7765950 1501756 1572274 362137 319481 357887 359305 417336 404688 392053 391709 260137 260186 863816 816258 1842950 1779735 528354 521410 756545 763315 956624 934908 975795 981653 1005400 1014380 967534 1081811 2619001 2747938 1482246 1292568 844188 825242 1004052 1002437 1038342 1049926 1054240 1059983 1203413 1206232 6018859 6274756 39.85 70.7 2
15:29:10 2024-01-23 860446 847560 237186 233472 409003 418249 458090 456464 263983 261105 342237 348792 392540 390882 5276718 5727859 8084068 7801705 1520407 1575628 359939 318036 358648 356610 414845 403889 391776 392056 257533 260584 864674 820268 1808957 1772118 524970 523630 755972 755701 959348 939558 972029 968442 996217 1015445 972369 1072676 2620854 2732745 1495680 1290895 836377 820900 1008277 1003786 1029720 1036562 1048009 1063393 1207971 1201341 6063823 6283858 39.85 70.7 2
15:29:11 2024-01-23 848744 848159 237375 232169 409265 414045 459094 456749 262337 261658 341407 350020 387723 390846 5308752 5696128 8061870 7829592 1524671 1576749 360351 320970 356253 356289 418371 404679 392294 392317 258004 261477 856566 826833 1792719 1768815 525181 521005 747141 760023 959342 928831 960920 968479 1001856 1012230 955513 1060253 2609705 2753249 1488004 1276077 835306 822872 1003338 992505 1020875 1038100 1050982 1059415 1193297 1189644 6076898 6284135 39.85 70.7 2
15:29:12 2024-01-23 857932 850640 235646 232208 405993 413426 461411 457595 262704 259970 340891 349037 387723 393246 5318896 5746011 8031668 7810451 1499825 1575660 360713 319384 355538 356503 414881 405437 390380 392353 258004 260957 860916 813828 1863352 1784796 524222 513810 751129 756338 947394 924711 965113 968479 992691 1001697 956872 1066498 2605996 2738718 1470012 1289975 838171 820318 996199 993170 1028988 1038361 1041512 1049427 1189803 1192726 6046461 6312271 39.85 70.7 2
15:29:13 2024-01-23 864123 853085 235650 232204 405921 414664 457768 455751 262302 260189 340891 347498 388846 389671 5337542 5791226 8130167 7857726 1522973 1581483 359770 316306 357344 356925 414520 405902 390084 390231 255916 261325 861732 819763 1827402 1770516 519763 518324 749450 749279 950122 929449 960958 959259 984503 1003114 957096 1060241 2611562 2729498 1477217 1287221 830435 816194 998359 996102 1020912 1024283 1037805 1053503 1199023 1187900 6122746 6331029 39.85 70.7 2
15:29:14 2024-01-23 857895 854028 235650 233230 409581 417446 461484 458097 261292 260926 341612 349457 389628 391289 5358038 5756436 8196306 7897252 1539020 1583768 360061 315798 356802 355468 417300 403607 387817 391821 256741 260188 872030 826816 1814572 1771331 519024 516789 747325 746786 947430 927516 955748 955452 984201 1003114 952764 1053825 2605996 2738718 1466894 1287221 828167 813988 999068 993170 1016910 1018738 1034740 1052493 1189914 1187241 6132165 6356431 39.85 70.7 2
15:29:16 2024-01-23 855445 856453 235541 233213 405772 414199 458508 458207 260669 260189 340340 348058 387075 392673 5374403 5773619 8133130 7889749 1533475 1581520 354894 315798 356261 353834 414326 402392 390084 391763 255130 260005 866145 825589 1821530 1771331 519763 513738 738393 750109 948775 919674 947429 955040 986997 997352 940064 1044737 2598519 2747938 1487463 1277895 829351 816111 994052 981836 1010457 1024211 1038047 1046407 1175437 1180514 6141970 6363398 39.85 70.7 2
15:29:17 2024-01-23 866884 857234 236549 231991 403426 413612 459850 455658 260669 259283 340268 343823 387075 393246 5393161 5812229 8090038 7857613 1506154 1581483 356034 315473 351438 353834 412336 403643 387817 387840 257027 258658 870559 814994 1832234 1787334 518287 511906 738503 747155 935508 913141 951670 955040 975007 988288 939361 1049327 2596724 2720278 1508679 1298285 832638 809160 986168 988845 1014019 1026408 1022717 1037986 1178000 1183006 6114671 6370839 39.85 70.7 2
15:29:18 2024-01-23 870840 855506 234204 231883 402824 412228 457088 455938 259082 258769 339313 343859 387381 390882 5402540 5851352 8192366 7925527 1527683 1583768 355463 314730 354571 351190 411035 401793 386346 390106 255215 258295 864674 818592 1792732 1770516 514503 512994 740204 739508 937723 917035 945034 944836 974076 996106 942279 1038170 2590945 2728017 1479638 1271884 822866 813410 989120 983233 1002575 1018381 1031397 1039928 1175437 1169633 6198098 6366593 39.85 70.7 2
15:29:19 2024-01-23 857969 857613 233479 230087 404707 413026 459814 453569 259082 259569 337991 345933 387381 394118 5423297 5769671 8130888 7902726 1528432 1584894 353299 313773 351474 353303 412300 399340 386310 387804 255095 256278 867267 823288 1792531 1775550 514870 508866 734815 743710 938992 910111 942384 951581 972692 981305 928836 1038696 2596724 2728014 1471813 1285389 825806 805568 982631 977662 1009739 1019894 1021296 1030563 1168045 1172268 6150370 6387301 39.85 70.7 2
15:29:20 2024-01-23 870660 859814 238012 230799 403143 412192 457577 450962 259874 257937 340161 344858 387688 387443 5442765 5859165 8202150 7916010 1525834 1585440 356534 312463 350306 352209 414088 400891 385390 386353 257027 256927 858016 820935 1815690 1790768 514870 507423 737022 741612 929043 910181 944978 945507 960173 973642 935654 1035300 2588969 2711058 1496050 1281543 817593 802460 983367 977662 1001629 1006408 1013898 1032072 1174694 1167102 6174252 6394046 39.85 70.7 2
15:29:21 2024-01-23 858458 859778 234221 229412 404671 411859 457253 454214 258293 257179 338406 346713 386499 387371 5449433 5868022 8252378 7978619 1542805 1590540 354255 311694 350974 351524 412121 400397 384845 386605 254855 256278 864674 825048 1822750 1776812 510490 508478 734044 737050 930361 907518 935682 935352 964409 983490 928178 1022726 2578179 2720278 1479638 1265863 815263 806409 980576 973268 991925 1006444 1019841 1029094 1162143 1155502 6226870 6403258 39.85 70.7 2
15:29:22 2024-01-23 861669 860762 234030 228626 401053 410658 457052 451605 257473 257756 337580 343788 387514 392025 5477569 5858976 8206208 7961370 1537864 1586021 353761 311836 351450 351920 411035 396353 383121 383143 254746 255385 877067 826816 1801276 1774290 511670 505627 726820 737898 931649 898699 928314 940819 963006 970195 916966 1024626 2576225 2711058 1492878 1280388 818177 797849 971330 968442 999022 1009327 1007575 1016803 1155424 1161377 6188203 6415437 39.85 70.7 2
15:29:23 2024-01-23 869682 862257 232151 228631 400388 411567 456248 449550 258259 255637 337361 343026 387758 389702 5480660 5906692 8206801 7961176 1507929 1586182 351677 310855 349709 351920 410403 396389 382673 382803 254136 254281 866145 819763 1806208 1787334 510127 503126 730958 734843 920501 898699 933019 934248 950359 966650 921021 1020151 2576225 2692619 1471567 1274262 809356 795496 976175 970506 986969 1000237 1004599 1022693 1155461 1153867 6198654 6424816 39.85 70.7 2
15:29:24 2024-01-23 860950 862212 232554 227668 403269 405651 454742 450854 258575 256310 336884 343612 386245 387642 5492407 5895731 8290711 7991040 1537207 1586182 351952 311538 348161 348747 409200 396425 381863 383107 252418 254707 873019 820935 1815568 1774290 506050 504553 727852 728715 921154 899613 924792 926147 951068 972288 918423 1010423 2572288 2701839 1463056 1259244 810513 799583 970640 959222 984137 998777 1010489 1015281 1146142 1146886 6280547 6435467 39.85 70.7 2
15:29:26 2024-01-23 865874 864668 231018 227490 399827 405831 457307 450645 259667 254711 335496 342757 385881 389665 5505705 5879016 8220854 7992823 1538443 1586218 350324 311257 348226 349800 408626 396793 382133 382967 252707 253077 863203 825649 1805930 1775277 504544 498696 719665 730787 921062 892240 918265 931599 949687 955615 907528 1015351 2572562 2701839 1535504 1280629 811784 791554 963747 964576 988934 999632 996039 1009840 1148549 1152854 6188679 6446678 39.85 70.7 2
15:29:27 2024-01-23 874030 861376 230644 227633 399076 408127 450944 451642 256265 253930 336554 339653 384961 386507 5515084 5934805 8253409 7962641 1517557 1586218 351916 307755 347414 349273 408272 393948 378876 382696 252707 252302 866145 816258 1807043 1784796 504079 495783 722371 725474 913242 891259 920955 924345 943334 955615 913145 1009646 2576854 2710859 1510714 1270068 802240 792312 967571 960869 974943 989711 998287 1010390 1144598 1138107 6250893 6452952 39.85 70.7 2
15:29:28 2024-01-23 864387 862257 230998 225739 399334 404189 455925 450219 256769 253965 333537 339653 383235 387642 5524463 5929580 8323726 8037933 1548383 1586182 349832 309137 348226 346651 409426 395669 378803 382696 251462 252267 870033 825649 1797824 1767824 501218 495819 715559 719495 918446 894541 912784 918362 946607 960247 905015 1002074 2562889 2710593 1533428 1261939 806846 793240 955550 952704 977749 996805 995300 998189 1133679 1133222 6236276 6462443 39.85 70.7 2
15:29:29 2024-01-23 869677 864700 229210 226128 396943 402946 454195 449798 256769 252376 333573 339109 382358 387679 5543220 5925532 8248910 8008646 1536227 1586182 346611 306784 345029 346615 408004 393565 378803 381580 251072 252644 863203 824402 1798715 1778908 501218 496791 717590 726129 908527 883765 915435 919509 935540 946565 904977 1003969 2558969 2672983 1463988 1266765 799379 784020 961401 955717 974085 983481 988221 1003750 1139619 1135557 6245193 6452780 39.85 70.7 2
15:29:30 2024-01-23 865348 862248 229174 224351 397052 405401 449496 447917 256051 253117 331449 338637 383540 385340 5544772 5984063 8302531 8019176 1528432 1588011 346362 306424 347650 345432 403869 394329 377522 382119 249117 252502 857318 814411 1801236 1775550 499440 495747 718572 719458 908564 885748 909382 913049 935540 953447 896354 991013 2553717 2692619 1557086 1249919 801317 786378 950099 946529 971321 982683 988962 992301 1125264 1129041 6264031 6470270 39.85 70.7 2
15:29:31 2024-01-23 869692 864092 227721 225072 396943 403859 450642 448526 256051 250800 332455 340099 381216 386761 5552702 5934805 8253852 8025545 1537207 1592530 345392 306532 342460 345538 405831 392103 377364 378610 249522 251261 865266 820349 1826592 1776378 498378 492589 712466 719495 903107 878753 908993 915756 930357 943037 895778 995235 2546120 2664959 1497741 1266765 796532 780692 955550 950002 968530 975757 981733 997404 1132875 1127069 6255087 6462106 39.85 70.7 2
15:29:32 2024-01-23 869037 863480 227756 227128 395750 403301 449460 446227 255016 253152 330911 339145 381786 383832 5559559 5990490 8358274 8045026 1537864 1588278 345498 305311 342532 346042 405687 392972 373647 378826 247949 251261 864062 824467 1814901 1768815 494638 492589 706391 712295 907659 881781 894180 906244 935576 947747 885559 984497 2548328 2689618 1444127 1259244 799706 784020 943989 944799 971321 982092 976739 988864 1123668 1125782 6259083 6490467 39.85 70.7 2
15:29:33 2024-01-23 875242 865127 227007 222934 393356 403265 452264 444932 255473 252828 333300 338491 381110 381683 5575022 5986420 8234758 8008457 1508191 1586182 344697 304882 341317 342951 402168 391753 372529 376255 247984 250519 870033 816258 1800795 1778142 498106 486877 707894 712295 897384 877801 903494 903939 923679 937696 889499 985936 2546120 2679594 1552845 1257452 792569 781245 949425 940782 959310 974888 983835 988827 1117170 1114878 6339019 6503557 39.85 70.7 2
15:29:34 2024-01-23 866534 865932 227580 224280 393213 403214 450692 445706 252716 252828 329377 337614 378980 386196 5590114 6010581 8286760 8066070 1556729 1586182 342697 303670 342424 342665 402770 390008 374208 374230 246179 250555 869489 823288 1796186 1770516 495413 486841 702294 713814 899150 869926 898274 907799 925024 928574 881460 987378 2541089 2670387 1423059 1268570 793133 774800 943591 943457 962038 964584 970311 987140 1125600 1120739 6290965 6499097 39.85 70.7 2
15:29:36 2024-01-23 872167 864087 226980 222770 391524 403712 449070 441660 252679 251569 334927 335808 382269 381828 5590114 6037862 8318687 8054512 1529102 1583768 342938 301968 341870 342158 402204 390887 373570 375055 246179 249816 860516 818592 1810547 1770516 492645 489632 703183 706111 898660 875019 893059 899289 923409 938638 880081 973826 2537224 2688801 1527402 1251701 795079 779215 938364 936759 964090 972857 969246 979352 1112661 1118758 6282424 6518097 39.85 70.7 2
15:29:37 2024-01-23 877150 864867 226178 223332 391524 402717 446795 442237 253375 251409 329145 335081 378980 381217 5593774 6025012 8261723 8031478 1506042 1581520 342408 301932 338272 342906 399738 387411 371990 374195 246387 248276 865555 813828 1788043 1770516 490301 486733 704393 704549 888153 873779 895717 894719 917241 936650 883769 971954 2536314 2672537 1482904 1244135 788014 774764 941013 933548 956592 970606 970274 975762 1106824 1108410 6302115 6508216 39.85 70.7 2
15:29:38 2024-01-23 872167 865127 225386 223337 391410 396853 448179 441985 252468 250703 329377 335010 377481 383578 5623615 6003590 8286690 8066070 1535668 1583768 341901 302757 338236 342424 400336 387388 373834 373074 244837 246783 872520 813828 1839274 1778075 491945 486217 702294 710085 887133 867634 895605 899178 911869 928799 883569 975757 2541089 2674179 1537208 1254838 786045 774251 940212 930205 950003 969379 968856 975910 1100491 1106525 6329586 6518683 39.85 70.7 2
15:29:39 2024-01-23 863972 863878 224503 222394 390935 396853 445542 438473 252082 251055 329271 336301 376656 380679 5637008 6028968 8310447 8082972 1534571 1586021 339876 301086 339311 339559 399422 385599 372516 373065 244837 246501 869489 820857 1796080 1771331 489084 484120 700194 707058 885559 862709 890448 897264 911759 920924 880169 975832 2530018 2650442 1473769 1253487 779541 765887 938364 931562 944680 955678 967441 973756 1106039 1096964 6330331 6527321 39.85 70.7 2
15:29:40 2024-01-23 867189 863218 224851 221856 391410 396430 448435 441552 250474 250703 328573 333770 376060 382982 5632987 6046650 8393290 8094206 1537384 1583381 341373 301152 340368 339284 400263 386365 369790 374916 246392 246572 867974 822037 1833911 1759556 487735 485529 697435 704549 889400 859650 881212 894991 911881 919697 867083 969518 2527931 2653929 1455769 1258348 785620 763953 929052 931562 949416 954822 955072 970213 1109622 1103363 6311520 6537405 39.85 70.7 2
15:29:41 2024-01-23 874825 863480 228507 221851 388038 396781 445579 441985 250474 249752 329541 331007 377715 378393 5636859 6064619 8358084 8089230 1527721 1585750 340654 300090 340478 338748 396853 384985 369596 374012 243549 246333 870464 810923 1789445 1772118 488204 484843 697223 698995 884327 863324 881249 885504 908073 919596 867676 960883 2522544 2676448 1395520 1244135 783250 767514 922476 922342 952115 955642 954377 965043 1097269 1101872 6310721 6536676 39.85 70.7 2
15:29:42 2024-01-23 874652 864700 225188 220669 387713 396817 441931 436575 250508 249192 327537 332002 377981 378459 5654425 6076974 8300613 8084827 1508191 1584894 337214 298739 337598 338273 396925 386950 368159 371977 245418 245232 862569 814994 1798086 1770516 484048 481355 695252 695921 879218 862101 883797 881667 902764 919596 867120 953887 2513272 2655739 1502574 1233515 778357 765581 925099 921035 944643 957524 955346 960851 1092637 1096607 6329964 6546739 39.85 70.7 2
15:29:43 2024-01-23 871547 865131 224605 221319 387343 393159 445869 441808 250650 248400 328245 333969 376209 378321 5669309 6063299 8323726 8120919 1533475 1581520 334719 298514 336536 336475 399771 385381 368714 368736 245424 244784 869489 819763 1780885 1766304 485428 477047 690045 696944 879218 855391 877977 885767 901453 913814 863291 960920 2513272 2626215 1487739 1252593 773943 758363 930338 924965 935476 946628 957905 964484 1096048 1088242 6331038 6555289 39.85 70.7 2
15:29:44 2024-01-23 870297 867083 224533 219614 387512 394691 441570 439037 249536 248978 326359 330972 376088 378429 5674523 6081366 8411941 8122342 1534098 1583768 337759 297518 337287 335698 396817 383023 367017 369884 243693 244237 863428 820349 1798031 1755538 481645 477864 688055 694408 879878 855391 874535 882329 901416 910583 860911 954565 2507563 2644642 1421064 1248140 777802 753887 919826 924965 940870 945731 946373 965043 1096923 1091439 6320154 6565389 39.85 70.6 2
15:29:45 2024-01-23 867237 864704 223938 219263 387677 393748 443049 436531 248947 247933 324523 332002 376353 377738 5670475 6124744 8383965 8122342 1523238 1581520 335693 297771 337598 333683 394445 385381 366502 369256 241975 244784 862090 812967 1805164 1766304 482330 479763 688055 691563 876399 855391 870627 876280 900212 910583 852828 948740 2505398 2644799 1395520 1240594 776140 759516 920041 918214 940966 948336 944239 958372 1097221 1092838 6343915 6583994 39.85 70.6 2
15:29:47 2024-01-23 875274 864700 223679 219473 386663 392811 440292 438563 248153 247007 324595 331161 374663 378422 5683901 6101106 8346663 8098757 1506042 1581520 335693 297482 332869 334688 392092 382987 364236 369848 242145 242128 867048 808609 1781509 1768815 479598 479763 690008 691835 873880 850977 871940 876008 893685 911953 856573 947509 2513939 2665386 1411090 1238905 776160 760818 914790 914653 940202 948408 940207 951525 1093031 1089783 6341178 6574876 39.85 70.7 2
15:29:48 2024-01-23 875125 865922 222698 219036 384378 394132 439198 437911 248153 246753 324559 330929 374627 378422 5693280 6119092 8336486 8111557 1508747 1581483 332642 297771 332365 334150 393819 383837 363109 366740 242936 242466 867974 811503 1784633 1770073 478505 475701 687568 686729 869461 855259 875162 871926 889261 911917 857777 944772 2506777 2646519 1496046 1232700 770633 762977 913219 909099 935665 948408 941626 948745 1082155 1088242 6292288 6565497 39.85 70.6 2
15:29:49 2024-01-23 872784 864488 221847 217863 384382 394691 439916 435620 248153 246753 323502 330929 374328 375035 5693280 6109533 8310447 8114738 1505282 1576962 332642 296825 332365 333613 392056 382390 364983 365389 242181 241925 870464 812482 1787701 1772118 478143 475258 686676 686505 868936 852224 872704 869525 884204 909379 852594 942233 2501834 2646519 1518126 1234208 768984 756361 911278 907762 934063 944360 936801 945939 1078949 1086666 6283304 6565497 39.85 70.6 2
15:29:50 2024-01-23 874466 863832 221466 217794 383232 393296 439916 435624 247947 246028 322521 330898 373208 373903 5694617 6109258 8310447 8092459 1503096 1576962 333924 296084 333681 333424 394581 381506 363916 364919 241287 243666 852118 811316 1785525 1776378 476666 472981 682786 684556 866502 848601 870218 867060 885393 907963 852909 935996 2494727 2635429 1542244 1222965 765157 753683 910228 906473 928974 937579 938309 947814 1077634 1081958 6320154 6574876 39.85 70.6 2
15:29:51 2024-01-23 875204 865099 221156 217152 382087 394132 437857 432935 247362 246246 322486 329235 373208 373866 5702668 6117852 8323726 8130405 1527721 1581241 333310 295189 331216 333478 392353 381491 365758 363676 240068 240646 870464 806098 1834461 1775550 478505 472713 682712 686505 864686 841865 865237 869525 883210 899653 848643 939479 2494727 2626215 1407100 1229516 762902 754612 911529 900949 922430 937543 940919 940822 1069844 1075978 6367316 6574876 39.85 70.6 2
15:29:52 2024-01-23 877785 863869 221120 216444 380910 392463 438438 432574 251607 245236 321508 327253 372911 376172 5712037 6125630 8310372 8112776 1524032 1576749 331942 294189 333207 332683 391246 380683 364983 362841 239554 242298 857366 804369 1850982 1772118 477077 468850 681818 685529 861555 839381 862667 867060 883069 892591 846128 938773 2492954 2618859 1401116 1226541 760155 751324 910228 898317 921122 939292 935433 936666 1069185 1072111 6348263 6584254 39.85 70.6 2
15:29:53 2024-01-23 878665 865136 220242 216069 382319 392149 438438 432899 251536 245065 320535 326020 372924 375576 5731238 6108564 8365053 8135975 1531287 1581241 331942 292201 328825 332954 390694 376623 363952 363096 239121 240904 867387 808991 1819060 1770516 475655 468850 680851 685529 857923 838191 863932 867060 877970 894687 846128 936980 2494727 2626448 1401116 1234783 760155 749847 910303 898148 917103 936641 935673 936703 1066913 1069688 6384862 6593633 39.85 70.7 2
15:29:54 2024-01-23 873852 867046 220145 216205 380951 387551 440544 432719 248278 245131 322378 326091 371099 377166 5721416 6128391 8392558 8150478 1527645 1580397 331672 292910 330383 332449 392113 376058 362926 362044 239121 240735 858881 811503 1806300 1766304 474749 468778 679333 684556 855492 833934 861368 867060 875257 889517 843697 935331 2494727 2628079 1425245 1235270 759071 747141 907896 898607 915844 928601 931607 938060 1060702 1066108 6381021 6603119 39.85 70.6 2
15:29:55 2024-01-23 871510 867128 219569 216275 381060 386533 438052 431609 247237 242913 323135 327253 368957 374999 5730318 6137120 8377241 8169236 1547297 1580397 329368 291814 329359 329408 391246 376058 360848 360871 237644 241617 871041 816162 1777819 1760807 474337 465894 673566 680608 857960 833934 856351 862046 877970 888649 838791 932944 2485181 2598575 1409095 1234783 755078 741791 908541 898681 913030 928919 934012 939497 1058725 1063788 6375572 6593633 39.85 70.6 2
15:29:57 2024-01-23 868802 867120 218158 215035 382855 386533 438052 432614 248520 243491 321173 328242 368992 373602 5732315 6161763 8359061 8178614 1553358 1576999 330634 290555 329323 328911 390142 376058 362890 362912 236839 240904 860528 813828 1777819 1760533 474749 465930 671658 680644 857923 830162 853395 862009 875453 883101 836010 932907 2483236 2592864 1393137 1235974 755158 741598 906570 899780 912784 926289 931624 936910 1053487 1060816 6386181 6593686 39.85 70.6 2
15:29:58 2024-01-23 867226 865086 217667 215070 382315 385989 436779 429107 247237 242913 321117 327253 367856 372738 5728184 6157601 8365053 8180905 1551140 1576999 329902 289743 328329 327919 387948 378085 360848 362912 236143 240566 854278 813549 1793073 1757058 473400 467315 669720 680373 857923 828397 849090 861391 877492 884212 831751 931397 2480992 2600387 1383163 1241851 755832 740364 901438 899952 912170 921060 926321 935612 1060724 1057241 6433344 6593356 39.85 70.6 2
15:29:59 2024-01-23 865167 863841 219021 217863 379096 386533 438052 430325 245718 243661 320889 325250 368441 374733 5745452 6174885 8439917 8159452 1520369 1575628 329404 291793 329216 326930 390142 377281 358103 360871 235943 239484 863653 811503 1789621 1752076 470118 468238 669558 674794 857886 833706 845851 854670 878850 888368 828365 922267 2470420 2605964 1410591 1229516 755832 737494 895815 894388 915844 917812 918048 934908 1062241 1056215 6358548 6603012 39.85 70.6 2
15:30:00 2024-01-23 865256 863878 217667 218178 381241 385375 432881 432614 245718 242743 320399 326302 366760 369344 5744882 6224359 8430592 8159339 1518811 1576062 328374 294224 330383 327389 386677 377900 358392 360618 237344 240086 855841 808411 1791378 1763495 469830 468877 669610 673395 854280 832109 846639 852243 873875 884423 827154 920411 2474423 2609639 1394285 1226541 755832 738503 894145 892074 912562 919285 916969 927468 1063783 1057783 6380215 6612390 39.85 70.6 2
15:30:01 2024-01-23 870660 863869 217637 214419 378988 387150 432903 429250 245546 243731 319457 324010 367926 369380 5754824 6185161 8457975 8143544 1506588 1580924 327772 289462 324433 327777 386461 376030 356347 360726 238017 237935 863428 804369 1775640 1762792 466477 465899 670706 672440 848740 830332 847882 848620 867563 883725 828989 916940 2472178 2620840 1402860 1221073 751208 740144 890010 888796 913210 919515 910999 923586 1059915 1057514 6377359 6602663 39.85 70.7 2
15:30:02 2024-01-23 874472 864691 217632 218071 376344 385375 432917 430410 244175 242167 320399 322291 366795 369380 5745005 6184508 8439960 8140587 1500135 1576749 325906 294115 324541 326930 385231 374930 355882 360255 235379 237235 859828 806098 1776574 1759556 465450 464912 670035 669477 847500 827810 846639 847417 865383 883356 827154 914294 2466909 2618859 1402860 1217222 752465 737423 887842 885693 910623 919759 909020 919227 1059972 1053163 6377359 6602663 39.85 70.6 2
15:30:03 2024-01-23 875092 864433 217294 217572 375516 384221 432845 430094 244210 241459 319494 321807 366760 369344 5769255 6197570 8431118 8153024 1499896 1572274 325906 293286 324325 325910 384905 373944 355099 358665 235122 236833 861912 802071 1791828 1759556 463979 459836 667826 665552 842636 827810 846303 843711 862234 882108 826568 908918 2466636 2611440 1401116 1213207 749927 736971 885689 883032 908273 918460 908373 919960 1054319 1052419 6358866 6631412 39.85 70.6 2
15:30:04 2024-01-23 876174 864695 216249 217419 374382 385450 433210 431353 244477 243057 319311 322187 367848 371491 5772788 6185161 8355988 8159339 1509492 1574509 323390 293664 324505 324894 384328 375644 355905 356440 236007 236833 848923 801775 1781549 1770073 466513 459728 664346 666965 841370 824809 844160 843113 859723 872901 826725 909232 2457637 2596733 1417105 1211754 744384 733748 889377 882917 902432 910646 911684 917469 1046734 1051674 6312079 6631543 39.85 70.6 2
15:30:05 2024-01-23 873297 866541 215955 214123 375373 386070 431983 427260 244071 242446 318149 321807 367438 368417 5785942 6210968 8429939 8178614 1526885 1574509 324925 288757 323484 325419 382570 371655 356168 357550 236007 236467 845846 805241 1774028 1761296 465159 459764 665866 671179 839483 819778 844160 847417 857221 873018 824525 914089 2466909 2598575 1402860 1220709 743924 735830 890981 879026 897352 915714 914359 917987 1041842 1051251 6423127 6621984 39.85 70.6 2
15:30:06 2024-01-23 877034 865136 216819 213523 373830 386070 432845 427707 244175 245959 317476 322081 368258 369380 5777751 6153473 8406970 8178614 1524069 1575628 324890 288648 322432 324667 383214 371655 354352 357264 236007 235011 858881 808991 1770403 1759556 465119 461323 664346 668966 838293 816262 841653 848620 854692 865587 822918 912955 2470420 2600419 1400825 1221943 745646 734666 890726 881235 893096 913081 909947 914484 1042395 1044675 6424154 6635791 39.85 70.6 2
15:30:08 2024-01-23 872172 863869 214876 213823 373234 382265 431002 427743 243425 241595 315293 322498 365785 369344 5778816 6209152 8389008 8194553 1536509 1574509 323997 288350 323976 323642 384023 372216 353750 354268 234679 236432 840216 811503 1772034 1753467 463798 456289 659617 667011 839483 816262 839167 843711 855937 865618 822257 911719 2467045 2580076 1387695 1224210 740868 728701 888078 880272 894770 909370 906330 916796 1033276 1041058 6403229 6626419 39.85 70.6 2
15:30:09 2024-01-23 869424 866387 218811 213219 374355 381652 428955 426501 243800 241051 315545 321289 365750 367162 5787067 6227910 8485610 8197372 1539057 1574509 324890 286226 323448 324422 381998 369420 354317 356440 234349 235738 851153 806098 1779034 1750297 464788 462787 658218 669349 843030 813956 833998 845384 858288 865724 814613 912784 2461134 2579895 1386580 1225966 740868 726122 885596 880606 891603 904636 909020 917562 1030029 1039102 6405316 6621769 39.85 70.6 2
15:30:10 2024-01-23 862895 864872 214910 211887 374092 382228 430877 423957 242306 242275 315029 320361 365750 369239 5787067 6220469 8486544 8197372 1518999 1574509 322939 286790 324570 322983 383143 372180 354361 354801 234463 235987 854278 810153 1785386 1755281 461424 459365 658117 662447 841870 819839 830440 835726 857184 872527 811763 899609 2446041 2578147 1394720 1220709 743517 724506 878245 880308 897989 901553 898359 918871 1040475 1036431 6386478 6621573 39.85 70.6 2
15:30:11 2024-01-23 862895 865058 219269 211821 373199 378754 428936 427743 242332 241595 316190 321031 363490 367041 5790185 6282906 8473358 8159339 1518999 1576062 324248 284955 324145 324771 382156 371438 354826 356898 232839 235528 862972 802071 1776310 1757058 462096 458327 660266 662447 838293 816189 831941 836024 857310 865600 811726 900882 2451849 2591199 1406546 1215212 743517 727668 878868 876243 894770 903898 898359 908849 1043895 1036471 6403191 6640527 39.85 70.6 2
15:30:12 2024-01-23 871464 864704 219341 210828 374021 383347 429895 423957 241159 242105 314514 321319 365165 367004 5804726 6221820 8442502 8159226 1498187 1575302 324045 286338 322585 323929 382156 369384 351835 353701 234391 234043 850462 802071 1813992 1757058 458608 456125 658648 658687 832843 816189 833590 832541 848068 865514 813469 895647 2448365 2591199 1393957 1206726 739285 727668 875718 871104 892935 903898 895806 903238 1040179 1038881 6380328 6650394 39.85 70.6 2
15:30:13 2024-01-23 875442 864700 215459 211812 372974 378790 427991 426428 241159 240304 314993 320833 364291 367598 5806211 6247576 8396184 8183057 1508747 1574181 321964 285133 320150 322458 381616 369348 351835 353848 233054 233461 852716 798363 1812027 1765050 461384 455480 655126 658296 832661 814030 832810 832541 847873 863928 814108 897657 2446041 2580148 1396755 1203292 734112 724506 877076 869871 889368 902828 898265 904935 1032792 1035739 6348263 6640250 39.85 70.6 2
15:30:14 2024-01-23 872167 864700 215162 211011 372702 378862 427314 421290 241995 239984 315741 320099 364149 364310 5801364 6212081 8437103 8194553 1523352 1569707 322979 284449 319181 323019 378862 366543 351835 354634 233218 233299 838153 800625 1771482 1762059 460844 455856 656750 661714 827911 810571 830440 833645 846294 856501 809353 900160 2453593 2578319 1386580 1212881 734112 724543 878868 867023 884922 902828 899322 899576 1028706 1034964 6433344 6640932 39.85 70.6 2
15:30:15 2024-01-23 877732 867078 215092 210679 369934 378682 429774 423911 240952 240055 313379 318720 364000 366968 5794186 6189286 8437446 8178614 1522944 1571163 322000 283529 320307 322493 378934 368610 351835 351857 232293 231993 853611 804369 1782502 1758472 458742 454679 654787 659301 825531 804666 830440 832073 843264 854549 811151 900526 2451849 2581980 1415052 1215370 733588 723481 876376 867023 883156 901922 899022 896616 1024139 1031457 6442073 6659876 39.85 70.6 2
15:30:16 2024-01-23 874615 867152 214259 210131 369938 379303 428936 424623 240918 239860 313558 318379 361353 367561 5824582 6256492 8435950 8225508 1547297 1572274 321025 282999 319925 319988 378934 367095 351835 351857 231407 233461 847102 809187 1774950 1752786 459791 450823 650462 658219 830263 806486 823123 830180 844336 855826 806580 896920 2442563 2551685 1411000 1215370 729933 718971 877076 872465 883834 898535 897512 903424 1021521 1027176 6423911 6650590 39.85 70.6 2
15:30:17 2024-01-23 865130 865711 214021 210175 373229 379572 427351 419740 241090 239489 311622 320869 361283 365930 5814118 6269801 8510060 8206750 1534098 1574509 322453 281746 321216 319799 378898 368087 351835 353848 231012 232062 844903 806676 1807491 1742856 457408 454801 651384 657830 830300 802502 821114 832541 845565 852390 801369 898236 2448288 2546013 1384545 1217222 729933 717332 877076 871306 880072 893081 897624 902513 1020184 1023775 6412088 6640593 39.85 70.6 2
15:30:19 2024-01-23 864477 863841 213508 209178 372702 376111 427013 418821 240755 239321 311149 319898 361283 365893 5823510 6251160 8529470 8206298 1529732 1572274 321964 281685 320307 319020 378523 367045 350773 351857 230652 232027 844903 806676 1805821 1742856 457452 454144 649506 657752 830263 802356 821034 830351 846065 847415 802359 895251 2443690 2555776 1405106 1212617 727856 718461 873923 867023 880734 893712 894359 900695 1020944 1024249 6421630 6649905 39.85 70.6 2
15:30:20 2024-01-23 870297 864092 214021 210170 369938 374721 427653 423083 240018 238010 312351 318897 360742 366448 5824582 6269801 8439285 8225508 1543450 1571572 320019 281496 320988 318538 378790 367566 351551 351857 230097 232062 833966 806098 1777075 1754736 458758 452029 647743 654343 826933 802428 820965 827990 841366 847559 801369 890100 2442004 2554320 1404668 1211136 729413 717443 871478 863232 878859 893712 890401 895610 1019461 1021318 6438172 6650012 39.85 70.6 2
15:30:21 2024-01-23 869696 864695 212357 209178 369938 374159 423903 420035 239984 237607 310678 318415 359092 364750 5824620 6260171 8437141 8218473 1543450 1567742 319051 280435 320307 317809 377437 366752 350449 351393 229794 233299 844903 805521 1767635 1750972 456652 451388 645906 653990 824000 802356 821114 825338 838287 847959 802396 891536 2436742 2563540 1398438 1209311 727856 717443 869622 861465 876330 893520 889345 893625 1016467 1021318 6442776 6649905 39.85 70.6 2
15:30:22 2024-01-23 870933 864700 212686 209183 368495 375823 423903 418821 239250 237073 311149 317489 359127 364750 5833961 6273936 8461329 8244245 1544941 1571942 318651 281298 320161 316991 378646 366270 351450 348577 229936 233171 852855 806396 1764843 1750297 455421 448910 645300 653843 820461 797890 821114 825375 836475 844959 801974 890153 2436742 2570663 1404668 1209169 727856 716934 869622 860242 875088 891189 890181 892280 1014993 1018326 6442992 6649905 39.85 70.6 2
15:30:23 2024-01-23 866963 862586 212366 208998 368235 375291 423867 418821 238849 236542 310678 317418 358556 364492 5833961 6271098 8449990 8225479 1543375 1567779 318534 279925 319074 319001 376555 365898 349679 349666 228831 233299 843536 806098 1764939 1749054 455827 447339 644076 651105 821080 797890 816342 822931 835258 848141 797821 888214 2434735 2555562 1402592 1206614 726820 714326 867120 859631 875088 889728 890181 890341 1014625 1015382 6442776 6659284 39.85 70.6 2
15:30:24 2024-01-23 869613 864704 211536 208680 367682 375291 423831 418785 239416 236542 310424 316939 359824 363943 5848248 6272084 8491685 8233742 1536288 1571158 319617 279995 317022 316362 376519 364791 348626 350194 228475 232026 838653 802071 1771515 1747812 454855 450429 644076 651141 821043 795561 815109 822895 837100 845747 797796 886317 2429820 2552620 1400515 1208895 725786 713243 865890 857803 872573 883569 886383 890755 1013186 1015107 6437894 6669510 39.85 70.6 2
15:30:25 2024-01-23 866537 864087 211313 208908 367431 374012 424605 420584 238781 236402 312140 316321 360754 363209 5842294 6277973 8461103 8216129 1529695 1567742 318569 279222 317870 315884 375426 363689 348101 350441 227926 231991 840216 804090 1772377 1738566 452278 450933 644076 652792 821080 793282 811496 820960 837100 843362 795616 883686 2429820 2552508 1398438 1207413 723724 711191 864050 856587 871264 887212 883788 888814 1012572 1014389 6431476 6664380 39.85 70.6 2
15:30:26 2024-01-23 872121 865932 211543 208540 365008 374121 423615 419245 238119 236577 312128 314557 360911 364492 5825184 6257771 8435950 8216129 1536628 1567476 315148 279499 317275 314678 375390 363689 346495 346482 227961 231991 845880 806435 1760102 1746571 453353 447009 641308 647283 815135 793282 816342 820960 829250 838546 795492 883686 2430543 2563540 1392208 1201580 722124 713279 862216 852805 869613 883569 885823 887712 1012572 1016472 6420259 6650130 39.85 70.6 2
15:30:27 2024-01-23 875092 864663 211291 207608 365335 374123 423163 417436 237755 236542 311147 313611 359092 360474 5843340 6231106 8445302 8225508 1537207 1567476 315789 284156 315167 313258 374302 363103 345419 346204 227414 231665 847102 805238 1757327 1746571 452625 444236 640400 648492 811860 792157 815043 819796 827906 838473 795616 880788 2429820 2550698 1400515 1194824 721467 710114 860875 855241 872051 883898 881407 886061 1011566 1016545 6383838 6659284 39.85 70.6 2
15:30:28 2024-01-23 872647 864704 210657 206524 365442 375823 420017 417400 238119 236342 310378 314303 358020 359244 5843063 6231616 8461367 8225508 1517914 1567742 315183 284385 315796 315664 373968 362554 345419 347004 228121 229905 847385 802071 1758258 1752786 450997 445420 644076 648953 812757 793010 811533 811454 827421 845584 795374 875049 2425040 2571945 1382510 1199097 724706 712281 855375 850320 875088 884596 875778 885167 1016467 1012239 6415219 6668663 39.85 70.6 2
15:30:30 2024-01-23 872162 863470 209969 206559 364930 374231 420712 418062 242359 235777 310378 314522 360030 358127 5839172 6250450 8464006 8206750 1517914 1565250 315148 283971 312517 314678 373705 360407 344381 346482 228475 229905 836615 802071 1775866 1747812 449647 444091 643969 651189 815252 793031 813488 814048 829044 842877 791978 874500 2418144 2559905 1392685 1197387 723672 710261 852946 850996 874535 883971 870655 881069 1014625 1011487 6396689 6683787 39.85 70.6 2
15:30:31 2024-01-23 874025 863475 210004 207317 364347 373702 419820 418653 242352 235085 310013 313576 358992 358235 5828350 6300585 8461289 8216129 1515319 1565250 314673 279743 312989 314678 371698 360370 344416 345441 228875 228945 851304 798637 1777456 1752786 450175 444863 644003 647038 811137 793282 811789 810589 825563 844985 792545 870180 2411275 2562819 1390131 1194083 722640 709757 850857 848583 872610 879611 870209 882825 1014625 1008524 6440712 6678042 39.85 70.6 2
15:30:32 2024-01-23 872167 862252 209969 206312 362168 373138 418732 418653 238424 235050 310122 312633 358992 359280 5862210 6291293 8426598 8194553 1507667 1564449 315200 279527 313254 315829 373065 362445 346261 345758 227721 229086 837091 798332 1786588 1752076 447703 440755 641225 640068 810672 792157 805849 810545 829669 838473 784140 870180 2411275 2528003 1388054 1197403 718530 702039 851130 852805 869613 873009 868263 886285 1011750 1005253 6414981 6659284 39.85 70.6 2
15:30:33 2024-01-23 864979 861637 209499 204846 364382 373966 419523 414727 238091 236142 306640 313357 358488 360130 5862097 6274049 8489664 8218180 1488573 1565109 317684 278509 312849 313914 372013 360407 344796 345925 227584 229658 833966 792638 1776528 1744141 449396 447118 639495 640085 814169 792157 802463 810589 827320 837840 784140 872479 2416424 2531673 1361057 1212881 718530 702075 855469 851561 862133 873223 874526 883690 1002556 1000182 6508803 6664565 39.85 70.7 2
15:30:34 2024-01-23 865886 862257 210146 204855 362965 372013 422167 417400 237758 235612 308447 312598 358488 360474 5857916 6299558 8496985 8225508 1509567 1564449 315897 278065 314460 314534 372013 360190 345735 345405 225973 230263 833242 799781 1770938 1742856 447170 441593 636234 638167 811206 788759 802276 811740 826734 836066 784140 873144 2414706 2532046 1389583 1202175 715978 701010 855469 850320 861486 872393 876433 882397 999645 1000182 6489938 6650205 39.85 70.6 2
15:30:35 2024-01-23 863365 862252 209973 204566 365060 372013 420940 414908 237758 235742 306424 315053 358165 362807 5867391 6295956 8509870 8218066 1514513 1565250 313288 278492 311604 314092 372587 359249 342821 344921 225781 229032 835529 805818 1761696 1733636 445833 441521 636686 645463 811823 784062 802313 810589 825563 834297 784140 871209 2416424 2546237 1385978 1199871 715978 704174 854258 845871 860367 874483 873209 876922 996000 1001633 6461830 6679003 39.85 70.6 2
15:30:36 2024-01-23 869058 864557 209392 206313 363957 369596 421010 414763 237985 234152 309197 314168 356730 362182 5867288 6320964 8494816 8225508 1527481 1563028 314199 277212 312517 314056 372013 358203 344796 343334 226942 228836 827716 802071 1766612 1742856 447040 442883 633085 640048 806016 784062 806459 811700 818331 829460 786370 870553 2416701 2545100 1385978 1190572 712244 705172 852340 841178 860367 874483 870209 881385 999645 1003123 6419130 6678578 39.85 70.6 2
15:30:37 2024-01-23 875242 864631 208847 205071 364102 373102 419820 412398 237758 234256 306352 313726 357948 359764 5864212 6231616 8437141 8216129 1514664 1558596 313536 278724 312048 313138 372838 358203 342821 344819 225666 227068 833966 794909 1784894 1750833 447808 440422 636643 638167 802640 785826 802350 802520 815950 837840 784140 861294 2407132 2554320 1395944 1192268 718530 703603 843880 843040 864654 873756 867642 877596 1008264 1001777 6440101 6678042 39.85 70.6 2
15:30:38 2024-01-23 871306 862825 209320 204997 361033 369776 419227 414980 236483 233930 306676 312407 356837 359509 5853163 6294448 8401903 8197372 1509567 1563028 313062 277212 310589 313102 369920 359863 342821 342843 226942 227385 837091 794512 1775206 1752076 444318 437665 634882 636515 804922 786019 800182 802520 820793 834297 777676 861294 2400296 2523989 1379747 1200884 716836 696930 846083 848472 864044 866328 864549 879388 1002556 994007 6423911 6664714 39.85 70.6 2
15:30:39 2024-01-23 861595 861647 208296 208667 362128 369582 414962 413705 236989 233604 305383 312633 355410 357620 5862210 6301223 8486544 8197372 1490424 1558522 313134 278101 309683 313102 371746 358203 341785 344819 226942 226874 833966 792234 1801146 1742856 443058 440458 636234 636220 807195 784160 795459 802520 825717 837256 776939 864939 2410885 2531599 1373517 1208449 716323 700047 847476 846179 859756 868819 867732 876959 998938 993738 6499220 6669335 39.85 70.6 2
15:30:41 2024-01-23 862895 863204 208956 208375 363103 367520 419523 414944 236823 234093 306568 311191 355516 358703 5862097 6343802 8495357 8219641 1507411 1564138 315008 275482 313304 312188 368772 358744 342338 342843 225666 227773 839166 798640 1758726 1738566 443681 441725 632839 635318 806030 784025 796479 806893 820342 826837 775910 867667 2409561 2510826 1379747 1195167 709205 697076 851130 846551 853039 865505 869588 874391 990514 993970 6452411 6669335 39.85 70.6 2
15:30:42 2024-01-23 861669 863213 207651 208237 364134 368074 418008 409944 237024 234256 304703 311659 354698 358708 5871476 6313723 8542083 8234887 1508191 1563028 313610 276328 309648 311171 372013 356804 340465 344638 226639 227140 842340 801775 1795195 1734241 444634 440279 631041 640142 802640 779591 797834 804115 816444 827567 779486 865125 2409053 2542614 1406546 1189725 709205 699984 848717 836985 853039 871777 866366 867634 993363 991607 6471073 6679003 39.85 70.6 2
15:30:43 2024-01-23 874021 864727 207686 207945 360707 368664 419523 413933 236293 233570 306064 310587 355765 360019 5872470 6277201 8439917 8253644 1536509 1565071 310700 276891 312712 310122 369776 358857 341124 342145 225666 225806 835076 797189 1764289 1744141 443058 440379 634432 638325 800329 779628 799955 797762 811677 829496 778383 857462 2400296 2551685 1402305 1188022 713261 700047 839497 838768 857927 865067 858406 866783 1001136 994007 6443198 6683811 39.85 70.6 2
15:30:44 2024-01-23 872925 861637 207476 208193 359910 368074 414673 413669 235564 232851 306064 310623 354698 357946 5872470 6305391 8423637 8225479 1513892 1562643 311970 274883 310945 310228 366231 358455 342338 341519 225666 225945 832404 790376 1763398 1752786 443058 437583 629439 630943 796298 782950 796627 797908 815817 828737 774459 857082 2392730 2517440 1396102 1190297 709205 692959 839497 841178 857890 861446 857185 871796 995300 988224 6405298 6668663 39.85 70.6 2
15:30:45 2024-01-23 866884 861642 207297 204356 360961 369510 414890 409980 235529 233570 304417 311531 354450 356825 5873685 6312431 8450672 8206750 1488521 1557773 310259 275517 310286 310228 368183 358710 338189 342602 225348 225247 837091 790376 1765266 1742856 439819 438923 632153 633776 801465 780733 790883 795542 815950 828971 769228 858378 2392730 2526660 1395944 1197830 712244 695032 842482 839363 854854 863309 857660 869248 993363 982629 6480820 6669335 39.85 70.6 2
15:30:46 2024-01-23 860450 862248 207263 204787 360925 364663 414854 413015 235251 234801 305274 311683 353316 359361 5867391 6377969 8509946 8218180 1505357 1558204 312077 273765 309648 309940 366488 358893 339688 341771 225031 225910 828693 799781 1756289 1737331 441104 437906 627103 630424 800329 777045 792573 802520 818770 819183 770318 862519 2402002 2506515 1385978 1193967 703882 691871 844280 839363 851121 863919 861971 870110 986265 988381 6440101 6650205 39.85 70.6 2
15:30:47 2024-01-23 868315 865283 207589 205251 360781 368230 414709 411886 236048 234141 304202 312264 353387 357800 5872617 6321697 8532514 8225271 1518924 1558522 312587 273865 310286 309254 367520 355712 339688 342253 224291 225561 817365 799097 1757445 1738566 443058 435948 625689 632769 795676 773743 795385 796502 808026 820482 773548 852603 2386626 2526660 1402305 1181273 708196 695488 836489 832037 854854 863919 852099 862955 993363 988224 6438405 6678578 39.85 70.6 2
15:30:48 2024-01-23 872130 861599 206188 204899 358566 366345 412961 411097 235495 236663 306246 310046 352540 356788 5876823 6314050 8432608 8218473 1509567 1558204 311468 273729 309301 309219 364805 356793 339724 339639 224873 224898 827716 788122 1774799 1751541 442573 435968 627466 629974 793383 776654 792573 793300 815203 826398 767878 851998 2390247 2508162 1367287 1193967 709205 690840 837082 839363 852729 857102 857957 870689 991179 985496 6460793 6683787 39.85 70.6 2
15:30:49 2024-01-23 858378 862825 206322 204039 359802 366149 411694 412981 234630 232066 302745 311968 351449 355671 5862097 6354994 8510766 8199689 1483030 1557304 312112 272858 308393 308319 364769 356793 337643 340703 223468 225561 834855 792638 1812608 1734816 439225 437583 625689 629079 798028 774842 788562 795542 810994 820213 768423 858764 2388287 2504327 1361057 1196532 704888 690767 843044 836801 846676 857725 860782 867410 981237 981965 6461236 6655321 39.85 70.6 2
15:30:50 2024-01-23 862589 862248 206291 203140 359838 364663 414696 409563 234012 232135 303685 310552 352223 355379 5884100 6318547 8510766 8227866 1507411 1558204 310224 273729 309192 306852 367592 357548 337099 340188 223976 224516 826154 802071 1744529 1724969 438177 436656 625689 632321 797426 769805 788525 795556 808320 820928 773919 858764 2395021 2531896 1369364 1189442 703882 694959 839497 830143 845630 864562 858257 860758 982701 988381 6480228 6668663 39.85 70.6 2
15:30:51 2024-01-23 867230 862248 205654 204356 357353 365115 414489 410722 234571 232827 303668 308746 352245 357041 5880855 6312056 8461367 8252577 1533005 1558522 310224 272441 309229 307352 365353 355675 338699 338104 223976 224516 824883 802071 1744697 1738566 437847 434896 625318 634136 792005 770277 790286 792590 805829 825605 773357 848792 2388548 2531682 1373517 1183798 708196 692959 832047 830143 852826 856492 849081 862024 990441 987412 6442776 6688576 39.85 70.6 2
15:30:53 2024-01-23 872161 861032 205511 203753 356601 364954 412309 409262 234012 232827 303419 308640 352505 355419 5880855 6309229 8417246 8209081 1508488 1558204 308314 272667 306153 307316 362587 355173 338390 338128 223689 225639 826154 792234 1780603 1750972 440054 432579 627429 627148 790391 774292 787294 790456 811641 823046 764504 849016 2383457 2516468 1391703 1193233 706183 687909 835198 833842 847467 853622 852720 862524 986693 978539 6452411 6678889 39.85 70.6 2
15:30:54 2024-01-23 857932 861647 209785 202785 358174 364563 409819 410722 234012 233075 302249 310552 350363 354057 5880855 6333248 8510766 8199689 1482209 1557736 308103 272717 308087 307927 364663 355027 337396 340560 223282 223408 835529 789964 1764299 1738566 437553 436656 627429 627296 795676 774790 783873 792955 809519 811505 763421 853284 2390247 2499000 1365210 1192268 699879 688613 838270 832037 839487 852381 855928 861874 977745 978539 6442776 6679003 39.85 70.6 2
15:30:55 2024-01-23 860455 862257 205330 202299 357640 365115 413252 406002 233292 236497 300909 308358 351169 354594 5880855 6307629 8517961 8234912 1504433 1556795 308173 272300 306370 306174 366195 355424 337157 338686 222641 225639 835992 799477 1782863 1729319 438801 435593 622117 629015 793383 768135 788214 793300 800187 811468 768066 851439 2390247 2513871 1369364 1175316 699879 688884 833822 828966 843798 856642 852112 858309 979884 984854 6380215 6668797 39.85 70.6 2
15:30:56 2024-01-23 869696 861637 206357 202789 356529 366149 411868 405966 234012 232174 303947 307743 351169 351352 5861910 6279700 8461216 8215852 1508488 1557424 308208 271990 305257 306922 364258 351501 338591 337630 222543 223443 835992 788832 1770821 1747539 437811 432078 624802 625631 786556 773472 786213 788704 806048 818476 761187 844011 2377564 2499000 1383222 1184641 701877 683843 829063 832504 846266 847514 845953 860039 986265 978539 6423911 6668663 39.85 70.6 2
15:30:57 2024-01-23 864638 861037 206058 201488 356601 364948 409890 408985 232609 236627 302281 307927 353743 351244 5895688 6313040 8470799 8199689 1486387 1557097 308511 272441 305472 306174 363996 353526 336206 338140 222195 222754 824591 788905 1765056 1738566 436310 432831 623881 625482 793420 772099 784930 791053 807227 811396 760073 850751 2388548 2489780 1393824 1189818 696897 683843 835896 830143 839451 847514 853349 860796 974284 978539 6433573 6650205 39.85 70.6 2
15:30:58 2024-01-23 857969 860376 206571 201551 357385 364565 414208 405822 232471 233154 302972 307997 352006 354162 5887379 6336157 8505195 8229971 1497039 1555991 307347 270971 305508 304577 364805 353562 335732 337358 221537 223098 835397 798904 1784486 1724416 436000 432849 620849 627296 791136 767254 783910 792176 799603 811396 764541 846490 2381060 2513981 1373517 1170271 697889 687872 829651 824097 841338 854225 845953 853251 979848 979123 6365174 6688576 39.85 70.6 2
15:30:59 2024-01-23 869276 859631 205851 202114 355352 364417 410704 405930 233617 232011 302397 307211 350363 350750 5882104 6282691 8473358 8218066 1509567 1553781 306419 272995 304078 305926 362587 351393 334569 336578 222039 222530 823029 786073 1755294 1742856 437242 432435 620323 623601 784200 769805 783813 784841 802525 816132 757966 842124 2375028 2499000 1329601 1184641 699879 682601 825545 830143 843200 846934 844483 862876 981808 974906 6434823 6678042 39.85 70.6 2
15:31:00 2024-01-23 858458 857863 205266 201524 356529 364563 410704 406038 232540 231832 302152 308424 349281 350292 5861872 6314975 8467893 8209081 1486577 1553781 306509 271196 304327 304542 362044 353526 333807 335530 221466 223741 825844 787702 1754424 1733636 433617 431434 622117 623160 788896 767555 776967 786310 801318 810530 756707 848411 2383457 2489780 1395501 1188811 697485 682491 833785 827607 836782 848132 851756 856826 973351 972152 6439948 6668663 39.85 70.6 2
15:31:01 2024-01-23 858420 860890 206058 200541 354392 362948 411079 405966 231826 232174 302152 306529 349281 354271 5870245 6322392 8486011 8206298 1500135 1552868 306419 270369 304577 305701 363131 351429 333807 336106 220158 223741 819904 797189 1815798 1724416 435072 431434 618246 626406 787707 764537 783538 787514 795730 808814 765134 846228 2387738 2507530 1363133 1171823 696490 685516 829267 823258 838260 847478 845690 853801 974247 977847 6405046 6659284 39.85 70.6 2
15:31:02 2024-01-23 871893 861637 205489 201488 353860 364599 409855 405287 232540 231812 302726 306315 350363 351424 5889957 6258389 8445302 8234610 1523352 1557930 304538 270334 304577 305558 362587 350862 335732 334018 222230 223114 827716 794909 1751771 1738566 435072 428799 619967 626930 786319 767452 785452 781712 797913 811360 762958 843214 2378413 2523078 1392819 1181273 700484 683287 825735 822931 839487 850535 839183 852002 975588 974323 6433344 6650205 39.85 70.6 2
15:31:03 2024-01-23 866884 859169 209280 201133 352306 364003 410704 405966 231114 232174 302690 304436 349316 351388 5895801 6323667 8407894 8206412 1490702 1553781 304079 270334 305252 305989 363830 351465 333843 334053 221466 223284 838653 791097 1749456 1737945 431813 431211 620886 623368 787511 767799 777806 783524 797821 810530 757201 845249 2379274 2499000 1393336 1193967 694504 682117 829651 825302 834630 845738 847836 853288 969283 970095 6499144 6668663 39.85 70.6 2
15:31:05 2024-01-23 860332 859782 205340 200541 353825 360472 410704 406002 231469 231452 301261 306520 349783 353521 5861872 6384772 8486011 8206298 1500929 1553781 306775 270585 305256 305307 360690 351285 333807 337144 220670 223706 832024 796048 1747141 1729319 433223 429991 615116 620603 784261 760643 774067 786400 798060 808835 756481 840907 2374185 2501114 1383222 1181273 694504 681840 827888 820341 833412 844986 844113 848983 969320 964602 6452209 6650281 39.85 70.6 2
15:31:06 2024-01-23 862895 861032 204259 201207 353325 360183 410704 404680 232182 229981 301261 305853 349783 351424 5895404 6321110 8514296 8247585 1522262 1557773 308619 270333 306450 304949 363425 348923 335732 334521 219745 223741 818534 796618 1784790 1731778 435072 429845 615116 619972 780834 758993 781584 783724 796330 808243 757966 837228 2372591 2504664 1379747 1169318 694504 681840 821057 818561 838855 846809 837927 849261 974975 971502 6384556 6669449 39.85 70.6 2
15:31:07 2024-01-23 869687 857780 204590 200576 354547 360835 405984 405930 231826 229981 301901 307397 350029 350328 5890233 6328434 8446622 8206615 1500135 1554885 305661 270585 305067 305129 360835 351109 333843 333830 220563 222971 821466 788122 1754191 1742275 433167 428474 617370 618076 779729 762912 774104 777259 797785 811104 752056 838458 2369963 2499000 1406330 1188022 695907 680185 823392 820923 835887 843353 839965 850837 972142 965220 6461830 6668663 39.85 70.6 2
15:31:08 2024-01-23 858145 858525 204724 200502 353860 360183 405984 405606 231148 230768 301049 306813 349496 352761 5887003 6382842 8495869 8206526 1500135 1552868 306883 270539 304577 304200 360907 350297 333572 335754 219780 222765 831231 795229 1762020 1725491 431348 429991 612975 619833 784200 756776 774487 784080 795730 802527 755808 843439 2374282 2506441 1381102 1180433 693237 680841 826715 817944 832629 844986 842877 845856 967152 969398 6461830 6673279 39.85 70.6 2
15:31:09 2024-01-23 863405 859819 203764 200572 355441 359388 411124 403788 232079 229161 301371 305713 349358 352575 5899612 6347380 8485451 8225508 1518169 1553781 305459 269968 302727 304664 360907 350297 333843 333830 219934 222957 818534 794909 1762053 1731505 432609 426324 614279 619972 776278 756812 774690 778433 791060 810530 756707 832296 2371650 2517440 1383222 1173643 695907 681322 818694 816207 838260 845738 834878 846532 976359 964602 6442992 6683446 39.85 70.6 2
15:31:10 2024-01-23 871473 859765 204117 200402 353929 360425 409074 405750 231079 229981 300472 303942 350306 352761 5887116 6330482 8401903 8197372 1498981 1549376 305160 270946 302196 304700 360352 350297 333807 333830 219745 221830 824591 788122 1759595 1733636 428731 428777 617370 617781 781942 762912 772285 777845 795730 802491 751370 839690 2374278 2489780 1382507 1187176 692032 678260 824562 820923 829642 838392 839220 849337 967520 968456 6517857 6678578 39.85 70.6 2
15:31:11 2024-01-23 861396 859778 204724 199561 354547 360184 410704 403435 230405 230732 297374 304464 349778 351424 5886032 6358935 8467893 8216129 1498789 1553781 306020 269173 304935 303275 359784 349768 332832 333830 219402 222141 816193 792638 1767117 1724416 429678 427566 611589 619830 781388 755330 772285 781859 793231 800054 755944 839690 2374185 2501193 1408495 1175316 689571 682454 825698 814442 828980 845629 842152 843820 962828 966513 6480668 6683811 39.85 70.6 2
15:31:12 2024-01-23 869074 859782 203232 199448 351983 358593 408930 401067 230405 229337 300157 302115 349046 351388 5895404 6340454 8448630 8227566 1528432 1553781 305124 268851 302692 302779 360871 348152 333807 333089 219402 221830 819904 794909 1735206 1729319 430665 423529 612975 619833 774980 756402 774487 772334 788892 807103 755920 833736 2373258 2513239 1358685 1174334 694008 677561 818789 818654 833812 838464 834210 846800 970442 966622 6440602 6678042 39.85 70.6 2
15:31:13 2024-01-23 865353 856536 204729 199071 352019 360219 405948 402833 229664 230535 300520 302570 349537 349200 5891201 6307741 8400975 8206750 1487472 1549376 302986 269968 300856 303027 360581 349276 331861 333595 219367 221138 827716 787560 1756523 1731778 428865 427566 615621 617199 779729 760712 772333 778197 793379 801391 750414 839541 2374156 2476149 1378982 1181273 687612 674495 825698 819722 826706 835962 841552 849299 957429 955624 6442776 6650205 39.85 70.6 2
15:31:14 2024-01-23 857800 859819 203906 198630 354047 358557 409219 402634 230370 230374 297698 304011 348765 349236 5895801 6322622 8495869 8216129 1498798 1551761 305088 269968 300856 302779 360907 347908 330858 333830 218379 221830 821466 794037 1798320 1726438 431624 428740 611097 619833 779396 756365 775554 781496 788892 802561 751370 834111 2369874 2497228 1369364 1162675 690746 678741 816377 813434 832629 838537 832397 839086 967152 966659 6367954 6669449 39.85 70.6 2
15:31:16 2024-01-23 866548 857317 202764 199283 352055 358593 404626 401067 230725 228591 299419 303027 347960 348779 5878710 6332966 8457975 8206750 1505221 1549339 304196 269138 300666 303026 360039 349021 332545 332711 218579 221032 815216 785450 1756281 1741385 430518 423782 613843 614507 773845 760126 776279 774860 791096 801818 747261 830216 2355640 2480560 1374741 1175316 690554 671764 814145 818561 832629 835467 832207 846495 966508 955552 6424387 6669335 39.85 70.6 2
15:31:17 2024-01-23 857969 857312 202941 198906 354547 359122 404626 401067 229698 229267 296883 304436 347710 349273 5878710 6342793 8486544 8190943 1478948 1551136 303767 269030 301773 302884 359845 349663 331144 333722 217292 221830 831630 786638 1781823 1732347 428355 427566 610270 615130 780505 755866 768303 777295 791096 795620 747371 834776 2364912 2469588 1358980 1175316 684636 672238 818694 813753 825535 837831 833618 839086 956587 955588 6442992 6668663 39.85 70.6 2
15:31:18 2024-01-23 857932 860158 202985 198000 352055 357982 405876 398645 229698 229302 297345 303061 346913 348673 5895575 6337754 8516323 8225479 1498187 1549302 304660 268346 303703 299188 358557 347140 330518 333125 217818 220484 813654 796527 1768149 1715196 427038 423890 611243 616325 776864 750298 768849 774860 787775 793477 753240 829862 2364912 2489780 1374741 1164331 685125 676712 816426 810552 825535 837802 832434 839658 959908 963857 6423911 6659007 39.85 70.6 2
15:31:19 2024-01-23 870300 861037 202725 198043 351452 358557 405912 401606 229698 228725 297987 301206 347995 348954 5911578 6276160 8437141 8225271 1505258 1549339 303307 269451 299599 301436 359748 347724 330786 331847 217327 220520 826470 783206 1767062 1741037 428767 423588 610738 611757 770561 756241 769980 773297 790010 800054 742778 827930 2354500 2484488 1370501 1177917 689571 672427 814724 813753 827879 834252 832207 843069 962293 956190 6459985 6669297 39.85 70.6 2
15:31:20 2024-01-23 855942 857849 202950 198000 351452 355299 405551 405607 231549 228985 297270 304776 346492 351797 5900901 6387348 8477218 8197372 1492430 1548931 305288 267450 302133 302319 356512 349204 330589 332585 217362 220484 824883 792072 1752372 1724416 428559 423746 607301 610856 774980 750987 764311 777064 788892 793477 749385 834668 2364912 2497228 1372621 1174479 686103 676233 818694 808757 823382 838356 834992 837159 956587 960256 6466449 6669506 39.85 70.6 2
15:31:21 2024-01-23 867657 862830 202446 199045 349639 358020 405660 403022 230199 228185 299201 303494 345871 349200 5898647 6326711 8451326 8216129 1517557 1552868 304160 267450 299872 300416 358089 348710 330750 329809 218005 220035 826470 792638 1737052 1728446 428255 422113 609372 615814 769979 753191 769980 768141 783112 801427 747261 826678 2360671 2489780 1399833 1169318 688316 673381 811837 811703 827879 834252 829211 841492 961575 959236 6432333 6650017 39.85 70.6 2
15:31:22 2024-01-23 863133 857937 202058 197283 351947 358522 403382 402634 231549 229232 296573 301206 347960 349236 5886838 6321448 8492062 8182793 1473742 1548931 303946 267486 299533 301365 356512 348216 329559 333288 217878 220449 816947 788122 1802831 1729319 427038 423854 608163 611455 774980 754259 765162 774860 788892 791065 745033 830090 2361553 2477043 1370501 1173298 683173 673381 815883 811085 822650 836393 834584 837010 955049 955972 6460793 6664678 39.85 70.6 2
15:31:23 2024-01-23 862789 857239 201247 197940 350602 357007 406165 401606 229664 227072 297063 302536 345315 350638 5895404 6359511 8513988 8216129 1509567 1548931 303271 266630 301170 298979 356512 346363 329858 330737 216432 220070 821708 792638 1742553 1724416 427038 419932 605582 613196 767790 747131 765470 770368 779728 800296 750367 823420 2355640 2508935 1362019 1169668 688066 675296 810643 809355 826864 834071 828163 835931 963011 957543 6433065 6669489 39.85 70.6 2
15:31:24 2024-01-23 867147 857275 202101 197940 348738 356083 403382 401031 233299 227813 297056 302643 346372 348742 5904776 6332966 8395918 8187993 1496043 1546731 301361 267450 299497 299505 355370 348216 329253 329773 217292 219350 819904 787138 1750210 1729319 424619 422446 608476 612214 772748 753044 762333 769382 787507 795450 742232 830216 2359762 2465124 1372621 1176013 681229 669026 815883 810552 819908 829487 832800 837196 948240 953431 6433573 6659284 39.85 70.6 2
15:31:25 2024-01-23 856468 858530 201458 197287 350885 355263 403382 397025 228926 228556 295389 302736 345280 348742 5895404 6330092 8542083 8225508 1496690 1549265 302314 267040 299461 299399 358377 346314 328259 331812 217878 219916 820320 790376 1747771 1724416 429170 424443 606667 614069 770124 746284 768701 772481 784159 793297 747371 823383 2353966 2491921 1383222 1165160 685125 673381 807209 807056 827292 836057 823114 832263 962605 957543 6401003 6669297 39.85 70.6 2
15:31:26 2024-01-23 867189 857038 200975 197970 348448 355833 401013 401322 229437 227107 296443 303068 345835 348212 5899612 6332966 8413007 8197372 1500135 1547831 301396 266630 300247 300451 354304 346106 329751 329488 218958 219318 823295 785450 1766300 1739182 427646 422043 608126 609647 768236 749815 764082 765837 788627 798039 740641 824257 2355640 2480560 1389004 1181273 685125 670998 811565 810552 821011 828795 829839 837319 956587 951114 6507500 6669335 39.85 70.6 2
15:31:28 2024-01-23 857738 857275 201608 197283 349546 355999 403382 399836 233229 227778 295740 303068 344761 348673 5895801 6391642 8486544 8187993 1479866 1548411 302736 265936 300278 301220 356682 346486 327657 329631 218340 218869 815216 792638 1744004 1720073 424397 423842 604082 608856 770561 742553 760707 771387 781381 791205 745070 827304 2358992 2484488 1366260 1169318 681229 671970 813568 802483 818105 834288 830430 831516 948276 954767 6457024 6659284 39.85 70.6 2
15:31:29 2024-01-23 865783 857317 201006 197278 346642 355999 403417 398944 233299 227460 297099 301302 344761 350799 5892192 6312318 8433934 8218066 1499261 1548448 302534 266007 297356 299505 354304 342523 328259 329510 217878 218821 821708 780526 1770379 1733636 427646 418647 605545 608226 765760 750261 764887 765641 783148 793441 738041 821040 2346368 2477043 1362019 1175316 685125 667607 808354 806966 821011 827557 824708 834039 953843 948427 6441437 6650205 39.85 70.6 2
15:31:30 2024-01-23 855198 854787 200966 197013 347688 354994 400978 401322 229450 227072 295253 302643 343762 349769 5891046 6394208 8474838 8224343 1495853 1548411 300656 265741 300479 297451 356476 346596 328213 329559 216652 218363 820121 791665 1789946 1715196 424619 421223 603224 610819 768272 747256 764515 768697 777446 791205 740154 823145 2349707 2477043 1381102 1153827 680259 669573 806044 802483 821048 829487 822276 830332 953131 954020 6348263 6659284 39.85 70.6 2
15:31:31 2024-01-23 863405 856023 200310 197009 347408 355999 401588 399343 233264 226335 295178 301899 343550 345541 5905121 6329624 8400474 8197372 1498344 1548166 299571 265369 297248 300370 354921 345801 328525 327750 217878 218328 823295 785317 1740275 1733636 424619 419660 604942 606664 765194 746431 760047 764555 783148 792216 739917 822834 2351379 2477043 1382507 1180999 683173 667607 809500 806395 818105 827557 825605 834113 952420 948427 6499211 6668663 39.85 70.6 2
15:31:32 2024-01-23 853622 855769 201178 196978 347470 354703 403831 401606 229611 227161 295623 302041 343035 347782 5887116 6398792 8470799 8197372 1493718 1546731 300411 264186 300247 297244 353241 345825 325756 328742 216652 218141 820121 794512 1770156 1710827 423416 419897 604157 608598 768853 742957 760782 765910 776896 787592 740714 821077 2346368 2477043 1374741 1155842 678326 668589 806601 802483 818685 828175 822862 830332 951073 956117 6369351 6678578 39.85 70.6 2
15:31:33 2024-01-23 867737 857937 200197 196602 347510 355926 402120 396952 233158 226369 294552 301957 343515 345016 5895613 6315272 8449242 8200423 1499063 1544535 299571 264997 297176 298598 354670 342523 327534 327485 216652 217685 821907 782087 1771430 1733636 424619 419660 604082 605339 763554 746652 758926 762353 781417 789917 737517 821040 2346368 2473496 1384673 1175316 681229 665647 806617 804765 816331 825223 820743 833703 951478 950016 6498911 6650154 39.85 70.6 2
15:31:34 2024-01-23 857287 854819 200380 196049 347429 355350 402142 400473 228969 226404 295189 301230 343486 349769 5899612 6359800 8461367 8230656 1491512 1546731 299150 264221 297212 297946 354872 345544 327129 328246 216652 217371 818534 790610 1748484 1713260 423416 418683 601629 610154 765760 740380 761789 765641 774324 784500 740139 819834 2343753 2471068 1374741 1153376 677678 668896 807153 802338 818611 829900 818547 828101 954141 950968 6367640 6659284 39.85 70.6 2
15:31:35 2024-01-23 867152 854751 199787 196525 345600 355496 400454 397061 232832 226535 295539 300809 343211 345540 5895801 6332966 8417246 8194667 1494747 1544535 300936 264701 297500 296794 353884 342487 325756 325813 216652 216974 823295 783206 1738146 1729319 422816 418476 603833 603518 763554 746123 755677 761003 781383 788974 738133 821072 2352821 2470388 1373845 1178670 679618 663866 808339 804765 814136 820509 822567 832464 949301 944269 6498368 6650281 39.85 70.6 2
15:31:36 2024-01-23 857969 855759 200031 195472 346638 353956 401859 399307 228649 226369 293939 300599 342696 348779 5899612 6354676 8449242 8206750 1491550 1544535 298594 264150 297284 297946 352218 345057 326667 329902 216652 217498 820121 792638 1746956 1710827 421845 420850 601203 608856 767827 743316 762333 766052 774939 786551 738027 818445 2345844 2478368 1372621 1153376 676711 667471 804899 800136 816368 827557 821105 829248 948240 951114 6348300 6668663 39.85 70.6 2
15:31:37 2024-01-23 866928 856638 199713 195476 346607 355999 401588 395692 229450 226019 293939 300774 343211 342519 5899612 6291957 8439917 8206750 1498789 1547831 297447 265369 296699 295897 354304 342451 327360 327256 216499 216974 818534 782692 1764171 1739768 424471 419624 604905 605192 761210 749307 759934 762710 779724 791205 733127 814724 2345122 2462121 1386839 1169946 681229 663220 802617 802338 818105 820437 818733 829867 950363 937561 6405576 6659155 39.85 70.6 2
15:31:38 2024-01-23 857162 856028 199670 195480 347408 354380 401021 396952 228969 226019 292973 301548 343211 345016 5878710 6324248 8467893 8182944 1471779 1543439 300511 264186 294948 299523 354812 342199 327323 327679 215631 217359 802717 782646 1755065 1725491 421997 420850 602090 603518 769744 745872 755463 764555 779724 780941 734502 820269 2343035 2451161 1360278 1165160 673821 663191 804899 800210 813286 820545 821105 827934 941931 944460 6438172 6650281 39.85 70.6 2
15:31:40 2024-01-23 857323 856633 198699 195480 348898 351857 401588 396952 229611 224746 293420 300845 341634 346627 5899612 6349511 8466720 8219382 1522692 1547346 299373 264009 297392 297838 355135 342235 327591 325743 216652 216081 815216 788905 1771494 1727424 422779 418476 602127 606495 762366 744538 760272 756758 771788 786442 733720 814068 2337095 2460374 1357779 1162675 677362 661811 799173 802483 816368 818021 815062 830370 950363 944973 6412421 6659155 39.85 70.6 2
15:31:41 2024-01-23 857973 854742 199058 195137 346642 354994 400454 396988 228969 225635 298104 300845 342421 344457 5895404 6323974 8488187 8159226 1469735 1540119 299555 263930 294748 297838 354525 341645 326667 327715 215097 216788 813178 782646 1751452 1722519 421546 419660 599806 602941 765760 742920 753427 762930 777446 781563 733757 816268 2342086 2466087 1357779 1164331 675746 662686 802617 796669 810065 820581 821105 824224 942723 942901 6452411 6659284 39.85 70.6 2
15:31:42 2024-01-23 860446 857271 199023 195472 343519 351821 401588 395728 228330 224746 293904 299443 341634 347155 5911578 6329624 8427923 8206109 1508747 1545633 296754 264150 295507 296857 352218 341861 324830 325743 216043 215802 826154 783206 1759908 1729319 422217 418180 604862 605632 759696 742028 758474 756758 772952 784464 731536 812909 2335434 2458630 1334059 1163503 677362 660405 798902 802483 815139 819046 811560 829741 946864 937489 6398640 6645416 39.85 70.6 2
15:31:43 2024-01-23 853627 855506 198876 199147 345045 351785 399889 396700 228368 225938 295517 300668 341564 345151 5895726 6387348 8492062 8178614 1468634 1540119 299536 262537 294470 297946 351893 341380 324830 325743 215410 216974 822206 783206 1764277 1720073 420579 418476 597076 599968 763013 740405 751175 764283 775213 779807 733164 816231 2343035 2464339 1357779 1162675 674783 664088 802617 795506 810640 820473 819936 820647 940526 937561 6433573 6650561 39.85 70.6 2
15:31:44 2024-01-23 862789 857669 199466 195412 346447 351749 402726 396736 228119 225845 293939 299709 341634 347155 5902105 6304398 8411941 8206412 1496714 1540156 297978 264150 294784 299962 352218 341380 324830 328273 215435 216116 816947 782087 1734377 1729319 421947 414876 601203 602904 756913 742957 757844 756794 772916 784427 729113 811714 2335434 2455145 1355659 1165160 676881 660405 798041 801346 813949 818467 813947 829151 947394 939311 6427161 6650055 39.85 70.6 2
15:31:45 2024-01-23 854894 856683 198910 196594 344456 351182 401021 396664 227979 225741 292902 298884 340576 346065 5899612 6374463 8455283 8190297 1490702 1539048 297655 262869 295507 296166 354384 342343 324794 325707 215435 215896 815360 790530 1737214 1710827 419578 419068 598107 605302 761356 738059 755836 760582 769429 782115 733757 811714 2337095 2469588 1381102 1150063 675746 663690 797351 793263 816379 824202 811243 823126 950011 944643 6427161 6649905 39.85 70.6 2
15:31:46 2024-01-23 865079 855980 198980 199391 345958 354420 399853 395656 227766 225984 298113 297944 341634 342447 5907762 6314677 8411941 8177349 1467636 1539659 300936 262501 293815 297419 351893 341308 324564 327151 215097 216753 818929 785020 1754170 1720073 419578 417223 596378 599636 760206 738507 751435 761201 774045 781011 733720 816194 2340421 2471340 1380342 1163839 674034 666050 802580 793153 807181 825596 818510 820199 939531 942865 6412425 6650552 39.85 70.6 2
15:31:47 2024-01-23 867820 855992 197845 199036 343453 351785 398949 393293 228260 224868 298113 298710 340576 343977 5890233 6287158 8435950 8194667 1495815 1544498 297978 262466 294677 298604 350759 341399 324830 324816 215435 214927 816947 782646 1735743 1729047 419578 414696 598956 599636 755832 738230 750864 755348 774009 784183 732304 815624 2341111 2457605 1383967 1175173 674783 659251 802580 798966 807163 817889 821101 825397 939531 938574 6471073 6645378 39.85 70.6 2
15:31:48 2024-01-23 855433 855511 198988 196043 344492 351141 400454 393329 227906 225443 297746 298954 340576 342483 5899612 6330181 8517344 8209081 1496690 1544535 297798 262466 294713 296166 353630 340313 324794 325778 214723 215930 807425 786575 1739758 1713260 420877 417885 597076 604473 760541 737218 755575 761813 768158 782006 735062 811060 2337779 2486213 1376010 1155512 677678 664161 795653 796084 812946 820748 812937 822980 943897 941972 6414479 6650168 39.85 70.6 2
15:31:49 2024-01-23 862281 855506 199023 195905 343489 351893 399853 394508 227906 225950 297535 297699 341669 342447 5898647 6314975 8421266 8192597 1480211 1540082 295823 262466 293850 297108 351857 341861 323616 324762 215435 215353 816947 782219 1778691 1724969 418658 417078 599585 601900 760851 742176 746661 756421 770627 779577 728526 815577 2337095 2441948 1364140 1164942 669993 656531 800306 794870 804808 818467 815025 823388 935471 941306 6424154 6659554 39.85 70.6 2
15:31:50 2024-01-23 860187 854751 197428 199036 343458 350652 401021 395378 228065 223516 298104 298695 340541 344493 5895801 6349234 8417246 8206298 1513892 1544535 296291 264688 295363 295427 351677 340170 324721 326423 215069 214755 826154 784944 1754760 1724969 419542 414768 599880 606869 758027 738507 755836 752453 770011 783039 728821 806958 2327823 2452901 1380342 1162675 674783 655995 793397 796363 808917 811496 811779 823388 942302 933836 6466449 6659284 39.85 70.6 2
15:31:52 2024-01-23 852410 855239 197806 195909 345461 350688 401021 393293 226814 224937 293694 298084 339592 346310 5891324 6312637 8477218 8200157 1491512 1542947 297099 261960 296241 295986 351713 341231 324336 326690 213899 214927 820342 788337 1755349 1718852 419651 414804 596488 603052 756504 734829 754761 756721 770011 781563 731536 805701 2331135 2480560 1353538 1153376 673821 661811 791981 793263 809491 818467 811779 821007 944602 939311 6419321 6659404 39.85 70.6 2
15:31:53 2024-01-23 862174 854895 199123 195498 344982 351749 396898 393882 226884 224520 292803 298919 340338 341821 5878672 6314975 8487586 8194667 1469659 1539659 297798 261629 293331 295807 350795 339727 323844 324816 214085 216405 822462 783206 1770526 1718852 418658 414732 594691 597146 756540 735350 748659 756794 771726 775486 730982 814068 2337095 2469588 1376010 1159966 670470 662280 800035 790382 804890 819174 815062 816198 935508 941972 6395614 6640527 39.85 70.6 2
15:31:54 2024-01-23 866311 854900 197428 199001 343042 350688 396511 394195 227553 225521 297572 297563 339557 341857 5910564 6348602 8401162 8185930 1487642 1540119 297840 264528 293605 296166 351857 340792 322898 324816 214759 214227 824591 780450 1735693 1720073 417766 418208 597886 599636 759130 737962 745603 755748 770556 774214 726646 811714 2333017 2440216 1366260 1160985 668089 656531 797440 793263 804890 818467 813905 819168 935471 937911 6431171 6631111 39.85 70.6 2
15:31:55 2024-01-23 864123 855996 197772 195498 343042 351821 399216 394718 227115 225787 293694 297458 343136 343674 5903121 6296431 8438624 8187993 1495853 1539659 295823 261629 292028 295391 349738 338191 324120 324816 214251 214709 813773 777633 1772372 1731778 418949 412840 596378 595988 752225 737013 749228 752902 772196 782115 728821 809295 2334454 2458129 1367348 1170233 671903 658673 796784 795519 802571 811387 813905 820338 930044 928547 6412421 6631111 39.85 70.6 2
15:31:56 2024-01-23 857199 860376 197432 195493 344905 348924 396790 393186 227098 225152 294450 297915 339285 344420 5891591 6330727 8420594 8200423 1508747 1540082 295874 261629 293529 294327 351893 338976 323616 324816 214049 213565 827716 781570 1758193 1724416 419552 413457 598107 601341 753292 737962 753799 751695 767181 781011 724516 803949 2327823 2451161 1373845 1164331 672861 654301 792834 793263 804319 811459 811487 821007 936834 928511 6493298 6650394 39.85 70.6 2
15:31:57 2024-01-23 856054 856683 197703 195286 344982 349313 396862 390912 226849 225787 292754 298014 339522 342411 5890233 6312131 8501414 8187993 1491587 1544535 297234 260830 292920 294398 351821 340024 322372 326422 213044 214709 813893 785450 1746973 1713260 418321 414732 593011 599378 754360 732122 753413 756421 763789 775450 730893 804716 2327549 2471340 1371679 1153376 673551 660405 790552 792102 807127 815084 811668 821916 940865 934777 6421591 6649905 39.85 70.6 2
15:31:58 2024-01-23 851593 854937 197737 195493 343042 349594 396970 392154 226113 225787 292145 298059 341066 342375 5887116 6330482 8495357 8194553 1493718 1543439 297234 260830 292438 294363 351857 339542 322372 324334 213193 214858 818730 786575 1761739 1715697 418321 414440 592974 599378 753826 731568 753687 755860 763250 775414 728821 804143 2327549 2471340 1369513 1155550 674034 661491 792019 790272 807144 813968 807933 820820 940791 932830 6421439 6649905 39.85 70.6 2
15:31:59 2024-01-23 851593 855506 197574 194946 343042 349067 396970 392083 225763 223585 292145 296110 344965 342375 5878672 6331414 8495357 8183067 1491587 1540082 297689 260830 292884 294256 351290 339542 322862 324586 212745 214709 823845 786012 1732717 1715196 418956 412224 591228 599210 751124 729464 753525 753562 763789 779909 730671 802128 2335466 2472632 1366263 1157201 672106 658245 793323 793263 807127 809033 806969 820746 939384 932170 6465862 6649905 39.85 70.6 2
15:32:00 2024-01-23 854026 854900 197115 194946 343042 349067 399252 392083 225763 224399 292145 296798 341066 342375 5895575 6339533 8507244 8200423 1501719 1544535 296754 260467 292880 294398 349774 339542 323880 324550 213378 214525 812186 788122 1737041 1715196 417766 410670 589198 599636 751542 732895 751665 751421 765176 779800 728710 806978 2328813 2448886 1371679 1156665 669993 652865 790892 794954 804771 811423 810509 819652 935508 932830 6461641 6650394 39.85 70.6 2
15:32:01 2024-01-23 854026 855506 197741 194410 343042 347528 396862 390329 226849 223482 292145 297248 341066 342411 5895404 6349293 8413157 8200423 1516943 1543402 296197 265581 293815 293068 349738 338227 322635 324550 214085 213348 812092 785450 1725557 1725491 418658 414047 596378 601341 751393 734650 750976 749325 765719 775414 724003 802426 2326088 2449386 1371679 1164331 670186 654941 792235 790979 801433 810173 811668 819801 930008 932170 6421744 6640527 39.85 70.6 2
15:32:02 2024-01-23 857937 855506 196201 195220 343042 347177 396934 391533 226182 222827 297265 295286 340587 342519 5891201 6299910 8411249 8177204 1490702 1540082 295787 260865 296602 293914 350266 339322 322611 324045 213429 215712 810599 777658 1753026 1729883 418956 413461 593952 596098 747833 735876 750590 748919 768304 775414 720316 802202 2331074 2451161 1365182 1165990 669993 653609 792235 792139 798032 809377 811668 818561 929006 930195 6412421 6640527 39.85 70.6 2
15:32:03 2024-01-23 859839 855506 196512 195493 341416 348541 396970 390912 226113 223516 293119 294510 339285 342447 5895801 6286472 8377017 8159377 1494051 1545718 296816 261680 292895 294912 349031 339192 322719 323625 213236 215864 810599 775990 1763271 1728092 417766 412875 593120 595218 748914 734829 748455 748461 766097 775450 721883 802239 2327549 2449423 1365182 1167653 670186 652650 792272 790979 797995 809377 811668 816198 928348 930195 6403229 6640527 39.85 70.6 2
15:32:04 2024-01-23 857738 854900 196547 195352 340900 348577 396898 390912 225955 222827 292145 295754 339049 342411 5899612 6282001 8406356 8187750 1490664 1544045 296679 261716 294239 294085 346518 339542 322862 322297 213094 215373 812186 780413 1732193 1724416 417432 409770 590901 592660 747797 731604 746096 747201 767761 775378 722430 805738 2327549 2443681 1350022 1165990 666367 653086 793397 791577 798032 807859 811668 813808 930324 932830 6442776 6640527 39.85 70.6 2
15:32:06 2024-01-23 860323 854294 196504 194951 340900 349594 396862 389782 225449 223137 292145 295754 339049 342375 5895801 6274803 8418405 8182755 1495853 1543439 295623 261716 292468 294327 349175 339302 322372 323314 212944 213565 810599 773773 1752176 1728092 417766 409770 592974 592332 748382 733789 747300 749436 764942 775414 719734 803570 2327549 2449423 1356519 1168485 668750 654477 793397 792139 797431 809377 811779 816198 927653 930195 6417137 6640527 39.85 70.6 2
15:32:07 2024-01-23 858453 855506 200277 194405 340900 349349 396862 391128 225449 223137 291733 295998 340887 342440 5887003 6276421 8437362 8182830 1490702 1540082 296470 265617 296712 293907 347040 339062 322862 322584 212710 213348 810599 777633 1757745 1724416 416580 411126 591682 592623 747321 729428 744137 744349 765519 775378 722394 802239 2326169 2443681 1352188 1165990 668273 653086 792834 789859 795666 808805 811779 815581 926303 929501 6423911 6621648 39.85 70.6 2
15:32:08 2024-01-23 857969 855506 200139 195083 340345 350339 396574 392053 225869 224994 291793 296098 340994 342270 5886965 6293271 8417246 8180905 1490702 1538547 295953 264689 296675 294156 346518 338582 322408 320932 212710 212870 810599 778188 1735810 1724416 416580 410544 592701 592168 746040 729428 744114 744225 764942 774796 721883 802276 2327823 2443681 1377328 1165990 667319 653086 792272 788704 795666 808805 811504 813808 926303 927496 6417137 6641029 39.85 70.6 2
15:32:09 2024-01-23 862174 855359 196303 195189 340472 348153 396367 393054 225275 224519 292200 293472 340108 341304 5902860 6256473 8417246 8159377 1491587 1539048 295709 264689 296602 293431 345996 338582 322408 321644 212376 216699 810599 778743 1730686 1724262 415399 410544 590357 590878 747321 729464 742209 742608 764942 773089 720280 802239 2324516 2441948 1345691 1165160 666367 652161 791674 788704 793381 807094 809160 811427 924956 928863 6423127 6640848 39.85 70.6 2
15:32:10 2024-01-23 860056 855474 197715 194059 340349 348296 395638 391114 225520 224096 290764 295754 340587 340612 5887116 6276715 8417246 8150478 1491587 1537472 294394 261347 295933 293580 345476 338582 319619 320860 212525 214201 818730 780157 1749399 1721064 413928 410254 585811 590878 747321 728361 739559 745084 763825 773025 719601 802276 2326169 2432734 1350022 1159335 664193 651238 792834 786400 800144 810339 808121 810340 926156 930085 6417023 6626862 39.85 70.6 2
15:32:11 2024-01-23 864351 855364 200277 194024 340936 346933 392065 392703 225869 223732 291284 294394 340108 340237 5890233 6323962 8379838 8159857 1487642 1540119 294394 264653 292054 291436 347355 337681 320589 321906 212525 214201 813068 777809 1727462 1720073 413049 409806 592555 592660 751008 729724 740019 747201 761599 766472 719601 805696 2326169 2440216 1331636 1158856 665616 653866 790892 784007 797871 813968 807044 811570 931645 932830 6339123 6640527 39.85 70.6 2
15:32:12 2024-01-23 864361 855092 200166 194366 340385 348261 393864 390067 224025 223171 291079 293950 340587 339246 5891201 6312318 8461367 8150478 1468470 1538990 297032 260613 292164 292573 345476 338582 321671 321906 211415 213530 819131 782646 1736854 1715196 414222 408550 588171 590842 747268 726678 740107 750968 757278 770845 725726 804317 2331786 2457605 1363016 1149437 664193 656338 792019 784043 800297 806688 802454 811569 934074 930195 6402893 6626378 39.85 70.6 2
15:32:13 2024-01-23 861396 853085 196504 193722 341452 347492 392963 391936 224753 226878 288649 295355 339154 341205 5890233 6351819 8449242 8150478 1468634 1538565 297032 260210 292054 291436 345476 338582 319392 320932 212008 214201 820342 783206 1745816 1710827 413049 410544 587246 590424 751008 725977 741364 750924 760661 766328 723856 805583 2330126 2449423 1367348 1145707 661164 654330 788645 782932 800297 810521 802236 809336 932752 930195 6405316 6626862 39.85 70.6 2
15:32:14 2024-01-23 862895 853085 200206 193482 340936 347492 392065 391382 224094 227002 288649 295320 339834 340612 5886032 6361011 8457975 8141099 1464454 1537472 296197 259845 292054 290621 345476 337589 319676 320896 211345 214201 794904 784561 1753595 1714944 413378 410544 587210 592095 747394 726531 740345 750924 761388 766436 722430 802202 2330126 2452901 1365182 1147340 662646 654941 788315 782932 799730 809399 800135 806926 930081 928844 6395897 6635791 39.85 70.6 2
15:32:15 2024-01-23 862281 852481 200161 193172 339867 346969 392029 391382 224094 227161 288649 294464 338809 340092 5881559 6342793 8439917 8140823 1462296 1535016 295566 259845 291642 290621 347756 338014 321216 320682 211274 214015 820342 786575 1749138 1706424 412208 410544 586379 592988 747099 724351 740270 746486 759126 766400 724003 802151 2324516 2443681 1367348 1141649 660694 651238 786966 781822 801433 809122 797788 806963 932789 929537 6395897 6612165 39.85 70.6 2
15:32:16 2024-01-23 860446 853085 200210 192484 341412 345890 391754 391382 224059 223732 288743 297185 338571 339246 5887102 6366641 8442611 8159287 1488803 1543240 293930 260103 293712 290383 346411 338915 318794 320789 211204 214165 818730 787702 1742288 1704000 413175 411635 588496 594412 747797 727709 743522 745883 754735 766364 719601 799190 2318550 2452901 1369513 1145707 664469 653086 783065 780678 799730 808826 800172 810526 928657 926151 6386181 6612203 39.85 70.6 2
15:32:17 2024-01-23 851199 853085 200139 193137 339871 345370 394454 389746 223990 227038 288721 294189 338845 341821 5889957 6312328 8489664 8196904 1491550 1539585 296931 260067 292650 290762 346553 336253 320646 320090 211056 214804 822206 786575 1723922 1713979 413964 408231 586831 590587 742531 725649 741108 745194 760751 773025 720316 797723 2316903 2434461 1360851 1150063 662578 649819 784177 784106 799730 802406 797788 810526 929006 921079 6475875 6631148 39.85 70.6 2
15:32:19 2024-01-23 853622 852823 200206 192837 340936 345370 392136 388011 224094 227038 288613 296206 338061 339281 5878395 6337505 8449393 8178338 1503897 1539385 293966 260103 292675 290727 346518 337552 318936 318816 212008 213600 810599 783206 1724574 1715196 413635 409386 589841 593882 743058 727709 742334 740728 754771 770845 717525 794474 2312564 2434461 1360851 1155019 664469 646464 781956 784043 795666 804147 802454 811682 924919 923035 6405046 6621769 39.85 70.6 2
15:32:20 2024-01-23 852410 855239 200130 192502 340589 346638 393239 390278 224025 223261 290801 292622 338251 343488 5904842 6284182 8401162 8177072 1488573 1539659 293106 260210 288842 291613 345996 335943 319641 319890 210979 213600 805838 773773 1743418 1724416 414810 409386 588913 590531 740847 728742 739982 741777 759199 770845 715385 796206 2318550 2440216 1354354 1164331 663996 648827 787525 784043 791103 802333 802454 806889 920965 923688 6414479 6612390 39.85 70.6 2
15:32:21 2024-01-23 857734 853085 199822 193111 338811 349347 393438 387493 224476 223225 288541 295825 338120 339464 5886256 6323362 8376979 8152766 1490702 1538565 292979 259773 291157 289809 343405 337552 320761 320784 211345 213415 810599 777049 1737347 1716602 410499 409964 589749 590443 744909 728226 737186 742938 759162 764100 714805 801210 2315856 2425241 1342366 1153376 659481 647415 784177 778360 792226 808234 804744 805134 923611 927460 6311943 6631543 39.85 70.6 2
15:32:22 2024-01-23 863572 855375 196433 193271 337885 347865 394421 387506 223852 224519 288432 292622 339011 339611 5887373 6314975 8437141 8112701 1464417 1536353 295258 258609 291194 290621 343405 337003 317013 320337 210649 213750 805838 783206 1729788 1705976 411772 409386 583895 589997 745167 720348 736911 747201 756944 764100 719226 800033 2323228 2443681 1360851 1142891 658867 649323 784177 778911 799164 807058 795205 804525 931645 924772 6402893 6631416 39.85 70.6 2
15:32:23 2024-01-23 858495 852975 197124 192662 340864 345903 392029 391382 223956 223553 288933 292622 337445 341028 5890233 6303094 8449280 8169236 1484326 1535289 293874 260027 291284 291538 347040 337003 319140 320646 209991 213600 813893 781010 1729181 1710827 414538 409675 584721 592095 743058 720348 743522 745084 754166 766364 719601 792499 2312564 2460374 1383967 1145707 662578 651238 780811 779499 795629 802406 797590 811607 928201 920955 6442073 6612128 39.85 70.6 2
15:32:24 2024-01-23 850987 852336 197017 192597 338775 346883 391754 387321 224533 223710 288541 295267 337516 339210 5878635 6348602 8491786 8159377 1506042 1537472 294095 258609 291664 289404 345476 335979 318419 319425 211014 212967 805838 785450 1744497 1712043 412945 405898 587334 591713 740847 723522 739667 737446 748265 766436 715348 793063 2309278 2432734 1365182 1151081 663596 648205 783822 782785 790396 801382 804670 809290 921697 922889 6417061 6631148 39.85 70.6 2
15:32:25 2024-01-23 861057 854638 196558 192493 338771 347619 391917 387939 223749 222635 288613 292622 337043 340612 5880855 6314368 8373066 8141099 1484451 1535289 291503 259809 288631 289404 344921 337039 318276 318923 210754 212668 824684 775375 1743788 1713260 409267 408808 588496 590416 742727 726678 735090 738562 756373 765015 711200 801024 2316986 2422891 1358685 1152256 660281 652141 786370 778132 793351 802446 795376 806316 930103 924735 6403382 6631148 39.85 70.6 2
15:32:26 2024-01-23 858279 852481 200094 191287 339597 345903 392472 390278 223299 222784 288134 292587 336465 340273 5890233 6339232 8437141 8159857 1482209 1536353 293426 259487 290300 289637 346239 333510 316978 320375 209662 213600 809012 782087 1733324 1709613 413049 407905 582997 590416 737273 719258 742991 745593 755852 766256 719490 790585 2313135 2457605 1364050 1147340 662578 648827 781648 782572 795644 799157 794826 806926 924809 917721 6475875 6631148 39.85 70.6 2
15:32:27 2024-01-23 852663 853085 199647 191891 338811 346393 392472 387321 223990 222088 287693 293950 336465 341448 5890233 6330181 8388966 8178614 1510307 1537472 291644 258609 291280 288290 344403 333546 316943 317035 210614 212407 815360 780450 1712663 1716165 412585 405574 588840 592095 741215 724401 740345 737907 753748 768268 712674 790734 2306558 2435595 1383967 1155019 661635 644349 783547 781786 788828 799157 802454 805134 915801 920391 6394018 6612114 39.85 70.6 2
15:32:28 2024-01-23 857087 853085 196095 191896 336466 346883 391917 386776 223990 222635 288098 292553 337008 337511 5880855 6328462 8365015 8150478 1488573 1535289 292088 259190 288712 289000 344855 336527 316022 320711 210109 212470 807404 777608 1735144 1713723 410532 409855 588459 589533 743854 724584 735613 742559 755802 762865 711164 796442 2314209 2439906 1356519 1150614 658817 649323 786059 774824 791103 801809 796581 804110 926340 919461 6400469 6645642 39.85 70.6 2
15:32:29 2024-01-23 862895 852481 196291 191926 338291 347374 391917 388011 223299 223104 287581 296141 337516 339611 5891612 6361338 8448630 8141099 1473780 1535289 293429 258288 291594 289396 345794 336857 318951 318816 209920 212896 802663 787138 1720258 1696756 408653 408231 585511 593492 745058 719522 737186 739838 751537 763439 715421 795160 2309278 2443681 1351418 1140790 659755 647452 778266 774824 794835 800009 793120 805706 925647 921079 6367954 6631412 39.85 70.6 2
15:32:30 2024-01-23 848781 851877 196296 192187 338264 346638 392065 386740 222611 223261 287535 295310 337008 340333 5895801 6320945 8485610 8187325 1507637 1539622 292873 258431 291012 288588 346283 333329 316943 317924 209991 211741 808967 781093 1733881 1715697 410535 405826 587246 592095 737455 723522 736727 737457 748193 764100 710123 790734 2302724 2432734 1356519 1153376 660694 644806 781365 781822 786524 798029 800135 802207 914505 920159 6398640 6617046 39.85 70.6 2
15:32:31 2024-01-23 860450 852485 195883 191891 336737 346883 391364 386740 223644 222635 288134 292402 337008 337548 5890233 6323667 8376147 8156561 1475023 1535289 290652 259408 288523 290869 345685 333402 316022 319630 208682 212668 825483 776822 1740335 1710827 409883 408808 584721 588472 744111 721404 735090 738234 754735 761512 713288 792982 2312564 2443658 1360851 1144077 656052 647379 781919 777027 792788 801208 792000 801214 926340 920975 6380253 6621769 39.85 70.6 2
15:32:32 2024-01-23 853622 851877 196007 191856 339490 342807 391479 388011 222611 222635 287455 292350 336500 339998 5882104 6325101 8474838 8159857 1487642 1535289 294643 258573 288559 288089 343110 332752 316978 317000 209008 212668 814013 782692 1716448 1705976 410499 404505 581243 588854 737307 718502 736137 737981 750432 765213 715421 791371 2307637 2425241 1353542 1145707 657844 644806 777161 779536 792788 798029 793120 802207 919812 915743 6395614 6621949 39.85 70.6 2
15:32:34 2024-01-23 851195 853080 195750 191593 336773 342686 390859 387321 223110 222287 288396 293656 338728 340874 5895801 6271160 8374639 8135975 1488803 1537472 291644 258573 288523 289404 342879 333438 316978 316486 209844 211741 804251 777164 1720290 1715196 409267 404541 583995 584406 737890 720312 732927 736934 755205 761917 710895 792982 2312564 2416021 1365182 1151699 654650 644806 781919 773725 786213 801208 794811 802356 919591 921079 6395897 6631148 39.85 70.6 2
15:32:35 2024-01-23 862174 851877 195476 192084 339258 346737 391663 387650 223162 223189 286669 294581 336830 338917 5890233 6349833 8433069 8141099 1484326 1537472 291467 258609 291194 287216 342889 335689 317603 319886 209154 212371 815505 786575 1723749 1700373 408077 408231 583858 590416 743058 719522 736137 737639 747901 757495 713288 790734 2306558 2443681 1356519 1143264 658817 646428 774957 774824 792226 800018 793129 802207 923611 915743 6386765 6640997 39.85 70.6 2
15:32:36 2024-01-23 851593 851731 196264 191787 337371 345234 394430 386560 222783 223154 286741 294168 336500 338764 5880855 6318961 8467893 8159894 1487338 1530936 293256 257994 288559 288216 345343 333438 316978 316009 209370 212371 820567 783206 1723948 1710554 409267 403332 582961 589579 735973 719522 736661 735460 747901 765213 711164 788451 2304917 2425241 1383967 1147796 657881 642980 777161 776636 788864 797940 796618 802207 914469 916993 6395019 6612551 39.85 70.6 2
15:32:37 2024-01-23 856054 855207 194809 191896 335680 345659 392472 386180 223162 222408 287409 291724 337043 337548 5878395 6273425 8413270 8159857 1489386 1537472 290793 257813 288635 288054 342879 333510 317972 316965 209662 211523 820121 774262 1727659 1713260 408203 405898 585386 586136 737867 721458 730217 737981 748229 757386 710381 795084 2309278 2421802 1346519 1148976 654841 644987 779706 772044 785938 800032 795243 801994 922425 919595 6403873 6640894 39.85 70.6 2
15:32:38 2024-01-23 862513 852340 195949 190655 336702 345903 387993 386740 222818 221940 286423 294706 334984 338577 5878973 6368590 8445302 8112701 1477986 1534126 290661 256949 288595 287007 342879 333510 315816 318661 208716 211741 813893 783206 1728821 1696756 408493 405826 581690 589579 740883 718502 734815 736077 747300 757386 711164 788451 2307363 2440216 1349298 1141649 658829 648478 774920 776475 790993 795684 789713 806370 921007 913593 6458644 6612390 39.85 70.6 2
15:32:39 2024-01-23 851593 853053 195746 190677 336773 342843 391917 386740 223495 220559 286813 293755 334445 340333 5861910 6312684 8373867 8169236 1505221 1535289 289335 258211 288486 291402 343370 332392 315816 316486 208647 211340 812186 775375 1736169 1715196 410825 404541 585549 587040 736092 720348 736137 735890 751648 763934 708368 788145 2310903 2429787 1359624 1157201 655117 642829 781593 776438 786398 800287 795413 797454 917067 921042 6325063 6612390 39.85 70.6 2
15:32:40 2024-01-23 858001 850672 194818 191593 334750 344892 391364 386776 221243 222748 286777 292487 336500 337548 5872470 6296431 8365090 8122342 1462407 1529168 292569 257493 287603 288597 342879 333402 315816 316965 208647 211706 813893 782646 1729964 1704000 408493 406004 579719 583544 734083 716385 731986 741853 750863 757242 714189 792989 2313135 2439060 1383967 1138014 652787 643892 774685 773810 792226 798029 792803 801785 924119 910556 6367954 6602387 39.85 70.6 2
15:32:41 2024-01-23 850600 850672 195514 191085 336195 342915 391917 384967 221891 222635 285900 292613 334984 339094 5857654 6321448 8470628 8153471 1492430 1534199 291489 256984 288554 287181 342879 333438 317603 315056 209662 211023 815505 782692 1716220 1710827 410240 406004 584679 589143 737017 719522 734941 733031 747414 762711 710233 786065 2298371 2427136 1356519 1153376 658349 641615 776707 776327 784168 793360 796015 801785 914392 910520 6405316 6617046 39.85 70.6 2
15:32:42 2024-01-23 856716 852476 194853 190686 334401 345903 390224 384967 222611 221248 286526 292684 334984 336486 5881835 6314677 8392558 8141099 1481270 1534199 290316 257380 287423 287181 342879 333510 315983 318487 209125 210798 810004 775375 1721335 1713260 408203 405646 583936 585088 741779 719766 728664 737031 755543 759089 709877 791898 2307637 2429750 1354354 1147340 654650 645023 779706 772629 786560 799157 790836 797087 920965 918138 6366489 6621769 39.85 70.6 2
15:32:43 2024-01-23 857319 851877 195746 190056 337790 342843 388029 387939 222388 221749 286338 297674 333977 340612 5881835 6358904 8402615 8149379 1482209 1530936 290661 257493 287792 288572 346247 333124 317603 318974 208217 211565 820797 783535 1720509 1705976 408942 402694 579719 587638 734820 715417 735052 737031 747336 763484 714335 783799 2300005 2430196 1354354 1144077 655117 640218 774957 774824 785840 792243 794826 802393 910618 913210 6377359 6607674 39.85 70.6 2
15:32:44 2024-01-23 853437 851877 194278 190655 334445 345415 390188 384391 222543 221178 286302 292897 336439 335392 5861910 6296431 8389190 8139892 1488521 1538027 290273 256843 287459 288824 342433 333257 315780 315938 208647 210350 809012 773773 1721460 1710827 406179 402658 582997 583603 738064 719522 727860 732622 749330 757350 708332 793063 2306558 2406801 1361224 1147340 652323 644806 779117 769786 786250 797993 790836 796446 921118 917037 6366210 6612390 39.85 70.6 2
15:32:45 2024-01-23 857973 851877 195436 189459 336466 342519 387921 386740 221891 221523 286302 294168 333638 339094 5880855 6367991 8423637 8150020 1485476 1534746 290405 257345 287567 291741 345343 330813 315672 317783 207961 212300 810668 782087 1746811 1705976 409231 405718 579719 587086 737218 715417 735090 737981 747132 757423 712216 783775 2300005 2449423 1350022 1142140 657927 644806 774408 777203 788864 790791 789337 800570 914432 913253 6386181 6612444 39.85 70.6 2
15:32:46 2024-01-23 852410 853085 194225 190651 336195 342253 392203 385274 222388 221248 287419 291084 334913 339207 5871476 6269457 8383347 8141099 1488573 1536353 289664 256949 286248 288194 342879 332122 317566 315532 208466 211009 815505 776525 1722259 1718580 408493 402092 581366 582849 733485 717484 728037 732659 752718 761780 709374 789610 2307637 2406801 1354354 1151081 651395 641124 778266 770332 783019 800205 793129 797616 915801 910520 6394175 6621769 39.85 70.6 2
15:32:47 2024-01-23 861669 850672 194273 190647 334675 345415 387957 385581 222234 221559 284991 293755 334702 336195 5895688 6348376 8425063 8136394 1481270 1536353 290661 256769 288044 290826 342879 332392 315047 316965 207996 211304 810668 780450 1795663 1705625 409657 405111 579719 587118 736495 715417 734530 737990 746035 757350 712401 783775 2303278 2451161 1352188 1138014 658076 645264 774957 773725 788828 792315 787048 801748 916449 911963 6457024 6612503 39.85 70.6 2
15:32:49 2024-01-23 853622 851882 195091 190282 335689 342519 389898 387046 223024 220418 285824 294275 334304 339151 5876823 6312211 8365935 8159490 1487509 1534199 290281 257561 285035 291366 342879 332180 315816 318001 207961 211009 812280 770936 1738448 1720073 409365 402057 580542 581340 731741 718502 731812 732659 754162 761780 706253 785507 2305998 2421802 1339194 1155842 653252 639692 779117 772629 783575 793504 793129 792950 911911 915743 6329964 6612173 39.85 70.6 2
15:32:50 2024-01-23 858920 853288 193956 190967 336630 342735 387813 384824 223758 222422 285918 290696 334913 336212 5876823 6296431 8420594 8101096 1461365 1530862 291361 255407 286687 291849 341531 331888 315335 315532 208064 210679 799489 783206 1722323 1694741 406179 403296 579309 585270 738101 711196 728037 735373 742833 752882 710381 786065 2300005 2427527 1365182 1131481 652323 641740 770538 769750 786050 791056 785572 802137 918509 909316 6421630 6621984 39.85 70.6 2
15:32:51 2024-01-23 854828 851694 194641 190315 337821 341699 387957 383241 222611 220979 285721 294075 333907 338504 5895801 6348980 8373886 8147646 1509529 1534164 288050 257493 286714 287831 342879 330813 315780 315021 207996 210974 810668 772711 1750474 1720073 409074 403707 580954 582849 731741 719012 728627 732659 753625 761780 705181 783762 2303278 2425241 1341360 1156665 654650 638336 779706 772629 783575 793504 792868 795107 912750 917493 6332929 6607768 39.85 70.6 2
15:32:52 2024-01-23 857772 851877 193921 190708 336759 342253 387957 385617 221174 221213 286571 290837 334679 336998 5872617 6287158 8405257 8089514 1459282 1530899 290793 255407 286221 291777 341807 332122 315557 315021 207961 210679 810668 783206 1764471 1701581 406179 402658 577633 581788 737017 711196 727860 735890 747596 754050 710625 788414 2304917 2424969 1354354 1134778 650855 641813 772852 769892 788599 795684 789976 798677 918223 909134 6377359 6621894 39.85 70.6 2
15:32:53 2024-01-23 848749 851877 194818 190408 337817 342253 390224 382937 221926 221559 286255 292932 333907 338062 5896179 6308036 8445302 8150478 1501872 1535289 289585 256159 288044 291018 342879 331314 314568 315056 208647 209658 808417 779509 1736728 1710827 407913 402092 580423 585270 733890 718502 732369 729537 745681 757386 705680 783738 2298228 2434062 1368476 1156628 655117 638190 779373 774676 783501 793252 792564 793068 910618 915439 6339019 6603012 39.85 70.6 2
15:32:54 2024-01-23 857969 850672 193896 190479 335918 342253 387957 385545 220868 221403 285721 290577 333942 336998 5872470 6287158 8393290 8101945 1469552 1530899 290343 255372 286835 291054 341567 332356 314892 315838 207782 211009 812280 786575 1706567 1694741 405891 403296 578898 587008 737137 712743 728553 736048 743886 755704 708037 785938 2302169 2435595 1365182 1136766 654184 643436 770063 770332 786254 791124 786040 800000 913822 906678 6452209 6612503 39.85 70.6 2
15:32:55 2024-01-23 853622 850668 194238 189454 334671 342012 387921 382668 222577 220524 285067 293450 334150 337511 5874800 6311948 8355988 8135975 1508173 1530899 287212 256554 286262 287001 342397 330080 315780 315838 207348 210168 810668 773266 1737449 1720073 408493 400857 581330 582738 732476 718281 731501 732392 753625 757242 705156 785900 2303278 2421802 1336216 1157201 653252 638226 777161 772629 782660 796775 790873 793031 908041 910484 6329586 6612390 39.85 70.6 2
15:32:56 2024-01-23 857660 851877 193555 190312 334028 342206 387885 385003 220834 220594 285726 290236 333942 336450 5876660 6289851 8411249 8089514 1458155 1530386 290793 255337 285846 291294 340811 331857 314670 315802 207313 210350 809055 782692 1716248 1701147 406142 402551 578042 585339 737144 712322 727823 733734 739215 753779 709182 786947 2300005 2427564 1363016 1132216 651395 642070 769007 768044 784168 791487 783864 797691 915801 906678 6424387 6603012 39.85 70.6 2
15:32:57 2024-01-23 847924 851877 194167 189454 334410 341735 387691 381757 221243 220524 284090 292692 333405 336908 5896179 6312539 8426598 8159565 1508592 1537472 288627 256159 286965 286987 342591 332253 315341 315694 209256 209881 810668 778107 1746171 1718138 408493 403707 581366 581788 729601 717213 733069 731046 746454 757441 702048 783064 2300005 2425241 1341360 1151081 653252 638336 774957 772629 779697 792060 788553 793068 906413 913900 6367316 6603012 39.85 70.6 2
15:32:58 2024-01-23 862621 851877 193861 190321 335918 341735 387885 386203 221140 220334 285864 290236 333942 336486 5880855 6296431 8328012 8131721 1465509 1536353 289594 256843 284795 288418 341387 330705 314532 315802 209108 211495 829499 777633 1741463 1706840 406934 404280 577224 581196 733890 711232 726713 735890 747205 752954 709374 786102 2305998 2434461 1377328 1138014 650658 642070 771630 767236 784265 793360 783528 794765 911812 910638 6366754 6603012 39.85 70.6 2
15:32:59 2024-01-23 849132 851279 193590 189420 334141 340703 390260 383241 220834 221213 284121 291119 332940 337511 5880855 6294111 8452047 8159452 1489386 1536932 290582 255231 286105 287297 342843 329386 315557 314626 209996 210398 810668 782087 1713235 1705976 406987 403136 579719 582760 729049 713320 729268 728761 740062 756388 704147 780879 2290733 2412595 1345691 1147340 653252 638067 772762 771497 776246 791196 788516 794765 908004 909352 6384824 6603012 39.85 70.6 2
15:33:00 2024-01-23 860446 852215 193590 189424 334028 341459 386106 384391 222974 219154 285026 290677 332940 336450 5871476 6309488 8340646 8112290 1466595 1530862 287282 255407 284795 287607 341254 330312 314670 315838 208546 210869 815651 773773 1750956 1705976 406179 402092 576407 580372 734930 711269 725791 735619 747132 752715 706253 783836 2305998 2431009 1347857 1140449 649545 641952 772178 765837 784168 792801 782688 795013 913785 910638 6366754 6603012 39.85 70.6 2
15:33:01 2024-01-23 850327 850034 193415 189381 335918 340188 388029 383241 220494 221014 284125 291119 332905 336998 5891591 6315675 8461367 8150029 1489461 1529919 289840 255090 285730 286888 341843 329386 314892 314914 207672 209331 820567 782087 1715747 1705976 406179 401246 578898 582760 727983 711269 726453 727728 738457 754581 702084 780324 2290733 2412595 1372902 1147340 652787 637361 773859 770368 776600 788965 787918 794765 907770 909071 6384862 6603012 39.85 70.6 2
15:33:02 2024-01-23 861669 851877 193575 189420 335913 340703 386686 384717 221686 219864 285413 290634 332799 336615 5877777 6305069 8333078 8111432 1462405 1530386 288120 255407 284710 287203 341807 330080 314892 315802 207638 210350 820797 776525 1755937 1705976 405891 400857 576954 579549 733890 710693 724759 733771 746933 752715 707292 783836 2303278 2432734 1345691 1138014 649545 642070 770538 765604 784168 792243 782688 794199 913025 909316 6366759 6603012 39.85 70.6 2
15:33:04 2024-01-23 848781 852951 193614 189685 335773 340595 390666 383099 220732 220453 284813 290943 333265 336816 5896179 6289552 8461367 8154037 1490524 1530899 289875 254980 286097 286888 340811 329421 314892 314914 207851 209366 813893 780970 1717869 1705976 406179 400259 579309 581892 729601 712312 727520 727728 738457 752918 702084 779178 2290733 2412595 1370689 1147340 652787 637361 773859 772160 775113 790638 786167 793031 906683 911318 6383838 6612589 39.85 70.6 2
15:33:05 2024-01-23 862615 850531 193414 189317 336362 340560 386234 384391 220987 219460 284991 289110 333978 336067 5876660 6296105 8318687 8083750 1460316 1530862 288050 255443 283201 287203 340775 329386 314007 315802 207638 210350 819131 775375 1731733 1704766 405603 400857 574779 579549 732259 710155 723692 733214 744941 752111 705717 786723 2300005 2425241 1347857 1138014 647610 640181 770538 765061 783896 788797 781575 792466 912779 910513 6375875 6612551 39.85 70.6 2
15:33:06 2024-01-23 849170 847936 192984 189122 334024 339639 387668 383063 220155 220524 284325 290236 333978 336304 5896179 6285109 8437141 8141099 1487338 1530862 288961 254588 285214 286485 339699 329083 314670 313957 207348 209039 810599 780970 1734663 1704000 405603 400861 578079 581044 727201 710191 727860 726696 737899 752954 702845 778587 2290733 2409176 1341360 1146523 651395 636425 770538 771610 777078 790451 787724 790590 905913 909134 6365927 6593633 39.85 70.6 2
15:33:07 2024-01-23 863851 850599 193214 189386 333992 339639 386650 386645 220800 219083 284720 289145 332905 336693 5870471 6295770 8357610 8105768 1455054 1530386 288750 254945 283797 287203 339710 332143 313899 315802 207638 209623 820567 780970 1727533 1696756 405028 402566 573858 580372 731668 708290 722553 729410 743053 748373 708258 784855 2297259 2421053 1383967 1132472 648998 640128 766187 764913 781209 788553 781351 796392 912558 902847 6423911 6593660 39.85 70.6 2
15:33:08 2024-01-23 848638 849701 193353 189053 334028 339878 387231 382833 221174 219767 283334 292219 331871 335938 5860802 6302152 8361134 8124289 1506588 1530899 291736 255372 284866 285485 341807 328781 313825 315358 207638 209623 817290 773266 1723432 1717632 407045 401428 579309 580372 727810 714276 727860 728761 743433 755729 700903 782831 2302169 2420515 1355198 1151081 650113 636502 774497 767781 777345 792875 788205 789953 907894 911890 6323460 6603052 39.85 70.6 2
15:33:09 2024-01-23 860332 849396 192909 189420 333992 341699 385491 382328 220800 220489 283183 289989 333370 336124 5862097 6330331 8400938 8112963 1479154 1530386 288050 254909 285811 285584 340260 330312 312032 315550 207638 208969 820567 782692 1735369 1695946 405907 400857 576000 583677 732997 710155 728754 735001 737195 751927 704998 780511 2294484 2443681 1334863 1134778 652323 638030 769553 768044 783575 784418 783803 795257 908004 905405 6361898 6574876 39.85 70.6 2
15:33:10 2024-01-23 848712 852819 192944 189355 334028 339329 387885 382025 220494 219767 284955 288408 332637 337438 5862097 6249276 8345831 8130355 1485514 1530386 288050 254909 283201 287203 339675 329047 313320 314399 209108 208969 797902 773773 1738298 1716165 405345 400643 577151 577652 728844 712322 724711 727309 744794 754735 703155 783310 2297259 2395194 1366263 1145707 645765 635599 772294 764518 776600 792315 783864 792100 908004 907959 6343689 6593633 39.85 70.6 2
15:33:11 2024-01-23 861674 848196 192909 188791 334028 341699 385491 382060 220494 220053 282751 289919 332370 333397 5861079 6337754 8388966 8111557 1479154 1530825 288050 254272 284973 285592 338722 330312 312696 315550 207638 209448 807443 782692 1698760 1696306 406142 403136 575407 583677 730953 709799 727860 729560 741210 753779 705107 776819 2290733 2441948 1377328 1134778 652323 638263 769553 767500 781910 784346 781537 793031 909058 905405 6348187 6584268 39.85 70.6 2
15:33:12 2024-01-23 848712 850636 192944 189084 334019 338543 387231 380884 220460 219767 285164 288846 331871 336962 5863131 6240536 8342430 8115160 1481270 1530825 289072 255125 285095 286987 339567 330806 315227 313778 208813 208830 805830 773220 1736195 1715697 405603 400295 577633 578519 727810 710303 721453 726696 744684 756981 701515 782623 2293993 2404399 1341360 1145707 645305 634698 770100 763435 774948 792315 783864 790701 907325 908458 6321034 6593633 39.85 70.6 2
15:33:13 2024-01-23 860173 848159 192305 188550 333721 340667 384878 382060 220460 219614 282755 290642 332370 333361 5862097 6332692 8400938 8129988 1480287 1530312 289000 254804 285431 285044 340045 331782 311997 315802 207638 208969 814296 780411 1792419 1697152 405028 400822 574742 582738 730434 709295 727860 729528 738712 748445 704073 774579 2290733 2436721 1345691 1134778 651395 638263 767370 767633 781910 783206 780352 791865 908004 901470 6380177 6584254 39.85 70.6 2
15:33:14 2024-01-23 847812 850636 192909 188791 333510 338306 387539 380919 220460 219118 284520 288846 331906 337475 5852718 6262635 8353177 8124148 1488707 1532490 287177 254909 283802 285485 338423 332253 313378 313850 207638 208318 815505 772625 1717418 1706424 402308 401428 578042 579549 729606 711232 719370 728244 743053 748301 701161 783738 2297259 2403389 1338382 1140753 647610 638263 771630 764518 780436 791196 780944 787784 911776 906642 6347984 6584254 39.85 70.6 2
15:33:15 2024-01-23 855780 849997 192913 188625 335918 340648 385527 383205 220273 219614 283183 288873 330841 337548 5863131 6305819 8412857 8131721 1483068 1534251 288926 254518 283598 285579 339436 330696 314604 313409 207638 209004 818929 782087 1710740 1705212 404454 399730 574742 581196 725786 708793 725237 726696 736227 754014 702397 777960 2290733 2406801 1370689 1143264 649545 634698 767915 767781 774911 784117 786167 791865 902696 901434 6366489 6584051 39.85 70.6 2
15:33:16 2024-01-23 861669 850636 192774 188791 333987 339365 386627 382060 220494 218402 284085 289075 333942 333289 5867391 6296824 8314374 8111280 1462405 1532253 287421 254945 282733 286360 339710 328320 312718 314842 207638 209693 817465 775990 1754957 1706424 403882 401428 573047 577353 728881 710303 720941 729542 744634 748373 702048 783463 2300005 2425241 1370689 1136395 645765 636875 767915 762857 781356 790638 777510 789577 907697 905405 6330068 6584254 39.85 70.6 2
15:33:17 2024-01-23 848477 849997 192605 188756 334028 341132 387560 384405 221847 220312 283112 289215 333978 335283 5867391 6279587 8439285 8133944 1483068 1529723 288050 253737 283598 285250 339472 330374 312946 313145 207638 208283 807443 780450 1711934 1705212 403882 399730 576000 581196 726264 709295 725516 723504 736554 752679 701161 774542 2287686 2406282 1339194 1147340 649545 634698 769956 767781 773812 784418 783803 787187 902704 901542 6348451 6574241 39.85 70.6 2
15:33:19 2024-01-23 858306 852067 192360 189248 333297 339496 385384 385551 221599 219438 283943 288268 332370 333469 5867391 6289963 8425664 8084827 1454072 1530386 290490 253737 283236 285958 337665 328781 312032 313921 207372 208643 805830 779849 1739144 1697152 402666 400295 572147 577836 728881 705176 718823 728761 740355 747774 705144 782585 2296738 2416021 1350022 1127083 645765 637295 763531 763398 776967 784346 779206 795013 909973 900225 6403039 6593686 39.85 70.6 2
15:33:20 2024-01-23 851463 848721 192773 188653 333884 338579 385491 382292 221140 219227 285003 289884 330876 335392 5857958 6301744 8351782 8131721 1506588 1528560 287234 255055 283241 284601 340224 329907 312032 313921 207638 208643 801076 770936 1724242 1715196 405028 398840 576407 577390 724722 710155 723655 726696 743053 754311 699101 777997 2290733 2411932 1350772 1146523 645765 633799 772725 765061 774911 790079 785853 788075 907196 910549 6304490 6593660 39.85 70.6 2
15:33:21 2024-01-23 858458 849997 191451 189148 332837 340117 385491 380919 223817 220334 285817 289040 332335 333433 5853644 6271767 8388966 8084827 1469515 1530386 289381 253348 284389 285347 338140 329083 311559 313921 207638 208318 818929 782646 1706254 1692335 401456 401428 574779 581196 729564 707788 723655 728761 735152 746160 701161 776856 2290733 2425241 1358685 1131910 647610 639219 766262 765036 780473 784320 780020 790553 907845 902664 6398564 6588970 39.85 70.6 2
15:33:22 2024-01-23 848675 851877 192609 188589 333920 338033 385527 382562 219816 218402 284085 288443 330841 337236 5862097 6266821 8328012 8133944 1485514 1530862 287011 254518 281407 285521 339436 329440 313458 313224 207638 208318 807443 769365 1741113 1715196 404741 399166 574742 575648 724722 709295 720941 724566 741110 752715 701161 779141 2296589 2414672 1347857 1144523 644188 634662 770100 762206 773702 784310 782530 786070 905363 906642 6357884 6603052 39.85 70.6 2
15:33:23 2024-01-23 858420 848159 192340 188630 333438 339639 383188 382292 219816 219083 282320 290642 330911 333433 5852718 6342793 8407894 8112963 1479154 1530386 287142 253772 284466 283746 338686 328817 310833 314399 207346 208283 817290 780411 1758555 1696756 403882 401428 572606 581196 728881 707287 725753 728761 737985 751046 702970 776548 2292960 2439060 1361007 1135144 650390 635599 763531 765036 780436 785357 783803 790701 900786 900225 6372192 6584268 39.85 70.6 2
15:33:24 2024-01-23 852405 850672 191358 188795 331901 340648 386070 381752 219782 218437 282751 286899 331639 333361 5852718 6231746 8361134 8103674 1485765 1529431 291736 253737 282698 284578 336377 328320 311742 312933 207638 207668 801076 772754 1739390 1705212 400496 396885 576225 578519 727781 710155 719559 724671 738603 749984 699209 781249 2297259 2393582 1347177 1141262 643927 636502 769007 758365 774948 788502 778062 783730 910618 901470 6357884 6584109 39.85 70.6 2
15:33:25 2024-01-23 851199 850034 192288 188621 333716 337287 386398 380919 224166 219118 282355 288443 330841 336450 5862097 6276123 8413007 8122065 1483068 1530113 287840 253136 283130 284712 338448 329907 313509 311983 207638 208318 815651 782131 1712897 1706840 403090 396668 574589 579439 724791 709222 723469 723641 729949 752715 701161 774307 2283100 2406801 1339194 1145707 649926 634698 768460 765604 772716 784346 782688 787187 901425 905405 6367316 6584254 39.85 70.6 2
15:33:26 2024-01-23 862621 850636 191730 188194 332981 338579 384337 384387 219816 218402 283236 287569 330876 333433 5862097 6290261 8318687 8102159 1459207 1524177 287421 253737 281407 285726 337452 329650 311783 314361 207602 208899 833326 775990 1737209 1704411 402447 399867 572147 574391 726779 706249 718005 730833 738494 747211 701020 779178 2303534 2425241 1381754 1132718 643727 635599 765737 760050 779697 784455 775911 787224 907325 902847 6330068 6584254 39.85 70.6 2
15:33:27 2024-01-23 845967 848196 192167 188198 332674 338068 387267 382292 219532 219802 282320 289285 330876 333469 5862097 6304738 8448354 8131721 1485514 1534164 290633 253527 283024 284547 338579 330067 313279 311876 207638 208179 802605 780374 1726157 1702790 403796 396560 574998 579549 722636 707287 722590 723641 729949 748481 701161 775554 2287960 2405094 1366263 1146523 647610 632645 767915 765604 772168 783242 781537 787224 898836 905405 6335911 6584254 39.85 70.6 2
15:33:28 2024-01-23 861664 848606 191700 188168 332746 338068 384337 380919 223974 218484 282949 287534 330841 333433 5862097 6286114 8309361 8100847 1454035 1530349 287945 256026 284343 285307 337488 329907 311051 311769 207054 207668 817290 778743 1714680 1697152 401419 398840 571262 574391 726779 702153 718535 727772 737669 744027 700983 779141 2295625 2418543 1347857 1125480 643011 634698 762179 756721 776600 782068 776964 788418 907734 897614 6367954 6593356 39.85 70.6 2
15:33:29 2024-01-23 846643 848159 192339 188164 332945 337559 384032 379033 219850 218743 287381 290596 330611 333505 5862210 6300726 8352176 8131155 1487642 1530862 291326 253772 281812 284188 338757 328473 312032 312968 207054 207634 805830 769365 1738731 1715196 404454 396885 573625 574391 722599 709295 719407 722444 742367 748445 697049 776660 2290733 2406801 1352985 1140790 643927 631039 765737 761201 772168 784455 783245 783743 902427 904764 6292709 6584254 39.85 70.6 2
15:33:30 2024-01-23 857319 850034 191389 188894 331668 338615 383188 382022 223747 219802 287358 287534 330911 332387 5864212 6276198 8399594 8084827 1472693 1529299 292559 252219 283201 284015 339130 327824 310579 313444 207054 207634 817290 782087 1710726 1687536 400213 400013 571322 579549 728364 706249 719444 726696 735022 745754 701161 775554 2286333 2430868 1339194 1133165 647664 634698 762450 765604 776796 782106 779280 788418 898836 898658 6357884 6579558 39.85 70.6 2
15:33:31 2024-01-23 851199 850636 191057 188791 329604 338068 385491 381214 223923 218838 284600 288618 333942 334967 5857958 6266429 8346373 8103584 1485235 1530862 287863 253525 281579 283746 337913 328355 310073 313444 207346 207022 811988 770936 1713143 1704000 400816 400295 574779 574428 728881 708793 718314 724603 740355 745052 697049 774579 2290733 2416620 1336216 1138014 643927 635562 767370 758975 774764 784382 774681 784860 908004 902847 6343915 6584254 39.85 70.6 2
15:33:32 2024-01-23 854563 848164 192609 187862 333740 338837 386627 384188 221416 218943 284673 288268 332067 336340 5845061 6297244 8418319 8122342 1480287 1530862 287177 252959 281477 283808 337665 329637 312982 311983 207054 207993 814013 780413 1719979 1701581 401456 396741 568108 577872 720485 704215 720978 720330 729949 748481 700664 774450 2281460 2407490 1337028 1145707 647610 632902 765737 764518 770492 783206 781575 783804 898873 901208 6403724 6593319 39.85 70.6 2
15:33:33 2024-01-23 861381 851130 192187 188522 332828 338436 384735 384188 221416 218603 283334 287020 330911 333433 5852442 6276421 8337338 8075172 1454072 1528213 287177 253348 281372 284614 336649 329207 311769 312749 207054 207489 817290 777633 1727554 1696756 400816 396885 570121 573544 724722 704179 718023 727728 737111 743955 702656 779178 2293993 2416021 1341360 1125480 642096 633799 760256 756721 776600 781518 774718 787261 905363 900017 6366451 6574279 39.85 70.6 2
15:33:35 2024-01-23 852862 850521 192165 187540 332440 337287 384337 378673 222038 218262 287452 289075 329850 333433 5845061 6293561 8343717 8112776 1490627 1529739 287234 253807 286787 283808 338686 326842 311778 312682 207054 207345 817290 769365 1740135 1715196 403611 396777 568108 572697 720485 706286 718348 720330 737378 748373 698642 773993 2290733 2397581 1366263 1140790 642096 629256 764652 756758 770529 788773 781135 785755 903985 902701 6356440 6593633 39.85 70.6 2
15:33:36 2024-01-23 857969 847932 191486 187698 331395 338306 382007 382022 220656 218262 283066 289390 329885 332118 5852718 6333248 8392558 8094206 1475987 1528213 291254 252219 283130 282881 340344 329440 309891 312749 207118 207056 804218 780450 1722226 1692335 400779 399166 571335 578728 726779 702153 719407 726425 732847 745227 699138 772767 2286333 2425241 1337028 1130599 647610 635324 762995 763947 777115 779755 778907 787807 897980 898804 6348802 6574875 39.85 70.6 2
15:33:37 2024-01-23 848749 850034 191447 188023 331435 336507 384373 379069 223747 218427 281495 285766 335832 333433 5852732 6212978 8342430 8103688 1481270 1528213 287234 252185 281464 284379 335600 327986 311051 311038 207054 207494 807443 773266 1715308 1701581 396696 396777 572202 574022 724209 706286 716492 719276 735998 743955 695005 777997 2291681 2404368 1366263 1137977 643927 634662 766771 759613 773739 782068 774478 783147 907771 904249 6348565 6565497 39.85 70.6 2
15:33:38 2024-01-23 853622 847560 191730 187025 332981 337767 383152 382292 223747 217794 283612 287534 331636 335464 5853739 6294036 8365015 8103584 1475987 1528213 291664 252219 281407 283419 338175 326938 311086 312968 206472 207668 811843 778743 1711641 1700373 402666 396146 568911 574464 719939 700061 719407 725186 735931 751578 701124 772025 2285159 2409529 1366263 1137578 645305 628294 762450 762861 771699 781002 781537 783767 898873 902635 6376749 6574876 39.85 70.6 2
[truncated: 144,553 more chars]
