# Supplementary material for: Methods for Estimating the Detection and Quantification Limits of Key Substances in Beer Maturation with Electronic Noses
Source: Sensors (Basel). 2024 May 30;24(11):3520. doi: 10.3390/s24113520 (PMC11175341; doi:10.3390/s24113520)
Supplement: Supplementary file 1 [file sensors-24-03520-s001.zip › Data/Acetaldehyde/raw data/Day 1/9000ppm18.txt]

Time Date R01 R02 R03 R04 R05 R06 R07 R08 R09 R10 R11 R12 R13 R14 R15 R16 R17 R18 R19 R20 R21 R22 R23 R24 R25 R26 R27 R28 R29 R30 R31 R32 R33 R34 R35 R36 R37 R38 R39 R40 R41 R42 R43 R44 R45 R46 R47 R48 R49 R50 R51 R52 R53 R54 R55 R56 R57 R58 R59 R60 R61 R62 T01 H01 Phase
15:39:00 2024-01-23 746947 745033 236419 233226 378903 384185 402177 400473 252320 255461 308919 313069 350363 358962 4798876 5181035 7383607 7143910 1301977 1343027 343497 305777 321419 324422 364969 354991 354361 353171 246460 247476 808303 757142 1688900 1655599 513675 507761 755874 761767 948775 925641 995346 1001653 1044354 1056316 1020737 1140501 2427298 2531636 1480909 1264963 829351 808682 989822 992466 1042289 1056306 1077488 1096121 1222267 1228845 5622061 5814113 39.85 71.1 1
15:39:01 2024-01-23 747367 744762 236019 232894 379060 385375 400942 396322 252468 255461 306640 313611 350363 355452 4806672 5190978 7430823 7118818 1300042 1337649 343427 305777 320446 323448 364747 356829 354361 352183 246460 246783 799863 754908 1694067 1654420 513404 504833 754798 759604 947430 926299 996801 999490 1045209 1057810 1020737 1142980 2420114 2526660 1451541 1258348 828167 811680 991229 993170 1042289 1053253 1078222 1096903 1226683 1225370 5617842 5815199 39.85 71.1 1
15:39:02 2024-01-23 745139 747772 234954 236559 379015 384185 403831 396628 253742 251583 309097 314383 352006 355598 4801522 5200398 7405171 7105850 1292582 1341120 342911 306748 319925 323412 363167 356793 351835 354634 244837 246713 801356 756907 1681770 1641437 510490 504833 751276 756374 950122 928036 992445 998971 1038762 1060057 1023785 1144612 2418144 2509941 1475334 1253487 823453 809381 995492 992505 1040811 1048512 1082141 1100419 1226683 1221835 5671943 5810945 39.85 71.1 1
15:39:03 2024-01-23 751477 743982 236200 233554 376501 385231 405014 396880 252681 252081 309903 313726 350363 357836 4787712 5137384 7336534 7087539 1285440 1336949 344496 304382 321419 322398 364526 355748 351835 354304 245765 246713 801356 754908 1679353 1641437 511944 510821 754365 756374 952861 931581 993209 991763 1042487 1063878 1026733 1136334 2427443 2544424 1461136 1248140 824628 813803 996199 990391 1033189 1051731 1088289 1100456 1219636 1217098 5596037 5820224 39.85 71.1 1
15:39:04 2024-01-23 751180 746243 235545 234212 377634 385339 401588 397025 252891 251055 308847 313183 350328 353521 4792089 5100359 7254011 7096363 1296597 1336912 346090 305347 321419 323474 363967 353562 351835 354836 246460 247476 786702 766252 1707909 1630801 513404 510821 747178 758525 955910 930260 986048 996139 1051537 1066926 1023711 1127862 2417667 2558090 1457298 1246365 830435 813767 991934 986882 1035954 1060637 1091405 1099611 1213870 1223139 5561080 5824577 39.85 71.1 1
15:39:05 2024-01-23 752775 739346 236080 233083 378700 386533 400344 399343 252468 250765 306496 313104 351169 354630 4792922 5115191 7299682 7115337 1317147 1341120 342397 306244 322432 322458 364258 355424 354361 354885 246286 248276 796748 764190 1693490 1639000 513404 504869 748770 761045 955910 924984 988934 1001815 1051592 1065419 1017524 1134424 2411275 2532285 1459217 1249919 830538 813263 988943 989614 1045068 1060011 1086741 1094303 1220851 1225296 5593778 5824577 39.85 71.1 1
15:39:06 2024-01-23 744886 743071 236940 233888 377814 385523 400661 401039 252047 252707 308447 313069 349351 357620 4798979 5165190 7330195 7123367 1300261 1337317 344496 306280 319441 324193 363967 353562 353861 353985 245421 246333 804356 761141 1694843 1647274 514503 508515 752230 761488 950122 926299 993209 1003859 1049673 1059307 1020420 1134681 2420152 2538662 1449622 1263739 830538 809160 988981 991021 1048042 1057053 1078953 1096626 1222661 1228845 5634321 5815199 39.85 71.1 1
15:39:08 2024-01-23 747367 742289 236419 233230 378916 384221 403417 401039 252047 252783 308447 313104 350363 358708 4795454 5165190 7362853 7128197 1300193 1341120 343497 305813 319217 324422 363167 354348 353861 353206 246460 245953 813183 760596 1702710 1648316 514136 508515 752230 760411 950122 925641 993209 1004557 1047922 1060646 1020346 1138480 2415714 2535164 1451541 1264641 830435 809381 987016 991800 1044994 1056306 1078185 1094227 1219599 1227367 5639698 5824577 39.85 71.1 1
15:39:09 2024-01-23 742540 743071 236045 233221 378649 383036 401013 400473 252047 255461 308447 312633 349839 357946 4792922 5170764 7358172 7116040 1298336 1340168 343462 306280 321419 324422 360996 354598 353861 352183 246460 246783 798370 756792 1706681 1654175 513748 509951 755874 762933 951025 927616 997400 1003954 1049392 1057737 1024784 1143796 2423992 2529424 1477682 1259244 828167 811680 993778 995358 1044511 1054815 1075850 1097453 1225552 1228845 5621789 5805820 39.85 71.1 1
15:39:10 2024-01-23 747371 743574 234959 236640 379060 384797 400978 396952 252891 252207 308411 314303 350363 356536 4783544 5183735 7416581 7105850 1296446 1342184 343187 306496 320482 323965 363712 357371 353861 352148 247159 247610 799863 756792 1706658 1650789 512309 504688 756471 760411 952824 928868 998259 999526 1045480 1062200 1023748 1146285 2420547 2526660 1463056 1257452 826985 811680 992639 996102 1042105 1051731 1082141 1097216 1228803 1227105 5625970 5815199 39.85 71.1 1
15:39:11 2024-01-23 747371 745819 234989 232208 378988 384185 400978 399907 253632 251104 308447 313576 349874 356825 4786089 5186871 7360469 7100061 1283188 1340168 344531 306460 322548 323714 366040 355456 351407 355853 247334 246607 804342 758963 1686378 1646193 510490 504869 753830 756102 950085 930920 995384 1000392 1041943 1063062 1028961 1142165 2420547 2527767 1461136 1253487 823453 810529 998796 993170 1040811 1048685 1084531 1105523 1225813 1224466 5661149 5815199 39.85 71.1 1
15:39:12 2024-01-23 753655 743564 236311 236604 376681 386569 402142 396988 252679 251760 308447 310723 351204 357873 4781656 5126384 7321969 7086877 1290275 1335853 344390 304739 323041 322840 365660 356646 351762 353701 245765 248276 790906 759242 1705470 1641437 511944 510026 753296 757858 955536 931581 992445 993243 1044000 1066926 1028961 1138028 2423646 2541491 1468813 1244135 823453 815570 996848 988986 1036131 1054815 1091467 1100731 1219636 1217951 5587293 5814922 39.85 71.1 1
15:39:13 2024-01-23 761447 743076 235655 232165 378369 385375 401588 400473 252856 251055 309174 312633 350433 355743 4780132 5093084 7263443 7103016 1300223 1336875 345427 304846 321455 323055 363712 353807 354502 354765 246460 246748 795384 759798 1703689 1641437 514477 510821 751697 760684 956587 928942 991087 998971 1051629 1063513 1022259 1128740 2417667 2561722 1504609 1249029 831619 814956 988418 986882 1035954 1054829 1088405 1094559 1213080 1221835 5545709 5805543 39.85 71.1 1
15:39:14 2024-01-23 746998 743071 235681 233226 379056 385375 401588 399343 252082 251409 306626 313611 350398 353521 4784285 5139977 7315846 7123329 1314302 1341046 343497 306748 320446 322493 365353 355314 351835 353884 245215 246748 795384 768121 1693235 1640272 513039 504796 749450 759481 954215 922361 991794 1002400 1050791 1064398 1018970 1135271 2410885 2532285 1457298 1252593 830435 810529 989822 986882 1048344 1057801 1082216 1094559 1217836 1226237 5643727 5815997 39.85 71.1 1
15:39:15 2024-01-23 743030 739048 236245 236568 378374 385250 400978 400473 252401 252009 309562 315053 352006 357220 4782657 5170607 7348335 7127399 1307520 1336000 344496 306784 319477 323510 365353 354671 351871 352218 246007 246748 792587 764341 1718454 1641437 513404 504833 751165 759047 954215 924855 993209 1005359 1052851 1062859 1020014 1134718 2409053 2539109 1455379 1257452 830435 811105 990196 988986 1048265 1057801 1083759 1095339 1217463 1225370 5624916 5814922 39.85 71.1 1
15:39:16 2024-01-23 742993 742365 236932 233482 378695 386617 402955 401002 251943 252472 308942 313183 350258 358962 4779268 5163255 7343983 7118818 1302154 1340168 344531 306748 319181 323965 364258 354348 353861 353241 245593 245953 807299 761422 1718915 1644936 514503 508910 751697 760745 952861 926202 991702 1005359 1048219 1060537 1020420 1136372 2411275 2538997 1479638 1259244 830435 809381 989822 989688 1046554 1057053 1081255 1094559 1217463 1227975 5635457 5810702 39.85 71.1 1
15:39:17 2024-01-23 748886 745447 236310 233623 378799 387441 402743 396916 252082 250765 307853 315497 351204 355634 4786089 5155918 7376822 7103129 1298336 1340168 343462 304916 320482 324422 361032 354635 354611 353241 244837 247511 801356 754988 1708166 1650888 514477 508515 755874 760506 948775 925510 996801 1002400 1048558 1057541 1020737 1141351 2420547 2537890 1486894 1264963 830435 808807 989822 992466 1046776 1057053 1080186 1099290 1224326 1232333 5618032 5814922 39.85 71.1 1
15:39:18 2024-01-23 747367 743333 236254 236084 378731 387441 400906 396637 252082 255353 306122 313541 350398 355743 4786089 5161520 7395473 7102940 1296485 1341231 343187 304694 320517 323019 361032 355784 353861 352183 244872 247511 799863 753830 1716225 1650656 513712 507761 756008 759931 948775 925510 998297 1002437 1048558 1054500 1022259 1143833 2420547 2532285 1440027 1261939 828167 810883 993927 996713 1046739 1056197 1078746 1099216 1225665 1232296 5593741 5805543 39.85 71.1 1
15:39:19 2024-01-23 745213 745024 235690 233787 378903 384221 400942 396916 252891 251409 306122 313646 349874 355707 4776723 5167113 7395473 7109439 1297409 1335016 342467 304595 320482 323019 362044 356829 353861 352148 246460 246783 798370 752754 1702009 1650656 512674 504869 756545 760144 949448 928247 998297 1002437 1044776 1060574 1023785 1142316 2422741 2527586 1430135 1258863 827576 810957 994722 996750 1044264 1052401 1081334 1100975 1234904 1226614 5634321 5814922 39.85 71.1 1
15:39:20 2024-01-23 746417 744735 235455 231950 378984 384185 400942 396988 253597 251232 308506 314303 350083 355707 4783544 5183735 7385605 7082554 1286864 1333124 343497 306676 320410 323701 363131 355712 351798 354885 245937 246748 791116 758699 1680432 1641437 511217 504833 754365 755664 950122 931581 995309 1002486 1044914 1063435 1028812 1143646 2422609 2528151 1468668 1255275 824628 810529 996199 995221 1044074 1051656 1084494 1103873 1226572 1225333 5661215 5805543 39.85 71.1 1
15:39:22 2024-01-23 749487 744120 236010 234612 376609 384185 402106 399307 252610 251409 309283 312128 350363 357873 4783544 5122372 7323061 7071925 1277405 1336912 346297 304846 320482 323151 364526 355905 351835 355334 246460 246748 804342 754908 1676833 1641437 513404 512268 760647 760023 957539 936223 997472 997497 1046878 1066689 1032551 1141276 2427443 2561287 1455379 1253487 825806 813154 996199 995333 1036127 1051695 1088405 1103873 1225552 1220898 5576444 5805820 39.85 71.0 1
15:39:23 2024-01-23 755757 742810 235681 231812 378347 386569 401588 396952 252821 251409 308447 312598 350398 353521 4774165 5111954 7266949 7062246 1292620 1341231 345256 305777 321383 322756 365389 354845 351798 353701 246460 247823 798370 765806 1675783 1632237 511944 509881 749191 757858 962630 933456 988934 996102 1049859 1069833 1029174 1132769 2414217 2553617 1448968 1244556 828167 813767 994759 985959 1035148 1057801 1090652 1099836 1210864 1221406 5580431 5805820 39.85 71.0 1
15:39:24 2024-01-23 754379 742541 236986 232898 378081 387114 400906 400190 251627 251149 308447 314274 351169 355671 4774165 5079265 7303173 7093100 1315243 1336949 342432 306748 324160 322696 367895 355420 353644 354848 247159 248099 786427 766457 1675159 1641517 514136 504796 749450 762160 955910 926809 993209 1003823 1052851 1066926 1021730 1136297 2410773 2535499 1433195 1249919 829944 811680 989822 989688 1045773 1060048 1086854 1096121 1220058 1225370 5621904 5804721 39.85 71.0 1
15:39:25 2024-01-23 743223 743076 236450 233559 378023 383072 402142 400756 251837 251940 308411 312633 350118 358454 4774165 5156180 7348846 7105850 1299035 1343294 343392 306532 321312 324314 364747 354954 355561 355853 247159 247232 798370 754908 1709956 1657850 515604 508478 755436 760388 949448 927505 998259 1002400 1050046 1057810 1023513 1142980 2420547 2535880 1457386 1264641 830435 808770 991229 994616 1045253 1057801 1079027 1099291 1224907 1230951 5615510 5805820 39.85 71.0 1
15:39:26 2024-01-23 748188 742957 236415 232894 378398 385068 402743 396916 251661 250765 306640 315275 350363 355707 4774165 5153970 7386065 7112448 1300042 1341471 345853 306532 320446 323019 363712 356793 354198 355350 246460 246713 798370 753830 1715516 1650888 511580 504833 755436 759481 952824 928868 998297 1001815 1042095 1060769 1025694 1145609 2420547 2513503 1435078 1257452 826985 811680 992639 996102 1041957 1051731 1082141 1097453 1228767 1228845 5642616 5804721 39.85 71.0 1
15:39:27 2024-01-23 740490 743076 234950 232169 378583 383916 400942 397061 252856 251055 308447 316289 349804 356751 4778232 5178863 7327362 7082516 1275877 1341593 346469 306712 319890 323965 362841 354885 351064 355050 245593 246713 801414 754908 1692974 1641437 511944 510784 755436 756338 950122 933957 996801 998971 1041713 1063878 1029931 1142980 2424700 2545100 1461136 1253487 825806 811680 999068 993170 1038992 1053997 1084863 1107064 1224907 1225100 5642377 5805820 39.85 71.0 1
15:39:28 2024-01-23 749924 743076 236419 236604 377474 385953 403382 397025 252434 251937 309101 313619 353997 357437 4779239 5126459 7313709 7071925 1287091 1344900 344496 304775 323149 323737 362841 356756 353340 353701 245765 248276 793892 758156 1714624 1640351 513039 510821 753830 757858 953807 931309 992408 994653 1042095 1066926 1031158 1138028 2423992 2538923 1466894 1244135 825806 816184 996199 991800 1037517 1056306 1091440 1103911 1223171 1219406 5568482 5805820 39.85 71.0 1
15:39:29 2024-01-23 751091 742810 235471 234529 377522 387716 401551 400363 252751 251124 308992 314832 352006 354448 4764786 5077275 7218291 7091142 1294678 1340637 346054 305706 321419 323474 363131 353526 351835 354801 246460 247476 796877 763062 1750646 1636858 514440 512268 751697 760023 957982 931581 988971 999681 1051592 1063779 1026133 1131155 2418144 2559905 1484899 1249919 832805 816148 991229 986882 1040282 1060796 1089876 1097723 1212184 1224466 5540266 5815693 39.85 71.0 1
15:39:30 2024-01-23 747861 741768 236279 233879 378808 386088 401515 400008 252786 251940 306640 315032 351578 354339 4767358 5112836 7303292 7110203 1301122 1337317 344496 306784 319441 323510 364805 354598 353861 353206 245972 246678 792587 763249 1676349 1639000 514870 507725 751546 761109 955573 927505 994627 1005359 1051537 1063842 1020774 1137144 2411275 2535880 1455379 1259244 830435 811680 991229 991095 1050763 1059298 1085305 1097723 1222513 1230406 5628800 5791926 39.85 71.0 1
15:39:31 2024-01-23 749113 743071 236745 233226 378916 387716 405877 396988 251978 250765 306243 313541 350398 357437 4764786 5146646 7364570 7100061 1298336 1333087 343462 306244 320482 323019 364011 355712 354611 353206 246460 246783 796877 753830 1695020 1650656 514440 508874 756545 762309 949448 924725 998297 1003859 1049859 1059105 1023711 1144612 2420547 2531896 1463988 1262839 829351 811105 993219 996713 1050490 1059133 1081340 1100825 1226572 1229567 5604701 5786146 39.85 71.0 1
15:39:32 2024-01-23 744170 743071 234919 232174 378988 385340 403868 399307 253632 251232 308411 313611 349560 356751 4761388 5170764 7317843 7062340 1275839 1337428 346349 306712 319925 323965 363131 355136 351835 356844 245593 246748 801414 754908 1688134 1641517 511944 510423 755472 755764 950122 934230 997511 1000392 1042450 1063914 1029936 1144373 2420547 2544424 1435785 1254838 827004 813988 1001163 995333 1041430 1054638 1087517 1107064 1226683 1227105 5638139 5794447 39.85 71.0 1
15:39:33 2024-01-23 755916 743071 236050 231978 378342 387695 402726 396952 252821 251763 308919 313323 351449 355402 4761388 5104665 7248827 7071925 1292788 1333087 347569 305813 321419 323929 364769 353526 351835 354801 246460 247476 798370 764341 1687947 1627612 514503 511544 749450 760136 959342 931581 991087 996139 1051242 1069866 1030643 1135740 2415714 2557111 1391427 1246799 830538 816305 995467 986882 1042289 1063393 1093839 1099836 1210468 1221835 5567025 5795532 39.85 71.0 1
15:39:35 2024-01-23 751091 742801 236089 232898 379024 386569 402580 399907 252468 250765 306568 313576 350923 354594 4764786 5104553 7292894 7090682 1311447 1337280 342911 306712 321419 322983 365061 354635 351835 354384 247239 247858 795384 764341 1684480 1639185 513404 504833 750030 760536 956587 926846 994916 1007533 1052590 1066853 1020308 1138442 2407148 2524414 1432018 1249919 831343 813988 991229 989688 1048265 1060637 1088330 1094559 1219599 1225370 5623539 5796441 39.85 71.0 1
15:39:36 2024-01-23 741825 741046 236415 233213 378907 383036 400978 400473 252047 252117 308447 312633 349839 357910 4764547 5141133 7330195 7090682 1294634 1333087 343497 305956 320482 323714 364011 354635 353861 353206 246460 246783 798370 754908 1739727 1654420 516341 510260 757491 762851 950048 928936 998898 1004669 1052851 1060057 1022223 1141351 2421383 2539109 1486894 1264963 832917 811105 989822 991726 1045253 1057558 1078953 1097723 1221365 1230914 5609768 5796441 39.85 71.0 1
15:39:37 2024-01-23 746560 743177 236454 232898 378916 385068 402779 400190 252012 250590 306640 313323 350363 357910 4764509 5148345 7339521 7090682 1294597 1337280 343462 305992 320482 323115 364011 354635 354753 355853 247334 247610 795384 754069 1683676 1654315 516341 510333 756508 763394 950122 926166 998259 1006062 1049529 1060807 1023748 1142980 2425717 2531636 1486894 1264963 832805 809381 991229 993170 1042031 1057595 1079027 1097453 1224907 1230987 5614120 5796441 39.85 71.0 1
15:39:38 2024-01-23 748793 738471 236410 232735 378916 385375 402779 396988 252047 250765 306676 313104 350363 357330 4770483 5137373 7339521 7090682 1294597 1341303 346587 306243 323961 323821 365042 356646 354325 355350 247509 247334 798370 753900 1699593 1649712 513404 510314 758288 761767 950122 928905 1000433 1006100 1047778 1062907 1026004 1145646 2420274 2524868 1430135 1257452 830538 811680 992639 996102 1045031 1054815 1082179 1099090 1228803 1228845 5593972 5787063 39.85 71.0 1
15:39:39 2024-01-23 746270 741795 234989 231995 378952 384221 400978 399076 253597 251409 306676 314303 350118 356247 4764786 5155918 7356084 7093583 1284746 1339568 344355 306207 323043 324278 366076 356467 351835 352148 245628 246783 801356 759242 1680839 1641437 511580 509589 755874 758525 952147 931581 998259 1002166 1044649 1063127 1029692 1148036 2425213 2524723 1466819 1253487 824638 811680 999068 995358 1040480 1045743 1086854 1105486 1229298 1227105 5643727 5796441 39.85 71.0 1
15:39:40 2024-01-23 749487 740117 236019 232200 376645 384221 402142 399076 252821 251232 310122 312598 349839 357330 4764786 5118025 7297089 7076070 1274201 1337317 346611 305777 322777 324843 364784 355712 351835 355370 246984 247263 810314 752833 1696048 1635474 513404 511613 755874 756374 954894 935558 996801 997990 1045516 1066172 1031554 1142980 2426368 2550698 1463056 1249919 826985 811431 999068 990285 1037739 1053253 1088405 1107102 1225813 1225370 5567025 5787063 39.85 71.0 1
15:39:41 2024-01-23 755603 743181 236054 236640 378383 387767 402156 396664 252856 251763 308956 313069 353997 354303 4773224 5093971 7254011 7073016 1294634 1340279 346647 305813 321952 323714 364222 353562 351835 354304 246460 247993 786702 764341 1697131 1629902 513712 511906 750516 759604 959342 931581 988971 1001132 1048621 1063815 1028230 1132807 2416424 2556277 1457298 1245444 830435 816184 994759 986882 1042289 1060796 1093877 1100827 1210468 1221835 5548187 5796441 39.85 71.0 1
15:39:42 2024-01-23 753007 740682 236454 232898 378952 389371 403223 399617 252646 252828 306532 312529 351344 355022 4751916 5111954 7304357 7100762 1309536 1337428 342947 306784 323043 323019 365097 355173 351835 354384 244872 247511 796877 763795 1680863 1646677 513404 504833 750895 760684 956587 925510 993918 1004557 1053118 1066926 1017848 1137991 2411275 2532285 1461136 1252593 830435 813410 991934 991095 1050018 1060796 1085210 1095855 1219636 1228845 5615510 5802765 39.85 71.0 1
15:39:43 2024-01-23 748824 744271 237307 233226 378803 385267 403238 396844 252494 252828 308266 313104 350363 358417 4762894 5130076 7367497 7082554 1294597 1337428 342911 306496 320482 323965 362079 356829 354862 353206 244837 247858 799304 752465 1691492 1650656 513404 508515 758031 759931 952184 930920 1001146 1005322 1047400 1065419 1026733 1147316 2420152 2517182 1457298 1255664 829351 813376 994052 996102 1047520 1056306 1084531 1099053 1230582 1228845 5606997 5790142 39.85 71.0 1
15:39:44 2024-01-23 746590 744128 236070 234538 378731 384185 401013 399307 252856 250769 309247 313576 349804 357367 4753196 5111954 7303292 7043883 1276128 1340279 346297 305311 321455 324398 362044 356288 353861 355370 246460 247511 792587 754908 1681770 1640272 513404 513357 760104 759064 953843 935370 996839 996139 1048558 1066761 1031429 1142165 2425340 2546237 1435785 1249919 826985 816184 999068 993206 1038259 1057632 1094604 1109277 1226535 1222759 5580026 5796441 39.85 71.0 1
15:39:45 2024-01-23 753766 740112 236080 234048 378916 386497 401588 396988 253279 251973 309647 312668 350398 353521 4757993 5085822 7233735 7057788 1290946 1337428 346647 305777 321455 323965 364258 353562 351835 354304 246460 247476 798370 764062 1669489 1627612 513404 512268 750030 759604 959342 931581 988971 998971 1053155 1069870 1028230 1133615 2414706 2552508 1441435 1246365 832917 818631 996848 986771 1043660 1063806 1094642 1103448 1215127 1225333 5567025 5796441 39.85 71.0 1
15:39:46 2024-01-23 753738 740709 237307 233083 378383 387731 400344 399343 252082 251698 308447 312380 351449 355168 4767358 5068862 7293953 7077916 1313354 1339217 342911 306244 322432 323019 364805 355675 354361 354885 246460 248276 796748 761694 1675720 1631995 513404 507797 750442 763044 957982 925510 991087 1003896 1054684 1066926 1020420 1135489 2418425 2535350 1463056 1249919 830538 816305 990919 991021 1049981 1060796 1087478 1096121 1224400 1227105 5590575 5797542 39.85 71.0 1
15:39:47 2024-01-23 742204 742129 236681 236604 378952 383036 400344 400473 252082 251547 308447 312668 349072 355780 4765339 5128101 7302219 7100098 1298336 1337280 344531 306784 319925 323965 365090 354098 351871 353737 245972 246713 798472 760293 1712605 1641437 515243 509306 753296 762197 955573 928868 992445 1009689 1052516 1065287 1024784 1141776 2413257 2538811 1453460 1259244 832805 811680 992639 992505 1048079 1054792 1084531 1099252 1224400 1227403 5599497 5787233 39.85 71.0 1
15:39:49 2024-01-23 744356 742024 236495 232903 378649 385411 403098 400190 251871 250381 308447 312668 349874 358708 4759273 5128101 7358172 7077498 1296483 1333198 343187 306280 321419 323965 363830 355748 354862 353206 244837 247720 798370 752754 1690812 1650656 515243 509306 758659 765027 951702 930809 1002500 1006100 1048492 1066564 1028044 1147354 2420547 2522193 1457298 1257452 829351 811680 994081 998171 1048344 1056306 1083509 1100694 1230582 1227367 5577624 5782659 39.85 71.0 1
15:39:50 2024-01-23 750346 743076 236054 236635 379087 385375 400942 396952 253455 255101 308447 314303 350118 356536 4760564 5165190 7376822 7090682 1293322 1332143 342467 306748 320517 323737 365522 356829 353861 352183 244837 247993 798370 753528 1719526 1650789 513404 508369 756508 762309 954178 931584 1001860 1005359 1048367 1063779 1028961 1147354 2420547 2528299 1459217 1257452 829844 811680 994637 996102 1048265 1056306 1085305 1100657 1232365 1229175 5573643 5777747 39.85 71.0 1
15:39:51 2024-01-23 750346 740682 234993 232174 378979 384221 400978 397097 253455 251232 308447 314303 349839 355707 4743709 5141246 7283568 7042090 1274238 1337428 347169 306748 323006 324470 365781 355456 351835 354694 247159 246642 813300 754069 1690812 1641517 514870 512268 756545 756374 954419 936112 996764 996139 1047622 1068130 1032198 1141351 2420547 2546349 1459217 1249919 826985 814993 999068 993170 1037605 1054815 1090158 1106312 1224944 1224503 5559077 5787029 39.85 71.0 1
15:39:52 2024-01-23 751588 742280 234993 232204 377814 385411 401588 397061 253632 251409 309999 313104 350398 351496 4748627 5064948 7208965 7072323 1296324 1339647 346540 306136 321835 323857 366076 353381 351798 355228 246460 247858 786702 764341 1697586 1634567 515243 512994 751165 760136 958940 931581 988971 999681 1054240 1071943 1028961 1133615 2417109 2556277 1461136 1246365 832805 816221 994759 989688 1040553 1063118 1093877 1100731 1212221 1225370 5534812 5796165 39.85 71.0 1
15:39:53 2024-01-23 751620 739662 236080 232245 379024 387767 400661 399343 252468 250834 306338 312668 351414 354343 4757993 5082734 7301173 7107366 1309528 1339702 344390 306784 320446 323510 365389 355173 353680 352183 245593 247893 793892 764341 1690563 1638963 513311 507761 751165 761222 956624 924855 992445 1005359 1054240 1066926 1020774 1138028 2409561 2529837 1433901 1253879 830435 811431 989822 991800 1048117 1060832 1088289 1096158 1222900 1227105 5595504 5796441 39.85 71.0 1
15:39:54 2024-01-23 740261 740975 236250 236236 377814 383036 400942 400473 252082 251763 309889 313139 349351 357946 4767982 5141246 7336767 7082516 1296483 1339681 344496 306244 321419 324879 364526 354598 354466 353171 245180 247476 798370 754908 1699880 1650656 515975 510423 756545 762197 950122 926202 998259 1005359 1051537 1062072 1023711 1142980 2420547 2535880 1463988 1264641 832805 810529 991229 993170 1048265 1060048 1081179 1097416 1223134 1233602 5606104 5782659 39.85 71.0 1
15:39:55 2024-01-23 747099 742020 236811 232898 378613 385375 402779 397025 251804 252792 310131 315720 351970 357726 4754360 5141133 7364570 7090682 1296446 1339681 343392 306748 321419 323965 364344 356829 354611 353171 246460 247476 799863 752754 1696506 1650656 514870 509270 758696 761081 952147 930223 1001860 1005359 1048144 1062340 1026733 1147316 2420547 2517182 1457298 1258348 830435 813988 994637 998934 1046554 1057801 1085305 1100694 1230546 1230008 5577888 5777684 39.85 71.0 1
15:39:56 2024-01-23 747477 740453 236731 233478 378700 385231 403868 396736 252716 252472 306496 314383 352006 356316 4750512 5155863 7312211 7052228 1281355 1335311 345256 306784 320410 324422 364222 355675 351835 353171 246352 247476 805835 754908 1709626 1641517 511944 510026 756545 758525 952861 933567 1000433 1003148 1043964 1066657 1031471 1143980 2420547 2532285 1464975 1253487 825806 811680 1001200 996102 1045368 1053290 1085639 1105141 1232328 1228845 5625704 5802213 39.85 71.0 1
15:39:57 2024-01-23 749715 743039 237006 234052 376466 387441 405014 399271 252821 252117 310085 311624 352006 357763 4752016 5116827 7299153 7062546 1274201 1337280 347133 306280 320446 324650 364896 355712 353575 355334 246809 246713 798472 753830 1692974 1641437 514503 512994 756545 757970 955573 935333 1000433 999681 1046619 1066657 1032968 1144650 2420547 2546237 1463056 1252593 828167 813154 1001912 993170 1040073 1056306 1089226 1110080 1229637 1230102 5566566 5782216 39.85 71.0 1
15:39:58 2024-01-23 761073 742020 236054 232208 378640 388818 401588 396916 252821 251763 309598 313104 350818 353521 4746029 5070707 7229541 7063242 1292788 1331236 345569 306172 321455 323965 365061 354062 351835 354268 246984 247893 786702 764341 1667775 1627612 513712 512994 751697 761109 962070 934230 991794 1000392 1051592 1072700 1029692 1135271 2414706 2554320 1445201 1245910 830435 817378 997558 988845 1044886 1063806 1094642 1104013 1215127 1226614 5565557 5801081 39.85 71.0 1
15:39:59 2024-01-23 752124 740975 237178 232898 378374 387479 402726 399307 252047 251569 309088 312163 351449 355132 4755407 5059596 7289807 7071925 1313354 1337317 342397 306280 322432 323019 364805 355712 354361 354885 246460 248312 784934 762375 1676855 1636858 513712 509270 752230 763933 959342 927552 993209 1005322 1054240 1069602 1021872 1134681 2411275 2531413 1437668 1253046 830538 816305 991192 991726 1049720 1063806 1089839 1096903 1223134 1225633 5561983 5792031 39.85 71.0 1
15:40:00 2024-01-23 742957 741759 236445 231958 378342 383072 400942 400473 252434 251763 308797 312633 349839 356247 4752016 5108045 7303292 7090682 1294260 1329241 344461 306280 319477 324879 363131 353562 351835 353206 246460 246333 798742 757613 1692654 1646104 516011 510821 754900 762160 953942 928905 995384 1007502 1052851 1066835 1026170 1141738 2410698 2544536 1451541 1264641 834111 811680 991934 990285 1051214 1054792 1082141 1096672 1222900 1234081 5606104 5786146 39.85 71.0 1
15:40:01 2024-01-23 742617 740837 236415 233242 378988 385375 402142 396916 252047 250765 306640 313104 350363 355707 4755407 5120543 7357339 7081303 1294260 1337280 343427 306748 321419 323965 364011 357354 354611 353206 244837 247511 799863 752833 1692883 1651256 515243 510026 758031 764989 955781 932912 1004630 1006816 1047631 1066689 1029581 1151171 2423992 2518261 1447085 1259762 827576 811680 996235 996102 1049299 1056306 1085305 1103911 1238537 1228845 5608876 5787063 39.85 71.0 1
15:40:02 2024-01-23 747095 738516 236419 232916 377512 384221 402142 399343 252856 251232 309866 313069 349839 357873 4748627 5125335 7283568 7053406 1272242 1336295 347133 306244 320482 324879 362587 355420 351835 355905 245386 247511 799943 753910 1700393 1641655 515972 513721 758572 759530 958475 938890 1000327 998860 1048558 1063779 1031429 1146650 2427443 2550698 1437668 1251257 828167 818575 1000489 992320 1039263 1057801 1094657 1107102 1227301 1221871 5559077 5787271 39.85 71.0 1
15:40:04 2024-01-23 750860 742024 236441 232277 378722 385989 401588 401039 252891 251409 309866 315497 350398 355743 4755407 5055569 7212681 7071925 1294715 1335016 346054 305777 321907 323965 363967 353807 355022 357620 247159 247752 792399 760550 1737693 1641562 517447 513684 754291 761081 959342 931581 994477 1001666 1055878 1072174 1027956 1136817 2417667 2555562 1455430 1249919 834589 817958 992639 989688 1041218 1065410 1091504 1099090 1217463 1227105 5521455 5773610 39.85 71.0 1
15:40:05 2024-01-23 745102 740441 236489 232004 378695 384797 401588 399907 252856 255497 308375 315287 349316 353557 4752016 5097166 7293953 7090682 1302839 1341438 347569 305992 322127 324879 366076 354203 354321 356356 247159 246572 814517 757613 1708548 1646104 516048 510566 755874 762842 954215 929988 999612 1008217 1053489 1063878 1026733 1142980 2416424 2538923 1455379 1262839 833994 811680 992639 992466 1051177 1060710 1083471 1099053 1224907 1230682 5606104 5778064 39.85 71.0 1
15:40:06 2024-01-23 744882 742810 237186 236604 378988 385411 403098 397025 252082 250800 309138 313576 350398 357910 4752016 5128101 7348335 7093583 1292620 1341378 346343 306100 321312 323821 364526 356829 354717 352183 244872 247925 798744 752216 1705567 1650656 514870 508979 756545 761045 950122 929988 1001146 1005359 1050046 1060841 1029692 1147316 2420547 2526660 1455379 1257452 830435 813988 994786 996102 1048487 1059298 1081954 1100694 1228767 1233332 5577888 5787063 39.85 71.0 1
15:40:07 2024-01-23 744084 742810 236454 233226 379024 385104 401013 396916 252468 250765 308411 313611 351190 355671 4748627 5145684 7374389 7065008 1283150 1333964 343462 305992 321348 324422 363931 357371 351835 352183 247684 247716 799863 754908 1666965 1650656 514136 509270 758696 761045 954215 931581 1001717 1005359 1050046 1065419 1029908 1150703 2420547 2523078 1447703 1258348 830435 813988 994786 998934 1050411 1057801 1086854 1100731 1232365 1230951 5568586 5777684 39.85 71.0 1
15:40:08 2024-01-23 742957 742805 236219 236604 379096 384797 400942 396880 252891 255533 306676 314313 351740 356207 4756987 5148049 7367497 7062283 1290774 1337280 343462 306640 321419 323965 363712 357371 353680 352183 245593 247858 815540 752754 1691547 1648445 513404 509306 758158 761767 954894 931309 1003290 1005322 1047400 1065419 1031158 1150666 2420547 2509941 1468813 1257452 829351 813410 996199 998934 1045031 1056306 1085089 1100731 1234151 1230682 5577888 5777860 39.85 71.0 1
15:40:09 2024-01-23 738316 742020 235521 234217 378736 386892 403509 396772 253528 251337 308992 314892 351487 356605 4755407 5155977 7283568 7042090 1275839 1331874 346611 306784 320446 324879 363167 355748 351835 354268 245593 246783 792587 754908 1685997 1640394 512674 510821 756102 758525 954215 935574 1001146 1003896 1045516 1066926 1033041 1147316 2420547 2532285 1464975 1255390 825806 811680 1000489 996102 1046591 1054778 1086704 1107102 1231455 1230951 5611501 5796720 39.85 71.0 1
15:40:10 2024-01-23 749302 741299 236375 234212 377067 386124 404727 399126 252716 252117 308956 311659 351970 357946 4746029 5084538 7254011 7034410 1283188 1335348 345014 305562 323185 322099 361032 355748 351835 353737 246112 248103 789413 754988 1698912 1631885 513404 512994 755336 760144 957303 934908 997549 996139 1048558 1069906 1030055 1143796 2425717 2541491 1466894 1246365 826985 818575 1000489 993133 1040036 1057801 1094657 1107102 1227888 1224571 5543665 5782494 39.85 71.0 1
15:40:11 2024-01-23 751625 738361 236380 232204 377512 387716 401588 400857 252786 251409 309611 312633 350363 355743 4742644 5036811 7199640 7042090 1292836 1337428 346871 305562 322432 323965 364002 353562 353861 357620 244837 248276 796877 760331 1723732 1635696 516546 512994 753830 761081 959342 931581 989554 1002400 1057002 1072211 1028961 1134994 2416424 2554320 1490883 1249919 833994 817995 992639 991095 1046376 1066826 1094642 1102399 1215127 1225260 5537909 5777747 39.85 71.0 1
15:40:12 2024-01-23 749815 741229 236349 236532 378943 384221 401588 400473 252716 252117 308375 316677 348307 354608 4741800 5103403 7292894 7090682 1293711 1333418 344496 306496 319925 327863 363131 354098 353861 353737 244837 246748 810092 757071 1706819 1647274 516341 510821 756008 763278 952861 928942 998297 1008217 1052739 1063914 1023748 1141663 2411275 2531673 1438108 1264271 834708 812797 994052 996750 1049720 1063053 1083429 1102399 1226683 1236260 5593892 5773610 39.85 71.0 1
15:40:13 2024-01-23 746590 740563 236445 232898 379015 385375 405014 396952 252117 250800 306568 313576 350118 355707 4746029 5111879 7358172 7071925 1292620 1329278 343497 306748 320517 323965 363202 357371 353861 352148 247589 247893 788174 752216 1697928 1649486 514136 509306 758696 761045 952861 931581 1000327 1005359 1050606 1065419 1030643 1151133 2424474 2528299 1433901 1260662 830259 813988 998306 998934 1045068 1057801 1085210 1103938 1235903 1229175 5579320 5773724 39.85 71.0 1
15:40:14 2024-01-23 740490 742805 235725 232269 378975 384797 400978 399343 253632 251055 309429 313611 349351 356825 4739262 5141246 7274243 7043200 1272205 1333795 347169 306518 320446 327899 363167 355712 351835 354836 247860 246783 797001 754369 1698301 1641437 513404 512268 757720 758525 953843 938185 1003193 1004594 1045406 1069156 1035570 1147885 2424587 2543295 1437668 1253487 827890 813877 1002584 996065 1039079 1056846 1090739 1106789 1228803 1228845 5617880 5773563 39.85 71.0 1
15:40:15 2024-01-23 748683 741075 236254 236676 376080 384833 402177 397061 252856 255497 309866 311442 350433 357910 4738986 5091011 7253732 7034410 1283423 1334401 345014 305347 323448 323510 362079 356540 351835 353985 245765 248870 789413 754988 1704286 1629608 514870 514692 755762 760684 957908 935558 998898 998625 1049898 1072983 1031531 1144650 2425790 2538997 1468813 1243248 825820 819626 999068 991726 1038477 1057801 1094657 1107102 1226683 1221835 5540266 5777684 39.85 71.0 1
15:40:16 2024-01-23 750584 741071 235716 232208 377814 385411 401304 399017 253632 251409 309429 312633 350118 351533 4739262 5047609 7171403 7038765 1287272 1333418 346611 305813 321679 323510 363167 351537 351835 357620 247334 248250 798370 765888 1688103 1627695 515972 513320 750864 761767 962033 934230 991794 999526 1055952 1072932 1031158 1135271 2416701 2552508 1457298 1245479 830435 816184 996199 986882 1042289 1062367 1096219 1103911 1215737 1225370 5542728 5773563 39.85 71.0 1
15:40:18 2024-01-23 751514 741066 237182 232903 377778 387150 400942 399343 251871 250834 308483 313655 350433 355168 4732508 5041328 7254011 7076253 1309612 1333418 345293 306496 323473 322732 367635 355027 353825 354848 247509 247716 792399 763610 1679473 1632443 514477 508551 751959 763938 959342 926202 995346 1007533 1056069 1069192 1022259 1141351 2409561 2528696 1437668 1249919 832805 813988 992639 992505 1051509 1063118 1089878 1097490 1224944 1227403 5544786 5769477 39.85 71.0 1
15:40:19 2024-01-23 740246 738211 236454 236676 378640 383107 402213 400473 252599 255497 308447 313104 349351 358454 4729897 5108195 7301252 7081803 1292620 1335669 344390 306352 321312 324843 364490 354453 354361 353701 245215 246819 786702 756238 1713839 1648464 516744 510784 759113 765027 952824 928868 1000433 1007502 1051592 1063842 1025967 1144612 2420547 2541286 1449622 1264963 835184 813410 992639 994579 1051509 1060760 1084321 1099016 1225776 1236260 5604701 5768305 39.85 71.0 1
15:40:20 2024-01-23 742431 740700 237147 231812 378880 385375 403346 400473 252250 250765 308411 313541 350328 358417 4746029 5104253 7354473 7065286 1296324 1335776 344461 306712 321419 324422 364896 354881 355113 353985 245351 247858 798370 753528 1691948 1650656 516744 510784 760315 764398 952824 928868 1001146 1007502 1052739 1060769 1028230 1145609 2421124 2529800 1460076 1265543 832805 811680 994052 996102 1049836 1054756 1083546 1100657 1226683 1236260 5577624 5776545 39.85 71.0 1
15:40:21 2024-01-23 745139 742810 236977 233226 378943 385339 403346 396952 252320 250800 308883 313288 350328 357580 4753196 5120073 7364984 7053181 1290555 1333994 343151 305467 321419 324397 366299 357335 353861 353171 245558 247649 799304 752833 1713026 1643741 513404 509270 759113 762309 953843 931581 1001680 1007502 1050519 1066926 1029692 1152345 2420114 2517440 1453460 1257452 829944 813988 996199 1000355 1053946 1057801 1086854 1103049 1235026 1230878 5568482 5768305 39.85 71.0 1
15:40:22 2024-01-23 741869 743070 236210 231812 379015 384762 403795 396592 253176 252328 308266 314418 352006 355561 4744927 5141133 7343983 7048930 1283150 1329241 343497 306784 320482 324096 363676 357335 351835 352183 245593 247476 815540 757071 1688516 1641517 513404 509270 756545 760684 954894 932912 1001146 1005322 1049585 1066926 1029931 1150666 2417667 2524710 1446482 1253487 826985 811680 1000489 996102 1045031 1053997 1088405 1106825 1235903 1228845 5619523 5777751 39.85 71.0 1
15:40:23 2024-01-23 749293 741759 236731 234177 376466 386081 404727 396844 252681 252117 309210 313726 350363 357800 4736920 5069223 7266949 7029957 1287091 1334716 345014 306748 322396 322983 365353 356793 351835 353985 246984 249009 798370 761338 1672557 1627612 513404 511906 753830 759205 962070 936889 994564 1001815 1051592 1075282 1031429 1142980 2414706 2539690 1460268 1238828 828167 819736 1000216 989688 1042289 1060048 1097784 1107064 1224002 1219677 5572617 5782494 39.85 71.0 1
15:40:24 2024-01-23 753007 737218 237296 233559 377297 387695 402441 399307 251837 252720 309065 313947 351098 355095 4734223 5053921 7276301 7042052 1311207 1335665 342911 306496 324652 322983 367598 355387 354361 354885 246809 248835 796748 760855 1681978 1644336 514440 509270 752230 763789 959342 928868 994627 1005359 1057715 1069833 1022223 1138028 2414329 2534081 1437668 1249919 832805 816148 991059 992505 1050578 1063869 1094604 1100865 1226068 1228771 5553124 5780393 39.85 71.0 1
15:40:25 2024-01-23 741825 737432 236410 232012 378763 385523 402726 400756 252821 252117 309065 315942 349316 355707 4736650 5101883 7289807 7082855 1298336 1335311 345014 306748 320150 324879 364222 354598 353861 354020 245972 246748 810241 759323 1697927 1640165 516781 511906 755874 763315 955573 931581 998222 1011087 1053118 1066657 1025967 1143796 2411275 2543295 1459217 1261040 834589 813840 995879 996713 1054462 1063806 1088330 1103187 1227015 1234957 5593967 5770995 39.85 71.0 1
15:40:26 2024-01-23 746233 742020 236977 233478 378835 385953 403346 396988 252223 251359 309101 313576 350083 356751 4736650 5109556 7330195 7071925 1293598 1333768 344461 306748 321455 323965 363793 355712 354862 353985 245386 248067 788174 752754 1722940 1650656 516818 510821 758696 764978 952861 930920 1003290 1008217 1052739 1062859 1028961 1147316 2425340 2537005 1465944 1266446 834111 813988 996020 998786 1049460 1061549 1082141 1103087 1230513 1235834 5559077 5760907 39.85 71.0 1
15:40:27 2024-01-23 741869 742810 235681 232161 379020 385375 400942 396916 254022 251940 309051 314557 349351 355671 4736650 5141133 7299153 7043116 1279450 1331966 344496 306784 320446 324422 363676 355712 351835 352183 246144 247302 803621 756530 1679701 1640351 513404 510784 756545 759604 954894 934230 1001146 1006779 1050606 1069594 1035570 1150348 2417592 2527904 1474215 1255275 826985 811680 1001200 998171 1045810 1054706 1088289 1106789 1238463 1229139 5573643 5768028 39.85 71.0 1
15:40:28 2024-01-23 741307 742915 235655 233383 378916 384762 400978 399343 253632 251232 309270 313576 349316 355743 4733272 5137928 7289621 7034410 1270044 1333768 347098 304524 320482 324879 362333 355443 351835 355334 245386 246748 808821 753905 1684050 1631922 514841 513721 759898 760023 960031 939587 1001785 1001815 1049898 1072983 1038526 1147848 2420547 2545100 1441435 1253487 829944 814956 1001912 997185 1040811 1057053 1089876 1109982 1228533 1228845 5603286 5768305 39.85 71.0 1
15:40:29 2024-01-23 751620 738749 236410 234177 377814 387114 402142 396952 252856 251940 308883 311659 350398 356247 4727271 5070125 7254124 7034410 1288011 1333768 345014 306496 323377 321909 364258 357024 351835 354233 244837 249045 790457 760331 1705908 1632237 514136 512158 755948 759986 964808 936889 998898 1001103 1048584 1074431 1035496 1144612 2417109 2536986 1456501 1239710 828167 819736 1000489 992505 1042289 1059298 1095990 1105927 1226991 1221798 5538768 5768305 39.85 71.0 1
15:40:30 2024-01-23 749219 740975 235690 232234 378347 385375 401588 399307 253597 251409 309392 313069 350363 353521 4729897 5036811 7180989 7043788 1291867 1334364 347098 306712 321907 324170 366040 355426 354717 355727 246984 248099 793892 759242 1688720 1639226 516633 513721 755410 761081 962361 935574 992408 1002363 1057751 1074522 1029544 1135271 2418144 2559905 1462032 1249919 835184 818575 994759 991668 1045253 1066917 1096219 1103873 1216200 1227975 5497779 5768305 39.85 71.0 1
15:40:32 2024-01-23 745730 741600 236445 231851 381221 386533 401588 399307 252821 255461 306640 314208 349839 353557 4724736 5075352 7264918 7052289 1300004 1337772 347569 306100 322585 324879 365042 354453 354303 356356 247860 246607 802945 757071 1731427 1646104 517441 512268 756545 763315 955573 931198 998297 1009651 1053864 1066172 1028230 1143796 2414706 2541491 1434137 1259244 832805 811680 994052 993170 1051509 1060832 1086854 1099873 1224944 1233332 5585863 5758926 39.85 71.0 1
15:40:33 2024-01-23 741905 741084 237186 236640 378316 385411 402779 400190 252047 250800 308447 313323 350363 358708 4727271 5100283 7337627 7065286 1292582 1335591 345853 306028 321764 324422 363167 356793 351618 355277 247684 247823 788174 752754 1680325 1645896 516341 510026 759113 762740 954215 931309 1004006 1008217 1048584 1065419 1029692 1150666 2418827 2526660 1461136 1257452 830435 813191 996199 998934 1050763 1060798 1085305 1103087 1230546 1234205 5557606 5744726 39.85 71.0 1
15:40:34 2024-01-23 740783 742810 236050 236568 379051 385375 400625 396286 253632 250381 306640 314338 350104 355707 4711665 5132704 7285482 7044181 1268621 1333927 346849 305274 320410 324879 362333 354885 351835 355228 245593 246748 802885 752829 1705434 1636895 513712 513721 758265 758525 955232 936740 1001146 1002400 1048558 1068436 1033101 1145646 2417109 2541491 1437668 1253211 828167 813767 1001912 996102 1045253 1057801 1088289 1109192 1228767 1229139 5606104 5758926 39.85 71.0 1
15:40:35 2024-01-23 747353 738740 236045 232156 376609 385724 402177 396988 252821 251940 308779 313143 351717 357616 4715212 5062370 7229541 7025031 1285255 1331874 345356 306748 321419 322720 365353 355748 351835 354007 245421 248276 798370 759986 1691806 1622997 513404 512268 753296 759604 963475 935333 993894 1001815 1048584 1076042 1032931 1142980 2414706 2541491 1469684 1238828 829351 819736 1000489 989688 1043399 1054792 1097588 1107102 1224907 1220819 5549671 5777860 39.85 71.0 1
15:40:36 2024-01-23 752470 738845 236986 234181 377225 388818 403509 400966 252294 252472 309247 314168 352006 355237 4727271 5016831 7228582 7053167 1304918 1329241 346038 306244 323149 323019 364222 354635 353861 354885 244872 248870 795232 763249 1687368 1636858 516546 510026 752230 765594 959342 930260 993583 1005359 1057491 1069870 1022985 1140501 2411275 2524400 1439551 1250364 832805 816148 991229 991800 1050763 1063869 1091504 1097453 1223171 1228845 5532359 5777747 39.85 71.0 1
15:40:37 2024-01-23 741677 738690 237041 234048 378767 386070 404170 401250 252681 252472 308883 313576 349316 356495 4736650 5099220 7283568 7062546 1292620 1333382 344496 306280 320482 322908 362587 354062 353861 353985 244872 246748 797332 754908 1695146 1644936 516818 511906 756545 764435 954215 930920 1001146 1009651 1054240 1066172 1026733 1144972 2414706 2535313 1457298 1261939 833994 811680 992639 993206 1054212 1062063 1086854 1100694 1226815 1235797 5590962 5766143 39.85 71.0 1
15:40:38 2024-01-23 746059 742769 236406 232894 378984 385411 405014 396664 252716 250800 306532 313357 349839 355671 4736650 5111841 7339521 7053177 1290774 1329204 343427 306518 321419 323965 363202 356829 353861 352183 247239 247546 815540 750607 1708475 1646104 514870 510423 758031 761081 954215 931581 1003193 1008217 1051354 1066926 1029692 1149846 2417667 2517551 1432018 1255664 831936 813767 996199 998171 1052711 1062943 1088368 1106536 1233672 1234957 5580026 5761337 39.85 71.0 1
15:40:39 2024-01-23 738056 741951 234963 232204 378988 384185 400942 399017 253742 251232 308883 314303 349037 355168 4729620 5126572 7264643 7043788 1272845 1331874 346090 305884 320185 324422 363131 355173 351835 353206 245972 246783 795529 753830 1675159 1639185 513039 510456 756545 759064 955573 933973 1001146 1005087 1045553 1066926 1033004 1147279 2418554 2517256 1439551 1254838 828141 816268 1004052 995954 1044268 1057655 1091518 1111818 1230171 1227367 5609113 5761337 39.85 71.0 1
15:40:40 2024-01-23 751245 741760 236041 236640 376681 386569 402177 396664 252856 252117 309174 311659 350888 356751 4720531 5054795 7243081 7015652 1280606 1331874 345014 305562 322958 323019 362079 355748 351835 354020 246112 248498 789413 754908 1682037 1632217 514870 513357 756545 760684 959342 935558 998297 1000392 1050494 1071417 1035496 1148331 2429530 2541057 1443318 1244097 828167 818391 1001875 993133 1039299 1054756 1097499 1108725 1227301 1221835 5530860 5744877 39.85 71.0 1
15:40:41 2024-01-23 748721 738799 235525 232208 377512 384762 401304 400190 252856 251232 308483 311728 349351 354380 4715249 5017494 7194515 7038765 1296597 1333418 345498 304882 324376 323737 363131 353562 354611 354304 246460 247893 793892 758156 1675536 1632217 516818 513721 755201 762774 959342 935574 997396 1003767 1060518 1074376 1029581 1136780 2420883 2566701 1465944 1249029 835184 820381 994637 991095 1045290 1066163 1097719 1103911 1216599 1228845 5490013 5754819 39.85 71.0 1
15:40:42 2024-01-23 741825 740709 236410 236640 379015 384185 401588 400190 252918 252117 308919 314997 349316 353521 4720531 5079684 7254011 7062658 1291697 1332105 344496 305042 319477 322650 363167 353562 351871 353737 245937 246713 798121 754988 1703428 1639000 517817 511650 755799 765027 956896 931470 998110 1011087 1057255 1066817 1026733 1144650 2409053 2541491 1432018 1259244 833994 813376 994786 993170 1051509 1063118 1088405 1100694 1224944 1230951 5561983 5758926 39.85 71.0 1
15:40:43 2024-01-23 740246 740960 236476 236568 378645 384221 402779 400473 252082 255533 308447 313104 349874 357910 4715249 5100283 7320870 7039444 1291697 1333768 343187 306748 321419 323737 362622 356829 353861 355816 247509 247993 798370 751627 1690809 1644800 515604 509844 759655 764482 955536 931581 1001680 1008217 1053489 1068349 1029692 1150703 2420152 2526660 1461136 1257452 830435 813767 996199 998934 1050763 1054720 1085305 1103635 1231492 1234475 5559077 5749548 39.85 71.0 1
15:40:44 2024-01-23 742348 738617 235690 236599 379060 384797 400942 395728 253632 255461 306640 314557 349351 355707 4727271 5118828 7330195 7039444 1281258 1331874 347569 306532 323043 324699 366040 355566 351726 355889 247860 247334 795529 755413 1709626 1639185 513404 510821 756545 759873 955573 936223 1001860 1005359 1050717 1068436 1033004 1147354 2418827 2528696 1468813 1253487 825806 813988 1001912 998934 1044326 1056306 1089876 1109744 1235903 1229139 5580740 5744651 39.85 71.0 1
15:40:46 2024-01-23 744610 740450 236419 232195 376681 384221 400978 397061 252856 251940 308811 311694 349351 357620 4723900 5064121 7255592 7022148 1281279 1334679 344908 304739 322778 323821 364490 355566 351835 354765 245765 248103 796877 753787 1686847 1632217 513712 513721 758158 763922 957982 938099 998297 998971 1051242 1069870 1032968 1143129 2423992 2542614 1441435 1248140 828167 818575 1001638 995358 1040811 1057801 1094657 1108403 1226683 1227367 5600698 5761337 39.85 71.0 1
15:40:47 2024-01-23 760528 740965 236686 232165 378988 387767 400344 396916 252891 252364 308919 314262 350433 353521 4720531 5033505 7203302 7027556 1286777 1335348 346297 305813 321455 323965 367624 354453 351835 354268 244872 247929 798370 764999 1700205 1622997 513748 513357 752230 764322 964160 935370 993918 999490 1054490 1076042 1029931 1138028 2410773 2546475 1427994 1244593 831619 817995 998306 989688 1042289 1063118 1097001 1107102 1217463 1225370 5538768 5763915 39.85 71.0 1
15:40:48 2024-01-23 757277 738881 237186 236438 377769 386569 400379 400190 252082 250800 308810 311694 350433 355456 4730833 5031123 7265738 7053167 1309414 1335683 343187 306676 321943 323019 367114 354881 353861 354384 244872 248312 789413 763249 1674964 1636858 515609 510063 752230 764989 959342 928905 995346 1009651 1057751 1072700 1023748 1144650 2411275 2532285 1466894 1249919 832805 814956 992639 992466 1051509 1065410 1091405 1099090 1225813 1229175 5515089 5758650 39.85 71.0 1
15:40:49 2024-01-23 740246 738608 236445 232165 378952 383646 400978 401460 252612 252792 309052 313471 351758 356678 4728786 5098256 7315846 7043788 1292620 1333768 344531 305562 321419 327863 364011 355173 354862 353737 245628 248276 786702 752754 1693640 1649486 517919 511906 758696 765558 952861 930920 1002575 1008934 1054684 1065150 1028230 1145684 2420547 2537890 1462032 1264963 834589 811680 994052 996102 1051509 1062367 1085305 1100731 1226683 1236260 5573906 5744410 39.85 71.0 1
15:40:50 2024-01-23 746059 742627 237298 233952 378835 385303 403868 396493 252716 252828 308615 313471 352006 355671 4723900 5097204 7334604 7038765 1288438 1333865 343392 306712 321122 323965 363131 357335 354611 355387 245558 248032 788174 750607 1704937 1646104 515604 510026 759775 762124 953573 931581 1003143 1008217 1052851 1069192 1029692 1152345 2421124 2524710 1437668 1255664 830435 813730 996199 1000355 1051509 1060798 1087629 1103911 1235631 1233565 5562021 5744764 39.85 70.9 1
15:40:51 2024-01-23 742348 738293 235879 234101 378844 387716 403296 396286 253632 252117 306171 315942 350836 355634 4715287 5117054 7266949 7030692 1272845 1331874 346575 306748 320114 323750 363131 354827 351515 353701 246144 247440 797001 754369 1676289 1631958 513404 511906 757491 758525 955573 936223 1002575 1005322 1047778 1069866 1032968 1147279 2418144 2527586 1441435 1252593 826985 813988 1003338 999644 1046739 1056306 1091405 1111705 1236096 1232333 5606997 5769591 39.85 70.9 1
15:40:52 2024-01-23 764593 740965 236210 232204 378361 387659 402106 396916 252856 252117 308847 314788 351169 355707 4717893 5053840 7169119 7015652 1285255 1334442 345498 305777 321419 322983 364769 355136 351835 353737 246809 248206 785231 762159 1680080 1622725 513404 512994 753296 760136 963475 936696 992445 1000907 1053745 1078327 1032161 1141314 2414706 2542865 1444633 1236181 830538 819797 1001155 990767 1044924 1063053 1100923 1106952 1223493 1224875 5538768 5761873 39.85 71.0 1
15:40:53 2024-01-23 757296 738245 237518 233394 378542 386497 400344 400190 251802 250765 309356 311659 350398 355132 4715249 5026104 7233231 7049489 1309528 1332327 342432 305956 322133 322983 364258 354598 353376 353848 245351 248276 782289 759686 1678375 1631885 515243 509990 753151 765521 959342 928597 994564 1008217 1057715 1072174 1025967 1142980 2410773 2536912 1415052 1251257 834111 817467 992602 995333 1054249 1066917 1093442 1101013 1226683 1233810 5545709 5744689 39.85 71.0 1
15:40:54 2024-01-23 739720 737132 236776 236573 378912 384150 402177 400473 252434 250381 308883 313104 349581 357873 4717893 5081738 7285653 7044843 1288995 1332940 344496 306712 321419 324879 364011 354598 354361 353453 244837 247476 791116 752824 1695848 1646082 517919 512268 758031 765521 954894 931581 1001146 1008217 1056703 1066835 1028558 1144537 2420883 2539251 1449622 1264641 835184 811680 994052 996065 1053787 1062295 1087629 1100694 1226683 1236989 5571005 5749548 39.85 71.0 1
15:40:55 2024-01-23 744038 740446 237138 232903 378916 384762 402743 396952 252047 250800 308411 313323 351668 357546 4711874 5083779 7305183 7025031 1280151 1328097 343462 306748 320482 323965 363131 356793 351835 354885 245593 247649 789645 754988 1674030 1631885 513404 510748 755874 762740 956858 934191 1003969 1005211 1048410 1066780 1034097 1153841 2418144 2517440 1452734 1257068 828167 813988 1001200 998225 1050862 1056306 1087478 1107102 1235903 1231851 5577662 5749548 39.85 71.0 1
15:40:56 2024-01-23 749330 737913 236415 231974 376609 387129 402142 396988 252821 250381 309830 311624 350363 357873 4708514 5056914 7238893 7015652 1284339 1331966 347546 306244 321907 322983 364769 355712 351835 353701 246460 247858 785231 763610 1664840 1626384 516064 512921 753724 760647 964808 938890 997194 1002363 1053489 1076042 1032968 1146650 2410735 2535239 1444633 1239515 829944 819736 999068 989688 1042289 1054792 1099934 1107102 1223097 1221798 5548187 5758926 39.85 70.9 1
15:40:57 2024-01-23 751091 738804 237182 236640 376600 386225 400625 400473 251661 252117 309101 313661 350363 355146 4712125 5018054 7212943 7034410 1307704 1331874 342122 306029 322396 322720 366040 355132 353644 354703 247159 248099 783441 761503 1678182 1634655 516341 509808 753435 765484 959342 928831 997396 1008217 1057678 1071381 1023711 1142038 2411275 2524377 1466894 1249029 832805 815533 991229 991800 1051509 1066163 1093438 1100189 1225813 1228845 5524468 5744764 39.85 71.0 1
15:40:58 2024-01-23 740246 738211 236454 231817 378342 383072 403150 400473 252434 252117 308447 312633 349246 357583 4717893 5088970 7264918 7044458 1292406 1333964 346833 306266 321764 324542 363975 354453 354826 355853 247786 248099 798370 751908 1686087 1648445 517919 511252 759775 765521 952824 931581 1004006 1009651 1054648 1063914 1029692 1147316 2420547 2535880 1486894 1264641 834908 811680 994786 998225 1049608 1063653 1085305 1102263 1226683 1237136 5574989 5749548 39.85 70.9 1
15:41:00 2024-01-23 743781 738678 236410 232889 378952 385339 402743 396614 252645 250800 306604 313541 349839 355671 4717893 5081738 7316246 7032233 1273680 1331118 345392 306604 323043 324542 363131 355424 351835 352148 248387 247334 792587 754908 1684092 1636858 514503 511768 756545 760684 955573 934894 1002575 1007945 1048558 1066926 1033221 1150628 2418144 2523078 1461273 1253487 826985 811680 1001912 998225 1046554 1056270 1090652 1106752 1238537 1230008 5563049 5740169 39.85 70.9 1
15:41:01 2024-01-23 745179 741084 236419 232269 377742 383072 400978 396736 252645 250879 309866 313069 349037 356499 4714528 5075784 7243498 7012007 1279525 1331879 345014 304559 325924 324278 364526 355748 351835 354268 247159 248518 783760 753508 1676140 1635696 515207 514449 758696 761045 958662 938062 1001146 1002486 1050791 1072211 1032968 1145609 2425717 2545100 1441435 1248232 828167 818575 1001912 996065 1039299 1060048 1097784 1107539 1229298 1228845 5519930 5740169 39.85 70.9 1
15:41:02 2024-01-23 750175 736277 235681 236973 377774 385339 401588 396952 253420 251763 309356 315497 352006 351244 4716630 4990025 7180989 7025031 1294634 1331879 345534 305024 322288 323474 363131 353526 354361 354765 246460 247858 793892 757071 1675913 1632217 518287 513721 756545 763278 962070 934230 996801 1004609 1060756 1076042 1029692 1136297 2425078 2556241 1506644 1249029 835184 820900 994759 992505 1046776 1066917 1094604 1100694 1217463 1228845 5482153 5749548 39.85 70.9 1
15:41:03 2024-01-23 740246 739908 236454 236640 378050 386544 402258 400182 252577 252117 308266 314822 351510 354412 4707235 5079684 7276301 7032385 1290774 1331874 343497 306244 321419 323642 364011 355173 354361 353171 244837 247893 798370 751908 1679658 1648445 517919 511906 758696 764435 954215 931581 1002575 1009651 1056216 1063878 1028961 1145646 2417780 2534081 1484899 1264963 834589 811680 993376 996102 1049720 1060796 1085305 1103635 1226683 1237136 5567025 5749287 39.85 70.9 1
15:41:04 2024-01-23 746059 741760 236845 233221 378808 387166 404440 396700 252260 252828 306460 313069 349316 355132 4711836 5100283 7304357 7030729 1281068 1328097 343462 306748 320446 323965 363131 356756 351835 354885 245386 247511 788174 754710 1661818 1641369 514870 510387 759113 761081 953843 931581 1003856 1008217 1051592 1066926 1031891 1153168 2420547 2517440 1457298 1257452 830435 814567 996199 1000355 1051509 1060048 1088405 1105210 1235026 1234843 5562584 5740470 39.85 70.9 1
15:41:05 2024-01-23 743135 738621 235905 233505 378275 383916 400942 396988 253742 250948 308048 313541 348307 355707 4715249 5054795 7238437 6992011 1275877 1328097 344496 304846 323412 323965 362079 355748 351835 354268 246286 248660 792399 754885 1705258 1632217 514841 513721 756545 760774 959342 935370 1001146 1000392 1052739 1073005 1033004 1145609 2427443 2544828 1441435 1244135 828167 819736 1001638 995322 1043362 1060652 1100139 1113446 1230134 1226614 5511943 5744689 39.85 70.9 1
15:41:06 2024-01-23 750557 736427 236680 232208 377432 385953 400942 401039 252612 251940 309866 312128 350363 355707 4711987 4998286 7223096 7035103 1305885 1333768 342876 305813 322432 323510 363712 354635 354862 353171 246460 248660 790906 761728 1675159 1636969 517919 512268 753263 765594 963475 931581 993857 1005359 1060756 1072968 1026733 1141314 2410956 2538923 1439551 1247651 837104 819797 994637 992505 1050466 1066807 1094642 1102399 1225868 1228845 5505560 5749548 39.85 70.9 1
15:41:07 2024-01-23 740241 735721 237037 233916 378347 383036 400978 400190 252434 250381 306243 313069 349316 357583 4708501 5082883 7292894 7025031 1290774 1331874 343462 306496 321419 322696 363461 354576 354611 353206 245215 247893 786702 750607 1686911 1648445 518287 511906 758696 765558 955573 930260 1001680 1009651 1054684 1063705 1029692 1147735 2423609 2532663 1463988 1265543 835184 813373 996176 1000280 1051509 1060832 1085305 1103900 1231418 1238012 5566010 5748369 39.85 70.9 1
15:41:08 2024-01-23 742174 738156 236454 232894 378952 385375 400942 396286 252434 250765 306676 313576 349839 355419 4708514 5109556 7315994 7021597 1277405 1331874 344496 306784 320446 323965 363131 355383 351835 354634 245972 247511 801356 754988 1686981 1632028 513404 510387 755874 760684 955462 934230 1003193 1009689 1051242 1069912 1034833 1153878 2422609 2522512 1463122 1253487 827576 813988 1002584 1000200 1049757 1056306 1090652 1109250 1235279 1230951 5577888 5740169 39.85 70.9 1
15:41:09 2024-01-23 746565 738977 236419 232165 376645 384221 400978 396988 252856 252117 309866 312377 349316 357330 4708514 5049721 7206848 6996895 1283423 1330665 344531 306244 323412 322493 362622 355748 351835 353206 246460 249081 787655 754908 1677687 1629653 514503 512049 757491 761655 962753 936889 998147 1001815 1054490 1075099 1038250 1147923 2420547 2538997 1441435 1240594 828167 819736 1002584 993170 1041550 1060048 1097784 1106789 1229298 1225370 5502643 5740169 39.85 70.9 1
15:41:10 2024-01-23 746553 735757 235681 232204 377455 385375 401021 397061 253244 251409 309174 312598 350118 353521 4688332 4990214 7199640 7025031 1300298 1332825 343497 305562 322922 323510 363131 354635 355542 354233 244837 248586 790906 761422 1677233 1636894 518176 513721 755436 765373 964123 933883 995272 1005359 1060756 1076029 1029692 1141314 2416424 2549793 1527197 1249919 835184 819736 992639 991800 1047991 1068427 1094657 1100731 1223171 1230645 5482254 5736445 39.85 70.9 1
15:41:11 2024-01-23 740246 738580 236445 232139 378948 383036 401588 400473 252891 255461 308230 314522 349581 355132 4701765 5072466 7255592 7034133 1287160 1330097 343533 306424 323043 324735 364380 354057 354575 355853 247509 246642 800151 754069 1688276 1646266 519024 512268 758158 765558 955499 932837 1001146 1011087 1056965 1068349 1028230 1148036 2414706 2535880 1455379 1262563 835184 811680 994759 995358 1057537 1062331 1087629 1100731 1226683 1238012 5559077 5740909 39.85 70.9 1
15:41:12 2024-01-23 743021 738835 236820 233226 378916 385375 402177 399307 251837 250800 308338 313104 351704 357873 4711166 5083009 7302219 7039444 1288438 1333694 345853 306676 321276 323821 366040 357151 351726 355350 245902 247858 799863 754908 1666328 1644851 514805 510784 759171 763938 958258 934242 1004645 1009651 1051498 1063743 1029692 1153168 2420547 2510120 1435785 1257452 832212 813767 996199 1000355 1053461 1054792 1088289 1105486 1235903 1233934 5543225 5728217 39.85 70.9 1
15:41:13 2024-01-23 740476 738840 235690 232269 378347 386581 400942 397061 253632 251055 308121 313611 348307 355707 4707808 5093084 7254011 7008691 1266498 1333014 347478 306244 320446 324879 362044 355173 351654 356213 245558 247476 797001 752754 1691324 1637494 515646 512221 758696 760136 957982 940133 1002575 1002400 1051242 1069870 1038965 1147354 2420547 2544424 1441435 1253487 830435 816184 1004052 996102 1041521 1057801 1091504 1112432 1231455 1230065 5587293 5736407 39.85 70.9 1
15:41:15 2024-01-23 750860 738845 236041 236640 378649 387767 400625 396916 252856 252117 308919 313104 350398 353521 4699028 5018511 7171749 7006274 1286318 1333964 348271 305741 321871 323510 363131 353562 354502 354694 246460 247893 795384 754908 1690968 1632217 518928 514449 756008 763315 962107 934230 996839 1004609 1060756 1076042 1029692 1138845 2414329 2556277 1440027 1249029 835184 819736 995492 992505 1048339 1068158 1097001 1103911 1216113 1227403 5492960 5739800 39.85 70.9 1
15:41:16 2024-01-23 747477 735238 236410 236402 379029 386533 402314 397025 252645 252792 306388 315942 352006 353412 4716630 5058620 7246267 7037147 1290909 1330097 344908 306748 319441 324650 363676 354098 353861 353737 248292 246748 804356 757071 1699511 1640272 516818 512268 756545 765015 957982 931581 1000327 1011594 1057751 1068436 1028230 1143942 2410773 2537890 1457298 1259244 834908 813988 994786 994653 1054328 1066163 1088289 1103124 1226683 1233638 5568581 5740169 39.85 70.9 1
15:41:17 2024-01-23 741039 736875 237334 233847 378095 387716 402034 400081 252294 252828 308738 313437 352006 357726 4701486 5084850 7301944 7034410 1288931 1331874 342911 306424 320482 323965 361032 356829 353861 352923 245215 247893 786702 750607 1685171 1654906 516781 511252 760283 765015 953807 931581 1004608 1010369 1054684 1066042 1029692 1152345 2417870 2526660 1455379 1259244 830538 813228 996235 1000355 1051509 1062331 1085305 1105486 1232365 1238012 5549633 5750531 39.85 70.9 1
15:41:18 2024-01-23 743158 737282 235377 234048 378772 386617 403296 398858 253632 251409 306676 313646 349351 355415 4708514 5090331 7237921 7006274 1268307 1328097 346611 306784 319925 324422 362622 354635 351835 354268 245593 246748 789867 752465 1681219 1636858 513748 513537 758696 759604 956624 937397 1001717 1005087 1050046 1069870 1037489 1150703 2420547 2534295 1463056 1252593 828167 813803 1003993 998934 1046906 1057801 1091504 1111742 1233598 1232222 5593503 5744764 39.85 70.9 1
15:41:19 2024-01-23 752470 738845 236380 236676 378649 387731 403795 396421 252856 255317 308447 314759 351934 354448 4699135 5017494 7162338 7006274 1285255 1331874 345569 305813 323731 323055 365353 354635 351835 353737 244872 248103 798370 761615 1688619 1620667 514503 513357 753026 760684 964160 936733 992445 1002486 1054240 1072793 1033004 1144650 2411021 2537890 1446482 1237066 829844 820628 1000489 993083 1045008 1062943 1104075 1107027 1227015 1224875 5542728 5741058 39.85 70.9 1
15:41:20 2024-01-23 749270 738535 237151 236711 377508 385411 403186 401286 252633 250590 309392 311659 349874 354630 4708615 5004001 7223096 7029393 1307704 1331874 342432 306532 322432 323019 364258 355173 351871 354384 245593 248696 784374 762272 1687368 1635807 516048 510821 758517 767285 959342 930260 995346 1008934 1057751 1072968 1023785 1143833 2410773 2529698 1439551 1251257 834111 816282 992639 994625 1054249 1066017 1094642 1097453 1226683 1227403 5486953 5735691 39.85 70.9 1
15:41:21 2024-01-23 739720 739908 236410 236635 377774 384978 401588 400190 252468 255497 308447 313104 348272 355168 4701765 5072466 7264918 7020470 1287160 1330929 343462 305813 321455 322660 364011 355173 354361 352183 244872 247511 786702 750677 1712850 1646444 517919 511906 759171 765594 954215 931581 1003143 1010369 1057002 1065287 1030972 1151171 2421589 2524414 1467901 1264641 834708 813988 996199 998934 1051509 1062191 1086854 1106788 1228767 1238242 5559077 5740169 39.85 70.9 1
15:41:22 2024-01-23 741203 738095 236489 236398 379024 385411 400978 396322 252645 250765 306640 313611 349316 355168 4701765 5100283 7254011 7001497 1266779 1328097 347657 306532 320221 327863 362079 355460 351871 355334 245386 246783 794058 752476 1689232 1636858 516048 512221 759208 760411 958258 942237 1005328 1006062 1054202 1072983 1038890 1151209 2425040 2544828 1468813 1252593 830435 817467 1005146 996102 1044511 1060637 1093097 1113263 1231557 1230951 5587534 5741350 39.85 70.9 1
15:41:23 2024-01-23 750562 740555 236415 236599 376380 386261 401013 396988 252856 252702 308483 312407 350398 356788 4701801 5026175 7162338 7006274 1283423 1328194 346090 306280 321455 323737 366225 355173 351835 354304 245421 247929 786702 763062 1692484 1622911 515972 513611 753539 762197 964808 939558 997472 1004669 1057361 1078898 1035244 1144650 2410698 2535880 1444633 1237066 830538 820900 1001912 991095 1044511 1060832 1100829 1108725 1226683 1221871 5530860 5744877 39.85 70.9 1
15:41:24 2024-01-23 747072 737764 237021 231842 376676 385989 400661 400473 251311 255137 309866 311694 349874 355168 4701765 4991187 7218291 7025031 1307704 1331874 342397 306784 322432 323019 364293 355460 353680 354739 247509 248761 784934 761422 1674406 1634567 517078 510638 754291 767624 962107 931581 996801 1007533 1057565 1074253 1023785 1142980 2410773 2524451 1439551 1249919 832805 817378 991934 992466 1051509 1066163 1092890 1097527 1226683 1229175 5486953 5719727 39.85 70.9 1
15:41:25 2024-01-23 740246 738576 236445 236383 377810 383072 399747 399907 252468 255317 309051 312668 348307 355707 4701801 5072466 7269065 7025031 1288931 1330097 346343 305920 323961 323450 363461 354489 354575 355601 247159 247369 785231 750831 1689600 1648445 518287 511906 760819 766664 954215 930920 1001717 1010409 1054684 1064666 1029692 1147391 2413640 2532285 1463988 1261939 832805 811680 994786 996102 1049645 1060832 1085305 1103911 1226991 1235584 5549671 5719727 39.85 70.9 1
15:41:26 2024-01-23 741816 737573 236080 232735 378988 384797 400625 396322 252468 250765 306338 313104 348342 354630 4692435 5091011 7261771 7019895 1270952 1329225 345427 306460 322127 323821 365005 355027 351267 352183 245628 246783 794058 752987 1701196 1635696 513404 510821 759198 760281 953843 934671 1000257 1005359 1048558 1063851 1033041 1149027 2411275 2521289 1492703 1251701 826985 813410 1001912 998225 1047750 1056306 1089876 1109229 1237058 1230987 5540266 5732296 39.85 70.9 1
15:41:27 2024-01-23 740084 737207 234959 232238 377778 383036 400344 397025 252891 249964 308483 313357 348307 355204 4701801 5037376 7237541 7012197 1282537 1327987 345014 305777 321383 322720 367598 355151 351835 353701 246984 248206 785231 760331 1685548 1621819 514503 512994 754365 760684 964376 938062 996801 1002363 1053118 1079086 1032968 1144612 2416054 2536912 1464034 1237427 829944 819736 1001912 992505 1045419 1054756 1100755 1109475 1226683 1221762 5530860 5738976 39.85 70.9 1
15:41:29 2024-01-23 747196 736641 236776 236770 376604 385411 402156 400473 252047 252117 309356 311659 350363 355128 4705763 4998843 7219650 7015652 1306718 1330892 345511 306748 321907 322947 365211 354562 351835 354885 245558 248276 796877 759242 1672696 1635807 515975 510026 753799 765558 960990 930260 996764 1011087 1059253 1072138 1023711 1144612 2408845 2526660 1466894 1249919 833994 814956 992639 994501 1057707 1066163 1093839 1099873 1224214 1229139 5504183 5730790 39.85 70.9 1
15:41:30 2024-01-23 738137 736645 236445 231812 378686 385523 403186 400784 252577 252720 309539 315568 351510 356642 4688144 5083299 7294727 7025031 1288708 1328097 343427 306460 321158 323965 364011 355712 354594 352183 245558 247476 786702 750142 1711532 1646119 517919 510821 760893 765521 954215 931581 1004608 1011087 1054648 1066172 1031617 1152345 2418144 2526660 1445064 1259244 832805 811431 996199 998934 1051509 1060796 1085305 1105686 1228767 1238012 5548187 5730790 39.85 70.9 1
15:41:31 2024-01-23 741968 741229 236200 233478 378290 387166 402726 396106 252681 252828 306460 315906 352006 354808 4681484 5093460 7254011 6992011 1263067 1328102 347133 305526 320446 324879 364011 354635 351582 354801 244837 246783 798472 750607 1688516 1636858 515207 513721 759235 759604 957982 940529 1001680 1002363 1051537 1069870 1038969 1147316 2418144 2543295 1459217 1249919 830435 814956 1003338 996102 1042017 1057801 1091504 1113225 1232328 1230682 5594552 5744764 39.85 70.9 1
15:41:32 2024-01-23 750250 738091 236279 233559 376466 387716 403296 396880 252610 251763 309745 313250 352150 356426 4695784 5026175 7163211 6996618 1281557 1330315 345569 306460 321383 323737 365061 354598 351835 353701 244837 247476 785231 758640 1667473 1620501 514870 513721 752230 760684 964845 936740 994564 1001653 1055855 1072793 1032968 1144650 2409561 2535880 1439087 1236755 829351 819736 1000489 991095 1045253 1060760 1102384 1110352 1227814 1225744 5532660 5744877 39.85 70.9 1
15:41:33 2024-01-23 746961 735528 236410 236608 376924 388270 401588 400473 252047 251940 308157 313947 351862 354594 4695784 4989014 7200566 7015652 1302053 1331874 342397 306244 322396 322720 363676 355173 354361 355118 246460 248660 793717 759986 1686986 1632217 516781 510821 754365 767226 962070 931581 996055 1008217 1060756 1074522 1026696 1142980 2411275 2517182 1439551 1249919 835184 819797 994637 994513 1053223 1065264 1094507 1102399 1227888 1232296 5496331 5737773 39.85 70.9 1
15:41:34 2024-01-23 738377 737682 236419 236604 378203 383072 402441 400190 252468 252117 308411 312633 348307 355707 4688219 5072466 7280462 7025674 1287054 1328097 346564 306712 321419 323965 363461 355748 354361 352183 244837 247858 801356 750142 1687522 1644948 518751 511544 760247 765558 954215 931581 1004334 1011087 1054648 1066172 1031891 1153991 2420152 2527586 1451541 1262043 830538 816305 998306 1001740 1054249 1060760 1089960 1107064 1235903 1235239 5538768 5730790 39.85 70.9 1
15:41:35 2024-01-23 741030 738804 235655 236564 378988 384185 400625 396880 253632 251763 306640 314488 349281 355438 4695784 5090967 7228142 6987516 1264692 1326141 348308 304810 321419 323965 364011 355712 351835 355050 246460 247511 789645 750607 1675720 1632217 516341 513340 759775 760506 958662 940801 1004006 1000943 1054240 1072910 1040750 1148218 2424587 2546707 1441435 1251257 830538 817342 1001200 996102 1045003 1062301 1095235 1112432 1228730 1234081 5527827 5720827 39.85 70.9 1
15:41:36 2024-01-23 760920 738808 236006 231978 377202 386533 401369 396286 252856 251763 306676 312380 349839 351460 4692435 4999297 7143688 6996895 1287272 1331155 346575 305906 321907 323965 362587 351501 351835 354268 246460 247511 796877 759242 1714255 1626456 517919 513074 753799 764378 964458 936815 996048 1006100 1060269 1075896 1034059 1140108 2411275 2557298 1464975 1245406 835306 819736 996199 991800 1049664 1066917 1097784 1107102 1217463 1228845 5458416 5721412 39.85 70.9 1
15:41:37 2024-01-23 744463 729962 236410 231812 379024 385032 401021 399076 252645 251940 306604 314557 349281 351460 4688257 5046130 7243649 7015652 1285255 1328185 343497 305813 319925 324879 364011 353526 351835 353206 244837 246540 797001 753384 1687817 1646252 519299 513227 757994 765373 955536 932912 1000996 1010776 1058190 1066926 1028230 1150092 2415941 2539109 1453460 1264641 835306 811680 994052 996065 1053461 1063081 1086854 1103911 1226683 1236260 5557606 5730790 39.85 70.9 1
15:41:38 2024-01-23 745179 735238 237178 233217 377814 384221 401859 396434 251661 250765 306640 312598 349281 357041 4695784 5075650 7304357 7016565 1278319 1327179 343462 306748 320446 323965 362044 355456 351546 355277 247860 247590 796877 754069 1671285 1645023 515972 510638 760856 763278 955910 933567 1008242 1010813 1051537 1069192 1031891 1155602 2418144 2517440 1437668 1255664 832212 813730 996199 1000355 1051214 1060798 1088289 1105486 1235903 1234475 5521455 5720192 39.85 70.9 1
15:41:39 2024-01-23 740953 738986 235681 236635 378988 384185 400625 395404 253632 251763 306315 313611 348307 355132 4689756 5081575 7233735 6988105 1267945 1331991 347815 305275 325346 323821 365005 356394 351762 355853 246460 248867 796748 753830 1689374 1632217 515243 515836 759378 762851 959342 938062 1003969 1001057 1053489 1076042 1035979 1147316 2420547 2535239 1470732 1244135 828167 820900 1001912 996065 1041550 1060796 1100139 1110019 1230171 1228845 5502643 5711770 39.85 70.9 1
15:41:40 2024-01-23 746590 738535 235716 232174 377472 384797 400454 396988 253799 251409 308302 312380 349316 351388 4689756 4961791 7180057 7018124 1299264 1332066 345365 305634 322288 323520 363641 354562 351835 354384 246460 248376 783441 759986 1676852 1626035 516011 511796 753724 765594 962107 930920 995346 1008217 1060484 1072968 1026004 1142980 2407298 2526660 1455379 1248140 833994 817342 992639 992429 1051177 1066917 1094657 1100382 1226683 1230044 5482254 5711770 39.85 70.9 1
15:41:41 2024-01-23 739452 736536 236450 236631 378649 383072 400344 400473 252434 250381 308447 312598 349316 356247 4688445 5083705 7295772 7027556 1285180 1327082 343187 306280 323961 323821 363754 355712 353861 354885 245215 247993 798370 749261 1693143 1647477 516818 511906 760283 765286 955573 933567 1006114 1011087 1057715 1066926 1029894 1154028 2418827 2524868 1459217 1257452 832805 813767 996199 1000355 1051214 1062331 1086854 1106825 1233239 1238012 5521455 5703589 39.85 70.9 1
15:41:43 2024-01-23 741025 738840 236045 236676 378952 384221 401588 395728 252821 250126 306568 313576 351934 354877 4708615 5099106 7254124 6989826 1264902 1324188 346575 304846 323043 324350 364011 355173 351835 354304 246460 247476 797001 750677 1674226 1627225 516011 514814 759235 760411 957982 938099 1002575 1001653 1051990 1069870 1038324 1147354 2417667 2544828 1441435 1251701 830435 815570 1005418 996065 1042289 1057801 1091504 1114851 1230546 1229175 5575524 5730790 39.85 70.9 1
15:41:44 2024-01-23 748721 737719 236165 236608 376039 387716 403795 396664 252612 251727 306496 313286 350258 355561 4685127 5018864 7164936 6984831 1283423 1326247 345569 305813 321193 323737 363676 351465 351551 354268 246809 247511 791852 761615 1667895 1622997 515243 513721 756321 761045 964845 935333 994601 1001653 1055915 1072527 1032968 1142980 2411275 2541491 1477217 1237066 830435 816184 999068 989688 1042289 1060832 1100139 1109626 1219599 1225370 5519930 5730034 39.85 70.9 1
15:41:45 2024-01-23 750963 737815 236940 233226 377067 386389 402726 396808 251488 252828 308942 311624 349839 353557 4689555 5002593 7208965 7015652 1304676 1328061 342432 306496 321419 322947 363967 354598 351835 351857 244837 248276 786427 759986 1672932 1632217 516414 510821 753296 765594 959070 930223 996801 1009651 1059253 1075282 1023785 1143796 2403905 2524414 1441435 1249029 832805 816148 992639 993170 1051509 1065241 1094657 1099090 1226411 1229139 5502644 5735332 39.85 70.9 1
15:41:46 2024-01-23 737690 738078 236845 233554 377634 384978 400661 399907 252082 252400 308302 313069 349281 357330 4688106 5094133 7289807 7006274 1285218 1326435 343462 306244 321193 323965 362948 354271 353861 352183 246984 247858 786702 750607 1674107 1646104 518287 512268 759171 765558 954419 931581 1004645 1011087 1059244 1066926 1031158 1152345 2414706 2535870 1449622 1258348 832805 813767 996199 1001020 1051509 1063733 1088319 1108763 1231240 1237939 5534205 5730790 39.85 70.9 1
15:41:47 2024-01-23 740953 738286 235840 233559 378578 384150 401588 395692 252679 252364 306460 315676 349072 354881 4688257 5095188 7243649 6992011 1264003 1328097 346575 305777 320446 324422 364011 354635 351605 355085 246460 246713 792587 750607 1676540 1632217 515243 514449 758696 762686 957982 939467 1001717 1001653 1050812 1069870 1038691 1147354 2417109 2543295 1442612 1249919 830538 818631 1005444 998171 1043437 1057764 1094642 1113446 1226572 1229102 5559077 5711845 39.85 70.9 1
15:41:48 2024-01-23 750669 734201 236054 233554 377185 386569 400978 396286 252434 251409 308447 311694 349316 354594 4686412 4990138 7145373 6987004 1282587 1328419 345569 305777 321419 323737 362044 351465 351835 353737 246286 247511 803253 759242 1705939 1626456 517919 514449 753799 761081 961387 935370 992408 1002400 1057751 1075282 1034327 1136334 2414978 2555562 1433901 1245910 835184 818427 998306 991021 1047954 1066917 1097784 1107102 1219457 1230514 5466273 5730790 39.85 70.9 1
15:41:49 2024-01-23 743223 730003 236054 236433 378988 385689 401021 396988 252434 251940 306568 313646 350800 351460 4689756 5042862 7236941 7015652 1287091 1326242 343497 305813 319441 323965 362044 351465 351835 352945 246984 246333 801467 754908 1681288 1646677 516818 512268 756545 765558 956624 931581 1000433 1010939 1059625 1066615 1029581 1144575 2403718 2537303 1471813 1260662 834589 811680 994052 996750 1053867 1060760 1086854 1103124 1226701 1235723 5540266 5707659 39.85 70.9 1
15:41:50 2024-01-23 741477 736645 236045 232726 378916 384221 402441 395728 252117 250765 306640 313104 348307 354343 4689756 5078128 7243081 6996895 1273755 1324225 345513 306424 319925 323474 362079 353562 350773 354634 245558 246783 794058 752754 1665824 1632217 513441 510821 758659 760959 957576 936815 1003730 1007391 1048410 1069912 1035570 1154507 2410773 2517440 1479761 1252556 826985 813988 1001912 998934 1047261 1054815 1091467 1108403 1237934 1230987 5522967 5724391 39.85 70.9 1
15:41:51 2024-01-23 739369 737728 234959 232208 378952 383036 399782 397025 253632 251232 308447 313611 348272 355475 4686412 5061335 7212681 6978137 1266816 1328061 347569 304525 322432 323737 363498 355173 351835 353737 245938 248067 798370 751908 1696250 1632237 516341 515179 759775 763287 960344 939558 1003931 1001815 1051537 1072211 1037786 1148483 2420547 2541491 1433901 1249029 828167 818575 1001200 996102 1042289 1054490 1096219 1108365 1227897 1229139 5562771 5716731 39.85 70.9 1
15:41:52 2024-01-23 749492 734201 235716 236608 377810 386605 400715 395728 252468 251940 306532 312380 350363 355974 4671425 4980539 7134362 6991905 1285403 1328061 345605 306266 320482 323474 365005 351213 351690 357367 246911 247925 795384 758699 1745395 1631075 518176 515179 754365 762197 962107 935447 993894 1005285 1059253 1076042 1032440 1138028 2410885 2550698 1463056 1244593 835184 818575 996199 990322 1045595 1066826 1097784 1107102 1217463 1227367 5482254 5713254 39.85 70.9 1
15:41:53 2024-01-23 744954 734454 236410 232898 378988 385989 401304 396759 252434 252117 306568 313611 349316 351460 4679732 5018864 7223096 7006274 1286590 1328419 346833 305634 321276 323857 363425 353417 354325 355853 247159 247937 796877 749756 1711995 1641369 519299 511650 759655 766664 954215 931581 1004006 1008694 1054309 1065419 1029692 1147316 2414706 2532285 1463988 1262839 835184 811680 994759 996102 1056200 1062331 1086854 1103911 1226683 1236260 5540266 5714464 39.85 70.9 1
15:41:54 2024-01-23 743602 736645 236480 232903 378649 384797 400978 396286 252082 250765 306640 314024 348307 354881 4681522 5068862 7244691 6991935 1264323 1326392 346433 305598 322127 324422 364011 354348 351835 354304 247159 246713 786968 750076 1674382 1630875 516341 512221 758938 759604 957982 938135 1001717 1003896 1052851 1069906 1038965 1149846 2417667 2544536 1441435 1249919 830435 816221 1003993 996102 1040480 1057801 1091367 1113263 1231455 1230044 5564610 5707771 39.85 70.9 1
15:41:55 2024-01-23 745249 729773 235725 236604 375475 385068 400978 396916 252422 251409 308447 312407 349316 356536 4686412 5004247 7156408 6971892 1281594 1325449 345534 305418 321276 324156 364222 351501 351835 353701 247334 247893 796318 761071 1688402 1618366 514477 513721 752616 760023 963011 937397 992482 1002400 1054414 1078898 1033244 1143796 2408261 2531710 1440936 1235270 830435 819736 999068 990391 1042289 1060796 1100829 1105141 1226683 1221835 5498715 5695461 39.85 70.9 1
15:41:56 2024-01-23 746832 735277 236045 232169 376645 384221 399782 400473 252082 251409 308919 314132 351934 354339 4668016 4972157 7171403 7012083 1298223 1327119 342432 306640 321419 322493 364258 354062 351835 353848 244872 248067 783760 759925 1696306 1632217 516818 510821 753830 765322 959342 928942 997549 1009651 1057701 1073005 1023821 1144650 2407448 2523078 1441435 1248140 833399 815570 993778 993206 1054324 1065410 1094657 1100694 1226683 1230951 5486953 5717331 39.85 70.9 1
15:41:58 2024-01-23 738170 729994 236410 236573 377563 385996 402331 399935 252329 252418 308302 312529 351016 355525 4689756 5053921 7264918 7006274 1285255 1328061 343497 305813 320482 323965 362948 351537 353861 352183 244837 247511 786702 750551 1675238 1641437 518287 512268 758622 765322 953843 931581 1001717 1009651 1055915 1066172 1028961 1146500 2417780 2532013 1449622 1261939 835184 811680 995927 996102 1051509 1063118 1086854 1104698 1227549 1236494 5543007 5726211 39.85 70.9 1
15:41:59 2024-01-23 745198 738699 237239 233230 378541 387166 403868 396142 252294 252576 306640 313104 349037 355419 4677303 5065261 7285653 6992011 1273477 1323250 343462 306748 320446 323510 364675 354098 351587 354384 245421 247476 789645 753291 1668757 1632217 514136 510821 756545 760023 956624 934230 1003290 1005359 1049301 1066926 1033004 1154028 2410885 2515655 1459424 1249919 826985 811680 1001155 996102 1048344 1056306 1088326 1106789 1237971 1235797 5527827 5707034 39.85 70.9 1
15:42:00 2024-01-23 740172 738082 235550 232200 377810 382767 399747 396916 252612 250560 308447 312633 348237 354630 4686412 5026104 7199640 6968759 1270619 1327119 344461 304382 320517 323965 362948 354348 351835 354020 246286 246783 788174 749537 1675342 1632217 515280 512979 758634 758856 957982 939467 1001146 999526 1051242 1071943 1038965 1146500 2418827 2538997 1468813 1249029 829351 817415 1001200 995395 1043427 1060637 1094642 1113408 1230097 1228735 5522009 5695424 39.85 70.9 1
15:42:01 2024-01-23 745102 738073 235646 234374 376573 384150 399817 396988 252681 251232 306243 311659 351016 351424 4661920 4970867 7173429 6987004 1300193 1327045 342938 305777 321383 321933 363131 353526 351798 351857 246460 248067 791465 759242 1720690 1631085 516744 510784 753830 765558 960990 928905 995309 1009651 1059253 1072932 1023748 1142980 2403793 2524710 1439551 1248974 834708 818048 994015 993083 1052525 1066826 1094642 1100787 1226664 1230587 5527955 5720192 39.85 70.9 1
15:42:02 2024-01-23 740424 738004 237006 233230 378326 385032 400942 399271 251802 252117 306604 313732 349037 356751 4661358 5044876 7274795 6982003 1272845 1326392 343427 306712 320185 323474 364526 354849 351510 354347 245558 247440 801356 753830 1676102 1632217 514503 510821 756545 762309 956587 935950 1004006 1008217 1051537 1069192 1032968 1156123 2419507 2518929 1467801 1253487 828167 813951 1001875 998786 1051326 1057801 1088905 1108725 1240715 1230645 5543665 5702654 39.85 70.9 1
15:42:03 2024-01-23 742353 729967 236410 232174 376604 385523 402441 396916 252434 251055 309356 312093 350522 355707 4670999 5018864 7201485 6977861 1277699 1328419 343462 306280 322886 322720 362587 355387 351835 355387 246112 248835 784624 754369 1693377 1625225 514440 512994 756545 762309 962070 938099 1000289 1003917 1054016 1079086 1038028 1149526 2422609 2527818 1459217 1240319 829351 820900 1001912 995333 1041292 1054756 1099352 1110042 1230171 1227105 5482254 5712033 39.85 70.9 1
15:42:04 2024-01-23 748692 737363 236215 236604 376044 387444 401588 400473 251837 251409 308919 311659 349037 353521 4670999 4968982 7180989 7006274 1302015 1326228 342138 306244 321419 322458 363167 353526 351835 354435 246809 248276 787920 759986 1677693 1631085 516744 510456 755874 768305 962361 931584 998898 1010332 1060382 1074504 1026245 1143519 2403830 2527586 1466894 1249919 832805 816148 991934 994625 1050355 1065373 1093877 1097453 1226683 1228845 5496331 5702757 39.85 70.9 1
15:42:05 2024-01-23 737265 730291 236410 233217 377742 384433 402726 399307 251837 251409 306532 312633 350522 356518 4680378 5053921 7266949 6996895 1283188 1324508 344661 305670 320446 322983 362948 354312 351835 354634 246460 247228 785231 749219 1680809 1647365 518928 511760 760856 766568 954857 932248 1006039 1009651 1053864 1065419 1032588 1155052 2411275 2523989 1443865 1259244 832805 811680 996199 998934 1051509 1063601 1086079 1106275 1228803 1238012 5519652 5704617 39.85 70.9 1
15:42:06 2024-01-23 740246 736641 236215 232894 378916 384150 403026 394508 252082 251940 306460 313323 348272 354887 4657996 5062791 7186747 6946978 1261272 1325450 345256 304295 320410 323678 363280 353272 351546 356645 246460 246642 791116 749756 1673653 1632462 516341 515273 759235 759604 957982 939558 1003290 1001815 1051537 1069866 1037896 1146462 2411368 2537890 1441435 1249919 830435 814956 1001912 996065 1041166 1057558 1091504 1110019 1230546 1229102 5557606 5712033 39.85 70.9 1
15:42:07 2024-01-23 747090 736677 235690 233226 375480 385375 400942 396286 252082 251409 306640 312407 349316 355671 4680101 5001041 7163801 6982524 1281030 1328419 345392 305634 321050 322350 366595 353381 351087 355853 247159 247440 785231 759444 1699820 1620602 514870 513064 754365 760684 964845 938890 995309 1003588 1054684 1072829 1035979 1145609 2415776 2531784 1458384 1238828 828190 820900 1001912 992505 1045419 1060796 1099188 1108365 1230171 1224330 5483832 5712033 39.85 70.9 1
15:42:08 2024-01-23 747912 729998 235681 232208 376609 385068 401021 398944 252821 251055 308883 312128 349281 354343 4673705 4954632 7185083 7018124 1305645 1330171 344842 306532 323043 322911 363967 353526 351835 354489 247684 247787 785231 759323 1688797 1632333 516781 510784 754486 764398 959342 930920 998259 1011851 1060756 1072932 1026733 1146285 2405421 2526660 1457298 1249919 834589 816148 995467 993170 1054499 1066917 1091367 1100694 1226683 1230951 5505710 5695573 39.85 70.9 1
15:42:09 2024-01-23 737586 738717 236454 233394 377472 384978 400344 399907 252388 252117 306676 312598 348237 356247 4673954 5055569 7270928 7007498 1283188 1324225 345256 305382 320410 322947 362009 355712 351835 354848 245180 247476 794825 748469 1676828 1639185 514870 510821 759664 762701 957982 933567 1004645 1009651 1052851 1069949 1030175 1155677 2417667 2517551 1466894 1255275 829351 813988 999068 1000355 1048079 1057801 1088252 1107102 1239417 1230951 5529349 5702654 39.85 70.9 1
15:42:10 2024-01-23 740347 737476 235685 232204 377742 383036 400308 396952 252856 250703 308847 315497 350836 355415 4678909 5018054 7186784 6974027 1275877 1326392 344355 305347 322432 322983 364011 355712 351835 352183 245765 248241 786427 753552 1676039 1627612 515243 513721 756545 762197 959342 935333 1001146 1001815 1053118 1076042 1035979 1145646 2420547 2535880 1447085 1240594 828167 820318 1001912 994616 1037497 1054756 1097784 1109744 1230171 1227893 5486084 5702654 39.85 70.9 1
15:42:12 2024-01-23 747371 734500 235690 234547 376358 387716 400163 399162 252716 251603 308302 314168 351474 353376 4670999 4963793 7163211 6996895 1300298 1327183 342397 304882 322396 322720 363414 354062 353861 354885 246112 248276 789413 759986 1663209 1629926 519024 512631 754365 768317 963475 931581 995346 1007502 1062052 1073005 1028230 1142980 2409016 2535880 1439551 1245444 835184 818575 994759 992505 1048079 1066917 1095437 1103234 1223171 1230587 5457222 5712852 39.85 70.9 1
15:42:13 2024-01-23 739498 738091 236836 233390 377625 386617 403868 396808 251522 252472 306604 312598 348272 356788 4670999 5044649 7264918 6982003 1281317 1324508 342432 306280 320446 323510 362079 355136 351835 353848 245215 247476 786886 749537 1687657 1638021 514870 510821 758696 762160 956624 934230 1006076 1009651 1051537 1063513 1032626 1154028 2416424 2515655 1439551 1253487 829351 813988 998359 998934 1049981 1060239 1087478 1107102 1239417 1233971 5543665 5706756 39.85 70.9 1
15:42:14 2024-01-23 744565 738222 236235 234470 375516 383916 400308 396628 252505 251409 309356 311659 351159 355743 4677040 5011643 7182781 6982117 1277699 1325164 344461 305526 321158 322005 363967 353236 351303 353171 246460 247858 785231 755328 1663801 1618366 513712 512994 753687 760144 963771 936696 997511 1003111 1053901 1072829 1035979 1147279 2414706 2532285 1443318 1239710 828167 820900 1001912 994501 1044886 1063696 1100810 1111818 1227665 1224875 5474032 5721412 39.85 70.9 1
15:42:15 2024-01-23 748721 737063 236454 233554 378011 385375 401588 396736 251733 251763 308447 312264 349281 354057 4661433 4966937 7177663 6987516 1298336 1328180 342938 305490 321383 322005 363167 353526 351618 351857 245386 248241 792399 759361 1673452 1632217 516414 510821 753830 765594 959342 930648 996801 1010369 1059253 1072968 1028230 1144650 2402002 2517145 1466894 1251257 835306 818631 994052 995333 1054462 1066826 1094502 1102399 1226683 1230645 5501763 5702654 39.85 70.9 1
15:42:16 2024-01-23 738263 738008 237046 233226 377477 383036 400942 399907 252047 255461 308411 312346 348307 356788 4654712 5044649 7254011 6986725 1273755 1324601 342947 306280 320446 323701 362044 355712 351835 351857 244837 247476 786702 750607 1664165 1641562 515243 510821 760283 763278 953807 935558 1004608 1010369 1051592 1063743 1032114 1154469 2420152 2520719 1439551 1254999 830538 815146 998306 1000992 1051509 1059298 1087478 1108725 1235903 1234511 5513586 5701446 39.85 70.9 1
15:42:17 2024-01-23 740227 729967 235516 232204 376344 385253 401588 396322 252434 250667 306243 311694 350553 354881 4664339 4990176 7177663 6959380 1277699 1325450 343462 305347 321907 322005 362622 354598 351303 353475 246460 248276 782764 754908 1683140 1620667 513712 512994 755436 760023 962107 936696 1000327 1004594 1056703 1079054 1035831 1147885 2413257 2529800 1452734 1238828 828167 820318 1002584 992505 1044886 1054829 1099188 1111818 1226683 1221798 5482034 5712033 39.85 70.9 1
15:42:18 2024-01-23 748721 729962 236445 233221 376075 384797 401304 396988 251276 251763 306640 310758 349316 353290 4670999 4965608 7166335 6996895 1300193 1326392 342686 306280 320410 322493 363167 353526 351835 351857 245215 247476 780818 758184 1682394 1629926 517078 510529 755336 766664 960990 930259 1000320 1011087 1060269 1074504 1026245 1146612 2402002 2527586 1441435 1249919 833994 813767 995430 994616 1053750 1066648 1091504 1100731 1226683 1230008 5492135 5701854 39.85 70.9 1
15:42:19 2024-01-23 737100 733543 235681 232898 377216 384433 402580 399343 252047 251409 306640 311694 348237 355707 4675064 5044649 7254124 6987516 1283188 1324225 342397 305979 320446 323019 362948 355136 351835 354634 247239 247228 796877 749219 1687810 1646305 517809 512158 761419 764378 954857 931433 1005350 1009651 1054648 1066835 1032114 1152345 2410773 2522512 1443865 1259244 832529 811680 996199 998934 1051509 1063869 1085305 1105486 1228803 1238012 5521455 5702757 39.85 70.9 1
15:42:20 2024-01-23 739973 736645 235681 232898 379024 384221 401588 394508 252082 255533 306568 313104 348272 354057 4655025 5070399 7212741 6978137 1265520 1322628 345534 306748 322511 323714 364380 353771 350593 355350 247509 246607 795529 751908 1706864 1634572 514870 513137 758344 760023 956858 936889 1004006 1007502 1050046 1072908 1038226 1150703 2414432 2523078 1443318 1249919 828190 813988 1001912 998934 1048265 1056306 1091467 1110019 1235903 1230951 5538768 5679139 39.85 70.9 1
15:42:21 2024-01-23 743813 736093 235690 232165 376080 383072 402156 396759 252258 251055 309392 311407 348237 355707 4675064 5007559 7197375 6973037 1279197 1328419 343392 305670 322324 321862 365005 355242 351654 355853 246460 248467 784302 754988 1668796 1626438 514870 512994 755874 760684 964123 937397 1000433 1002129 1053118 1076042 1035336 1145609 2416424 2532285 1457298 1237066 828167 820900 1001912 992429 1041218 1060796 1100008 1109192 1226991 1225370 5462437 5707959 39.85 70.9 1
15:42:22 2024-01-23 746590 729962 235685 232169 375511 384221 401588 399307 252047 251232 308447 311191 348272 354343 4661433 4954670 7187983 7003683 1302839 1326318 342866 306460 320410 322529 363167 351501 351582 351749 246460 247823 793892 758156 1674670 1632244 516378 510784 754094 765558 959342 928905 998259 1010369 1059253 1072968 1023785 1144650 2402002 2517182 1441435 1248140 833994 816184 994052 992429 1053750 1065410 1093785 1099090 1226683 1229139 5477574 5702663 39.85 70.9 1
15:42:23 2024-01-23 737623 736423 236045 233226 377769 384433 401588 397061 251769 251409 306171 311694 350029 354630 4673954 5051197 7253860 7002037 1281355 1322628 344806 306568 320185 322660 364011 355173 350979 353811 246460 246748 798370 750607 1665649 1639185 514841 510821 759745 763315 953843 932874 1004645 1008217 1053452 1068436 1029931 1153168 2414329 2506422 1453460 1253841 832212 814379 996199 1000355 1051509 1061028 1087629 1105486 1234151 1234511 5494791 5693275 39.85 70.9 1
15:42:24 2024-01-23 738603 734454 234963 232894 378916 383072 401588 395135 252856 251973 306315 315497 350342 354448 4669505 5040497 7196354 6959929 1271027 1324508 343392 302781 321943 322983 362948 354348 351835 353206 245418 247511 783760 750330 1698785 1629926 516011 512979 758696 761926 958662 939430 1001146 1001815 1052739 1072968 1035979 1146500 2418144 2538648 1468813 1245910 828167 818575 1001638 995395 1041550 1057801 1095437 1110019 1229637 1227403 5520794 5698690 39.85 70.9 1
15:42:25 2024-01-23 748684 734500 235915 233447 377225 387716 399562 394956 252751 251014 306532 314168 350944 351244 4658330 4932893 7143688 6978137 1290946 1323273 344496 304846 321419 322756 364011 351501 353861 353737 246112 247511 793892 754908 1672523 1631059 519024 512979 756545 765015 963475 934230 998259 1005359 1057701 1076042 1029692 1138066 2411275 2550698 1554966 1246365 835184 819736 993219 991095 1048265 1066917 1097001 1103911 1217836 1227403 5446210 5720547 39.85 70.9 1
15:42:27 2024-01-23 741368 736769 236314 233554 378844 386343 400273 396808 252294 251763 306410 313611 350029 351460 4670999 5018864 7218291 6992124 1283825 1324188 342432 304488 320446 323019 362948 355191 351871 354384 246460 247476 796877 747612 1702888 1641406 516818 511906 760283 765558 953573 932248 1004645 1010369 1054648 1066926 1029302 1153205 2411275 2524868 1443865 1258348 832805 811431 996199 1000355 1051177 1061319 1085305 1105486 1233325 1241110 5505675 5707034 39.85 70.9 1
15:42:28 2024-01-23 739908 737128 235481 232208 377814 385250 401588 396628 252577 250491 308411 312598 350029 354630 4670999 4990214 7171664 6950001 1276925 1322628 345014 305813 322396 321743 362044 354598 351587 354885 246460 248835 785841 754369 1663346 1622997 513748 512994 755948 760023 962361 938099 1000433 1000980 1053155 1076042 1036016 1145646 2414706 2532285 1456501 1237066 828167 820900 1001912 993792 1047122 1063733 1102422 1110230 1226755 1224875 5481882 5703889 39.85 70.9 1
15:42:29 2024-01-23 747367 735991 237068 233226 378120 385339 401021 399053 251172 251409 306676 310723 349037 353521 4654787 4972668 7171664 6987516 1300193 1327225 342938 306532 319961 322005 363131 351501 351582 351857 245250 247546 782289 758902 1668386 1632217 516781 510821 754402 763863 959342 930648 998297 1008694 1059253 1072968 1028230 1144650 2402002 2513539 1464975 1251257 835306 816268 996176 995333 1054226 1065228 1093860 1104013 1226683 1230718 5508962 5698690 39.85 70.9 1
15:42:30 2024-01-23 737063 737287 236080 232898 376672 384978 399747 397061 251696 251409 306532 311694 348015 355707 4664339 5035376 7246267 6977861 1281355 1324601 342911 305777 320446 323019 360907 353562 351871 354384 244837 246783 785231 747612 1705265 1641562 518287 512994 759208 765558 954215 931581 1001754 1011087 1056216 1066172 1031378 1151133 2418425 2517071 1478914 1264364 835184 812796 996885 998934 1052711 1063653 1085305 1105374 1230171 1238278 5521455 5698587 39.85 70.9 1
15:42:31 2024-01-23 739822 736659 236250 232894 377814 383957 401588 394508 251311 255461 305956 312633 349814 353521 4667044 5039281 7233735 6952096 1261091 1322628 345569 305813 319217 323737 363498 351537 350526 352945 244872 246748 786968 749756 1669724 1632217 513748 513721 758696 758940 955232 936733 1003856 1007533 1051242 1072146 1035868 1150516 2415714 2529985 1466894 1249919 827576 813803 1006160 998934 1047122 1057053 1091504 1113559 1232365 1230065 5549671 5703889 39.85 70.9 1
15:42:32 2024-01-23 749255 735574 236054 236402 377814 386569 401588 395100 252082 251409 306640 311694 349351 354343 4667667 4985055 7115711 6963788 1277946 1324508 346833 304846 320446 323019 364011 351429 351835 353241 246112 247302 783760 758699 1697483 1622997 518928 515910 755874 765027 963438 936889 997472 1006100 1059857 1075969 1032931 1138845 2407850 2546223 1443318 1242787 835184 819736 998306 990285 1047520 1063734 1097778 1107102 1217463 1228845 5446210 5686413 39.85 70.9 1
15:42:33 2024-01-23 740772 736636 235681 233226 378943 384527 398962 396988 252047 251409 306604 313646 350029 351424 4664339 5016831 7199640 6978137 1280643 1324225 343462 305691 319477 323965 362948 351429 351835 354384 247159 246294 811712 751908 1698390 1631811 518987 513450 758659 766117 955536 931581 1001146 1011087 1057751 1069192 1028961 1145684 2407850 2532285 1457298 1259244 835184 811680 992639 994653 1054212 1062906 1087629 1103124 1226683 1235385 5521455 5694524 39.85 70.9 1
15:42:34 2024-01-23 740591 735035 236445 232885 377778 384185 400661 396687 251696 250416 306604 311694 348272 355707 4667044 5041064 7264918 6972062 1273755 1322628 342158 305992 322777 322732 363866 354881 351690 353848 247509 247369 786702 752754 1661302 1638852 515975 510529 760320 763315 956933 933567 1004645 1010095 1052739 1069870 1030037 1155789 2416150 2502800 1461136 1254771 832917 813191 996235 1000355 1051509 1054829 1087515 1106312 1235026 1230987 5496331 5689215 39.85 70.9 1
15:42:35 2024-01-23 739093 736125 234954 236276 377814 383036 401304 394293 252856 251409 306171 313357 350029 353557 4634738 5036811 7171403 6953584 1269213 1326392 344355 303776 323614 322875 362876 353381 351654 353206 245938 246783 788174 748674 1674964 1632217 515975 513015 758696 759344 959268 939467 1001146 1003201 1048584 1071454 1038965 1145646 2417109 2537890 1441435 1248140 828167 817723 1000489 994689 1041550 1057801 1094657 1110057 1227897 1227403 5540266 5694524 39.85 70.9 1
15:42:36 2024-01-23 748721 737946 235033 236231 376717 385447 401588 394580 252117 251409 306640 310758 349072 353557 4648153 4976083 7121956 6951908 1288931 1326355 344837 305061 320446 322493 364526 351393 351762 355889 246286 247476 780818 753830 1724292 1631085 519024 515179 756545 763278 962070 935558 995309 1005359 1060756 1076042 1031891 1136297 2409524 2546237 1445784 1245910 835184 820900 995467 992505 1047520 1066917 1098564 1106275 1217463 1228845 5423261 5693275 39.85 70.9 1
15:42:37 2024-01-23 738151 734756 236045 233226 378916 384978 400418 397025 251837 251409 306604 313576 349783 351424 4673954 5026061 7252117 6988105 1283188 1328419 344733 305706 320375 322983 364011 354598 351726 354347 246460 247302 785231 748193 1694088 1643964 516378 512268 760822 765249 955573 934230 1006076 1011087 1054240 1069192 1031891 1153991 2414706 2517168 1453460 1253487 830538 813988 998796 1001066 1050763 1060798 1088252 1106752 1234904 1236224 5499413 5693275 39.85 70.9 1
15:42:38 2024-01-23 738386 736650 235423 232169 377778 384978 401588 396880 252612 250642 309097 315497 349814 354448 4669467 5006438 7171664 6950001 1275600 1328280 343497 304846 324843 321481 363793 354598 351835 354885 246112 248276 786140 752970 1686108 1622997 515207 513357 756545 761653 962070 936696 1001146 1001815 1054352 1076042 1035979 1146462 2415941 2531896 1468813 1239710 828167 820900 1002584 993911 1038218 1054756 1099151 1109982 1230171 1227105 5465021 5702481 39.85 70.9 1
15:42:39 2024-01-23 746233 730282 236235 234177 376053 387441 400911 399162 252294 251301 308193 314168 350944 353376 4661620 4942891 7158972 6982003 1297979 1324508 341406 304524 320446 322005 363131 353258 351835 351857 246460 247858 779347 758156 1665603 1629926 516781 510784 753830 765558 961797 929136 998222 1010369 1059253 1076042 1023748 1144612 2404017 2523078 1439551 1248140 832805 815533 992639 992862 1053056 1065410 1093060 1099053 1226683 1229139 5458817 5711340 39.85 70.9 1
15:42:40 2024-01-23 735157 735987 236305 232577 377032 385214 403296 396808 251488 251409 306604 311659 350029 355452 4661620 5036144 7252426 6978713 1283188 1324508 342432 304882 320446 322983 360907 351177 351835 354347 246460 246748 783760 747612 1701082 1641437 518287 512268 759775 765558 953701 931581 1003894 1009651 1052805 1066926 1029692 1153168 2411275 2502768 1435785 1253487 829944 813988 996199 1001020 1050018 1057801 1088405 1107102 1239638 1234847 5515286 5688169 39.85 70.9 1
15:42:42 2024-01-23 741407 738709 235655 232174 377477 384978 401369 396421 251802 249892 306640 314060 349783 354986 4652345 4998286 7162436 6932065 1273755 1324508 343462 304596 322396 321969 363754 354635 351569 354885 245765 248241 792201 752754 1678752 1626456 514440 513721 756545 759810 959342 935333 1001146 1001103 1051592 1076042 1037216 1146462 2418144 2532285 1448262 1239710 829351 820900 1001912 995258 1044142 1062943 1100923 1111818 1229224 1226614 5471232 5693275 39.85 70.9 1
15:42:43 2024-01-23 749790 736607 236380 236604 375471 384762 401049 399162 251276 251409 306568 312407 348307 353485 4661620 4949685 7150900 6986725 1292620 1327473 343462 306748 320150 322983 363167 351465 351835 353848 245386 246748 782289 757071 1673070 1631075 516781 510821 754365 763278 959342 930185 998297 1010840 1060756 1072968 1028230 1146285 2404017 2523078 1463056 1253664 835306 816305 995467 995333 1057333 1066826 1093078 1104013 1226683 1233603 5521550 5693275 39.85 70.9 1
15:42:44 2024-01-23 742268 736614 236419 232894 377778 386507 402726 395100 251276 252117 306568 312564 350029 354021 4661733 5042542 7212793 6964900 1264323 1322628 348948 303883 321944 323965 360907 354062 351835 354268 246460 246748 786702 747612 1673474 1631085 517447 513304 759775 760023 959342 940133 1001680 1002363 1052851 1071417 1038489 1151095 2415884 2544536 1441435 1247689 830538 818631 1001875 996065 1038932 1059778 1094567 1113263 1230171 1230878 5539988 5688291 39.85 70.9 1
15:42:45 2024-01-23 754078 729971 235685 233230 376672 386569 400081 395100 252012 251409 306604 309825 349281 354303 4652241 4957161 7112246 6950001 1281594 1325164 345534 304975 320482 322720 364011 351357 351835 353206 246889 246783 782289 758699 1689679 1622997 517919 514814 753724 762197 959342 936223 997063 1006062 1060541 1075896 1034097 1141738 2406389 2550329 1468813 1240594 835184 818575 998306 991095 1047520 1066789 1097778 1110418 1217463 1227975 5427136 5693275 39.85 70.9 1
15:42:46 2024-01-23 741575 734004 236019 233226 378916 384185 400135 396916 252047 251409 306532 313104 350029 351388 4661343 5011681 7208965 6968759 1283188 1324508 342397 304846 320185 323474 360907 351465 351835 354347 246286 246748 783760 748683 1688175 1641437 519299 513227 760278 767210 955536 931584 1003969 1010813 1058003 1066835 1029692 1147316 2411275 2528008 1449622 1259244 834111 811680 995467 996102 1051103 1063869 1086854 1103873 1226683 1236260 5512049 5693275 39.85 70.9 1
15:42:47 2024-01-23 740803 734454 235681 232240 377477 384185 400906 395368 251276 250381 306532 311694 350029 354557 4664339 5035376 7222984 6959380 1262517 1318877 345498 304846 321032 323474 360907 351501 350773 353206 247159 246259 799943 749756 1685776 1632333 516341 514814 759920 760070 957576 938062 1001717 1004520 1051537 1072983 1038310 1150666 2411275 2537890 1441435 1249919 829351 816184 1004705 998225 1045253 1059298 1092965 1112432 1232328 1230914 5540266 5693275 39.85 70.9 1
15:42:48 2024-01-23 749815 736130 235677 233230 375171 383072 400308 396286 252047 251409 306640 311968 348237 355419 4652345 4983085 7136021 6959380 1277909 1324508 344496 304595 323043 322732 366040 351249 350629 355601 246460 247369 796318 760331 1685404 1618297 515604 513721 754798 761109 966144 938727 995272 1002400 1055989 1081385 1032968 1141351 2407298 2537303 1444633 1237066 830435 816231 999778 989688 1041994 1063869 1099151 1106752 1226683 1221798 5483832 5693275 39.85 70.9 1
15:42:49 2024-01-23 745939 735015 236489 233226 375516 385375 401304 399307 251242 251409 308411 312407 349037 351496 4652241 4961196 7163211 6986401 1296118 1326392 345365 306100 321634 322840 365005 351321 351726 355350 245937 246713 783760 756872 1674388 1627229 516781 511544 755874 765249 961028 931581 1000433 1011557 1060756 1069870 1029692 1144650 2402002 2526660 1433901 1252593 835184 813410 995220 994616 1056035 1063869 1088289 1103911 1226683 1234511 5502643 5683897 39.85 70.9 1
15:42:50 2024-01-23 739452 730332 236419 232898 376609 383916 400344 396988 251276 250126 306640 311659 350029 355743 4658295 5026104 7254011 6970961 1271544 1322517 345356 305777 321671 323055 363743 351537 350449 354885 245558 246713 788174 752754 1684135 1632838 513712 512268 758696 761767 955196 935370 1001717 1008217 1048181 1063815 1037489 1150703 2411275 2513539 1443318 1248974 826985 813988 1004705 998934 1048265 1057801 1091429 1113654 1231455 1229139 5540266 5693275 39.85 70.9 1
15:42:51 2024-01-23 744084 734536 235690 233230 374382 383916 402726 395728 252047 251409 308447 312187 348307 355132 4664474 4994782 7120440 6942015 1281068 1324639 346190 304810 320446 322983 364011 351393 351654 353206 246460 246783 783760 758156 1732985 1622997 518287 512221 753830 761081 961834 935333 992445 1003859 1057491 1076042 1031466 1137991 2403830 2546396 1439551 1240594 833994 818575 996199 991095 1042031 1065278 1097784 1106312 1217191 1228845 5436805 5683897 39.85 70.9 1
15:42:52 2024-01-23 739654 733913 235690 232679 378952 384762 399289 396916 252047 251583 308180 315942 350589 351244 4660035 5007981 7224390 6982532 1281519 1324639 345365 304882 320185 322983 360907 353562 351835 353848 246286 246748 795384 745476 1687522 1641437 516818 510821 759208 765521 954419 933567 1004608 1009651 1051242 1069192 1029972 1156653 2411275 2502763 1439551 1253487 828167 813988 999068 999594 1048493 1057801 1088289 1107102 1236233 1230951 5502643 5689215 39.85 70.9 1
15:42:53 2024-01-23 738842 730332 235480 234212 377829 385413 401369 396178 252505 249785 306496 314608 349886 354412 4661733 4999646 7168318 6932065 1278612 1324508 343462 305777 321907 321778 362044 354598 351569 354885 246460 248276 788918 754369 1688686 1622972 513712 513721 756008 761109 962107 937397 1001146 1001690 1053901 1078327 1037216 1145646 2411275 2528696 1457678 1237066 829351 820900 1001912 991726 1045253 1060796 1099188 1108403 1228425 1225333 5465021 5707251 39.85 70.9 1
15:42:54 2024-01-23 744735 735725 236114 233554 375337 386617 401479 399126 251908 251055 308447 311191 348272 351496 4652241 4942891 7153013 6986839 1292620 1323568 343187 306280 320410 322493 363131 351501 351587 351857 244837 247476 782289 757152 1690677 1628704 516818 510821 753151 764435 959342 929523 998297 1011087 1060756 1073005 1026733 1144650 2402002 2523078 1466894 1249644 833994 813767 995492 993911 1056786 1065410 1091504 1100694 1227888 1236596 5515286 5697602 39.85 70.9 1
15:42:55 2024-01-23 741016 736074 236750 232898 376645 386233 400942 396700 251034 251763 306568 311659 350029 355743 4658295 5028224 7247260 6968759 1279525 1321689 342138 304882 320410 322983 360907 354635 351835 353399 246460 247511 773918 747403 1709660 1641437 516781 511906 760320 764435 953880 931581 1004645 1011087 1054684 1063779 1031891 1153714 2410885 2513871 1430135 1255664 832805 813803 996199 1001020 1053830 1062154 1088405 1105374 1232254 1235834 5505637 5683897 39.85 70.9 1
15:42:57 2024-01-23 739220 736626 236010 232169 376075 384978 401588 396457 251311 249999 308447 311694 349783 354900 4648923 4999668 7173429 6931244 1275877 1322628 343462 304846 322169 321030 364011 354062 351798 354885 246112 248312 783109 752754 1668796 1622997 515604 513357 755948 761367 961387 936733 1001146 1001103 1053901 1076042 1036752 1148331 2411275 2530489 1422447 1240079 829944 820965 1001875 994625 1044441 1063536 1100923 1110230 1226683 1221835 5466311 5689215 39.85 70.9 1
15:42:58 2024-01-23 746590 735821 236054 233226 375216 384185 399808 397061 250892 251232 306676 312407 351159 351460 4642863 4954707 7162357 6978137 1296324 1324188 341406 305490 320185 320673 362333 351465 351587 351857 246460 246783 787920 758156 1674766 1628773 516781 511998 753687 765558 959342 930260 998259 1008657 1059253 1073005 1023785 1147509 2406542 2513429 1439551 1247689 835306 816305 995467 993170 1053750 1066163 1091541 1103224 1226683 1230914 5477574 5683897 39.85 70.9 1
15:42:59 2024-01-23 736990 730296 236054 232898 376645 384433 401588 396736 251311 251409 306279 311659 350029 355707 4652241 5016831 7236941 6968759 1282271 1324508 342432 304882 321155 323019 360907 353526 351835 354384 246460 247349 785231 747612 1683878 1641437 518287 512268 760283 765594 954215 931584 1006802 1013893 1057099 1066063 1032626 1152196 2415714 2526194 1438108 1259244 833994 811680 998306 1000355 1051140 1063118 1084931 1105141 1227860 1238012 5512049 5683897 39.85 70.9 1
15:43:00 2024-01-23 742541 729998 236410 232245 377512 383916 400942 396401 251661 250590 306532 312163 350029 353521 4648923 5035376 7210837 6954416 1261990 1322628 345569 305777 321032 323737 362948 353562 350526 352183 245421 246748 786968 750072 1664330 1631059 516341 515142 760545 762310 956896 938890 1005440 1007507 1048033 1072983 1038965 1150666 2410773 2528003 1441435 1249919 828167 817774 1005418 998934 1047520 1059298 1094657 1113263 1234114 1230951 5540266 5693275 39.85 70.9 1
15:43:01 2024-01-23 742241 734454 235681 232898 374386 383072 400344 395692 252047 251409 308483 312407 348272 355707 4645609 4990376 7158972 6950001 1275877 1322628 343462 304810 320221 321065 363131 353562 350773 354885 247159 247228 783760 758156 1678593 1618297 515604 513721 756236 761615 964808 938062 998259 1003896 1055952 1079086 1035220 1144650 2407132 2535880 1467801 1234783 830435 820900 1000489 991800 1045290 1063118 1101597 1106789 1226683 1223600 5474298 5693275 39.85 70.9 1
15:43:02 2024-01-23 747367 736386 236811 232898 375542 385068 401021 396952 251034 251940 306243 312407 349316 351533 4651655 4965608 7173429 6978137 1298181 1322628 341167 305956 323043 321954 365005 351357 351726 351785 246984 247752 789413 758156 1670049 1629926 516781 510821 753830 767210 962070 929422 998259 1008694 1061777 1074522 1023785 1144650 2404017 2519502 1468813 1246365 832805 814416 992639 993206 1054328 1065410 1093877 1100456 1226683 1229175 5477574 5683897 39.85 70.9 1
15:43:03 2024-01-23 734742 729967 235690 233221 376681 384433 401021 397025 251871 251409 306604 311659 349537 354630 4648340 5016831 7227616 6967209 1278897 1321578 344878 305670 321671 322804 363975 351357 349536 354384 245386 246713 791116 750677 1666348 1627225 514503 512268 758031 760411 955536 935370 1001680 1008217 1048219 1069870 1036113 1150703 2409561 2519231 1443318 1249919 827576 811431 1003993 998225 1046971 1057053 1091504 1113263 1235903 1230008 5529535 5693275 39.85 70.9 1
15:43:04 2024-01-23 746590 736900 235950 236236 374391 384257 401588 396322 252082 251409 306640 311968 348307 355707 4645515 4976098 7121956 6941977 1285255 1322480 344873 304489 320482 322529 361032 351393 351726 353206 246286 247511 783760 757071 1715438 1622997 518287 512979 754402 762197 961387 934894 993894 1005359 1060756 1075773 1031466 1136372 2402002 2553617 1435785 1243248 835184 819736 996199 991726 1048265 1066917 1094395 1107102 1217191 1228845 5418097 5683934 39.85 70.9 1
15:43:05 2024-01-23 738110 729962 235716 233187 378347 384978 399289 396952 252082 251409 306243 313611 350029 351424 4654468 5015503 7232376 6973160 1280606 1324639 344733 305526 320446 322756 362948 354598 351762 353848 246460 246748 783760 745476 1710377 1641628 516414 512268 760320 764435 955462 934230 1004645 1008657 1053155 1063779 1029968 1154028 2411275 2513871 1433901 1255664 832805 813803 996235 1001024 1051509 1060796 1087515 1107102 1233561 1234511 5474184 5679843 39.85 70.9 1
15:43:06 2024-01-23 739725 734536 234764 232165 378117 384433 401588 396916 252856 250417 309097 315238 349778 354198 4653378 5004187 7153013 6940622 1275877 1324639 343392 304918 322432 321065 361032 354384 351316 352148 246112 248276 785841 752754 1713445 1622997 514477 513721 759563 760684 962107 937864 1001146 1000943 1054684 1072793 1037489 1147354 2414706 2530489 1444495 1240594 828167 819736 1001912 996102 1042289 1060796 1097625 1110019 1227897 1228845 5455616 5685158 39.85 70.9 1
15:43:07 2024-01-23 740490 730327 235835 234373 376389 386617 400345 396880 252118 250560 308302 313726 350980 351388 4645609 4944222 7134362 6952129 1300193 1322716 341371 305347 321193 321101 362622 351501 351835 351857 246460 248067 787920 757152 1712042 1627543 516818 510821 753724 765594 959342 930259 996801 1010369 1059253 1074522 1026770 1144650 2402002 2523078 1441435 1247866 833399 816184 992639 993170 1054536 1066163 1094657 1099090 1226683 1230951 5466349 5697771 39.85 70.9 1
15:43:08 2024-01-23 737260 736069 236836 233186 377297 386072 402726 396808 251627 251763 306568 311659 349778 356459 4642863 5017494 7229541 6950001 1270671 1318841 343237 305777 319441 322983 362948 351465 349679 354435 247159 246678 791116 750607 1680772 1629926 514503 512268 759188 760281 955573 935558 1004006 1008217 1050046 1069949 1035979 1150390 2408845 2515655 1494552 1249919 827576 813988 1001912 998934 1053196 1056306 1091429 1109982 1240715 1233603 5539035 5685548 39.85 70.9 1
15:43:09 2024-01-23 746478 737554 235975 233062 375516 385068 401588 395234 251978 251409 306568 312407 349002 355110 4633484 4961894 7093555 6941145 1276053 1324508 344461 304560 320410 322005 363718 351073 350737 353171 245765 246748 795384 758699 1674192 1620667 517817 514814 752230 761045 963475 935558 995309 1002400 1057715 1076042 1031393 1138845 2402002 2544424 1396874 1240594 833399 818575 998322 991668 1049401 1069585 1100923 1106989 1216415 1229228 5432345 5673232 39.85 70.9 1
15:43:11 2024-01-23 741482 737291 235655 233226 378903 384185 396610 396628 251908 251409 306496 313323 350029 351352 4642863 4993928 7172550 6959380 1281355 1324508 342911 305454 320410 322696 360871 351429 351835 353848 246460 246748 795384 748683 1687475 1636673 519024 513450 758696 765594 955573 931581 1004006 1010369 1056965 1066926 1029692 1147316 2407261 2526660 1447703 1264271 835358 813840 998306 1000280 1051739 1065315 1086704 1106125 1231920 1238012 5493685 5674518 39.85 70.9 1
15:43:12 2024-01-23 740148 737554 234954 233390 378347 385523 401304 396963 252821 251409 306568 313323 350029 353485 4645609 5018054 7173429 6931753 1264040 1318841 343462 303883 323731 323019 360907 351501 351835 354233 246112 246748 786702 748147 1681978 1630019 516781 513702 759977 761045 959342 940133 1002575 1002486 1050812 1072932 1038489 1150235 2417516 2541057 1437668 1247689 830538 819317 1003301 996065 1042289 1054756 1097778 1112395 1230171 1230008 5527827 5674518 39.85 70.9 1
15:43:13 2024-01-23 748721 734491 235646 233386 376604 385375 401588 394508 252047 251409 306604 311659 348272 351424 4639551 4950085 7093555 6941145 1281594 1325450 345256 304596 320446 321969 363461 351357 351835 353171 246112 247893 792399 754908 1710022 1627612 518287 512943 756545 764398 962107 935558 997396 1007533 1063621 1075969 1033361 1140108 2403681 2546535 1451541 1244135 835184 820900 996885 992505 1044252 1066917 1097778 1106162 1217463 1228845 5417994 5674518 39.85 70.9 1
15:43:14 2024-01-23 738137 733123 236010 233226 377778 384978 399216 396952 251837 251409 306568 313104 349537 351424 4642863 4999668 7171365 6951945 1281355 1322628 342122 304810 320150 322720 360907 351465 351835 353848 246460 246748 785231 747333 1681599 1641437 518558 512012 761901 771188 955536 931470 1006877 1011050 1059033 1066780 1032626 1152345 2410885 2522512 1443865 1257068 832212 813767 1000166 1000355 1052823 1060798 1088252 1107102 1235903 1232729 5474427 5663839 39.85 70.9 1
15:43:15 2024-01-23 740357 730332 234993 232208 376609 384433 401304 395728 252047 250081 306640 312564 350029 354057 4642863 4979741 7142362 6931244 1274967 1322628 343151 304810 321907 321065 362905 354312 351267 353848 246460 247993 777469 757870 1663956 1621756 515604 513721 755836 763832 964808 939558 998222 1002437 1053901 1079086 1036798 1147923 2407132 2531784 1458384 1234783 828167 820900 1002584 991800 1045253 1060760 1100755 1108725 1226683 1221798 5465021 5674518 39.85 70.9 1
15:43:16 2024-01-23 742627 733899 236780 232903 375507 384762 401021 396565 250683 251940 306604 312407 348272 351460 4633484 4954149 7143688 6959380 1287513 1318877 343427 305706 321524 322171 364969 351177 351546 353775 247684 247334 788174 757071 1706241 1632237 517817 510821 754365 764398 960715 931581 1001146 1012311 1060756 1074431 1031158 1145609 2397063 2526660 1439551 1253487 835184 813988 995492 996065 1054212 1064032 1089839 1103911 1229025 1236260 5502643 5674518 39.85 70.9 1
15:43:17 2024-01-23 738142 734581 236410 233442 377175 384221 400942 396952 251242 255461 306568 312128 348237 356499 4642863 5022532 7228030 6954064 1269355 1323658 345948 305634 321671 323785 364490 354705 351690 356898 246984 246678 785518 748683 1676477 1632237 517447 515179 759775 760144 958221 940896 1001680 1003859 1052739 1072174 1038974 1149846 2411275 2535313 1443318 1249919 830435 816111 1004766 997386 1044511 1060048 1094619 1114851 1231389 1230951 5515216 5683897 39.85 70.9 1
15:43:18 2024-01-23 749790 736093 235690 236604 378117 386533 401588 394508 252047 251409 306604 314096 349037 351388 4642863 4944222 7112524 6961529 1292620 1326318 345609 304667 321907 321969 364526 351501 351582 354166 246460 248206 792201 757071 1669133 1631075 517772 512268 754365 767210 962107 931309 997511 1009651 1059911 1076042 1029692 1144612 2402002 2517145 1441435 1246365 832805 816184 992639 992429 1053478 1066917 1096219 1100657 1226683 1230682 5430680 5674518 39.85 70.9 1
15:43:19 2024-01-23 735977 735502 236245 233230 376645 384433 401588 397025 251311 251409 306604 311694 349514 355419 4632716 5023847 7212418 6951945 1273718 1322628 341883 305634 320375 322458 362948 354598 351020 353666 247159 246748 786702 749537 1674209 1631922 515243 512268 760893 763315 956587 932912 1006076 1011087 1053118 1063815 1031540 1155677 2411275 2513871 1463056 1253841 832805 814956 996199 1001066 1054499 1054792 1089839 1107064 1235903 1237266 5501878 5670471 39.85 70.9 1
15:43:20 2024-01-23 743071 729962 235681 232174 375180 384794 401588 395692 252047 251232 308193 313619 349814 355415 4643959 4961444 7123556 6941659 1276016 1322628 346796 304667 320410 322493 363718 350332 350773 352183 246460 246748 795384 758160 1699949 1622997 519299 513340 753296 761544 962107 936223 995346 1004572 1059253 1076042 1031429 1141314 2402002 2545100 1437668 1240594 835184 819736 996199 991800 1047520 1066648 1097550 1107102 1217463 1228845 5417716 5661139 39.85 70.9 1
15:43:21 2024-01-23 737063 735199 235646 232898 376349 384250 401200 396700 251908 251337 308807 314832 349394 351316 4642863 4998286 7191946 6951945 1278612 1322628 341406 305024 320410 321719 360907 354098 351835 351857 246286 246748 785231 745476 1709750 1641437 516818 513087 760283 765558 955573 931581 1006076 1011087 1054721 1066926 1029968 1154028 2410885 2517440 1459217 1253487 830538 813767 998359 1001066 1051330 1057801 1088252 1106275 1235903 1233602 5479918 5673394 39.85 70.9 1
15:43:22 2024-01-23 742189 737517 235580 234217 376201 384978 402689 398942 251943 250312 308411 312093 349537 354594 4642190 4984629 7152594 6931244 1275877 1322628 343497 304882 323006 321065 363131 353526 350773 354347 246460 247893 783760 754988 1684933 1618366 515207 513721 755061 760684 963011 938062 998259 1003092 1053901 1072829 1038226 1147354 2416424 2532285 1450851 1238828 828167 820628 1001912 993133 1044511 1060832 1103222 1109982 1228803 1226540 5453533 5684105 39.85 70.9 1
15:43:23 2024-01-23 760443 735470 236279 234052 375171 383072 400454 399307 252047 251193 309356 312407 348272 353521 4642863 4933691 7144534 6963788 1297252 1322628 342938 306244 319961 322040 363131 351501 351835 351857 245215 247476 783208 758156 1685295 1631059 516818 511544 755874 763901 959342 930260 999720 1011594 1060004 1074522 1028230 1143980 2401394 2513539 1443318 1249919 835184 813956 995492 993911 1055998 1068340 1092965 1107139 1226572 1234081 5513700 5683897 39.85 70.9 1
15:43:24 2024-01-23 740246 729998 236209 232699 377211 383072 401588 394508 251276 252364 310806 312163 350029 351496 4636243 5033256 7192133 6912299 1258325 1318877 345569 304882 321216 323474 362948 351501 349715 353206 246460 245953 788417 748939 1693870 1631059 515243 514449 759775 760411 956624 938062 1001680 1005359 1048584 1069870 1038965 1152345 2410773 2528696 1466894 1249919 830538 817467 1006602 998860 1041883 1060761 1094642 1114701 1235428 1230914 5530860 5683897 39.85 70.9 1
15:43:26 2024-01-23 745088 729962 236000 233550 374355 383916 401588 395728 252047 251708 306676 311749 348272 355671 4633484 4954520 7103204 6931244 1277671 1322628 344773 304346 320446 322040 363561 351357 351303 353206 246112 246783 783760 757326 1735534 1621933 518287 512979 753687 762703 962107 935333 992445 1005322 1060004 1076042 1033051 1137991 2410773 2553743 1443318 1244135 835184 819626 998907 992505 1048228 1066917 1097784 1107102 1220325 1228845 5417994 5670194 39.85 70.9 1
15:43:27 2024-01-23 739817 733899 235646 233226 378907 383072 399252 396916 252047 251409 306302 313104 349783 351105 4626878 4989014 7171664 6950001 1281845 1318877 341883 304024 319925 322529 360907 354330 351835 351857 246460 246748 795384 745476 1683734 1639037 517552 512268 760859 765594 954962 932248 1004645 1010409 1055915 1069803 1032440 1153916 2413994 2518607 1433901 1256171 830435 813767 998359 1000792 1050243 1060048 1087478 1106312 1239417 1234511 5482034 5670471 39.85 70.9 1
15:43:28 2024-01-23 737893 729962 234989 232174 375516 384433 401021 396601 251661 249928 306676 311659 349537 354594 4648923 4990214 7154725 6931244 1274967 1322628 343462 304882 320446 321030 362622 354062 350773 354384 246460 247858 783760 754908 1662314 1617217 515243 513721 754961 762084 964996 940896 998898 1006100 1057528 1080619 1037786 1147810 2405421 2532285 1477217 1235352 830538 820900 1000489 991668 1046739 1062331 1104009 1108403 1227814 1224466 5455616 5679843 39.85 70.9 1
15:43:29 2024-01-23 753009 734826 237186 233226 377737 385375 401304 396988 251242 251763 306676 312407 348307 351460 4642900 4983198 7153013 6968759 1287091 1324317 343427 306280 319477 322493 362587 351429 351546 351857 245593 246783 786702 758415 1696482 1635729 519299 512195 755972 764288 961313 931198 1000996 1014505 1060541 1072968 1029931 1147885 2396877 2517754 1433901 1253487 835184 812579 994786 994653 1056192 1066163 1089063 1103911 1226683 1235990 5502643 5674518 39.85 70.9 1
15:43:30 2024-01-23 738248 735306 236454 232898 377198 383916 400942 396916 251311 255353 306568 311694 350029 355707 4642863 5026104 7248245 6949724 1271860 1320950 341883 305813 319477 322529 363866 354344 351015 353417 247159 246642 785231 750607 1654175 1639201 516341 511760 760247 764435 955232 934894 1008317 1010369 1053601 1063815 1032114 1153916 2409053 2508225 1435785 1251786 830435 813767 996199 1000355 1051509 1060419 1088289 1106312 1235903 1234511 5483832 5670471 39.85 70.9 1
15:43:31 2024-01-23 737059 729967 234928 236402 377814 384978 401304 394544 252856 251232 306568 312633 349550 351460 4633484 4975820 7143688 6907369 1271582 1324639 345781 304309 322585 320923 365042 353417 350557 354576 246460 246607 783760 758156 1685966 1613777 514477 514449 753830 760684 963011 938099 998898 1003896 1056216 1078934 1036085 1145572 2408845 2522622 1460268 1237066 828167 820900 1001200 991095 1044142 1060796 1100829 1108365 1226991 1222554 5427173 5670471 39.85 70.9 1
15:43:32 2024-01-23 745491 733485 235655 233226 374391 383072 400454 397061 251242 251055 306640 312187 350029 351460 4630179 4915852 7164495 6970961 1283150 1322754 345853 304703 321179 323558 360907 351357 351835 353848 246112 245707 820135 749756 1679860 1636858 519024 513357 756545 765015 955232 930920 1002575 1011087 1057002 1066926 1028961 1147509 2402002 2526660 1461136 1259244 833994 811680 992639 994616 1054499 1063637 1088405 1100731 1226683 1234511 5489618 5661139 39.85 70.9 1
15:43:33 2024-01-23 737469 730323 234989 232898 377814 384978 400737 393329 251696 251409 306316 312598 350029 351496 4626602 5028351 7158966 6914366 1270120 1318877 343151 302781 321455 322684 362948 353526 351835 354384 245072 247819 786427 750607 1681934 1622997 515243 514302 756545 761767 959342 935370 1001146 1000673 1051629 1075282 1035979 1147316 2416054 2528696 1443318 1240594 828167 819736 1001912 994653 1042897 1060796 1095953 1109192 1226991 1229716 5436805 5665139 39.85 70.9 1
15:43:34 2024-01-23 743864 733903 234993 232208 375516 383036 399252 396988 252082 250703 306640 312629 348760 351280 4643959 4925431 7130936 6954064 1298181 1322628 342938 305813 319925 322350 362877 351429 351835 351857 244837 246783 793892 757071 1694279 1627612 516818 510821 755201 765015 959342 930260 998297 1011594 1057701 1073763 1026770 1143980 2402002 2519502 1439551 1248140 833994 816148 995492 993206 1054499 1066163 1091440 1103124 1226683 1230951 5479918 5665139 39.85 70.9 1
15:43:35 2024-01-23 733826 729926 236054 232903 376071 384161 401442 396700 252110 251973 306460 313726 349675 355561 4641170 5007559 7224390 6949085 1273718 1318877 341883 305777 319477 322468 362948 355173 351551 351857 246460 246713 785231 748469 1658682 1636673 516781 511906 759664 763893 953843 933567 1006114 1010369 1054160 1063779 1031158 1154028 2407336 2508704 1461136 1252593 829351 812616 996235 1000355 1049608 1060048 1088289 1106825 1235903 1231024 5470519 5655801 39.85 70.9 1
15:43:36 2024-01-23 742668 735913 236174 233478 374248 384978 401551 395270 251698 251301 306496 312335 350029 354594 4626555 4961669 7116518 6926300 1274058 1318877 343533 304882 319961 322040 363131 351501 350490 354634 246460 246748 783760 758902 1678941 1613777 513712 513721 752230 760411 963011 938099 995346 1003185 1054416 1078934 1036016 1143980 2404499 2528425 1431691 1233903 828167 819736 1001638 990322 1045364 1060796 1100829 1110019 1226903 1221871 5441448 5678774 39.85 70.9 1
15:43:37 2024-01-23 746478 733867 237921 233394 374248 384185 400454 396988 251276 250945 306388 312371 350029 351424 4616630 4924107 7134362 6954416 1285255 1322628 342947 305813 318958 322005 362044 351393 351835 351857 244872 246748 785231 754988 1678483 1622546 517919 510821 754798 764435 959342 930920 999720 1011631 1060756 1073005 1029692 1148073 2397840 2523078 1437668 1249919 835184 813410 994637 994616 1055285 1065410 1091405 1103976 1229637 1234365 5489785 5674241 39.85 70.9 1
15:43:38 2024-01-23 740246 730179 236050 232249 376951 383880 401588 394544 251311 255497 306086 313726 350029 353485 4626878 5016831 7201485 6931244 1259814 1318877 345534 304846 318993 323510 360907 351307 351339 353206 246460 245988 785518 747612 1667708 1627612 516781 512979 759208 760023 958390 939558 1001717 1003896 1048621 1073005 1038226 1150703 2409561 2531794 1441435 1248140 830435 817467 1006160 997896 1045216 1060048 1094642 1116749 1230171 1232333 5434971 5665139 39.85 70.9 1
15:43:39 2024-01-23 745272 729967 234928 236366 376501 383107 397007 395728 252468 251055 306640 311191 350029 350046 4626878 4914914 7144366 6940622 1294559 1322355 342938 305813 321069 321101 362587 351465 351587 351857 244837 247476 782289 758156 1662316 1631059 516818 510821 753830 765594 959342 929600 998297 1011594 1060004 1074522 1026497 1148073 2398590 2523989 1439551 1251257 835184 816305 996885 996041 1056749 1066807 1093839 1104140 1226683 1232185 5493238 5675793 39.85 70.9 1
15:43:41 2024-01-23 738248 730364 236080 232730 377474 383072 400344 396916 251276 251409 306604 311659 350029 355707 4629636 5016831 7208965 6912299 1264323 1319067 345050 305813 318511 323510 362948 351429 349679 354384 244837 245988 786968 748539 1679900 1629914 513748 513721 758696 760684 956624 938815 1003143 1008217 1051537 1074504 1040008 1154469 2412276 2528188 1415052 1250979 829351 814956 1003993 998934 1046591 1060798 1091467 1113263 1233239 1232185 5521455 5675793 39.85 70.9 1
15:43:42 2024-01-23 745213 734581 235685 232898 374391 385146 401588 395135 251871 251232 306171 311968 350836 354093 4626878 4933304 7078410 6931244 1274238 1321689 344531 304632 319961 322529 362948 350862 350809 353475 246112 246748 783760 758156 1662742 1618366 516818 512979 752230 761118 965146 936815 995973 1004669 1059607 1075969 1035570 1141738 2406389 2542721 1447085 1240594 835306 819155 999068 989688 1044886 1066844 1097588 1105965 1219599 1226540 5440690 5666427 39.85 70.9 1
15:43:43 2024-01-23 742167 730332 235685 232249 377778 384797 400172 396601 251871 251763 306280 311694 348272 351158 4633484 4970469 7143688 6932103 1279525 1322628 342432 304810 321216 323701 362692 350297 351835 353848 246286 245539 807233 749756 1682307 1641562 520787 513537 758659 764803 956896 932912 1003178 1012489 1059216 1066926 1028961 1147279 2407148 2526660 1457298 1258348 836377 811680 994759 994616 1054499 1063832 1088405 1105763 1226683 1235385 5485965 5662529 39.85 70.9 1
15:43:44 2024-01-23 737146 734228 234963 232898 377472 384978 400091 393257 251837 251409 306028 312128 349783 351424 4630748 5028811 7177663 6927305 1255603 1318841 344979 304295 319441 323474 360907 351393 351262 355780 246809 246259 797001 748683 1688009 1629914 517078 516371 759738 759948 957908 939430 1004006 1004594 1053489 1069833 1038965 1147354 2414706 2535880 1441435 1249029 830538 814956 1004052 996065 1040553 1057801 1091467 1113225 1228767 1230878 5519930 5665139 39.85 70.9 1
15:43:45 2024-01-23 745957 730323 235655 233226 375180 384762 401588 394508 251276 251055 306234 311531 348237 354021 4623829 4948871 7079909 6921865 1276999 1321892 347569 304096 323688 321683 363682 351321 351762 355853 245765 247381 783441 754069 1669133 1627612 519393 514814 755874 765558 962753 934230 996801 1007533 1060697 1076042 1029692 1138028 2405421 2542539 1548605 1244135 835184 819736 994759 992505 1048265 1069183 1097507 1103873 1218699 1230587 5399182 5663839 39.85 70.9 1
15:43:46 2024-01-23 749570 733913 236045 232898 376600 384433 400172 396916 252012 251409 306568 312346 349010 351424 4626878 4990341 7210837 6954064 1275232 1320872 345609 305598 321634 323520 363389 351249 349644 354347 245180 246678 803839 749897 1668974 1630014 513712 513357 759113 761767 955873 936696 1001717 1008217 1049774 1069870 1038324 1150703 2408261 2517680 1468813 1249919 826985 813988 1003338 998934 1048265 1054492 1091467 1113225 1235903 1230914 5513575 5665139 39.85 70.9 1
15:43:47 2024-01-23 740236 733642 235681 233226 374355 384978 401588 395378 252047 251409 308411 312407 350029 355132 4624105 4947460 7115356 6923799 1277662 1324639 344979 304596 319925 321969 364011 351249 349679 354848 246112 246748 783760 760054 1667165 1618366 516781 514814 753296 761853 964845 935370 994564 1003859 1058996 1079091 1032968 1140501 2402002 2542339 1447085 1240594 832805 818575 1001200 989688 1046776 1066163 1097784 1108365 1219599 1225370 5429345 5665139 39.85 70.9 1
15:43:48 2024-01-23 745984 733899 235911 232245 376645 384762 400454 395692 251311 250730 306280 310758 348272 351388 4632031 4976083 7181148 6950001 1279525 1322517 342938 304703 319925 322493 360907 353807 351835 351857 246460 246713 783944 745476 1710600 1640351 516781 512268 760822 764978 955573 934230 1004645 1011087 1054240 1063779 1030698 1154028 2411275 2508272 1433901 1253487 830538 815146 996199 1001066 1050763 1059298 1089960 1107102 1237627 1234475 5470519 5660822 39.85 70.9 1
15:43:49 2024-01-23 735982 734678 234924 232208 377166 384433 401021 396286 253141 249643 309262 315053 349921 353376 4631737 4971160 7123528 6921865 1271506 1322754 344461 304810 319925 322493 362841 351177 349679 354885 246286 246713 795384 757071 1666497 1613777 515207 514814 754335 761709 965781 938062 995309 1002400 1057002 1079086 1032931 1141314 2402002 2536912 1439087 1237066 830435 817378 999778 991095 1044511 1063869 1097784 1107102 1221157 1227105 5423224 5665139 39.85 70.9 1
15:43:50 2024-01-23 743602 733812 236209 232561 378059 387716 399107 396142 251908 251868 305884 313179 350414 351208 4630179 4961636 7165611 6952224 1275839 1322628 342938 304596 319441 322458 362948 354062 351280 351857 246460 246713 783760 745476 1679339 1636858 514870 511906 759775 762160 956587 933957 1005361 1009651 1051990 1069949 1032931 1155677 2410885 2508225 1443318 1251701 828167 813988 999068 998934 1050583 1057801 1088901 1107102 1237021 1234242 5476562 5669332 39.85 70.9 1
15:43:51 2024-01-23 740324 736769 235949 233550 374208 384360 401515 396106 251802 251409 306604 312407 349765 354840 4624105 4966565 7097978 6902294 1275877 1322628 345256 304882 319925 320673 364526 351357 349715 354885 246286 246713 786702 758156 1692866 1613777 515975 512979 753296 762309 965060 936740 993857 1002400 1057751 1079091 1032968 1139651 2402002 2537853 1447085 1243248 832805 818575 999068 991095 1047122 1065410 1097550 1108683 1219562 1230739 5428457 5672028 39.85 70.9 1
15:43:52 2024-01-23 742466 736058 235655 232903 378347 384762 398962 396736 251276 251409 305598 312633 350029 353514 4626878 4979741 7162450 6932065 1277699 1321689 342397 304810 319477 322458 360871 351465 351835 353848 246112 246713 796877 745476 1694047 1641437 519299 512994 759208 764952 954894 931581 1004645 1011087 1056216 1066926 1031891 1153168 2410885 2523078 1440027 1259244 833994 811680 995492 1001020 1054212 1065278 1086741 1107198 1230134 1237902 5489899 5644934 39.85 70.9 1
15:43:53 2024-01-23 737265 737404 234893 233226 377198 384433 400729 395584 252821 250491 306532 312598 349537 351496 4620807 4961541 7140282 6903108 1270120 1318841 343187 304259 321419 321030 360907 354025 350773 353848 245591 248241 781593 751754 1685244 1623080 515243 513450 755874 761767 959342 936696 1001860 1001815 1053155 1076042 1036090 1146462 2411275 2526660 1452734 1240042 830538 820965 1003338 995333 1044180 1062787 1100923 1112612 1230171 1225333 5439610 5665139 39.85 70.9 1
15:43:54 2024-01-23 746315 733867 235716 232903 374355 383072 400454 396664 250892 251409 306640 312407 350029 351424 4626878 4955194 7140282 6952210 1282271 1318877 342947 305813 321032 322005 362044 351357 350773 351857 246809 246505 789645 754988 1693256 1627700 516818 510821 754523 763315 959342 928905 999720 1012573 1057751 1071381 1029174 1148331 2401399 2522512 1441435 1251257 835306 816032 995467 993133 1054499 1065410 1091367 1105486 1226683 1232729 5474146 5647575 39.85 70.9 1
15:43:56 2024-01-23 738239 730062 235655 232245 376640 384978 401304 393882 251791 251409 306028 311659 349537 351424 4624105 5014685 7168318 6912486 1255327 1316184 345014 303883 319217 323472 360907 351393 350773 352183 246460 246678 793507 747612 1672146 1627700 516781 513340 758585 759604 956624 938099 1003819 1006025 1054106 1072983 1038946 1151171 2412615 2535387 1437668 1248140 830538 814956 1005450 996065 1042289 1057801 1091504 1113075 1232365 1230008 5510511 5665139 39.85 70.9 1
15:43:57 2024-01-23 743025 733679 235646 232898 374355 384185 401588 394508 251276 251055 306532 311968 350029 353557 4624105 4944121 7069084 6912486 1276999 1318877 344461 303919 319961 321969 362948 350297 350773 352148 246112 246748 782289 757071 1707329 1622997 518287 516643 755874 766403 963438 936889 996048 1006816 1060355 1075933 1032551 1137106 2402002 2542078 1433901 1242362 834589 819736 998269 990322 1048265 1066917 1097784 1106752 1217463 1227105 5402504 5661099 39.85 70.9 1
15:43:58 2024-01-23 741482 733903 236276 232735 377778 384797 399289 396601 251837 251409 306028 312633 350029 350822 4620383 4961782 7162338 6931244 1277797 1318877 341883 304846 319477 322493 360907 351429 351835 353848 246460 247228 796877 747743 1674904 1645023 519319 513721 760856 765410 955536 931433 1004571 1011087 1056965 1066564 1032626 1150666 2410773 2522512 1462032 1259244 833994 811680 994786 998934 1052828 1062331 1084938 1105486 1230171 1238012 5478339 5646105 39.85 70.9 1
15:43:59 2024-01-23 737151 730318 234959 232903 377801 385523 400454 393293 252434 251055 306302 312633 349537 351460 4624105 4999297 7140282 6903108 1264811 1318877 342911 304382 321943 321457 362731 354613 350979 354347 245765 248135 787655 751908 1688001 1622972 516341 513721 756545 761767 963475 938890 1001146 1001815 1053901 1079086 1037961 1146462 2411275 2527586 1448968 1237066 828167 820900 1001912 996065 1038968 1054829 1097588 1109982 1228803 1226073 5427399 5665139 39.85 70.9 1
15:44:00 2024-01-23 742397 733388 235690 236564 374391 383036 400172 396952 251311 250703 306640 312407 349537 351460 4624105 4911342 7103091 6944577 1287513 1324364 345853 304703 319795 322840 363975 350682 351654 354311 247334 245711 798472 751908 1668690 1632237 518950 513721 756545 765558 957982 931507 1001146 1013822 1059253 1069949 1029419 1143980 2396914 2526660 1431312 1257452 835184 813988 994759 994653 1057333 1064657 1089876 1104102 1226683 1234511 5491673 5657643 39.85 70.9 1
15:44:01 2024-01-23 738243 730327 236015 232240 376318 383036 401588 394195 251067 251940 306064 311659 349537 353485 4630179 5013266 7185083 6923521 1257119 1322761 346098 302816 321276 321969 360907 353526 351267 353848 245765 247649 787920 749537 1682294 1622911 516341 513738 756545 761045 959342 936778 1002575 999526 1054352 1075282 1035979 1147316 2410773 2530096 1445201 1240319 828167 820318 1001912 995358 1038968 1054792 1097588 1109192 1229298 1227367 5446210 5665139 39.85 70.9 1
15:44:02 2024-01-23 743516 733913 234959 236604 376044 383957 399252 395764 252434 250703 306604 311659 349532 350328 4617512 4910132 7103016 6941977 1296324 1318877 341147 305024 322474 321030 364526 351429 351835 351569 246460 247476 784934 757071 1661340 1627612 518015 512268 754365 767771 961387 930920 998297 1010124 1060756 1075282 1026770 1147796 2402304 2517440 1441435 1249029 833994 816148 994052 993206 1054324 1066917 1094657 1099873 1226683 1230044 5462489 5665139 39.85 70.9 1
15:44:03 2024-01-23 736216 730287 236415 232894 376645 384978 401588 397025 251276 251409 306279 314132 349814 355937 4641170 5017494 7228142 6941145 1267945 1317868 344496 306100 319181 323019 362948 351501 349679 353848 245180 246333 794058 748683 1664847 1630019 514870 512994 759113 760684 956587 936733 1006114 1008217 1050494 1072968 1037586 1151095 2409561 2510051 1470732 1249919 826985 813767 1003993 998934 1048265 1057801 1091330 1112432 1235903 1230951 5502366 5663907 39.85 70.9 1
15:44:04 2024-01-23 742993 736636 235681 236568 377207 387716 402324 395440 252294 251373 306496 311862 351016 354412 4633484 4951288 7062508 6921865 1274238 1321689 344496 304060 319961 322040 362948 350826 351303 353206 246112 246748 795384 754908 1732424 1622997 519024 516606 754365 763832 962107 935558 994601 1005359 1057701 1076042 1031429 1137991 2401729 2545100 1430135 1243248 835306 819736 996199 991726 1047520 1066917 1097588 1107102 1217463 1226577 5399182 5665274 39.85 70.9 1
15:44:05 2024-01-23 736298 733752 235576 233390 376466 384396 399671 396808 251522 251337 306424 313661 349046 351496 4628702 4998286 7212793 6940622 1273755 1318841 342938 305777 318511 322040 362948 351465 349679 351857 246460 246540 788174 750607 1667627 1631059 513712 512268 758365 760469 955232 934671 1001717 1008217 1050791 1063815 1035244 1153991 2407132 2508220 1459424 1249029 827576 813803 1001912 998934 1048530 1057053 1091367 1110019 1237934 1233603 5501573 5667866 39.85 70.9 1
15:44:06 2024-01-23 745630 737815 236114 233554 374355 384185 401588 395135 252190 251193 306099 311968 348272 354343 4631737 4942891 7062546 6906631 1276128 1318877 343497 303919 319925 321065 360907 350332 351835 352148 246112 246748 793892 754630 1740051 1622997 519024 513340 754402 762774 962107 935558 994639 1005359 1060734 1076042 1032198 1138028 2404017 2545100 1455379 1243248 835184 819736 996199 990322 1048395 1069857 1099987 1110072 1217352 1228735 5408960 5665139 39.85 70.9 1
15:44:07 2024-01-23 736216 733903 235911 233119 376645 383889 400454 396988 251311 251122 306460 311624 349046 353521 4626089 4996114 7191946 6927117 1277662 1318877 342938 305311 319441 322493 360907 353562 350773 351857 246460 246505 785231 750072 1672914 1632443 516011 512268 760822 764435 956624 934230 1006114 1011087 1052373 1063815 1031466 1155677 2411275 2510308 1437668 1252593 829351 815651 1000336 1002448 1052000 1060798 1091518 1108608 1241142 1235834 5486953 5663562 39.85 70.9 1
15:44:08 2024-01-23 740347 730296 235685 234016 375368 384978 402441 395728 251871 250879 308447 312407 349783 354630 4624105 4961196 7135195 6921865 1273405 1318877 343497 303561 320221 322005 362079 353258 349715 354634 246286 246783 783760 757152 1684368 1613777 515646 514814 754798 760684 965547 939467 996764 1003896 1057002 1082095 1038226 1146500 2418156 2537191 1442784 1236545 830538 820863 1001875 992505 1044994 1064263 1104009 1108365 1230238 1222992 5443048 5670471 39.85 70.9 1
15:44:09 2024-01-23 745874 733388 236454 233078 374355 384797 400454 396988 250892 251232 306640 312407 347994 351460 4630179 4933491 7134362 6950001 1283385 1322628 342947 305777 320988 322983 360996 350862 351303 353884 245215 246540 779718 754908 1668318 1632217 518287 512268 756545 765594 959623 931581 1001146 1013103 1061784 1072910 1032114 1147885 2401255 2517071 1437668 1255275 835184 811680 994786 996639 1057500 1065373 1088289 1103911 1226940 1234365 5474184 5661099 39.85 70.9 1
15:44:11 2024-01-23 740424 734500 235681 232249 377549 383072 401588 394195 251311 251940 306532 314531 349783 351496 4620807 5007559 7153013 6892457 1257119 1318877 345292 303919 318993 322983 360907 351465 351244 352183 246112 246540 792587 745476 1684730 1629902 516818 513376 759208 761655 960306 941962 1005440 1004669 1054352 1072983 1041887 1151209 2414217 2537303 1443318 1250364 830435 816184 1003338 996102 1045012 1054756 1094567 1114057 1228840 1230682 5502643 5655760 39.85 70.9 1
15:44:12 2024-01-23 745213 729962 235681 232898 375507 384797 401588 394544 251871 251055 306604 312187 348272 351496 4611435 4924267 7059759 6927140 1280681 1319067 343462 302643 320185 322005 360907 350368 351835 352183 245765 246713 790906 752987 1680281 1627330 519245 515910 755836 764288 963438 936872 998898 1007533 1060756 1076042 1030041 1140847 2405421 2545100 1441946 1247412 835184 818575 994786 992505 1048530 1066917 1097001 1105486 1216077 1226577 5389777 5651727 39.85 70.9 1
15:44:13 2024-01-23 737972 733384 235690 232894 376645 384214 399289 396952 251311 251409 306568 312633 349046 351388 4617512 4979741 7162338 6930727 1275839 1318841 342492 304846 319441 322005 360907 353807 351546 351641 246984 246607 783760 745476 1688780 1636987 517170 510675 760197 763315 955946 933567 1005806 1011087 1051592 1063815 1030078 1157818 2407850 2508220 1424485 1251257 829351 813988 998359 1000355 1050018 1057801 1088289 1105178 1235903 1233602 5453997 5655760 39.85 70.9 1
15:44:14 2024-01-23 735982 733917 234729 232165 376075 384433 401021 395728 252082 249717 306604 313107 349046 353785 4608147 4950059 7115711 6903108 1271936 1322716 345817 304223 322017 320887 364490 351357 349572 354598 246605 246572 793892 755545 1678912 1613777 514477 513174 754798 760023 963011 938099 995898 1004669 1054684 1072829 1037489 1147316 2407336 2517219 1452734 1237066 829666 820318 1001912 992466 1044511 1062154 1100829 1110057 1228803 1227105 5429046 5665139 39.85 70.9 1
15:44:15 2024-01-23 742498 733903 235690 236604 375516 384221 400454 399343 251311 251055 306676 309825 350701 351496 4623303 4907853 7125037 6963551 1290555 1322554 344878 306100 320688 322314 364490 351357 351798 354384 245593 246171 801356 755010 1667775 1629902 518287 512268 756508 765594 959342 931581 1001146 1014578 1060004 1069906 1029692 1144831 2402002 2517219 1464975 1253487 835184 813410 994786 996102 1056035 1063905 1088014 1103911 1226683 1236260 5479918 5655760 39.85 70.9 1
15:44:16 2024-01-23 739461 730296 236085 232249 376681 383072 401588 395728 250927 251409 306604 312193 349783 355419 4626878 5010899 7214495 6923799 1262095 1316897 345014 304882 320988 322469 360690 351465 349679 354885 246460 245953 797001 748683 1671017 1629926 516011 512257 760545 760684 956624 938135 1004645 1005359 1048584 1071454 1038965 1150703 2409561 2526904 1443318 1249029 828074 817995 1003993 998934 1046776 1054792 1093785 1113263 1234151 1230951 5508114 5655760 39.85 70.9 1
15:44:17 2024-01-23 740819 736632 235655 232894 374351 383107 401588 395414 252485 251055 306676 311968 349783 354339 4626089 4952403 7087160 6902443 1277699 1322628 344531 304310 320221 321943 362912 350332 350773 352148 245765 246748 783760 757071 1684087 1620667 518287 513376 753830 762738 963475 934671 992445 1003896 1057701 1076042 1032968 1138028 2400296 2541491 1443318 1240594 833994 819736 996235 991095 1048265 1066917 1096770 1104904 1218735 1227105 5418008 5657062 39.85 70.9 1
15:44:18 2024-01-23 742079 733899 235681 232240 377850 384762 398962 396034 251804 251229 306028 314168 349957 350997 4625121 4961196 7144534 6940622 1280440 1322628 343151 304382 321216 323019 360907 350297 351835 353848 246460 245918 783760 749476 1682892 1636858 519024 513357 758696 767499 955196 931581 1002575 1011087 1057454 1066926 1029692 1147316 2403793 2524596 1467901 1259244 835184 811680 995193 996102 1055827 1065410 1088405 1105486 1227888 1238012 5480385 5654447 39.85 70.9 1
15:44:19 2024-01-23 740525 737517 238263 232724 377333 385523 400309 393739 251873 251868 306352 314168 349921 351424 4617075 5004511 7143872 6893729 1270120 1318804 343187 302995 321419 321969 360907 351537 350737 354347 245765 247476 790906 748469 1667237 1627612 516781 513738 758696 762160 959342 939430 1001146 1001815 1053489 1075773 1035979 1147279 2411275 2528003 1445201 1240594 829351 820318 1001912 996102 1042289 1060796 1097588 1110019 1230171 1228845 5442330 5669304 39.85 70.9 1
15:44:20 2024-01-23 743511 735725 235550 234447 375337 386070 399216 396916 252434 250491 306086 313143 350029 351424 4624105 4891033 7103091 6932065 1288708 1318841 342947 305813 319477 322005 362044 354386 351303 353848 245386 246505 792587 754079 1666933 1631085 518656 512268 756545 764435 960306 931581 1001146 1013822 1057701 1072968 1029692 1143980 2395171 2524868 1437668 1253487 835184 813988 995492 997423 1054212 1064621 1086667 1107139 1230178 1239348 5486908 5659872 39.85 70.9 1
15:44:21 2024-01-23 737265 734464 234963 232903 378059 385996 399845 393257 252434 251409 306496 314168 349921 351496 4624105 5006438 7125037 6903576 1266498 1318877 343151 303883 320410 322458 360907 351537 350449 352183 245765 246713 786702 747077 1665465 1631085 516781 513774 760283 763278 959342 940529 1002575 1001690 1054352 1073005 1040443 1147354 2410773 2535499 1441435 1244135 829351 819736 1004016 998171 1044728 1062301 1097747 1112650 1231883 1228735 5429619 5655801 39.85 70.9 1
15:44:22 2024-01-23 742769 733903 236045 236537 374391 384185 400628 396988 251276 251055 306676 312407 350042 351460 4614727 4914834 7125857 6912299 1283188 1318841 342911 305777 321216 321065 364011 351393 351267 353616 245215 246748 783760 754908 1680254 1628768 517919 511544 755472 764435 959342 931581 1000433 1011631 1060756 1072968 1029692 1145609 2396135 2520399 1441435 1254838 836504 815146 996885 995333 1056997 1065228 1093078 1103911 1226683 1232729 5482254 5650248 39.85 70.9 1
15:44:23 2024-01-23 739369 736380 234993 232249 376681 385250 401021 393293 251311 251940 306028 311659 350029 351460 4614727 5011795 7134362 6893729 1258399 1318804 344496 303670 319477 322983 360907 351429 351303 353171 245938 246333 788174 745476 1667473 1627612 517817 513738 759745 759382 959342 940801 1003894 1002400 1052739 1071318 1041493 1151133 2415714 2529763 1443318 1247689 830538 818631 1003338 996102 1042289 1054490 1096107 1113225 1228767 1230878 5502366 5654420 39.85 70.9 1
15:44:24 2024-01-23 747367 730318 234959 233230 376071 384797 399258 393329 252047 250703 306460 311407 350029 350786 4614727 4906626 7069084 6921865 1290946 1321689 342938 304024 320482 320769 363718 351429 351798 351857 245765 247476 790686 754908 1667473 1626461 516818 511976 754798 767771 963475 932912 1000327 1010939 1060720 1076003 1028081 1143646 2403629 2513503 1443318 1246365 832917 819797 994759 994579 1054473 1066917 1096107 1100694 1226683 1231851 5474427 5661099 39.85 70.9 1
15:44:26 2024-01-23 737889 733903 236441 232903 376609 383072 399747 395962 251276 251940 306532 311659 350029 355671 4630179 5007559 7209905 6921865 1262517 1317868 345014 304882 320805 323019 360907 351429 349679 354885 246460 246333 791116 748147 1667473 1629926 517817 516276 762169 763475 959660 939319 1006877 1008948 1051093 1075266 1040443 1153168 2411275 2531636 1443318 1249919 830435 818631 1005418 998934 1047520 1054792 1094604 1114851 1234151 1230951 5519930 5651663 39.85 70.9 1
15:44:27 2024-01-23 747367 735306 236045 233221 376640 385447 401588 394544 252422 251409 306532 309860 348272 353521 4620807 4925424 7069084 6921865 1284451 1322628 342947 304382 320482 322754 363461 351429 351835 352183 246460 247993 792399 754069 1676664 1627596 520502 515910 757491 765447 964808 935558 998297 1005359 1060300 1072793 1032161 1138028 2404824 2547084 1455379 1244135 835184 820900 996199 993170 1048344 1069857 1097588 1107102 1217463 1229139 5399182 5646382 39.85 70.9 1
15:44:28 2024-01-23 740338 733908 235655 236564 378383 383072 399252 396286 252012 251409 306064 312633 349537 350328 4614727 4961707 7162362 6952587 1273755 1318841 341406 306505 322511 322207 360618 351249 351762 354347 246460 246642 783760 747333 1675913 1638815 518287 512994 761398 765322 955536 931581 1006114 1010161 1057491 1063815 1030055 1154028 2407850 2513871 1459217 1255275 832212 813767 998796 1001777 1051509 1054792 1089839 1106789 1235026 1238012 5465021 5651727 39.85 70.9 1
15:44:29 2024-01-23 737265 736900 236918 236599 377211 384433 401021 395728 252821 250345 306604 312633 349046 353521 4613770 4961894 7125037 6916118 1273405 1322754 345853 304667 322585 322124 365005 351285 349572 354848 246460 246748 789645 757152 1668440 1617217 515975 512979 754224 761767 967594 938099 996764 1004609 1056965 1081790 1037498 1146285 2402002 2528406 1444633 1234783 830435 820318 1000489 991095 1045253 1063869 1104009 1107577 1226683 1225370 5443048 5664862 39.85 70.9 1
15:44:30 2024-01-23 745176 733638 236445 232249 375243 384762 400454 396880 251067 255317 308652 312407 348237 351424 4617512 4937870 7143796 6933231 1277865 1320872 344842 304810 319441 322493 360907 351249 351582 353562 246460 246748 785231 744943 1685764 1641517 518287 512268 761398 765594 955499 934230 1006867 1010124 1054721 1063851 1032198 1154028 2409561 2508220 1451541 1253487 830435 813767 999068 1002363 1051509 1060048 1089839 1106752 1236233 1235385 5458454 5646382 39.85 70.9 1
15:44:31 2024-01-23 738316 729971 234959 232208 376681 384433 401021 396286 252434 249964 306640 312847 349537 353521 4617075 4947347 7102875 6927417 1271936 1321689 343392 304346 319925 321030 362587 351429 350184 354598 246460 246748 789645 754988 1672847 1613777 515243 514449 754761 759931 965134 938099 996801 1004609 1056253 1078970 1037225 1145646 2402002 2526660 1454618 1234783 829351 820900 1001912 990285 1045290 1063118 1100792 1109192 1227897 1225370 5435272 5654420 39.85 70.9 1
15:44:32 2024-01-23 746947 731469 236450 232249 374386 384221 400454 396880 250508 251973 306352 312193 350342 351208 4615702 4943822 7125857 6945825 1279525 1316971 344878 304382 318511 322171 360907 350862 351835 353848 246286 245988 783760 748683 1678946 1631995 519393 513721 758696 765594 956587 931584 1000968 1011087 1057751 1066926 1029692 1146500 2402002 2524868 1457298 1259244 835184 811680 994759 996102 1056786 1063869 1088405 1103911 1225255 1235760 5470265 5642355 39.85 70.9 1
15:44:33 2024-01-23 737879 729971 234963 233283 378095 385083 400200 393775 252505 251373 308110 314610 349358 351352 4614727 4986539 7125037 6903108 1265595 1318841 345781 304382 321943 321065 362948 353526 350773 353848 245765 248067 778962 750682 1669117 1621929 516341 513721 757491 760506 962791 938099 1003290 1001690 1054684 1072829 1037498 1150703 2410773 2532285 1445201 1240594 829351 820318 1001912 996102 1042289 1062063 1099188 1110057 1228767 1228845 5431113 5654015 39.85 70.9 1
15:44:34 2024-01-23 745528 733991 236114 233554 374805 386343 401295 396880 251873 251124 306604 312407 350029 351424 4614727 4891343 7115711 6912261 1285180 1318877 342432 306518 318958 321778 364011 351393 351339 351857 247509 246713 795384 754908 1702594 1627616 518287 511906 755948 764435 959342 930920 1000433 1013103 1057701 1073763 1029692 1143980 2397063 2517440 1439551 1249919 834908 813988 996199 996102 1056035 1066789 1089876 1103911 1226683 1235797 5474032 5650324 39.85 70.9 1
15:44:35 2024-01-23 739023 735987 234845 233221 377778 384978 400454 395463 252612 251193 306496 312598 349537 351496 4617512 4980539 7115711 6893729 1264692 1318841 342947 302995 322167 321778 360907 351501 351303 353884 245418 247349 793892 748539 1692654 1623089 516818 513738 758031 761118 959342 938062 1002575 1002437 1053938 1076042 1036113 1147354 2411275 2526660 1448968 1240594 829351 820900 1001912 996065 1044142 1063733 1102144 1113446 1230171 1225223 5426267 5655760 39.85 70.9 1
15:44:36 2024-01-23 742138 734284 236314 231808 375440 384221 400454 397025 251453 251373 306676 312407 350029 351424 4617512 4907853 7103091 6912224 1279525 1318841 342467 304846 320761 323700 362948 350332 351835 353884 246460 245918 807629 751369 1680317 1632217 519024 513721 758572 767226 957982 933567 1000968 1014578 1058981 1063815 1029692 1146500 2401394 2526660 1435785 1259244 837704 815034 997558 995954 1057500 1065300 1090739 1105336 1229224 1238012 5472638 5646382 39.85 70.8 1
15:44:37 2024-01-23 738142 733683 236349 232245 377814 383916 401588 393918 252082 250590 306532 312633 350029 351496 4617512 5000856 7143688 6893729 1259296 1318877 343497 303919 319961 323510 360907 351465 350809 353737 246286 246748 786702 747333 1680080 1627612 516818 513810 760320 761926 959342 940801 1003290 1002437 1054490 1074522 1038965 1147354 2420152 2531413 1445201 1247689 830538 819589 1003778 998171 1042289 1054829 1097001 1113263 1232796 1230914 5451844 5655760 39.85 70.9 1
15:44:38 2024-01-23 748080 730332 235800 236640 376645 384797 397007 395414 252645 250965 306640 311659 350029 349763 4608147 4889150 7087735 6912486 1286997 1321689 342158 303919 323454 321743 363316 351429 351835 354384 245591 247511 787920 754913 1685855 1626456 519763 512221 756545 767173 963011 933567 998297 1010409 1065211 1078320 1029618 1144537 2400257 2541057 1470732 1248140 837573 820900 994637 995295 1051140 1063770 1097001 1103911 1226142 1230081 5391477 5646105 39.85 70.9 1
15:44:39 2024-01-23 736541 733903 235716 232898 376636 384161 400172 397025 251871 251409 306604 311659 349046 351460 4608147 4979741 7182001 6926300 1275802 1318877 341371 304846 319441 322040 360907 351537 351835 351857 246460 246783 780818 745476 1699734 1631958 516781 512268 762371 767210 958258 935558 1008317 1013246 1056026 1072713 1034097 1154921 2407850 2510308 1435785 1255275 829944 813803 999068 1002448 1049645 1057801 1088326 1105965 1235903 1234511 5482528 5646105 39.85 70.9 1
15:44:41 2024-01-23 737619 730900 234954 232204 375516 384433 401021 395728 252082 249964 308216 311694 349537 353521 4610932 4933840 7106386 6902631 1271582 1318877 343497 304846 319961 322040 362044 351235 349715 353848 246112 246783 799490 759242 1664703 1618191 516341 515179 758480 762197 967557 939558 997472 1005285 1057751 1082041 1035533 1144612 2402002 2529661 1439087 1237066 832212 817995 999068 990322 1042105 1063905 1097550 1108403 1226683 1223460 5427728 5661099 39.85 70.9 1
15:44:42 2024-01-23 745528 729890 236245 232245 375551 384797 400172 396322 250892 250590 306532 312407 350029 351388 4605385 4949685 7131389 6926300 1274967 1321416 342397 304632 319961 323055 360618 351213 351618 353666 246460 246642 785231 747612 1691043 1646031 520502 513721 760856 767285 953843 931584 1006877 1010877 1057751 1066926 1032203 1154028 2407850 2519502 1463988 1259244 835184 811680 996199 999594 1051509 1063905 1087629 1105178 1228425 1236494 5468195 5651701 39.85 70.9 1
15:44:43 2024-01-23 738147 735342 235685 232240 378727 383072 401021 393257 251837 251940 306496 314538 349783 351460 4611926 5004187 7136021 6894184 1264323 1323658 345744 304274 321312 320851 363425 351321 352200 354812 246460 247299 795897 754908 1655969 1618366 516341 515179 758480 762197 964845 940801 1000327 1005322 1054684 1078934 1040443 1147316 2408845 2517182 1458384 1237066 829351 820900 1003338 993133 1047247 1060796 1100792 1109982 1230171 1226835 5416321 5646382 39.85 70.9 1
15:44:44 2024-01-23 746567 733903 236019 233394 375180 383880 400454 396952 251661 251409 306640 312407 350029 351460 4614727 4905562 7131389 6942664 1283112 1320872 345853 304667 321862 323678 360907 350826 351835 353848 246809 246192 783760 749756 1675481 1640485 520787 514814 759730 767771 956551 932912 1004006 1011087 1059253 1068436 1029692 1147279 2408845 2526660 1453460 1261939 835184 813988 995467 996102 1057537 1065373 1088405 1104698 1229298 1235760 5490394 5646382 39.85 70.9 1
15:44:45 2024-01-23 735982 737678 234954 233226 378338 385030 400454 393882 252468 251409 306532 313069 349537 351460 4611435 4977351 7103016 6905799 1271936 1318841 344697 304346 323043 321969 364784 351429 349715 354347 246460 247716 789645 754988 1656288 1617217 516341 514814 755874 761767 965060 940133 1001146 1005322 1056180 1078898 1038231 1148990 2408845 2526660 1448968 1237029 829351 820900 1003338 993133 1045996 1062813 1100792 1110019 1228767 1227105 5417716 5653029 39.85 70.9 1
15:44:46 2024-01-23 746003 733991 236415 232903 374355 384185 401492 396916 251207 251409 306640 312407 350589 351244 4612873 4944222 7138871 6919228 1279525 1318841 341883 304524 322474 322374 360871 351357 351835 351857 246286 246748 795384 747612 1691078 1636673 519393 513450 759208 767226 955159 931581 1003856 1011087 1057454 1066926 1031158 1149809 2408845 2517657 1465944 1261040 836377 811680 995492 998934 1051509 1063696 1086854 1105486 1229298 1238012 5466273 5634346 39.85 70.9 1
15:44:47 2024-01-23 736911 734232 234729 236532 377778 384978 400766 395126 252612 250417 306424 314832 348832 351388 4612594 4952216 7118348 6897144 1273112 1316897 342911 304132 320410 320508 364011 351465 349715 353848 246286 248996 783760 754908 1663956 1618366 515975 513721 756545 762309 964845 938764 998297 1005087 1054684 1072829 1037586 1147316 2411275 2524868 1448968 1238828 828167 820900 1001912 993133 1042105 1060796 1099971 1110019 1230171 1227105 5420194 5650372 39.85 70.8 1
15:44:48 2024-01-23 748402 734797 236565 233554 375038 386617 400273 399225 251103 252045 306460 312300 350029 351388 4614727 4920608 7130936 6940622 1283423 1318804 342397 305526 320051 321969 364011 351073 351267 351857 244837 246678 776818 754984 1670857 1630019 518656 511906 755599 764978 959342 931581 1001146 1013296 1060756 1072174 1031158 1148073 2400296 2523078 1441435 1252593 835184 814919 995467 996065 1057537 1065410 1091440 1103976 1226683 1236260 5469999 5658439 39.85 70.8 1
15:44:49 2024-01-23 738091 737806 236270 232863 378158 385523 401021 393293 252285 251763 305992 314610 350029 351424 4614727 5006438 7123443 6888034 1270355 1317868 342911 303883 321907 320508 360907 351465 350737 353848 245765 248067 778562 752476 1694460 1620667 515975 514449 757491 761045 963475 938099 1001146 1000943 1057715 1072793 1037489 1147354 2414329 2517256 1445201 1240594 829944 820900 1001912 996028 1042400 1062331 1100810 1113092 1231389 1229171 5422866 5650439 39.85 70.8 1
15:44:50 2024-01-23 745966 733899 235716 236582 377479 384185 400418 396952 251837 251144 308411 313250 350029 351424 4605348 4896289 7103091 6922360 1282271 1318877 342911 305526 320988 322458 361783 350297 351267 353848 244837 245918 791116 754069 1674962 1629926 518287 512268 756545 766664 959342 931581 1001146 1013066 1060756 1072174 1029692 1143942 2393466 2524710 1439551 1253487 835184 811496 997444 998171 1057062 1064475 1091518 1103761 1226535 1236077 5465021 5642073 39.85 70.8 1
15:44:51 2024-01-23 737549 730296 235681 232249 376915 385523 400454 393293 252047 251763 306496 312380 349537 351460 4608147 4999297 7125037 6884350 1263419 1316934 342397 302638 321419 321707 360907 353258 350737 353848 245072 247511 789413 749537 1719199 1626456 516781 513738 758696 761081 961834 938247 1002575 1001815 1054240 1076042 1038226 1147354 2411275 2533395 1447085 1240679 830538 820789 1004052 997896 1044180 1063806 1097550 1110019 1228496 1226577 5417994 5658515 39.85 70.9 1
15:44:52 2024-01-23 746528 732865 235690 233221 374355 385523 400454 396988 251242 251055 306640 312407 350029 351388 4605348 4896294 7103091 6921865 1281355 1318877 342397 304739 319001 322493 363461 350826 350773 351857 245215 245918 784068 752461 1674682 1632244 518287 512994 756545 765558 959342 933567 1001146 1013030 1059253 1072836 1031838 1148331 2397063 2524599 1436962 1256171 836975 815146 995467 996028 1056035 1066826 1090601 1103836 1226683 1236260 5474298 5646382 39.85 70.9 1
15:44:53 2024-01-23 738147 733903 236019 232245 376354 385250 401588 393293 251276 251763 306064 311694 349537 351424 4605348 4998286 7134362 6893729 1255327 1319067 344496 303919 321216 322983 360907 351393 350773 352183 246112 246333 794058 745476 1686606 1629866 516818 513738 760315 760684 960990 943580 1006046 1006100 1053377 1072823 1040600 1151209 2413257 2528003 1443318 1247866 832917 818631 1004766 996102 1042031 1062301 1094657 1114057 1231455 1233602 5501092 5646382 39.85 70.8 1
15:44:54 2024-01-23 742617 730332 235655 233226 375480 385068 401588 394508 252047 251409 306568 311968 351101 354021 4605348 4914888 7037259 6903211 1277946 1318804 343462 303883 320446 322005 362948 351073 351835 353723 245765 246748 790906 752754 1681145 1629914 520354 516643 756508 765410 964808 936889 1000327 1008032 1063736 1079091 1031393 1140501 2409820 2544424 1460076 1246365 837704 820900 996199 991726 1047869 1063806 1097784 1105486 1217836 1228271 5388064 5646382 39.85 70.9 1
15:44:56 2024-01-23 739332 733903 236054 233230 378383 384978 399252 396601 251661 251409 306100 313069 348520 350027 4602063 4961196 7134362 6912486 1274892 1316897 342158 304275 319890 322983 360835 351393 351582 351641 246460 247228 783760 745476 1678854 1641517 521160 514449 765006 766439 955573 931581 1006114 1011851 1058757 1066926 1032626 1153168 2411275 2517440 1463988 1259244 834589 813410 996199 998934 1051509 1063869 1086854 1106556 1226991 1238012 5465021 5635447 39.85 70.9 1
15:44:57 2024-01-23 735982 729624 234557 233226 376681 384433 400446 394508 252856 250703 306568 312380 349010 351424 4605348 4954481 7106386 6884350 1268307 1317868 345500 306468 323006 320484 363718 351321 350064 353811 246460 247681 786427 754908 1650483 1618366 515243 515069 755948 762197 964845 938099 1000433 1004594 1057751 1072793 1035979 1147316 2411001 2517265 1424296 1238828 829379 820900 1001912 994616 1042289 1060796 1097588 1109982 1230171 1227105 5410262 5637003 39.85 70.8 1
15:44:58 2024-01-23 746315 732860 234989 236640 374355 383880 399853 396759 252047 250526 306640 312407 350029 351460 4598782 4893971 7087735 6935091 1290555 1319933 342938 305670 321364 321826 363975 350646 351798 351857 245593 246431 788174 756238 1673077 1631085 518287 512268 755874 768036 959342 931581 1001146 1014578 1060756 1072968 1029692 1144650 2390062 2513539 1439551 1249919 835184 813988 995467 995395 1056035 1065410 1090415 1103911 1226683 1234511 5465021 5637003 39.85 70.8 1
15:44:59 2024-01-23 738147 730035 235650 232249 376600 383036 401588 394195 251067 252117 306064 311694 349046 351424 4605348 4987654 7137651 6879574 1260714 1317083 344878 304596 321383 320482 360907 353381 350773 353848 245765 248276 791995 752987 1688686 1620667 516011 513721 756951 761767 962107 938247 1001146 1001815 1055946 1072793 1036233 1147316 2409053 2528696 1447085 1240594 829351 820318 1001912 996102 1039079 1060832 1097588 1110019 1228803 1232516 5416321 5632983 39.85 70.8 1
15:45:00 2024-01-23 741644 733908 234928 236599 375480 383916 396970 396916 252047 249964 306604 313066 349783 351460 4610897 4892778 7144366 6932366 1281557 1318877 342362 305741 320307 322005 363718 350718 351303 351857 245593 246505 778268 754984 1706101 1627704 518287 512268 755874 766954 959342 931581 1001146 1014578 1062052 1072211 1029692 1145646 2396135 2522806 1464975 1253487 835184 813988 996199 996102 1056786 1065410 1088289 1106275 1226683 1236260 5461358 5638331 39.85 70.8 1
15:45:01 2024-01-23 753446 729962 235711 232245 376672 383072 401588 393918 251804 252364 306315 314096 349394 351352 4603440 4990464 7143986 6884350 1266816 1319933 342911 302107 319925 322005 360907 351393 351267 354885 245765 246713 786702 745476 1665627 1627704 516818 513810 760283 763315 959342 940801 1002575 1002400 1051592 1075013 1039062 1147354 2411275 2535880 1443318 1244135 830435 819736 1001912 996102 1042289 1054792 1097001 1110019 1228803 1230008 5474677 5636726 39.85 70.9 1
15:45:02 2024-01-23 746054 735881 235471 233464 376358 387166 399107 394365 252505 250948 308414 313250 349640 352297 4595969 4891837 7092945 6902331 1283188 1314760 342397 304882 321216 321065 363461 350332 351303 351857 246460 246540 780818 754908 1669588 1627339 518287 511906 754365 764435 959342 930260 998297 1011594 1059712 1074522 1028961 1145609 2397175 2515655 1441435 1248974 835184 813767 995492 994513 1054324 1066917 1091467 1103911 1226683 1230987 5453533 5633848 39.85 70.9 1
15:45:03 2024-01-23 751709 734944 236235 232174 378542 385523 401479 393739 251242 251763 305598 311624 349537 351316 4595969 4989014 7125037 6893729 1255327 1315276 344496 303919 320988 322493 360871 350862 350244 354634 245765 245953 778268 745476 1695760 1629926 516781 513774 759208 760023 957982 940801 1001717 1003896 1051592 1071417 1040750 1149846 2408845 2534081 1441435 1248140 830435 814993 1003338 996102 1044980 1054756 1093877 1113263 1232685 1233971 5451305 5625847 39.85 70.9 1
15:45:04 2024-01-23 742121 733903 234928 233226 375480 383036 396646 394508 252399 250667 306460 310974 349478 351510 4589416 4877744 7069084 6912524 1288708 1317905 341182 304846 319181 320994 362948 351145 350244 351267 246286 246748 780818 754908 1681682 1622997 516818 511544 754365 765594 959342 930260 998297 1010124 1060004 1074522 1026770 1143705 2392730 2506348 1437668 1248140 833994 814956 993376 996004 1054025 1068340 1094642 1104013 1225702 1232296 5454625 5632983 39.85 70.9 1
15:45:05 2024-01-23 740424 733752 236180 232249 376640 383072 401588 394401 250474 251409 306532 312193 349046 354035 4589416 4990704 7125037 6884350 1253538 1318841 343497 303584 318546 322493 360291 351357 350773 352148 246540 246368 788174 745476 1707614 1627612 516818 513774 758553 761109 957982 939467 1003193 1002437 1050848 1071417 1038974 1147354 2407850 2532285 1441435 1247651 832917 818631 1004766 997460 1044180 1060489 1094642 1113446 1227860 1228845 5411232 5637003 39.85 70.9 1
15:45:06 2024-01-23 742088 733991 234919 236438 374391 385250 396862 395149 252082 250703 306532 310723 349537 349272 4589416 4863744 7077874 6907556 1292620 1317905 342938 305347 321746 321065 364011 350332 350773 351857 246460 247228 792399 754908 1691563 1626720 518287 511906 754402 764978 959342 930260 999720 1014542 1060756 1074522 1028230 1150917 2401394 2515353 1441435 1247689 835184 816305 996885 994579 1054536 1066917 1093601 1103761 1226683 1230951 5455616 5625961 39.85 70.9 1
15:45:07 2024-01-23 738147 733638 236050 232249 377207 384978 401588 393293 251242 251763 305992 311442 349537 351460 4586590 4985469 7143272 6874971 1253538 1316934 342876 302746 319477 322719 360871 351393 350773 354885 246112 246713 787622 745476 1672350 1627612 516818 513774 760278 761081 959342 940801 1003103 1004594 1054892 1072859 1038890 1151209 2413429 2539146 1443318 1245910 830435 818575 1004016 998225 1040443 1054756 1095437 1113446 1226991 1228845 5408588 5637003 39.85 70.9 1
15:45:08 2024-01-23 741585 733388 234963 236635 374355 383036 396898 396322 252082 250526 306315 312407 349537 350858 4598782 4877744 7069084 6912486 1288708 1317905 341371 304882 319405 320544 362948 350332 350244 351821 246460 246783 779347 757071 1700553 1622997 516818 512012 755874 768601 962070 930259 998147 1011087 1060392 1076029 1026245 1144650 2392730 2518333 1447085 1246365 832805 814956 995430 993170 1051509 1066163 1093097 1102301 1225813 1230044 5432816 5627624 39.85 70.9 1
15:45:09 2024-01-23 734571 732865 236239 232240 375516 384433 401021 396322 251067 251409 306532 311191 349537 354630 4588636 4972668 7158972 6883900 1260714 1315068 343497 304632 320081 322493 360907 350862 348662 354384 246286 245672 797001 747743 1706723 1631085 516341 515910 760856 761109 956896 939558 1003143 1005359 1050494 1073005 1039094 1152345 2402002 2527978 1443318 1248140 828167 814956 1002570 998934 1046776 1059298 1091504 1113263 1232365 1230951 5476006 5625681 39.85 70.9 1
15:45:11 2024-01-23 741576 730071 234993 236013 374382 383916 401304 393329 251661 251232 306050 311531 350029 353521 4592691 4906464 7031783 6883466 1281594 1316934 342397 303030 319961 320780 360690 352469 351618 351785 245765 246678 784934 754069 1665824 1627596 519725 513721 755472 767771 962361 934908 996764 1007502 1060770 1074522 1028849 1142980 2402002 2526660 1441435 1243627 836377 818575 992639 992375 1050018 1068427 1096219 1100694 1223208 1227403 5372693 5627624 39.85 70.9 1
15:45:12 2024-01-23 736141 733384 235690 232903 376058 383347 399252 396952 251346 251232 306568 313947 347995 351388 4589416 4957671 7153013 6912486 1278897 1318883 342722 305168 321179 320923 360835 351285 350168 351785 247159 246364 794058 747612 1664847 1627543 516341 513721 759113 761109 955910 939558 1004645 1008217 1050046 1071417 1037009 1152345 2402002 2512089 1445201 1249644 828167 812616 1003281 998934 1050018 1057801 1091541 1110057 1235903 1230951 5458817 5627624 39.85 70.9 1
15:45:13 2024-01-23 740856 735597 234998 232735 373794 384978 401304 394508 251346 251055 306640 311531 349514 354307 4586590 4917246 7046496 6886069 1272205 1320872 344319 303989 322127 321030 360907 349276 349715 351923 246286 246783 782289 754908 1660804 1613777 519393 513774 753830 762774 964845 935370 993894 1005359 1059253 1076042 1033004 1140501 2397840 2538997 1447085 1240594 832805 818575 999068 989688 1047122 1066163 1096770 1105965 1219599 1226184 5406902 5638331 39.85 70.9 1
15:45:14 2024-01-23 743149 732865 235024 232245 377211 384762 397007 395100 251311 255209 305598 311442 349783 350575 4592691 4943051 7123443 6904934 1273755 1315068 341371 303633 321899 322005 360291 350332 351835 351857 246460 246607 783760 745476 1672114 1640462 519299 512994 760315 765594 954215 931581 1004683 1008694 1057751 1066926 1029968 1151095 2405421 2519465 1440027 1259244 833994 811680 994786 998225 1051509 1063637 1086854 1105486 1227028 1238012 5460843 5621933 39.85 70.9 1
15:45:15 2024-01-23 733826 733917 234592 236200 376636 383347 400127 394231 252679 250703 306100 314132 348479 351244 4596864 4940693 7107965 6889649 1269213 1315031 342432 303597 320375 320059 360907 351465 349715 351857 245765 247511 770985 751679 1686181 1618366 515280 514704 756545 760506 963475 938135 1001146 1002437 1054721 1072829 1037489 1147354 2411001 2517219 1447085 1239710 828167 819736 1001912 995395 1042289 1060796 1099188 1110057 1227897 1227975 5399182 5637003 39.85 70.9 1
15:45:16 2024-01-23 745365 733379 234954 236680 375180 386507 398962 396434 252190 250312 306496 313250 349358 351280 4603440 4888161 7089261 6916118 1283188 1318804 342397 304846 319179 320994 363461 350826 350737 351821 246460 246466 790906 754908 1669324 1626456 518287 512268 754365 763278 959342 928905 1000433 1013785 1060756 1072932 1028230 1147103 2388325 2509941 1441435 1248140 833994 814567 995467 994579 1054499 1066163 1093564 1103911 1226683 1230914 5453997 5625961 39.85 70.9 1
15:45:17 2024-01-23 740424 734531 236134 232169 376497 385523 401515 395558 251617 252436 306315 311624 348975 351424 4589753 4968606 7121591 6865593 1259296 1316897 343427 302888 319181 323209 360545 351357 350490 355387 246112 246333 786702 745476 1666945 1627834 516818 513738 759627 762309 959342 940801 1004006 1003111 1053631 1072932 1038965 1147316 2421613 2535880 1443318 1247252 830538 818538 1001912 996102 1041292 1054756 1096219 1112786 1228730 1230008 5473122 5641007 39.85 70.8 1
15:45:18 2024-01-23 744779 735438 234823 233554 376430 385523 396898 393918 252434 250703 306315 313286 349747 349728 4590725 4860226 7082930 6917906 1288708 1316897 341371 304846 319405 320958 363743 351073 350773 351821 246460 247476 792399 757152 1668926 1626544 518287 512268 754761 768863 961387 930223 998297 1011594 1060541 1075282 1028230 1147103 2397840 2532266 1468813 1249012 834589 816111 996199 994616 1054499 1066917 1096993 1103911 1229637 1234081 5456876 5625961 39.85 70.9 1
15:45:19 2024-01-23 737586 730287 235655 232031 377486 385523 400382 392981 251661 251940 308073 314168 349537 351352 4595969 4980539 7117317 6865593 1257466 1316184 343462 303883 321216 322493 360835 350826 350701 355135 245938 246505 786886 745476 1672696 1627612 516818 513738 759745 760684 958662 939467 1001680 1002400 1051555 1073458 1038965 1148952 2409166 2534081 1443318 1246365 830435 819213 1004016 998171 1044180 1060761 1093690 1113446 1230060 1230477 5406902 5639688 39.85 70.9 1
15:45:20 2024-01-23 741020 732869 234963 233007 375337 385250 396862 394508 252223 250703 306568 313286 349537 350010 4586590 4863744 7074864 6893729 1290698 1314760 342697 305276 321216 320733 363718 350826 350737 351857 246460 246678 780818 754908 1672752 1627339 518287 512268 754900 764398 959342 928905 999720 1011557 1057380 1072968 1028230 1146285 2390062 2518261 1441435 1250764 835184 816305 995467 995921 1057258 1066826 1091429 1103873 1226683 1233971 5458643 5625961 39.85 70.9 1
15:45:21 2024-01-23 735982 734004 234963 232240 377144 385250 400454 392118 251837 251409 305562 311694 349010 351388 4586590 4961519 7103204 6865316 1264323 1315276 342397 302638 320446 320023 360907 351429 349679 351857 245591 247476 778562 750607 1684263 1620501 515975 514449 756545 761767 962791 936778 1001146 1001815 1054684 1079086 1040008 1150803 2406389 2522512 1424296 1238034 830538 820900 1001912 992505 1045105 1063806 1100755 1109982 1230171 1226540 5406902 5625961 39.85 70.9 1
15:45:22 2024-01-23 744905 732869 235690 232898 373759 386544 399252 396880 250474 251055 306207 311968 349783 351352 4586590 4900885 7107965 6892420 1277797 1317120 344916 303847 320081 322493 360907 349240 350737 351857 246460 245539 800087 749756 1686139 1632217 519489 513721 760647 765558 960306 934242 1004351 1015412 1057604 1071465 1029544 1149489 2393280 2526660 1443865 1254838 837704 813951 994759 996102 1054212 1065315 1088405 1103911 1226683 1237136 5453997 5627624 39.85 70.9 1
15:45:23 2024-01-23 737063 734169 235650 232240 376604 384978 400752 393293 251311 251763 306028 311624 349010 354559 4589416 4961594 7097061 6865593 1262517 1316897 342397 303832 320482 320994 360871 351429 350208 353848 245765 247858 783109 750607 1703539 1626384 517447 515968 759655 764492 962070 939558 1002462 1004669 1054128 1076042 1036016 1147316 2415714 2517108 1448968 1238828 830538 822722 1001912 995358 1042289 1060760 1099971 1111639 1228767 1228845 5406902 5627624 39.85 70.9 1
15:45:24 2024-01-23 744345 733899 234959 236604 374355 385523 396970 396723 251661 250703 306604 312407 349291 351388 4589416 4877744 7103582 6912486 1281482 1315964 345059 304346 319709 322005 362948 350297 350773 353666 247684 246431 792587 752987 1661101 1631085 519356 513684 758106 766568 959342 933567 1001146 1013819 1061784 1071465 1029692 1147103 2397063 2523078 1435785 1253487 835184 813716 995492 996065 1056035 1063869 1090739 1103911 1226683 1236260 5453997 5623611 39.85 70.9 1
15:45:25 2024-01-23 738147 734682 236015 232240 376039 384978 400737 393257 251791 251940 306028 311156 348765 351388 4592691 4983198 7125857 6865593 1253538 1316897 344454 304584 323961 321205 360618 351321 350593 353811 245765 247334 786427 749756 1690021 1623080 516781 513340 758031 764416 961028 936889 1001860 1001815 1055753 1076042 1036081 1147354 2410773 2526660 1445201 1239710 828167 820900 1001912 994616 1041550 1060796 1097550 1109155 1229298 1227975 5399182 5627624 39.85 70.8 1
15:45:27 2024-01-23 742112 733480 234919 236573 375180 384978 396934 396286 251837 249928 306568 312407 349010 351388 4580051 4866114 7072822 6914254 1281030 1317083 344878 303740 319708 322279 360208 351690 351087 351857 245765 245539 782289 745476 1680163 1637155 519763 513721 758696 765027 955536 931581 1002575 1010369 1057751 1066926 1029692 1145646 2402002 2517145 1457298 1257452 835184 811680 994637 996065 1054212 1063832 1088405 1103911 1226683 1236260 5446210 5622165 39.85 70.9 1
15:45:28 2024-01-23 735945 734944 234959 232898 376631 384433 399252 392118 252434 251409 305562 312564 349010 351388 4589416 4961782 7103091 6876637 1265255 1317046 344842 303847 321216 319739 363754 350911 349393 351605 246112 246678 783760 754988 1672041 1613586 515207 514814 754224 761767 965818 938062 996764 1003859 1054648 1079086 1033106 1144612 2399546 2527586 1471567 1231268 830435 818575 999778 992505 1044511 1062331 1100792 1106714 1226683 1221798 5408588 5634142 39.85 70.9 1
15:45:29 2024-01-23 754012 732874 235690 232245 375516 384185 399289 395100 250857 250590 306496 311369 350029 350822 4591923 4939499 7129062 6903211 1275802 1318877 344769 304667 321216 321030 360545 351429 351352 351785 246112 246748 795384 744411 1692608 1641437 519024 513357 761398 764989 955573 933567 1006076 1011087 1054721 1066926 1031158 1153991 2403830 2515655 1443145 1255275 830435 813767 998322 1001777 1051925 1054792 1089876 1107102 1235903 1234511 5436805 5621933 39.85 70.9 1
15:45:30 2024-01-23 738147 735199 235685 231978 374346 384433 401021 395100 251661 250417 309318 312228 348987 353803 4589949 4919868 7042501 6894184 1277946 1316934 346551 305271 320446 320994 360907 350826 351835 355118 245765 246783 789413 752754 1665222 1622997 519763 513702 756545 767771 964160 934230 997511 1008217 1062273 1076042 1028961 1143796 2404017 2546722 1542244 1246365 836377 819736 992639 992505 1049406 1069940 1096219 1103124 1223171 1228845 5374408 5623611 39.85 70.9 1
15:45:31 2024-01-23 734012 732860 235681 233114 375793 383092 399845 396664 251172 251337 306424 313726 347817 353608 4595969 4954707 7163211 6893729 1264285 1315249 343427 304846 320761 321065 360907 351109 348345 351857 246460 246333 791116 748147 1661340 1627612 515604 512994 759235 761653 955910 935333 1004608 1008217 1051354 1063815 1035979 1151058 2396914 2508225 1467682 1249029 828167 813988 1003338 998934 1047335 1057801 1092175 1110019 1235903 1230044 5466337 5625771 39.85 70.8 1
15:45:32 2024-01-23 746311 734944 235940 233390 374248 386617 400875 394016 251698 250912 306496 311531 350029 351460 4595692 4903244 7031508 6884350 1274276 1316971 343151 302959 319441 321030 360907 349240 351267 354634 245765 246713 780818 751908 1693368 1622997 519763 515836 756008 763315 962107 935558 994601 1005087 1060756 1076042 1031429 1137991 2396914 2541491 1457298 1240594 835184 819736 996199 992505 1045031 1066917 1096770 1106312 1217463 1231851 5368471 5631574 39.85 70.8 1
15:45:33 2024-01-23 735169 733958 236079 232863 375471 383347 400454 396601 251311 251229 308404 312407 349010 353521 4602063 4961782 7164077 6884350 1260677 1313382 343462 302638 320081 322005 360871 350297 348626 351857 246460 245953 808261 747612 1697214 1626544 515243 513721 760278 760684 955873 937397 1003856 1008217 1050046 1071417 1037586 1150703 2401394 2515896 1443318 1247252 827576 813767 1003993 998934 1048265 1060637 1094604 1113370 1233672 1232333 5445724 5625961 39.85 70.9 1
15:45:34 2024-01-23 743659 732874 236847 233386 375480 385523 396898 394231 252434 250769 308404 312407 349046 349236 4586145 4858962 7069084 6893729 1292620 1315031 342697 304846 319441 320544 361783 350332 350490 351254 246112 246713 777875 756238 1665211 1622997 516818 511906 757400 767210 959342 930260 998297 1010124 1060756 1074522 1026733 1145646 2397840 2506385 1470732 1246365 835306 818048 998870 996713 1055998 1066844 1094507 1103949 1227888 1234081 5458643 5627624 39.85 70.8 1
15:45:35 2024-01-23 738147 733908 236041 232556 376672 383036 401588 394472 251101 252117 306280 311624 349046 353485 4589416 4970469 7136021 6884350 1260714 1314994 345014 304596 320761 322493 360871 351109 349751 352148 246460 245953 798656 745476 1696326 1629926 516818 513774 760283 760684 957982 940801 1004645 1005359 1054240 1075282 1039238 1150703 2410773 2531413 1435785 1249471 832917 818048 1006197 998171 1046413 1060798 1093877 1114851 1232648 1232333 5482528 5627624 39.85 70.9 1
15:45:36 2024-01-23 746790 733903 234963 233187 375480 384797 399252 393329 251871 251055 306135 311156 349537 350220 4586590 4860415 7059759 6893729 1291697 1315031 342419 304382 319217 320473 362948 350332 350490 351290 246112 246748 782289 754988 1672114 1622812 517919 512268 753687 767210 959342 930260 998259 1010124 1060269 1076029 1029174 1147885 2397063 2516816 1441435 1247689 834589 815533 994759 994501 1057221 1066917 1094619 1100694 1225813 1232333 5446210 5617908 39.85 70.8 1
15:45:37 2024-01-23 738147 733908 235690 232245 378010 384978 400454 392190 251276 251409 305598 311694 349046 351388 4586590 4979741 7123443 6865316 1253855 1315276 343497 302995 320761 322005 360327 350826 350490 352148 245765 245953 789645 745476 1673452 1627543 516818 513810 760320 760536 960990 942949 1003856 1004669 1054527 1072983 1038853 1151171 2409561 2528696 1443318 1245128 831619 816184 1003338 996102 1044886 1054792 1093877 1113263 1228767 1230951 5466236 5626074 39.85 70.9 1
15:45:38 2024-01-23 745630 733388 234919 232894 375480 384804 396934 393882 252047 250703 306532 311191 348724 349200 4577212 4860013 7052364 6893729 1291697 1316897 342672 303919 319441 320508 362948 350050 350208 350472 245938 246748 780082 754908 1669671 1627596 518650 511650 754328 767116 959305 930259 998898 1012526 1057384 1074522 1026004 1144373 2390024 2513871 1441435 1245406 834111 816148 992639 991726 1052711 1066163 1094657 1099873 1226683 1227403 5408063 5619601 39.85 70.9 1
15:45:39 2024-01-23 746382 733936 235720 232898 375507 383347 401021 396601 250508 251232 306532 312710 349046 354608 4592691 4976159 7154725 6884350 1259814 1315031 343533 304618 320307 322005 360907 350368 348376 353703 247092 246431 791116 745476 1665598 1631085 516341 515910 760197 761767 956551 938099 1004630 1009689 1052851 1071381 1038226 1150703 2407336 2524710 1445201 1248140 829569 814956 1003993 998934 1044252 1060637 1091541 1113263 1232365 1230951 5483832 5626074 39.85 70.9 1
15:45:40 2024-01-23 741264 733903 235646 233226 374391 384797 401304 393882 251661 251232 306532 311531 350029 351496 4586314 4900887 7001843 6874971 1276091 1319067 346270 303384 323043 320780 360799 351249 351690 354347 245938 247345 779531 752987 1670640 1622997 519763 513738 758031 768254 963475 934230 997511 1008694 1062310 1076042 1029692 1142980 2396951 2537890 1538003 1244135 836377 819736 994052 991763 1047335 1063806 1095943 1103911 1222064 1228845 5372693 5618246 39.85 70.9 1
15:45:42 2024-01-23 732932 733384 235650 232735 376080 383347 399289 396916 251101 251055 306028 310723 347472 351424 4589416 4951924 7168318 6911166 1267870 1314241 344878 304703 320161 321600 360690 350718 347612 351857 246460 245575 794978 747743 1669510 1627612 515243 513721 759738 761653 956624 938099 1003894 1008217 1048492 1072968 1037489 1152345 2401394 2515871 1461136 1248140 828167 813767 1004052 998934 1047520 1057801 1091504 1112432 1234151 1230044 5476006 5627624 39.85 70.8 1
15:45:43 2024-01-23 740246 735052 234993 232898 373750 384433 401021 394544 251346 251055 306676 311531 349046 353521 4589416 4913432 7053925 6876637 1271936 1318994 343427 303030 321216 321030 360618 349133 348871 354347 245765 246748 787806 758132 1658617 1613777 516818 513376 753296 761926 963011 935333 993894 1003896 1059253 1076042 1032968 1139688 2396914 2535880 1450851 1238828 832805 818575 998796 988986 1042031 1065410 1096770 1106789 1219599 1225370 5385247 5618246 39.85 70.9 1
15:45:44 2024-01-23 740424 731828 235946 232245 377211 383036 396934 394508 251311 250733 306542 311728 349537 349272 4593349 4947773 7162351 6893766 1274892 1318841 342938 303811 320761 321030 360907 351357 349715 351821 246286 246540 783760 745807 1686965 1636858 517919 512994 760859 765594 953843 933567 1006114 1010877 1054240 1063585 1029968 1154028 2405421 2508312 1459217 1249919 830435 813154 996235 1001066 1050763 1057801 1088915 1107214 1235903 1230987 5421302 5611316 39.85 70.9 1
15:45:45 2024-01-23 737100 733674 234989 236640 374351 383347 401021 395414 251804 249643 309816 313143 347817 351388 4584575 4919537 7022271 6879440 1270430 1318128 343462 302995 318511 320887 362948 351917 350773 354634 245765 246333 780818 754979 1750007 1620783 519763 513738 755874 763315 963771 934671 995346 1005359 1057701 1076042 1031554 1138028 2402002 2543295 1459217 1242362 835184 819155 996199 993792 1047520 1066917 1097588 1107102 1215053 1228845 5359807 5617908 39.85 70.9 1
15:45:46 2024-01-23 734049 732473 236200 233114 378205 383092 396826 396772 251172 251337 307854 312780 347782 351316 4589416 4954481 7162450 6893729 1264323 1315313 341918 304882 320307 321065 360907 350332 348345 351857 246460 246368 776818 749537 1675351 1629926 514878 512631 758622 760469 956624 935407 1003894 1008217 1048621 1069870 1038489 1153168 2396951 2508530 1470517 1248140 828167 811431 1002570 998934 1047843 1057801 1091504 1110057 1237021 1234242 5444033 5628791 39.85 70.8 1
15:45:47 2024-01-23 741395 735725 235620 233226 375878 385250 401515 394365 251276 251055 306604 311531 349765 354053 4586590 4916950 7017197 6874971 1272242 1316000 343462 303670 318958 320223 360907 349240 349434 354384 245765 246713 782289 757071 1682783 1618366 519024 513774 754402 763315 964160 936910 993894 1005359 1059253 1076042 1032968 1138028 2398590 2537890 1433901 1240594 833994 818575 998359 991095 1049401 1066917 1097588 1105965 1222064 1229493 5368662 5627550 39.85 70.8 1
15:45:48 2024-01-23 736298 733867 234963 232903 376645 384161 396646 396070 251276 251409 306532 312598 347995 352761 4592691 4951924 7153013 6888812 1264323 1313382 342432 304846 320307 321065 360907 350862 348381 351857 244460 246333 789645 749537 1674208 1627616 515604 513721 759775 760023 956587 935407 1004683 1008217 1050791 1071417 1037489 1151133 2402002 2510308 1445201 1249919 827576 811431 1003993 999594 1050429 1060637 1094573 1109908 1238463 1232333 5471232 5618246 39.85 70.8 1
15:45:49 2024-01-23 745519 734829 235615 233226 374391 384221 400454 393775 252047 251055 306171 312407 350029 351424 4580051 4881203 7040126 6884350 1285365 1316971 342938 303030 320185 320023 362692 350332 350773 351857 245765 247632 778962 754908 1662835 1622997 517919 510529 755472 767771 962107 931581 996839 1008424 1060756 1075282 1026770 1144650 2397656 2517440 1443318 1247651 834708 818631 992639 995333 1054324 1066017 1094231 1102399 1225095 1227403 5405205 5613888 39.85 70.8 1
15:45:50 2024-01-23 749704 733899 236085 232245 375507 384433 401021 395414 250892 251409 306064 310723 348031 354630 4583319 4971160 7125037 6879440 1256223 1315249 343497 303030 320761 322267 360871 350368 349715 354384 246286 245953 797920 745476 1676477 1627612 516818 513376 760819 760684 957982 938135 1003180 1005359 1054435 1072211 1039201 1151133 2412615 2535564 1443318 1247689 830538 817467 1004766 995954 1041218 1060048 1093877 1116598 1230171 1227367 5423302 5619601 39.85 70.8 1
15:45:51 2024-01-23 746261 731536 234963 232898 375516 384221 396970 393329 251696 250703 306532 309860 349010 349236 4580051 4839294 7050434 6893729 1292620 1317120 342902 304810 320761 320473 363193 350261 349679 351254 246460 246713 782289 757071 1684261 1622997 518287 512268 755948 765521 961387 930223 1000327 1013893 1062504 1076029 1028081 1147848 2397970 2516816 1441435 1248081 835184 813730 998269 995322 1055998 1066917 1091467 1107045 1226683 1230914 5435159 5616879 39.85 70.9 1
15:45:52 2024-01-23 737586 733480 236015 232249 376299 384978 401021 392669 251242 251940 305562 311156 348975 351388 4577212 4975971 7126669 6859534 1261990 1313382 344878 302923 320446 320958 360835 351393 349715 351857 245072 246713 781948 749537 1683824 1622997 516818 515069 760278 764407 960990 939558 1003215 1004669 1056026 1078218 1038526 1147279 2410885 2517256 1447085 1240594 829944 820900 1001912 998171 1041166 1060796 1097588 1110019 1230171 1228845 5389777 5625961 39.85 70.8 1
15:45:53 2024-01-23 744868 732869 236019 233226 373759 385523 399252 396916 251242 251055 306568 312407 349537 351388 4583319 4884797 7089261 6903108 1277699 1315911 342122 304382 319366 321969 360907 349204 350208 351857 246460 245883 792587 753528 1696759 1631962 518950 513721 756508 767210 958475 931433 1003215 1012526 1058502 1068436 1032114 1147279 2399546 2513539 1443865 1258348 835184 813410 995467 995221 1054212 1063869 1088405 1105486 1226683 1236260 5444578 5618246 39.85 70.9 1
15:45:54 2024-01-23 737586 733903 235650 232249 376879 384978 401021 392705 251242 251409 305454 311659 349010 351388 4586590 4977542 7103091 6859861 1262517 1315276 342362 303670 320482 319739 360582 351213 349429 351641 245072 247334 787655 750831 1676718 1622815 517078 515179 758696 762309 961387 938815 1002575 1001815 1054240 1076042 1037953 1150666 2408845 2509941 1450851 1236792 829351 820900 1001912 993170 1042031 1054756 1099151 1109982 1230171 1227975 5388064 5627624 39.85 70.8 1
15:45:55 2024-01-23 742110 732865 234963 233221 374319 382809 399252 396880 251276 249928 306532 312187 348444 351352 4577249 4866114 7059759 6903576 1282905 1318128 345232 305635 319220 322314 360726 349624 350557 351424 246460 245571 792767 749756 1665793 1631085 519341 515179 758158 765558 957266 931581 1001071 1013785 1055841 1069949 1029692 1146187 2396135 2523078 1457298 1254838 835184 811680 992639 996065 1054499 1063869 1088405 1103873 1226683 1236224 5443538 5618246 39.85 70.8 1
15:45:56 2024-01-23 750166 733899 234959 232249 376636 384705 399252 392083 251242 251409 305096 312887 348729 354285 4580051 4922787 7084226 6886069 1270671 1316073 345853 303917 321862 320851 360907 349204 349116 353848 245765 246501 780818 757071 1650461 1613777 517919 516458 753830 762851 964845 935333 994601 1003859 1057751 1079091 1032968 1140501 2397566 2531636 1448968 1240594 832917 818575 999068 989688 1046739 1066163 1097550 1106752 1221365 1226073 5397483 5627624 39.85 70.8 1
15:45:58 2024-01-23 744044 733379 234989 231915 376645 384762 399252 396963 251242 252117 307271 312407 350029 350256 4577212 4923517 7128272 6886069 1273755 1315249 342938 303919 320812 320780 360835 351393 351798 351821 246460 246572 783760 744943 1693744 1639296 516818 512994 762206 764978 955873 934230 1006830 1011851 1054648 1063815 1031429 1157479 2405421 2506441 1441435 1253487 830435 814956 999068 1001777 1050763 1060048 1091440 1109588 1237021 1234511 5427399 5608867 39.85 70.9 1
15:45:59 2024-01-23 738147 733647 234963 233554 374319 384433 401021 394472 251933 250491 306568 312407 348724 354053 4594008 4925424 7061205 6861919 1272242 1315249 343497 302603 321216 321314 360907 349204 349715 353848 246112 246333 782289 754984 1681361 1618366 519024 513774 753687 763278 963475 936889 994564 1005322 1060756 1078327 1032309 1138028 2397840 2531784 1457298 1240594 834589 819736 999068 991095 1048265 1066917 1097550 1110178 1217463 1227893 5359807 5609834 39.85 70.8 1
15:46:00 2024-01-23 735950 732865 234963 232739 376008 383347 396610 396313 251594 252457 306388 314168 347537 350678 4589715 4951924 7164077 6878171 1256805 1313382 343497 303776 320081 322005 360510 350790 348590 353848 246460 245746 784068 745476 1668380 1627612 516818 513702 759701 760023 957982 938099 1004608 1008217 1048584 1072174 1038974 1152345 2405421 2528696 1445201 1248140 830435 814956 1004016 998225 1046739 1060798 1094657 1113263 1232328 1230914 5474427 5617629 39.85 70.9 1
15:46:01 2024-01-23 746590 734531 237178 233087 375328 387166 399107 393150 251873 250876 306158 312994 349430 350220 4580051 4860036 7072822 6884350 1290774 1316184 341901 304346 319181 320023 362948 352691 350244 351857 246460 245918 785231 754369 1693653 1627612 518287 512268 755472 764978 960990 931581 1000433 1011594 1060756 1072174 1029692 1148073 2383198 2517551 1439551 1249919 835184 813988 994786 995043 1054212 1065410 1089839 1103911 1226031 1234511 5447937 5622142 39.85 70.9 1
15:46:02 2024-01-23 736298 734939 235541 232133 377901 385214 399216 392118 251276 251409 307016 313809 348689 351352 4577212 4966565 7093555 6846835 1257504 1316184 342397 302711 321216 321030 359459 350297 349128 354384 245072 245918 785231 744943 1669349 1627612 516818 513774 760315 761045 959342 940529 1002575 1002400 1053489 1072968 1040443 1147316 2407298 2524377 1445201 1243248 829351 818575 1001912 996065 1038968 1060798 1096735 1113333 1231389 1230243 5382853 5612709 39.85 70.8 1
15:46:03 2024-01-23 741823 732869 234924 232898 373794 385450 399071 396880 251242 250491 306568 311938 349334 351352 4580051 4874278 7069084 6893729 1279525 1315249 342158 304060 320081 321030 360907 349276 349715 353580 244872 245918 785231 753291 1708194 1627612 518656 512994 756545 764978 959342 931581 1001146 1013822 1060756 1072138 1029692 1146285 2392730 2513687 1437668 1253487 835184 813988 996848 998171 1056884 1066070 1090739 1103761 1226572 1236077 5443048 5609103 39.85 70.8 1
15:46:04 2024-01-23 736104 734004 234959 232730 377211 385523 399853 392154 251276 251409 305347 311659 349010 351158 4577212 4952497 7093058 6846835 1265595 1316184 342938 302995 320375 319503 360907 351357 349644 351857 245765 247440 782764 750607 1674943 1618366 516011 513721 756545 761767 962107 936733 1001146 1002400 1054684 1079091 1035979 1148331 2402002 2525787 1454618 1235974 829351 820826 1001875 993880 1047159 1063806 1102430 1109155 1230171 1225333 5391916 5609720 39.85 70.8 1
15:46:05 2024-01-23 745919 732874 236410 232898 374319 383072 399216 395728 249778 251409 306568 311531 349537 351069 4576935 4891380 7078135 6893729 1275877 1313382 341883 304346 319329 321969 360907 349240 350773 351857 246460 245539 785518 750831 1712749 1629926 519024 513574 756545 765558 958662 931581 1001146 1014270 1060756 1069866 1032114 1151780 2404223 2517034 1453460 1257068 836504 814567 994759 996102 1054380 1065278 1089923 1103873 1226683 1237136 5436805 5593731 39.85 70.9 1
15:46:06 2024-01-23 734091 733899 234919 232898 376640 384433 400172 393293 252082 251055 305562 311694 348765 351352 4573947 4935977 7079163 6856214 1265595 1314315 341406 302995 320482 320023 360907 351393 349679 351857 245418 247893 780078 750607 1696618 1620667 516011 514449 758696 759931 962070 939558 1003193 1004594 1057843 1079054 1037341 1149526 2407111 2524774 1452734 1236186 829351 823234 1001912 991689 1041994 1060637 1103296 1109982 1229298 1225370 5380371 5608867 39.85 70.9 1
15:46:07 2024-01-23 742980 731965 235690 232245 373759 383072 396970 396286 249743 250703 306532 311531 349010 350822 4567833 4889334 7069084 6874971 1271936 1314315 341883 303883 319366 322005 360871 348678 350773 351857 245765 245539 798567 749756 1690645 1632237 520391 515105 759738 767388 957576 931507 1003178 1013967 1059513 1069949 1029692 1145646 2402065 2516873 1453460 1257452 835184 813226 995193 996065 1054212 1063869 1088405 1105486 1226683 1234511 5432816 5607487 39.85 70.8 1
15:46:08 2024-01-23 736141 733384 236914 232249 376645 384433 399289 392118 251837 251055 305096 311659 347995 351352 4575878 4927117 7069084 6860696 1270120 1314315 341406 302888 320410 319056 360907 351393 349434 351605 246460 247784 784302 752987 1666430 1618297 516341 515179 756508 762197 964123 937360 1000433 1002400 1057249 1082151 1037415 1145646 2401394 2524868 1431691 1234783 829351 820900 1001912 990285 1045253 1060796 1100829 1108365 1226683 1224466 5380371 5618246 39.85 70.9 1
15:46:09 2024-01-23 740481 732865 235646 233187 374319 383072 399252 396916 251067 251232 306207 311531 349783 351352 4567833 4880075 7078410 6893729 1277699 1315031 342938 304310 319074 322171 360618 349133 350064 351749 246460 245091 804356 750831 1683630 1632244 519024 513721 757566 766568 959160 931581 1003290 1011087 1057491 1069949 1029692 1147316 2402002 2523078 1453460 1259244 835184 811680 994052 996639 1053750 1063905 1088405 1103911 1226940 1236260 5427211 5608867 39.85 70.8 1
15:46:10 2024-01-23 735131 734004 234928 232898 377513 384433 399289 392154 251871 250703 305562 314574 347995 351424 4577212 4949100 7078410 6859975 1269686 1315333 344878 303776 321899 320851 363389 350117 348447 351749 246112 246505 782289 754908 1701698 1613586 515975 512943 754365 761767 966181 939483 996092 1004609 1057751 1078970 1036238 1146285 2397175 2523078 1440936 1230993 830435 820318 999778 991095 1046957 1060832 1100867 1106789 1226683 1225370 5389777 5609872 39.85 70.8 1
15:46:11 2024-01-23 743938 731828 236019 232082 374426 387169 397007 394544 250508 251940 306064 311968 349010 350822 4570686 4906746 7103091 6886069 1273680 1316110 342312 303847 321216 320994 359459 350826 351015 351857 246112 246678 782289 744411 1685455 1641562 519489 513721 760859 765594 954215 931581 1004371 1011087 1055989 1066926 1029936 1154028 2402002 2508312 1445784 1254838 832212 813767 996199 1000355 1051509 1054792 1088289 1107102 1235026 1230987 5418003 5604866 39.85 70.8 1
15:46:13 2024-01-23 751834 733903 234959 232903 373750 383347 400172 393329 251276 249964 306568 311211 347995 352964 4575878 4901099 7021368 6865593 1274238 1315249 345781 302461 319441 318772 360871 350050 351551 351785 245072 246748 787920 752216 1700577 1622997 519763 513544 755472 765594 963475 931581 997549 1005359 1060734 1075282 1028230 1142980 2393466 2531896 1439551 1244135 837104 818575 992639 991095 1048079 1066917 1096219 1100694 1221402 1228845 5374408 5610235 39.85 70.8 1
15:46:14 2024-01-23 733775 731824 234989 232245 374426 383347 399889 396277 250892 251232 307230 312228 347710 353267 4594008 4961541 7143688 6889709 1258486 1309658 346833 303776 319862 321065 360291 350332 349715 354634 245765 245953 784068 745476 1698708 1622997 516818 513738 760582 760023 957982 939467 1003856 1003055 1051592 1072211 1038965 1150703 2407850 2528659 1443318 1246365 830435 817415 1004052 996102 1042289 1054756 1093822 1114057 1230546 1230914 5465021 5618246 39.85 70.9 1
15:46:15 2024-01-23 745213 733638 234998 233119 377474 387441 399845 393150 251686 251160 307816 313286 349640 350925 4577212 4860226 7050434 6884350 1288931 1315031 342697 302674 318958 319739 360907 350050 349715 351290 246112 247476 783441 754988 1684307 1623084 517919 512268 754224 767771 959342 930222 998297 1010124 1058965 1074522 1026770 1144017 2392730 2513871 1441435 1246365 833994 816148 992639 993170 1054499 1066917 1094657 1100694 1226683 1230044 5418097 5616474 39.85 70.9 1
15:46:16 2024-01-23 740681 733903 236114 232174 375936 385523 401515 394365 250928 252599 306028 310723 349046 353485 4587024 4961196 7103237 6856214 1249970 1313382 343427 302498 318511 322005 360280 350261 349715 354384 245591 245953 786702 743994 1686231 1622997 516818 513810 759208 760499 959342 939467 1001680 1002400 1051629 1072968 1038965 1147354 2407850 2528696 1463056 1246365 830435 817378 1001155 996102 1042289 1054756 1094657 1113263 1228767 1231851 5411232 5593340 39.85 70.9 1
15:46:17 2024-01-23 742353 733306 234823 236901 374319 384978 396862 395728 251838 249821 306194 312407 347995 350328 4577212 4856829 7050434 6888812 1282575 1314315 341406 304632 319402 320437 360907 352167 349715 351857 246112 245161 784364 748683 1672886 1632793 519393 514449 758106 765594 958662 931581 1001146 1013066 1057751 1068349 1028961 1145646 2396135 2518261 1432018 1255664 835184 813988 993376 996102 1054249 1066826 1089810 1103976 1230134 1234365 5439610 5610235 39.85 70.8 1
15:46:18 2024-01-23 739448 732860 236000 232209 376308 384433 400454 392154 251034 251373 305562 311191 348765 351388 4570686 4966937 7106386 6856214 1252607 1314976 343533 302995 320307 321065 359784 350862 349434 353884 245765 245918 785518 744943 1664847 1622725 516818 513774 759745 760684 958221 939467 1001717 1004609 1053634 1072968 1038965 1149846 2403868 2531896 1443318 1245444 830538 818631 1004016 997345 1043525 1060011 1094642 1113113 1231688 1229139 5458567 5609872 39.85 70.8 1
15:46:19 2024-01-23 744467 733506 234884 233221 376939 383072 396898 392154 251696 250526 305956 312407 348031 349200 4570686 4849637 7051147 6879164 1287197 1313404 342419 302638 319217 319574 360907 349276 349715 350759 245765 246540 786427 754369 1667024 1622911 516818 511906 754365 765594 959342 929523 997549 1008694 1059253 1074522 1026770 1143980 2397970 2516468 1443318 1247689 834111 816305 994759 995333 1056166 1066163 1093877 1100731 1227888 1231851 5423374 5610235 39.85 70.9 1
15:46:20 2024-01-23 738114 732865 235685 232249 375480 384433 401021 393605 250508 251409 305598 312407 348031 351496 4564172 4961894 7106386 6865593 1249970 1313382 344733 302039 319512 320994 359206 350862 349715 351857 243693 246333 789645 745476 1696466 1623084 517447 513774 759235 761118 959342 940133 1000968 1002486 1053630 1076029 1037438 1150727 2408845 2531784 1418750 1243627 828167 818575 1001200 995258 1038968 1060492 1097001 1109192 1230171 1227367 5395051 5606987 39.85 70.8 1
15:46:21 2024-01-23 740246 731924 234963 236532 375480 384978 396610 394544 251837 249928 306568 312407 347995 349308 4570008 4859199 7042314 6888812 1275877 1313382 341371 304096 320081 320059 360907 349276 349715 351537 246286 245953 780818 753830 1709050 1622997 517919 511650 754798 765027 960990 932248 999608 1013246 1060720 1072834 1029618 1146172 2392456 2513871 1441435 1251257 835306 813988 994786 994653 1057258 1066163 1090690 1103911 1226683 1233638 5427399 5589734 39.85 70.8 1
15:46:22 2024-01-23 738041 733936 234985 232240 376645 384433 400454 394718 250892 251763 305598 311225 348067 351388 4560196 4943024 7078410 6846835 1259221 1315249 341918 302039 321598 321030 359748 350862 349679 351857 243693 246540 792399 747612 1671393 1627596 517817 516643 760582 763938 960344 940896 1002500 1002448 1051629 1073005 1036016 1151095 2407298 2526660 1445201 1244135 828167 820318 1001912 995395 1037460 1054756 1097778 1108403 1226683 1228845 5380371 5608867 39.85 70.9 1
15:46:23 2024-01-23 740819 733118 234959 232903 373785 383036 397007 396322 251617 249964 306568 311749 348801 351352 4564172 4855747 7050434 6893729 1277699 1313382 341371 304918 319402 320446 360907 352190 349429 351569 246809 245056 799943 749756 1688928 1631089 518987 514814 758031 765558 957982 931581 1000433 1013967 1059253 1069866 1028961 1148331 2392730 2519502 1459217 1254771 834589 813410 994052 994653 1054536 1063905 1088289 1103635 1224944 1232766 5432923 5592888 39.85 70.8 1
15:46:24 2024-01-23 737879 732869 234963 232077 376308 384433 399252 392118 250927 251144 305347 309860 347960 350858 4564172 4956999 7082817 6832580 1260714 1315313 342794 305257 320812 318949 360510 351001 348483 351713 245765 246572 777875 752960 1667985 1613777 515243 513721 755874 761109 962107 936733 998297 1004669 1053938 1072793 1036090 1146500 2405421 2519502 1448968 1237066 827576 819736 1001155 993206 1041550 1054792 1097588 1109229 1226683 1225370 5370966 5609706 39.85 70.8 1
15:46:25 2024-01-23 738325 731563 234998 232898 373230 384978 397007 396322 250508 249999 306338 311531 348031 350858 4564575 4863900 7062546 6879612 1272092 1315138 342794 303704 321106 320816 359532 353445 349644 351501 245765 245918 782289 744943 1674487 1627225 516341 512268 760197 763242 956784 934230 1006039 1011087 1053045 1063743 1030023 1156502 2402002 2499000 1413203 1249919 829351 813988 999068 999557 1049981 1057801 1089960 1107102 1236158 1230008 5411623 5593958 39.85 70.8 1
15:46:26 2024-01-23 739950 733908 234959 232898 376103 384978 400418 393882 251276 251232 306532 310304 348975 353485 4567833 4893058 7021368 6867682 1283188 1315201 342902 302711 319925 320473 360582 350261 350701 351749 245072 246713 780455 754069 1668004 1622815 519393 512994 755948 767771 963475 930185 996764 1008217 1060697 1075245 1026733 1143796 2397840 2517440 1439551 1245910 835184 816148 992639 992505 1052401 1066163 1096219 1100657 1224907 1226540 5400869 5593958 39.85 70.9 1
15:46:28 2024-01-23 737985 732865 235685 232249 375480 384705 401304 394472 249778 251409 306028 312407 347960 353521 4572950 4961916 7098256 6847223 1260677 1316110 344878 303598 320410 319056 360835 351285 348626 351857 246018 246748 787379 750612 1666296 1618366 515609 513721 755948 761653 963475 938025 1000289 1002363 1054648 1078327 1035979 1146574 2402002 2526578 1452734 1234783 827890 820318 1001912 992505 1045253 1062295 1099151 1108328 1226683 1223564 5378645 5599488 39.85 70.9 1
15:46:29 2024-01-23 742957 731700 235655 232739 373230 385523 396934 395404 250790 251122 308218 311683 348867 350925 4575143 4900726 7074516 6870912 1273755 1313234 342938 302959 320761 320473 358629 350261 351267 351821 245418 246453 782289 744411 1677295 1636858 519024 511939 760856 765558 954178 931581 1003856 1010813 1056180 1065419 1031158 1150628 2396914 2508220 1440027 1258348 833994 811680 995492 998934 1053629 1062295 1086079 1105486 1226683 1237136 5416321 5577690 39.85 70.9 1
15:46:30 2024-01-23 736141 733683 236179 233287 378014 383055 396790 395728 251908 249539 306100 314168 347222 351208 4563464 4907392 7042501 6846835 1266498 1317120 342397 302959 320761 319988 360907 349240 347541 351857 245591 245918 779347 753830 1681681 1611407 514440 513721 754900 760136 964160 936660 994601 1002400 1054240 1072829 1035979 1149753 2393429 2522917 1447085 1231268 828167 820900 1000489 991095 1040443 1054756 1100927 1106714 1226683 1221798 5375733 5616483 39.85 70.9 1
15:46:31 2024-01-23 744467 735199 235545 231781 375328 386617 396718 394293 250964 251409 307099 311968 349010 352724 4563464 4916085 7123443 6866008 1267945 1309621 342938 303847 319366 320769 360545 349240 347018 351254 246112 245196 789645 747612 1680937 1622997 514870 512268 756545 762032 955573 935558 1004006 1008217 1050457 1063779 1034476 1150628 2409541 2504466 1477912 1246365 826985 813988 1003338 998225 1048265 1056306 1091467 1110019 1240715 1232726 5462376 5603277 39.85 70.9 1
15:46:32 2024-01-23 757742 733830 234924 232739 374908 384726 399252 395558 251242 250667 305562 312407 349010 353263 4564575 4860605 7017123 6865593 1290289 1314315 341901 303883 320761 320023 360907 350561 349644 350759 246112 246678 789413 754908 1691878 1622997 517919 512268 754365 765521 961387 929527 998297 1011087 1060004 1072873 1026733 1146285 2383124 2508935 1463056 1245441 833994 813767 995467 995358 1053200 1068340 1094567 1104013 1226535 1232333 5428457 5594076 39.85 70.9 1
15:46:33 2024-01-23 737842 733725 235620 232245 376645 384705 396970 394718 251172 251409 305096 311156 347960 351352 4558454 4926611 7046496 6850033 1269213 1316184 341371 302959 321216 319091 362948 351357 349451 351857 245765 246678 779347 752754 1656288 1613777 515207 514449 754365 760023 963475 938062 998259 1004572 1054648 1078898 1035822 1147279 2402002 2517440 1433195 1235974 830538 822135 1003338 995333 1045216 1063806 1102497 1111818 1228425 1221835 5385247 5608867 39.85 70.8 1
15:46:34 2024-01-23 743409 733459 237386 231594 375480 383072 396862 394195 251242 251409 306468 312407 349273 349236 4557633 4910238 7097061 6865593 1271936 1313382 342938 302995 320761 320508 359712 351321 349679 351785 245765 245918 782289 743348 1678131 1639296 518287 512994 760283 765558 954894 932912 1004608 1011087 1054611 1068349 1031158 1154469 2404824 2509314 1432018 1253487 830538 815725 998306 1000243 1050900 1057801 1088405 1107139 1235755 1230902 5438429 5609985 39.85 70.9 1
15:46:35 2024-01-23 740587 733899 234954 232245 373194 384433 400454 393257 250857 251055 306496 310587 347960 353218 4564575 4881050 7003807 6850119 1283423 1313382 342660 302732 319405 319503 360907 349240 350701 351218 245482 246713 789170 753291 1665744 1622997 518287 512994 754873 765594 962070 931581 995309 1010409 1062833 1075992 1026548 1142830 2393429 2513239 1441435 1244135 834908 816184 991934 994501 1049608 1065996 1094657 1099799 1224400 1228845 5402643 5593958 39.85 70.8 1
15:46:36 2024-01-23 740148 732865 235690 232249 375480 384433 401021 396682 249778 251409 305598 312407 347960 351460 4570686 4951924 7103091 6837456 1249970 1315249 342938 302463 319925 319539 359748 351357 349152 351821 243693 246748 781948 748147 1664166 1620667 516011 514814 758350 762777 963047 938148 1001034 1001815 1054165 1075896 1038526 1149526 2405421 2509941 1454618 1237066 828167 820900 1001200 994501 1042289 1054756 1099351 1108365 1226683 1225370 5380371 5604866 39.85 70.9 1
15:46:37 2024-01-23 741869 733897 234954 232898 373194 385250 399216 396286 250778 249964 306532 310587 347960 350822 4567833 4865013 7065519 6878927 1271936 1313382 342938 302995 320761 320994 358629 348714 350737 351857 245591 245953 793892 746387 1689259 1641562 519614 514449 760856 768029 955536 932248 1003969 1012526 1059253 1066926 1029692 1151209 2404017 2517440 1441946 1260662 832805 813988 995927 998934 1053573 1060796 1085305 1107102 1228803 1238012 5425603 5585703 39.85 70.9 1
15:46:38 2024-01-23 735127 733899 234697 236608 375480 383347 399252 393918 251837 249308 306028 311624 347924 351388 4563464 4907920 7037483 6847223 1267643 1312449 342911 302923 320761 320023 360582 352190 348376 351641 246076 246192 780818 756238 1667658 1618297 518139 516643 754798 762124 964160 936223 994477 1004594 1059253 1075773 1032198 1141776 2392730 2535880 1447085 1239710 833994 819736 998359 991095 1047520 1066917 1097778 1107102 1217463 1227105 5342749 5589833 39.85 70.9 1
15:46:39 2024-01-23 733890 731828 234993 233187 376344 383347 396826 394508 250857 250491 304951 311694 347400 349236 4563577 4924107 7125037 6856214 1264323 1313404 344733 304060 319562 320851 360111 349906 347434 351713 246460 245778 792587 746669 1685776 1627339 515243 513721 760819 761222 955573 935333 1001680 1007533 1048144 1069906 1037494 1150703 2400296 2502763 1441435 1245406 826985 812579 1001912 998133 1051698 1057801 1091467 1109982 1231352 1229139 5447830 5595494 39.85 70.9 1
15:46:40 2024-01-23 744393 733899 234954 232730 377208 384185 399252 392118 251242 250703 305562 310922 349537 351105 4551955 4832193 7033149 6879216 1284746 1313271 342552 303740 319147 319372 360763 350693 349116 351821 246112 244749 788417 749897 1663631 1629926 518287 513721 758031 765521 957982 930222 1000433 1011594 1057751 1068312 1028961 1144650 2390247 2502800 1457298 1253487 834589 811680 992639 994616 1054212 1062295 1088405 1100694 1225813 1233603 5418008 5586122 39.85 70.9 1
15:46:41 2024-01-23 733826 732438 234165 232571 376044 383347 396934 392154 251661 249964 305802 311407 346878 350822 4551955 4891940 7015727 6838907 1271936 1315313 342876 302463 320307 319763 360291 350619 350454 351857 245771 245953 779347 751908 1735243 1621846 519393 513738 755472 763315 962070 934230 994440 1005359 1060756 1076042 1032626 1134681 2388325 2531673 1455379 1240594 834908 818575 995467 991095 1047520 1068340 1097784 1105486 1217463 1228845 5342749 5590109 39.85 70.8 1
15:46:42 2024-01-23 733118 731833 234963 232245 374391 382805 396934 395692 250857 250703 305598 312407 346878 351352 4582967 4940412 7111783 6846835 1251309 1313271 343427 302463 320718 320994 359170 349624 348907 351857 245591 245672 784068 744411 1676477 1622997 516818 513340 759235 760136 957303 938135 1003290 1005359 1051990 1069870 1038965 1149809 2402002 2517219 1441435 1246365 830435 814956 1003338 996065 1042289 1057801 1093601 1112432 1228767 1229139 5442821 5599488 39.85 70.9 1
15:46:44 2024-01-23 750878 733379 234928 232903 374346 384185 396862 391533 251804 250417 307230 312193 348867 351760 4565710 4847212 7042613 6874971 1283188 1313271 342938 304382 319854 320446 360907 349204 349679 351821 246460 245918 785231 753830 1680683 1627612 518287 512268 755472 764435 959342 929486 998297 1011594 1060484 1071381 1029692 1146285 2391030 2513871 1439551 1248140 834589 813988 994052 993206 1054499 1064657 1088289 1103635 1225813 1230987 5425740 5585703 39.85 70.9 1
15:46:45 2024-01-23 737879 733388 235805 231995 376093 384831 399107 393881 250963 251337 306756 313250 348587 351208 4560196 4926423 7072710 6837456 1262517 1313382 341371 302995 319441 318573 360352 350826 347612 351857 245591 246783 784302 751369 1657979 1613777 516011 514449 755948 760462 962107 936696 998297 1001690 1053901 1076042 1035979 1145646 2393890 2519502 1422447 1231268 828167 819736 1001155 991800 1045253 1060796 1099971 1106789 1226683 1221835 5378645 5616194 39.85 70.9 1
15:46:46 2024-01-23 744467 731804 236349 232867 376135 386070 396790 395234 249709 251055 306266 311277 347995 353263 4567833 4934814 7103091 6865593 1271936 1313382 342938 303030 320761 320283 360581 353193 348626 351254 245938 245196 783760 746339 1646355 1632106 516781 512268 760283 763315 955462 931581 1004645 1010369 1052739 1063779 1031891 1153168 2400296 2499000 1463056 1249919 829351 813988 996199 1001020 1048493 1057801 1088405 1105486 1237436 1233971 5433502 5599273 39.85 70.8 1
15:46:47 2024-01-23 743602 732856 234928 232245 375003 384978 400454 395558 251067 250667 306028 309617 349010 351460 4577059 4858616 7022457 6855937 1284339 1311425 342142 302995 318922 319539 360907 349276 349679 350723 245418 246713 787920 754908 1661846 1623218 516818 512268 753830 767226 959342 929486 995346 1008217 1059253 1073763 1023748 1142980 2392730 2508312 1466894 1242750 831619 816148 991229 990322 1054620 1066826 1094642 1100825 1224796 1229567 5422866 5595494 39.85 70.9 1
15:46:48 2024-01-23 737875 733274 235681 232240 375180 384433 399889 392154 249674 251409 305096 312407 347960 351388 4561320 4947572 7093555 6840338 1252036 1313382 342362 302003 320761 321030 358665 349276 349152 351857 245418 245918 789645 745476 1696138 1623084 517078 513774 759208 760684 957982 940133 1001680 1001815 1051537 1071417 1038324 1148331 2403830 2526660 1443318 1245406 830538 818631 1001875 996750 1044180 1060798 1094573 1113408 1229224 1228845 5377532 5599488 39.85 70.9 1
15:46:49 2024-01-23 742993 731965 235905 232903 373226 384978 396934 395692 249743 250703 305673 311059 348765 350822 4555203 4893971 7059484 6856214 1268509 1313382 342938 302959 320761 320769 358377 349276 350490 351821 245591 246453 782289 744411 1672114 1631958 519393 511976 760283 765594 954894 931581 1003856 1011323 1057751 1066926 1030041 1150703 2407336 2518261 1445784 1259762 832917 816305 998306 1000992 1051509 1060796 1088129 1107102 1235213 1234475 5399182 5590109 39.85 70.9 1
15:46:50 2024-01-23 737228 732865 234963 233062 373794 383347 397007 393882 251067 249717 306532 311140 347400 351424 4557069 4886938 7003807 6846835 1266498 1313382 343427 302959 320761 320059 360907 348152 347612 351857 245418 246333 780818 754908 1656403 1613777 516818 513738 754365 762272 963011 935407 995309 1004631 1060382 1079086 1035570 1140108 2389913 2535499 1450851 1238310 832805 820318 999068 990961 1041883 1065410 1098564 1105965 1222624 1221835 5370966 5589734 39.85 70.9 1
15:46:51 2024-01-23 738147 733638 234950 232240 376636 385523 396547 393329 251034 250526 306070 311191 347995 348954 4564575 4905562 7103091 6859198 1264323 1309658 342938 303456 319366 320769 360327 349240 347018 351857 246112 245746 792587 747612 1666723 1622997 514878 513357 758031 761923 955499 938185 1004006 1007391 1049636 1072983 1038526 1151209 2402002 2507957 1443318 1247689 826985 813988 1003338 996102 1045773 1057053 1091504 1112432 1234989 1227403 5451844 5593958 39.85 70.9 1
15:46:52 2024-01-23 742167 733388 235222 232245 374355 383072 400172 392118 251276 250703 305598 311531 349046 351352 4554015 4860605 7031783 6855804 1287513 1313382 341385 302603 320761 319539 360907 349012 349152 350194 245765 246505 777875 754069 1707527 1627543 519299 512195 755948 765447 961760 930524 999612 1011087 1059253 1075282 1023785 1148331 2390993 2510308 1441435 1246799 833399 814993 993376 992898 1053750 1065410 1091504 1099911 1225813 1227367 5406902 5582104 39.85 70.9 1
15:46:53 2024-01-23 738147 732966 235690 231594 375480 384433 400454 392154 249778 251409 305347 312407 347960 351388 4554820 4944046 7087735 6835441 1250221 1313382 342397 302039 320761 321030 358665 352190 348412 351605 243513 246192 777875 745476 1685777 1625008 517817 516276 760315 762851 957982 937397 1000327 1002437 1051242 1072211 1035244 1149526 2407448 2523078 1437668 1240594 828167 818575 1001200 994501 1041660 1054756 1097001 1108403 1226683 1228845 5370966 5589734 39.85 70.9 1
15:46:54 2024-01-23 742353 731828 234928 232903 375873 383347 396934 395728 250892 249752 306280 311968 347960 350328 4550413 4863900 7050434 6874695 1272205 1315313 342686 304695 320088 320602 359062 350693 350100 351110 245765 245813 780818 744528 1674835 1631995 519393 513721 761826 766682 954215 930185 1001717 1011087 1054684 1066172 1029692 1147391 2399546 2513871 1458119 1259244 833994 811680 994052 996102 1051509 1060832 1086079 1103911 1226683 1235797 5399182 5580768 39.85 70.9 1
15:46:55 2024-01-23 735835 732860 234557 236573 374391 381828 396970 393293 251276 249506 305598 312407 346913 351388 4557046 4887017 7018792 6858854 1270120 1313271 345609 303832 321671 320366 360654 350693 350773 351857 244804 246540 786427 752987 1665598 1623084 519763 512979 755725 765594 963475 931581 997359 1005359 1060770 1076042 1028230 1142980 2397840 2528040 1538003 1242362 834908 818575 992639 991095 1047714 1063842 1094657 1100694 1219636 1228845 5355651 5585741 39.85 70.9 1
15:46:56 2024-01-23 733555 731828 235525 232245 374391 383347 400172 395414 249743 250703 305347 312187 347436 351533 4559917 4943024 7100136 6838907 1262095 1313442 342938 302995 322017 318573 360907 352691 348345 351857 245591 245953 780818 755695 1668549 1612632 515280 512221 754094 764322 963475 937434 995384 1002486 1053938 1072829 1035979 1143980 2397175 2517440 1458384 1233903 827576 820628 1000489 992505 1045364 1054792 1100867 1106752 1226683 1221835 5370966 5593769 39.85 70.9 1
15:46:57 2024-01-23 742993 731563 235720 232249 373234 384978 397007 395378 249977 250703 305562 311312 349046 350292 4563274 4891679 7090757 6859198 1269989 1313404 342938 303883 319402 320544 360291 351690 347434 351857 245765 245161 785518 745197 1675905 1622997 516048 512979 758634 760411 955232 937397 1001680 1005359 1051242 1069870 1037489 1150703 2400296 2515125 1463056 1246365 828167 813767 1003721 996102 1045253 1057801 1090690 1113263 1231389 1227403 5447937 5590109 39.85 70.9 1
15:46:58 2024-01-23 743223 731828 236579 232249 374057 383072 396934 391222 251034 249678 306756 311282 347746 352297 4550413 4826070 7002155 6874971 1278897 1311585 342794 302711 318355 320188 359712 350274 349679 351785 245765 245161 787920 745476 1676070 1636969 519393 513721 759730 765521 955573 931581 1003290 1010369 1056180 1065969 1029692 1145609 2399546 2512513 1441946 1259244 834589 811680 992639 996102 1051509 1060796 1086854 1102263 1226683 1236260 5416321 5580731 39.85 70.9 1
15:46:59 2024-01-23 734600 732865 236513 232688 376322 383092 396646 394160 251873 249785 306357 313947 347502 353952 4583629 4886051 7014445 6842715 1266667 1315249 342911 302463 320307 319763 360219 347104 349934 351857 245072 245883 777875 750831 1707214 1622997 519393 513702 754365 762701 961387 935950 992408 1003859 1060756 1076042 1031429 1136297 2392730 2531599 1430135 1240594 835184 818538 995467 991800 1046503 1066917 1097001 1106275 1215737 1228574 5337677 5606987 39.85 70.9 1
15:47:01 2024-01-23 734049 731686 235541 232138 375337 382587 399071 395476 250684 250700 305526 312407 347376 351460 4564966 4947572 7098613 6846835 1251309 1309658 343202 302675 319402 320958 359423 349204 348590 353363 245765 245126 794058 745476 1671183 1626456 516781 513738 759775 760144 957982 938062 1001680 1005285 1051537 1071381 1038969 1150390 2396914 2526660 1443318 1248140 830435 814919 1003338 996065 1040443 1057801 1091504 1113225 1228767 1233603 5385717 5584412 39.85 70.9 1
15:47:02 2024-01-23 741497 731645 234789 232903 374275 384705 396232 394508 251769 249681 305526 310668 347924 352450 4558454 4877744 7042277 6856214 1270318 1313382 342938 303348 320307 319739 358629 348188 349644 351785 245418 245196 780818 745476 1712298 1632217 519393 514908 759235 765558 954894 931581 1002575 1011087 1056703 1066926 1028961 1145609 2395171 2509977 1443865 1259244 835184 811680 992639 995322 1054324 1066591 1088319 1104013 1226535 1235834 5413386 5580731 39.85 70.9 1
15:47:03 2024-01-23 734783 732865 236179 233390 375408 383347 396934 395839 252155 248978 306505 311373 347400 351069 4558454 4874058 7000730 6840225 1270430 1313382 342397 302711 320761 319728 360255 347104 350601 351857 244899 245953 775853 749756 1677959 1622997 519763 513702 755874 765521 962070 934230 995309 1005359 1060756 1076042 1029692 1138028 2397143 2531636 1474925 1243248 837104 820372 994637 992505 1044883 1069110 1094642 1104013 1220851 1228845 5343359 5592694 39.85 70.9 1
15:47:04 2024-01-23 733265 732442 237350 232125 374355 384433 400454 394472 249743 251232 305096 312407 347400 351460 4555203 4933379 7072597 6823917 1258915 1309621 342938 302711 321216 318057 360316 350014 347541 351785 245418 246713 779347 751908 1665712 1613699 515207 513721 755410 761109 963475 935333 998259 1002400 1053901 1078327 1035979 1146285 2401394 2523989 1429843 1233865 829351 819589 1000336 990984 1044924 1060723 1099934 1107102 1224907 1221762 5378645 5593679 39.85 70.9 1
15:47:05 2024-01-23 742455 731563 235620 231360 374355 385250 396862 393293 249778 251409 305548 311531 347924 349236 4549075 4887017 7078410 6846835 1269355 1309621 341901 302959 319854 319763 359748 352691 347505 350723 245765 245711 782289 748683 1657735 1632244 515975 512268 760283 763278 955424 931581 1004608 1009651 1052479 1069866 1032440 1153878 2403905 2503967 1437668 1253046 829944 813988 996199 998096 1051547 1058912 1088405 1105486 1235317 1233207 5436805 5590109 39.85 70.9 1
15:47:06 2024-01-23 742130 732961 234924 232249 376140 384978 399216 392083 250474 249928 305311 309834 347995 351316 4549075 4846772 7023131 6846558 1285255 1313457 341625 302959 321216 319539 360871 348678 349152 350194 245591 246298 781948 754369 1674766 1622911 516818 512268 754365 767771 960990 931487 997396 1010332 1060269 1076029 1026245 1145048 2393501 2508312 1441435 1245910 834111 814883 991229 992505 1051177 1066070 1093839 1099053 1224907 1230065 5406902 5590109 39.85 70.9 1
15:47:07 2024-01-23 735982 732961 234928 232077 374355 384433 400135 392083 249778 251409 304631 312407 347924 351033 4558454 4933645 7052364 6828078 1259814 1312449 342938 302463 320307 318797 360907 349732 347612 351821 245844 246505 780818 753830 1678730 1618191 516341 514704 756508 760684 963438 938222 998728 1004669 1054128 1079091 1035979 1141625 2400333 2509941 1442784 1233903 830259 820318 999778 991095 1043769 1062331 1099971 1107102 1223134 1221406 5388064 5590109 39.85 70.9 1
15:47:08 2024-01-23 742353 731910 234919 231554 374391 383072 396862 393293 250823 251409 306250 311968 348975 349200 4549075 4891640 7092667 6856214 1269175 1309621 340869 302711 319553 319503 360255 350050 348590 350436 245692 246206 792399 745476 1678551 1632244 516341 512497 760278 765027 956933 931581 1004608 1009378 1054240 1069192 1031158 1153168 2396765 2497228 1445201 1249919 828167 813410 996199 998934 1046554 1057801 1088129 1106275 1235903 1229139 5418233 5590109 39.85 70.9 1
15:47:09 2024-01-23 741482 732342 234924 232249 372083 384433 399252 392154 249778 249928 305562 308394 347888 351424 4537413 4839181 7009447 6850280 1283188 1313382 341349 304547 320996 319477 360582 349097 348483 349487 245591 246501 791633 754069 1660593 1622972 516781 511906 754224 768305 960990 928868 995309 1008217 1059622 1072968 1023748 1142165 2387744 2508220 1466894 1244135 832212 815146 991229 992505 1049608 1064411 1091504 1097416 1223171 1228845 5403041 5580731 39.85 70.9 1
15:47:10 2024-01-23 736792 731833 235620 231554 374355 383889 399252 390912 249743 251055 304631 312407 346913 350750 4549075 4931301 7065519 6830842 1267535 1313442 342866 302356 320651 319361 360244 351441 347398 351677 245418 245918 779347 754913 1700525 1613777 516781 513340 752727 761109 964808 935558 994627 1002400 1056216 1076042 1031429 1137991 2392730 2526660 1447085 1238828 830435 816184 997481 986882 1044511 1063869 1097784 1106275 1217463 1225333 5331550 5561748 39.85 70.9 1
15:47:11 2024-01-23 733080 731563 234884 232496 374346 382192 396826 394472 249778 250703 305274 312407 345835 349236 4556932 4924107 7113983 6838907 1249485 1313167 344806 301367 321671 320023 358665 349240 348626 351605 243585 245918 780818 745476 1667098 1625008 516781 513738 758696 762851 957982 938062 1000433 1001815 1051242 1072932 1035984 1145609 2402002 2523078 1441435 1241793 828167 818575 1000489 995184 1041550 1057801 1096219 1109192 1226903 1228845 5359807 5578137 39.85 70.9 1
15:47:12 2024-01-23 755053 731828 234561 233394 376401 383347 396862 395378 250857 249681 305956 311749 347995 350786 4550821 4873894 7064006 6880033 1273755 1311462 342650 304584 319067 320994 359748 347872 349434 351677 245765 244955 800017 747612 1682307 1632237 519393 513721 758106 765558 955573 932210 1001146 1011087 1057751 1066926 1028961 1146285 2407823 2515655 1457298 1257178 834589 811680 992639 994616 1057537 1063081 1088405 1102301 1226683 1236260 5417994 5590109 39.85 70.9 1
15:47:13 2024-01-23 734943 733388 234928 232240 376344 384163 396970 391497 251242 250703 304845 313583 349709 353766 4556278 4888895 7014445 6837831 1266741 1309658 344697 302709 320915 320023 360545 349700 349679 351857 245072 245953 787920 749756 1683159 1621846 519299 513738 755948 764378 959342 934230 996764 1005322 1060756 1076042 1029692 1138807 2392730 2534081 1447703 1242362 834589 819736 994052 991095 1050950 1066917 1094529 1103911 1216599 1227105 5320137 5561711 39.85 70.9 1
15:47:14 2024-01-23 732559 732865 234954 232082 376939 381901 398962 394812 250615 250524 307416 312080 347258 351316 4537186 4933379 7079633 6828439 1246305 1309584 342938 303475 319405 319056 358629 350014 347577 351785 243693 246453 795232 745476 1691328 1621819 516781 515069 758031 762309 959342 935333 1001146 1001541 1051537 1073005 1033078 1145609 2402002 2519465 1443318 1238828 827576 818575 1000489 993170 1040811 1054756 1097001 1108365 1226683 1227105 5356705 5593493 39.85 70.9 1
15:47:15 2024-01-23 757667 730930 237214 232504 375337 384088 396718 394920 249640 249785 307854 310516 347924 350256 4554081 4888161 7065519 6846835 1270120 1309621 342938 302959 320081 320731 357550 348152 350244 351290 245072 245196 780818 742817 1692206 1636992 519024 512994 758622 765558 952861 930920 1001680 1011087 1056694 1065419 1029692 1147354 2393429 2508220 1462032 1258348 832805 811680 994052 996102 1051509 1060637 1085305 1103087 1226683 1236260 5415532 5576435 39.85 70.9 1
15:47:17 2024-01-23 734169 732755 234855 232858 375601 383039 396898 392118 251661 249506 306283 313286 346842 350292 4549769 4884686 7032470 6830435 1266498 1309658 342362 302074 320081 319539 360641 348152 346531 351857 245072 245711 790196 754908 1668015 1611407 516011 512221 752230 761045 963475 935333 992445 999490 1052846 1072829 1031549 1142980 2392730 2517168 1442784 1230392 829351 817958 999068 986882 1042289 1054792 1102384 1110352 1222513 1223139 5371619 5585665 39.85 70.9 1
15:47:18 2024-01-23 740246 731828 234928 231634 376089 384978 396790 393329 250474 250879 304380 312371 347960 348919 4537300 4877744 7087735 6846835 1269355 1309658 341349 303030 320081 320059 359748 351127 347612 350194 245591 245539 782289 746339 1659565 1632217 516818 512268 759171 763278 953573 931472 1003894 1009651 1052995 1063815 1031158 1153991 2402002 2504728 1435785 1249919 829351 814419 998269 1000744 1048228 1057691 1088368 1106952 1237548 1232333 5435272 5590109 39.85 70.9 1
15:47:19 2024-01-23 745088 733480 234954 232245 373652 383072 399289 392118 250508 249964 304631 310081 349010 351388 4542590 4830479 7003807 6837456 1283423 1314315 340869 302498 320988 318538 360871 348152 348076 349702 245072 246298 790686 753830 1655253 1622997 516818 512268 754365 765594 959342 929988 995346 1008217 1059253 1072968 1026733 1142980 2389331 2511100 1415052 1245406 832917 816305 991897 992468 1053498 1066826 1095163 1097453 1223171 1229829 5389777 5577085 39.85 70.9 1
15:47:20 2024-01-23 737068 731910 234954 231923 375480 384161 399252 391807 249743 251055 304417 312407 347376 351316 4539697 4925424 7042277 6818699 1257119 1309621 342672 302039 320761 318057 360907 349240 347018 350436 245072 246505 780818 750607 1671754 1612553 515740 513721 754365 760136 961387 935333 996801 1001690 1052739 1079086 1035496 1148052 2395357 2519021 1431691 1233583 828167 819552 1000489 991095 1042289 1060652 1099934 1108683 1224907 1218313 5370966 5588014 39.85 70.9 1
15:47:21 2024-01-23 744304 731397 234963 231198 374315 385250 396668 392154 249743 251409 304631 311312 347995 351612 4537526 4892810 7087735 6846835 1268307 1309621 341937 302674 319366 318549 359206 350297 349152 350230 245072 245196 780818 741228 1679441 1632217 516011 513087 759775 762197 953095 934242 1006046 1011851 1054352 1069949 1029618 1154658 2395021 2499000 1435785 1249919 829379 813840 996199 998934 1046554 1057801 1088368 1103911 1235026 1228234 5393165 5571352 39.85 70.9 1
15:47:22 2024-01-23 739625 731824 234756 232236 372047 383076 399252 394718 249778 249928 305598 310081 346949 351424 4542590 4839219 6985156 6840225 1281594 1312449 340869 301543 320988 318538 360327 348152 349116 349702 245072 246333 778402 753003 1669293 1621846 518558 512411 755120 768305 959305 930259 996760 1007354 1059832 1074504 1023748 1141351 2389450 2511100 1441435 1242362 832805 815570 991192 991095 1048117 1064657 1093877 1097453 1223171 1227975 5389777 5576750 39.85 70.9 1
15:47:23 2024-01-23 735977 731530 235490 231919 374391 383347 400172 392118 249709 251055 304631 312187 346913 351388 4542590 4924267 7062733 6801101 1262853 1309658 342938 302039 320988 318092 360641 350297 347577 351821 245418 246501 779347 753144 1678670 1613699 516341 514814 755399 762197 963438 936889 998185 1002437 1054352 1079086 1035570 1146285 2386589 2520719 1460268 1231268 828167 819736 1001155 991095 1040480 1054792 1100792 1107102 1224907 1220036 5370966 5589833 39.85 70.9 1
15:47:24 2024-01-23 742353 731828 234963 231558 375216 383036 396547 392154 249812 251409 304403 311531 347995 349200 4549075 4887017 7093058 6850033 1264323 1309621 342938 302995 318392 320259 358919 350324 347327 351749 245765 244850 794058 745476 1668757 1627596 516633 512943 758696 760023 955424 940227 1004006 1004572 1050791 1069870 1037378 1147391 2400296 2524868 1441435 1246365 829351 814379 1003338 996676 1042289 1057801 1091467 1110057 1230513 1227367 5427286 5580731 39.85 70.9 1
15:47:25 2024-01-23 743223 731828 234596 232249 374953 383036 396862 391497 250892 249928 304667 312157 347960 349200 4537644 4812335 7003807 6846835 1287513 1311551 341686 303776 318696 318949 360726 350693 349009 350827 246460 244986 786968 748683 1695168 1627543 519299 513721 756545 764435 956624 932248 998147 1011087 1057751 1069949 1028230 1144650 2388548 2509977 1457298 1251786 833994 812833 992639 991763 1054212 1063869 1088289 1100731 1225813 1232729 5408588 5580731 39.85 70.9 1
15:47:26 2024-01-23 737091 732351 234989 232082 375480 383636 396934 390948 249778 250703 306070 312187 346913 350292 4545831 4914888 7046496 6838944 1264323 1311573 342469 302568 320161 319845 360871 347175 347053 351857 243693 245707 779347 754908 1663745 1611407 516341 515179 755783 760684 963475 935370 994564 1000943 1054684 1078327 1032235 1141410 2383198 2528299 1440936 1236186 830435 816184 996199 986882 1038968 1063601 1096219 1107102 1217463 1221835 5333966 5557781 39.85 70.9 1
15:47:27 2024-01-23 731677 730620 234919 232245 375780 382769 395674 393329 249778 249964 307788 310723 345871 348673 4542590 4920755 7097587 6838907 1250772 1309658 342397 302039 319366 320709 358486 348678 348626 351857 245072 244728 794610 743348 1675351 1622997 516818 515032 758696 760136 956587 937397 1002575 1003588 1048219 1063815 1036752 1145646 2398590 2513539 1441435 1245479 828167 813803 1001912 996102 1042289 1057801 1091467 1110057 1228767 1227975 5372289 5571352 39.85 70.9 1
15:47:28 2024-01-23 752911 729847 234195 232898 372631 383347 395082 393918 250892 249156 304667 311312 346878 350652 4550716 4860285 7044533 6835365 1271582 1309621 341865 302498 320307 318808 358557 350014 349152 350477 245072 245196 792399 742287 1689984 1629571 517919 512268 760893 764435 952861 930920 1003143 1009651 1053864 1066005 1029692 1152345 2397840 2499000 1453460 1249919 829944 811431 996199 998934 1050763 1057801 1088405 1106825 1235026 1230914 5391477 5571352 39.85 70.9 1
15:47:29 2024-01-23 738257 731814 234919 232249 372118 382805 397007 394718 250650 251960 306279 310445 347294 351316 4557046 4867994 6987080 6832580 1275600 1309658 342938 301051 320988 318832 358378 348714 350490 351821 243693 245953 784934 750607 1661209 1622972 519763 514814 755472 765594 962107 931581 995346 1005359 1060756 1074253 1026733 1140538 2392730 2517182 1504353 1240594 835184 817995 991229 989688 1046776 1066917 1094657 1099836 1218735 1227105 5336893 5572498 39.85 70.9 1
15:47:30 2024-01-23 732559 733011 235480 232210 377211 382660 396862 394401 249640 250488 306468 311826 347258 351316 4537526 4915815 7065361 6801408 1252074 1309386 342938 303045 318958 319539 358125 349240 347612 350759 243693 246333 786427 745476 1684597 1622725 516781 515179 758158 761045 958662 935370 999720 998971 1048584 1072968 1033041 1145646 2396951 2517440 1443318 1238828 826985 818575 999068 993083 1039336 1057801 1096219 1106752 1226683 1227105 5341316 5595273 39.85 70.9 1
15:47:31 2024-01-23 744040 729578 235585 232138 374519 384396 396718 395234 249674 249928 305562 310587 346350 351686 4537337 4877666 7072672 6840338 1262517 1307764 341901 302746 318878 319799 358701 348188 345974 351555 245591 244819 786702 745476 1656370 1622997 514870 512268 756545 759604 953843 934230 1002575 1005359 1048558 1063779 1033004 1147354 2390024 2499000 1465867 1248140 825806 811680 1000489 996102 1046376 1054070 1089876 1108403 1237187 1229456 5439610 5584412 39.85 70.9 1
15:47:33 2024-01-23 744665 732750 234557 232077 373790 384978 396898 393566 249743 249892 306579 311968 347995 352200 4536459 4806671 7003807 6851324 1279235 1309658 341421 303655 318131 319539 360327 347175 347577 350513 246460 244784 783760 751679 1705973 1622997 516818 510821 753830 762197 957303 928247 997549 1010369 1057751 1063815 1028230 1142980 2376332 2506441 1437668 1246365 833717 811680 992639 991763 1052413 1065848 1088255 1103224 1224400 1232333 5411232 5562203 39.85 70.9 1
15:47:34 2024-01-23 734820 731609 236202 232082 375180 383347 396898 392308 250753 250526 303740 312407 346391 350010 4542590 4878869 7031783 6830435 1259296 1309658 342938 302003 319402 319056 360871 347175 346495 351821 243693 245196 779347 752754 1684065 1609120 514878 513721 753678 760144 963475 935333 992408 1000943 1053155 1072793 1033004 1143796 2393764 2513871 1433540 1232446 829351 820965 999729 989540 1043399 1060688 1100813 1106914 1224400 1219677 5352863 5579310 39.85 70.9 1
15:47:35 2024-01-23 738101 732028 234784 231919 375480 384433 395638 392083 250474 250455 303668 312407 347644 350799 4539697 4900939 7103091 6833316 1258486 1307690 342938 302463 318319 320248 359447 348714 346495 351821 245418 244408 782618 744528 1670805 1622972 515207 513721 758696 760023 954894 936889 1002575 1004572 1046582 1069949 1035979 1148990 2401399 2523989 1441435 1247689 827576 815146 1003978 998171 1047159 1057801 1089839 1109945 1234024 1228845 5423374 5580731 39.85 70.9 1
15:47:36 2024-01-23 745528 732346 234884 232240 373754 384978 396196 390877 250857 249857 304631 311968 347365 350265 4536459 4826548 7024455 6846835 1278858 1309658 342938 302003 318319 320733 359423 350012 349644 351254 245072 244784 780818 745476 1684407 1635807 519024 513721 759188 765521 954381 930186 1004006 1009651 1055915 1066798 1032114 1150348 2397063 2511100 1438108 1259762 832212 813988 994759 998133 1049348 1062301 1086079 1103873 1227814 1235834 5388064 5553706 39.85 70.9 1
15:47:37 2024-01-23 737265 731824 234721 232898 375236 382192 396934 392118 249743 249506 305490 311277 346320 351352 4537262 4873043 6975830 6800823 1270430 1309658 342938 302862 320988 320131 359712 348152 349679 351785 243693 245504 780455 749607 1679245 1621819 519393 515179 754761 764989 963047 934191 997359 1006100 1060508 1075136 1030643 1140923 2399546 2526610 1500539 1243627 836504 818538 992639 989688 1047215 1066807 1094657 1100657 1217463 1226073 5325732 5561673 39.85 70.9 1
15:47:38 2024-01-23 732811 731315 234963 232245 374319 382192 396898 394508 249743 249928 306538 311531 346356 351352 4537300 4924107 7059759 6818699 1245962 1309621 342938 302433 320761 319020 357550 349204 347577 351857 243693 245161 780818 743348 1684717 1626384 517817 516643 759655 762851 958295 938890 1000996 1001029 1051426 1069797 1033064 1144934 2403905 2517440 1439551 1240594 828167 816148 998322 993133 1038992 1057801 1093590 1109475 1226683 1225333 5349423 5571352 39.85 70.9 1
15:47:39 2024-01-23 741566 729719 234959 232245 374285 384433 396862 394195 249293 249892 306468 310046 347400 349200 4548799 4867078 7062733 6835578 1266385 1309584 340833 302463 319446 319020 359170 349240 348310 349415 245446 244916 780818 744411 1674470 1629914 516341 512122 759738 763287 955573 931581 1003856 1007496 1054412 1066926 1029692 1153168 2393317 2497228 1441435 1249919 828167 813716 996199 996102 1044994 1056270 1088405 1105486 1234989 1228845 5425740 5594335 39.85 70.9 1
15:47:40 2024-01-23 742353 732604 234204 232245 372636 384978 399216 390912 250986 249892 304595 310081 347960 350786 4533224 4827987 7009447 6840533 1283188 1309658 340558 303597 319074 318772 360582 350693 348203 351110 246460 245091 780818 751627 1683779 1627596 517919 512268 754365 763007 959623 928868 998259 1011087 1060541 1069833 1026733 1142980 2383457 2508220 1437668 1248140 833399 811680 992366 990285 1051509 1060796 1088405 1102263 1223134 1230008 5402504 5571352 39.85 70.9 1
15:47:41 2024-01-23 735094 731920 236955 231558 375480 383347 396898 392490 249778 250703 306913 312407 346878 350256 4535004 4902011 7022159 6821251 1266127 1314377 342866 304263 320161 319845 360690 351168 347434 351677 245072 245711 779347 752987 1713424 1620501 519024 513702 753151 761045 963047 935558 994627 1002400 1057751 1075955 1032626 1136297 2392730 2532994 1433901 1239710 832805 817378 996199 991095 1045253 1065410 1097784 1107064 1217463 1225370 5323938 5579310 39.85 70.9 1
15:47:42 2024-01-23 733080 731828 234928 232249 374057 382192 396898 394508 249743 249928 306542 312144 346599 350256 4549075 4926656 7074794 6835441 1249523 1314377 342758 304847 321216 318985 358089 349240 348719 351496 244963 246470 777047 750072 1665399 1617038 515972 513721 756008 760684 959342 938062 998297 1001815 1054240 1076042 1034684 1146285 2397840 2508162 1452734 1234507 826985 819736 1000489 991800 1044511 1060048 1097550 1106752 1226683 1221835 5350388 5571352 39.85 70.9 1
15:47:43 2024-01-23 741869 731310 234954 232231 372118 384707 396862 394508 249674 249964 305562 310081 346558 349200 4536459 4867592 7042164 6850071 1266423 1307690 340510 302461 319074 318985 358629 349204 347541 349666 245656 245021 780818 744411 1670707 1629926 516341 512268 758696 761045 955573 931581 1006076 1008217 1049673 1066926 1029692 1150982 2392730 2489780 1443318 1249029 827576 811680 996199 996102 1047520 1057532 1087629 1105486 1235903 1227367 5404450 5561786 39.85 70.9 1
15:47:44 2024-01-23 739720 731842 234557 232249 372038 383347 398926 392083 250857 249928 305598 311367 347675 353766 4546845 4810997 7014169 6849711 1286864 1309658 340593 302959 319038 318879 360835 347872 347577 349666 245765 245659 789413 752754 1673114 1622972 516818 511404 754335 762814 958662 927516 997511 1010813 1057751 1069870 1023748 1143796 2386849 2504664 1437668 1244556 832805 811680 992639 992505 1051509 1063832 1089839 1099090 1222267 1228845 5397483 5574009 39.85 70.9 1
15:47:45 2024-01-23 733375 731828 234721 231919 374386 382784 396574 392344 250824 250417 304024 312300 347258 352297 4524161 4875400 7033149 6821251 1262890 1309621 342938 303050 320307 319479 360255 349452 347577 351821 243693 245196 789413 751908 1689107 1618366 519024 513340 751546 761045 959342 933567 993918 1003859 1059253 1075282 1029894 1137705 2392730 2529985 1453460 1238828 832805 816184 995492 989688 1045253 1065410 1096219 1105210 1213940 1226073 5314533 5571352 39.85 70.8 1
15:47:46 2024-01-23 734159 732997 237180 232035 374212 381740 396754 394365 249640 250026 305382 311317 345693 350786 4541237 4922853 7082930 6801101 1249970 1309621 342660 301791 319181 318573 358665 349240 347612 351254 243693 246713 776404 748469 1669129 1620667 515975 513721 756545 761765 959070 936223 1000433 1000392 1052739 1076042 1032968 1147923 2400481 2502763 1445201 1237066 828167 818575 1000489 991726 1040811 1060637 1097784 1106752 1226411 1225370 5353130 5593844 39.85 70.9 1
15:47:47 2024-01-23 744216 729678 236235 232138 375878 385523 396646 393811 249674 250703 305096 309329 347675 349938 4539697 4884686 7055929 6837456 1270120 1313109 341901 302498 319006 319056 358089 349240 349644 350723 245072 245196 780818 743348 1670474 1636858 518287 512631 759775 764978 952824 931581 1003143 1009651 1054352 1065419 1029419 1149809 2391726 2499000 1445064 1253487 830538 813410 995492 998934 1048079 1057801 1088405 1107139 1233561 1233603 5405205 5574980 39.85 70.9 1
15:47:49 2024-01-23 740172 732930 234557 232240 372047 383092 398962 392047 249778 249928 305598 309577 347151 351388 4530318 4837380 6980183 6828078 1274238 1313382 342419 301544 321216 318538 359712 348678 349679 349702 243693 245953 778962 751679 1670805 1621846 518287 512994 756321 765594 959342 927468 993857 1005359 1060756 1072146 1023785 1139651 2383161 2508220 1441435 1244135 833994 814956 989822 991668 1051243 1066789 1094642 1100825 1222327 1226871 5372098 5571352 39.85 70.9 1
15:47:50 2024-01-23 736298 731805 234924 231518 374355 383347 396646 393602 249743 250703 306913 311531 346878 350027 4539697 4905025 7032470 6809320 1262517 1309621 342938 301951 319366 318797 359459 349204 347541 351821 243693 245196 777875 751369 1718564 1618366 519024 513544 753687 761081 959342 934230 993209 1002400 1057751 1075282 1029692 1135271 2392061 2528696 1433901 1241851 836560 819797 995467 991058 1046850 1065228 1096889 1106385 1213940 1227105 5318834 5571352 39.85 70.9 1
15:47:51 2024-01-23 730741 729615 234725 232086 373199 381078 396898 393882 249743 249964 304381 310268 345871 351105 4534170 4905302 7060486 6801026 1249970 1309621 342938 301086 318511 318759 358089 349204 347541 350759 243693 246333 779895 748469 1687994 1619516 515609 513721 755874 760684 959342 935558 998259 998971 1052465 1075282 1032968 1147471 2400561 2515426 1445201 1236545 828167 818354 1000452 992468 1040774 1059133 1097784 1110352 1226683 1222272 5337487 5577991 39.85 70.9 1
15:47:52 2024-01-23 740225 731297 234963 231203 373759 384433 396547 392118 249743 251409 306033 310587 347960 349200 4539697 4875400 7072710 6837456 1269213 1309658 341385 302498 319402 319056 359195 349276 347577 349702 245072 244955 777875 742394 1685782 1631085 515243 512268 759235 762740 954215 931581 1003894 1010409 1052479 1069866 1031854 1152233 2395171 2500022 1435785 1249919 828167 811680 996848 1001020 1048265 1057801 1088405 1105486 1235792 1227367 5393165 5571075 39.85 70.9 1
15:47:53 2024-01-23 738147 732859 234721 232240 372007 383347 396970 392118 249778 249928 306266 309612 347436 351388 4542590 4845778 6985156 6837456 1277946 1313382 342419 301791 321216 318797 359748 350619 347612 349666 243693 245953 790686 752754 1655253 1621819 516818 512268 754798 767757 961904 930222 999612 1011087 1059142 1072983 1026245 1142830 2386849 2504664 1437668 1246365 832805 811680 992639 993083 1050991 1063869 1089839 1099090 1222064 1228845 5399182 5577991 39.85 70.9 1
15:47:54 2024-01-23 733894 731833 234561 232086 377474 383347 396898 390364 250508 250667 304131 312407 346356 349763 4539697 4867301 7032470 6827801 1262853 1309621 342938 302003 320081 318255 360907 347872 346531 351254 245072 245161 779347 753291 1675726 1613586 515972 515179 753799 760023 964123 938247 996048 1001815 1053082 1079091 1029931 1141625 2393652 2519465 1446482 1235504 829351 814956 996199 986882 1043399 1054792 1097550 1107102 1217463 1222591 5342749 5577991 39.85 70.9 1
15:47:55 2024-01-23 737925 730793 234764 232082 375516 384433 395638 392118 249743 249928 303668 312407 347436 350550 4524312 4887017 7087735 6832580 1264285 1305837 342419 302746 318355 320023 358629 348152 348472 351569 246192 244539 795529 744943 1669533 1625282 517078 515910 759655 760144 953843 935370 1003193 1006062 1048181 1063815 1036099 1147316 2396135 2510051 1439551 1245479 827299 813988 1001200 994616 1042289 1057801 1089839 1108365 1226683 1227975 5408588 5570031 39.85 70.9 1
15:47:56 2024-01-23 744295 731306 233835 232245 373759 384433 395638 390329 250857 249506 304595 311531 346949 349769 4523996 4812837 7004454 6840457 1274058 1308692 342650 303648 318325 320745 358234 349700 348483 350580 245072 245056 779347 744528 1681540 1632217 519024 512994 757755 766664 952824 928905 1001146 1007533 1056026 1064666 1028230 1144831 2396135 2508220 1462276 1257452 832805 811408 992639 994616 1051509 1060796 1086854 1100694 1224944 1233602 5399182 5570031 39.85 70.9 1
15:47:57 2024-01-23 732559 732599 233835 232245 375475 383076 396898 389746 251055 249892 303704 310723 345871 349236 4529993 4868287 7013132 6823266 1264323 1310641 342938 302825 320161 318879 358486 349378 349500 351821 243693 245196 786427 750330 1663347 1622972 519763 512979 755472 766327 959342 931581 995346 1003148 1057701 1075282 1029692 1136334 2392730 2532285 1462032 1240594 833994 817958 992366 989688 1046033 1065410 1094657 1103911 1216599 1225370 5324345 5571352 39.85 70.9 1
15:47:58 2024-01-23 732411 731824 237178 231919 374319 383347 397007 393882 249709 249964 304381 311531 347680 351424 4537413 4915815 7074794 6791198 1257480 1311573 342758 302003 320761 319995 360291 352167 348719 351857 245072 245161 779347 754988 1668459 1612437 515280 512943 751546 760684 963771 935333 992445 1001690 1054721 1079091 1030041 1138028 2391030 2517256 1427994 1237066 830435 816184 996235 985996 1042289 1063905 1096219 1107102 1216745 1225370 5331550 5571352 39.85 70.9 1
15:47:59 2024-01-23 733149 729760 234919 232245 376944 381922 395638 394195 249778 249964 306542 312407 345871 348954 4537986 4924267 7083057 6830269 1245962 1307727 344697 300873 320307 318772 357299 348188 347541 351569 243621 244990 772468 743348 1657890 1623218 516781 513774 758696 759968 956624 936778 999720 1001103 1050046 1069906 1035979 1143980 2396914 2517440 1441435 1243248 827576 816184 999068 993206 1041521 1057801 1093877 1108796 1226683 1223460 5342749 5571352 39.85 70.9 1
15:48:00 2024-01-23 741025 729719 234919 232562 372083 383347 396862 394195 249743 249506 305776 310268 346629 352223 4540350 4866567 7059759 6840263 1264323 1308655 340869 302447 318696 319539 358629 348152 345454 349702 245418 244784 785231 745476 1688341 1623084 513748 511998 755874 759604 954215 934230 1002575 1005359 1048181 1063779 1033074 1147316 2392730 2499000 1466819 1246365 826985 811680 1000489 996102 1046776 1054528 1088326 1106752 1235903 1227975 5411623 5577991 39.85 70.8 1
15:48:01 2024-01-23 740216 732089 234721 232245 376144 385450 396646 393529 251034 249785 304524 311389 347817 351760 4530667 4807950 7014445 6852871 1273755 1309658 342419 302959 317579 319056 359784 347104 347612 350759 245765 244408 785231 749756 1689259 1623084 518287 512268 755061 763315 956624 930920 998297 1011851 1057751 1069192 1026770 1142980 2376600 2508220 1435785 1249919 832805 811408 991934 991726 1051509 1060796 1087629 1100657 1223171 1230951 5393628 5561070 39.85 70.9 1
15:48:02 2024-01-23 735131 732380 236685 231452 375368 382930 396718 393324 250882 250524 304238 312407 345835 349236 4537986 4867301 7022457 6811765 1262890 1309621 342938 303045 319402 319056 358629 349204 347577 351857 243693 245196 789413 750551 1704539 1618366 518656 512979 754365 761926 959342 934230 992408 1002437 1060004 1074522 1029692 1135271 2388548 2528696 1433901 1240594 833399 817378 993778 989688 1045253 1065410 1096219 1105486 1212739 1225370 5312876 5574980 39.85 70.9 1
15:48:03 2024-01-23 731581 729537 237178 231939 376144 380896 396862 394195 249709 249928 304380 311282 345871 351388 4537413 4919351 7062733 6796204 1250340 1309621 342455 301157 320761 319227 358125 351418 346531 351290 243693 245918 779347 750072 1658462 1611407 514841 513721 754365 759481 960990 935558 995384 999526 1057735 1076042 1032968 1144650 2391030 2502836 1427994 1231893 825806 818575 999068 990961 1042289 1054792 1099202 1110352 1226664 1222272 5358042 5584412 39.85 70.9 1
15:48:04 2024-01-23 742464 729760 235481 231234 376140 385413 396475 392118 249743 251232 304381 310126 347853 348919 4537526 4877744 7059759 6837180 1266460 1305988 340869 301719 319366 319091 358665 349240 347612 349420 245072 245161 780818 741228 1691245 1629866 515243 511906 758696 763400 953843 932912 1003180 1008217 1050457 1066926 1029692 1152345 2392730 2491921 1463056 1249644 827576 811680 997558 998171 1051214 1056161 1088368 1103761 1236307 1231423 5419766 5570543 39.85 70.9 1
15:48:06 2024-01-23 743245 731915 234592 232245 372118 384847 396790 390948 250508 249964 304631 309647 347960 350822 4527087 4804599 6991653 6837456 1283188 1308692 340354 302675 319366 318315 360581 347140 347577 349420 245072 245196 777875 753830 1658364 1622997 517078 510821 752230 763278 957982 926202 998297 1009651 1057454 1071417 1023785 1141701 2376434 2501801 1439551 1245406 834111 813988 994052 992505 1054249 1065228 1089741 1100694 1222267 1228845 5397483 5559554 39.85 70.9 1
15:48:07 2024-01-23 734646 731833 234561 231594 374386 382805 396547 389782 249778 249964 303740 311968 346391 349236 4537526 4866114 7012857 6813836 1259221 1305874 342697 301122 319366 317132 360327 348152 346252 350194 243693 245161 779347 750607 1674866 1609120 515243 513137 753151 760136 962107 935370 994601 1001419 1053489 1076042 1035496 1145829 2397063 2515426 1439087 1230687 828167 818631 998306 986882 1036028 1057801 1099202 1106275 1219636 1218813 5345339 5567378 39.85 70.9 1
15:48:08 2024-01-23 737190 729756 234557 231919 375216 383347 395046 392154 249709 249928 302745 311648 346634 349805 4524312 4892810 7087735 6832580 1262517 1305837 341661 302570 317906 319091 358125 347104 345454 349738 245418 244408 790564 745476 1666121 1622997 513748 512268 758031 758940 952861 934230 1002387 1007533 1048256 1069949 1035570 1149564 2396290 2507679 1439551 1242787 824628 811680 1002584 996065 1045290 1054070 1089878 1110230 1227028 1228845 5406902 5563409 39.85 70.9 1
15:48:09 2024-01-23 740565 731315 234230 232245 373794 383347 394490 390674 250892 249717 304667 311531 346913 349521 4524312 4815260 7003807 6846835 1273755 1309621 342938 302498 317421 319799 360569 347104 347612 350759 245765 243691 785518 748819 1687514 1627612 518287 513611 757491 766568 957614 930773 998110 1012526 1057528 1066817 1026585 1144612 2383457 2518607 1455379 1251701 833994 811680 993743 993206 1056200 1060832 1085305 1100827 1224075 1230987 5383787 5563409 39.75 70.9 1
15:48:10 2024-01-23 732714 731402 234204 231919 374409 383347 396898 389782 250543 249964 303704 312407 346634 350292 4533224 4865013 7013792 6809320 1259814 1306763 342938 303905 319818 319020 358629 348380 348871 351821 243693 245161 786427 751369 1711168 1625282 519725 516643 755836 764633 962630 932912 995272 1005322 1060756 1072968 1029174 1141239 2395469 2518261 1453460 1241949 834589 816148 991229 988845 1047594 1066917 1091467 1097453 1217463 1225333 5338935 5553856 39.85 70.9 1
15:48:11 2024-01-23 732559 729729 235455 232082 376066 382769 396970 394159 249640 249892 306033 311495 346842 351352 4530318 4919649 7061205 6801012 1254597 1305800 342383 301086 320307 318021 359460 351653 348719 351050 243657 245571 779347 754069 1660449 1612437 516341 515179 753263 760023 963475 935558 995870 1001815 1053901 1077565 1032114 1141001 2390247 2523078 1435389 1237066 829944 815533 996199 986845 1042289 1060760 1096219 1106275 1216200 1221798 5318330 5550068 39.85 70.9 1
15:48:12 2024-01-23 733672 729729 234204 231919 374355 381042 395373 393329 249709 249928 306329 312407 345280 350541 4536459 4914834 7061205 6791273 1246614 1310492 342131 302862 321142 318396 357946 350693 346353 350544 245035 245778 782764 750072 1671632 1613699 514805 515794 755874 761765 959342 936889 998823 999256 1052739 1076042 1032968 1144612 2392456 2502763 1431691 1231268 827004 818538 999031 989688 1038968 1060048 1096733 1107102 1223134 1219677 5345344 5571352 39.85 70.9 1
15:48:13 2024-01-23 740387 729729 234729 231360 374355 384433 395602 392083 249709 250455 303419 310202 347400 350550 4524274 4884686 7084210 6831407 1251712 1307810 342902 302963 318174 320553 357121 348081 346982 351857 245072 244373 797368 743460 1676098 1623213 516781 512979 759113 759604 955196 935333 1001146 1001815 1051265 1069949 1035979 1147103 2397208 2519465 1437668 1244135 828167 813988 1001200 993133 1042404 1057053 1089839 1109155 1229298 1227975 5363639 5545754 39.85 70.9 1
15:48:14 2024-01-23 739365 729729 233835 232245 372902 383347 395010 390948 251032 249085 304595 311023 345871 349236 4530318 4825402 7035141 6800950 1266722 1308618 340833 301756 319366 318797 359325 351690 347470 349067 245072 245161 780818 744943 1674403 1632217 516781 512268 759775 762665 952824 930920 1001680 1008217 1051205 1066172 1029692 1149809 2392730 2499000 1432018 1249919 829351 813410 994637 998934 1048117 1057801 1087629 1103911 1232365 1229102 5385929 5545591 39.85 70.9 1
15:48:15 2024-01-23 738147 731526 234557 232245 371778 382192 396898 392083 249743 249892 306266 310046 346878 351352 4537986 4839294 6983773 6801177 1277909 1314315 341313 301509 320761 318057 359712 350693 348590 349139 245072 245539 787920 752754 1655735 1621819 516818 510821 753799 764978 958258 926202 995309 1009651 1057751 1072174 1023711 1142980 2383457 2506441 1437668 1244135 832212 813988 992639 993083 1051509 1063081 1090652 1101013 1219836 1227975 5380371 5552609 39.75 70.9 1
15:48:16 2024-01-23 733922 731828 234729 231563 376369 383347 396862 392490 250615 250769 304344 312157 346457 351760 4518548 4867994 7023797 6818422 1261615 1311573 342938 301756 319366 320131 360291 349452 347018 351821 243693 244955 777875 752987 1675492 1613777 518287 513340 752230 762309 960705 932912 993209 1001653 1057751 1074433 1031158 1137705 2392730 2526660 1445201 1238828 832212 816148 995492 986882 1044886 1063869 1096219 1105486 1212739 1224330 5291826 5552594 39.85 70.9 1
15:48:17 2024-01-23 731059 729760 236847 231986 376144 381595 396088 394365 249640 249714 304524 311317 345658 352274 4536459 4905632 7046828 6821155 1254890 1309621 342383 301754 319293 319001 360291 348152 346495 350194 245072 245161 777875 750677 1665133 1609120 513712 514543 752616 759604 962107 936223 995272 1001815 1051555 1076042 1032290 1143796 2388548 2513871 1448968 1229516 828190 818538 998359 988986 1042289 1059298 1096770 1105486 1219599 1219677 5350388 5578527 39.85 70.9 1
15:48:18 2024-01-23 742651 729574 234780 231021 374212 384323 395458 394718 250335 251055 303633 311531 346913 350550 4524274 4875400 7069084 6835441 1253994 1305800 342938 302003 318319 319761 357550 348152 347018 351857 245072 244408 792035 744411 1676477 1622997 516781 513340 759113 759604 955910 935370 1001860 1002363 1051265 1063815 1037489 1147279 2397143 2517440 1441435 1244135 828167 813988 1001912 993170 1038196 1056656 1088289 1109982 1226954 1230102 5375466 5556115 39.85 70.9 1
15:48:19 2024-01-23 741196 729505 234855 232240 372605 383347 393793 390638 250964 249396 306250 311495 345835 348779 4530318 4809417 6996560 6818699 1269213 1309621 341901 301122 318131 320023 357503 348710 348626 350194 243693 244408 786427 742287 1666933 1632217 519024 512994 758696 762665 950122 928905 1001146 1008217 1054240 1063878 1026733 1143980 2392730 2508312 1438108 1255664 832805 811105 991803 993206 1047298 1062906 1085210 1103862 1224400 1234957 5382853 5552594 39.85 70.9 1
15:48:20 2024-01-23 732039 729738 234851 232751 373727 381005 396826 392083 251067 248210 308092 312407 345800 350010 4530318 4858962 6952172 6801177 1266741 1309621 342938 300840 320307 318573 358629 347104 349434 351785 243693 245196 786427 749756 1679103 1620667 519763 512979 754365 764435 960990 931581 994564 1005322 1060756 1074522 1028230 1138028 2392730 2528003 1550725 1240594 835306 819797 993927 990767 1046739 1066807 1094642 1103187 1219675 1226614 5314780 5564535 39.85 70.9 1
15:48:22 2024-01-23 732869 731828 234993 231955 376296 383347 396970 393329 249674 250703 304631 311531 346878 351424 4530318 4914834 7041108 6790286 1258915 1309621 342938 302039 320081 319453 360291 348152 346531 351006 245072 245746 779347 751754 1658946 1611407 514841 513721 753687 760144 962107 936910 995309 1002400 1051629 1078327 1033046 1143796 2392015 2518261 1437238 1233903 829944 818631 998306 988845 1044462 1060761 1097550 1106275 1219599 1221920 5345587 5561973 39.85 70.9 1
15:48:23 2024-01-23 737116 729724 234195 231923 375480 383347 395602 392118 249778 249928 304658 311191 346878 350302 4524692 4897265 7093058 6801101 1249523 1305800 342122 301492 318392 319539 357264 348152 347541 351857 245388 244408 781168 743348 1691732 1622997 516818 512979 758031 759604 955910 935370 1000327 1002400 1051354 1071318 1040008 1149376 2391614 2520724 1439551 1245910 830259 814919 1001912 993170 1037423 1060383 1091429 1109982 1226683 1226540 5369226 5552594 39.85 70.9 1
15:48:24 2024-01-23 740951 729765 233509 232245 373199 382805 394454 391820 250474 248946 306033 310587 346356 348742 4527087 4822109 7003807 6830435 1266498 1309621 342419 301122 318776 319988 356476 348710 349152 349666 243693 244784 790906 742817 1676041 1632217 519024 512994 758902 764978 953701 932912 1003856 1010332 1053778 1066817 1029618 1151209 2397063 2497228 1426368 1249029 829379 814379 995467 998225 1053196 1057655 1085210 1103873 1232328 1228234 5380371 5541915 39.85 70.9 1
15:48:25 2024-01-23 737100 733738 234195 232082 371817 382192 396934 390948 250615 249542 304309 309612 346356 350822 4527087 4840311 6962720 6801177 1272242 1309658 342660 301086 320307 318057 358629 347140 349152 350194 243693 245711 783441 751679 1670049 1621756 519299 514339 755336 766934 962070 931584 996048 1006816 1062542 1072932 1023748 1138028 2392015 2513194 1457298 1240594 834589 818048 991229 988986 1046776 1065410 1091504 1100657 1217463 1225333 5336893 5558006 39.85 70.9 1
15:48:26 2024-01-23 744708 729829 234884 231915 373194 383347 396970 392190 249674 249964 304167 311059 346356 351388 4523859 4905562 7022196 6790563 1256204 1305837 342419 301791 320307 317132 359748 350583 345489 350759 244890 244951 789413 754069 1663647 1611290 515604 513721 752504 759493 965109 936889 992408 1001815 1051315 1078898 1032931 1144650 2392730 2516096 1458384 1231893 826985 818575 999068 991095 1038269 1060048 1097588 1107102 1224679 1219677 5341506 5553744 39.85 70.9 1
15:48:27 2024-01-23 739397 731833 234756 231919 375252 384433 395638 392154 249743 249892 302816 312193 346878 350799 4534170 4877744 7084210 6815898 1251309 1305913 341848 300838 318064 320259 357803 350619 347434 351713 245072 244850 783760 742394 1660464 1625133 516707 513738 758696 759604 958258 938172 1001860 999490 1051537 1072983 1038226 1145646 2393503 2523078 1441435 1242787 828167 813767 1000489 993170 1041521 1057801 1091504 1110019 1226683 1226503 5342749 5558006 39.85 70.9 1
15:48:28 2024-01-23 738382 729760 233509 232245 372640 382769 394141 392118 250857 249121 306287 311277 346878 349805 4520939 4826916 7013132 6830842 1270633 1309597 341481 301896 319220 318914 356369 350693 347434 349487 245242 245161 779347 742287 1681998 1632237 516818 512268 758047 761081 953807 931470 1004630 1008217 1050791 1066926 1031158 1153168 2388325 2495457 1443318 1248140 827890 811680 996199 996102 1048265 1056809 1087629 1105486 1235903 1228845 5402643 5552594 39.85 70.9 1
15:48:29 2024-01-23 740220 733123 234204 232082 372676 384433 396898 390603 249778 249717 304595 310081 346949 349974 4507804 4792965 6989902 6843445 1273755 1310641 342239 302320 316950 319020 359170 349204 347577 350230 245692 243691 791317 745476 1681231 1631059 519299 513721 756273 764978 952861 930260 998297 1007496 1054684 1066926 1026770 1144650 2388287 2506589 1455379 1255664 832805 811408 991934 992466 1051509 1054829 1087629 1099873 1223134 1230951 5380371 5543216 39.85 70.9 1
15:48:30 2024-01-23 732714 731563 233843 231923 374386 382805 396268 392490 250637 249892 305677 312407 345835 349200 4504829 4853160 6982193 6793703 1264692 1309621 342938 300875 320051 317809 358341 348710 349152 350759 243693 245056 784934 750330 1654509 1618366 519763 514814 753830 765286 959342 931581 994601 1003859 1060541 1072968 1026696 1141314 2392730 2516910 1544364 1240594 833994 817378 992366 989688 1045253 1066163 1091504 1100657 1217463 1225370 5330030 5552594 39.85 70.9 1
15:48:31 2024-01-23 735566 729760 234919 231585 373194 382805 396970 392118 249709 250491 303704 311531 346350 353766 4524848 4874172 7018792 6802278 1262890 1309584 342938 301086 319329 318655 360581 350049 346495 351573 243693 244819 777875 753830 1659800 1611407 516818 512979 752230 761045 960990 934230 993918 1000943 1056216 1074522 1031158 1134681 2381430 2528696 1445201 1237066 831619 816184 996199 988808 1041255 1063905 1096219 1105486 1212739 1221835 5293874 5552594 39.85 70.9 1
15:48:32 2024-01-23 730741 729811 234721 231919 376144 381078 395980 396120 250266 249607 304524 311389 345416 352297 4527980 4905562 7083311 6781346 1252607 1308692 341901 303008 320988 319237 358629 348678 347053 350477 243693 245953 785841 748539 1699273 1613777 515243 513721 755874 760684 959342 935574 998259 1000392 1052977 1076042 1033051 1144650 2397840 2502873 1443318 1235307 825806 818575 999068 991095 1041174 1057801 1097784 1107102 1224944 1219952 5323938 5561973 39.85 70.9 1
15:48:33 2024-01-23 743071 732490 236847 231081 376410 385523 396088 394439 249640 251301 305450 310410 346700 350799 4520939 4877137 7062358 6809320 1251309 1305837 341371 302732 317870 319056 357586 347175 345454 351290 245656 244408 792587 743348 1700950 1622997 515280 512221 758696 759594 953807 935370 1002575 1003859 1048181 1063815 1036187 1147354 2392730 2508162 1439551 1245479 828167 813191 1001912 996102 1042289 1057632 1089876 1109192 1230171 1227975 5376249 5557597 39.85 70.9 1
15:48:34 2024-01-23 741045 729710 234855 232169 375346 383201 394311 391820 250474 249121 304631 310623 346107 349411 4521345 4815260 6994481 6828078 1272845 1307727 341937 301122 317131 319799 358629 348710 348626 349702 243693 244784 790906 744411 1677434 1629571 519024 512994 758424 763893 952861 928831 1001146 1007533 1054684 1065419 1026004 1143980 2392730 2508220 1441946 1255664 832805 811408 991229 993170 1051509 1054792 1086854 1102558 1224326 1235760 5382853 5546682 39.85 70.9 1
15:48:35 2024-01-23 733080 733210 233474 232245 374351 382192 396574 392118 251478 248352 304417 312187 345315 351760 4524575 4854445 6947854 6771899 1264939 1309658 342938 302543 320081 318092 358629 348710 348662 350477 243693 245196 783441 750682 1660346 1618366 519024 513721 753687 765322 959342 931581 993857 1004609 1060541 1072968 1023785 1138028 2389331 2524596 1540124 1240594 833994 816221 992639 990255 1047869 1068340 1092948 1103224 1217389 1226614 5329745 5548634 39.85 70.9 1
15:48:36 2024-01-23 734554 732485 234924 231563 373190 383076 399252 394439 249327 249964 305598 311059 345871 351069 4517412 4896289 7032470 6781878 1256204 1308692 342697 301157 319366 317132 360291 350619 345454 350723 243693 244819 777875 752754 1695079 1607977 514477 513721 752230 760144 963047 934635 992445 1001103 1052739 1077565 1029201 1137991 2383457 2506385 1442784 1232446 830538 816268 996885 988645 1041952 1060761 1097709 1105336 1217611 1218313 5318650 5562086 39.85 70.9 1
15:48:37 2024-01-23 734460 730647 234557 232249 377479 382228 394490 392118 249743 249717 303704 309860 345871 349521 4511335 4892810 7079909 6791071 1245962 1305837 342938 300875 320081 320467 356476 347140 347018 351573 243693 245196 782289 743348 1671682 1620917 516781 513774 758158 761767 956624 936740 999720 1000392 1050676 1069906 1035244 1144650 2401394 2523989 1439551 1244135 828167 818048 1000442 995333 1041521 1057801 1091541 1106752 1226609 1229754 5330068 5561973 39.85 70.9 1
15:48:39 2024-01-23 741640 729756 234592 232245 372083 383889 396268 394508 249743 249331 305347 310334 346913 349236 4523859 4853160 7037595 6801139 1266460 1309621 340905 302039 319366 319056 358125 349276 348626 349702 245150 245161 779347 741228 1686969 1632217 516781 512268 759208 762738 952861 931581 1004645 1009689 1051558 1069866 1031854 1151590 2389913 2500022 1461136 1251257 828759 811680 995492 996102 1049490 1057801 1086854 1103911 1233598 1227403 5380371 5544678 39.85 70.9 1
15:48:40 2024-01-23 737875 730016 234230 232082 371526 382228 396898 390948 249743 249928 305598 308711 346391 351352 4517438 4811572 6957180 6801101 1275877 1309658 340869 300911 320271 317132 359495 347104 348590 348613 243693 245575 775976 751679 1652919 1620696 516818 511906 752230 766568 960990 930259 994627 1007384 1060382 1072983 1025514 1141738 2379739 2504664 1437668 1243627 832212 814686 989120 989688 1046443 1060832 1093097 1095855 1217873 1225370 5370966 5541990 39.85 70.9 1
15:48:41 2024-01-23 735982 731568 234893 231396 373790 383347 396970 392118 250253 250703 303704 311312 346391 351388 4530318 4911383 7042613 6783305 1257119 1305874 342697 301157 319366 317167 359748 347663 345489 350759 243693 244443 777875 751939 1666934 1612437 516341 515179 753223 760136 962070 936889 996760 1003954 1054240 1076042 1032198 1140847 2390247 2502836 1444633 1228931 829351 816184 996199 986882 1036028 1057801 1096770 1106825 1217463 1218813 5318650 5544678 39.85 70.9 1
15:48:42 2024-01-23 734497 729756 236508 231919 375216 383076 394454 391807 249709 249506 302781 312407 345871 349805 4511335 4887017 7084210 6799942 1245797 1304912 341371 302647 318617 319799 356512 347364 349461 351569 243513 244745 780818 743348 1658380 1622972 517447 516276 759775 760684 956624 935407 998297 1001057 1054729 1069866 1035979 1144650 2397175 2518373 1439551 1240594 826985 814993 996235 994653 1040922 1056306 1091504 1108365 1226683 1225370 5333344 5544767 39.75 70.9 1
15:48:43 2024-01-23 739973 729756 234195 232236 372676 382805 393900 392190 249812 248771 304631 310623 346391 348184 4498409 4812837 6989902 6801290 1266460 1309658 341614 301790 319074 318808 356369 349700 349709 348505 245072 244303 780818 743348 1663178 1634535 516818 511544 759171 763390 952147 931309 1001717 1008217 1051537 1065419 1029692 1150703 2383198 2499000 1433901 1248140 828167 811680 994786 996102 1047061 1057801 1086854 1103911 1232328 1229812 5365029 5554043 39.85 70.8 1
15:48:44 2024-01-23 737091 731310 234239 232245 371491 382228 396934 391533 249743 249752 306064 310117 346053 350822 4514494 4825331 6957180 6821251 1280151 1309709 340725 301438 320461 316991 358522 350196 347398 348577 243693 245196 773462 752965 1673546 1622972 517817 510821 752230 764378 958662 926202 996839 1008217 1057002 1069906 1022296 1143833 2383457 2501193 1439551 1240594 830435 811431 989822 991095 1050763 1063601 1089913 1097723 1219636 1226237 5370688 5540581 39.85 70.9 1
15:48:45 2024-01-23 733862 731406 234919 231400 373785 382805 396610 389782 249709 250703 303704 311968 345871 348954 4523859 4896131 7032309 6810609 1262095 1310641 342794 302647 319329 318573 358665 348463 349709 351393 243693 245448 776404 749537 1667250 1622972 519024 512221 754365 764398 959342 931581 993857 1004572 1057417 1075282 1026733 1137991 2383124 2528758 1494434 1240594 833994 817342 991229 989688 1041994 1066917 1093564 1100619 1217463 1225296 5322512 5552594 39.85 70.9 1
15:48:46 2024-01-23 733269 731654 234928 231558 373750 382769 396934 393257 249523 249928 304131 311495 346599 351352 4522277 4905589 7045850 6793264 1257119 1307653 342131 303832 319293 317062 359748 348642 346460 350580 243693 245539 789413 751402 1656762 1611407 515207 513721 753830 759747 961387 936223 995309 1001815 1053118 1076042 1032931 1143796 2388548 2508220 1439087 1231268 827576 818538 998050 988986 1042289 1060798 1099352 1107102 1219599 1219677 5324345 5552698 39.85 70.9 1
15:48:47 2024-01-23 737116 729719 236513 232082 374355 383347 394419 390912 249674 249506 305598 312193 346593 350292 4528221 4888049 7079909 6820852 1246652 1306918 342938 302287 318842 318032 355905 350274 346460 351218 243693 245161 789413 743348 1668599 1620667 515975 513702 757491 760684 956821 935333 998259 999681 1048144 1069833 1032894 1144612 2397840 2509941 1441435 1239710 825806 815533 999068 994501 1038992 1057801 1094657 1107102 1225552 1221762 5307064 5552594 39.85 70.9 1
15:48:48 2024-01-23 742093 729715 234954 231523 374103 383942 395944 395558 251082 249821 304452 309471 346735 350725 4518548 4854445 7051853 6800710 1264323 1305990 340869 302003 317385 318761 357550 347104 344864 349139 245072 244749 782289 745476 1679478 1622997 514503 512268 756545 759604 954215 932874 1001146 1005285 1047036 1065177 1032198 1146388 2392730 2495457 1451342 1246365 825217 811680 999068 996065 1046465 1051731 1088252 1106752 1234114 1226945 5408588 5550068 39.85 70.9 1
15:48:49 2024-01-23 744690 733015 236179 232138 375878 384978 396646 392454 250335 249539 306542 311064 347365 348919 4512797 4777597 6986389 6819047 1276491 1305990 341661 302696 315527 318538 359170 348710 347541 350723 245446 243622 795667 745476 1669806 1627612 518287 512994 755436 763278 955573 930223 998222 1011087 1054352 1066926 1026696 1143796 2376286 2508225 1432018 1252593 835184 811105 991934 993170 1049571 1060637 1085305 1100657 1223134 1230951 5390894 5546682 39.75 70.9 1
15:48:50 2024-01-23 734372 731939 236215 231944 374212 382010 396196 392213 250508 249892 305344 313286 346563 349200 4504590 4839294 6952172 6790563 1264902 1309621 342938 300629 319038 318057 358341 348710 349152 349666 243693 245196 780455 749756 1668386 1620667 519393 513721 754094 764978 959342 930223 993857 1003917 1060756 1072968 1023748 1137991 2390247 2517440 1437668 1240594 833994 817921 989822 988284 1045253 1066163 1091367 1100865 1221194 1226540 5329745 5546682 39.85 70.9 2
15:48:51 2024-01-23 735945 733388 234963 231558 373759 383055 396790 391497 249467 249964 305598 310268 345729 351069 4511335 4896131 7033149 6762239 1257119 1305800 342419 301086 318842 317097 359748 347140 345454 350194 243693 244955 779347 753830 1671795 1609120 514870 513721 752230 760411 961387 935558 992445 1001815 1052739 1076042 1030698 1141276 2390359 2513599 1442784 1229516 828167 816184 998269 988845 1044142 1062301 1100923 1106989 1220814 1219567 5322322 5537400 39.85 70.8 2
15:48:52 2024-01-23 734123 729760 234531 232086 374351 381580 394902 392154 249743 249892 304167 312407 344761 350302 4520939 4896289 7038165 6781184 1243603 1305800 341865 302005 320761 318021 356476 350260 346460 350194 243693 245953 777047 747935 1672249 1613777 514841 513357 754365 759604 960306 934230 996764 998971 1051537 1074522 1032198 1143796 2390247 2506441 1450851 1233326 827004 818631 998306 986529 1041915 1057655 1097672 1106914 1222027 1217951 5325011 5543216 39.85 70.9 2
15:48:53 2024-01-23 739465 729586 233998 230642 375841 383347 394419 392490 249327 249928 302709 310587 345800 349521 4514494 4866114 7042277 6809044 1248404 1304136 342938 302543 315564 318538 356190 349452 346460 351555 243693 243657 782289 741228 1669174 1618366 515243 515179 755874 758525 954215 931212 998259 998971 1048558 1068312 1033055 1145829 2399681 2518929 1430135 1244135 827576 816305 998306 992468 1038517 1054815 1088289 1110352 1223097 1222591 5306988 5543216 39.75 70.9 2
15:48:55 2024-01-23 741113 727551 234557 231558 374021 383076 395046 393293 249293 249085 306033 308676 345835 348690 4502182 4831693 7003807 6801026 1264323 1308655 340869 303333 319366 319988 359170 349240 347577 350759 245765 245746 783760 750072 1664097 1627834 516781 514178 759208 765027 959342 938099 1009778 1016098 1057062 1077556 1041146 1163257 2415714 2520798 1455726 1257452 838770 820900 1009031 1013930 1062551 1072899 1100792 1119345 1252527 1254570 5412453 5599488 39.85 70.9 2
15:48:56 2024-01-23 741269 743071 237957 235120 383268 391872 410704 405930 256769 252131 313302 321094 354130 358703 4576935 4921828 7145373 6921865 1305811 1359612 353299 313773 336975 333683 378898 368792 367017 369884 254136 256627 802810 773151 1738536 1655599 533193 530259 786087 790636 1006900 980423 1046741 1046341 1097526 1120408 1083740 1197515 2512998 2630165 1516663 1290895 869593 851539 1052410 1054411 1103900 1115165 1141417 1161678 1286542 1294726 5549671 5730790 39.85 70.9 2
15:48:57 2024-01-23 767984 765172 243639 240042 400783 408163 433825 428954 261284 259432 327500 332966 368992 374999 4648004 5041064 7394466 7110203 1355999 1408843 363007 321459 347149 351425 396223 385344 383085 386025 259448 261217 828008 789473 1739544 1701987 545878 538785 797342 806362 1023350 989707 1058767 1068307 1118822 1134405 1085327 1200922 2566926 2711058 1520533 1292568 880820 867000 1066819 1056661 1108401 1126668 1163435 1175267 1300442 1304250 5624916 5786032 39.75 70.9 2
15:48:58 2024-01-23 792001 779738 242856 240406 403462 415376 440508 436834 264829 261022 332419 339145 374627 378422 4705885 5029630 7351117 7146954 1382986 1435620 366099 320499 355141 356420 402607 391330 387091 392317 259820 261693 829747 787138 1751131 1705212 542788 542376 797379 799329 1014661 995277 1057258 1060039 1098892 1118383 1072760 1202637 2581247 2707144 1497934 1311457 881449 857780 1056045 1057412 1114482 1121613 1145712 1153958 1282002 1289363 5548187 5799687 39.75 70.8 2
15:48:59 2024-01-23 792893 786123 242499 237747 404411 413026 441164 439395 264388 261022 332419 339653 375752 378422 4720531 5039392 7404930 7216205 1416520 1454027 364034 318599 353853 352139 405759 392066 385460 390933 257533 260813 836266 796048 1734003 1692062 541380 539584 784205 789703 1011935 985464 1040778 1039175 1086873 1107691 1060627 1175255 2579403 2704769 1503584 1290895 863321 850973 1054445 1049857 1091484 1099417 1127087 1143763 1282002 1282034 5606104 5805820 39.85 70.9 2
15:49:00 2024-01-23 792268 788589 239467 234607 399231 408163 446168 438070 261536 260191 334048 339860 373506 380186 4746029 5133361 7503421 7233344 1411203 1456207 358147 319566 348687 351920 402734 389676 383965 385882 254738 257897 834816 792638 1756740 1701581 539841 531765 774985 787941 996222 962837 1021305 1029215 1076139 1087695 1038226 1146285 2559634 2698008 1503584 1268570 857608 846119 1039002 1026673 1072991 1090333 1118609 1129325 1254343 1254570 5629710 5796441 39.85 70.8 2
15:49:01 2024-01-23 801696 791149 235427 232245 395719 405401 440508 436272 259874 259169 333063 334798 372662 377701 4760388 5103403 7426147 7193848 1388824 1463477 357609 315209 347917 351920 399422 389712 382673 383143 255396 255491 842066 785733 1736179 1704000 533574 530552 773849 777018 981347 959240 1019123 1022999 1057751 1069866 1023785 1145646 2559634 2687891 1465918 1290895 858411 834520 1026807 1028132 1076082 1085149 1099971 1113263 1245123 1247345 5568482 5824577 39.85 70.8 2
15:49:02 2024-01-23 800261 797918 235835 233114 401163 405615 440112 441182 260861 259827 332041 342018 374484 378275 4804820 5170607 7494042 7288653 1430206 1478762 360385 321510 353245 351998 405831 396230 385496 390106 255200 260224 836722 795229 1749276 1713260 537925 535711 777189 780893 989845 968460 1019850 1020751 1056965 1076042 1036067 1143942 2587451 2703249 1520533 1289056 859194 842420 1037526 1035794 1077460 1085149 1107163 1122615 1260877 1267310 5737259 5929173 39.85 70.8 2
15:49:03 2024-01-23 806649 807140 239254 234252 405741 413026 449523 446849 263176 260805 339386 346697 381180 384104 4886414 5247023 7602130 7390801 1454072 1503276 366618 322438 358176 358764 410746 402392 392034 396187 259781 262620 855847 802071 1798354 1731778 543324 541992 786435 790186 1001846 981854 1029202 1029945 1065100 1085158 1040305 1158916 2624541 2744556 1499518 1315197 875195 852892 1048163 1051421 1097010 1105951 1116697 1131817 1272571 1278302 5744509 6003281 39.85 70.7 2
15:49:04 2024-01-23 824632 819782 243860 238080 413004 421155 458484 457457 267405 265971 342550 348368 389699 392098 4947268 5299416 7653174 7475210 1455129 1530899 372942 328595 364800 367138 419383 410043 400313 400897 264754 268018 860120 811503 1781900 1761296 550706 540851 796903 802474 1012951 986900 1037814 1051421 1083759 1097374 1045262 1164271 2656133 2816673 1511032 1318979 887133 873181 1066364 1057375 1100876 1121989 1141379 1149813 1289355 1283851 5891291 6096561 39.85 70.7 2
15:49:05 2024-01-23 835675 832357 245553 242306 421056 428890 468827 465089 271042 268621 349303 357014 395876 400575 5051921 5452637 7850528 7625269 1501681 1558204 378993 333717 371921 373208 428854 414344 405808 410585 270662 271055 867799 823288 1831874 1778075 553624 549393 807237 811657 1023881 998953 1044661 1063334 1097736 1106745 1057043 1179506 2697910 2847048 1571383 1332898 900835 884184 1078276 1074123 1113172 1126902 1150769 1163896 1302109 1300344 5973193 6180969 39.75 70.7 2
15:49:07 2024-01-23 848147 843912 250433 246898 427725 436334 477096 473828 275215 269737 356604 364169 403413 405434 5130556 5542562 7936346 7719057 1520407 1585748 386427 339527 378094 378961 436697 424231 411988 414809 273940 276484 872027 833825 1838831 1805461 564845 557865 817652 823137 1043194 1011068 1060893 1072811 1106856 1121622 1066782 1185357 2739704 2877017 1579598 1335907 905350 895930 1097618 1090621 1119222 1136591 1156744 1178689 1331879 1320614 6037749 6265378 39.85 70.7 2
15:49:08 2024-01-23 857323 855244 253838 250598 438089 446006 486034 482931 275277 274799 360180 365764 412699 415302 5186829 5553940 8099278 7859738 1566124 1609258 387970 346341 385643 382992 441597 428348 422061 423606 277711 281701 881560 851312 1861304 1800056 567042 562076 817562 825406 1056537 1028151 1069700 1069861 1111582 1127546 1086871 1200645 2771501 2904677 1618530 1376275 919593 897278 1100776 1100642 1143436 1153920 1169473 1175260 1318882 1329690 6126005 6340407 39.85 70.7 2
15:49:09 2024-01-23 876178 865747 257122 253222 438554 448060 495195 486981 279011 278262 366606 373568 415325 421267 5271237 5679447 8121798 7902726 1545578 1627735 396137 349375 385879 389916 447050 435080 427548 427316 281908 283560 894425 848626 1871524 1836239 572064 565481 830477 837242 1060761 1028151 1072862 1085144 1122108 1136600 1082210 1200922 2797407 2937386 1594389 1365711 923541 910476 1116058 1111466 1142613 1151401 1172814 1188079 1346542 1348433 6134085 6413350 39.85 70.7 2
15:49:10 2024-01-23 886397 872918 261518 255707 444258 457531 501168 495959 283283 278383 369555 375596 424115 425839 5343195 5763525 8286318 8026052 1593508 1648583 400428 353553 391194 392118 450935 441083 430010 429514 284094 287077 890349 855603 1915395 1852149 576626 569938 835923 843537 1069981 1033000 1080415 1092984 1126393 1142083 1087645 1203045 2819360 2955468 1631648 1375063 930963 916957 1128477 1118340 1150262 1157259 1178825 1193636 1355762 1357542 6198654 6480924 39.85 70.7 2
15:49:11 2024-01-23 895759 884230 264118 259827 450735 462787 504283 501700 285677 281602 374957 380834 427854 432832 5393161 5802930 8310447 8066070 1585027 1664735 398640 354939 396239 396988 457495 444267 432867 436045 286633 288739 908718 868098 1907433 1857446 577858 567856 837109 850987 1079201 1043910 1082225 1093761 1134516 1148970 1096420 1209963 2847080 2980283 1601784 1392774 935677 919018 1131726 1132682 1159534 1169427 1178825 1196540 1356795 1359535 6328803 6536563 39.85 70.7 2
15:49:12 2024-01-23 907247 892024 264252 264658 454648 466710 512898 507602 285338 283194 377820 384838 431722 436685 5449433 5820359 8394986 8169236 1627530 1683227 403431 358193 400588 397423 462587 446022 437292 438902 288653 291933 911577 883834 1912935 1853495 579644 577077 843109 848537 1079201 1059119 1094666 1094539 1127990 1148970 1105443 1229058 2862453 3006096 1653044 1404753 950507 928820 1130885 1130751 1164494 1186345 1198399 1207105 1356480 1353356 6431771 6603673 39.85 70.7 2
15:49:13 2024-01-23 904291 900203 267365 261196 459243 467702 513932 513172 287473 286512 380747 388978 435578 436484 5505705 5929607 8495869 8247757 1627596 1694880 407468 360434 400871 401067 463968 453398 440130 440427 292041 293996 918724 876903 1927401 1886504 584254 576261 847504 855823 1086878 1051440 1091551 1103929 1144231 1155420 1100848 1217311 2880857 3023225 1642948 1408451 943683 931539 1145842 1138052 1168807 1176309 1188177 1207657 1364982 1373582 6417023 6649905 39.85 70.7 2
15:49:15 2024-01-23 922278 909374 268867 263636 459967 473655 521570 512000 291003 287665 385482 391033 438246 443998 5561978 5926874 8551120 8334239 1669693 1710966 411164 363420 404306 402868 468854 455089 438880 441633 293699 297077 921583 889504 1925857 1892096 583765 580998 854795 855194 1086895 1060443 1103868 1103812 1133869 1145691 1100773 1224571 2884170 3049808 1648598 1395147 951798 939425 1144249 1134401 1159534 1180338 1194204 1216135 1374202 1370740 6471518 6710767 39.85 70.7 2
15:49:16 2024-01-23 927806 914629 269922 266113 465154 475815 520023 513986 291163 288883 387161 389893 442142 445849 5608871 6025012 8617099 8367571 1665300 1723660 411808 364928 407755 405822 473582 455723 441647 448280 295028 296933 924441 898964 1915890 1892096 585327 583640 854285 854610 1088421 1069376 1100876 1106778 1131265 1148970 1102304 1229058 2899348 3061416 1635415 1412471 955743 942765 1147007 1138435 1160500 1184319 1197529 1217283 1375184 1373582 6509037 6753071 39.75 70.7 2
15:49:17 2024-01-23 934419 918410 270910 267566 467206 477878 523791 520115 292701 288610 386241 392265 444466 449038 5651731 6086643 8703759 8433977 1693332 1731917 414687 364622 405376 408299 474398 459952 444181 448231 294650 297748 914308 898964 1951711 1904996 587171 583799 857964 857720 1088421 1063676 1105285 1109925 1137194 1148970 1097507 1221957 2915858 3061416 1657249 1406446 954381 943434 1152728 1143621 1168807 1171970 1197552 1211698 1383422 1380781 6489997 6791622 39.85 70.7 2
15:49:18 2024-01-23 940681 926432 271072 268390 468643 482650 530419 524107 293586 291434 389667 397414 448223 450606 5702961 6117886 8794282 8497491 1676952 1739940 416295 366269 405218 408724 475778 459413 447027 449029 296614 298668 933017 893837 1965423 1923581 590527 584989 856711 863909 1096085 1060660 1094576 1106778 1142202 1158086 1103872 1217123 2930532 3061416 1642459 1428705 961904 940092 1149454 1150137 1182202 1189716 1199238 1203311 1372216 1374789 6674450 6852895 39.85 70.7 2
15:49:19 2024-01-23 933098 931691 272858 269227 473068 479731 531464 527555 294447 290604 387511 397710 449067 452071 5740174 6166616 8750801 8534505 1689416 1751680 415047 369331 411470 408617 477051 463302 449393 450719 296118 300292 936314 908503 1988406 1910418 587589 586793 853580 861456 1097641 1074447 1102394 1102244 1134516 1153858 1106229 1236634 2933755 3079855 1650482 1427101 968119 950166 1154075 1140790 1173769 1187845 1207832 1217278 1377998 1379162 6631562 6884374 39.75 70.7 2
15:49:20 2024-01-23 950964 938246 272995 269567 473819 483441 531464 528374 295276 290679 393045 397781 451156 454333 5787067 6197607 8838087 8606441 1700345 1752140 416295 369362 414029 411747 476344 463791 449565 454842 297234 299382 931220 903242 1969536 1932402 589686 581025 861627 865637 1093068 1064432 1099198 1116462 1140869 1155383 1092859 1219529 2946322 3092526 1656131 1430155 959845 944776 1161795 1152593 1174699 1179386 1194126 1212928 1372574 1382737 6725750 6902392 39.85 70.7 2
15:49:22 2024-01-23 942954 941789 275002 269786 475050 485644 536627 532235 292631 293097 393351 402557 451156 454874 5823510 6294261 8875495 8619414 1707649 1765961 416034 369700 414616 411133 481206 463100 452122 455860 297595 301910 933017 917221 2013910 1927902 588007 585184 856012 863189 1099305 1075976 1099980 1100679 1131265 1152845 1105443 1229021 2948180 3098295 1652365 1434240 968558 949979 1155395 1143547 1168807 1185425 1200094 1216977 1377837 1378456 6706374 6952044 39.85 70.7 2
15:49:23 2024-01-23 960804 946273 274706 269807 476581 486738 539399 532235 297553 292312 396931 402593 452965 457813 5871476 6331414 8969015 8680629 1698179 1772257 419761 372280 412637 413453 477724 466093 453407 454127 299695 301805 921354 910644 1992863 1950280 591370 581919 857805 870567 1100762 1068289 1094666 1106169 1135512 1160546 1097507 1219642 2957479 3098300 1672235 1455078 967867 943434 1150271 1149320 1178079 1194541 1199350 1202975 1361004 1367691 6810014 7006297 39.85 70.6 2
15:49:24 2024-01-23 959929 950899 277320 269842 476099 486774 539817 537440 295088 293141 395786 403479 457049 455765 5920051 6329775 9023838 8750777 1720769 1785816 419736 369736 416570 414727 483514 468778 450098 457098 302010 302839 946722 911996 1979581 1959280 590949 583640 864081 869479 1097369 1066703 1099362 1112293 1137158 1151148 1091456 1212670 2964668 3107183 1685668 1444723 961217 947214 1157897 1159409 1177205 1189716 1189872 1206745 1374202 1378456 6843117 7043812 39.85 70.6 2
15:49:25 2024-01-23 953888 957590 277034 273236 481191 489135 541366 536915 295671 295865 397949 403052 458624 462275 5955000 6416819 9065045 8778853 1726056 1790015 419736 369736 415242 417364 484884 470515 452195 454121 302291 303044 932248 917226 1978408 1966053 592326 585366 862853 869479 1097641 1063676 1097010 1106778 1137158 1151411 1093822 1209512 2971004 3104943 1652365 1445752 962592 944460 1155395 1157762 1178079 1188784 1189872 1204135 1374601 1375419 6860009 7101577 39.85 70.6 2
15:49:26 2024-01-23 957917 959590 276470 273617 483454 486774 541385 537440 295776 296735 399156 403798 460170 462713 6001170 6449261 9113590 8825746 1730991 1793950 420693 369772 414051 417953 485607 470552 452085 456129 302756 303418 930858 919197 1996338 1969719 592677 585325 861627 866940 1097641 1063676 1094666 1105135 1136316 1148970 1091419 1197621 2972594 3124411 1685668 1448505 962592 946120 1156838 1160004 1177155 1186235 1184721 1201449 1374204 1374643 6899434 7102964 39.85 70.6 2
15:49:28 2024-01-23 964892 964459 277044 271498 484701 486738 542152 539872 297504 296080 396101 404936 459054 463371 6022670 6480783 9130578 8860958 1735434 1798009 420693 371596 414353 417953 485607 471555 450805 457458 303406 303079 940587 920515 1990249 1975325 593103 583323 864044 870082 1097783 1066703 1094516 1108533 1134125 1146325 1085286 1205843 2971845 3124411 1683749 1447814 959845 945836 1156800 1156119 1171368 1185425 1182193 1200852 1369282 1369627 6942198 7156357 39.85 70.6 2
15:49:29 2024-01-23 964206 965827 277275 271494 484701 492593 543692 540254 296215 297795 398804 404367 459737 465207 6072619 6463335 9242483 8913491 1740397 1805484 422652 374994 415942 417074 485768 474244 457018 457422 302866 304288 944452 920515 2000294 1978136 591370 582367 857964 867569 1100834 1063676 1088335 1100679 1134405 1146877 1088250 1200884 2980316 3107515 1685668 1449879 965797 945836 1153252 1150137 1180595 1186235 1191571 1199995 1361041 1367655 7012116 7184493 39.85 70.6 2
15:49:30 2024-01-23 977344 966631 278172 272732 482203 492593 540973 542793 297607 293993 398804 404739 461523 463459 6105944 6602952 9232898 8949049 1737289 1808560 420693 374080 415021 419136 486882 473233 455784 456129 303726 304860 955163 934125 2004886 1972520 590706 587164 854891 865040 1103932 1072160 1093886 1091433 1121452 1135924 1093822 1209400 2968104 3138701 1668397 1459231 969250 950129 1143717 1146058 1168807 1187665 1195793 1202342 1369772 1362424 6937736 7216236 39.85 70.6 2
15:49:31 2024-01-23 986243 975016 277710 272364 482958 495537 547299 540800 297780 295442 400991 406407 462773 466125 6122067 6631008 9213924 8975014 1754811 1812673 418817 373024 414461 417953 490437 472561 454052 457043 302255 304967 943916 936802 1993177 1972520 587589 586232 860131 857757 1094660 1069880 1094666 1100679 1115548 1134923 1083785 1210380 2968039 3149815 1706071 1449879 966210 952680 1152937 1146873 1159497 1178538 1184758 1203236 1379392 1366361 6945519 7232916 39.85 70.6 2
15:49:32 2024-01-23 982512 980571 277984 272153 486424 492557 550552 542171 297504 296419 398840 405376 460840 464844 6162029 6603230 9308402 9003942 1754192 1817833 420989 372462 414353 416335 486810 471113 450913 455653 303726 303504 940587 927921 2003203 1993870 590527 581919 857319 865139 1096048 1060171 1085314 1095928 1126320 1139854 1081321 1191506 2972296 3121523 1677272 1452920 962592 944884 1152691 1154234 1171266 1182951 1179534 1194842 1364859 1364428 7102822 7286787 39.85 70.6 2
15:49:33 2024-01-23 979576 978585 279914 271498 483678 496591 547299 544929 296914 295213 401283 405376 463577 462769 6197527 6668088 9326655 9013138 1745379 1817833 420693 373552 415242 415016 486918 471149 456106 456129 302652 305863 942114 938144 2009764 1975325 588007 583936 848744 857720 1097641 1069301 1090668 1087473 1115174 1137158 1085216 1201805 2987988 3135175 1700691 1454042 968119 947178 1144249 1140054 1162148 1180496 1189872 1193752 1363010 1358003 7017550 7306416 39.85 70.6 2
15:49:35 2024-01-23 995927 981434 278172 273268 483641 491825 548959 540121 298058 296331 399440 408439 463577 469031 6227409 6713691 9366884 9090942 1770145 1825807 420729 373024 418094 415681 487639 474172 455956 460674 303511 303896 950170 930002 2009825 1996251 586298 580770 858416 862681 1086878 1059119 1086512 1097484 1115622 1133140 1070951 1193245 2976561 3135175 1685668 1449879 960007 944460 1152937 1146873 1162148 1162596 1173648 1191510 1359077 1365394 7133719 7335637 39.85 70.6 2
15:49:36 2024-01-23 982040 984219 278159 272324 485860 496943 547372 541027 295776 295829 401210 404739 463577 467937 6256004 6714715 9376316 9103852 1750887 1828210 419593 372661 415242 417364 490783 473795 455711 456129 303689 305863 955163 942210 2009698 1984598 587589 581942 848744 857075 1096085 1065188 1085314 1082187 1112089 1130738 1079067 1193943 2976598 3135175 1700691 1461313 965109 945447 1139378 1137626 1160911 1171970 1182193 1191510 1358528 1350894 7069696 7353310 39.75 70.6 2
15:49:37 2024-01-23 1001713 986992 278567 272364 483678 491825 551333 540991 298058 294950 400388 408764 463363 468109 6301284 6789318 9447426 9143187 1775482 1831166 420102 372498 416879 415681 485368 471851 450913 456329 302652 302263 966763 928693 2011967 2005279 586335 578715 854891 860233 1088421 1056397 1078999 1092984 1112914 1129141 1060627 1184618 2972426 3135175 1677992 1450913 957108 942765 1152937 1142736 1159534 1166373 1171142 1187765 1355762 1362461 7173852 7404878 39.75 70.6 2
15:49:38 2024-01-23 985964 987016 277567 272183 487804 494616 547566 544088 296017 297059 400004 406007 465396 468679 6314293 6709471 9437734 9154006 1754811 1833769 418781 371900 414066 414655 489745 472184 454819 455485 302438 304967 969126 942883 2017986 1986800 583010 580770 846676 852802 1088421 1060660 1077428 1074970 1106856 1124004 1072964 1184618 2972916 3143174 1694823 1459231 961384 942195 1136939 1138014 1156170 1177113 1177849 1187132 1348773 1342777 7123400 7426208 39.85 70.6 2
15:49:39 2024-01-23 1004562 991229 277080 271913 481160 495537 551724 540955 296258 293417 401246 409531 463577 467666 6335890 6853540 9493686 9182138 1771142 1831166 420031 369664 415242 417364 486810 473630 452085 455485 302652 302831 954458 933458 2036329 2005279 585644 577895 848142 855840 1085301 1047353 1072514 1085225 1106672 1124387 1060522 1177783 2983730 3134494 1668397 1455078 952479 935292 1147475 1140864 1152928 1167193 1160632 1179567 1349163 1347443 7295729 7437442 39.85 70.6 2
15:49:41 2024-01-23 1001986 990606 277320 272355 482958 494799 548996 545772 297157 294278 400643 405411 466369 465539 6366636 6873163 9465710 9238410 1801184 1835156 418817 369700 414389 414288 485368 472322 454772 458645 300476 304561 961771 934125 2033212 2003825 581162 574378 852331 854623 1077634 1050471 1075195 1086774 1102047 1114081 1057510 1176791 2972333 3125683 1676848 1439500 953160 940759 1144249 1134364 1148591 1158077 1165202 1178727 1356719 1354314 7205930 7458072 39.85 70.6 2
15:49:42 2024-01-23 991873 994823 276501 271529 485458 492557 547066 544124 297086 297023 398840 404138 465678 468132 6396684 6864369 9527236 9263051 1779466 1837535 419761 371755 416201 413669 486846 468426 454819 457475 300367 304004 949363 940743 2049762 1992272 580334 577895 841912 848500 1082220 1055929 1072825 1071906 1097636 1108883 1063754 1175293 2976324 3134051 1694823 1455078 957108 937356 1130119 1129985 1150262 1169403 1169473 1177849 1340173 1335467 7192230 7484612 39.85 70.6 2
15:49:43 2024-01-23 1005525 996608 276461 272911 483669 491094 550552 540085 297157 294314 399687 408376 464738 471627 6421711 6902216 9544988 9268800 1778866 1836378 418852 369700 414066 414944 484614 472590 454498 453486 301157 302476 970597 932791 2042829 2010985 580334 571177 841314 853409 1083076 1048116 1063957 1074466 1103720 1115193 1056485 1163407 2976561 3124089 1666478 1455078 952479 933525 1134497 1137354 1150262 1154001 1153344 1171043 1335168 1337165 7327319 7533446 39.85 70.6 2
15:49:44 2024-01-23 1007426 996231 275473 271998 483495 492411 546307 541950 297612 293204 398840 402940 464738 471326 6443578 7011101 9573452 9294683 1789152 1835156 416004 367444 414066 414944 485368 468462 449076 455485 301906 301241 963034 936522 2041617 2015950 581162 572865 843871 850987 1076107 1042220 1063574 1075151 1096858 1110934 1041856 1162540 2976077 3125110 1666478 1453007 945029 931539 1141435 1135182 1147466 1155484 1150657 1170041 1338522 1342621 7376590 7522127 39.75 70.6 2
15:49:45 2024-01-23 1005183 996162 276216 271304 480445 492630 547408 544160 296258 292927 398876 406079 465678 466968 6443589 6971835 9535238 9332198 1798620 1844339 418576 368516 413116 414288 485951 468426 451875 456129 300095 301911 960963 934125 2074086 2015950 578682 567856 843908 848574 1069981 1041771 1063235 1078177 1094581 1105176 1045077 1163294 2975238 3131896 1669315 1436427 947053 933969 1138187 1127579 1137714 1147338 1156189 1168541 1345209 1340307 7295729 7522977 39.85 70.6 2
15:49:47 2024-01-23 996272 999066 276047 270679 485048 495186 547299 541063 295727 295664 398840 402975 464988 467703 6495215 6987189 9616798 9313177 1792541 1844339 416331 367114 413735 412434 486918 468462 450804 453196 298843 301874 955163 943558 2057947 2008849 575360 573589 843072 844432 1069981 1042220 1068132 1071284 1086873 1100275 1042040 1168251 2971845 3144123 1712176 1448846 947729 931539 1131726 1119134 1134488 1151406 1153381 1172753 1335389 1329397 7244536 7558680 39.85 70.6 2
15:49:48 2024-01-23 1001225 999765 276461 269846 483300 486810 550552 545772 294472 294071 396560 407225 464953 464881 6518608 6974588 9630993 9385673 1790779 1852226 414795 366677 414322 412470 486810 470552 449271 456165 299810 301206 969126 949592 2045263 2009557 575397 572865 841912 839317 1068464 1041925 1065705 1066722 1079054 1097100 1042261 1167305 2971845 3129558 1688954 1449879 950439 931539 1125278 1115096 1134499 1148961 1156744 1165105 1324513 1327360 7223962 7569021 39.75 70.6 2
15:49:49 2024-01-23 1004086 1002607 276140 269589 482326 491166 551724 545350 295347 294701 396560 407583 466054 466642 6546169 6967680 9649858 9375944 1783109 1848308 415047 367997 413735 409944 483933 470552 450841 453486 296910 302484 958828 946261 2089170 2000298 572064 567820 832666 839317 1069981 1041999 1058012 1056698 1078254 1101053 1046748 1154959 2967622 3125955 1710314 1454042 947729 927511 1117680 1115961 1134488 1153106 1150769 1161715 1320756 1316788 7306116 7615532 39.85 70.6 2
15:49:50 2024-01-23 1016752 1005455 274148 271159 481681 490526 550692 542171 296668 292206 396416 406079 466384 470142 6555560 7010410 9791727 9396284 1759839 1849658 414903 365206 409040 410015 485368 470552 448094 450937 299387 300327 964713 947560 2039128 2005279 573357 567784 830304 835607 1069981 1041481 1047746 1053997 1078431 1098686 1035780 1154028 2967349 3120792 1690366 1462319 946378 923544 1119536 1118567 1137367 1155214 1147951 1158085 1313312 1316943 7356634 7625293 39.85 70.6 2
15:49:51 2024-01-23 1012742 1008273 273025 272582 482617 486810 548571 541403 295763 293176 398798 402975 463577 470474 6570191 7031861 9782773 9420586 1778758 1848045 413700 364622 407814 408724 485027 470182 450165 448080 297559 300292 954415 948975 2035463 2001014 570982 568728 829090 836052 1066950 1039230 1053943 1054160 1077604 1097374 1038946 1151209 2974378 3134237 1688371 1459231 945703 924721 1116058 1115424 1131717 1151401 1147538 1153995 1309662 1311355 7374446 7634672 39.85 70.6 2
15:49:53 2024-01-23 1012742 1006047 272990 269619 483678 486774 548571 540380 295312 295531 396416 403856 463287 470511 6603016 7018971 9764122 9447467 1792541 1852288 411164 364622 412491 412360 485461 468851 449528 450611 297162 299276 960299 951699 2037950 2008849 570168 566973 832847 836052 1060761 1041822 1056043 1057964 1071465 1089609 1038526 1150703 2966778 3116735 1679173 1443695 946431 924942 1113181 1110677 1125268 1144028 1147419 1153995 1318882 1311067 7314589 7653429 39.85 70.6 2
15:49:54 2024-01-23 1012020 1008942 273866 269980 483350 486846 549773 540502 292631 293382 396452 405649 460840 466968 6626423 7028955 9766148 9488240 1797205 1856186 412939 365135 412126 408652 484701 467378 449565 454398 296578 300880 973049 951699 2050798 2005993 568546 565444 829090 834864 1060761 1039928 1050900 1054953 1069976 1081806 1035170 1147279 2964668 3116735 1673304 1445752 943727 922319 1111600 1106704 1124433 1142341 1143046 1150596 1315318 1307573 7347215 7669559 39.85 70.6 2
15:49:55 2024-01-23 1014139 1010420 273030 269980 482167 486810 550163 542940 296071 293062 398478 404721 464702 465722 6640853 7069734 9759139 9462923 1792834 1853605 409868 362878 410235 408044 486112 467303 446990 449415 295493 298370 963242 950270 2045117 2010985 569357 567119 830304 830097 1056031 1033000 1050150 1051421 1065081 1082058 1027462 1147316 2964668 3116735 1710314 1444642 941034 923544 1113181 1103775 1120813 1136555 1141767 1150633 1313386 1311355 7346117 7687852 39.85 70.6 2
15:49:56 2024-01-23 1010577 1011175 273689 269232 480735 490415 549737 540991 292596 292170 397555 404103 463973 465059 6659289 7103087 9773287 9517841 1797677 1857562 412394 363643 409004 407437 485951 469072 445729 449404 297475 297536 963242 946938 2039599 2015950 567738 564572 829679 828222 1054531 1028882 1050900 1047954 1063062 1078898 1022223 1146285 2957479 3125073 1660110 1446588 938314 923544 1116316 1103737 1119527 1133860 1138508 1151138 1309662 1310156 7395455 7684558 39.85 70.6 2
15:49:57 2024-01-23 1010985 1010372 272768 269411 477958 487749 544033 540919 292631 291494 396931 404652 462855 463459 6678046 7189390 9726821 9517577 1813201 1854923 411129 362914 410271 407401 481736 469072 446990 451467 294664 297820 963242 938144 2041765 2030960 568951 558806 829679 835053 1054356 1026166 1041371 1052437 1068085 1078254 1019822 1134274 2961692 3107243 1674154 1430984 931628 922319 1116353 1106704 1116551 1129132 1129387 1144617 1318882 1309499 7460243 7726229 39.85 70.6 2
15:49:59 2024-01-23 1012693 1011525 273030 268394 477882 491186 545259 544124 292562 290679 396380 403798 464337 464030 6698058 7317951 9866807 9517577 1796830 1854923 412104 365582 409499 409887 480390 468815 448892 448597 295229 299505 963242 939229 2048643 2028075 568236 559560 821085 836246 1059714 1023780 1037075 1045202 1071941 1083589 1020420 1125578 2961692 3098295 1669392 1445752 931628 913099 1111600 1113047 1122445 1133933 1122713 1137672 1304140 1302885 7501709 7737561 39.85 70.6 2
15:50:00 2024-01-23 1026426 1012619 271936 269402 475764 486810 548886 541403 294205 289726 395786 404936 460447 464881 6715561 7162917 9951509 9572206 1785270 1854923 408684 364488 405838 408299 483222 466973 446990 446187 296209 297748 971025 948974 2031468 2009557 564080 561148 819884 826766 1051541 1026691 1037814 1036053 1057454 1076042 1020420 1128703 2957479 3107515 1706071 1455078 935677 912843 1103909 1102207 1119222 1135716 1127770 1134648 1291222 1290999 7488500 7756595 39.85 70.6 2
15:50:01 2024-01-23 1017325 1014671 271327 267789 477994 488369 548735 540344 292374 292170 396820 403052 462506 466717 6746331 7143868 9848103 9572372 1800686 1860225 407432 360686 405412 408299 483514 464520 441827 448316 293837 298036 960299 950270 2046631 2015950 565048 558806 823419 823248 1046887 1022292 1038554 1040687 1052739 1069949 1014565 1131686 2953274 3104900 1657654 1436427 933627 915522 1103909 1093724 1109976 1126668 1131221 1135238 1300442 1296666 7389377 7744447 39.85 70.6 2
15:50:02 2024-01-23 1015267 1013956 271336 267347 477886 488257 547189 542940 293871 290405 396331 404936 459990 463701 6734319 7238848 9847777 9598838 1826614 1858867 409904 360758 405340 405894 481169 466275 441539 447646 293699 297748 978602 940743 2045862 2021688 561630 556364 821085 827081 1038301 1017445 1035524 1040687 1059253 1065419 1008277 1125892 2946083 3121751 1692361 1431175 927512 916791 1105443 1097620 1107007 1121467 1122864 1137958 1299483 1298510 7511980 7777067 39.75 70.6 2
15:50:03 2024-01-23 1008347 1013237 270843 267745 477954 487492 542537 540637 292141 290516 395453 400758 462592 463459 6762455 7316712 9852792 9572372 1796830 1862870 409904 360070 405446 406002 479804 466275 441755 444422 293837 296874 964713 936802 2064135 2029517 564567 556860 818779 826854 1045026 1013228 1027889 1038830 1059033 1071428 1004014 1116513 2953274 3107184 1694356 1440527 923541 908956 1106838 1100642 1109976 1115148 1114155 1126990 1294894 1298468 7642903 7804966 39.85 70.6 2
15:50:05 2024-01-23 1026240 1015510 270905 267825 475023 487749 542921 538237 295676 289523 396331 398968 459444 466931 6771833 7279311 9997736 9641164 1802368 1866802 409304 363239 407466 404536 477796 465945 444918 446260 294115 297460 978602 950055 2105388 2012415 560031 557977 814173 819640 1045396 1023248 1030671 1029632 1047871 1066926 1011147 1119340 2951674 3107106 1699966 1451948 928972 907275 1096974 1093724 1113172 1123995 1117813 1124217 1281056 1289363 7536942 7812867 39.85 70.6 2
15:50:06 2024-01-23 1022432 1018105 270901 267758 476470 484920 540973 536645 292941 290405 394260 401392 459444 466931 6786451 7223618 9904481 9599516 1811452 1862870 410462 359022 405734 404357 482831 464812 439131 445424 294193 296773 957357 946261 2049038 2021688 558439 556328 817562 817481 1039025 1013874 1029535 1033018 1042095 1054765 1002386 1122647 2938881 3116735 1709747 1436427 925006 909030 1097618 1086774 1100730 1115220 1119480 1126952 1290307 1285610 7425990 7793833 39.75 70.6 2
15:50:07 2024-01-23 1014135 1017736 270752 266652 477100 484714 544078 541330 292480 290928 392853 401249 463754 464082 6796194 7316401 9862158 9604195 1796830 1858884 409486 357906 403045 404680 477424 464849 439095 440175 293699 295137 963242 938182 2076390 2028673 560031 553048 811865 818441 1042321 1007483 1019850 1030092 1049774 1063090 994639 1106784 2943988 3089075 1684381 1435263 918282 903879 1100776 1093724 1100730 1106119 1108545 1122803 1296667 1291153 7570728 7822246 39.85 70.6 2
15:50:08 2024-01-23 1024304 1017487 270905 266856 472713 485644 541385 539161 292622 288883 393351 398968 458124 463660 6809348 7331752 10002638 9613559 1783859 1858904 405926 358445 401759 401067 477832 463631 440809 441430 292868 295166 981243 950270 2084640 2012415 556852 553048 807237 814581 1040843 1013569 1022478 1020788 1041577 1060805 1003978 1112775 2953783 3092526 1683686 1454021 924862 899757 1090007 1090621 1103900 1112497 1108824 1116443 1282002 1280221 7593832 7841004 39.85 70.6 2
15:50:09 2024-01-23 1032463 1018105 270892 266078 473149 483477 540937 538274 292701 288883 394224 401428 460170 464030 6837485 7243242 9913603 9660453 1807136 1862870 406034 357332 403652 402868 477868 459449 439865 441813 292661 294238 966517 947611 2079673 2023903 556815 553522 813863 813970 1034157 1009558 1027155 1028900 1036165 1051776 998231 1115680 2936791 3111098 1674407 1434383 922223 905806 1093082 1079081 1096830 1114374 1114950 1119308 1282002 1275592 7447364 7875308 39.85 70.6 2
15:50:11 2024-01-23 1017630 1018105 270901 265231 475561 482040 540937 541020 291163 293945 393351 401428 460170 461328 6856242 7336342 9913866 9676725 1801973 1865511 405817 356151 401046 402973 478445 463006 439508 440427 293283 292986 957357 939488 2066529 2034169 558439 551844 810714 816319 1037637 1000925 1013944 1025981 1042450 1056855 989046 1100764 2936791 3089075 1659611 1426086 914776 902598 1094636 1085230 1088389 1099861 1104009 1122615 1282002 1276531 7593537 7869140 39.85 70.6 2
15:50:12 2024-01-23 1019892 1018105 270910 263606 474562 485644 541385 540367 290209 288978 393981 397781 458085 459874 6872995 7451421 10035144 9633942 1773676 1865471 403467 356293 401341 402195 477796 460968 439774 438773 292532 293306 971556 948909 2061671 2021688 556852 549793 802645 811045 1039025 1008199 1012428 1018637 1032285 1057810 995345 1098267 2938881 3070636 1682387 1440527 915430 893023 1085364 1085877 1097609 1107718 1094657 1108365 1272782 1274684 7650770 7883777 39.75 70.6 2
15:50:13 2024-01-23 1036649 1019438 269552 264652 468872 482576 544464 535706 290537 288070 393022 400196 458839 463042 6874999 7279311 9988384 9688589 1820838 1864195 405568 354903 400588 397980 476452 461037 438002 439771 290805 294202 986764 940864 2047154 2021688 550706 548447 807237 811045 1023609 1000962 1016947 1022310 1033345 1044959 986942 1103943 2929582 3104992 1626882 1430155 914776 898658 1087682 1075836 1091513 1109535 1103859 1113075 1270762 1263578 7496619 7870988 39.85 70.6 2
15:50:14 2024-01-23 1017630 1018109 270528 263509 473850 480608 543967 538274 289364 288883 390987 400160 458803 461436 6884378 7395468 9913603 9688589 1796830 1858904 405926 355223 396506 398645 474398 462644 439152 439174 291011 291313 965584 934125 2111282 2030960 553231 545595 802075 814002 1031724 996120 1010498 1016859 1041943 1051879 983256 1094469 2931796 3085435 1668423 1434240 907621 894660 1091523 1082002 1086825 1098641 1096219 1113113 1282002 1270693 7625814 7887897 39.85 70.6 2
15:50:15 2024-01-23 1026566 1018091 268449 264415 469017 480571 538219 536303 289928 288476 391576 396563 460170 463701 6884378 7406364 10081186 9726104 1803662 1864195 400393 354122 401191 398645 475674 459295 436420 442888 290069 292130 978602 951699 2050349 2021023 552278 550355 807218 806917 1026793 1005340 1015407 1016859 1027144 1045734 992602 1102432 2929582 3079583 1681651 1435404 914122 894660 1076092 1075957 1094627 1105725 1095990 1100694 1267156 1266446 7637420 7893263 39.75 70.6 2
15:50:17 2024-01-23 1033074 1022172 268862 264014 468972 477760 542650 532049 291410 288476 390362 398374 458122 463427 6887537 7337244 9998859 9752188 1817522 1865511 404496 355666 398786 398016 474600 462572 436680 437670 290037 292414 982959 943558 2087123 2023758 549140 546862 804927 805900 1022430 996120 1015426 1017464 1027181 1036738 983330 1100727 2927499 3079855 1695896 1427101 912817 896641 1079157 1069861 1085277 1103381 1095990 1105486 1254343 1261457 7639204 7902750 39.85 70.6 2
15:50:18 2024-01-23 1022706 1022430 268087 262001 472760 477796 542537 536682 288277 288680 390384 399311 457155 459616 6933260 7450129 9967431 9716725 1796830 1861547 403503 353838 396362 397423 473728 461332 437374 437588 288653 290568 977086 934125 2068538 2030960 550706 540851 798069 808621 1023881 991781 1001680 1010877 1031847 1042676 977685 1087601 2927499 3079583 1693861 1427101 905997 890825 1085364 1075957 1079169 1093492 1088326 1107102 1269140 1264620 7642750 7919588 39.75 70.6 2
15:50:19 2024-01-23 1020452 1020921 267406 261057 471561 480535 537422 535095 287469 288039 390384 395948 457406 458659 6922163 7501850 10121594 9710240 1783859 1858904 399796 355346 394548 396988 474106 458589 436670 436661 288617 290498 981243 948295 2033807 2010234 549256 545209 793425 801831 1023881 998244 1003290 1005359 1023877 1045697 983330 1088101 2925417 3061416 1681651 1438915 909895 885495 1076054 1077488 1088135 1094156 1082885 1097611 1263563 1263496 7776626 7935011 39.85 70.6 2
15:50:20 2024-01-23 1034204 1020723 266767 261966 467509 480608 541385 531905 288452 286987 390362 395973 456086 460600 6950029 7388068 10085500 9744861 1811368 1862870 401027 353843 396398 396988 475136 459952 432849 437897 288220 290568 975571 943558 2084523 2019453 546802 540923 800334 802328 1018393 995314 1007473 1011087 1019112 1033089 977537 1094576 2923478 3070636 1689791 1429962 910214 893391 1069958 1066720 1083776 1101822 1093877 1097723 1249866 1256485 7663517 7934791 39.85 70.6 2
15:50:21 2024-01-23 1025768 1021332 267146 260945 469053 477688 541385 532013 287578 288160 387511 394245 454700 458174 6963817 7484395 10035144 9754240 1799399 1861547 401944 355127 397819 399017 468674 459080 436652 436226 288401 291189 977086 935352 2051196 2028673 548359 541224 793425 805766 1020480 986628 998259 1009651 1026677 1042236 972674 1078962 2918206 3061416 1674407 1416767 900835 888860 1077623 1072142 1072230 1081833 1085305 1102301 1259366 1256348 7647108 7934791 39.85 70.6 2
15:50:23 2024-01-23 1023164 1022177 267553 260299 469886 477760 536627 535095 287543 287189 387511 393590 456086 455905 6942043 7502084 10121330 9765752 1790779 1861547 401136 355127 396521 396916 474062 457170 435656 432583 286817 290092 972973 948295 2055631 2010234 544478 540815 792028 797774 1023155 993261 995384 1002486 1018050 1036738 974842 1078229 2919184 3052196 1668423 1427101 904301 884184 1069958 1072142 1079169 1087990 1075953 1091406 1256307 1261044 7799504 7953548 39.85 70.6 2
15:50:24 2024-01-23 1032733 1023174 265501 260728 470074 481280 539443 532088 287369 287046 387439 395661 453884 461323 6972157 7416577 10096973 9763356 1819198 1865471 399796 351816 393993 396043 473728 459244 433374 436353 286840 289471 975571 942210 2109053 2025196 543595 541224 795681 795510 1011787 991114 1001146 1003896 1011782 1029006 974570 1082113 2911988 3063495 1681651 1423044 906214 885440 1065304 1062902 1075518 1092719 1082216 1088344 1246256 1253310 7685493 7961394 39.85 70.6 2
15:50:25 2024-01-23 1028704 1024299 264256 260763 468945 476944 536766 529158 286707 287225 386241 395176 456280 459947 6972157 7464456 9987932 9771591 1799795 1860225 399266 351141 395139 396988 468891 455842 430168 436661 286781 288824 963242 936802 2037413 2035888 547191 539694 795116 800090 1009771 982637 993894 1005359 1016572 1024619 964207 1076655 2907845 3084557 1678801 1416506 901067 885403 1071382 1058917 1069812 1086753 1085305 1091369 1245123 1243653 7599188 7939906 39.85 70.6 2
15:50:26 2024-01-23 1023434 1021369 265918 259532 466924 476188 537459 531941 286673 286311 386277 394245 454700 455084 6982032 7512526 10078114 9791755 1786602 1862870 396948 351780 396239 395728 467428 453092 432849 432872 285869 288824 972540 938816 2045188 2029404 546034 537044 788636 801186 1013380 981854 988785 1001815 1019713 1030462 963415 1069626 2911999 3059133 1668423 1408451 896565 885536 1069958 1063385 1066052 1082086 1075850 1093779 1251368 1247382 7686299 7951274 39.75 70.6 2
15:50:28 2024-01-23 1022706 1022444 265099 260448 466132 478555 531959 535225 285875 285436 387402 392551 454345 453728 7001305 7531097 10177294 9812663 1806254 1866802 395750 351564 397399 394401 468782 454688 431344 435963 286149 290064 981243 950336 2040465 2020328 542539 537768 788901 793254 1014051 986900 991794 990088 1011065 1027724 968502 1074822 2911988 3051629 1662187 1439500 900835 876220 1060775 1063657 1073791 1085149 1066345 1082081 1245123 1245584 7763556 7975992 39.75 70.6 2
15:50:29 2024-01-23 1038596 1025782 264247 261653 465446 475478 536248 531482 287134 284414 387453 393041 453354 456806 7006302 7498065 10063588 9830954 1814658 1863921 397020 350611 396654 396043 467428 456633 429040 435393 284760 287922 968570 936802 2039850 2035888 544477 536504 792263 797207 1004457 979764 994627 999681 1011782 1021346 962010 1072751 2903751 3079367 1620652 1417776 896565 880285 1066819 1051421 1065258 1082049 1080527 1084997 1239417 1238012 7656513 7962627 39.85 70.6 2
15:50:30 2024-01-23 1023888 1026277 265192 260818 467610 474215 536445 533368 286473 285231 387601 396155 453812 455442 7020499 7541820 10121443 9801134 1789152 1862870 394504 349518 394169 393293 467629 453398 430809 432082 284090 287194 984320 939488 2086339 2030960 541380 531801 784205 796641 1008301 974874 985684 993911 1013218 1018711 956872 1063388 2901686 3052196 1678801 1413829 891457 879336 1063546 1057412 1059188 1075764 1075394 1085111 1245525 1237902 7593202 7981684 39.85 70.6 2
15:50:31 2024-01-23 1019797 1026696 263966 260665 466060 472913 533349 531372 285329 285330 385661 392168 453318 455048 7021321 7629379 10187844 9812746 1788180 1862597 396317 349518 392039 391807 468452 452752 430230 428875 283223 288734 980838 947617 2049116 2012415 539074 536504 781946 788502 1011208 982552 985249 989725 1003004 1027285 965774 1064605 2909960 3041769 1683686 1423605 895284 876917 1063833 1060604 1068328 1078311 1066717 1080392 1247777 1246297 7829349 8008194 39.85 70.6 2
15:50:32 2024-01-23 1035174 1023501 263377 260443 463732 477201 534774 527591 284738 283626 387711 392168 451274 457004 7025059 7434334 10107136 9819491 1823744 1864195 396948 349254 393259 390329 467629 455187 430010 430154 284260 289356 969901 940586 2062767 2030335 539706 534324 786398 790748 1001898 978841 991518 991763 1002589 1016426 959488 1072713 2901686 3052196 1634847 1417776 896565 878711 1056045 1047917 1063745 1082013 1072816 1078928 1226683 1238012 7706500 8043804 39.85 70.6 2
15:50:34 2024-01-23 1028063 1027273 263149 259716 467426 473990 531923 527964 284046 285138 385992 392479 449276 456820 7043817 7566726 10107812 9850670 1802833 1865511 396696 349303 390678 391976 465016 456095 430619 427729 284934 287949 984320 934125 2085836 2030960 539841 533493 781392 790186 1004728 971214 982442 992466 1008845 1019980 954155 1060290 2899622 3052196 1658449 1405121 887133 879961 1060559 1050977 1054328 1072959 1072556 1078855 1238537 1228845 7624336 7991216 39.85 70.6 2
15:50:35 2024-01-23 1023434 1024258 263368 259681 465446 471960 531851 531482 285080 284077 385099 393691 453491 454795 7067932 7692553 10184776 9824526 1771105 1864195 395908 347380 387457 391533 467392 452223 429706 430495 283223 287104 967994 945495 2043719 2021688 539841 531874 779181 788502 1005442 973830 976712 983315 1004011 1019980 956872 1049946 2896507 3038661 1668417 1417776 886499 869465 1054221 1055910 1060729 1066917 1060269 1075854 1245123 1236260 7725592 8026076 39.85 70.6 2
15:50:36 2024-01-23 1036094 1023290 263782 260336 463223 473473 530492 522855 285528 283357 385372 388978 451238 457391 7044486 7561381 10159940 9843311 1819018 1862870 395095 346300 390896 388585 467298 453213 427548 427600 284128 287194 980838 939522 2064400 2025196 535184 532056 783850 783997 996222 974837 983844 986919 994805 1010800 953674 1059147 2892387 3042976 1662187 1414486 892730 874977 1050909 1047780 1058580 1075923 1066345 1066057 1227888 1230514 7753889 8023320 39.85 70.6 2
15:50:37 2024-01-23 1035947 1025782 264492 260121 462678 468746 533349 523036 285304 281997 383051 391893 451156 455370 7053205 7560542 10034919 9829270 1796830 1861547 394504 345259 387384 390364 466270 451817 426342 428781 284329 285307 971025 931459 2093748 2032998 538307 532056 779733 787382 996222 968188 978585 991705 1004033 1012120 950964 1052865 2890210 3057558 1653880 1408451 885865 871118 1054258 1042164 1051509 1068427 1066601 1073753 1222064 1221871 7738923 8021262 39.85 70.6 2
15:50:38 2024-01-23 1023891 1027438 262349 257867 464747 471543 531851 528374 289303 283194 384209 391893 451156 453108 7071953 7613854 10175536 9847701 1782328 1858867 389777 346822 387493 389782 465282 450108 428612 429886 284092 283578 964394 940743 2034619 2033229 536628 530369 778020 788502 999091 965680 975682 983755 1002552 1012230 946240 1053579 2890330 3042383 1638917 1408451 883338 869848 1057342 1047395 1048265 1063869 1060007 1074024 1228803 1225370 7640699 8072668 39.75 70.6 2
15:50:40 2024-01-23 1019929 1025015 260965 258491 464160 468674 529139 526031 289410 283626 382473 387785 451156 454906 7071953 7668754 10292487 9885539 1798494 1865398 391528 346057 387312 390170 465026 450611 427898 427571 282525 285998 974588 947617 2040851 2012415 533574 531680 774985 780450 1001223 971904 973784 977699 994805 1009733 952528 1050862 2892387 3029848 1659611 1415758 883338 865771 1048348 1051384 1054499 1060760 1047736 1066364 1237898 1228845 7767200 8049439 39.75 70.6 2
15:50:41 2024-01-23 1035817 1024262 261928 257687 460003 472913 529139 522487 289432 282504 384497 390247 450197 456629 7074747 7503240 10145246 9904409 1818782 1864195 390634 343224 391458 387975 463277 450758 423908 430033 281294 284454 976627 933159 2041189 2028075 532055 527414 779697 782812 989845 964239 978911 983044 991951 1003114 946240 1058809 2884170 3033756 1622637 1408451 888641 869465 1042298 1038965 1050018 1066826 1058757 1062598 1217463 1220036 7770901 8031351 39.75 70.6 2
15:50:42 2024-01-23 1032695 1028267 261783 258300 463654 470028 529925 521349 289030 283539 381897 388907 449815 454333 7062311 7597315 10100608 9847815 1792541 1858904 392149 344705 386187 390170 462551 450758 426342 426365 282525 283586 978166 931459 2066848 2030960 533631 526633 772753 779417 992659 959240 970320 982571 995510 1006453 940805 1047831 2876484 3042976 1630777 1400326 882739 869448 1045820 1035808 1044252 1063806 1056875 1066283 1217463 1216228 7753889 8027421 39.75 70.6 2
15:50:43 2024-01-23 1025768 1025878 261928 255707 459967 468344 532217 527164 284078 282068 381897 389524 449147 450397 7081331 7637929 10148224 9843311 1772949 1858867 390201 346242 389126 390170 462551 445986 423908 427571 281927 281949 976627 939396 2039227 2023758 535184 529016 772205 783677 996871 963872 970641 977193 996143 1008809 942316 1044424 2887195 3033756 1626707 1405758 878938 867000 1045114 1039139 1044070 1060932 1057249 1064572 1223134 1216228 7631942 8031464 39.75 70.6 2
15:50:44 2024-01-23 1025036 1026550 261928 255707 459665 468033 530300 526031 284158 281423 380747 389879 451156 452071 7086905 7728846 10265861 9848027 1783859 1861547 388580 346341 387086 387758 465063 446325 423691 423714 282925 283140 982400 944893 2064416 2019978 532047 529053 770020 779081 996044 964706 963905 971923 990400 1006381 943554 1040741 2881037 3033137 1651803 1411464 875195 859476 1048274 1041388 1043511 1054034 1050141 1066502 1226411 1219677 7747856 8037957 39.75 70.6 2
15:50:46 2024-01-23 1029530 1024299 261928 255279 457205 468746 527537 527913 284158 280148 382473 386596 450485 448695 7077526 7591912 10242009 9904333 1800686 1858867 387934 344488 390197 387285 462551 444509 423836 428599 279423 282602 967396 947617 2029828 2018816 530542 528108 773301 777018 989808 964959 970320 968207 985598 1003114 943554 1044872 2884170 3015316 1626882 1426086 881801 857780 1037526 1037667 1046554 1054756 1041794 1057150 1220058 1221835 7876511 8054536 39.85 70.6 2
15:50:47 2024-01-23 1035313 1024294 260354 255676 458879 468746 529774 522514 283914 283048 382021 387505 449066 454001 7102780 7516809 10174457 9904403 1822442 1861547 389161 342803 384994 385581 459877 447071 421276 423894 279676 283671 976752 936802 2043192 2023758 528284 522788 772753 773642 984206 961285 969592 972614 981342 996185 940805 1044812 2873789 3024536 1598218 1408451 878938 860219 1033332 1032981 1048265 1057801 1048009 1049914 1213940 1214696 7844084 8055719 39.85 70.6 2
15:50:48 2024-01-23 1038137 1026619 260313 255672 455778 466381 528028 522847 284477 279656 378461 387785 449702 451750 7109468 7626235 10100608 9866785 1791260 1853596 389777 342767 385569 387939 459841 447675 421464 423154 281330 282897 975089 931459 2051638 2028673 531676 525006 770565 778122 981993 953706 965113 975967 984736 993998 934308 1043122 2869703 3037740 1629394 1407127 882078 862667 1035608 1031060 1041915 1060420 1048644 1052493 1203525 1213332 7767654 8054536 39.75 70.6 2
15:50:49 2024-01-23 1030750 1027273 258734 255462 459701 467371 525940 520115 282504 280776 378425 385223 447148 453790 7105878 7618979 10152484 9876058 1791707 1854923 388580 342803 385044 386740 459841 446082 421240 421892 279640 280933 973550 927807 2058203 2030687 530468 523520 768997 776562 985244 954077 962253 973997 986923 998226 931585 1038479 2865625 3035479 1624805 1399125 875195 862667 1037619 1026400 1038992 1056306 1049392 1050624 1203003 1205785 7762088 8047336 39.85 70.6 2
15:50:50 2024-01-23 1028336 1027273 260385 253858 457169 467371 529103 523809 282350 280118 378461 386020 445787 446480 7103044 7687785 10203480 9857406 1769953 1861484 386483 342442 384568 386596 461401 445416 423259 423272 279387 281701 967655 938816 2046567 2021688 532055 522824 765765 777018 986302 957474 960995 968207 986997 997389 931585 1032430 2869703 3015316 1612462 1399125 872077 857780 1039002 1030073 1032364 1048401 1044914 1054142 1210468 1207086 7659564 8054536 39.75 70.6 2
15:50:52 2024-01-23 1019273 1024299 259533 254110 458946 465282 524534 522327 282030 280109 377252 382938 447813 449368 7105878 7706689 10295403 9885542 1801076 1861547 387589 342767 384735 383277 459697 441313 422202 421227 278477 280933 980416 942883 2041441 2009284 525218 523630 763559 769410 987559 958560 960274 962137 977074 998834 936302 1031369 2869703 3011041 1649726 1406446 870213 852819 1033115 1032981 1039081 1043881 1037805 1050996 1219328 1207086 7791619 8066093 39.85 70.6 2
15:50:53 2024-01-23 1035174 1023538 258426 254997 456111 467114 524534 519730 282213 279869 378281 383459 446970 451628 7118300 7637572 10205555 9885175 1818237 1858904 388006 341347 385044 382972 459877 443810 419679 422486 278281 280083 942114 934125 2052267 2020251 524437 522149 767943 767771 975703 955095 963051 966834 972174 982728 935637 1037739 2865625 3015316 1622728 1408451 875195 852855 1028267 1026673 1038968 1051417 1037805 1047381 1205801 1208174 7863030 8084850 39.75 70.6 2
15:50:54 2024-01-23 1039076 1027273 258466 255211 456330 463532 522945 519307 282965 279797 376120 384336 445822 450386 7132513 7653406 10175536 9876164 1781518 1854649 385305 342140 382996 383241 456166 444951 419950 420599 277587 279089 967396 930002 2036648 2028075 526038 519569 761398 769957 979630 946584 952569 967069 978494 992593 925062 1034606 2867085 3028190 1664264 1385402 868268 857669 1032114 1020714 1030115 1045725 1044377 1053105 1201579 1197944 7750569 8056714 39.85 70.6 2
15:50:55 2024-01-23 1026871 1024336 258313 253261 456330 459841 522065 521219 281491 279869 378639 384301 446485 446393 7137604 7718901 10334408 9918448 1799399 1854923 383272 340340 385390 382060 457043 443522 419655 423118 278309 279192 973026 945495 2072144 2015283 524222 522112 762481 765484 982654 955434 960012 959259 975007 991670 932954 1028394 2864490 3015316 1598218 1403119 864554 848560 1033203 1029595 1033069 1039300 1035589 1046783 1211679 1202752 7804625 8094229 39.75 70.6 2
15:50:56 2024-01-23 1032733 1024422 257915 253816 455005 465501 522679 520115 281920 279672 378159 385601 448113 449368 7156361 7631665 10216687 9961442 1820650 1856186 387208 340412 383971 381650 459406 446483 419679 420599 277392 280078 987713 935850 2075959 2019453 522730 519166 765185 764989 972734 950021 958151 963354 968666 984882 928873 1032430 2862453 3015316 1620652 1403119 870213 850973 1026534 1023762 1038563 1047203 1031761 1043255 1199991 1203639 7882247 8094229 39.75 70.6 2
15:50:58 2024-01-23 1040661 1025791 257879 253257 453275 459841 522716 518940 282152 279279 376156 384873 446641 450089 7152546 7662855 10121481 9909056 1794266 1854775 384748 338276 384772 382668 456848 444152 418494 421227 277128 279327 969509 929336 2020943 2028673 525719 518396 764679 769957 968562 944817 959316 963354 972211 982102 925062 1035449 2854761 3006096 1626882 1399125 869593 849095 1020457 1017825 1033323 1047203 1034041 1038484 1199023 1197944 7842606 8082996 39.85 70.6 2
15:50:59 2024-01-23 1039844 1029729 257552 253930 454565 459661 525278 513842 281744 279833 378381 385872 447920 450717 7146983 7681548 10150594 9894921 1791548 1854923 386735 339563 378479 381524 457171 441385 418458 419702 276967 279721 965857 925810 2064382 2026635 524029 516826 759208 767210 972734 943165 951670 963354 973626 981408 919716 1026198 2851132 3022391 1595730 1395147 867027 850334 1026534 1014542 1029202 1047695 1038047 1044391 1187969 1195557 7801051 8073509 39.85 70.6 2
15:51:00 2024-01-23 1030474 1027493 257122 251678 455005 464253 522873 517769 279744 279475 378602 384753 442458 443987 7146983 7767722 10257840 9875944 1764244 1853559 382663 341164 381230 382096 455688 440939 418458 420593 278111 278541 966478 934125 2031604 2015950 524029 519937 758696 765594 975012 944575 946120 953724 976851 988961 920928 1019663 2856985 3006648 1610427 1385331 860861 850973 1028267 1020322 1023317 1039820 1035589 1044742 1194772 1191042 7676602 8075472 39.85 70.6 2
15:51:01 2024-01-23 1020526 1025056 256331 252635 456325 459733 520096 517002 279852 279869 376550 382456 443185 446018 7156361 7696572 10286344 9899244 1792541 1854923 382056 336939 382725 379782 457495 440241 417278 422048 276929 279416 961241 942185 2049537 2015279 521986 519754 761939 763832 968562 950021 954386 950039 965666 983490 925062 1022367 2861064 2989595 1606357 1400402 862090 843724 1023858 1023762 1028257 1036413 1025496 1040960 1205988 1197097 7814328 8094229 39.85 70.6 2
15:51:02 2024-01-23 1038283 1026545 255509 252274 451061 462515 518925 513878 280173 279082 377918 381242 441804 450270 7154183 7597725 10209389 9951621 1815641 1856186 383058 340906 381158 381105 454842 442892 417278 420708 276034 279327 982003 931459 2061068 2023903 519763 513738 758106 762197 967152 943476 953127 953651 962325 973678 925062 1024589 2851132 3006873 1587423 1412471 865789 843017 1019007 1017427 1032336 1039300 1023197 1035342 1192132 1196513 7902658 8084850 39.85 70.6 2
15:51:04 2024-01-23 1038798 1027273 256225 252887 450917 460821 523049 513914 280670 278262 375645 384447 444499 450307 7164576 7691008 10112299 9875678 1792541 1854649 382896 335889 378443 380048 455521 440921 414750 419665 275237 277918 964963 930002 2022795 2029517 522730 513774 758696 764398 964572 938764 951632 956394 965813 977667 918423 1025356 2840411 3000262 1616498 1394761 862705 846119 1014638 1014468 1028257 1038434 1026189 1032072 1189531 1189845 7837003 8092482 39.85 70.6 2
15:51:05 2024-01-23 1037859 1028271 255368 252294 452126 461148 521387 513684 280565 278226 375104 383602 441746 447887 7156085 7679131 10121594 9897197 1789980 1854923 384386 336396 378105 378685 455521 441564 414130 417300 274816 278437 965857 927342 2075151 2025196 521986 513544 756545 761081 964160 938062 945373 955452 965813 972975 913182 1025764 2840136 2993856 1612345 1393767 865512 846119 1015472 1013258 1026235 1038251 1028615 1031959 1187310 1189734 7819916 8084850 39.75 70.6 2
15:51:06 2024-01-23 1029530 1026733 255191 250489 453613 458499 521533 512324 278116 279082 375672 381278 442142 445981 7173923 7684692 10184551 9913811 1777250 1852015 378645 336396 377766 378961 450827 439948 417278 417890 275363 277723 974588 929336 2051624 2021688 519763 512994 751661 760684 966917 934894 944809 956701 968930 974750 912961 1016649 2847507 3010978 1649529 1389800 862090 846527 1017561 1011050 1020448 1038100 1028615 1033868 1179566 1185371 7810484 8075472 39.75 70.6 2
15:51:07 2024-01-23 1025764 1027268 255478 251485 450953 460600 523049 517465 278016 277995 375672 383566 440462 444318 7174842 7809667 10272401 9904333 1776917 1854923 380310 336125 376031 378961 455947 438630 416423 414556 276145 278006 971463 939229 2061821 2014578 520873 516643 751049 759604 968562 942237 941636 948618 967870 979223 914527 1014720 2842159 2993856 1624805 1384415 855772 846156 1021909 1011557 1014629 1030161 1030661 1036930 1187858 1183116 7678429 8084850 39.85 70.6 2
15:51:08 2024-01-23 1020526 1027231 255438 251839 453588 458499 516912 513878 278439 278886 373971 379042 440498 441453 7165740 7727797 10328995 9932756 1798494 1854923 381137 335384 378407 378925 454647 439257 414822 419072 274584 277723 983590 943454 2024442 2009557 516781 513721 751546 756338 967875 940801 941636 946180 962288 979223 915816 1009703 2844794 2989558 1614421 1393767 856384 840561 1023364 1012993 1014629 1030562 1020253 1035416 1186028 1183623 7753889 8107970 39.75 70.6 2
15:51:10 2024-01-23 1022843 1025020 254654 251122 450985 459733 516912 516345 277242 278030 375947 381721 441890 444631 7174541 7728959 10315704 9932436 1796830 1854923 378993 336663 381602 378925 453430 436229 413547 419072 274779 276163 971463 942185 2026766 2012415 516818 515434 755410 755627 963475 940801 944361 945507 957424 973678 916467 1007473 2845892 2981568 1612345 1393767 853057 839340 1020457 1013748 1016792 1024537 1019841 1035416 1189803 1183660 7814644 8100870 39.85 70.6 2
15:51:11 2024-01-23 1024854 1026807 254870 250631 454400 459661 517642 513986 277225 277373 375525 379002 442142 442888 7185368 7710343 10250240 9913453 1808781 1854923 381485 336663 376067 378320 454842 438850 412629 414845 274584 277262 971463 932671 2077217 2018816 515207 513721 754365 751877 955387 938099 945034 942825 955942 973011 912873 1012587 2843868 2972449 1626882 1395328 854279 839018 1015472 1016156 1019685 1024956 1016273 1028907 1193976 1181002 7818234 8100909 39.75 70.6 2
15:51:12 2024-01-23 1034435 1025745 253873 251480 446840 458137 516875 513118 278633 276100 374537 379007 442142 444853 7175119 7654040 10235881 9951865 1814621 1852288 379742 336425 378362 376654 450827 438886 412242 414809 274196 277297 982797 931459 2046698 2015950 513404 510821 752230 753478 958258 936815 946436 944908 953729 972137 914752 1011753 2847918 2972412 1589500 1400326 855504 838113 1011184 1013748 1020410 1024501 1013661 1026128 1189803 1181875 7819916 8103608 39.75 70.6 2
15:51:13 2024-01-23 1038435 1026545 253414 251122 449606 459337 513860 512446 277173 276524 373934 376717 441007 445701 7165740 7588407 10194128 9927652 1801085 1853453 381137 336207 380518 377464 451824 438384 414911 417119 273615 275882 969901 928473 2030867 2028075 514870 510063 752230 754509 957982 934230 942344 944520 952708 964557 913182 1010878 2836594 2987431 1589500 1402332 858221 833856 1008314 1008933 1020448 1028997 1011931 1023062 1180680 1183660 7929274 8103608 39.85 70.6 2
15:51:14 2024-01-23 1038798 1029454 253626 251308 446840 457531 519216 513900 278828 275449 372806 381011 440863 444230 7184497 7715841 10179592 9925489 1784836 1849621 380310 335424 376039 378320 451614 437228 409824 412300 275168 275144 973026 924693 2065909 2025196 516818 510821 749450 757430 955873 930260 936847 946969 953875 963921 906570 1010878 2836594 2980987 1601961 1388811 853942 836962 1003993 1003823 1017514 1027544 1015865 1021198 1177202 1176291 7846158 8094229 39.75 70.6 2
15:51:16 2024-01-23 1032728 1027360 252250 251131 448206 456889 516912 510273 277773 276310 371428 378865 439050 446755 7187936 7727797 10240888 9913809 1765343 1848045 378618 334375 376222 376317 446437 436356 414616 412880 273422 274759 969901 925810 2082384 2023758 514841 504869 745171 751914 956624 926299 935682 944520 956620 963204 903962 1007473 2825395 2991687 1697163 1386390 853942 838745 1005418 1001020 1010457 1024428 1016901 1021964 1169703 1172861 7834898 8116638 39.85 70.5 2
15:51:17 2024-01-23 1030746 1030680 253025 250004 449606 457208 516875 510670 278181 276524 371682 377877 439767 442667 7184497 7723280 10240888 9885542 1764244 1852288 378351 333825 376756 377766 451504 432408 411048 412880 273809 273083 978166 934125 2015464 2014519 516781 511906 747399 753404 959342 930260 933019 940152 953875 966650 898414 1003969 2828535 2980764 1608191 1373529 849403 838362 1009711 995954 1007622 1024194 1018463 1022297 1171363 1172177 7778786 8103608 39.85 70.6 2
15:51:18 2024-01-23 1024892 1024523 253060 249819 447842 454559 513896 513536 276896 275449 369519 378971 439409 440897 7193876 7770478 10362464 9932436 1791260 1848045 377216 335714 376756 374364 449451 432556 412313 412916 272266 274723 974068 933830 2071693 2006704 511944 509015 746022 750645 959305 933920 932131 936907 955531 969352 912668 998185 2824147 2974451 1601182 1386390 846978 834520 1013307 1003823 1003984 1018531 1013898 1023099 1178909 1172177 7728926 8103608 39.85 70.6 2
15:51:19 2024-01-23 1021385 1025547 252250 249864 449288 458216 513028 512446 275656 276524 371682 376419 440517 442888 7193876 7728997 10300698 9932436 1790982 1852132 375762 333465 377605 374221 450581 436144 414066 413354 270518 274546 963651 936525 2108856 2003143 511217 510314 743560 747155 957982 931581 930893 934653 953605 966650 902293 998147 2827541 2968192 1601961 1384415 846978 834109 1009748 1002363 1002524 1016980 1010943 1023062 1176331 1170592 7700956 8103608 39.85 70.6 2
15:51:20 2024-01-23 1019892 1024386 252074 249263 446876 458216 513881 512446 275201 276330 369555 375561 437924 442186 7193876 7735213 10316591 9956357 1788217 1850908 375163 333139 377290 374328 447415 433599 409824 415228 272266 273884 980416 939488 1997210 2010985 511944 509270 745737 748747 952861 928868 933019 935577 948770 966650 905127 994923 2825381 2968192 1595730 1387547 843359 830120 1010466 1002363 1005409 1009855 1009049 1022371 1177202 1176437 7795681 8098781 39.85 70.6 2
15:51:22 2024-01-23 1022843 1024386 254009 248070 448335 457769 513698 511430 276764 275286 372098 377972 437817 440053 7203480 7706764 10289663 9922781 1792541 1845650 378315 332670 376222 374328 450561 434906 409983 412264 272266 273047 982003 936802 2013885 2010985 511580 509306 744951 746588 950122 931581 933019 930938 947605 966650 903962 994490 2818062 2967882 1593654 1385848 842157 828943 1008314 1000943 1005409 1009724 1007575 1022825 1177089 1173791 7821263 8112313 39.75 70.6 2
15:51:23 2024-01-23 1033468 1023174 251513 248463 441615 456165 515069 510999 275565 273158 372433 379002 439552 439545 7172285 7701144 10230392 9941815 1810464 1852288 378618 331700 373916 372056 449514 432408 409367 410710 270698 273848 980416 928803 2056770 2012415 509041 504760 745282 741854 947394 925510 933019 931599 944002 955687 901291 1001071 2830795 2965880 1595730 1392340 846374 829458 1003301 1004631 1009759 1014371 1001671 1016042 1181394 1172025 7832020 8112987 39.75 70.5 2
15:51:24 2024-01-23 1035849 1024294 252558 248873 445915 454448 512791 507938 275462 273924 369519 376644 439552 444318 7188745 7613120 10222184 9956016 1799833 1849658 376685 332634 375049 372091 450101 432372 409983 411035 270173 273012 969307 925810 2029173 2020328 509580 506703 744956 749390 948321 926299 932832 934174 944915 955651 900616 998185 2832816 2955468 1606114 1387822 844793 828943 1001912 1001616 1005409 1012221 1000959 1016024 1180675 1170518 7823754 8115184 39.85 70.6 2
15:51:25 2024-01-23 1037327 1026016 252167 248494 445600 454448 512428 504972 275427 273959 369483 375851 436261 443026 7193876 7597353 10212832 9951193 1801973 1850812 376470 331269 373734 371393 445388 436144 409910 412880 269993 272595 974068 924693 2029292 2018888 509765 504553 743172 742379 946226 924984 930303 931599 941926 957534 901291 998185 2818989 2949115 1618574 1396752 844563 827768 999068 1000355 1005409 1009688 1001137 1012322 1173911 1170518 7885944 8112987 39.85 70.5 2
15:51:26 2024-01-23 1037327 1026509 252558 247378 445600 455485 513154 505044 275393 273959 371301 375851 435542 442320 7184497 7610189 10205459 9941815 1801747 1849318 375221 331664 375919 372768 444168 433451 409078 411035 270363 271349 965213 923372 2030958 2021688 509765 504196 743062 742723 943342 920886 928895 931599 939192 956509 900616 998185 2819263 2951243 1614234 1399125 845770 822908 996199 998934 1005409 1009688 998287 1013315 1171091 1170518 7914241 8103608 39.85 70.5 2
15:51:28 2024-01-23 1041596 1027273 252520 247414 441687 454647 515705 509033 276764 272148 369375 379038 436731 440016 7197841 7721857 10121481 9904403 1783109 1848345 376649 331162 371628 372649 446734 433672 405917 409969 270662 270935 968338 923372 2058471 2021688 510490 504553 740204 746588 942908 915700 927575 933585 936468 952065 894743 996690 2817721 2955468 1581193 1380474 844286 824111 994786 992505 1005409 1015473 1000423 1009651 1166112 1167001 7879895 8116572 39.85 70.5 2
15:51:29 2024-01-23 1033106 1025134 251955 248285 441904 452255 513881 504972 277933 273017 367229 375561 435365 442925 7203255 7731183 10231536 9913679 1770893 1843028 373203 331664 371628 372056 441777 433401 410563 409969 270173 270935 963651 922496 2026877 2018816 509041 502415 737059 743836 946052 915737 923693 934248 941963 946710 892355 1000214 2818078 2967590 1583270 1379946 846978 829973 992602 989688 1000480 1015590 1001708 1008967 1158814 1161377 7827584 8103711 39.85 70.6 2
15:51:30 2024-01-23 1029244 1027277 251816 246924 446650 450755 513154 504706 279014 273122 368300 376909 434932 439577 7212357 7795898 10243081 9904300 1754811 1844339 373239 331126 372488 372127 448109 431073 408213 410585 270662 269663 962780 933159 2010965 2014578 511217 506703 738322 745845 949672 918344 922227 931562 944707 956181 889462 993696 2815717 2972856 1595730 1374083 841881 827768 998359 986882 996189 1009724 1004636 1011870 1154606 1158059 7819916 8094229 39.75 70.5 2
15:51:31 2024-01-23 1023434 1025819 252558 246513 444621 450790 513881 510204 279383 273122 367229 376419 436945 436914 7207489 7852851 10324095 9925516 1775674 1850634 373656 330983 369213 373620 448316 433290 405880 408236 268927 270487 977242 935352 2020663 2003143 507598 502489 734082 742224 948775 921053 916924 925528 944744 955615 890074 987378 2813989 2951280 1604037 1364086 836377 828943 999068 989688 993367 1007902 1004636 1010846 1162143 1153829 7673463 8103608 39.75 70.5 2
15:51:32 2024-01-23 1021385 1025897 251458 246513 444585 449441 510149 509046 279116 273087 366863 375323 434754 437605 7210231 7746097 10343760 9953728 1787425 1844339 371945 328595 373047 369836 441669 428530 405917 410585 268477 270264 974068 936802 2022400 2003143 506086 503003 738105 740149 940902 919059 920993 922379 938232 954156 893621 983061 2809990 2951243 1581193 1376549 838770 822326 999068 991095 991925 1005317 1001137 1011870 1162143 1156350 7728926 8087172 39.85 70.5 2
15:51:34 2024-01-23 1019272 1026774 251171 246032 445187 453330 508851 504828 274881 273818 369234 373986 434145 437569 7200451 7747263 10301010 9932436 1784874 1844339 372087 328631 372226 369284 445473 429137 405844 410585 267277 269733 974068 936802 2030486 2001014 505654 504553 738197 740033 940902 918408 920993 922379 937567 954831 886581 983807 2809990 2956554 1583270 1377025 835184 820547 996199 990822 991220 1004378 1000317 1009651 1162106 1157961 7722514 8103608 39.85 70.5 2
15:51:35 2024-01-23 1023657 1025864 251382 245376 442048 450755 510004 504972 274445 273122 367157 374164 433841 436914 7203255 7713084 10249043 9941815 1801542 1843028 374324 328595 369019 369249 445497 431110 403990 409390 268100 272238 974068 931459 2021829 2006704 505691 502907 737582 735908 938237 919748 921030 921725 935540 956509 894377 984941 2807381 2958317 1612213 1381927 833558 819736 996235 991095 993330 1002922 995337 1011870 1162907 1158059 7799327 8092143 39.75 70.5 2
15:51:36 2024-01-23 1032737 1023565 251241 245961 441799 450048 510546 505080 279014 271199 367193 374440 435578 435573 7193876 7696572 10273202 9951193 1805007 1849658 373799 328631 369429 369947 444639 432444 405579 408236 266991 272816 972964 928473 2052520 2015005 504079 501559 738068 736759 937681 919023 923693 919693 932161 956509 894471 984509 2809990 2942890 1574963 1378510 832805 818575 995492 990961 994777 1000273 992473 1010390 1162143 1157204 7810484 8089262 39.85 70.5 2
15:51:37 2024-01-23 1032463 1024294 250433 246125 439279 448711 508637 504972 279027 271423 366641 374761 434322 437605 7223049 7668754 10222184 9951839 1810385 1843924 373919 328187 369249 369839 445788 432064 403386 408236 268100 270707 956815 928671 2049442 2006704 504752 503090 737310 735771 938237 918408 919646 919041 934142 954794 890605 979497 2808697 2952017 1572886 1378991 832805 820628 996199 989688 989776 1002396 994555 1009633 1161319 1155502 7801051 8096399 39.85 70.5 2
15:51:38 2024-01-23 1032003 1023602 251169 245130 438554 453058 509356 504936 275215 271164 367157 374092 433884 436250 7219718 7734784 10265173 9944329 1800252 1848277 373168 327569 369025 369947 445751 430390 402676 405831 267205 270707 958963 928473 2028962 2009557 504079 501705 735456 734655 937028 918344 918287 916980 930076 946637 888078 976600 2799398 2949921 1574963 1375063 832212 819155 994759 986845 986969 1000200 991785 1007403 1157920 1154414 7791619 8104087 39.75 70.5 2
15:51:40 2024-01-23 1028709 1026078 250457 243696 441835 451439 508419 504792 274233 271248 369271 373270 432965 435593 7212634 7748117 10259753 9906271 1802553 1845650 372052 327304 368765 369947 445788 429708 402712 405867 267170 270516 976052 930002 2054176 2008130 504079 501705 735090 735697 936362 915737 916887 917016 934142 946565 888078 976600 2801391 2949921 1574963 1378008 833994 818556 994759 985959 988934 1002469 994581 1008246 1157809 1152854 7782187 8095059 39.85 70.5 2
15:51:41 2024-01-23 1023438 1024253 249799 243800 441065 449379 507811 504864 273537 271353 369271 372450 431719 436250 7204152 7734493 10270972 9923057 1793346 1845650 374108 326581 368210 369911 445788 427779 402110 405579 267205 270516 976250 932791 2027882 2006704 504079 501705 733894 735839 936362 913141 915435 918316 932860 950007 888894 980022 2806041 2955343 1605853 1378957 832805 818538 992639 984483 987323 998752 993200 1004501 1156786 1150151 7762202 8105791 39.75 70.5 2
15:51:42 2024-01-23 1023438 1024253 249408 243796 440301 450012 504918 503336 273572 271388 368711 372415 432930 432475 7203358 7706689 10280317 9937232 1784580 1844339 370940 325597 368246 369911 445486 426837 402110 405579 268470 270182 976250 934010 2021188 2008849 504079 501132 734604 736827 936362 913141 914368 916980 934327 948149 885523 976637 2804042 2950777 1572886 1371948 830435 818575 991803 983242 983358 997343 993200 1003936 1155381 1148870 7706463 8096399 39.75 70.5 2
15:51:43 2024-01-23 1022843 1024358 249408 244381 441245 450654 504846 503107 273154 271993 367928 371302 431719 434922 7193599 7727797 10263218 9954289 1788980 1845546 369727 329431 368729 368763 441777 427175 404523 405579 265533 270516 961371 930002 2079719 2002399 501218 499911 726784 732867 939568 910111 908659 916294 935503 945704 878831 976637 2800718 2950777 1595730 1356359 831619 820318 986979 976895 984100 998930 992398 1001001 1146142 1143093 7750974 8092821 39.75 70.5 2
15:51:44 2024-01-23 1022806 1023895 249614 243765 438245 446734 507883 504864 273607 270526 365998 374689 431481 435681 7225666 7835369 10362464 9937232 1783859 1845650 369610 326581 367104 367691 441119 429308 405165 405759 264719 270326 962958 930002 2088488 1997458 500862 498696 725754 732867 940235 907867 908993 917058 932821 944369 876340 976637 2799398 2957861 1587423 1352274 830435 818538 986979 975931 983358 1000237 991785 999575 1143704 1145523 7806915 8092482 39.75 70.5 2
15:51:46 2024-01-23 1025124 1026539 249692 243661 441210 447914 509931 506164 273396 270491 366517 374391 432824 433410 7202163 7835659 10351137 9925532 1783109 1845650 369979 327074 368723 367396 439865 426837 404238 403905 263943 270563 971914 930002 2067680 1997458 500506 498166 726269 732503 936362 907830 910323 917016 929382 937624 878831 976600 2797407 2947026 1572886 1361824 830435 816184 986666 975929 984683 1001542 992849 1000407 1140948 1144566 7819916 8107970 39.85 70.5 2
15:51:47 2024-01-23 1024892 1024377 248778 243626 439705 446418 508960 503726 273537 269772 366553 373212 439506 434666 7203255 7829663 10358521 9927840 1781834 1845650 369979 326581 368619 367655 439556 426536 404900 404510 264719 269946 962958 928473 2055916 2000298 500506 495783 725754 731826 935508 907830 907401 917311 934253 944597 876155 975720 2800681 2957446 1597807 1351200 828167 818575 986131 976083 982659 991697 993200 1000143 1143704 1139827 7767654 8101905 39.75 70.5 2
15:51:48 2024-01-23 1024896 1027360 249023 243556 437902 446637 507847 504732 274114 270526 364891 373603 439492 434975 7212634 7812914 10367887 9925718 1781834 1843924 369979 325633 367018 367655 441119 428697 404261 404284 267330 269802 960776 933830 2057137 2002399 500434 495675 726439 732867 931682 906491 908734 916330 931017 937588 878208 973789 2793889 2950777 1564579 1364738 829944 816184 983367 973268 981961 999530 990810 995202 1137089 1143093 7819916 8096399 39.75 70.5 2
15:51:49 2024-01-23 1023858 1022814 248678 243017 436638 445749 507883 501921 273119 269772 365703 374128 439211 433705 7212634 7834979 10282914 9904257 1765498 1841572 369727 327342 367055 368763 442138 426760 403726 403301 265941 267606 958963 928671 2015862 2009557 502646 495747 725754 733656 933668 902288 904026 917016 930357 936614 875644 976637 2790099 2950777 1538436 1367660 832212 815570 977759 971950 983084 1000200 988183 991686 1137126 1144712 7810484 8084850 39.85 70.5 2
15:51:50 2024-01-23 1026844 1025778 247876 242267 436638 446734 504918 503305 272321 269737 364891 371314 431247 433410 7216234 7812524 10221980 9904462 1763570 1838991 369646 325562 366721 367102 437934 425862 401792 401532 263943 268584 954276 918918 2039189 2012415 500506 494684 725754 732867 926438 899688 910069 917058 922236 933936 880081 975905 2790099 2941285 1636251 1375063 830435 809344 976870 974819 989073 995395 979562 990704 1143704 1145554 7901058 8100870 39.75 70.5 2
15:51:52 2024-01-23 1038137 1026807 247312 242878 435990 444868 509027 501419 273607 270474 364855 371858 432985 435829 7194462 7695605 10109162 9899663 1773676 1838991 369871 324775 366795 367691 437505 423394 399994 402698 263943 267124 966776 919122 2005578 2010234 501218 495035 728885 732867 922462 902639 912431 913159 919193 936650 881333 976872 2790099 2931429 1634038 1385902 828167 808756 979618 979520 986824 993916 978651 991574 1150220 1147886 7904809 8115184 39.85 70.5 2
15:51:53 2024-01-23 1032185 1023785 246625 242306 437479 446721 504882 500357 272511 269257 365998 370193 430625 436250 7203255 7665905 10127813 9920921 1786417 1839068 369386 324812 366037 367102 437934 423466 401447 404261 265819 267606 963651 919197 2013569 2017382 500506 493984 726269 728715 925122 905848 912784 912978 921619 941963 878721 974291 2796689 2930500 1577040 1368028 823453 809381 981471 977588 983358 982719 978538 992301 1152923 1143093 7810484 8103608 39.75 70.5 2
15:51:54 2024-01-23 1033230 1023533 245936 242306 437565 446418 503999 498909 272737 269292 364891 367988 431910 435536 7194760 7597390 10191268 9935241 1801973 1840375 369943 324812 366758 364938 441357 428697 401301 404571 266195 268252 966132 924483 2052778 2008849 497583 496791 727815 727645 926438 904935 906456 909706 920236 939302 876266 966416 2786132 2932337 1591011 1368141 824940 810529 983367 974819 974980 987480 981733 995202 1143704 1139754 7767773 8084850 39.85 70.5 2
15:51:55 2024-01-23 1022706 1023715 246660 242522 437561 447123 504356 502593 271042 269257 364891 368760 431231 431105 7203358 7706764 10272401 9923324 1783859 1844232 367320 324739 367836 364356 438063 424231 401447 403301 265255 267535 962958 931147 2003125 1997458 497635 494684 719665 724447 931682 903921 902581 907169 926372 937975 870822 965926 2786132 2937012 1591577 1351536 821110 813988 980576 971196 974980 988315 986038 993139 1140427 1132311 7703541 8096399 39.75 70.5 2
15:51:56 2024-01-23 1023434 1025517 246731 241533 437793 441777 504713 501846 271421 270856 362654 369946 432231 433373 7225666 7790470 10331378 9913679 1777982 1839068 366582 326649 364472 363264 436339 422690 402584 400335 264693 267606 956610 928671 2040618 1996040 495376 494684 719665 727608 926377 898699 902432 908942 920997 933972 869585 967338 2782173 2941557 1597371 1352237 823453 810529 977065 965588 973525 991183 984260 988827 1132875 1135557 7795562 8093449 39.75 70.5 2
15:51:58 2024-01-23 1023424 1023900 247316 243205 436679 444240 504882 503305 271456 270665 363495 371871 430544 431032 7216234 7826386 10354148 9894921 1773676 1836044 367392 324812 363112 363809 437813 424453 399776 400866 264693 267347 955023 928473 2012412 1994623 497282 495035 721712 728715 926340 897610 898257 910536 920997 928538 871432 969481 2780800 2941557 1687906 1368575 825806 811459 975879 970195 978252 993916 983760 987958 1131675 1136786 7810484 8084850 39.85 70.5 2
15:51:59 2024-01-23 1023429 1026807 246726 245970 437116 441525 504810 501883 271042 274655 363203 370193 430553 431032 7222012 7835659 10244103 9894921 1773676 1840375 367686 326649 363661 366067 436549 424453 400880 401469 264693 267571 965465 929924 2057419 1991794 496152 494684 721712 727645 926340 894295 902052 911680 925081 932161 869437 971992 2783367 2944856 1542767 1361824 825806 811680 973402 967681 976363 993286 982320 983029 1131270 1135557 7810484 8073509 39.75 70.5 2
15:52:00 2024-01-23 1026378 1025778 245901 245934 438107 441813 504713 495923 270217 269257 362654 367988 428032 434666 7212634 7803765 10224245 9885542 1745379 1836378 365447 324775 364800 365166 437187 423894 401337 402497 264693 265568 964545 923158 2029543 2008849 499329 491126 719665 727608 922462 894517 899039 909780 919844 928871 869857 972258 2782173 2932337 1607737 1373491 825217 804742 970640 968442 981264 988315 973081 983774 1135480 1138144 7900780 8094229 39.75 70.5 2
15:52:01 2024-01-23 1035854 1025787 245183 243625 432998 440283 504713 495959 271905 270094 362096 369640 429948 435593 7212634 7737096 10164871 9885594 1776917 1840412 368535 324775 362599 364356 437588 426265 400843 400300 264693 265896 964545 915260 2022157 2009557 496115 491893 721712 727645 917830 891167 902060 909481 911881 928871 873747 970171 2780800 2923117 1690220 1379492 824628 802460 968539 971196 977749 982683 970311 983774 1137162 1139827 7908586 8084850 39.75 70.5 2
15:52:02 2024-01-23 1038798 1024290 245179 242351 432245 441813 504713 495923 271456 268471 362400 372117 428987 432108 7206801 7707085 10121481 9899663 1773676 1836378 366546 322701 365390 364903 436081 424453 396831 400897 264505 264305 965213 915072 2037433 2014519 497988 490511 721712 723861 918509 897319 903718 905271 913854 927848 869857 964516 2782173 2913897 1560426 1369198 821110 804171 971330 972577 977056 980491 971695 983066 1143704 1137167 7789779 8102881 39.75 70.5 2
15:52:04 2024-01-23 1035682 1023895 245039 243539 432552 441705 500266 495152 270818 269335 362400 367803 429273 435593 7203269 7641137 10196209 9923057 1798517 1839068 367098 323754 363955 361093 435525 424453 399148 401469 263201 266340 958197 919197 2024373 2001014 493698 489668 720562 721541 917067 900685 904398 900666 911917 933972 871164 960883 2782173 2928179 1584650 1364738 816333 805812 978921 971902 971284 981947 975861 990824 1138061 1133768 7780435 8084574 39.75 70.5 2
15:52:05 2024-01-23 1025129 1025778 246311 241832 433034 444385 503286 500393 270217 269335 362690 366856 428971 428489 7203255 7737096 10213760 9899606 1783109 1838666 364934 322211 364837 362684 437433 421942 396867 399702 263945 265524 960776 930002 2019291 1997458 494753 491509 719393 721541 925043 899762 895466 904310 921076 932821 865246 962559 2781535 2941557 1580409 1357951 820525 809210 971293 964688 971321 988315 979351 982334 1125264 1129875 7814328 8084850 39.85 70.5 2
15:52:06 2024-01-23 1023434 1024294 245729 241836 433111 442998 504713 498873 270182 269335 360542 369640 428931 430081 7186588 7835369 10240888 9885542 1771105 1836378 366354 323982 360379 365033 437893 422583 396614 400561 264505 264164 975139 928671 2059212 1998551 497583 492589 715559 726540 922462 892433 896244 913532 917614 919596 866404 970246 2780159 2923117 1640677 1361824 821110 804661 964822 961950 973974 982683 973161 978033 1127958 1129875 7823754 8084850 39.85 70.5 2
15:52:07 2024-01-23 1023927 1025565 243674 241841 436816 440391 502930 493688 269770 270094 360434 367369 427396 434975 7212634 7737096 10226157 9876161 1753958 1835073 363260 323682 360524 365033 432930 421942 399148 400017 263201 264234 958197 919856 2004829 2006704 494753 486769 717627 723348 915876 889568 899794 906510 911943 919669 870822 964516 2772901 2923117 1663769 1374083 821110 799620 965123 965625 973393 983481 964618 976642 1131270 1135557 7910463 8084850 39.75 70.5 2
15:52:08 2024-01-23 1036122 1023634 244346 242181 430998 441495 503999 495886 270853 267997 363135 370024 427850 430959 7206801 7731183 10121594 9890106 1773676 1833769 365447 321461 360524 362684 432944 421979 394423 400017 263759 263829 963651 915260 2018944 2006704 494638 486841 719665 723348 912595 887906 896834 901790 908073 924871 869585 962976 2776847 2904677 1638464 1368028 818484 801323 967166 968442 973562 980528 968166 979539 1137126 1130711 7789779 8112313 39.75 70.5 2
15:52:10 2024-01-23 1033934 1026082 243535 242315 432746 440795 498819 493688 269805 268920 363135 366770 426806 433742 7222012 7622392 10184888 9923057 1790429 1836378 365482 322701 360524 359979 432944 424453 396831 399735 261720 265931 968048 919424 2045961 2001014 492645 486913 719665 719495 915837 894406 894180 894494 910519 928574 869585 955244 2772901 2917175 1612068 1363262 814581 802313 975879 968294 966873 979214 970125 985103 1135266 1128968 7720260 8084850 39.75 70.5 2
15:52:11 2024-01-23 1020489 1024029 244220 241162 435520 441214 499560 495537 268541 270094 360470 367429 428032 431069 7222012 7744667 10272514 9913679 1778019 1839105 364316 320785 363148 361023 436697 420676 395921 400300 261720 264269 959784 928483 1990981 1997458 493309 489704 715559 719495 922374 896460 895289 900085 916372 930149 862101 957000 2777985 2930257 1572886 1343289 816333 805041 968539 957825 965786 984081 976008 979539 1121244 1124809 7810484 8084850 39.75 70.5 2
15:52:12 2024-01-23 1022114 1024368 244762 241149 432926 440557 503286 496031 269770 269335 360434 368538 428073 428526 7226234 7826113 10345735 9892300 1778019 1837355 363005 322772 360452 360754 435271 421314 399915 396745 261576 264975 942326 925810 2013646 1995927 492645 489632 715559 721541 918409 892789 891752 902658 911917 919596 862751 960920 2771501 2932337 1558795 1358294 819941 802351 963452 959222 968258 984873 973081 973793 1123668 1126930 7795477 8075472 39.75 70.5 2
15:52:13 2024-01-23 1024304 1025791 244386 240815 432962 440643 503286 495923 268575 269335 359348 365764 426391 428526 7226234 7833467 10247692 9885594 1750100 1835073 361159 322474 360379 363673 432436 419414 396867 399171 261720 263461 958197 919576 2025321 2005279 493347 484915 715559 721541 913242 886943 898274 902658 909169 921069 867120 963663 2771501 2920772 1661506 1371149 818762 796683 962084 962633 968530 980706 963729 974942 1127958 1130674 7910463 8081377 39.75 70.5 2
15:52:14 2024-01-23 1039071 1025745 243609 241162 429941 440355 504086 494384 269325 267138 364319 369952 427380 430652 7227450 7725193 10105657 9885542 1772949 1833769 365447 320678 359547 360988 432854 421272 394351 396853 263201 262585 964545 915072 2026045 2009557 494478 485976 717627 721541 910655 889894 897998 898317 908000 919524 863867 958599 2772901 2904677 1581193 1358116 811784 797812 967571 963317 968530 974798 965104 979501 1137710 1127999 7795280 8095059 39.85 70.5 2
15:52:16 2024-01-23 1029277 1023095 244969 241184 432642 440975 500266 495959 269770 267387 363428 367839 427961 427775 7222937 7715117 10203480 9925532 1801973 1838991 365155 320713 360343 359944 436811 422233 394387 399135 261720 263425 958197 923158 2048367 2000298 492645 489632 717590 719458 915876 893433 894368 900606 910651 926189 862175 954992 2775449 2923117 1597371 1346047 813998 804557 970292 958137 964776 979907 974319 981391 1124807 1118247 7770883 8071908 39.85 70.5 2
15:52:17 2024-01-23 1023401 1023895 243635 240944 431600 440530 501828 497176 268541 268471 359348 366821 425424 427098 7202163 7839384 10281564 9890271 1773676 1836378 362934 322402 360835 360934 435429 419378 395535 395557 261684 263952 960627 927921 2006947 1993870 491945 486805 713462 721541 918372 889448 891349 904619 913201 920997 857715 961147 2770079 2920108 1663769 1358453 820519 804742 959319 956394 967843 982651 970274 972982 1122002 1123977 7812486 8087007 39.75 70.5 2
15:52:18 2024-01-23 1029067 1024258 242111 241162 432362 440530 499913 493813 269360 267647 357907 367946 425530 432366 7204152 7749982 10157862 9868873 1769298 1833769 364863 320678 358717 363380 432511 421612 395678 396007 261576 262480 964545 919979 2030404 2013144 494049 487598 716573 721029 908564 890452 898274 899178 902728 921069 865246 955244 2776847 2903691 1668293 1366685 814101 796646 963452 964688 968258 975067 963729 973719 1134484 1127729 7791619 8087007 39.75 70.5 2
15:52:19 2024-01-23 1033697 1023900 242856 240779 430316 440305 495904 494163 268915 267647 359059 364715 426057 432329 7193876 7613120 10179592 9925732 1801973 1841609 365447 320713 359294 360681 435203 421235 393172 396817 261208 262987 956610 923539 2043976 2000298 490549 486769 715559 717383 913174 889531 892424 894719 909132 919524 860339 953631 2771501 2913625 1584650 1347007 810513 802460 967296 955415 962038 975757 972387 978033 1122002 1115667 7695718 8068223 39.85 70.5 2
15:52:20 2024-01-23 1022436 1023169 243199 240007 430405 437970 499390 495116 268506 267647 361515 368875 428931 428692 7215233 7846810 10288903 9885542 1773676 1835073 361089 321663 357601 360934 432872 418713 395571 394410 260481 263390 969687 925810 2008940 1988211 489158 486354 712466 718401 915189 885481 888922 898539 910651 919768 857218 957075 2762203 2912937 1636251 1355392 817900 801323 958272 955415 964813 979761 964581 970139 1117133 1119901 7803437 8074584 39.85 70.5 2
15:52:22 2024-01-23 1028272 1026807 243869 240202 432177 440405 498746 494163 268506 267682 359904 367731 425468 432292 7204152 7706651 10114173 9871487 1772409 1836378 364351 320228 358176 360934 432141 421272 392034 395557 261612 262183 959784 913300 2049569 2009557 491945 483856 715559 719495 907659 885481 895717 894461 902736 918469 863596 955858 2771501 2895457 1580409 1360234 811673 796516 967534 963612 964776 972128 963654 980652 1130871 1123599 7790151 8065816 39.85 70.5 2
15:52:23 2024-01-23 1028067 1017702 243430 240415 427832 441154 498782 495116 269925 266380 359312 366913 426690 425857 7203358 7706689 10222184 9899663 1793346 1836378 363189 319743 359800 359398 435393 418085 393172 396817 261392 262183 954428 925810 2018895 1997458 490549 486733 713499 714157 913242 891720 888697 894354 910540 923679 857166 951728 2768633 2922183 1572886 1339564 809356 799805 963452 952704 959310 973669 969246 973676 1114461 1118039 7818803 8054536 39.85 70.5 2
15:52:24 2024-01-23 1025621 1024258 242821 239432 431261 440218 500266 494163 268098 268885 357691 366913 424127 431069 7204190 7706689 10155528 9876058 1767898 1833769 362137 320228 357063 360644 433397 420383 396521 396825 261028 262078 965465 912989 2017179 2008849 491172 486217 713479 718438 905038 882407 894716 896331 901781 910583 860703 957075 2767561 2901629 1683278 1368028 811784 793162 959319 961950 967156 973002 960986 972289 1127958 1121595 7848039 8066093 39.75 70.5 2
15:52:25 2024-01-23 1034208 1023602 243864 239662 429000 441780 495904 492766 268319 267200 357966 364424 424163 430385 7193876 7652707 10169121 9962131 1800252 1837535 363189 319483 358176 360390 432836 419086 394558 395557 260402 261747 953436 922610 2028727 1997458 488464 485292 712957 713652 907968 885481 888922 890811 904718 921039 856573 948740 2762203 2911830 1580409 1343196 807048 799583 963452 952704 958629 973002 967441 974408 1118519 1112442 7713695 8056714 39.85 70.5 2
15:52:26 2024-01-23 1020526 1022902 242107 239458 429000 437278 495868 495564 267690 266825 357153 367767 427721 428045 7206801 7815111 10238155 9846885 1750379 1833769 360965 318777 358141 360934 431618 414452 393208 395243 260804 260584 965213 920515 1998744 1997458 491945 484843 708125 718401 910655 879703 886392 897264 902801 909833 855322 955244 2771501 2910869 1634038 1352498 811093 794659 955550 954736 967156 975067 958627 967306 1120413 1121595 7904809 8119141 39.85 70.5 2
15:52:28 2024-01-23 1034896 1023900 243869 239422 431417 441449 498637 493813 267690 266861 358230 363623 423682 430239 7191258 7625510 10166072 9904300 1786602 1836378 363925 318777 358176 358764 429018 419378 392034 396825 259162 262183 957402 917883 2012987 2001719 486934 484500 712466 712295 904022 887999 889815 886888 901457 919524 860339 947754 2760238 2904677 1636251 1354967 808778 797247 963747 956663 956826 970753 967862 974991 1122403 1115975 7659564 8073986 39.85 70.5 2
15:52:29 2024-01-23 1016363 1023895 243864 239291 430414 438983 494366 494163 266946 267235 359927 365263 425157 427134 7213544 7746172 10278020 9875944 1770576 1833769 360965 319483 358176 358728 430832 417459 394074 395279 259162 261782 960627 922496 2036080 1988211 486971 485186 706391 713814 911301 884853 889043 894354 909024 919695 855947 951765 2757442 2910952 1668293 1351536 813521 796683 954395 949855 962038 974378 962356 965469 1116044 1117248 7791619 8054650 39.85 70.5 2
15:52:30 2024-01-23 1029281 1023895 242495 240042 429666 437524 495868 492498 268506 266567 359031 366913 424331 429740 7193599 7706878 10105657 9848027 1768614 1835073 362970 318741 358631 360390 429586 419341 393406 395664 260553 263650 956610 912989 2065477 2010280 490090 485947 713479 716293 902741 880363 890485 895354 898832 910583 860339 951520 2771501 2895457 1636251 1358294 806846 790993 959356 955003 959310 965275 957423 972982 1123668 1117248 7772754 8066093 39.75 70.5 2
15:52:31 2024-01-23 1029530 1020995 243178 239635 428726 438006 495546 494863 266877 265156 357691 364680 424127 426371 7184497 7727797 10199937 9875944 1784580 1837141 360821 319384 358141 358764 430320 414308 391930 395270 259162 260948 951849 924693 1987950 2001497 486282 484157 706391 710275 910655 885209 881175 888018 905432 917821 851093 947696 2754356 2913897 1634038 1343173 807048 793235 955550 948582 958357 974378 963729 967306 1106411 1114090 7773225 8056714 39.75 70.5 2
15:52:32 2024-01-23 1022843 1024368 243495 237778 428699 437624 495977 493813 266623 266879 358777 365228 424115 429378 7216234 7763359 10206762 9861530 1752941 1831129 360639 318259 358903 358799 430568 414452 393208 393748 259198 260549 951849 914583 2043965 2001014 489158 482072 708433 715773 904022 878753 885329 894719 898905 910245 857863 952952 2762203 2895457 1589778 1368224 810513 792678 956909 956431 959310 966641 955739 970213 1125264 1117248 7782187 8064023 39.85 70.5 2
15:52:33 2024-01-23 1031647 1023164 243516 239493 428945 438891 496212 495996 267552 265528 358194 364715 423118 426371 7202978 7727797 10196209 9894921 1792541 1833769 361054 316819 357601 359305 432303 414380 392331 394410 259598 260766 967077 929263 2006513 1991794 487699 483592 708433 711789 907919 884451 883131 888018 902764 917821 851698 946345 2762203 2910869 1595251 1337655 805115 793240 955550 947378 958907 976271 963654 968455 1109146 1114392 7772754 8054574 39.85 70.5 2
15:52:35 2024-01-23 1024304 1021364 243183 237945 430550 437729 495941 492766 266438 267235 358740 364715 424115 427811 7244393 7775761 10155528 9838649 1745379 1833769 360639 318259 356026 359557 427845 414344 395370 393195 259198 260152 965465 917883 2014835 2003143 487856 480639 706391 713814 904022 878753 886392 892818 901818 912479 858160 949980 2754723 2893410 1632094 1369612 809356 790993 955550 954736 960683 965957 954377 970176 1123631 1117138 7776626 8066093 39.85 70.5 2
15:52:36 2024-01-23 1029794 1020999 242499 239264 428678 437424 494144 492766 266912 265302 359541 364715 422941 426674 7193876 7705277 10155528 9866785 1793346 1831129 360965 316784 356062 358440 430868 414308 392053 393784 259312 261657 950262 928593 2023480 1995927 486814 483527 705221 709278 909085 882899 878600 885500 901199 917094 847967 942195 2752904 2913897 1636251 1333848 804749 792678 954871 945859 954861 970185 960986 965246 1106411 1109266 7772754 8043008 39.85 70.5 2
15:52:37 2024-01-23 1025965 1023169 242495 237384 429893 436316 495062 489808 266403 266416 357688 363623 424115 428150 7193876 7706689 10168173 9890220 1762275 1828210 360785 318341 356655 357506 428818 416833 393442 390850 258364 261657 955023 909724 2039063 2003143 487856 481658 707393 713307 897199 876261 886392 887259 893942 906778 854716 948740 2754356 2886237 1596417 1365711 808583 789836 954192 952704 956592 962515 953697 967380 1118753 1112442 7773339 8056714 39.75 70.5 2
15:52:38 2024-01-23 1028331 1020981 243039 238120 426492 437315 494844 494163 266438 265192 359688 363333 422244 424522 7205069 7729034 10177841 9875944 1778758 1830337 360675 315864 357099 357398 427636 415233 391500 394061 258328 259970 950262 924693 1991918 1993870 485428 482035 704357 708226 906630 884226 879570 884872 900143 910619 847403 942232 2752904 2909766 1582529 1336701 804749 792116 952838 944483 955200 970222 960264 965043 1103688 1110834 7776626 8045049 39.75 70.5 2
15:52:39 2024-01-23 1026594 1023789 242796 237069 429893 436171 498364 489627 266705 267241 357542 364680 424115 429436 7193876 7726506 10156720 9857406 1753504 1825936 360385 317778 357380 357685 428585 416870 391723 391709 258399 259755 965465 913953 2051030 2001014 486208 480786 706391 713034 899901 876261 886392 889550 893942 906814 854716 948066 2754356 2895457 1625306 1367660 807048 788718 954192 954058 956592 964326 953155 967863 1119217 1114392 7779433 8054650 39.75 70.5 2
15:52:41 2024-01-23 1027235 1021984 243525 237349 427131 437970 494625 492621 265227 266042 358486 361415 422244 423426 7184497 7706764 10243081 9876058 1773676 1829866 359878 318259 357633 355503 427636 414016 391723 391399 257568 260186 954177 920515 2042033 1987167 484048 484230 704892 710275 904022 876261 877977 886618 901457 909379 849062 946795 2757315 2897528 1694849 1350855 810324 792005 949425 944446 957950 964656 955886 963630 1109622 1112515 7837003 8047336 39.75 70.5 2
15:52:42 2024-01-23 1032222 1023533 242486 238894 426129 432764 494366 489499 266877 263904 357182 365263 422922 423426 7184497 7713009 10092705 9819491 1770384 1829287 360929 318664 357887 357685 428854 414344 387565 392056 258364 260774 951151 913267 2049009 2010976 488204 477719 708359 710164 901182 878480 884605 885500 893648 909379 852303 946398 2754356 2887254 1553448 1353414 799951 784083 955550 950002 950090 955714 953017 964447 1112882 1109229 7689958 8037957 39.85 70.5 2
15:52:43 2024-01-23 1019077 1020990 242230 236616 428376 436661 494494 490573 266033 266688 355812 361415 422244 427126 7183361 7761877 10268944 9875944 1775039 1832310 359445 316749 356655 355610 430982 416413 393442 390779 256776 261325 968048 920888 2025245 1984598 483704 482108 702330 711963 903381 875019 878317 885500 898905 906814 845492 944286 2748990 2895457 1692534 1346047 807048 789873 947743 944799 956592 966641 947782 958726 1109659 1112479 7884098 8047336 39.85 70.5 2
15:52:44 2024-01-23 1049807 1022444 241747 236643 423948 435357 495546 487017 265814 264379 357979 361415 422922 425893 7181492 7602125 10139620 9885430 1798517 1831166 360965 316306 358304 355788 428609 414416 390947 390850 257568 260726 962240 917996 2043279 1996040 483360 482462 706391 707724 900184 878753 879924 884600 894986 911953 848680 938143 2752904 2895457 1666031 1341280 799951 792116 952838 940782 949416 965957 955072 963630 1103688 1106525 7728468 8043122 39.75 70.5 2
15:52:45 2024-01-23 1020531 1022444 242967 237125 428121 436287 496952 492584 267664 265050 357795 362901 422742 425618 7193876 7773377 10155789 9847815 1749194 1825936 358759 316854 356838 356574 427607 413725 390828 390850 257352 260957 948675 912989 2015549 2005279 485428 477828 705391 710275 897384 875019 883834 886924 892896 901605 850343 946345 2754356 2886237 1589778 1366074 804749 786378 950136 950002 955914 955642 948168 965043 1119069 1112703 7750784 8068223 39.85 70.5 2
15:52:47 2024-01-23 1028336 1020995 242239 237900 426342 435936 493446 492766 265814 263873 358921 361485 423518 424184 7183361 7706892 10202416 9866508 1773676 1831166 357680 315828 358648 355503 429619 414644 392331 392056 256776 260957 976242 924207 2006936 1988211 483704 477864 701225 706984 905038 878753 875818 882292 899896 910397 842430 938106 2748407 2917175 1587565 1347119 805898 790883 946240 943383 958263 966641 950269 958044 1107745 1112479 7885934 8047336 39.75 70.5 2
15:52:48 2024-01-23 1036654 1021460 242114 236682 423984 432836 493634 490554 265814 263535 357979 363588 422922 423390 7173847 7632491 10090511 9857406 1771685 1825973 359842 315798 358394 356574 427607 413725 390947 392020 256776 260224 953436 911247 2030766 2005252 485428 479763 705184 707058 897347 878716 883974 883884 891447 910519 851093 938318 2752904 2901629 1654719 1344413 797670 788214 952124 946143 946268 961085 956196 962258 1103651 1099290 7684730 8042131 39.85 70.5 2
15:52:49 2024-01-23 1020253 1023206 242293 236251 426455 434666 494144 491266 265227 264344 356857 363552 421267 424485 7184497 7807192 10208676 9831543 1744663 1833391 361029 318301 356619 357219 428781 413909 391704 392580 257752 259314 962088 919197 1990985 1991794 487508 480786 701225 710275 899113 870743 879495 888115 893905 902837 846092 946360 2748990 2895457 1685592 1349163 802459 784020 944933 947909 955540 962247 946036 959371 1116044 1109663 7767335 8056714 39.75 70.5 2
15:52:50 2024-01-23 1032733 1023169 240752 237503 426455 432764 491176 486837 266623 264089 356239 361415 424115 426334 7190500 7680025 10179592 9887936 1790779 1831079 360713 315798 356729 354401 428538 414938 387709 390815 256705 260590 962240 922610 2006230 1993870 484048 481999 703220 705039 901461 876261 877067 880646 893648 909379 844243 937648 2750946 2899529 1578289 1331949 799951 786378 948752 940803 950090 966641 955739 956509 1103651 1106525 7789969 8047336 39.85 70.5 2
15:52:51 2024-01-23 1029799 1024822 240583 237717 427734 432046 494588 490205 268983 263219 356710 363991 423374 426563 7197369 7710650 10084264 9852703 1769019 1831129 359770 315798 356513 356503 427607 415233 387853 390779 257281 259822 964545 910748 2030102 2006704 485428 477011 704320 706075 897384 874398 880825 882917 893529 901569 848643 938736 2752904 2885965 1553448 1348957 797101 784020 952838 946493 946268 957524 951623 963630 1109183 1100103 7652444 8059881 39.75 70.5 2
15:52:52 2024-01-23 1023118 1023863 241532 236581 424057 431403 492675 490939 267476 264274 355775 363623 423518 424147 7203255 7807841 10242968 9819491 1762360 1829705 358723 317584 353535 355468 429765 414644 390084 390933 257172 260188 945500 921835 1994547 1991038 484737 480603 700728 709771 901461 869889 874498 885500 896254 902199 843044 944959 2752904 2892390 1690220 1349163 805691 785507 944896 944762 954146 962279 944912 959741 1116007 1108093 7763322 8048618 39.85 70.5 2
15:52:54 2024-01-23 1032733 1022444 240211 237183 423588 432800 491212 486945 266033 263500 356315 361380 424115 424448 7184497 7681837 10163964 9876058 1792541 1829287 360349 315293 355721 354366 427636 415233 387853 392353 256310 260188 960627 922053 2015590 1993870 483360 480603 703220 706984 896940 878560 876256 880646 891858 909132 844169 935420 2751428 2895457 1582529 1334110 797670 788145 948298 938007 950278 965275 950232 954278 1103688 1103472 7814328 8043008 39.75 70.5 2
15:52:55 2024-01-23 1032737 1022448 240601 236643 423912 431063 494144 486909 265192 262659 357435 362753 422886 425729 7185368 7684556 10072552 9819453 1767379 1831129 357644 315762 356509 355219 423642 414974 389975 393429 256384 259386 958197 911028 2048728 2008849 483555 475562 701225 704549 895113 874871 880825 878771 889701 909895 848606 936274 2746861 2895457 1687906 1348929 797101 785692 949425 943457 944607 955570 954377 960092 1103380 1098938 7700341 8031464 39.75 70.5 2
15:52:56 2024-01-23 1019077 1020990 241024 235687 423984 431099 494844 491266 269980 264309 355236 361344 421662 424147 7193876 7801550 10196941 9847815 1741411 1829705 356605 317584 355145 355219 426220 413653 390911 391799 256310 258729 958963 923280 2022116 1993870 485428 474893 698707 707614 894581 870743 877067 883709 890668 902199 843660 942195 2748990 2894444 1680963 1352498 802459 782637 943591 947164 952828 957524 947104 957970 1116044 1106525 7762012 8037957 39.85 70.5 2
15:52:57 2024-01-23 1031486 1022444 240206 236643 423948 432746 490482 486945 265780 262694 356312 361168 423863 423214 7185035 7706892 10189945 9862095 1783859 1827105 358183 315798 355757 354401 428818 414020 387889 390779 255916 259822 960627 923372 1994205 1991038 482673 477755 700231 703548 898623 876261 871283 876280 893612 908059 839460 934186 2743605 2900559 1663769 1330298 797670 785692 945605 939412 948743 965006 949141 952919 1103651 1103399 7799327 8055719 39.75 70.5 2
15:52:58 2024-01-23 1035402 1023895 240810 237003 423768 433815 493998 486909 265192 262694 356604 362464 421375 425729 7185035 7652042 10095559 9857406 1770421 1829829 358723 315762 357344 354401 423930 415233 387889 390815 256310 258729 959784 911028 1998933 2006704 483360 477050 700728 704048 894802 873742 878943 876280 888368 901569 846128 932907 2743605 2893403 1683278 1347007 793133 784020 950287 943605 946383 957452 951511 959741 1095864 1100386 7753889 8037366 39.85 70.5 2
15:53:00 2024-01-23 1022697 1023891 240810 235124 423984 432387 495195 485431 266352 264344 353625 360804 421662 423426 7184497 7706689 10121481 9819491 1764244 1827105 360421 315798 351438 353834 427004 415233 387508 390106 255951 258729 959189 908144 2041924 2003143 483360 475562 701225 706075 889669 867041 879570 883746 886233 903266 847219 939620 2749929 2883055 1574963 1348957 794264 781245 952161 946256 940870 956172 951660 960129 1105429 1097384 7631942 8028578 39.85 70.5 2
15:53:01 2024-01-23 1021385 1022444 240588 235678 424016 431974 491248 489541 266352 263500 354698 363043 421662 422573 7184221 7824516 10235768 9819453 1755399 1829705 356605 315762 353535 354401 428818 412154 387889 389889 258489 259607 963852 921835 2002762 2000093 484737 479491 697931 709074 897384 867041 873218 884600 893456 897714 843044 942195 2746012 2886237 1596417 1356471 800796 779513 940916 946143 948743 954822 944749 958044 1109622 1101731 7767200 8047336 39.85 70.5 2
15:53:02 2024-01-23 1030675 1022444 240215 236608 423912 432692 486963 486945 265227 262659 355812 360839 422886 422536 7193876 7709454 10168173 9904409 1791548 1832273 358580 315582 355000 353834 428818 412811 386618 391799 258123 259207 959015 922053 2002273 1993870 482673 477755 700231 703048 894544 874747 871246 876280 889407 901569 839460 932168 2743605 2895457 1578289 1330055 795397 785692 945605 937342 947398 962515 950232 951525 1098860 1102221 7795477 8054650 39.85 70.5 2
15:53:03 2024-01-23 1029790 1023533 239183 236451 423984 432280 492712 486151 265227 261857 355775 361450 421626 425729 7205587 7662592 10092554 9866785 1769953 1832310 357644 315762 356549 353834 423858 414056 387817 392353 255165 258729 957402 909724 2009048 2006704 482330 476375 700231 701055 891635 873123 877067 876280 884532 901641 845492 931505 2743605 2886237 1683278 1347007 793133 782909 946277 940782 943582 956172 951586 953817 1097604 1098161 7747856 8037585 39.75 70.5 2
15:53:04 2024-01-23 1022843 1026465 240748 235011 423836 433815 494384 489163 266429 264168 354230 360300 420335 425729 7199899 7731795 10156720 9819567 1747948 1825807 356284 315798 351438 354104 423488 414056 387889 387876 255165 258729 958410 908423 2011798 2000298 481303 475701 699921 704005 889485 867041 877067 880382 884191 897714 843660 935996 2743605 2877017 1538436 1360854 799951 780250 940916 940782 946268 955145 946427 962173 1103504 1097274 7656107 8028578 39.85 70.5 2
15:53:05 2024-01-23 1015637 1023174 240144 234718 424020 432728 490653 488469 266352 263904 351564 358938 421626 424116 7184497 7731594 10228350 9848027 1772409 1827105 354965 315532 354071 351717 423894 413726 390084 390657 254870 259457 966410 917883 2082549 1983188 480195 476304 697223 704048 894839 867041 870760 877819 891631 897714 839737 936718 2744623 2884138 1680963 1343392 799673 780472 939674 938007 947398 956848 940282 953449 1107979 1100139 7753889 8028578 39.75 70.5 2
15:53:07 2024-01-23 1032737 1020995 239100 235150 423719 430863 486963 484031 265192 262257 354698 361010 422922 424448 7175119 7659482 10138016 9866785 1791707 1829829 358507 315762 351510 351190 423930 415233 387587 390657 255130 260224 964996 916527 2051164 2001624 480924 479083 701189 703011 894736 871982 875200 876280 887740 900826 841534 933519 2743605 2886237 1622143 1334000 793133 784020 943591 931562 943309 955642 947457 948708 1097604 1099326 7771070 8028578 39.85 70.5 2
15:53:08 2024-01-23 1023886 1023611 239096 235124 423984 431974 491212 485708 265192 263829 353625 361380 421329 426978 7184497 7708353 10077561 9828511 1769953 1834920 357214 314622 353426 354259 426554 413213 385281 390512 255881 257897 959784 911954 1998812 2006704 482673 476375 701225 705305 889363 867041 877067 878771 879222 900289 844243 934940 2748990 2877017 1692534 1347967 794830 777236 947743 940782 939536 946701 946073 955211 1100491 1093364 7615541 8019199 39.75 70.5 2
15:53:09 2024-01-23 1016989 1022444 240246 235120 423876 431362 486927 488742 265979 263465 354161 361485 421662 421938 7193876 7863363 10205459 9829270 1755399 1827105 356284 315762 351474 353728 427305 411497 387781 387912 255951 257897 967077 920629 2038450 1993870 482330 475933 695215 704041 894802 863936 869598 881161 890999 892555 836935 936736 2745083 2884190 1678649 1343173 796532 779279 938338 940115 947398 956172 940916 952919 1108015 1099326 7739766 8037957 39.75 70.5 2
15:53:10 2024-01-23 1031269 1020995 239100 235997 424651 432795 490535 486765 266913 262519 354553 359621 422706 421754 7184497 7694899 10151591 9866785 1789152 1829705 358184 315245 353535 352245 427305 413726 386346 387551 255130 258331 972964 917883 2046709 1991794 479598 475598 700231 701055 892267 869507 869391 875037 887112 902199 839423 931370 2739704 2886237 1692534 1330298 791675 784020 943591 931562 940870 955376 946427 945976 1096106 1100656 7817985 8027421 39.75 70.5 2
15:53:11 2024-01-23 1034931 1023164 239471 234762 422848 432586 492675 485054 265979 262659 355524 359083 420370 424522 7179069 7564898 10114362 9861809 1791707 1831166 357644 314766 351438 350104 423894 413433 386346 387912 256301 259457 968383 915260 2019850 1991794 476739 474190 699239 698995 889289 868659 870664 871214 883246 902837 840380 924716 2735811 2889218 1659244 1334110 792808 784020 943554 931378 942344 959522 947049 945976 1094494 1097114 7762050 8037957 39.75 70.5 2
15:53:13 2024-01-23 1026876 1021455 238027 235194 423578 431057 490865 486052 266352 261057 351600 361415 421033 424522 7175119 7684556 10034999 9819891 1764244 1827105 358759 314766 351402 352280 423894 412811 384882 387840 255165 257933 974603 911073 2031734 2001014 481987 476228 701115 704938 888101 867004 874349 878734 883788 897532 842933 932907 2745083 2877034 1570809 1347007 790545 775003 946004 939539 935476 952056 946073 953056 1093645 1092628 7662555 8008670 39.75 70.5 2
15:53:14 2024-01-23 1020526 1021328 240211 234395 422679 431974 492675 486873 264864 262694 353625 359224 419155 423209 7175119 7739918 10138016 9819680 1744813 1824510 354965 315473 351186 354876 422378 412628 387709 387767 256846 258515 972964 911299 2009615 2000298 479938 475431 697931 704048 888138 864585 874498 878549 885521 892555 841201 935645 2739704 2864162 1629831 1354427 795079 777199 940916 940078 940202 946592 943403 954316 1098046 1091085 7612402 8028578 39.75 70.6 2
15:53:15 2024-01-23 1015637 1020999 239436 234391 423984 431362 486855 485090 265607 262476 351528 360300 422027 423172 7184497 7761206 10242855 9828999 1764244 1827105 355499 315437 350162 351155 423930 411534 386654 387186 256664 258729 968048 920515 1998101 1988211 479258 477050 695215 703048 893534 864585 867741 876280 888405 892555 833311 932944 2735811 2884190 1676335 1339564 797670 779550 937005 934211 944361 952056 934068 948745 1106824 1098938 7734228 8028578 39.85 70.5 2
15:53:16 2024-01-23 1032737 1020995 237983 234753 421388 430118 486097 485708 266175 264068 353871 360974 422112 423025 7169071 7648602 10127813 9857406 1795964 1829705 357393 314508 351438 350104 423498 412811 385460 387876 254311 258729 963302 914606 2033141 1996040 476365 476375 698212 699749 889400 869507 869354 870561 881963 901931 838791 927614 2738201 2886237 1692534 1330055 789981 782909 939545 928850 938204 956172 944351 946312 1094458 1094283 7776479 8031502 39.75 70.6 2
15:53:17 2024-01-23 1034199 1023900 238914 235054 421173 430142 491176 486052 265607 261022 353871 361010 419084 423209 7175119 7678433 10034559 9819024 1771685 1823810 355499 314766 353571 350909 422558 412154 385460 390106 255215 257536 943318 908423 2016837 2000298 477462 473018 696953 696907 885702 867041 871977 870762 881910 900289 841847 926293 2731950 2877017 1638881 1343173 792808 780619 944370 932893 938292 954676 944950 952816 1093031 1095979 7728656 8037957 39.75 70.6 2
15:53:19 2024-01-23 1024304 1025901 237992 234236 423605 430752 490502 483650 266352 261857 351492 359259 420406 424227 7184497 7740704 10072552 9869669 1764244 1825936 355998 312975 351474 352245 423488 410916 383192 387912 254773 257104 958197 911109 2008763 2001014 479938 474357 699239 703048 884954 867016 874537 876978 881570 896594 839275 932261 2742103 2877017 1566656 1343289 790878 774616 944933 936205 935645 946664 946186 953140 1096825 1087899 7637702 8031616 39.85 70.6 2
15:53:20 2024-01-23 1019077 1021328 240251 234426 422018 430142 490865 486151 264864 261891 351564 359761 419084 420671 7188745 7812750 10179607 9810513 1742848 1827105 354113 314802 351402 352315 423488 409391 386403 387587 256664 256172 948933 916350 1995419 1999551 481608 473504 693444 703048 889705 862065 867517 876978 884496 892451 835749 934224 2735811 2877017 1585352 1346164 795397 774800 935674 938080 945034 947069 936135 951562 1100454 1094283 7738923 8008481 39.75 70.6 2
15:53:21 2024-01-23 1024896 1020995 240251 233476 420098 430154 486963 483995 264829 263132 351564 357083 420406 423209 7179373 7698239 10206373 9869010 1768620 1828210 355949 314550 351402 351920 423822 410262 387493 387695 255577 258441 964771 920515 2074500 1988211 476329 475701 692006 698995 889632 866426 867704 873724 884496 896071 833238 927426 2730418 2877017 1636619 1339564 797101 779440 934345 933939 943545 951984 935673 945902 1102925 1097384 7739728 8040047 39.75 70.6 2
15:53:22 2024-01-23 1032463 1023169 237922 234762 421353 431362 486061 485021 266091 261057 351492 358082 420335 422841 7187936 7647254 10138016 9847701 1788428 1827105 355962 313738 351330 350931 423894 410225 383156 387804 256119 257069 953573 919970 2001675 1988211 477077 476375 695911 696944 889400 867041 866432 870143 883602 897714 834377 925595 2734306 2886237 1627399 1324522 790545 777199 937005 931525 939695 952056 940919 947663 1094458 1095795 7808746 8037585 39.75 70.6 2
15:53:23 2024-01-23 1035370 1026807 238553 234226 421950 430033 491433 485635 264617 262082 354089 358868 418460 423172 7185368 7629917 10092705 9819802 1779787 1827105 354894 313738 351330 351920 421227 411497 384270 387804 254855 257862 964771 910376 2017923 1993870 476103 472611 696236 694863 884954 867041 869354 867060 880533 899653 839386 922230 2732361 2877017 1676335 1339564 791269 780655 940879 928813 937017 955108 945471 947438 1093031 1093650 7750974 8008670 39.85 70.6 2
15:53:24 2024-01-23 1032222 1022241 237873 234404 421012 428890 490535 485021 265607 260225 351492 359761 418754 422835 7175119 7673336 10053848 9819416 1770421 1827105 355178 312983 351474 351920 420931 410262 384847 390106 255577 256853 945500 908423 2007629 2004480 476103 472205 696200 695777 885583 867634 870627 869525 880570 901346 842134 927200 2750089 2884138 1638881 1345312 792241 780472 940879 931525 936995 954822 946427 949079 1091250 1091820 7744178 8036390 39.85 70.6 2
15:53:26 2024-01-23 1024892 1023895 237983 234148 423244 430752 486927 483650 265793 262441 353561 359761 420004 423472 7186231 7679094 10063926 9805351 1763570 1826832 354929 313261 351402 351928 422486 410007 383121 387876 255577 256278 958197 911954 2001538 2010976 479791 472799 695949 699749 888105 866399 871385 871141 880538 892519 838159 928676 2741654 2880825 1596417 1347007 788291 774930 939674 934223 936995 946556 945025 948708 1087612 1090010 7706576 8008670 39.85 70.6 2
15:53:27 2024-01-23 1023434 1023895 237957 233609 422612 430142 486855 482894 264829 261857 351172 358151 419084 425729 7184497 7684542 10085387 9865629 1769915 1832122 355072 312678 351294 353911 422342 409790 385390 387695 255577 255526 959784 911028 2022678 2006704 479524 472945 695215 698463 886387 864511 870218 871177 880651 892519 837528 928276 2739704 2877017 1566656 1343173 787729 774800 942885 933548 931650 948408 945025 948708 1088384 1089783 7725592 8011870 39.85 70.6 2
15:53:28 2024-01-23 1022843 1023895 237983 232243 421388 430142 491176 484066 264608 262624 350889 357832 419084 424522 7184221 7713065 10085492 9819891 1765498 1825807 356570 314251 350004 351884 421856 411497 383085 385447 255577 256546 957402 908423 2054102 2003143 478505 472654 696200 701055 880501 860261 871460 874729 875416 892459 839386 927389 2735811 2864671 1683278 1343173 788291 773702 940879 934211 931650 945695 943678 948745 1089669 1085131 7637702 8009821 39.85 70.6 2
15:53:29 2024-01-23 1016915 1020995 237992 233643 422213 429276 491233 487703 263843 262117 351348 360756 420291 419191 7185368 7802188 10155490 9815134 1750379 1827105 353299 313297 349777 350629 423786 407769 384270 386297 256119 255491 955790 917883 1999019 1993870 479598 474357 691024 701055 889400 859532 862667 875658 883210 889627 832601 931505 2732361 2877017 1591991 1342898 793133 773702 931659 936205 940966 945064 935006 948745 1097604 1094315 7750974 8043122 39.85 70.6 2
15:53:30 2024-01-23 1025773 1022444 239427 232277 418848 432133 486855 486396 263948 262624 351298 358479 418799 421566 7175119 7695718 10202141 9847815 1769298 1827105 352311 315245 350341 351920 422522 410262 386618 386877 254675 257681 959855 919197 2049035 1984598 475764 474357 693481 698463 889400 860735 863932 871214 883210 894053 832601 926072 2732361 2886745 1634356 1343569 792405 774764 933028 936167 942344 948299 935523 950562 1102015 1093401 7744457 8030377 39.85 70.6 2
15:53:32 2024-01-23 1028794 1020452 237948 234365 418848 431362 485377 483995 264829 260840 351564 357049 419120 419337 7175119 7699901 10150481 9847973 1783579 1827105 354397 312565 351082 351920 423822 408995 383121 387767 255396 257069 966410 923653 2010368 1992454 476703 474101 693936 697722 890591 865665 864559 869488 888096 898795 830019 924621 2730418 2891001 1698609 1336701 791675 778337 931387 929347 940870 946628 935673 943548 1094458 1097384 7857646 8008443 39.75 70.6 2
15:53:33 2024-01-23 1035174 1022439 237580 233284 418812 431974 486927 483272 264573 261057 351420 357975 417874 424522 7165740 7588314 10085274 9848027 1781480 1827105 356957 313487 352701 351101 422865 410152 385390 386425 255035 257503 969256 916269 2054965 1993870 474749 474088 695215 697189 885583 864511 866469 867060 880386 892555 833238 920881 2734306 2882145 1683278 1328303 786745 778961 935674 926280 935665 952056 940645 941492 1088384 1091049 7786051 8008670 39.75 70.6 2
15:53:34 2024-01-23 1032733 1023015 237554 233678 418803 427571 486855 483650 264573 260009 351564 358652 417576 421602 7185368 7651428 10068797 9819302 1775482 1827105 353829 313261 351186 351920 419642 409320 384270 387767 254495 256031 957402 909073 2021175 2000818 474749 468814 693973 693802 881786 865092 867741 865830 877312 892628 835712 919915 2728889 2877017 1596417 1337655 787167 777199 937005 926280 931650 946628 939544 943586 1087612 1089783 7744178 7985510 39.75 70.6 2
15:53:35 2024-01-23 1029799 1022444 237186 234584 418834 428212 486819 483650 264794 261770 353324 360430 418211 421644 7178504 7678433 10056448 9833919 1767898 1825534 353865 312565 351402 351920 420008 410657 384270 387840 254855 255491 947087 909724 2009998 2003143 476329 468814 692006 695283 883700 863936 867741 867060 877970 892519 836342 922887 2734306 2876063 1594204 1341261 788291 774800 937005 927412 931650 948408 936801 946312 1082119 1090285 7727217 8008292 39.75 70.6 2
15:53:36 2024-01-23 1026352 1023886 237002 233900 421793 428708 486819 482176 265607 261022 350359 360974 419084 423135 7187936 7703206 10056453 9791314 1764244 1824510 356248 312821 348723 351920 421263 409320 382476 385447 255396 255491 959015 908857 2011502 2001014 477827 471539 695215 698995 880501 859517 869598 869908 875515 892459 834492 926255 2734306 2867797 1591011 1342217 786045 773787 942316 932893 932317 945549 940770 950336 1086657 1087253 7738923 8019199 39.75 70.6 2
15:53:37 2024-01-23 1019855 1023364 238777 232916 420725 429838 489754 486176 263799 261857 350889 357049 416597 421602 7175119 7763871 10156720 9791755 1735946 1825807 352205 313261 351626 351920 418723 408417 385424 384869 254855 255526 964771 910452 2012702 2000298 476103 468814 692006 697968 880643 857821 870137 875073 878739 889297 836824 930228 2732777 2860919 1678649 1345088 787729 774800 937005 935556 931650 944360 938171 945976 1091294 1084327 7675325 8008693 39.85 70.6 2
15:53:39 2024-01-23 1019077 1021328 237992 232950 420098 428890 490214 483995 263579 261057 350889 357083 417217 423271 7175119 7739918 10128664 9763928 1744813 1825936 351186 313545 349213 351425 418723 408417 385153 385196 255308 255995 968048 910644 2007399 2002399 477462 468634 691969 698753 880464 857821 868272 871214 876210 888649 834492 926072 2734847 2858577 1636619 1343173 788014 772606 937005 931562 931650 937651 936801 945939 1090477 1083525 7610947 8000442 39.85 70.6 2
15:53:40 2024-01-23 1019929 1023174 237589 232234 421505 428212 486819 486052 263764 261022 351172 358117 417509 418708 7165740 7789296 10197216 9819567 1755956 1820904 354944 313804 350702 351848 421263 405439 383156 385447 255577 255174 956610 915034 1990245 1993870 478826 471575 688055 698463 885583 857213 860145 873104 880574 883542 830240 927426 2726538 2867797 1512560 1342898 790545 769800 929020 931562 938255 937579 930282 945267 1094458 1088242 7716159 8000442 39.85 70.6 2
15:53:41 2024-01-23 1023438 1022444 237983 236649 418812 431362 485341 483650 263176 261857 350395 356971 417838 420635 7191258 7723528 10198847 9819891 1765498 1827031 351952 313261 350023 349836 421892 407841 385424 386605 254136 256673 969048 917883 2056715 1984598 474749 472981 690045 696414 885619 857821 860145 870561 882443 889554 829577 927614 2726538 2872626 1589778 1339354 790125 772058 930338 934211 938204 942992 933010 946312 1095271 1089783 7725592 8000165 39.75 70.6 2
15:53:42 2024-01-23 1029249 1023364 238980 234864 419866 431020 489144 487086 263001 261682 351348 358371 419048 419373 7179804 7699901 10197778 9829270 1773676 1827105 351186 313773 350270 350894 421299 409031 385460 386569 252707 256673 961494 919576 2033942 1983188 475425 473224 691024 696710 885619 857821 857632 870524 883069 888685 830203 929089 2730418 2877017 1638881 1337655 790545 773702 931659 930902 938204 945064 934290 946365 1100834 1091291 7724088 8011870 39.85 70.6 2
15:53:43 2024-01-23 1025491 1022641 238580 232920 420757 430752 486097 485832 263483 262336 351456 357975 418790 420671 7165740 7684768 10188946 9829270 1772409 1827105 351952 312565 353203 350858 421299 408417 384882 385140 252707 256278 959855 919197 2028796 1984598 475425 472981 689519 696907 885702 857213 860866 869958 881910 886965 828989 928612 2739028 2882088 1591991 1339564 788291 774727 930375 931565 938168 944360 932345 943624 1098787 1090555 7720222 8005320 39.75 70.6 2
15:53:44 2024-01-23 1025351 1020999 237983 232208 419569 430447 485413 485364 262739 261092 350925 356971 417838 421034 7166584 7690602 10158828 9824526 1768614 1827105 351952 311872 349777 350858 420599 405367 383731 386605 252707 255526 959855 922610 2013832 1986602 475529 471285 688994 696767 885642 860261 863313 869488 880487 889517 830203 923619 2726426 2875952 1587565 1333848 791675 773797 929020 926147 935476 944515 927565 942200 1097604 1091328 7739994 8009821 39.75 70.6 2
15:53:46 2024-01-23 1028376 1020995 236445 233284 419610 428890 485690 485021 263983 264923 351456 356650 418496 417454 7166584 7679668 10128664 9843348 1794121 1834736 355214 311729 349106 350714 422414 408849 383811 385231 254100 255315 949340 920368 2014670 1993870 476103 472611 692006 694789 881823 861373 862667 865830 877349 892459 830412 919535 2726538 2877017 1631825 1322637 784925 774800 931659 924965 934336 947069 935006 936703 1087612 1090635 7825813 7997437 39.75 70.6 2
15:53:47 2024-01-23 1035677 1023169 237012 232243 419560 430142 486927 481836 263764 260623 350359 356935 416561 421938 7165740 7555732 10063274 9847777 1790429 1833428 354787 311836 348687 351425 421892 409412 384264 384869 254136 255491 966410 915260 2020611 1993870 474411 472945 692006 694295 882448 859517 862017 865830 878006 893419 830240 918191 2730418 2882145 1656981 1323579 783808 774800 931696 924692 931687 948408 935673 936703 1087594 1087899 7801429 8013480 39.75 70.6 2
15:53:48 2024-01-23 1032733 1025782 237182 233643 419866 427269 489144 483322 264252 261806 351312 359995 417075 421121 7174617 7605549 10085492 9833919 1777250 1825807 352311 311872 348161 349478 418723 409067 381976 385447 252707 255562 961494 910376 2014497 1996040 473064 467716 691895 691835 878892 862065 866469 862009 873875 892483 832059 918249 2726538 2877017 1591991 1335749 783808 774800 934345 922342 929011 948408 936098 942162 1085301 1086703 7744683 8008670 39.75 70.6 2
15:53:49 2024-01-23 1032458 1023895 237404 233609 419866 426931 486476 481922 263623 261473 351456 358151 416597 420969 7165740 7662667 10025233 9805389 1771685 1827105 352275 311872 350341 350611 418723 408417 382548 386641 252707 255099 968048 908428 2020174 2003143 474411 467351 691024 691835 878892 861418 865237 862046 872836 889937 832059 918249 2726538 2867797 1587565 1339731 787377 774616 934308 924891 930366 945586 938032 942013 1082119 1085094 7716159 7988279 39.75 70.6 2
15:53:50 2024-01-23 1032733 1023529 237012 233318 419866 426967 485377 482249 263764 261105 350925 357083 417247 421267 7165740 7665630 9999161 9810513 1767898 1825807 352311 311363 350306 350894 418723 408742 381976 386605 252707 254707 955790 908428 2004157 2004480 472728 468082 692006 691835 880030 863180 867032 862728 875700 893721 834340 917860 2729279 2867797 1589778 1337655 785620 776452 934345 922342 929011 948651 935396 936703 1082082 1085131 7706298 8004108 39.75 70.6 2
15:53:52 2024-01-23 1031264 1021364 237182 234873 419866 426292 486097 482931 263211 261105 350925 357049 417217 420671 7165740 7672308 10006359 9810513 1772949 1825664 352275 311582 350059 349800 420818 409229 385354 386353 252635 255171 954177 908428 2029924 2002399 474074 467351 691024 691835 880141 862672 864435 862009 873875 889937 832379 915511 2726538 2872938 1589778 1337655 785485 774800 934345 923568 928352 945731 935673 939446 1082155 1084862 7723975 8000442 39.85 70.6 2
15:53:53 2024-01-23 1028336 1023529 236080 233279 418518 426931 485377 481532 264423 264815 350113 357083 416597 420301 7165740 7687785 10107779 9838432 1773676 1828210 354944 311836 350306 349836 418723 408777 384300 385989 252707 255491 968048 911109 2005811 2000298 473400 467351 690045 691835 878892 860771 865199 861399 873941 894163 833785 915477 2726538 2877017 1587565 1337655 783808 774800 935674 922342 929011 947069 937008 939446 1083727 1085131 7725592 8000442 39.75 70.6 2
15:53:54 2024-01-23 1031486 1024368 236480 233318 418189 426329 485413 481922 264388 264887 350359 357083 418630 420974 7164333 7626622 10092705 9819024 1783109 1827105 352346 311617 348723 349028 418723 408742 381940 384293 252707 256314 965717 912648 2007701 1996040 472728 468778 691734 690854 878892 861418 862704 860753 872854 891227 832601 914294 2724157 2867797 1580926 1333848 783808 774653 934345 922342 929011 947738 937008 936666 1082155 1085131 7728656 7994025 39.75 70.6 2
15:53:55 2024-01-23 1035640 1023891 237041 232208 418526 428030 486553 482031 263036 261842 351136 357975 416597 421272 7175119 7608435 10063701 9829270 1772155 1826866 352240 311359 349249 349555 419738 405511 381976 385447 252418 255099 966410 908428 1998829 1997458 472728 465966 690045 690854 878268 860771 864621 860790 873256 892459 832601 916250 2723069 2867797 1587565 1337655 785485 773702 931696 921688 929667 947306 936967 940259 1082071 1085232 7739615 7997616 39.85 70.6 3
15:53:56 2024-01-23 1033697 1023895 236410 232243 419272 427015 489070 482176 263579 261473 350889 358983 416561 420562 7156361 7659729 10006247 9819756 1772949 1827105 351677 311801 349213 349237 419702 405439 383215 385411 252671 255028 968048 905832 2012524 2000298 472728 465930 690008 689802 876363 860735 862630 861502 873256 892204 832342 917982 2722494 2874865 1591991 1334676 783375 774727 931659 920308 927652 946635 937008 938247 1080514 1083525 7706665 8000442 39.75 70.6 3
15:53:57 2024-01-23 1032733 1023895 236419 233087 418680 423858 485341 482176 263141 261105 351154 358983 416234 420264 7162304 7651929 10027717 9815134 1772949 1824473 351677 311327 349213 349483 419702 405173 383215 384833 252635 253891 975711 909336 2001469 2000198 470608 468545 689446 689441 876200 857711 862019 857840 871365 889554 829541 914667 2715708 2862121 1629831 1322637 778357 770345 926414 916852 926405 937615 932972 933559 1079164 1082160 7763322 7955517 39.85 70.6 3
[truncated: 132,348 more chars]
