# Supplementary material for: Methods for Estimating the Detection and Quantification Limits of Key Substances in Beer Maturation with Electronic Noses
Source: Sensors (Basel). 2024 May 30;24(11):3520. doi: 10.3390/s24113520 (PMC11175341; doi:10.3390/s24113520)
Supplement: Supplementary file 1 [file sensors-24-03520-s001.zip › Data/Acetaldehyde/raw data/Day 1/9000ppm19.txt]

Time Date R01 R02 R03 R04 R05 R06 R07 R08 R09 R10 R11 R12 R13 R14 R15 R16 R17 R18 R19 R20 R21 R22 R23 R24 R25 R26 R27 R28 R29 R30 R31 R32 R33 R34 R35 R36 R37 R38 R39 R40 R41 R42 R43 R44 R45 R46 R47 R48 R49 R50 R51 R52 R53 R54 R55 R56 R57 R58 R59 R60 R61 R62 T01 H01 Phase
15:59:00 2024-01-23 769618 766184 243230 241162 391519 400373 419820 414872 257831 255601 320369 324706 363242 370704 4952441 5362748 7644930 7343908 1332149 1377126 354255 315245 331126 333648 378560 368610 365331 367556 254136 253501 818473 779890 1747055 1692335 527159 521410 773886 783997 982738 953742 1021305 1033111 1080676 1094274 1045225 1162577 2476182 2616730 1520888 1283560 856384 839340 1023586 1018873 1069949 1092719 1119480 1131691 1254343 1249146 5756593 5998492 39.75 71.3 1
15:59:01 2024-01-23 777230 769553 245595 240663 394741 403712 421010 413198 259961 257002 318721 323122 364476 369092 4948932 5307215 7536985 7315771 1320918 1374160 353829 315726 331359 332112 378826 367942 363654 365902 254495 254707 833119 777633 1733070 1694741 527534 521410 778020 782849 977782 953706 1023243 1029484 1077666 1085158 1047492 1165930 2474423 2600419 1499518 1283560 853942 838150 1018284 1019597 1076082 1087990 1117538 1125387 1243357 1252795 5803856 6018306 39.85 71.3 1
15:59:02 2024-01-23 774291 765710 243869 241555 393890 402607 414962 414908 258079 255637 318867 323749 363490 366448 4942731 5287729 7535354 7315771 1317147 1372175 355214 315726 331323 332611 378257 368610 364983 367004 254675 253891 823751 777608 1749627 1685482 522730 519937 774985 778122 980562 958560 1029202 1029632 1071428 1087999 1048319 1175293 2483236 2602246 1482246 1298285 856384 833266 1020457 1020788 1079169 1088296 1113469 1129325 1253306 1259914 5742314 5994688 39.75 71.3 1
15:59:03 2024-01-23 773545 764493 245595 240069 393909 403031 418303 414579 257507 257472 318221 324760 363561 367598 4942982 5259852 7464498 7325150 1324573 1374160 356534 314730 332365 332611 378934 365992 364983 368405 254136 254316 813300 786998 1730244 1669538 524222 522889 770565 778122 988404 960888 1019850 1025981 1076139 1099462 1054146 1169407 2485454 2611403 1497599 1288879 853668 839018 1032663 1024687 1071861 1085213 1116466 1135125 1263563 1258030 5786079 5993395 39.85 71.3 1
15:59:04 2024-01-23 776978 767710 243609 239666 395577 401579 419820 412363 257473 257756 318446 324272 363561 368940 4948932 5332095 7546417 7334529 1349215 1374160 352311 315503 333375 333893 378862 365992 364236 365353 254136 255456 816449 785450 1730264 1682816 526001 519937 770565 784034 983279 954077 1018397 1028900 1082188 1094274 1050872 1163929 2486300 2624509 1489923 1279474 854279 839229 1026807 1017427 1069190 1081797 1125883 1133582 1256307 1254674 5831838 5993395 39.75 71.3 1
15:59:05 2024-01-23 765806 765574 242821 241671 390970 400373 419523 414288 258045 255352 319903 324237 362402 367090 4945389 5333859 7610069 7343908 1334052 1374197 354397 315762 330357 332611 378668 368087 364236 367520 254855 253891 825244 783206 1724573 1683089 527159 519937 772789 782849 986155 955360 1022112 1034036 1081371 1094165 1044905 1164956 2476182 2614875 1496868 1283136 857608 839340 1023858 1017427 1071073 1091176 1119517 1131691 1254343 1249183 5756593 5993395 39.75 71.3 1
15:59:06 2024-01-23 775026 765700 242891 240953 390665 403287 419820 412398 257473 256353 319457 322257 364618 369350 4942982 5315906 7551477 7315771 1330350 1374160 353299 315245 331897 332147 375954 367166 365402 367004 254136 254316 820765 775375 1731086 1697514 527423 521337 779401 783677 979678 956793 1027155 1031595 1077666 1087463 1050872 1168499 2476182 2602246 1497599 1286304 855162 839068 1017561 1020322 1076875 1089563 1119480 1125859 1243357 1254570 5775404 5994215 39.75 71.3 1
15:59:07 2024-01-23 774759 762802 242861 241162 390665 401579 417382 414786 257865 255566 319494 322326 363561 368716 4939457 5271208 7523165 7285141 1320918 1373186 354965 313523 333230 333604 376304 370183 366017 367449 252562 255350 817964 778216 1745045 1683389 525181 522558 774985 779229 986155 964706 1023169 1023798 1073020 1094416 1060363 1172786 2481924 2593053 1543133 1286304 850627 834520 1023895 1023762 1074554 1083616 1112567 1127830 1254343 1263725 5795061 5998492 39.85 71.3 1
15:59:08 2024-01-23 769069 765033 243434 240237 393356 401579 414998 414908 257473 256784 319231 326004 362981 366807 4945300 5257915 7488727 7321775 1329399 1375686 356463 314622 332725 333857 377545 367716 363654 369250 252707 254707 817779 787762 1761811 1673843 527534 521980 770565 781375 987002 959240 1016947 1023798 1076139 1101831 1053321 1165967 2476182 2605939 1503356 1277620 851509 839340 1028267 1022273 1066881 1084382 1116185 1134648 1261771 1258030 5784810 6002773 39.75 71.3 1
15:59:10 2024-01-23 769076 766147 243604 239467 394109 401579 419820 412398 256724 257576 318446 323749 362981 369239 4938477 5334004 7544948 7348260 1347475 1373925 352311 315762 334156 333857 378934 366028 364236 365389 254136 255066 825541 785450 1736769 1682816 526001 519937 770565 783997 985602 952722 1016947 1027149 1082216 1094274 1048237 1163407 2476182 2618859 1471567 1277895 853333 839340 1023895 1017427 1069190 1081833 1125117 1132774 1256307 1254570 5813026 5984850 39.75 71.3 1
15:59:11 2024-01-23 769067 765065 242856 241363 389808 400373 419523 413342 257507 255352 319202 324956 363242 370141 4945367 5352887 7608142 7315771 1330350 1372175 356452 314514 331431 332646 375954 367826 364818 367556 252707 253891 817779 777658 1753588 1692335 527534 522149 773886 781740 981993 955808 1019850 1033018 1079018 1094005 1041893 1165967 2472178 2605939 1466894 1281543 856384 839340 1022407 1017427 1069949 1092719 1121913 1131388 1250752 1248264 5742655 5989120 39.75 71.3 1
15:59:12 2024-01-23 776962 766188 243864 240166 394466 403749 419045 413933 257941 256741 318751 323574 364404 368197 4933603 5280493 7534284 7312657 1317127 1372755 354361 315726 331090 333411 377652 367059 364725 365353 254495 253891 820765 779403 1738352 1683089 523475 519900 774398 779229 980562 958523 1029202 1029945 1072676 1087963 1055018 1175300 2479961 2600419 1456501 1296546 856384 834109 1020457 1020714 1079169 1088223 1114950 1124217 1252491 1256348 5740084 5999441 39.75 71.3 1
15:59:13 2024-01-23 777294 765742 245768 240157 393630 402607 418085 414872 256621 257144 319421 323514 363929 368083 4940651 5271280 7435606 7298045 1324660 1371779 354397 314694 332100 333387 378862 367059 364983 367520 252707 254914 817779 782769 1714160 1669096 523848 522518 772753 778122 987002 961968 1022764 1023725 1075186 1090856 1054072 1169332 2485454 2609639 1471567 1285389 849652 834483 1029729 1023725 1072230 1078925 1116697 1135517 1268691 1262597 5773619 5991722 39.75 71.3 1
15:59:14 2024-01-23 769076 764732 243604 239891 394741 401506 419820 413633 256656 257756 317676 323227 363200 368752 4933603 5317653 7528805 7316830 1346182 1374086 352205 314251 333447 333893 378221 365992 365331 366932 252707 255063 817964 783206 1732975 1678316 527976 522149 772753 783997 987002 955021 1021305 1028900 1082151 1097374 1051371 1161711 2476182 2609639 1505467 1271884 853668 842177 1029211 1017316 1069812 1086612 1122940 1135050 1257799 1258129 5822884 5984016 39.75 71.3 1
15:59:15 2024-01-23 765806 767706 243869 241158 390903 400342 419227 413597 257438 255317 319457 323975 364089 369239 4939457 5332095 7591306 7334252 1332112 1374123 354361 315690 330321 332112 378826 368087 366758 367262 255396 253678 837665 783206 1759741 1686680 527159 519937 774435 781075 983390 953399 1021305 1032981 1081497 1094274 1041929 1167305 2476424 2615236 1469123 1283371 858221 841690 1024822 1018873 1069949 1092683 1122864 1132273 1254269 1249146 5750094 5984016 39.75 71.3 1
15:59:16 2024-01-23 776957 763912 242821 240007 390629 403287 419820 411747 257081 256318 318933 321773 363525 369202 4924224 5288233 7538157 7298045 1322750 1372755 352275 314406 331323 332112 377085 367677 364983 365317 254495 253891 831603 775990 1718777 1692335 527534 521410 777212 782812 979366 955322 1025576 1034036 1077519 1090546 1046378 1169200 2471666 2600419 1493761 1283523 856732 839340 1016919 1018873 1076082 1091163 1116148 1126952 1243321 1253682 5765358 5984016 39.75 71.3 1
15:59:17 2024-01-23 771819 761653 243567 240948 390629 401579 414890 413633 257865 255566 319384 322967 363235 365930 4914469 5263764 7512912 7268878 1311434 1372755 355428 313738 332365 332611 376219 366801 363109 369184 252707 254459 833119 775375 1716406 1686058 527223 525117 778294 781175 983353 964706 1027889 1028380 1075953 1093501 1057155 1175911 2479226 2581980 1484751 1288879 852724 834483 1023858 1026673 1073754 1083579 1106886 1126952 1254343 1258262 5738986 5978046 39.75 71.3 1
15:59:18 2024-01-23 767984 764564 242856 240002 393320 400939 414926 413633 259586 256353 317476 325215 361353 366448 4934818 5231903 7523441 7297014 1324536 1372755 356498 313809 334156 333676 377933 366752 365980 367449 254064 254531 828572 786575 1718427 1672899 527223 523630 770295 779229 989808 960888 1016873 1026110 1077666 1101795 1058739 1165967 2477461 2600419 1501437 1277895 850902 838745 1028998 1022236 1066810 1084382 1116265 1135200 1263563 1257337 5775404 5974637 39.75 71.3 1
15:59:19 2024-01-23 767711 762761 243195 239631 392145 400939 418562 410834 257438 257179 317476 323227 362402 368156 4933603 5304277 7532786 7326876 1339987 1372718 354255 317208 331216 333785 378682 367977 366535 365317 254673 253891 814793 783206 1737641 1681894 525964 519900 770565 781449 986155 954077 1019116 1029982 1078981 1094274 1047492 1163369 2473937 2618859 1478408 1280629 853942 839340 1023858 1014542 1069949 1091103 1124315 1131085 1254343 1253682 5761044 5974637 39.75 71.3 1
15:59:20 2024-01-23 772762 763309 242826 240175 391410 401579 419820 412363 257438 256748 319384 321255 363490 367090 4924224 5322436 7512537 7295582 1321853 1372741 353546 315431 331359 332112 377401 369809 364983 366153 254136 253891 831603 778216 1726822 1687536 527534 521410 777189 783404 977782 956322 1026235 1032359 1077666 1088233 1048237 1168499 2476182 2600419 1493761 1287221 855162 835703 1020457 1020322 1078897 1089563 1116148 1125822 1245123 1256077 5756593 5974637 39.75 71.3 1
15:59:22 2024-01-23 771589 761411 242817 240953 391740 401542 414998 414908 257438 255566 319421 322257 362952 367862 4933576 5254323 7474677 7272800 1320918 1371506 354397 314730 333375 333893 377688 367059 363109 366710 252707 255277 815074 778743 1719905 1673843 524222 522149 773849 778122 985602 959240 1022441 1022236 1072187 1094274 1058701 1169370 2483236 2600366 1499518 1285389 848796 834447 1028267 1026673 1073754 1080449 1113361 1128596 1259017 1265516 5784810 5973780 39.75 71.3 1
15:59:23 2024-01-23 765222 763022 242488 239797 394746 399727 414673 414000 257370 256787 317822 324585 361212 366561 4928900 5261737 7501901 7298045 1328354 1371779 356248 313773 332365 332112 377688 367045 363689 368369 252707 253926 828572 783206 1781160 1669096 527534 524373 770565 779380 986302 959240 1016149 1025981 1078431 1101563 1054434 1166734 2473937 2600419 1477217 1274262 850296 839340 1029729 1020714 1066810 1084382 1116542 1137144 1258088 1259168 5771176 5986452 39.75 71.3 1
15:59:24 2024-01-23 767600 765751 243896 239529 394466 400154 418085 413054 257728 257675 317476 324010 362402 368156 4924224 5292053 7535354 7315771 1342660 1371779 352275 315467 331826 333411 378898 368348 364200 364769 254136 254281 819479 783206 1731073 1678607 526001 519900 770565 782220 985602 952722 1019850 1029982 1081880 1096598 1048237 1166847 2475868 2618859 1491842 1277895 853333 839616 1023858 1014542 1069949 1081833 1125117 1132273 1258469 1254237 5788433 5980576 39.75 71.3 1
15:59:25 2024-01-23 770717 762770 242821 240379 391405 400967 419711 412327 257260 256353 319421 323023 362952 368197 4924224 5335162 7598204 7297014 1326553 1368859 353334 314251 331395 332611 375091 367045 364783 366417 252707 253501 817779 775490 1747404 1687536 527534 521856 773886 781703 981993 953669 1022764 1033111 1078981 1094274 1045225 1165930 2470146 2596723 1488004 1280629 858835 842775 1022773 1021179 1072900 1094497 1121335 1132273 1244975 1252495 5764824 5983673 39.75 71.3 1
15:59:26 2024-01-23 770170 761658 242111 240815 392513 400373 414565 412434 258045 255531 319421 322291 362402 364823 4920712 5257795 7519453 7268878 1301135 1370805 356570 313773 330858 332611 375954 368087 363144 369220 252707 253466 826424 773773 1735385 1678316 526470 521980 777189 777018 983390 963336 1026273 1029632 1068326 1093501 1054072 1177845 2479961 2589174 1509113 1288656 853057 836633 1024822 1026562 1076082 1085149 1108500 1126990 1254343 1258262 5738207 5973780 39.75 71.3 1
15:59:27 2024-01-23 767577 761980 242856 240034 392181 402484 414890 412434 257081 256353 317476 324272 363575 365893 4926569 5230098 7498052 7290359 1328354 1370215 355463 312983 332095 333893 377652 367045 364236 367592 252707 253926 817593 781570 1777908 1673111 527534 524001 770565 779417 987002 960204 1019154 1027647 1081445 1100486 1054370 1165826 2471666 2604112 1477217 1272191 849086 839340 1029692 1022501 1066536 1085149 1119098 1137921 1256270 1257993 5784810 5974637 39.75 71.3 1
15:59:28 2024-01-23 765241 761694 242115 239671 395315 400692 417971 409908 257473 256389 315618 324956 361353 368156 4914883 5285732 7536985 7306393 1339707 1370805 353865 315726 330822 333423 378862 368087 363909 364769 254136 254281 814793 783206 1726100 1678589 527223 519609 772285 783677 985244 954755 1018211 1032565 1082228 1096598 1044892 1163405 2478721 2618859 1486084 1277895 856118 839340 1023858 1017427 1069949 1087990 1125920 1131929 1256270 1252759 5791936 5974637 39.75 71.3 1
15:59:29 2024-01-23 769333 761648 242821 240157 391405 401579 419523 411783 257260 256353 318860 320326 362402 369350 4914846 5314780 7514096 7278257 1325568 1368859 352240 315209 331359 333893 376233 370109 366758 368119 253955 253785 835960 772711 1736697 1688189 525344 520490 779401 781449 979866 956486 1027852 1033659 1078431 1087463 1046489 1170926 2476182 2600419 1493761 1287221 855162 834520 1023364 1020322 1078403 1087990 1116980 1125859 1247777 1256348 5755405 5965258 39.75 71.3 1
15:59:30 2024-01-23 771580 761407 242146 240375 391963 401542 418303 414908 257081 255601 319421 321773 362402 367598 4911340 5248776 7463341 7250120 1320868 1368146 356957 313630 333302 333555 376412 369133 365758 366825 252526 255315 825844 778188 1735134 1674780 525719 524001 774525 779229 984206 963336 1022478 1023762 1072713 1093501 1058743 1171912 2479961 2596733 1523966 1283560 849086 834776 1026807 1023762 1075318 1082049 1111803 1128670 1261734 1265516 5765999 5965258 39.75 71.3 1
15:59:31 2024-01-23 763531 762486 243234 239635 390939 396853 419227 414579 256477 256353 318446 322257 361353 367938 4914846 5285732 7499828 7295507 1346510 1370694 354944 314436 333145 333423 378257 368087 367055 365317 252707 255174 813418 783206 1738784 1678316 526038 521041 771658 784034 987002 953669 1019850 1029252 1082188 1090820 1052833 1161711 2476182 2611440 1492284 1272191 851836 839340 1023858 1017427 1068095 1086685 1125117 1135238 1257017 1256448 5802660 5965258 39.75 71.3 1
15:59:33 2024-01-23 765806 762486 242652 241153 391958 399171 418303 412398 257473 254960 318380 322257 361353 369239 4920430 5334004 7588278 7287635 1327512 1370805 352275 313809 331897 332112 377350 368573 365331 366417 253869 253891 817779 773773 1725276 1691134 528284 522149 774985 782849 980562 953669 1021751 1035220 1077455 1091149 1041929 1168537 2466909 2591199 1471567 1279474 856996 839340 1019732 1017427 1072991 1094265 1121913 1131123 1247102 1249146 5736567 5964387 39.75 71.3 1
15:59:34 2024-01-23 774990 762726 247644 240206 390665 402424 414673 413933 260033 256536 318787 322187 362768 365193 4902067 5254296 7510101 7248488 1305923 1370805 355428 313517 331861 332379 375954 368087 363654 368700 252707 253926 820765 773220 1730683 1678864 526001 522716 777189 778675 983471 963630 1026235 1028900 1072223 1094274 1057510 1172786 2474423 2581980 1465918 1286945 853333 834557 1023858 1026673 1076082 1085149 1110117 1128633 1254343 1261667 5711780 5963643 39.85 71.3 1
15:59:35 2024-01-23 766878 762995 243869 239900 393374 396709 414781 414399 257728 256967 318264 323940 361318 367078 4909119 5276948 7498052 7285141 1343444 1373186 351959 313809 333140 333423 378257 368087 365068 365317 252707 255063 813418 782136 1749538 1678316 527159 521410 771658 784034 987002 955434 1019850 1028900 1084564 1090856 1052562 1160883 2473937 2611403 1496050 1268570 851509 839340 1023858 1016822 1069190 1081797 1125117 1134391 1257573 1260524 5794304 5961711 39.75 71.3 1
15:59:36 2024-01-23 766747 763568 242821 240632 391958 396853 418635 415403 257260 255352 319421 322291 361318 368716 4911340 5318767 7581981 7298045 1328450 1368859 353829 313773 329359 332646 376591 367045 363689 366453 254136 252337 824386 777658 1746885 1681894 527534 522149 773886 781703 981993 953706 1022034 1033018 1079818 1094005 1047608 1166004 2466909 2591199 1497599 1277895 857608 839340 1021909 1019724 1074392 1094407 1121763 1134193 1250439 1250720 5716912 5957992 39.75 71.3 1
15:59:37 2024-01-23 774023 761402 247608 240038 390355 401251 414709 410844 257507 256882 318446 322291 361353 364787 4898473 5228067 7490065 7242960 1304200 1368859 355998 313773 331359 333604 375954 368087 363689 368700 252707 253466 826424 772042 1744138 1678316 526001 522716 777189 777018 981347 963336 1026273 1029632 1072983 1094274 1056758 1175255 2476182 2585491 1484751 1288879 853057 836633 1025552 1028789 1076045 1085003 1113361 1128670 1254343 1263457 5728188 5961004 39.75 71.3 1
15:59:38 2024-01-23 765774 757076 242652 239671 392145 399135 414926 413306 256724 256353 318446 324272 361283 365930 4905467 5231928 7469778 7278257 1324536 1368859 356284 313773 333145 337736 377121 366489 363144 368405 252707 254426 814793 782131 1788236 1669096 527534 522348 770565 779380 987002 959240 1016947 1027439 1081445 1103610 1057230 1166696 2475190 2596691 1477217 1274915 849403 839340 1028267 1021663 1066573 1085149 1116185 1134648 1261378 1258262 5757770 5955880 39.75 71.3 1
15:59:39 2024-01-23 765226 762770 247680 239666 392172 400373 417382 409908 257507 257144 315257 324010 361353 367895 4907838 5282305 7507378 7306158 1330250 1368828 354397 315503 329359 332112 377688 367045 363945 366453 254947 253289 830837 777608 1743775 1678316 526038 520785 774525 783677 984752 955434 1024225 1032871 1082265 1096525 1046563 1167267 2466909 2607798 1500608 1277895 856384 839340 1023364 1017427 1069949 1092451 1121913 1131929 1253453 1249183 5709565 5955880 39.75 71.3 1
15:59:40 2024-01-23 761971 761426 247613 239697 389773 402432 417971 409944 257081 256353 317960 321289 362437 367561 4892596 5254296 7491510 7268878 1315243 1365865 352311 314766 330893 333893 376555 366028 364467 367041 254566 253680 831603 777608 1742916 1682192 524970 519791 774948 781449 982654 958044 1029202 1031508 1076036 1092692 1047940 1173546 2478721 2596733 1488004 1292859 856384 833266 1020457 1019268 1081197 1081833 1116542 1124217 1250752 1254370 5717729 5955917 39.75 71.3 1
15:59:41 2024-01-23 772454 760334 243226 239666 392030 401579 414962 413633 256265 256389 318483 321973 362437 367041 4901968 5231849 7395498 7243423 1319943 1367981 355250 313523 332149 333857 378718 368014 364431 366310 252599 253750 828572 783206 1727077 1664324 523658 522889 771833 778675 989106 961968 1021305 1026673 1076139 1100239 1057510 1169407 2481924 2602246 1497599 1281698 850296 836962 1029729 1025216 1069949 1084382 1115354 1133582 1265474 1258299 5724024 5955880 39.75 71.3 1
15:59:42 2024-01-23 765806 761407 243609 239055 390930 400336 418635 411133 256299 257215 317149 322291 361353 369239 4896088 5284380 7499255 7305306 1344545 1370289 354443 314586 332725 332774 377688 368087 362855 364222 253955 254566 817964 782646 1737154 1676222 527223 520932 770565 784034 985602 954077 1019850 1029362 1083759 1090820 1048355 1162615 2474423 2617002 1501936 1276985 852724 839340 1026807 1014542 1068432 1081833 1125447 1135238 1255381 1256348 5780680 5947388 39.75 71.3 1
15:59:43 2024-01-23 765806 759771 242657 240450 391405 396889 417382 411783 256690 255209 318969 322257 361318 368679 4891446 5312949 7506067 7274681 1320880 1367887 355409 314478 331090 332352 376555 367095 364725 367078 252707 253678 817779 772668 1730187 1687536 527534 521410 777115 782849 977782 953706 1023280 1032981 1079196 1087999 1048237 1168537 2466909 2591199 1467801 1280629 855162 839340 1017561 1017427 1075318 1089563 1121114 1126990 1244240 1254570 5737782 5951632 39.75 71.3 1
15:59:45 2024-01-23 769341 760872 247577 240402 392518 400409 414234 414226 259667 255355 318155 324498 362190 364677 4901774 5229920 7461525 7240742 1305923 1367887 354397 313297 331897 331648 375390 368087 363109 368146 252707 253926 819272 772668 1727059 1675937 526001 525416 777189 779229 983471 962155 1026273 1026437 1073056 1094274 1057230 1175450 2475908 2581980 1511032 1283560 853333 834520 1023858 1026673 1075318 1083639 1113361 1128708 1256307 1265516 5765999 5951632 39.75 71.3 1
15:59:46 2024-01-23 769801 761228 243833 239383 392508 396637 417455 412907 257335 256212 317779 322827 361142 367041 4892596 5250178 7480727 7253860 1333899 1368859 351959 313333 332905 332954 376555 367045 365074 366453 252671 253926 817964 778743 1723275 1673843 527976 522889 772205 783997 987002 956486 1021305 1028169 1082188 1098686 1051481 1163407 2470420 2602246 1505467 1264271 852116 839340 1023895 1014542 1068432 1081833 1125920 1135238 1257017 1255561 5799697 5953195 39.75 71.3 1
15:59:47 2024-01-23 765650 763027 243860 239860 390712 396529 417345 411169 256690 255390 319311 321255 360742 368716 4888014 5290037 7479402 7243423 1315243 1364977 352240 314730 330858 333658 375954 366579 364467 365090 252707 253501 817779 773773 1704377 1685482 525218 519937 777189 779417 977782 955322 1026273 1033018 1078431 1081842 1048319 1169407 2470420 2596733 1493761 1283560 855162 835740 1019007 1018873 1079604 1091236 1119622 1125784 1245049 1256041 5732855 5947388 39.75 71.3 1
15:59:48 2024-01-23 770465 760114 242488 240002 390850 400373 414890 415109 257370 255173 318446 322760 361030 366485 4892596 5224386 7430288 7235577 1317049 1364705 354432 313845 333375 332719 377121 366028 364725 366453 252707 255099 808920 777633 1725210 1668824 522916 522518 772753 778122 987002 961968 1023243 1023798 1073670 1090856 1057510 1171076 2479706 2605939 1497599 1283136 849403 836001 1029692 1026525 1075244 1082142 1116429 1132311 1268056 1261900 5735341 5945603 39.75 71.3 1
15:59:49 2024-01-23 764152 761407 243199 239055 392513 400017 418599 413306 256265 256748 317149 322257 361318 369239 4896088 5274409 7482045 7265663 1343621 1364940 351642 313738 332869 332918 377652 368087 364711 365317 252707 255063 814933 780970 1733033 1673843 527534 521410 770565 783960 987002 955434 1019850 1029632 1085296 1097254 1050740 1163929 2476955 2615236 1518709 1272191 854279 841653 1028230 1017427 1069153 1088296 1129140 1132160 1257017 1255459 5744205 5945603 39.75 71.3 1
15:59:50 2024-01-23 768682 761980 243869 239591 390269 400017 417971 411133 257438 256204 318897 322224 361283 369202 4896088 5301377 7491397 7248149 1319015 1363482 352240 314730 330858 332558 376483 366543 364983 365025 252707 253678 824871 772116 1721410 1687879 525964 521410 778294 783640 979641 959483 1029052 1034772 1081187 1088196 1050364 1170074 2474100 2596733 1495680 1286812 856384 835039 1019732 1019597 1079111 1091103 1117775 1125859 1245123 1256348 5736680 5937122 39.75 71.3 1
15:59:51 2024-01-23 783422 759254 243860 240379 391410 399135 414854 413633 256690 255138 318410 321255 361318 367004 4877331 5215007 7426147 7221984 1318089 1364940 354361 313809 332892 332918 376519 368610 364725 366417 252707 254707 808920 779403 1717183 1669957 524970 522852 774362 778188 988300 961857 1025688 1023762 1073020 1094274 1061765 1171912 2476182 2602189 1475334 1281543 848189 833229 1028267 1023725 1074517 1080486 1113361 1128670 1259909 1265516 5778567 5929532 39.75 71.3 1
15:59:52 2024-01-23 759908 760329 242821 239264 392236 396853 417345 412398 256265 256353 317439 322222 361318 369239 4886433 5285275 7472693 7259499 1343621 1364940 351677 314472 332113 332396 377401 367309 364983 366558 252013 254531 828922 780973 1745221 1676475 525964 519900 770565 783960 987559 955434 1019116 1029632 1083722 1097338 1050476 1160490 2466909 2609639 1505275 1274006 851509 838150 1023858 1014542 1068395 1081532 1125920 1134391 1254343 1256348 5769487 5937122 39.85 71.3 1
15:59:53 2024-01-23 754478 760907 243864 239626 390857 396817 417345 411097 256656 255566 318410 321255 360742 368156 4877331 5297021 7560822 7276609 1324702 1367367 353193 314108 331251 333857 376282 367419 363909 365317 252707 253466 814793 771852 1771322 1686058 528284 522149 777189 783677 977782 955640 1025468 1033018 1079196 1081842 1049729 1169370 2464638 2591199 1497599 1281267 853942 836925 1017561 1019597 1077602 1090333 1119405 1126150 1245123 1256077 5727148 5938035 39.75 71.3 1
15:59:54 2024-01-23 770022 760329 242488 240379 391082 400336 414962 413633 256690 255566 318410 321255 361318 366968 4876522 5200395 7397321 7244781 1320918 1368859 355962 313738 331090 333640 378077 366416 364714 367520 252707 253891 828572 782646 1751955 1659876 525218 524001 770529 779132 989808 961285 1019850 1026710 1078431 1103390 1056879 1171039 2473937 2598575 1474446 1277895 850902 838150 1029729 1022637 1068328 1084382 1116542 1135238 1266811 1258262 5728377 5937122 39.75 71.3 1
15:59:55 2024-01-23 762408 761146 242821 237869 390903 400336 418267 411595 256690 257144 315618 322222 363832 366711 4895034 5271208 7516703 7267123 1322801 1363935 353829 315592 332263 332344 376255 366775 363109 365353 252707 252302 822956 775990 1727596 1678316 527534 522149 773849 781666 983117 955058 1021305 1035220 1079018 1094274 1048348 1167667 2466909 2591199 1488004 1277895 856996 839340 1020457 1017427 1072230 1094265 1122713 1131929 1249793 1247345 5700160 5937160 39.75 71.3 1
15:59:57 2024-01-23 772725 760334 243756 239347 392372 401287 414637 411886 257156 255425 317331 323814 362225 365710 4881008 5201984 7467369 7231363 1300298 1364903 356034 313261 330321 333893 375690 367566 364983 368110 252707 253077 823751 772042 1739123 1673843 526001 524373 776637 777670 981993 962652 1026235 1029632 1069876 1094274 1055257 1175293 2470420 2578047 1488004 1287221 853333 834483 1023586 1025944 1077614 1088223 1108463 1126678 1254343 1256448 5680053 5948506 39.75 71.3 1
15:59:58 2024-01-23 764696 758521 243855 239493 393625 398953 414637 414226 256621 255566 315582 323749 360707 364495 4884298 5193008 7458023 7250120 1319719 1364977 355428 312821 331359 333423 376219 365934 363109 367262 252707 253856 837576 777608 1767840 1667913 527534 524001 773422 779344 987002 959240 1016910 1025981 1079196 1099390 1054471 1165069 2470420 2596733 1509113 1268570 849403 841454 1026807 1020714 1066810 1085149 1118609 1142233 1262060 1261420 5746425 5929381 39.75 71.3 1
15:59:59 2024-01-23 761591 760334 243012 239662 392518 396565 414745 412981 257473 254746 315618 324956 360097 366708 4879742 5257915 7516703 7253935 1322733 1364903 353299 313738 329394 332112 374266 365898 364983 365389 252707 252337 818473 773773 1729668 1678316 528284 521154 774985 781703 980562 954755 1021305 1035230 1078218 1094274 1044892 1167667 2462612 2587526 1497599 1277895 858835 841412 1021315 1018997 1072900 1094497 1119734 1131464 1246486 1254387 5727148 5929532 39.85 71.3 1
16:00:00 2024-01-23 769076 758717 243855 240033 390848 399171 416566 413306 256690 255138 318446 321255 361283 366448 4873852 5211109 7399601 7232301 1317147 1362968 354361 314472 331861 331946 378221 365992 363952 366124 252707 254459 816286 778743 1718462 1663415 523658 522889 772753 778122 987002 961968 1024701 1023072 1077666 1097064 1057510 1172748 2484030 2611515 1497599 1281016 849403 834850 1030680 1025416 1073754 1080486 1114950 1128708 1263452 1265516 5727746 5929532 39.75 71.3 1
16:00:01 2024-01-23 763559 759254 242652 238854 392240 399408 418267 411747 256265 256748 315654 322257 361283 368679 4886710 5265398 7472693 7250120 1337869 1363882 351677 313415 332365 332954 377688 367566 364983 364222 252707 254281 814933 780970 1715265 1669538 526001 520673 770565 783997 984206 954278 1022112 1033999 1082117 1097338 1048126 1166659 2472893 2615236 1480327 1275802 853942 839340 1026282 1014505 1069949 1087954 1122940 1133582 1257017 1254300 5736303 5929532 39.75 71.3 1
16:00:02 2024-01-23 769437 760329 243869 239458 391119 401579 417971 409908 256690 255566 317476 320326 361389 367004 4873852 5262679 7476962 7240742 1303938 1363482 354894 314730 332263 333893 375426 367566 363952 365317 254136 253112 822258 773773 1710262 1677669 524970 521191 776735 778638 980562 959130 1028624 1032565 1074545 1092692 1051000 1175293 2476424 2591199 1464975 1294701 855162 833664 1019732 1024135 1077614 1081833 1113361 1125859 1254343 1256348 5670634 5942293 39.75 71.3 1
16:00:03 2024-01-23 767439 760064 242111 238350 389804 400939 414854 411133 256690 257144 315293 321289 361318 364787 4877331 5174189 7395473 7222683 1318062 1360896 354432 313773 330822 333423 376555 366453 364394 367269 252418 253645 827057 782692 1727356 1662424 525719 524373 770128 779229 989106 959240 1019123 1026599 1077666 1102342 1057342 1168979 2473937 2591199 1497599 1276985 850296 836962 1029211 1020751 1066810 1082086 1115745 1132235 1265357 1258262 5722334 5927743 39.75 71.3 1
16:00:04 2024-01-23 752590 759245 242608 238155 392518 399135 417382 409262 256299 256599 315582 321997 360203 365930 4879742 5269530 7448464 7257636 1327512 1365828 355949 315065 331556 333550 376412 365788 364946 365175 254064 252938 820765 779685 1730246 1672654 527223 519718 772205 780251 983471 954077 1021997 1033018 1082151 1094274 1046748 1165901 2464638 2605939 1475726 1277895 853942 839340 1021909 1014542 1069949 1091140 1122713 1131967 1254343 1249146 5689472 5925287 39.75 71.3 1
16:00:05 2024-01-23 770170 760068 243525 239255 391400 401542 414854 411595 257219 255138 315618 321289 361318 364750 4877331 5218969 7458086 7225638 1298336 1365423 356106 313558 332189 331613 373705 367045 364467 367269 252526 252302 825244 770464 1733723 1676475 525591 524001 777468 777018 983390 961968 1026235 1030582 1066817 1093501 1056007 1175255 2466909 2574665 1488004 1285389 853333 835740 1023364 1025216 1076075 1085149 1108226 1125349 1254343 1257337 5681349 5929532 39.75 71.3 1
16:00:06 2024-01-23 762138 758176 247572 238889 390939 396853 413579 410905 256443 255566 315545 323262 360203 364492 4886009 5243143 7462836 7240742 1328354 1367367 352240 312939 332095 331659 376219 366752 364747 366417 252671 253891 808821 777164 1726780 1669096 528284 522486 771658 781703 987002 956486 1016910 1026710 1080583 1097027 1051037 1161711 2464638 2593053 1476064 1264963 847911 839340 1027536 1018873 1066810 1087454 1119480 1136860 1254343 1258262 5746910 5921046 39.75 71.3 1
16:00:07 2024-01-23 760239 757104 243210 240042 391410 396745 414890 413054 258939 254892 317670 323562 360097 367444 4867549 5291492 7547092 7240742 1319015 1361545 355104 313773 330858 333423 373146 367045 363654 366781 252707 253077 816286 769365 1731031 1684285 528386 521410 777189 781703 977782 953669 1023280 1031600 1075925 1081842 1048237 1167391 2457637 2587526 1495680 1277895 853942 836962 1017561 1018873 1076729 1089563 1117813 1126150 1243357 1255459 5718971 5929646 39.75 71.3 1
16:00:09 2024-01-23 768985 759483 243761 239856 390156 398990 414090 412219 258575 254997 317779 323131 361058 365598 4873031 5207389 7362590 7212329 1313392 1361000 353334 313297 330357 331946 377121 367045 363770 365353 252707 253466 811807 778188 1707174 1660442 523475 522149 770565 777018 987002 961695 1022764 1022273 1076102 1090820 1056758 1169370 2473937 2598575 1468978 1277895 846978 832050 1028267 1022236 1069949 1078961 1114155 1128670 1261771 1263420 5733817 5929173 39.75 71.3 1
16:00:10 2024-01-23 762338 758539 243855 238005 392249 396853 414962 410722 258142 256680 315509 324161 360203 365634 4867149 5231828 7489822 7248865 1318927 1361545 352311 313261 328329 333893 375355 364864 364467 365025 252707 252091 817239 773151 1730060 1673570 527159 521410 772753 779417 979641 954755 1021305 1033018 1079054 1094274 1045225 1165967 2461134 2591199 1514784 1274262 855162 839340 1020457 1018149 1072862 1093595 1122902 1132311 1252217 1249834 5686858 5927743 39.75 71.3 1
16:00:11 2024-01-23 770717 758883 243525 239369 391405 400655 413288 410722 256690 255566 315063 321255 360742 362586 4864480 5198503 7432775 7212605 1296560 1359612 354965 313738 328825 333658 374266 367045 363439 366453 252707 252337 830837 771050 1726014 1669096 523658 522889 774985 776466 977782 959240 1024738 1029632 1069082 1090342 1051407 1177882 2466909 2578026 1462151 1287040 854279 834850 1024822 1023614 1077577 1085040 1110329 1129325 1253453 1258299 5701863 5919748 39.85 71.3 1
16:00:12 2024-01-23 759155 757040 243531 238925 391410 396745 413579 411133 256477 255319 315618 322257 359127 364859 4867035 5255176 7445695 7240742 1335959 1360351 350905 313809 331359 331946 376519 366489 364467 363167 252707 254281 816449 780970 1724466 1669096 526001 519937 770565 783762 984206 954077 1019850 1028900 1084500 1097526 1047718 1163929 2468149 2607814 1489923 1272191 853057 839340 1023858 1014542 1068395 1088223 1125117 1133582 1254343 1257840 5756593 5918365 39.75 71.3 1
16:00:13 2024-01-23 762445 760064 247604 239671 388069 396781 414926 409908 258540 254568 317113 321031 360203 367078 4860070 5269417 7462049 7191722 1311485 1361545 351221 313809 330321 333188 375390 368087 364467 364222 252707 253112 814793 769365 1725153 1683089 526038 519937 778020 783677 979641 956719 1026086 1033528 1079123 1088159 1048126 1170074 2464638 2591199 1495680 1281543 853942 836332 1017561 1018873 1078343 1089563 1119168 1125859 1244240 1254570 5709565 5918365 39.75 71.3 1
16:00:14 2024-01-23 766603 755971 243183 239697 390306 396889 412380 414226 256656 254746 317476 320326 360238 364787 4864480 5178065 7388525 7212718 1313392 1361545 353865 313297 331359 331946 376591 367826 363439 365353 252707 254281 827057 777608 1697795 1660217 524596 521746 772322 778048 989004 961894 1023169 1023526 1075376 1090856 1059731 1171076 2474149 2602189 1469684 1279717 849086 832050 1028267 1022999 1072991 1079076 1115745 1131967 1263563 1258299 5700160 5918365 39.75 71.3 1
16:00:15 2024-01-23 759103 757072 242483 238226 391129 399135 414709 409944 260852 255637 315618 321289 360203 368679 4867952 5232104 7442100 7240742 1334162 1359612 351748 313266 333207 331695 376304 365642 364983 365522 253654 253750 810314 781088 1720522 1669957 525591 519937 770565 781703 986155 952722 1021305 1028523 1082151 1095786 1048237 1166469 2464638 2607788 1493761 1271884 851509 838150 1023858 1014505 1069190 1081833 1125920 1131967 1254343 1252795 5731243 5912576 39.75 71.3 1
16:00:16 2024-01-23 768803 758721 243525 238920 390306 400045 414962 408688 260887 255352 315582 321319 361065 367004 4861012 5222652 7448678 7238663 1305645 1360002 355195 313630 332263 333279 374123 366862 362890 364222 252707 252337 819272 774262 1733749 1672093 522730 519937 774525 778638 977782 958081 1028469 1028619 1073020 1090378 1050625 1173583 2470420 2589362 1480327 1290895 855772 832481 1019007 1017825 1078897 1088223 1113361 1124217 1250752 1255188 5653132 5921160 39.75 71.3 1
16:00:17 2024-01-23 768520 757072 242111 237783 390842 400373 414234 409944 260451 256964 315582 320361 361030 364787 4858573 5170764 7447149 7225638 1318890 1360729 354397 312565 331359 332666 376245 364755 364725 367004 252279 253256 822510 777723 1772518 1664324 527534 521980 770565 780338 986302 959240 1016910 1025981 1078371 1101831 1054508 1164271 2464638 2591178 1489923 1268570 849086 839340 1026807 1022273 1066052 1085149 1117813 1136302 1261771 1257373 5728377 5895608 39.75 71.3 1
16:00:18 2024-01-23 758747 757109 242490 239629 392240 396781 414854 408724 257081 255352 315293 324956 361019 366192 4870015 5269004 7545019 7225638 1318954 1359612 351221 314920 330750 332954 373146 367045 363144 364769 252707 253112 814793 768268 1732901 1683089 527534 521410 774985 781703 977510 952994 1023243 1031480 1079196 1087999 1045077 1166004 2457637 2583859 1467801 1276985 853333 836962 1017561 1017427 1075318 1088026 1117775 1125387 1241595 1252795 5694821 5912576 39.75 71.3 1
16:00:19 2024-01-23 766878 755971 243377 239378 390016 396601 415385 412255 257156 254641 317367 322904 360097 365452 4857549 5170650 7348846 7171216 1313115 1359612 353865 312821 330357 332954 377136 366489 360848 365353 252493 253112 814793 778216 1734524 1655350 523848 522889 770020 777670 987002 959240 1019850 1023798 1076139 1097100 1056007 1169370 2470420 2591199 1499518 1277895 848481 834520 1029729 1022999 1069949 1082086 1114950 1131967 1263563 1258299 5705489 5921046 39.75 71.3 1
16:00:21 2024-01-23 760893 756328 243860 237974 391613 396673 414818 410686 256265 256318 315545 321289 359162 366451 4860070 5237572 7460751 7233043 1317987 1358647 352275 313773 328329 337542 375426 364791 363952 364258 252707 251916 811712 773773 1755064 1669708 526038 519937 771773 779417 982691 954077 1019850 1032286 1078748 1094274 1046896 1166884 2457666 2580148 1495680 1274262 855162 838421 1017561 1014542 1069949 1091176 1119480 1132198 1250040 1250573 5697611 5923981 39.75 71.3 1
16:00:22 2024-01-23 764078 756496 242490 238929 390301 396565 412201 410722 256690 254782 315618 322796 359559 360474 4851646 5190978 7394315 7193848 1309650 1359612 352311 312821 333681 331982 374337 367566 363439 364769 252279 253891 808920 773220 1739302 1663415 524222 522149 773578 777570 984206 959240 1021751 1023192 1072223 1094274 1058739 1169407 2466909 2587526 1497599 1277895 846978 832961 1026282 1024649 1074517 1081376 1113766 1130656 1261490 1263493 5709565 5908986 39.75 71.3 1
16:00:23 2024-01-23 760210 757072 247716 237939 391577 396745 414890 410869 257309 255566 315509 321255 359916 367859 4858573 5231754 7457748 7246865 1320918 1359612 352205 313892 331086 332647 376483 365602 363952 363131 252707 252302 816286 777608 1723166 1669334 525591 520696 770091 780893 983390 952046 1019850 1029982 1078981 1096598 1047492 1165901 2467045 2607798 1468813 1275825 855495 838597 1024822 1015375 1071336 1091391 1119443 1128670 1252069 1250720 5674688 5909535 39.75 71.3 1
16:00:24 2024-01-23 764039 757040 243354 238850 391124 400336 415090 410432 256656 255138 315545 321220 360203 363355 4839139 5194676 7435285 7193848 1290946 1359612 354894 312749 329323 333658 373110 366453 363952 366417 252441 252302 825244 768179 1720164 1669334 525554 524001 774985 777018 981993 961968 1028469 1032053 1072072 1095933 1054561 1177397 2469369 2573671 1457575 1281543 850902 832639 1022773 1025944 1074517 1084880 1108463 1130656 1252527 1257337 5686692 5908986 39.75 71.3 1
16:00:25 2024-01-23 759263 755334 243896 238854 391963 396079 412345 409944 256231 255531 315545 322257 359092 364235 4858573 5226400 7435285 7212418 1332149 1358411 351952 311872 331359 331874 374266 366453 363109 364471 251852 253678 805840 777102 1736847 1665779 528732 521929 772285 784795 988300 955434 1019738 1028058 1084574 1099671 1050963 1159980 2462886 2600419 1505467 1262563 849403 841412 1026041 1014542 1069949 1085149 1122713 1133582 1254343 1255256 5743085 5895683 39.75 71.3 1
16:00:26 2024-01-23 760749 756464 243516 239600 387673 395521 414854 411304 261182 253965 317476 322224 359127 366448 4853117 5260025 7444637 7203227 1311410 1358411 351186 313738 331612 332647 374266 367566 363952 366003 252418 254828 827057 768729 1729056 1683115 526470 519754 777152 782562 977088 954755 1025468 1031682 1078710 1088233 1049840 1169370 2464638 2589362 1467801 1277895 853333 834483 1016801 1018873 1076082 1087954 1118136 1125822 1243321 1252795 5689472 5899607 39.75 71.3 1
16:00:27 2024-01-23 765806 754567 243521 239055 388033 396817 413579 411133 255876 254746 315329 321997 359629 364492 4839139 5169516 7330195 7204124 1311406 1359928 356957 314436 332971 332774 376376 364929 362853 365139 252454 252973 814793 780970 1711205 1655350 523621 522742 769983 778122 989536 959240 1019192 1026710 1076102 1101831 1056758 1168499 2466909 2591199 1469684 1274006 849086 834483 1028998 1020322 1066810 1082049 1116542 1133582 1263563 1257337 5690754 5895797 39.75 71.3 1
16:00:28 2024-01-23 759697 757040 242927 238146 391410 396745 413579 409563 255876 255531 315473 321773 359127 365598 4848062 5218969 7499255 7225638 1315243 1360002 354657 312606 331791 333893 373896 364533 364467 364187 252382 252091 817063 772819 1729581 1675032 527423 521410 773849 783045 977782 954077 1022034 1033111 1078981 1092692 1046748 1165967 2457637 2581708 1495680 1274006 855772 838745 1018734 1014542 1069949 1091911 1119443 1131691 1248663 1247180 5662538 5898643 39.75 71.3 1
16:00:29 2024-01-23 766786 756213 242836 238854 390265 396817 411983 410142 256656 254746 315582 320326 359127 360474 4838614 5170460 7394352 7190472 1305773 1355757 355661 313046 332329 332617 374230 367045 362708 364080 251639 253891 799779 772597 1728302 1660213 524222 521779 772322 777018 983390 959240 1021714 1022999 1072713 1094274 1059494 1171912 2467045 2581980 1493477 1277895 846978 829862 1023858 1020751 1072991 1078889 1110413 1127830 1258088 1263725 5698891 5895400 39.75 71.3 1
16:00:30 2024-01-23 758073 755930 247604 238120 390857 396781 414854 409873 256916 255319 315293 323023 361019 367972 4839025 5235668 7439333 7207161 1324702 1358608 352240 313773 332226 331946 375919 364828 363695 362806 252707 252302 811807 777658 1714723 1666963 525591 519093 769983 781657 983390 950021 1016910 1031480 1080546 1094274 1048237 1165069 2465157 2605939 1488004 1271284 851509 838150 1023858 1013030 1069088 1081797 1125117 1131929 1254343 1252759 5716476 5899607 39.75 71.3 1
16:00:31 2024-01-23 767149 758651 243544 238607 387749 399590 414745 410649 258213 255390 315365 320916 360602 365857 4838823 5207802 7431539 7194732 1292788 1352578 354397 312930 329092 333658 373110 365380 362890 365353 252707 252267 829366 768179 1706500 1667328 524029 523359 774985 774814 977782 959240 1024738 1028900 1069976 1091112 1049469 1175293 2461134 2569112 1470732 1287221 852448 832481 1020457 1022962 1076082 1088223 1108463 1125859 1250752 1256348 5641840 5896854 39.75 71.3 1
16:00:32 2024-01-23 759005 756517 243824 238014 392476 396358 412044 409262 260816 255103 315293 322257 358521 364917 4832151 5198849 7420642 7218668 1330350 1355757 351952 312785 331359 331408 375091 364828 364983 363096 251639 253466 810387 776490 1718220 1664596 527223 519937 770565 782450 984169 952722 1019574 1026710 1081348 1097374 1047977 1161711 2462886 2596733 1472366 1264271 849086 835740 1023364 1011557 1066810 1088296 1126157 1132198 1254195 1253384 5663917 5899607 39.75 71.3 1
16:00:34 2024-01-23 768257 754785 242963 239087 388002 398772 412961 409852 256265 255033 315582 320291 360168 362550 4839816 5163250 7394277 7165712 1304013 1355720 352240 311836 331395 331946 373110 367045 363439 365055 251072 253112 805835 771014 1714580 1664596 524596 522889 773849 778122 983390 959240 1020225 1023762 1072983 1094274 1059015 1172786 2465157 2576491 1520533 1279196 849403 833553 1025514 1024687 1076045 1082142 1113507 1132311 1265084 1264620 5689690 5891357 39.75 71.3 1
16:00:35 2024-01-23 759267 758272 243480 237739 391958 396745 414198 409563 255910 255566 315029 321031 359406 364787 4839816 5211553 7470076 7221984 1315268 1358411 351959 312785 328559 333658 374230 364239 364641 364187 252635 251495 822956 772668 1763306 1673843 527534 521410 772753 781075 980562 953803 1021305 1033060 1079018 1092728 1041621 1169087 2457666 2578147 1496879 1275825 854279 837228 1016957 1017427 1075318 1087954 1119900 1128273 1245086 1254570 5689472 5895400 39.85 71.3 1
16:00:36 2024-01-23 766332 753692 243525 239224 387772 396781 412961 411169 260781 255138 315618 321781 360203 364787 4839816 5157375 7329470 7193848 1308679 1359217 354361 312565 330321 332683 376519 364828 362890 365282 252671 252901 814793 778743 1731731 1655078 524222 522889 769581 777018 987002 962258 1022112 1028380 1076589 1102047 1057398 1170074 2471666 2591199 1471567 1276077 849086 836633 1028267 1022200 1069088 1082032 1116542 1135238 1263563 1256448 5690754 5891196 39.75 71.3 1
16:00:37 2024-01-23 756582 757036 242499 238279 391410 396745 413579 409563 256299 255531 316415 321289 358806 364787 4825327 5243672 7504750 7191796 1315173 1356476 351959 313041 329359 333658 371959 364497 364467 364187 252243 252302 813300 767629 1752452 1681257 528732 521892 774948 783120 977436 954040 1022726 1035510 1079196 1092728 1044892 1165967 2458837 2578319 1469684 1274262 857608 838150 1014638 1014542 1069949 1092719 1117813 1127792 1244203 1248227 5671943 5890229 39.75 71.3 1
16:00:38 2024-01-23 762374 752625 242172 238889 388038 396781 411044 409262 256443 253965 315509 320291 359127 360510 4833438 5152176 7315323 7175091 1307464 1355720 352275 311872 329359 330907 377886 365605 362708 366781 252346 252938 822510 775990 1695930 1655492 524222 522075 771224 776562 986302 959240 1023576 1022236 1075266 1090856 1054324 1173540 2466909 2593053 1467801 1277895 845770 833072 1028998 1020751 1069949 1072820 1114155 1131967 1261734 1261900 5681349 5882906 39.75 71.3 1
16:00:39 2024-01-23 760898 754790 243521 237712 390306 396745 414818 410722 257129 255566 315509 320326 359127 367004 4832226 5224644 7432775 7219689 1320906 1357993 354835 313666 330347 332221 375247 364609 363916 366558 252562 252057 820765 774938 1741265 1669896 525890 519900 771658 779229 983390 954077 1021305 1032249 1080313 1094274 1045262 1163407 2455289 2578319 1495680 1273355 855162 839340 1019007 1014542 1069949 1091140 1121875 1128670 1248663 1247180 5662538 5890229 39.85 71.3 1
16:00:40 2024-01-23 766238 756200 242832 238155 390265 396817 411694 409563 256437 254355 315509 320291 359127 360438 4839365 5159555 7357768 7182772 1309528 1356326 354944 312785 331359 331408 374302 367045 363257 364627 251852 253820 808920 772116 1733053 1668249 524222 522149 774163 777018 984206 959240 1022441 1022675 1073020 1094274 1060250 1171076 2466909 2591199 1495680 1277895 846978 832481 1026078 1022236 1072991 1078889 1113085 1128633 1256270 1264620 5700160 5880850 39.75 71.3 1
16:00:41 2024-01-23 757641 754264 247649 238116 390857 396745 414890 409681 257309 255531 315509 320291 359127 367041 4841123 5211421 7434639 7212605 1322725 1352354 351677 313487 328825 331229 375954 364645 362926 362009 252707 252337 811807 777102 1707883 1664596 525591 519668 769438 779380 982738 952722 1018397 1029215 1079196 1094274 1041893 1165069 2457637 2600419 1484165 1272191 852448 837556 1023364 1013030 1069190 1089563 1124315 1131123 1254343 1249219 5679775 5872613 39.75 71.3 1
16:00:42 2024-01-23 765241 754790 243003 238155 388069 399171 416293 409308 258106 255284 317618 321248 360097 367342 4828699 5181465 7394051 7165712 1296597 1355720 352240 311582 330089 332683 371994 365898 362926 365353 251852 252302 816286 767742 1708373 1664596 524970 524001 774985 777018 980599 961285 1026235 1026710 1071465 1092728 1056758 1174461 2461134 2563540 1511117 1273703 848189 832481 1022636 1021475 1072991 1081249 1112567 1126990 1254343 1261937 5700160 5887368 39.75 71.3 1
16:00:43 2024-01-23 756228 755266 243725 238005 390161 396751 413144 412762 257851 255390 315401 322677 358020 365376 4835111 5213476 7404798 7203241 1330350 1354759 351952 312785 330321 331139 374337 364791 363439 362291 252457 253077 816449 775932 1753867 1663415 525218 519900 768857 781703 982775 951525 1016947 1029945 1079018 1094274 1048348 1163407 2457637 2600419 1482246 1271008 851509 836962 1022636 1011594 1069949 1081833 1122713 1128708 1254343 1250302 5657179 5886251 39.75 71.3 1
16:00:44 2024-01-23 769099 755850 243075 238151 388033 399135 411115 408985 258106 254997 315473 322224 359127 360474 4826028 5166700 7395473 7165712 1290026 1356476 354113 311582 329092 332954 371994 364791 363684 365353 252457 251916 813183 766531 1713611 1666963 524437 522889 774985 774846 980599 959240 1024738 1026710 1066817 1092728 1053047 1172748 2457637 2563540 1467801 1277895 849403 831890 1020457 1022637 1072862 1083603 1113469 1129041 1257909 1263578 5703175 5886028 39.75 71.3 1
16:00:46 2024-01-23 755783 755445 243552 237918 388074 395557 414198 412178 260781 255173 317315 320070 358591 367041 4832916 5187146 7404798 7193848 1320918 1353761 351712 313261 328861 331677 374302 364242 363439 363975 252671 252337 799943 775375 1708577 1665026 524437 518360 769613 780893 983138 950021 1016910 1028900 1079018 1092756 1046748 1163369 2457637 2598486 1493761 1271884 852446 836149 1023364 1013656 1069051 1088187 1125808 1133582 1254071 1252795 5658334 5882099 39.75 71.3 1
16:00:47 2024-01-23 765806 755445 242841 238116 388069 399135 412961 409563 255876 254746 315316 320068 359665 363391 4811455 5161308 7401951 7175985 1292788 1355720 354397 312785 328790 333658 371994 365934 360848 365061 252671 252126 815967 766493 1709424 1664596 524437 522889 774985 774814 979866 959240 1024738 1029632 1069976 1094921 1057342 1178512 2462341 2571945 1493761 1281543 851836 834257 1022044 1023762 1074554 1086753 1113323 1127671 1252564 1261420 5689224 5890229 39.75 71.3 1
16:00:48 2024-01-23 753954 748355 243450 238142 388074 394302 412019 409298 260598 254746 315509 320068 356988 364529 4829127 5200398 7399639 7203227 1326600 1353725 350695 313297 329359 330907 375690 364533 360848 363975 252279 252901 808821 775375 1753460 1660213 524846 519129 769581 783243 983316 952919 1019738 1032565 1081497 1094201 1046385 1163257 2457637 2600419 1466894 1273703 852724 836962 1022362 1011557 1071373 1087990 1121076 1131967 1253453 1247345 5638077 5857649 39.85 71.3 1
16:00:49 2024-01-23 765806 752782 242495 238120 387997 399135 409855 408335 260887 253965 315251 321319 358556 360402 4807986 5159347 7386148 7156333 1287272 1352727 353334 311363 328825 331355 371438 364533 360848 365317 251675 251916 798567 766908 1706913 1667458 525344 524001 774525 774667 980562 961211 1025688 1028169 1066511 1091956 1050851 1173388 2461177 2565471 1482867 1277895 848189 829899 1020457 1023725 1072991 1082049 1110155 1127027 1251639 1258299 5679852 5881831 39.85 71.3 1
16:00:50 2024-01-23 756550 753306 243003 238120 388074 394338 411115 408688 260745 254568 315251 322224 360184 363684 4823550 5193008 7405043 7203227 1326600 1353761 351952 312785 332189 330621 377046 363948 363293 364453 251744 252973 820995 777658 1700658 1664791 525719 519129 769168 781112 981993 952009 1016910 1029113 1082151 1094416 1048237 1163407 2457637 2600419 1471567 1268570 849086 835740 1020457 1011557 1066052 1085149 1124039 1131967 1253453 1252795 5700160 5876656 39.75 71.3 1
16:00:51 2024-01-23 763292 752629 242495 237949 387379 396817 413579 409274 260598 254533 315287 319898 358591 365634 4823274 5174463 7389034 7169558 1292620 1354210 355446 313952 332027 332774 374121 364609 362853 365317 251072 251881 814793 764265 1707643 1667328 524400 521678 774985 775456 980562 959240 1023243 1026710 1066817 1092728 1053471 1171912 2457637 2563540 1492284 1276077 848518 831890 1020457 1020788 1069949 1082049 1110155 1125349 1250752 1257373 5674251 5880850 39.75 71.3 1
16:00:52 2024-01-23 755920 748319 242836 237752 388038 394025 411079 408688 257129 254533 314550 321070 359498 363675 4811455 5195388 7409634 7206773 1319015 1353725 353689 313333 328293 331910 375704 364094 362890 362552 252707 252302 802885 776490 1711359 1664596 525719 519129 768894 778225 981993 950021 1018848 1028619 1079196 1093501 1045262 1163407 2454146 2596733 1472651 1271884 851509 836962 1020457 1011594 1068432 1081797 1121913 1128708 1252564 1248594 5634321 5854062 39.75 71.3 1
16:00:53 2024-01-23 764684 752403 242495 238111 388069 396565 412997 406074 260745 253965 315029 321094 359127 363943 4824739 5170764 7383607 7133345 1303774 1352727 351186 311363 330858 331301 372029 364864 360848 362870 251072 253501 801356 769365 1730736 1659876 522879 522518 772753 777018 981993 958081 1022034 1020824 1070670 1092728 1057510 1171076 2461134 2574665 1511256 1276711 846978 830120 1022407 1020322 1072230 1072820 1110117 1125349 1254343 1261667 5681349 5863100 39.75 71.3 1
16:00:54 2024-01-23 752583 752239 243007 237415 387641 396373 415090 411813 256952 254428 314442 321248 359968 364677 4823010 5193235 7386148 7188717 1326553 1353761 351952 311872 331137 329978 373968 363725 362926 363975 251108 252337 811902 775990 1706338 1659876 524437 519129 769034 780559 981993 950021 1016186 1026710 1080583 1093501 1048353 1159229 2455891 2593053 1475334 1266765 849086 834483 1020457 1013030 1065295 1084382 1122713 1131160 1254343 1252795 5705489 5883154 39.75 71.3 1
16:00:55 2024-01-23 763065 755525 242387 238209 386618 395971 412817 408190 257454 254215 317240 319450 358055 364823 4804520 5174189 7387340 7169973 1294222 1351764 351748 312821 330383 331713 372029 363725 360848 362044 252707 251530 816286 769365 1741559 1664596 522358 519569 772753 777018 977510 953742 1026273 1028169 1069876 1090378 1048052 1171876 2457637 2572760 1480327 1287221 852724 830120 1014675 1017427 1076082 1085149 1110155 1122615 1250290 1254237 5593854 5876819 39.75 71.3 1
16:00:56 2024-01-23 760164 752630 241966 237210 390306 396745 412378 409454 256769 254676 313558 320326 358556 360330 4805820 5132039 7383908 7165712 1314973 1351806 351952 310420 330357 330978 375443 364276 363952 363967 251108 252302 807328 772597 1702291 1659876 527534 522518 770020 779044 983471 953669 1013981 1026710 1078254 1090856 1051444 1160055 2453593 2583859 1497934 1259244 846374 838150 1026245 1016822 1066610 1085040 1121335 1136785 1253306 1255312 5709565 5868424 39.75 71.3 1
16:00:58 2024-01-23 755878 752782 242495 238182 387925 394230 412345 409274 260416 253152 315509 321319 358992 364529 4814185 5215007 7404930 7153283 1292620 1349408 352275 311551 330383 331659 371994 363689 360812 362552 252635 251495 827343 767553 1711288 1663889 522358 519900 772753 774777 977088 955735 1024701 1028169 1069606 1087963 1050476 1172711 2458800 2564383 1458384 1282219 851836 833664 1020420 1023229 1075195 1085213 1106849 1125312 1250716 1260524 5677293 5880850 39.75 71.3 1
16:00:59 2024-01-23 753618 753035 243183 237909 388020 394302 409890 410722 260850 254355 314514 321997 358992 362550 4817620 5185684 7386148 7190472 1324702 1352286 351952 312785 331101 329907 374230 363689 360848 363975 251852 252302 807328 775990 1696668 1659876 525181 519093 769855 779380 981993 950021 1016149 1028380 1083759 1096747 1049645 1163257 2458264 2596691 1477217 1269161 849403 834483 1020457 1011050 1068894 1085149 1124039 1131123 1254892 1251836 5688179 5857612 39.75 71.3 1
16:01:00 2024-01-23 763343 752616 242499 237375 386459 396709 412309 408104 256769 253965 314514 318932 358020 364750 4814185 5155826 7383442 7143796 1297409 1348620 351677 309914 330089 331408 373629 364791 360848 363896 250684 252126 811807 764341 1739074 1659876 524222 523854 774525 778781 982475 961211 1024225 1024724 1074545 1094416 1053960 1172748 2457637 2563062 1518519 1276985 846978 830120 1023364 1021179 1069949 1079076 1110080 1125349 1256270 1258299 5675996 5845056 39.75 71.3 1
16:01:01 2024-01-23 755514 752239 243178 237017 387961 395521 414208 410142 256051 254746 313558 321319 360004 365598 4821059 5191112 7395473 7184469 1316207 1355337 351952 311907 329449 330907 373932 362554 360848 363975 252152 254109 814793 776605 1699072 1665190 525719 518215 770128 779155 981919 951562 1019116 1029982 1075896 1094380 1042188 1165901 2448365 2581980 1552845 1268570 852724 836332 1014638 1011557 1066881 1087990 1117775 1126990 1245123 1245415 5625932 5867284 39.75 71.3 1
16:01:02 2024-01-23 762523 753277 242123 237743 387894 395521 410704 408335 260887 253187 313594 321319 360004 360064 4794180 5130599 7313709 7146954 1304013 1350366 354030 311622 331953 329586 376245 364645 360704 364750 251318 252973 796877 772668 1699312 1655350 523946 521410 769983 776009 984169 956449 1021305 1020359 1072779 1094274 1056758 1168261 2461134 2581980 1493761 1276077 844563 830120 1023858 1020322 1069737 1076033 1112530 1125387 1259909 1257803 5651796 5852817 39.75 71.3 1
16:01:03 2024-01-23 756587 752356 242836 236651 387997 395849 412345 406002 256051 254746 315479 321319 359788 364162 4811680 5183735 7404798 7184725 1307629 1350972 351880 314004 330273 332270 374121 362409 360848 362009 251108 250726 820098 767951 1761319 1669708 526038 521410 773422 780893 977782 951562 1019850 1032212 1076139 1081806 1048348 1164233 2446625 2570403 1464034 1273081 850902 833229 1013344 1013785 1074554 1087454 1116542 1124217 1237934 1248877 5653132 5853547 39.75 71.3 1
16:01:04 2024-01-23 760239 751551 242490 238120 387019 395521 409890 410722 257129 253152 314550 320383 359751 362550 4802540 5125357 7297089 7159284 1307742 1353248 352311 310891 328825 331122 375218 360407 360582 363167 251108 254109 814793 775932 1692868 1650888 524029 522889 767397 776742 985602 956449 1014666 1022273 1073020 1098650 1054198 1165100 2453593 2576491 1467801 1268570 846978 833266 1023858 1018997 1063745 1078889 1112567 1131967 1262060 1255459 5662538 5862092 39.75 71.3 1
16:01:05 2024-01-23 754006 748314 242495 237009 390269 394338 409890 405894 256769 253965 313594 322534 359824 363137 4820387 5194676 7451425 7164281 1306582 1350802 351952 311551 331791 331408 372013 363130 362926 364490 251072 251530 810314 764341 1724408 1673843 526038 519937 774985 779380 977088 950021 1022034 1029986 1076139 1087534 1041856 1164271 2448365 2579833 1454618 1277895 851509 830120 1014638 1017154 1076075 1086685 1115745 1119382 1244851 1251873 5636985 5853519 39.75 71.3 1
16:01:06 2024-01-23 762408 751706 243174 236371 387637 396493 412962 408081 255910 255425 315063 319981 360475 360330 4811680 5101134 7348846 7156333 1313339 1351978 351677 310637 329323 329907 371994 360515 362926 363131 250860 251530 805835 771565 1696287 1660062 526038 522889 770565 779229 981347 953669 1012428 1023035 1076139 1094005 1049843 1160018 2448365 2578319 1452029 1259244 844563 835703 1023858 1014542 1060729 1081249 1114950 1132235 1254343 1252795 5673403 5872613 39.75 71.3 1
16:01:07 2024-01-23 764919 752620 242123 238049 387440 396373 413621 408154 257129 254710 314293 321319 358488 363430 4808248 5204867 7362984 7146954 1292620 1349408 351150 311836 329916 331408 371438 362590 360268 363975 252279 251110 816286 768843 1700378 1659876 521986 519129 772205 774542 976395 953669 1024738 1026710 1071364 1081806 1048237 1172786 2455340 2572760 1476489 1285389 852116 830120 1014638 1017427 1076082 1084382 1110117 1122765 1250040 1252385 5590962 5857954 39.75 71.3 1
16:01:08 2024-01-23 757528 755250 242490 237013 390306 397782 411758 409526 256769 253576 312606 320326 359679 359823 4797636 5161308 7373915 7160601 1322614 1348657 350890 309985 329394 330679 371994 363396 363952 364232 250296 252302 803253 773773 1724476 1657962 526001 519937 768478 779380 982738 952046 1015426 1023798 1077948 1094274 1047940 1156642 2448288 2591199 1475334 1263164 846978 833516 1022773 1012377 1066610 1082669 1122940 1132311 1252217 1254273 5700160 5861074 39.75 71.3 1
16:01:10 2024-01-23 759155 752239 242526 237384 386310 394338 411694 406002 256769 253930 315029 318932 358992 364787 4808248 5157375 7362590 7143910 1283500 1350366 352275 313393 329157 331910 373629 363652 360848 363676 252243 251110 814517 764265 1706338 1664596 524222 522518 774713 773642 977782 959240 1022478 1029113 1069218 1087999 1049880 1173583 2457666 2556999 1518709 1275825 847584 831890 1020420 1023229 1072099 1078889 1109880 1125859 1249829 1258299 5665149 5862092 39.75 71.3 1
16:01:11 2024-01-23 754677 751546 242490 237384 387930 393123 411868 410453 256051 253930 313594 321319 358992 362586 4802301 5163250 7373182 7175091 1313317 1350366 351952 311872 330150 329907 373705 360515 360848 363975 252243 251530 807328 773773 1706977 1659876 524437 519586 769034 778675 981993 949347 1016910 1029521 1080676 1095969 1044896 1161598 2453016 2596691 1480327 1268570 850627 834520 1019732 1010902 1069088 1088296 1116223 1126990 1250402 1246297 5609768 5844594 39.75 71.3 1
16:01:12 2024-01-23 763065 751872 241738 237384 387343 395485 409832 405930 257129 253152 314293 320833 358992 359280 4792960 5125335 7317843 7136765 1302154 1346537 351952 311355 329359 328911 371994 364239 360848 362009 251299 252337 807381 769365 1702493 1650656 522358 520749 771192 776562 983877 958156 1019079 1020359 1072982 1092546 1057361 1165930 2457637 2585491 1499518 1272191 843359 830120 1026282 1019597 1069190 1072784 1110117 1125349 1256270 1258299 5650053 5852714 39.75 71.3 1
16:01:13 2024-01-23 755878 752239 242495 236451 387930 394374 412019 405930 256051 254355 313082 321319 358992 363087 4802301 5180052 7414124 7159170 1306808 1350802 351433 310891 330150 331946 372013 360443 360848 363207 250822 252644 822510 768011 1730060 1671710 527150 519791 772322 780893 976856 950021 1019123 1031517 1075160 1089774 1044446 1162303 2439092 2563540 1460268 1272191 852724 833266 1011184 1011557 1069775 1087454 1114950 1125859 1237934 1248594 5643727 5852714 39.75 71.3 1
16:01:14 2024-01-23 756582 749422 241738 238116 386767 395256 410704 408408 257129 253117 315741 320419 358741 360112 4792922 5109751 7274243 7128197 1301122 1350690 354334 310678 330939 329622 373861 363543 360668 364969 250965 252680 810314 774377 1693659 1646257 522358 521041 767943 774352 983390 958118 1019850 1020359 1072910 1094274 1051037 1166004 2457637 2581980 1464034 1273355 843961 830120 1023858 1018873 1068160 1076033 1112567 1128633 1259946 1256077 5654465 5852714 39.75 71.3 1
16:01:15 2024-01-23 752161 751681 242123 236643 387628 394374 409855 405894 256769 253965 313082 321319 358740 360438 4783944 5183735 7442100 7179776 1307654 1348546 351844 311185 331321 330460 372466 362554 363684 363975 251108 251495 820995 763829 1724197 1673843 526038 519937 774525 779380 972179 950021 1021305 1029632 1076139 1085158 1041856 1164233 2446625 2569112 1491842 1270378 851509 833266 1012623 1014542 1069949 1085149 1115745 1125859 1239763 1248264 5643727 5853735 39.75 71.3 1
16:01:16 2024-01-23 759934 749418 241742 237829 386767 394338 410704 409563 256769 252376 314293 320158 358992 360474 4804820 5125357 7287710 7149030 1304013 1350366 352240 310637 330939 329657 372813 362995 360304 363096 250786 252680 810314 775375 1712837 1644911 523848 522149 766874 774814 984678 956486 1015426 1020824 1073020 1097526 1053723 1164271 2455340 2574213 1495680 1264063 845770 834520 1022407 1017427 1059684 1072820 1113361 1131967 1254343 1252795 5654457 5843335 39.75 71.3 1
16:01:17 2024-01-23 751592 751706 241033 236678 387997 393748 409855 405323 260634 253541 315615 322081 358741 362332 4804082 5194676 7451425 7166556 1307742 1350802 351699 311368 328329 330942 369632 360515 362926 363975 251072 251530 805835 761971 1723166 1673843 526038 519937 773886 779380 974284 950021 1019850 1030239 1076139 1085158 1046748 1162577 2442563 2569112 1458384 1268570 851509 832050 1013919 1011594 1069949 1085149 1114950 1126990 1238912 1248264 5639698 5848539 39.75 71.3 1
16:01:18 2024-01-23 761026 749955 242212 237864 386479 398064 412378 410396 256698 253047 314406 319273 358849 360330 4798876 5093971 7283568 7138682 1304956 1350366 351712 309949 328329 329978 370882 360407 360848 363167 250684 251530 808821 772870 1721571 1650888 525628 522518 765765 776745 981347 953632 1013186 1020824 1076139 1097064 1051407 1163369 2448365 2572760 1467801 1264963 845770 833302 1020457 1014542 1060729 1072820 1113361 1131967 1254343 1252795 5641931 5853768 39.85 71.3 1
16:01:19 2024-01-23 752695 754075 240650 237611 387781 395251 412451 406038 257312 252411 314771 321319 358201 360366 4788709 5211553 7443372 7146954 1305876 1349408 351456 310926 330383 329943 372013 363725 362926 363718 251072 251530 810314 762159 1704204 1672654 525628 519937 774985 779229 973594 950021 1021751 1029632 1075376 1085158 1046864 1164271 2448365 2572760 1456501 1270605 849086 831781 1013200 1014542 1072991 1085149 1116697 1122803 1246486 1253384 5600431 5857954 39.85 71.3 1
16:01:20 2024-01-23 760202 751170 242159 235917 387677 398347 411576 408335 256051 254746 312571 320276 363451 360366 4799152 5104553 7348846 7151229 1318062 1350366 351952 309949 331954 329675 371994 362590 362926 362009 250084 252126 804342 771565 1729866 1657704 526038 521410 768894 779292 982775 952722 1013981 1026710 1077492 1094274 1048576 1156716 2448365 2581980 1470517 1257452 844563 838421 1024784 1015375 1066773 1082142 1119368 1132311 1253999 1254273 5696091 5852714 39.75 71.3 1
16:01:21 2024-01-23 758991 751021 242114 237239 385572 393748 411115 408717 256769 253753 314586 318450 358992 364235 4792922 5150035 7357896 7154839 1282508 1346537 352275 312914 329449 331444 373102 362627 360304 363131 251498 250761 813183 764341 1697812 1659876 522879 522335 772789 773642 976395 957880 1020262 1026710 1068459 1087999 1049099 1174461 2457666 2560912 1484751 1274915 849403 830046 1019859 1021737 1071336 1079076 1108463 1125859 1254817 1258226 5670634 5843335 39.75 71.3 1
16:01:23 2024-01-23 751202 749918 242490 236651 387580 393123 412926 410142 255980 253895 313558 320869 358992 364198 4798876 5170607 7368662 7166556 1311485 1344752 351952 311836 328445 330639 373074 360443 360848 363975 252080 251495 814793 772668 1720119 1659876 524364 517921 769034 778675 979866 950021 1017661 1031719 1081445 1095969 1044896 1163605 2450665 2572530 1464034 1268570 853333 835666 1014638 1015375 1069912 1090297 1118136 1130656 1241522 1245415 5625652 5843335 39.75 71.3 1
16:01:24 2024-01-23 760239 750112 242087 238076 386731 395449 410704 409563 256769 252940 313594 319863 358992 362282 4783544 5109751 7279044 7143910 1305923 1346500 351699 310820 330852 329907 374158 360370 360848 363096 250648 251495 813300 770860 1785611 1654420 526846 522705 770091 778781 983353 955434 1016283 1023266 1077604 1097265 1058030 1163369 2448365 2581980 1489923 1262465 845770 836962 1024055 1014505 1060729 1082013 1116185 1133582 1250679 1252759 5681349 5843335 39.75 71.3 1
16:01:25 2024-01-23 752203 750483 242123 238080 386731 395420 410755 406002 256051 252131 313594 320833 358200 362550 4792922 5197990 7379173 7133572 1290774 1346500 351952 311582 329413 330871 373065 360479 359689 364075 251955 252644 817779 766908 1716867 1660062 522730 518911 773422 775456 976856 954755 1023206 1026710 1072890 1089003 1049729 1172748 2453016 2570935 1463056 1286029 851509 828943 1014638 1017427 1074517 1084382 1108463 1122577 1248663 1251567 5610690 5843335 39.75 71.3 1
16:01:26 2024-01-23 756476 750112 242284 236616 387601 395207 410704 408408 256051 253541 312535 321997 358992 359787 4792922 5141058 7355225 7146954 1324660 1352727 350566 311078 331916 329355 374651 362409 363391 363389 250893 252903 807356 774818 1708652 1660062 524400 519093 770091 781657 983390 950021 1016149 1026599 1080546 1094274 1049455 1156642 2451849 2589362 1475334 1262839 848189 834483 1020457 1011814 1065258 1083616 1121875 1128670 1253608 1249110 5631584 5843335 39.75 71.3 1
16:01:27 2024-01-23 764652 751174 241747 237183 387312 396394 411868 405894 256769 253152 313302 320383 359751 360330 4792922 5126572 7320683 7123178 1301047 1350802 351807 310713 332263 329195 374121 362996 360812 364490 251072 254828 801227 769365 1699990 1650656 522730 521154 770565 774777 983877 957844 1021305 1020359 1069876 1094274 1057510 1165967 2457637 2581699 1474446 1272191 844563 831890 1023858 1020322 1066573 1076033 1112530 1128633 1263563 1255459 5642377 5842290 39.75 71.3 1
16:01:28 2024-01-23 751430 751702 242087 236809 387930 393676 411868 405572 256051 253930 313841 321319 358740 360402 4792922 5182895 7447444 7140746 1304671 1346500 351952 311297 330273 329871 372013 364486 362890 363425 251282 251495 810314 761971 1737622 1669096 525181 519497 774398 779229 973557 950021 1022034 1028900 1075340 1085158 1045225 1165901 2444137 2572760 1486084 1276077 850296 830120 1014638 1014505 1072991 1085149 1114155 1119308 1240642 1248227 5622151 5852939 39.75 71.3 1
16:01:29 2024-01-23 760898 748849 242836 236612 385568 395521 410704 405966 255587 253965 314226 319131 359788 363878 4792089 5090018 7310117 7143478 1309650 1349408 351735 309914 330383 329871 372847 360370 360848 362806 250648 251495 794058 769945 1705848 1658075 526001 522889 769438 778122 982691 954755 1013385 1022273 1076139 1094274 1049843 1160018 2446041 2572760 1477217 1259244 843961 834483 1022636 1014542 1060729 1078925 1113361 1135238 1254343 1252795 5662538 5833956 39.75 71.3 1
16:01:30 2024-01-23 750758 750643 240712 237461 387641 395774 412451 405858 257454 252272 313159 321177 357447 360294 4789504 5177989 7369821 7121142 1287054 1342768 351952 311327 328482 329943 373102 360407 358607 362912 251639 250726 819272 764062 1737448 1660062 521243 519129 770565 772509 974975 954077 1023206 1026710 1069876 1087463 1044892 1172748 2451849 2563540 1463056 1283371 849403 828943 1014638 1018873 1069949 1082049 1107163 1122615 1247777 1252759 5606997 5848521 39.85 71.3 1
16:01:31 2024-01-23 751625 749270 241765 237003 386551 394691 410631 409526 255980 253152 313046 321319 357626 360222 4792922 5171437 7348846 7156333 1311485 1343759 351952 311872 329449 329323 372029 360443 360812 362656 251852 251285 807328 773773 1701372 1657704 524222 516826 765765 777018 977782 947292 1015388 1028169 1078159 1092728 1038835 1161711 2445883 2581980 1488888 1268570 851509 834739 1014638 1011557 1066810 1087454 1116148 1129325 1250040 1244980 5609881 5839089 39.75 71.3 1
16:01:32 2024-01-23 756587 749847 241033 237743 385568 396936 410124 405966 257228 252376 313558 319839 358885 359280 4790377 5100359 7271117 7119595 1300298 1340898 351677 310855 330383 329907 372516 360443 359689 362516 251037 250761 797001 773773 1702186 1646104 522730 522149 767943 774191 984169 956486 1016873 1022273 1073020 1097027 1054471 1165930 2455340 2572760 1454618 1268570 846978 833280 1026245 1018997 1070199 1081376 1114837 1132311 1257799 1254273 5634038 5832898 39.75 71.3 1
16:01:33 2024-01-23 758691 751174 240619 237672 387641 393088 411576 405966 257129 252376 313046 320963 358452 360510 4783544 5183735 7416581 7133572 1302053 1344518 350890 310891 330113 329871 373365 363359 360848 362912 251072 252414 810314 762159 1726623 1667402 522730 518360 773849 778122 975012 952722 1023206 1029982 1073296 1084391 1048348 1165967 2457666 2572381 1485507 1285204 851836 827621 1016957 1018762 1071913 1085149 1108744 1123415 1250040 1256348 5609806 5833956 39.75 71.3 1
16:01:35 2024-01-23 750717 749728 242118 236612 386459 394132 410704 408681 256051 253541 314918 320348 357948 360402 4783544 5153970 7340371 7146954 1320880 1344715 351952 311551 330383 329640 373074 360443 360848 360871 250648 251530 801356 772668 1704627 1655350 524222 518848 765765 779229 977782 948637 1014666 1029113 1082216 1095969 1044998 1161561 2450665 2587419 1459217 1268570 851509 834447 1017561 1012377 1068328 1088296 1116185 1126990 1247777 1243653 5595282 5824577 39.75 71.3 1
16:01:36 2024-01-23 756550 750112 240953 237375 385603 393748 408567 405966 256769 252341 313523 319415 357948 358163 4774165 5090967 7254124 7109439 1300298 1344554 351186 311101 330383 329640 373365 359827 359689 362009 250574 251110 810314 774377 1698140 1646305 524222 522705 767832 777772 986155 956793 1014754 1023266 1075308 1100486 1054221 1165901 2448365 2575474 1464034 1259244 844563 834520 1023364 1014542 1060729 1078925 1113361 1131967 1254343 1250987 5651430 5815199 39.75 71.3 1
16:01:37 2024-01-23 751477 749538 241020 237949 385572 394411 411576 405930 256769 251569 313082 320383 356908 362282 4776723 5184888 7379173 7128197 1296324 1340824 351361 310891 329916 329907 373065 363396 359725 360510 250822 252680 810314 764341 1705864 1669334 524693 518178 774325 778601 974081 950021 1022764 1028900 1074433 1084417 1044892 1170800 2448288 2569112 1472651 1283560 851509 827768 1014065 1014542 1072862 1082049 1108463 1119308 1245123 1251258 5559077 5824577 39.75 71.3 1
16:01:38 2024-01-23 756550 748890 241568 235882 387930 395849 409834 406002 256016 253718 311658 320644 358705 359244 4774165 5119218 7320609 7128197 1318062 1346500 350566 310606 331211 328627 373857 360298 362853 363682 250117 254109 811902 772042 1711967 1655599 525964 519937 768553 781449 983390 950885 1013907 1023798 1083804 1092728 1041893 1156642 2448365 2585691 1489923 1262563 846978 832050 1019007 1010332 1065258 1082049 1119443 1128633 1248907 1248877 5670634 5833956 39.75 71.3 1
16:01:39 2024-01-23 758185 749381 241541 236643 386668 393123 409890 405930 256016 252975 313558 317489 357948 363098 4774165 5111654 7310117 7105850 1288931 1346591 351844 309303 330273 329764 369740 360407 360582 362044 249522 250726 820392 762596 1707592 1657962 522730 522518 774525 773119 977782 959240 1020262 1023798 1068459 1087999 1051135 1169370 2446625 2551797 1497934 1268570 844563 828943 1019007 1019724 1069190 1072784 1106924 1125019 1249150 1256448 5639698 5824577 39.75 71.3 1
16:01:40 2024-01-23 748749 747265 242123 236451 386459 394691 409890 408371 255622 253152 312571 320121 357948 363134 4774202 5154676 7362515 7143910 1303045 1342612 351952 311809 329930 331408 369884 360334 360848 362912 250296 252644 810314 761858 1719924 1664596 525218 519900 770565 779229 975207 950021 1019123 1030018 1076139 1088233 1044483 1163369 2439092 2563006 1489923 1268570 850902 831425 1011184 1011594 1069949 1085149 1114950 1124217 1237971 1247180 5614120 5824577 39.75 71.3 1
16:01:41 2024-01-23 759805 746123 241738 237063 384994 394302 410704 409563 256016 252411 313558 318613 358201 363065 4779239 5081575 7264918 7123481 1302154 1346500 351186 309807 330150 329408 373065 361964 360304 362552 249522 250726 797001 772042 1753012 1646156 524437 522149 767421 774814 982691 954077 1012662 1020028 1073056 1097526 1048355 1162540 2439092 2570935 1467801 1259244 843961 832050 1020457 1014542 1060729 1072784 1110117 1131123 1254343 1249183 5625970 5814922 39.75 71.3 1
16:01:42 2024-01-23 749492 747956 240251 237496 386474 394544 411721 405750 255945 252026 312463 320726 356659 360222 4774165 5166948 7339521 7109439 1285180 1343027 351952 310855 328445 329373 372013 360479 358355 362912 251072 251969 804356 764341 1700658 1655350 520873 517958 770565 772472 973557 952722 1023206 1025981 1069218 1085158 1048237 1171076 2448365 2563540 1483550 1283371 849086 827768 1014638 1018873 1069949 1082086 1107163 1124818 1245301 1254570 5634038 5836080 39.75 71.3 1
16:01:43 2024-01-23 756758 747806 242356 236137 386573 394691 412451 405822 255230 253152 312606 319450 356873 363430 4774812 5140982 7367497 7118818 1302769 1345509 351916 309949 327155 330907 372584 359827 360848 362912 250684 251792 815810 764124 1749914 1659876 525591 519900 770020 776133 975012 950021 1016947 1029463 1077666 1089572 1042413 1163407 2439092 2563540 1462151 1267667 851509 833266 1013344 1010840 1068432 1081797 1116542 1128891 1240715 1250369 5607629 5829656 39.75 71.3 1
16:01:44 2024-01-23 762173 747924 242114 236616 384994 396936 411285 409526 255801 253707 313594 318450 358596 360366 4774165 5064454 7274243 7109439 1302135 1343759 351186 309697 330383 329373 372802 359285 360848 362552 250296 251110 807328 770103 1740953 1650656 525591 522149 767943 776745 981993 952722 1010990 1020788 1076139 1094274 1047977 1160055 2439092 2565429 1453877 1254771 843359 834483 1022773 1013856 1062780 1081376 1119734 1131502 1252180 1253384 5671943 5833956 39.75 71.3 1
16:01:45 2024-01-23 754333 749422 241738 236978 384418 394691 411868 405894 256051 252376 313594 318897 357661 360474 4774165 5111729 7320870 7088232 1277946 1340861 351677 309697 328482 330621 372013 360443 360304 362587 251072 250342 813183 762159 1727938 1657704 522730 522149 772753 772509 977088 956486 1020262 1025981 1068946 1087999 1048015 1172786 2446203 2557595 1543657 1274006 844563 828833 1018970 1018799 1069812 1079032 1108744 1125859 1254343 1259628 5620900 5824577 39.75 71.3 1
16:01:46 2024-01-23 751023 750424 241747 235159 387343 393123 411576 403471 255341 253541 313359 319415 357948 360366 4776723 5139335 7405043 7128197 1302053 1340861 351668 309914 329916 330907 369920 360407 360848 362912 250296 250342 809754 763249 1733733 1666963 526001 519937 772322 779229 974118 949347 1018397 1030582 1075999 1088306 1046348 1163332 2441951 2568874 1480327 1279474 850902 830290 1013200 1013098 1075318 1083616 1111803 1118511 1245049 1249183 5559077 5824577 39.75 71.3 1
16:01:48 2024-01-23 755878 747961 241024 235921 387925 394929 410124 405930 256051 253541 311622 320419 358488 359244 4774165 5111954 7320870 7123367 1319974 1345049 349550 309949 329120 327919 373629 360407 360558 360871 250296 251495 798370 771565 1696816 1655350 524222 517592 768724 781375 979641 948857 1016283 1027800 1075955 1092866 1044994 1161711 2444301 2583539 1486894 1267667 849403 833622 1014638 1010939 1066052 1085149 1116185 1125349 1245123 1243653 5579320 5815236 39.75 71.3 1
16:01:49 2024-01-23 759962 747961 240988 236651 386459 393123 409545 404321 256051 252376 312606 319450 357948 360167 4767358 5083705 7261771 7100061 1296483 1340824 351952 309914 329646 328875 371994 360479 358678 363975 250296 253733 808821 773151 1708245 1643853 522730 520932 767360 774352 983353 957474 1016910 1020064 1072751 1097526 1050109 1165063 2455340 2581699 1491842 1267667 844793 831890 1023858 1014542 1062551 1072784 1111775 1128708 1259909 1252795 5620900 5815199 39.75 71.3 1
16:01:50 2024-01-23 750284 750112 240993 236447 387966 392847 410704 404716 256769 252411 311658 321319 357948 360330 4767082 5165190 7404798 7102978 1300186 1340898 350360 313495 329930 329657 371796 362445 360776 362876 250541 252680 808821 761503 1709103 1669708 523992 519631 773886 778225 974081 950021 1019500 1028169 1075999 1085158 1044483 1164271 2445959 2570935 1480327 1276077 850021 829531 1013919 1013066 1074554 1085149 1113361 1119345 1243357 1248264 5585585 5815693 39.75 71.3 1
16:01:51 2024-01-23 755804 747988 241033 235150 387330 394929 410435 405930 256051 253965 311658 320158 358488 361151 4770760 5100472 7311545 7102676 1318918 1346963 349688 310531 331284 328733 374121 360262 360848 360871 250296 251530 804325 773151 1702095 1654175 524222 518396 765765 781375 980599 948674 1016149 1023798 1079054 1091185 1047492 1158366 2446625 2583859 1469684 1263368 846978 832087 1017561 1008180 1063745 1083616 1119480 1126990 1248907 1247180 5587293 5829795 39.75 71.3 1
16:01:52 2024-01-23 775839 747993 240997 236451 385608 395557 410414 404680 256051 253152 312606 319450 358740 359244 4774165 5094757 7303333 7082404 1296324 1345049 350962 309949 328329 328130 373065 362554 359183 363536 250296 251565 790686 768268 1701240 1648445 522455 519937 769034 773642 980599 955058 1019850 1018910 1069912 1093501 1054508 1165100 2448365 2574665 1460268 1272191 842157 828943 1020457 1017427 1069190 1075272 1110192 1125349 1256307 1256348 5606104 5815199 39.75 71.3 1
16:01:53 2024-01-23 749261 747993 241033 235190 387930 393123 410704 403471 256051 253187 311622 320194 357687 362549 4775825 5155977 7411297 7121602 1301122 1341303 349796 311588 329573 329675 369920 360515 360848 360871 250296 250761 810314 757559 1708420 1664952 522879 518360 772753 778122 971353 950885 1021751 1026993 1072983 1083625 1046748 1166004 2446625 2569112 1468813 1274262 849086 828943 1013200 1013785 1075809 1084382 1113361 1118511 1242476 1248914 5577888 5820423 39.75 71.3 1
16:01:54 2024-01-23 758738 747256 242123 235150 387693 396936 410522 405642 255089 254250 312208 318309 358344 362070 4773224 5053736 7317843 7118818 1309650 1346537 351668 308976 328063 328645 372539 360443 360618 363975 249522 251320 802849 768852 1699121 1655350 526038 521410 767943 779229 980599 952046 1010953 1023035 1077666 1094274 1047576 1156642 2439092 2572760 1466819 1255664 843961 834520 1020457 1013098 1060729 1078961 1116542 1131967 1250040 1249183 5650220 5834704 39.75 71.3 1
16:01:55 2024-01-23 759632 750599 240819 236267 384203 396373 412414 405356 255804 253082 313451 317383 358452 360438 4771592 5104244 7313709 7082027 1287272 1343027 351916 308689 330383 329604 369884 363512 360232 364747 249451 250726 811807 762272 1703347 1655712 522730 522518 772753 774228 978247 957807 1022764 1020788 1069976 1087963 1053649 1168462 2446041 2546237 1524300 1268570 843359 828355 1019007 1017427 1068095 1076033 1107163 1125859 1261161 1259628 5608445 5810984 39.75 71.3 1
16:01:56 2024-01-23 751314 747737 240517 235878 387585 394691 410449 403328 256016 253082 311622 320833 356837 360222 4762200 5155863 7388525 7090682 1292406 1335927 350818 309914 329180 328875 372013 362776 358607 360871 250824 250691 810314 763795 1678375 1664596 522730 517921 772753 777018 974975 950021 1022764 1028169 1072983 1083575 1041893 1169370 2449525 2568495 1466894 1281543 849403 827108 1012623 1017996 1072862 1084371 1106261 1122878 1248626 1254273 5573643 5814532 39.75 71.3 1
16:01:57 2024-01-23 749839 746054 241470 236077 385572 393319 411721 406002 255230 253117 313730 319379 356873 360474 4764786 5137100 7332413 7128987 1307520 1343027 351916 312472 328177 328875 373893 360068 360232 360871 251072 252324 808821 770936 1725102 1655350 524222 516789 767397 776466 979594 947256 1013870 1028169 1077666 1092728 1042151 1160018 2439092 2583539 1542244 1268218 851836 834850 1015510 1010976 1066773 1086575 1118136 1127468 1244203 1241110 5577624 5815199 39.75 71.3 1
16:01:58 2024-01-23 755440 746827 240784 236616 384378 393088 409219 405930 256016 251569 312571 318861 357625 359244 4755407 5062791 7233231 7103129 1300298 1343027 351952 308076 329449 328379 372013 358960 359689 363975 249451 250691 813300 769717 1738540 1646119 524400 522149 765765 774814 977782 952722 1011940 1020359 1072890 1097526 1052373 1160566 2441313 2573784 1496050 1255275 846978 833664 1016919 1008180 1060279 1080449 1119734 1127633 1248663 1251258 5651796 5815199 39.75 71.3 1
16:01:59 2024-01-23 754766 747920 240672 235878 384382 394691 411868 404644 255230 252376 313523 317418 356873 360438 4760012 5097054 7313709 7071925 1286885 1336949 351632 308041 330383 328875 369524 360407 359689 363425 248681 250726 802849 762159 1710524 1655350 522730 522149 770565 776028 979641 958118 1019738 1020359 1069903 1091319 1052386 1170036 2446041 2554320 1462151 1272191 843359 827695 1020457 1017427 1069657 1075272 1108463 1126058 1254343 1256348 5604065 5805820 39.75 71.3 1
16:02:01 2024-01-23 761928 747924 241818 235159 386731 394691 410704 403435 255622 255431 311622 320348 356873 359787 4764786 5144684 7392606 7102865 1299259 1343027 351384 309914 329180 329871 369848 359827 360848 362912 250260 250342 820995 763329 1734174 1669538 525719 519718 772322 778956 974081 950885 1021193 1028900 1076139 1084391 1047169 1165031 2439092 2562856 1456501 1273318 849403 830120 1014065 1011557 1072991 1085149 1113361 1119270 1239726 1249834 5587293 5815199 39.75 71.3 1
16:02:02 2024-01-23 758738 749154 242293 235816 384990 394338 410124 405858 254447 253930 312571 317418 358452 359787 4755407 5044741 7293953 7100811 1311519 1340824 350288 308976 329893 331101 372620 360154 360596 362840 249344 252680 801356 769831 1699121 1655492 526470 519900 765765 778675 980562 951562 1013385 1023762 1078924 1092793 1048237 1156502 2442393 2581980 1462151 1262839 846978 832660 1017524 1008180 1063745 1082086 1119443 1126952 1248663 1247180 5593854 5805820 39.75 71.3 1
16:02:03 2024-01-23 763213 747692 240962 236207 384990 394929 410414 403435 255791 252376 312535 319379 358488 359751 4755407 5078967 7274908 7086877 1297048 1344900 351807 309555 329033 327706 374121 360262 358427 362803 250013 250726 805835 770497 1684480 1646533 521986 519937 767943 772472 983877 955058 1019123 1018910 1069876 1094274 1051371 1164233 2451849 2572760 1462151 1268570 842157 829848 1022636 1017427 1065258 1076033 1110117 1127792 1256270 1252759 5593703 5796441 39.85 71.3 1
16:02:04 2024-01-23 750325 749538 240215 236242 386767 394132 410124 403435 256769 252376 311587 319543 356837 360330 4755407 5146646 7366251 7093583 1286789 1343289 351880 310855 327848 328875 372013 360190 357924 360835 251037 251969 799943 763610 1692857 1655712 521243 517592 769983 773138 974118 952046 1022441 1027439 1068459 1085158 1045003 1171076 2446041 2561722 1487463 1281543 848189 825352 1014065 1017427 1069949 1082013 1105584 1121740 1245123 1249146 5569928 5796441 39.85 71.3 1
16:02:05 2024-01-23 750048 743905 240988 235886 384959 392463 408894 408068 255230 252764 311622 319379 356265 359244 4765339 5097017 7327362 7118818 1307667 1343027 351348 309949 327909 327883 373593 359791 359436 360871 251108 250691 795529 771050 1707265 1655712 523848 518112 765765 774814 977782 946584 1013149 1027896 1076139 1091112 1038867 1160018 2438819 2581980 1468813 1264963 849086 832014 1016801 1008180 1065258 1085177 1116542 1125859 1243321 1241822 5567025 5801679 39.75 71.3 1
16:02:06 2024-01-23 753762 747081 240206 236577 384378 394411 405696 404999 255733 254259 312428 318238 356730 359653 4754360 5066407 7233193 7092848 1300298 1345049 351952 311809 329682 328840 372013 359249 360232 363975 249487 252324 805835 767629 1733200 1648538 525554 522618 767943 775915 980562 952722 1011940 1019305 1073020 1094274 1049729 1160018 2438779 2570935 1470517 1253487 844286 833229 1018284 1009614 1060729 1082049 1116185 1127830 1247102 1249146 5651518 5806093 39.75 71.3 1
16:02:07 2024-01-23 758073 749427 240708 236107 384266 396092 412181 404501 255625 252977 314845 317383 358416 363841 4762683 5080917 7254011 7082855 1294634 1343027 351952 309652 329449 328645 373629 360370 358067 362912 250485 250691 808821 770936 1712397 1636636 522358 521041 765162 772472 982691 953669 1014682 1020788 1069876 1096598 1051407 1165901 2448365 2570935 1462151 1266765 844563 830120 1022636 1014505 1062990 1072784 1110080 1126990 1256233 1253273 5604535 5806639 39.75 71.3 1
16:02:08 2024-01-23 749677 748895 240410 236067 386695 394132 410124 402833 255769 252800 311114 320348 356801 360064 4764786 5146646 7401951 7100061 1298336 1335963 350589 309878 328482 328379 369884 360443 360812 360546 250260 250691 808821 758902 1715694 1665026 524693 518324 772753 778122 971316 949347 1021305 1028169 1072983 1082823 1038831 1165069 2439092 2563540 1448968 1276077 849403 827732 1012623 1011557 1075749 1085213 1110413 1122878 1245012 1253725 5556124 5805820 39.75 71.3 1
16:02:09 2024-01-23 750395 745870 241666 235851 385572 393049 408281 405642 255089 252376 313841 320123 355765 358992 4752016 5104441 7317843 7103129 1302116 1341120 350854 309914 327142 328911 372539 358996 359436 360871 251072 251261 808770 764190 1693971 1655599 524222 517958 767943 777018 976395 948820 1016910 1029215 1074541 1088233 1042409 1162540 2433277 2554320 1488004 1271606 849403 832067 1011147 1012489 1072900 1085213 1113507 1119598 1241485 1248264 5533468 5796441 39.75 71.3 1
16:02:10 2024-01-23 753308 746091 240962 236207 386767 392860 405948 404680 255444 252376 310678 320383 356195 360019 4748627 5093535 7292894 7104369 1311485 1340168 349832 310637 328445 329609 373102 359791 359183 360799 250260 252324 791116 769831 1699457 1650888 522730 516789 765236 778122 977782 946275 1013944 1028900 1076139 1090342 1043260 1160566 2442393 2559602 1460268 1268255 851836 834257 1011147 1009614 1066881 1085149 1116697 1122577 1235903 1247345 5561645 5796441 39.85 71.3 1
16:02:11 2024-01-23 756582 745736 241738 235155 383304 393712 409219 405251 254199 253152 312351 317454 357363 358956 4746029 5035376 7274795 7098053 1313392 1341120 348706 308940 330383 329573 372013 359827 360848 360835 249276 250761 805840 768729 1689808 1650888 524400 518324 765765 779229 979171 946875 1014682 1026184 1079123 1091319 1044896 1160603 2443054 2581980 1445201 1264688 848189 834257 1016801 1008180 1066052 1083603 1116185 1125859 1244240 1242737 5559077 5796441 39.75 71.3 1
16:02:12 2024-01-23 755916 746786 240211 236447 384413 394132 405912 403435 256051 251955 311658 317489 356837 358962 4746029 5062791 7218291 7071648 1294640 1339396 351952 308976 328445 327883 372539 358167 357528 362912 249487 251969 808635 771565 1710912 1645074 522730 519645 765728 774352 983353 956793 1013347 1021812 1073019 1096598 1051444 1163369 2446041 2563540 1467801 1259244 843584 832050 1019732 1013748 1059225 1076033 1113361 1131929 1249793 1249146 5638077 5796441 39.75 71.3 1
16:02:14 2024-01-23 757277 746344 240962 236442 385560 393575 410124 404075 255016 251359 312606 317489 355765 360366 4738300 5082585 7292894 7062546 1281712 1341120 351916 308006 328482 328911 369812 361964 359172 364344 249974 252288 811807 760412 1702963 1655525 523475 522039 772322 772706 974975 955058 1019850 1023266 1068459 1088233 1051135 1170808 2439092 2545100 1494167 1268570 843359 827145 1014675 1016784 1066810 1076033 1107163 1124217 1252069 1256348 5587293 5796441 39.75 71.3 1
16:02:15 2024-01-23 750860 746827 240997 234951 385308 393853 410124 402195 254447 253117 310642 318834 355765 359244 4748627 5126535 7357768 7090682 1296118 1340200 348982 311809 328300 327741 369740 360334 359545 360618 249380 252324 805835 758156 1724403 1664324 522730 518848 772205 777018 970627 949347 1021997 1026710 1071428 1082058 1038831 1163369 2439092 2563540 1454618 1274262 848189 826522 1011184 1013258 1072230 1081249 1110117 1116088 1241522 1247180 5552154 5796441 39.75 71.3 1
16:02:16 2024-01-23 756001 745029 240997 234871 384382 393123 406020 403471 254447 253187 311149 317489 356873 358127 4739262 5024845 7291741 7103016 1317127 1341378 348563 309772 328764 326860 372013 361964 358355 359712 249273 252680 807356 769365 1696432 1649616 523475 513882 765765 778122 976856 944538 1010990 1022273 1078431 1088306 1040673 1156642 2436742 2564888 1488004 1264063 849086 832481 1011184 1009614 1063782 1085149 1114950 1124217 1241522 1239154 5559077 5796441 39.75 71.3 1
16:02:17 2024-01-23 753878 744767 240011 236804 383223 394132 405876 404075 255836 251569 313286 317489 356586 359509 4740313 5040497 7253898 7062358 1304956 1341120 350037 307935 329449 327583 369884 360863 360268 362876 248716 250517 801356 764341 1694638 1648538 525218 521410 765765 777018 979641 950021 1010498 1020788 1076139 1092728 1048237 1154921 2435009 2574213 1469684 1259244 844563 830120 1014638 1008180 1060279 1072820 1116185 1125349 1248663 1247180 5609768 5787063 39.75 71.3 1
16:02:18 2024-01-23 756587 747081 240615 236117 383268 393159 410124 402231 255016 254259 313583 316950 356623 362807 4750962 5081298 7295005 7053167 1287513 1339681 351380 308041 330150 327848 369884 360177 358643 360871 248716 250726 798370 763362 1714967 1650999 521986 521410 769034 772546 977782 954077 1016947 1018910 1069218 1090342 1051444 1165967 2442393 2572760 1488004 1267667 840958 826522 1019007 1014542 1066810 1072959 1106886 1124217 1254343 1254570 5577888 5787063 39.75 71.3 1
16:02:19 2024-01-23 748721 743680 240739 234945 385352 393986 410015 404459 254698 253400 313026 318496 355588 361262 4740313 5141289 7369821 7057209 1291659 1341231 349796 309444 328177 327919 369920 360443 358067 360255 250296 251969 808821 759836 1679682 1659876 522730 513882 771658 775456 971353 950021 1021305 1026710 1070670 1080495 1044483 1163407 2439092 2563540 1450851 1274262 847584 825389 1012623 1010088 1069949 1078961 1110117 1116051 1240642 1247180 5526162 5794333 39.75 71.3 1
16:02:20 2024-01-23 756268 745185 240632 235738 386587 393780 405732 404644 254482 254350 312841 320158 355517 359727 4739262 5082585 7293898 7139478 1300193 1337317 350854 309480 324577 328911 372271 358167 358678 360871 250648 251261 810241 767079 1692480 1655350 523658 517994 767397 777018 974975 948001 1013944 1028169 1075962 1087999 1039162 1160055 2429820 2554048 1460268 1264963 848189 830120 1009475 1008180 1066810 1083616 1111841 1121963 1237150 1247143 5547634 5802650 39.75 71.4 1
16:02:21 2024-01-23 755704 749667 240446 234400 385321 395774 405912 403435 254447 253317 309736 317383 356837 360167 4746029 5046446 7274243 7062358 1313317 1333087 347728 308076 329449 325910 369920 358744 359436 360255 248752 250726 802810 769088 1689427 1648445 522730 513882 764679 777849 977782 944538 1012662 1020788 1079196 1089572 1041856 1154028 2435009 2574213 1463056 1261939 846978 832961 1016919 1007496 1065258 1081940 1114837 1124906 1246486 1241490 5549671 5796441 39.75 71.3 1
16:02:22 2024-01-23 753766 743397 239462 236001 384005 393575 405876 402267 255230 251569 311149 317489 355765 358454 4739262 5036811 7191946 7058417 1291879 1337317 351952 308041 328445 327654 369920 357880 356489 360871 249101 251614 805835 770103 1705298 1631958 521243 519937 763559 770249 980599 952722 1011940 1019634 1069912 1094274 1049843 1163407 2438909 2566252 1473451 1255275 842377 834850 1018970 1009540 1062817 1078318 1115354 1125349 1247373 1245305 5577624 5792307 39.75 71.4 1
16:02:23 2024-01-23 756582 745065 240211 235155 383268 393123 409545 401031 254838 251955 311114 317489 356908 358163 4742644 5075538 7254011 7067904 1290774 1337317 351420 308976 329449 325945 372013 360081 357277 360871 249101 250517 795529 766252 1698777 1636673 521243 519129 765838 770249 977782 953399 1016947 1016859 1069792 1092829 1053471 1163294 2448919 2568874 1456501 1264641 843359 828943 1020457 1013856 1060241 1076033 1109327 1128633 1252217 1247345 5602102 5778812 39.85 71.4 1
16:02:24 2024-01-23 747367 747696 239462 236286 384378 392463 408317 403471 255341 250556 312403 318450 354698 359244 4739262 5129972 7292894 7052214 1278612 1329241 351952 309444 324577 328383 369884 359249 355882 360871 250084 251261 805965 762159 1703910 1650656 519763 516826 771225 772076 973123 952009 1019775 1024724 1066801 1084245 1047234 1169370 2438909 2542614 1447085 1268570 844563 827266 1013394 1017427 1066881 1076033 1104009 1119382 1245123 1254570 5606104 5787063 39.75 71.3 1
16:02:25 2024-01-23 747367 745888 240997 234991 383263 393296 410124 403471 254792 252376 310713 317489 355480 360366 4742644 5109556 7302219 7090682 1298336 1333271 349796 308076 326450 328645 369256 357090 358643 360835 249101 251117 811521 763062 1749914 1660442 524970 518178 770128 776870 972697 947508 1013907 1026710 1069912 1085222 1042151 1161673 2429820 2561583 1474570 1274262 846978 827145 1009748 1010332 1069949 1078925 1108824 1116481 1241559 1245415 5510511 5778812 39.75 71.4 1
16:02:27 2024-01-23 757296 739377 240246 235159 385563 391985 405912 403152 254447 252131 312323 318450 355801 358962 4739262 5098055 7264918 7081303 1314302 1333161 347657 311147 327899 326647 371832 361707 358211 359279 248959 252680 804325 767477 1683497 1649616 522730 513846 764950 777018 976856 945489 1011940 1022427 1075340 1089774 1039162 1156642 2435009 2565471 1490883 1261040 846978 829848 1012623 1005322 1060729 1082086 1114950 1124217 1243321 1239154 5545709 5777684 39.75 71.4 1
16:02:28 2024-01-23 757961 739377 239471 235150 383268 394132 405840 403241 254482 250800 310678 317454 354698 358454 4729897 5054795 7207349 7057530 1292620 1337566 351807 307971 328008 327212 369776 359913 356347 360871 249101 251969 794058 769365 1704408 1639185 522358 519937 763018 773773 980599 950021 1010498 1019634 1066817 1094274 1047086 1160055 2435628 2556277 1464034 1255664 839760 830120 1016838 1010088 1057221 1076033 1111499 1127792 1246219 1247180 5608876 5778812 39.75 71.4 1
16:02:29 2024-01-23 750795 743592 240251 236238 381819 392185 408317 403243 254447 250416 311622 316975 354663 359280 4739262 5080187 7287710 7055853 1274020 1333087 351952 308076 326450 327919 369004 360937 357528 362912 249312 251084 805828 759242 1689427 1650656 522730 519572 770020 769957 972734 952722 1019123 1023490 1063852 1085158 1041929 1169407 2435354 2541491 1454618 1268570 844793 827732 1013344 1016704 1066881 1076033 1105584 1121815 1247777 1254570 5593703 5778812 39.75 71.4 1
16:02:30 2024-01-23 749219 745286 240988 234956 383304 393296 409545 403152 253667 252341 310424 317489 355516 363619 4742160 5110748 7363701 7076253 1296483 1337280 347728 309903 327482 327635 368592 360370 358678 360291 249101 251261 795529 754988 1706548 1659876 522730 518112 770565 774814 968562 945877 1016947 1023798 1068326 1078970 1040673 1161711 2429546 2556277 1472651 1274262 847826 824111 1009748 1008657 1069949 1078925 1106886 1116481 1238008 1245415 5521455 5777747 39.85 71.4 1
16:02:31 2024-01-23 750557 739625 240242 235124 385301 393355 405588 405607 254202 252828 312066 319237 355338 358852 4735495 5081738 7274243 7084151 1302053 1332180 349832 310127 326413 327424 372013 358167 358103 360291 250260 251261 797001 767079 1725319 1648538 522730 513616 765222 774777 975012 944817 1011064 1026710 1073020 1081842 1038965 1159191 2428093 2550045 1456501 1263164 848189 829531 1007599 1005322 1066052 1082032 1110155 1119824 1232365 1245415 5544225 5780143 39.75 71.4 1
16:02:32 2024-01-23 754084 745075 240299 234622 384270 395251 405696 403220 254272 252977 312066 317418 355694 359472 4721821 5077618 7274795 7072371 1302053 1337244 349796 312030 324541 328641 369920 357844 358031 359712 250224 251261 797001 766379 1690539 1649675 522730 516522 764642 774741 974975 944817 1010953 1026710 1073020 1088233 1039196 1156642 2427443 2545100 1456501 1262839 847911 829531 1008277 1008180 1066052 1081958 1110117 1118874 1232328 1244060 5543840 5777671 39.75 71.4 1
16:02:33 2024-01-23 750963 744914 240037 235011 385225 394132 405840 403400 254377 252828 311956 319344 355409 358962 4727271 5070399 7265937 7042090 1309536 1337244 347692 309617 327409 325910 369920 357880 357528 359134 249201 251614 802849 768179 1689527 1646104 522730 513810 763559 777018 975012 943476 1012662 1023798 1072983 1081806 1040541 1155781 2429820 2554320 1478408 1261939 849124 831890 1008314 1005322 1063311 1086695 1111803 1119838 1239380 1245054 5513791 5768305 39.75 71.4 1
16:02:34 2024-01-23 750557 742622 240303 235538 385220 393575 405804 403435 254167 252828 310891 319120 354698 358417 4725397 5074007 7254011 7082855 1297409 1336295 349724 310891 324469 327848 369812 357054 358031 360508 250049 250872 804356 761858 1686845 1650888 522730 519217 765765 774777 974118 945877 1012428 1026710 1073020 1088233 1038965 1156642 2427443 2546237 1458384 1264271 848439 830290 1010507 1011013 1069812 1083676 1111916 1116293 1241105 1246297 5518441 5777747 39.75 71.4 1
16:02:35 2024-01-23 746533 742810 240068 235155 383197 391872 405876 404985 254022 251534 310642 317454 353564 360019 4729897 5082622 7273968 7062358 1298336 1331126 349760 308940 324433 327848 369884 357844 357492 360835 249522 250519 805828 764341 1704312 1650888 522730 518848 765765 774814 974118 944501 1012428 1026710 1073020 1088233 1039062 1160452 2434739 2550329 1456501 1264641 849403 830009 1007631 1007496 1065258 1081995 1110080 1121086 1231381 1245415 5546103 5777684 39.75 71.4 1
16:02:36 2024-01-23 756028 742549 240997 234917 382082 394411 405948 403400 252821 251955 311114 315508 355694 360019 4727271 5016831 7257597 7053181 1303990 1340168 349233 307781 328445 326860 369848 358167 359689 360871 248432 251614 802849 763644 1688052 1646119 523992 519900 765765 774814 977782 948637 1010330 1022675 1075999 1092866 1047344 1153916 2431534 2568874 1464034 1257452 843684 830120 1016233 1004498 1058729 1079082 1118297 1124217 1241522 1238242 5538768 5777747 39.75 71.4 1
16:02:37 2024-01-23 750557 743909 239431 235682 382082 393018 406165 402833 254981 250765 310678 316939 354698 357873 4727271 5038210 7181627 7053167 1292788 1337280 351384 310951 327909 327353 369848 358893 356418 360871 249027 251261 792587 768615 1713989 1631885 523848 519609 764553 774352 980525 949910 1011858 1018836 1069866 1094128 1050476 1160845 2436742 2562931 1477217 1249919 841881 833516 1014638 1006750 1059977 1072784 1115745 1125859 1245123 1247180 5615233 5776532 39.75 71.4 1
16:02:38 2024-01-23 754370 743560 239471 235150 382654 394411 410435 400995 254412 251569 310389 315508 355765 359724 4715249 5046920 7212530 7034410 1287197 1337244 350324 307781 327409 325840 369920 359213 356418 360510 250951 252252 805835 766379 1690464 1636983 521243 518142 764505 772150 979678 952722 1013235 1014578 1071364 1091112 1049729 1163369 2443690 2559905 1462151 1259244 841881 830120 1017561 1011050 1057221 1076033 1106886 1126990 1248663 1247180 5596421 5768260 39.75 71.4 1
16:02:40 2024-01-23 749492 743524 240002 235124 383392 392463 410145 402195 254022 250800 311587 316240 354627 360784 4727271 5066373 7254011 7035066 1288931 1337244 349509 309963 329660 326612 368556 359683 357385 360654 249705 252288 796877 762596 1721502 1641331 521243 519864 767383 773250 973520 952722 1013272 1017464 1068459 1087463 1051371 1163407 2439092 2554320 1458384 1264963 839370 824695 1017524 1013030 1064538 1072959 1107163 1125859 1254343 1248227 5568205 5749287 39.85 71.4 1
16:02:41 2024-01-23 751942 743524 238695 235851 383259 392463 409276 402833 255587 250765 310642 318861 354130 359687 4715249 5090967 7254011 7032156 1283188 1338517 349653 309999 329266 327406 368261 359249 357492 360835 249269 251261 804342 759840 1721878 1648445 521986 521410 770128 772472 974118 954077 1016170 1018910 1066945 1087463 1052837 1164233 2436962 2556277 1458384 1266765 839485 825315 1019007 1014505 1064501 1072995 1107163 1127468 1254343 1247345 5576548 5761224 39.75 71.4 1
16:02:42 2024-01-23 745176 742856 239224 236216 383259 391872 405551 402514 255230 252117 310896 317489 354379 358163 4717893 5119549 7278332 7052460 1272845 1335753 351952 308715 326413 328591 368556 358960 356489 360871 249201 251117 819272 758156 1701709 1650656 522730 519937 769983 769957 972734 954077 1018388 1022273 1063062 1085158 1048237 1169332 2436742 2535880 1470517 1266765 841881 825315 1013200 1013748 1065258 1074513 1105584 1121777 1250716 1252759 5568586 5757531 39.75 71.4 1
16:02:43 2024-01-23 751942 743946 239427 234762 384103 392149 405624 399800 254447 251920 316067 318415 354414 359835 4732111 5135865 7295005 7046421 1279450 1334716 349832 308006 326268 327353 368736 357628 355348 359712 250772 251084 810314 761071 1694638 1648445 519763 513810 767943 769957 968562 949347 1019192 1020788 1066152 1082058 1045378 1165558 2435009 2545100 1476489 1270378 843961 825352 1011184 1013785 1066810 1072784 1100965 1118473 1241522 1245547 5569651 5758773 39.75 71.4 1
16:02:44 2024-01-23 744393 745291 240251 234426 385578 391858 409600 404393 253742 251850 312804 316799 354556 361811 4726062 5098243 7320572 7062546 1293636 1335348 347657 308006 327409 325945 366488 358167 358643 359712 248939 251261 794058 757152 1702186 1660329 524222 516826 770565 774814 968562 945489 1019192 1023798 1069082 1078898 1040636 1161142 2429820 2554320 1468813 1275169 846374 823234 1008314 1009614 1069949 1078889 1107163 1116051 1240642 1245415 5500814 5767709 39.75 71.4 1
16:02:45 2024-01-23 745730 743039 239869 235011 384239 391100 405430 402973 254059 252828 312729 318861 353529 358341 4728006 5068595 7274795 7082855 1294634 1337280 349514 308006 324433 327848 369552 356053 357528 360255 249224 249816 813067 759648 1734903 1650888 522730 516826 765765 774777 972734 944501 1015671 1026710 1072983 1085158 1038965 1162089 2427443 2546237 1456501 1262839 845770 828943 1005418 1005322 1066052 1081249 1109327 1118473 1231389 1244980 5551327 5773061 39.75 71.4 1
16:02:46 2024-01-23 755920 744657 240410 234158 382087 393853 405840 404459 252716 252341 312176 316469 355730 358906 4722011 5056924 7261771 7066881 1309680 1337280 347692 308940 327178 325875 369920 357628 357528 358593 248716 251614 801356 767553 1695279 1646119 522730 513810 764642 777018 975012 943476 1012428 1023798 1073020 1088233 1038965 1157823 2429820 2550525 1452734 1261939 848189 830120 1008314 1005322 1065813 1087253 1111803 1118799 1233672 1245269 5511851 5758773 39.85 71.4 1
16:02:47 2024-01-23 748646 745180 239807 235115 384959 393575 405574 402689 254412 251569 312323 319155 354663 357543 4715363 5066449 7275276 7071925 1294634 1335311 349233 308006 324469 327919 369552 357054 358067 360508 249710 250519 811617 761930 1725948 1654532 522730 518360 767397 774814 972734 945877 1013197 1028169 1073020 1085158 1038965 1161256 2427443 2545100 1456501 1264271 847218 829699 1009711 1009577 1071373 1085213 1110445 1116293 1239690 1243653 5497498 5758773 39.75 71.4 1
16:02:48 2024-01-23 760443 740636 239834 234925 383259 391282 407084 403435 254234 251569 310389 318415 352575 358962 4717893 5068519 7275276 7082855 1299264 1337280 349269 308940 324505 327389 369884 357054 358103 360799 250384 250908 810241 763531 1692256 1650888 522730 513882 765765 774814 974118 944538 1015557 1025981 1072983 1081806 1041493 1161594 2434365 2546162 1456501 1262839 848189 830009 1007631 1007465 1064501 1083347 1112711 1118874 1231455 1245415 5515011 5749287 39.75 71.4 1
16:02:49 2024-01-23 748651 740636 239462 234391 384378 393575 405574 402231 253632 251534 311293 317524 354698 357543 4708514 5061928 7264918 7062546 1296483 1331162 349796 308006 324397 327389 369848 356804 357528 360545 250098 250519 808770 764341 1679912 1650656 523475 513882 765765 774777 972734 948820 1015405 1029113 1074545 1085049 1041146 1160603 2428497 2545100 1484165 1264963 844563 830290 1008277 1009614 1066881 1082086 1112006 1116481 1235903 1245415 5502366 5758773 39.75 71.4 1
16:02:50 2024-01-23 755148 743071 239471 234917 384445 392463 405646 402267 253845 251184 311734 318450 354414 357290 4715363 5053736 7255592 7071925 1300193 1337280 349796 308076 324469 325945 369884 357054 357528 359712 249782 250908 805835 766531 1690113 1650888 524222 516643 766836 774352 974081 945489 1015519 1026599 1074545 1085158 1038226 1157818 2424587 2545100 1447085 1262839 844793 830120 1005418 1005322 1066052 1082049 1109290 1117640 1228803 1242774 5538490 5768260 39.75 71.4 1
16:02:51 2024-01-23 753655 743071 240579 233678 382082 394132 405610 401067 252891 252376 312140 315508 354733 358668 4717893 5023847 7246267 7043788 1305848 1329278 347692 309174 328482 325875 369812 357664 358896 360220 248083 252644 796877 767629 1697584 1648445 525344 518142 765148 776870 977782 945877 1010990 1021700 1077666 1089500 1041856 1154028 2431548 2570935 1464034 1254838 843961 830120 1014065 1003823 1060729 1078694 1116542 1124217 1244240 1240067 5538768 5764191 39.75 71.4 1
16:02:52 2024-01-23 757931 739305 239462 234960 382928 394411 405840 400397 254412 251359 310642 316975 355231 357910 4708501 5031815 7171440 7025031 1289107 1339358 351411 310232 327654 326753 369776 359913 355776 360654 248923 251756 807328 768141 1703083 1627225 521711 518838 764110 771052 977782 952722 1012652 1018910 1067505 1093501 1048237 1161435 2439092 2561722 1460268 1259244 839760 829531 1014638 1008657 1057221 1074513 1108500 1126990 1247102 1244980 5596699 5744726 39.75 71.4 1
16:02:54 2024-01-23 750284 743071 239471 234788 382860 391581 408317 401031 254022 251359 311149 315508 354663 359244 4717893 5053661 7254011 7031960 1283188 1337566 349388 309830 328263 326753 367556 358203 356489 360280 247530 251933 804342 758699 1696169 1646104 521986 519791 768313 771378 973426 952722 1016910 1017464 1066152 1085158 1048319 1165901 2436478 2548300 1456501 1266765 838770 824111 1017561 1012275 1063537 1069860 1107163 1125859 1254343 1248557 5559077 5744651 39.75 71.4 1
16:02:55 2024-01-23 744079 741763 237992 235150 382659 390403 405876 401031 254447 251940 309736 317489 352610 360019 4711166 5113730 7268953 7032271 1272242 1335348 351952 310927 324433 327618 367556 357628 355882 362645 249169 250555 802885 757071 1693490 1648445 521243 519533 769034 769410 970627 952046 1016947 1020788 1062273 1085158 1045262 1169370 2433277 2535880 1467801 1265589 840958 824111 1011184 1014505 1065295 1072959 1104009 1119345 1247139 1254570 5567025 5744689 39.75 71.4 1
16:02:56 2024-01-23 744602 743067 239502 234395 383268 391908 405840 401606 253667 251569 311956 317277 356706 359251 4715363 5110748 7284614 7044458 1279235 1333768 348982 308834 324541 326895 368736 358167 355348 358629 249101 251084 795529 759986 1683876 1646313 519763 513846 766892 771601 968562 948820 1016910 1020824 1063062 1083625 1044483 1166042 2429820 2534081 1462151 1268295 843359 824111 1011184 1014542 1066881 1075272 1104009 1119345 1245123 1254570 5568482 5749548 39.85 71.4 1
16:02:57 2024-01-23 746827 743067 240007 234548 385578 392208 405696 402744 252786 252202 311882 316834 356490 359872 4708501 5097279 7332432 7043788 1286864 1333768 347413 308041 326450 328569 368700 359791 356454 358629 248681 251084 808635 757821 1700930 1655599 521986 513846 770020 774777 968562 945976 1019850 1023798 1069218 1078970 1042224 1163407 2435009 2549979 1475726 1276711 845770 821708 1009748 1011594 1066881 1072784 1102436 1116051 1239763 1247180 5515089 5744462 39.85 71.4 1
16:02:58 2024-01-23 743409 743863 239864 234985 385296 389925 405696 403328 253987 251569 316141 316975 353905 360895 4715363 5075352 7292894 7052890 1293711 1333964 348742 308006 326947 327883 367298 357090 358607 359712 248716 250908 794058 757869 1714857 1659031 523621 517592 767943 774814 968562 946584 1013944 1028169 1069912 1083625 1040960 1160055 2425717 2550698 1454618 1266765 844563 825352 1008314 1008180 1069677 1080522 1108500 1116481 1237187 1247435 5501889 5744538 39.85 71.4 1
16:02:59 2024-01-23 746590 742810 239427 234762 384378 391908 406165 404459 253632 250800 311257 318932 354153 357726 4717893 5050033 7246267 7052900 1302053 1333964 349269 308076 324541 325910 369884 357054 356489 358629 249487 251261 803253 766531 1693971 1648445 522730 513810 763596 773642 973557 943476 1010990 1023798 1072223 1086694 1040443 1156642 2427443 2554281 1456501 1259244 846978 828943 1006877 1007496 1066610 1083676 1110329 1116368 1235755 1244782 5495599 5764135 39.75 71.4 1
16:03:00 2024-01-23 749381 742810 239471 234762 384418 392208 404483 401067 253667 251359 311293 317524 354969 357946 4708501 5059020 7254011 7052890 1294634 1333964 349269 309210 324433 327389 369292 358893 357528 360291 249558 250519 801467 759648 1691490 1649773 522730 516862 765765 774814 972734 946013 1012428 1026710 1069912 1083625 1037653 1156679 2420547 2546237 1454618 1266170 845770 827930 1007631 1008106 1069812 1082142 1109536 1114851 1238537 1245415 5482254 5736294 39.75 71.4 1
16:03:01 2024-01-23 740815 742015 239471 234430 382087 390142 405233 403435 253667 250800 316104 316496 353091 360130 4715363 5072466 7283568 7043788 1293711 1333418 348742 307540 326486 327654 367592 356053 357564 359712 247984 250555 792587 758411 1740641 1655674 522730 516826 767943 774814 968562 944926 1015426 1023035 1068326 1082078 1041776 1160603 2430901 2546162 1468813 1277648 846978 824405 1008314 1009614 1069949 1078935 1100829 1116481 1238008 1246297 5521455 5754819 39.75 71.4 1
16:03:02 2024-01-23 740815 738749 239498 234395 381783 387610 405554 402833 253667 250800 310928 316019 352328 357624 4708514 5074520 7283568 7043788 1291697 1331493 348742 307540 326450 327424 366524 356804 357564 359459 248716 250908 794058 757152 1701592 1657962 522879 516826 767943 774814 970316 944777 1019192 1025454 1072257 1082151 1042008 1160641 2434365 2554320 1459217 1276985 846978 823234 1008314 1010332 1069949 1079082 1100829 1116051 1239763 1245547 5524468 5744877 39.75 71.4 1
16:03:03 2024-01-23 742073 740705 239498 234395 382051 390702 405912 402833 253455 250834 315656 316496 353352 358199 4711166 5082883 7274243 7043788 1294634 1334716 349269 307755 324541 327883 367592 356017 357277 359748 248716 250519 804379 759242 1725329 1655651 524970 518215 767943 774667 971316 946950 1016283 1026184 1069082 1081294 1035780 1160566 2423992 2550698 1450851 1271008 845770 825315 1009748 1008180 1069949 1078961 1108500 1115684 1235903 1245415 5483832 5750716 39.75 71.4 1
16:03:04 2024-01-23 747468 740636 239498 234757 383304 392463 404342 401031 253667 251394 311037 317524 354117 357367 4701765 5044649 7254011 7053167 1294634 1329241 349269 308006 324469 327919 369552 359256 358903 359460 249273 249745 813183 761422 1717992 1648389 523848 516717 769327 774777 971353 944926 1014720 1026710 1069876 1083625 1035120 1160641 2420547 2545100 1454618 1264688 844563 827768 1005455 1008180 1068432 1078961 1108500 1116481 1228803 1245415 5501092 5744877 39.75 71.4 1
16:03:05 2024-01-23 747030 742015 239092 233639 383268 392463 405233 401031 253490 251955 311293 316496 354117 357946 4689030 5044741 7234012 7053167 1300042 1336818 348982 311147 324325 327496 369776 359658 356347 358522 249380 251225 795529 764341 1688618 1646235 522730 516643 764166 773642 972215 944253 1013385 1025981 1073020 1085158 1037489 1156679 2420547 2542725 1482246 1262563 844563 828355 1005418 1005322 1066125 1078925 1108500 1117715 1228803 1243653 5521455 5744689 39.85 71.4 1
16:03:07 2024-01-23 752147 743076 240038 233476 381783 392463 404626 400995 252891 252341 316031 315543 354153 358454 4688644 5033905 7244597 7055853 1303774 1335591 348528 308799 326196 327033 369812 359403 356418 357515 249027 251225 808261 767198 1692184 1644178 522730 513738 762986 773605 974118 942200 1011940 1023762 1071391 1085158 1037489 1157328 2423992 2538923 1448968 1261040 846978 829531 1005418 1004535 1063745 1082049 1108463 1119270 1232328 1240030 5538768 5749548 39.75 71.4 1
16:03:08 2024-01-23 751551 740975 240171 234326 383131 393296 405197 402195 252434 251359 312176 314522 354082 358962 4696276 5023847 7212418 7045120 1310548 1333768 347815 308834 326341 325349 369848 357054 356132 358078 248923 251048 801356 765982 1693399 1641437 521986 513702 762477 773605 974118 941529 1012662 1023762 1071428 1088233 1039062 1157328 2425717 2545100 1456501 1261939 846978 828943 1005418 1005248 1065258 1082013 1110080 1119308 1232291 1241822 5538768 5749548 39.75 71.4 1
16:03:09 2024-01-23 752157 738434 240179 233639 383131 393296 405197 402159 252610 251920 312657 315262 357248 358668 4707197 5047736 7238893 7050731 1294634 1333768 348946 311293 324433 326860 369516 358893 356418 359447 249451 250343 807299 763249 1717992 1648445 522730 513810 765765 773605 971316 945489 1010953 1026710 1069876 1085158 1038965 1156642 2420547 2544387 1460268 1264026 844563 827108 1005418 1008180 1068432 1078889 1106849 1116481 1228730 1245415 5508962 5749548 39.75 71.4 1
16:03:10 2024-01-23 751411 740709 239436 234869 386125 394870 407031 403886 253493 252237 311588 316799 357012 358488 4708501 5047697 7261771 7063482 1298336 1335665 349233 308041 324469 325875 369812 359403 356418 359447 249487 250519 798472 764152 1687445 1644911 522730 513738 763559 773057 974118 943476 1013385 1026710 1072983 1085158 1038965 1159117 2423992 2545100 1484165 1263127 844563 828355 1005418 1005322 1066810 1078889 1108463 1121425 1230546 1245415 5505675 5768260 39.75 71.4 1
16:03:11 2024-01-23 749448 739930 239329 234614 385578 393789 404447 403600 253847 251500 311037 317418 354308 357290 4708514 5047736 7261771 7053406 1294634 1333865 348742 308006 324397 326860 369256 358639 356132 359447 249451 249816 804356 763249 1709274 1648445 522730 513846 765765 773642 971316 944926 1013385 1023798 1069876 1083589 1038965 1156642 2420547 2545100 1454618 1264963 843961 827732 1005418 1008180 1068328 1078889 1108463 1116481 1233145 1247671 5504241 5728029 39.75 71.4 1
16:03:12 2024-01-23 748679 738621 239030 234391 382928 393305 406165 403315 253597 250765 310378 317454 356186 356642 4689756 5049721 7243081 7043788 1298336 1333768 348706 308041 324433 325840 369812 358893 356454 358593 249065 250519 801356 764341 1708676 1646104 522358 513774 763559 772472 973426 942237 1012662 1023798 1071428 1085158 1038226 1156642 2417667 2544536 1474570 1262839 844563 827732 1005450 1007496 1068894 1080464 1110329 1114739 1235755 1245054 5474146 5739800 39.75 71.4 1
16:03:13 2024-01-23 745216 738439 239391 234400 383197 390375 403274 401031 253597 250765 311955 317454 352540 357873 4695784 5068431 7252426 7034410 1290774 1331874 347657 307755 324168 326860 367592 357878 355882 359411 249065 249816 807233 761422 1702462 1650789 522730 516789 765765 774777 970627 944817 1013385 1026710 1069976 1082058 1040545 1156642 2420547 2550110 1452734 1270068 846374 827341 1007631 1007317 1069812 1080574 1107050 1114851 1239417 1245415 5487751 5735435 39.75 71.4 1
16:03:14 2024-01-23 742723 740970 239471 234391 381712 387515 403382 402195 252891 250800 311734 316939 352505 358708 4701879 5063193 7255592 7025031 1292620 1333768 348969 307505 324469 326895 367004 358385 356418 359123 248681 249816 807198 759242 1706545 1650656 522730 516826 765765 774777 968562 944817 1013186 1025981 1069976 1082041 1041493 1160287 2425040 2553430 1443318 1275825 846978 824991 1008277 1008180 1069657 1079076 1103147 1118075 1237934 1242987 5543225 5745447 39.85 71.4 1
16:03:15 2024-01-23 744832 740076 239462 234361 381783 387479 405840 402195 252856 251534 311955 316240 352575 359244 4705156 5081738 7308498 7034410 1291697 1331874 348969 307505 326413 325875 366195 357054 357815 359388 247949 251261 792587 754908 1727800 1660062 523946 513882 768313 774814 969625 946275 1019192 1025454 1069903 1081385 1044896 1162980 2434365 2545100 1479638 1277895 847218 823234 1008314 1011557 1065813 1079008 1099188 1117640 1239726 1244980 5559077 5736407 39.75 71.4 1
16:03:16 2024-01-23 742130 742545 239838 234400 382051 390970 405912 402195 252891 251534 311955 316461 353599 359244 4705156 5081738 7313709 7035066 1290774 1333768 346829 307075 326413 325875 366195 357593 357780 357767 247949 250872 804342 754908 1704795 1660213 525068 518112 770128 776009 968972 946161 1018914 1025454 1069976 1072793 1040452 1162263 2433277 2546349 1459217 1273703 846374 823234 1008314 1011050 1066810 1076033 1099971 1118075 1237934 1245415 5530860 5740169 39.75 71.4 1
16:03:17 2024-01-23 742357 740975 239471 234391 380946 387840 405840 402195 252856 250800 311734 315543 352540 358163 4688295 5072466 7299153 7034410 1292620 1333768 347407 307075 326377 325910 365389 359510 358104 359424 248467 251225 804342 756238 1714757 1660442 525443 518112 769544 774741 967189 943476 1018148 1023798 1069976 1072757 1038969 1160363 2425717 2549867 1466894 1273703 844563 823234 1005418 1008180 1068328 1076033 1100792 1116481 1237934 1243653 5508114 5740169 39.75 71.4 1
16:03:18 2024-01-23 742357 740975 239471 234158 380946 387479 404590 402797 252856 250800 311955 315984 352505 359509 4699135 5072466 7274243 7035066 1290555 1333964 349245 310232 326268 327476 366310 359366 357385 361482 248503 251579 807328 754988 1693342 1655599 523350 519217 769581 774777 968562 944817 1016000 1022273 1069976 1072829 1040452 1158916 2423992 2552508 1445201 1273318 844563 823234 1005418 1008180 1069657 1076033 1100792 1116481 1237898 1244681 5543225 5744877 39.75 71.4 1
16:03:19 2024-01-23 741640 740961 239462 234361 381783 387876 405912 402231 252856 250800 311734 315984 352540 358163 4699135 5060890 7310606 7036989 1290661 1333964 349025 309611 326232 325734 366453 357628 356489 357515 248432 250448 791116 754369 1716818 1655350 522417 516643 769034 773605 967189 944817 1016672 1022273 1066908 1072829 1040636 1163093 2427443 2546349 1449622 1273703 844563 822650 1007599 1011050 1064501 1076033 1097550 1118075 1237934 1246297 5557606 5740169 39.75 71.4 1
16:03:21 2024-01-23 742167 742024 239462 234043 381480 390106 405876 401913 252856 250800 311257 315543 352610 358163 4688257 5083705 7306120 7032233 1283150 1330933 348555 310232 324325 325840 367556 357054 353998 357515 248816 250836 795529 757559 1684635 1646104 519299 513810 765765 769957 968562 945877 1021305 1020751 1065360 1081258 1037322 1165930 2429820 2535880 1459217 1267893 841557 822908 1011184 1012275 1063745 1074244 1103185 1116051 1244240 1249146 5559077 5728179 39.85 71.4 1
16:03:22 2024-01-23 746590 742024 239462 233643 382087 391282 405876 401322 252891 251920 310817 316693 353352 359526 4701879 5092097 7290549 7025674 1277405 1333768 348462 307935 324469 325875 367628 357054 354246 358053 249065 250519 795529 759242 1691960 1646305 519299 513810 765765 769957 968562 945877 1021305 1020788 1063852 1081258 1041412 1165100 2429820 2535880 1447085 1267893 842157 822908 1011184 1013030 1064501 1074244 1103185 1117715 1245123 1249183 5549671 5730790 39.75 71.4 1
16:03:23 2024-01-23 753009 742550 239436 234873 384406 390955 405588 400820 252751 252828 310927 317729 353422 358795 4688332 5086006 7285653 7015652 1282233 1331874 347133 307971 324505 325840 367592 358167 355348 357479 248296 250519 794058 753106 1681308 1654175 521503 513774 769034 772509 967189 946161 1019850 1023762 1066945 1078934 1038867 1163407 2429820 2542539 1451541 1276077 844563 820900 1009031 1010088 1065295 1076033 1097550 1117640 1237934 1247180 5559077 5749287 39.75 71.4 1
16:03:24 2024-01-23 743564 743181 239860 234261 384211 390512 405696 403315 252681 250765 311257 315508 352540 358438 4699135 5083545 7294690 7015652 1286864 1330933 348308 307505 324433 325612 368146 358167 354281 357264 247949 250519 792587 758902 1669075 1650656 521132 513810 769034 771602 967875 945489 1019850 1022273 1065915 1080495 1035780 1162577 2429820 2543295 1455379 1270976 842758 820900 1008314 1010088 1063745 1076033 1097550 1117677 1241913 1250573 5553124 5725899 39.75 71.4 1
16:03:25 2024-01-23 746059 741878 239400 233437 382038 390694 405876 401460 252610 251534 310817 316249 352540 359489 4688469 5074326 7290549 7006274 1277405 1328061 347098 307971 324469 325612 367040 357880 354281 357515 248506 250343 794058 760098 1672562 1650656 519299 513774 769034 771378 967875 944501 1019850 1023035 1066945 1072793 1039125 1163407 2427443 2545100 1447703 1274262 843961 820900 1005455 1010372 1066573 1079076 1100137 1116368 1240298 1247070 5561580 5736075 39.75 71.4 1
16:03:26 2024-01-23 746711 740975 239436 233635 380937 391006 405624 402744 252434 251184 311037 315942 352575 361098 4684869 5064948 7292894 7025031 1287973 1330933 346611 309174 324541 325384 365424 357628 356418 357515 247949 250519 791116 754908 1692723 1655350 521095 513774 769034 773642 965818 944146 1019850 1023762 1066945 1072829 1040636 1160641 2429820 2536894 1477682 1277648 847218 823234 1007631 1011050 1066316 1077177 1100923 1118874 1239763 1246297 5561580 5731585 39.85 71.4 1
16:03:27 2024-01-23 742955 741075 239436 234034 380941 387804 405840 400995 252468 250765 311293 315262 352575 361098 4688332 5064948 7299153 7025031 1288931 1331879 347657 307075 324505 325384 365389 357054 356489 357515 247739 250519 791116 753910 1707084 1657962 522730 513846 769034 774777 965818 943476 1019850 1023798 1069976 1077556 1043343 1164402 2434365 2548517 1457298 1275825 845770 823234 1008277 1010804 1065295 1077275 1097588 1119673 1237971 1247180 5568205 5740169 39.75 71.4 1
16:03:28 2024-01-23 738398 740970 239431 233630 381476 391006 405682 401031 252468 251359 311293 315543 352575 360895 4695784 5064948 7302219 7025031 1288931 1331971 346611 307075 324505 325419 365389 357090 356454 357550 247739 250519 791116 754908 1728709 1655350 522730 513846 769034 773642 967557 944669 1019192 1024687 1068349 1079091 1043409 1167905 2431534 2535276 1455379 1272191 843584 822290 1009748 1010804 1065295 1078739 1096770 1116051 1237971 1245547 5558799 5740169 39.75 71.4 1
16:03:29 2024-01-23 745213 740970 239462 233665 381516 391006 405718 400433 252082 250800 310378 315508 352575 359761 4684869 5079582 7308498 7015652 1287973 1328097 346090 309392 324505 324894 365424 357126 356454 357515 248070 250519 791116 754084 1692262 1659031 522730 517744 770128 773886 966906 944780 1019934 1023995 1066761 1079091 1042409 1162577 2429820 2535880 1470732 1268570 844286 823234 1008314 1010088 1063745 1076033 1097784 1116051 1239763 1247180 5555108 5730313 39.75 71.4 1
16:03:30 2024-01-23 745176 738507 239259 233249 380941 390694 405624 399800 252434 250800 310817 315508 352258 358127 4689756 5068431 7308498 7025031 1285180 1328102 346090 310254 324469 324894 366524 357593 358394 357803 250156 250341 802849 754908 1697243 1655492 521243 516643 769581 773250 965781 944817 1016947 1025454 1066908 1072793 1035817 1161711 2429820 2541491 1449622 1272191 844286 820900 1007599 1011050 1063745 1077547 1097784 1116013 1237934 1245415 5553637 5730790 39.75 71.4 1
16:03:31 2024-01-23 740347 739927 239431 233678 380906 387912 405840 400397 252117 250765 310817 315287 352505 357875 4695784 5053587 7292894 7015652 1285218 1332029 346362 309402 324253 325278 364919 358857 356311 357874 247771 250448 801356 754069 1691713 1654420 522730 513616 769581 774154 965023 942137 1016910 1024724 1068459 1072793 1038965 1159191 2427443 2543295 1435785 1272191 845770 820900 1005418 1009614 1066810 1075983 1097625 1115647 1238537 1247180 5557606 5730790 39.75 71.4 1
16:03:32 2024-01-23 740259 738295 239092 233643 383131 390106 405840 400995 252434 250765 310378 315508 352540 358163 4687941 5063193 7308222 7032552 1286826 1331763 346433 308121 324325 325471 367413 357880 355383 356512 247913 250343 802849 754449 1707976 1650888 519763 516606 769034 770249 967189 944817 1016910 1020788 1063889 1078934 1042409 1163407 2427820 2535880 1449622 1272191 843584 820900 1008314 1011050 1063782 1076033 1097784 1116088 1237934 1246297 5549671 5730790 39.85 71.4 1
16:03:34 2024-01-23 741635 738252 239462 233639 380906 390142 405876 400995 252468 250834 311293 315287 352540 358199 4712390 5076457 7320661 7018124 1283188 1328180 346090 307075 324217 325243 367262 357593 355348 357515 247566 250729 798370 753830 1707229 1650656 519763 516276 768553 770249 968562 943128 1016947 1022038 1068459 1072829 1035780 1161711 2427820 2545100 1451541 1274262 844793 820900 1005455 1009614 1063649 1076033 1097588 1116481 1237934 1243653 5543225 5736075 39.75 71.4 1
16:03:35 2024-01-23 740600 740450 239100 233678 380941 387840 405554 401031 252468 250765 311073 315032 352328 360895 4700195 5073539 7298877 7022148 1287973 1328097 346090 306460 324361 325384 366488 357090 355918 356476 247530 250168 803621 753830 1697956 1650656 521243 516643 767943 771378 965818 944817 1016947 1022273 1066152 1072829 1040673 1162577 2427820 2543295 1479638 1273355 844793 820900 1005418 1009614 1063745 1076033 1097784 1116051 1237021 1245415 5549671 5730790 39.75 71.4 1
16:03:36 2024-01-23 741025 739182 239056 233284 383251 387587 405266 403564 252190 252472 310891 314927 352399 359945 4681056 5059596 7298877 7010984 1285180 1328097 345569 312366 324469 324894 365974 357090 356168 356476 247530 250519 815423 752833 1697529 1650888 520502 516643 767943 772509 965818 943476 1016947 1023526 1066945 1072865 1042409 1162540 2429546 2543295 1453460 1274262 844793 820900 1005455 1010332 1063782 1076033 1095990 1116051 1237934 1245415 5549671 5730313 39.75 71.4 1
16:03:37 2024-01-23 743627 738106 238923 233531 383397 389961 405660 402744 251908 252828 310341 315437 352505 357875 4715767 5068431 7292619 7010984 1283188 1328190 346090 306825 324505 324894 367040 357628 355383 356476 247530 250343 791116 753830 1734500 1650656 519763 516239 768553 770249 967189 944817 1016947 1020516 1063852 1080495 1040636 1163407 2429546 2531784 1457298 1268570 842377 822650 1008314 1010088 1065295 1074513 1094395 1116051 1237971 1250369 5546692 5725899 39.75 71.4 1
16:03:38 2024-01-23 744757 740801 239281 233609 380941 390694 405840 399800 252401 252828 311037 315472 352575 358127 4688167 5063193 7292619 7010984 1281279 1328097 346332 307075 324469 324894 367040 357916 354317 357264 247913 249816 805835 755776 1703963 1654175 520873 516643 768488 771962 966503 944146 1016947 1020824 1066945 1078970 1040673 1162577 2427820 2541491 1449622 1274262 844793 820900 1007599 1008621 1066430 1078311 1097634 1118836 1241179 1250720 5562584 5736075 39.75 71.4 1
16:03:39 2024-01-23 746565 739841 239656 233596 380946 390694 405876 401424 252329 251534 310378 315508 352540 359764 4689480 5056002 7292619 7016641 1277405 1328097 347413 307075 324469 325647 367298 357054 353750 356476 247913 250343 794058 758902 1705666 1641437 519024 516643 765765 769957 967875 944538 1016910 1020064 1063852 1080495 1042409 1163407 2426095 2537853 1481594 1273703 844346 823123 1007631 1011050 1065258 1076019 1097709 1119598 1239417 1248264 5558036 5728480 39.75 71.4 1
16:03:40 2024-01-23 745882 739628 238730 232950 380941 390142 405876 400473 252468 251184 310378 315508 352293 358962 4682794 5060927 7298877 7006274 1283150 1328190 346332 309283 324505 325384 367040 357090 354814 356476 247739 250519 802849 754908 1712432 1648445 519393 516643 767458 770249 968562 944538 1016947 1022310 1066945 1072829 1041864 1163929 2431961 2538848 1451541 1274915 845770 820863 1007631 1009614 1063649 1069867 1100139 1118075 1239417 1245547 5555108 5711808 39.75 71.4 1
16:03:41 2024-01-23 745213 737990 239467 233318 380941 390106 405876 399800 252082 250800 309976 315543 352293 360019 4688445 5058069 7304357 7015652 1285143 1328097 345569 309757 324505 326645 366231 357090 355383 356440 247913 249816 794426 753830 1724093 1650656 519763 513616 767943 771415 967189 946087 1019192 1023229 1065250 1082151 1043409 1166659 2431961 2528003 1447085 1264963 842157 825540 1009748 1011557 1063745 1072901 1101710 1116088 1241559 1248300 5559077 5730828 39.75 71.4 1
16:03:42 2024-01-23 744648 738380 239092 233279 380941 390142 405876 400473 252503 251359 310378 315287 352505 357910 4685472 5058069 7294729 7001573 1273755 1328097 347169 308992 324397 325349 366746 359403 355615 356476 248296 250519 794058 758156 1685015 1641562 519299 517638 766290 769957 968972 946161 1016283 1020322 1063736 1081986 1037322 1164233 2429254 2526660 1454618 1264641 841774 824991 1008314 1011557 1063745 1072923 1100829 1119786 1243357 1249146 5549671 5728480 39.75 71.4 1
16:03:43 2024-01-23 741831 741750 238695 233437 380941 390070 405233 399343 252082 250765 310085 315508 352540 358417 4680101 5053698 7257321 6992011 1273755 1327082 347621 308701 324397 325384 366488 358639 355364 357229 248432 249567 802849 759242 1680636 1646193 518950 516458 765728 769883 968562 945877 1016910 1019268 1063490 1078898 1040636 1165069 2430228 2532285 1474570 1264963 843359 822908 1009031 1011050 1064501 1074348 1097588 1116051 1239726 1248949 5549671 5707659 39.85 71.4 1
16:03:44 2024-01-23 744611 737469 239065 233284 380906 390070 405912 401606 252082 251359 309721 315508 352505 359472 4688445 5053921 7274908 6996895 1277405 1330315 346884 309940 324253 328336 367413 359913 356370 356333 248329 250412 801356 759242 1689248 1650656 519763 513580 770091 771888 967189 944465 1016910 1024687 1068459 1079091 1040673 1163407 2427443 2535880 1461136 1271284 844563 822066 1008314 1011050 1063745 1074385 1097784 1116088 1237934 1247180 5548187 5721412 39.75 71.4 1
16:03:45 2024-01-23 743030 737990 239436 233609 382855 390106 405876 400362 252082 250765 311257 315252 352505 358163 4674485 5053921 7283293 7017427 1284746 1328280 345948 308774 324325 325699 366861 357557 355099 356440 247704 249816 815423 754988 1690966 1654175 521243 516371 769581 772435 965781 944146 1016910 1022273 1066945 1072793 1039125 1161711 2425717 2538960 1477682 1272191 844563 820900 1005418 1009614 1063745 1075946 1097784 1116481 1238537 1247180 5540266 5730790 39.85 71.4 1
16:03:46 2024-01-23 744084 737468 239436 233604 383397 390070 405804 401606 252047 250800 311037 315508 351976 360130 4702281 5074326 7317130 6992011 1273755 1325164 347377 307075 323904 328104 366310 358893 355113 356440 247949 250129 805835 758156 1688516 1641437 518287 516202 765765 769410 967189 944501 1016947 1019757 1063026 1078934 1040636 1163407 2425442 2532285 1476489 1264963 842377 822290 1008314 1011050 1063745 1073754 1097784 1116481 1237971 1247180 5544225 5711770 39.75 71.4 1
16:03:48 2024-01-23 744905 738845 239259 233245 380906 390106 405840 401606 252082 250800 310341 315252 352293 359798 4688167 5054795 7290269 6992011 1271936 1326392 347692 307505 324145 325734 366195 357878 354862 357228 248296 249816 794058 757152 1682148 1641369 518287 516606 765765 768863 967189 945877 1016149 1019634 1059947 1072829 1039125 1162540 2427169 2517182 1463056 1264963 842377 823234 1008314 1011050 1063745 1073754 1097588 1118075 1239726 1245547 5548187 5721412 39.75 71.4 1
16:03:49 2024-01-23 743776 740099 239056 233245 382855 389816 405588 401104 252577 252828 310195 315367 352399 358779 4688054 5053921 7304081 7007096 1277405 1326141 345569 306825 323904 324859 366453 356053 353714 356440 247566 249816 792587 757821 1666965 1650888 519763 516643 767943 770249 965818 943476 1016910 1020751 1063852 1080495 1041184 1163407 2425442 2535880 1451541 1272191 843584 820900 1007599 1010332 1063745 1076033 1097784 1116051 1237934 1247180 5540266 5719568 39.75 71.4 1
16:03:50 2024-01-23 742278 741317 238950 233574 383392 387731 405696 403315 252294 252828 311257 315472 352540 358163 4705647 5054032 7294486 6992011 1273718 1328097 347133 307110 324433 325121 366488 357054 355364 357479 247949 249816 794058 758902 1674601 1641437 519024 516202 765765 769957 968562 944538 1019850 1021965 1063815 1081294 1040636 1162577 2429546 2534081 1470732 1268570 842377 821708 1008314 1011050 1065295 1076033 1096770 1116051 1240642 1252148 5553124 5716467 39.75 71.4 1
16:03:51 2024-01-23 745814 740764 239321 233442 383397 390106 405876 401606 252577 252828 310341 315472 352505 360019 4681470 5053921 7298877 7006274 1283188 1328097 345569 308992 324469 324859 366453 357054 355348 356476 247149 250519 794794 752754 1709630 1650656 519763 516643 767943 770249 967189 943796 1016947 1023035 1068459 1072757 1040443 1160055 2423718 2542614 1455379 1274262 844793 820900 1005418 1008180 1066573 1078311 1100810 1116368 1239380 1247143 5551607 5721412 39.75 71.4 1
16:03:52 2024-01-23 742723 740860 239436 233284 382851 390694 405876 403241 252505 250800 310378 315032 352505 358163 4661118 5046742 7289532 6992328 1281279 1326141 345569 307040 324433 324859 366453 357054 354281 356440 247704 249816 803839 754449 1703123 1650656 521243 516643 767943 772472 965818 943476 1016910 1020824 1066945 1072793 1039162 1161711 2427169 2538960 1447703 1273703 844954 820716 1007631 1011050 1064831 1075887 1099315 1117963 1239417 1247180 5549412 5696088 39.75 71.4 1
16:03:53 2024-01-23 744263 740595 238730 233275 380941 387876 404626 400473 252856 251359 310378 315543 352223 357910 4680101 5053661 7247969 6996895 1277405 1327215 346611 307040 324433 324894 366453 357090 353998 356440 247913 249816 792587 755664 1680445 1650656 519763 516643 767943 770212 965818 944817 1016910 1022002 1063852 1078970 1041855 1165596 2429254 2541057 1451541 1274006 844793 820826 1007631 1011050 1063649 1075272 1099351 1117640 1239417 1247345 5549671 5695424 39.75 71.4 1
16:03:54 2024-01-23 743813 740709 239056 232924 380906 390106 405876 400473 252082 251184 310341 315032 352505 359472 4681470 5056002 7253846 6987516 1277405 1328097 346611 307040 324168 324859 366488 356804 353219 356440 247949 250343 794058 757613 1685616 1643964 518656 516643 765222 769957 967189 946087 1018426 1021426 1063773 1082151 1044896 1168364 2424764 2522622 1453877 1259244 839370 823086 1010466 1011050 1060279 1063806 1102497 1117715 1245123 1249183 5521455 5717331 39.75 71.4 1
16:03:55 2024-01-23 744033 738512 238686 232955 381516 390106 403417 399343 252645 250590 310341 316240 351976 357910 4661081 5063193 7227828 6987516 1266460 1325279 349832 307540 323448 325349 365389 358639 355364 358089 248332 249816 801414 754908 1675536 1641567 519208 517485 767869 768789 968972 948857 1016283 1020086 1060646 1083625 1042261 1165100 2424422 2517256 1464971 1261939 838305 823086 1010466 1011050 1060729 1063806 1100792 1117677 1247102 1249146 5521455 5695424 39.75 71.4 1
16:03:56 2024-01-23 741599 740441 237997 233245 381783 390070 404021 399343 252925 250765 310378 316496 352012 357873 4680101 5064121 7227341 6996895 1273755 1328061 347657 307075 324168 325384 366488 357878 355364 357264 248467 249603 807328 759242 1683117 1640091 518950 516458 765728 769335 967875 944538 1016947 1020359 1063490 1080459 1040673 1165069 2431255 2532285 1448968 1265863 842377 822326 1008314 1010804 1065258 1075272 1097588 1116051 1239763 1247309 5540266 5691328 39.75 71.3 1
16:03:57 2024-01-23 743817 738877 238721 233279 382860 387912 405840 401606 252047 250834 310378 315252 351976 359472 4661658 5050330 7254053 6996895 1277405 1328419 346884 310012 324217 327641 366897 359913 355867 357372 248190 250448 802849 758699 1670582 1650656 519763 516606 770091 771888 967189 944817 1016947 1023266 1063852 1078934 1039899 1163407 2426095 2535880 1451541 1271284 843584 820900 1008314 1008657 1063537 1075272 1097001 1116051 1237971 1247180 5540266 5717331 39.75 71.3 1
16:03:58 2024-01-23 742764 738877 239021 232273 382860 387876 405554 399765 252047 250765 310378 315252 352505 357624 4667814 5053921 7284013 6991826 1275232 1328280 349371 309830 323760 325734 366310 357878 355364 358341 248506 250256 813300 757714 1690047 1641437 519024 516606 767383 767771 967189 948674 1013944 1017591 1060734 1081294 1038831 1165967 2427169 2517256 1462151 1264063 839970 820547 1008314 1011594 1063745 1071408 1100829 1116088 1244240 1249146 5530860 5724391 39.75 71.3 1
16:03:59 2024-01-23 741306 738617 238721 233240 381783 390106 404626 400204 252856 250800 310341 315508 351941 357620 4673705 5076946 7232376 6982117 1264655 1328061 349832 306784 324433 325699 367078 357878 354814 359712 247149 249866 807328 754988 1678549 1640202 520873 519129 765765 767771 968562 950021 1015426 1019361 1057664 1083625 1041856 1163407 2426368 2517219 1496401 1259244 836504 820900 1011184 1008180 1060279 1063770 1100829 1119345 1247139 1247180 5512049 5703889 39.75 71.3 1
16:04:00 2024-01-23 745551 741080 237913 233643 380946 387876 404306 400268 253667 255317 310122 316461 352293 357616 4681635 5044453 7205699 6968045 1275877 1326141 347657 306784 326850 327641 364805 358385 354317 359676 246179 250305 783760 754908 1703147 1641437 520502 519900 765765 769957 970627 950021 1013944 1014578 1063062 1084391 1048237 1161711 2425717 2543295 1450851 1259244 835184 820900 1013919 1009614 1060729 1066917 1104009 1122615 1250752 1243653 5515089 5702757 39.75 71.3 1
16:04:02 2024-01-23 741404 740446 237248 234434 380946 387587 406165 401132 253777 251124 311184 316356 351344 358561 4678914 5022463 7212826 6973037 1275877 1328061 347413 306784 326657 324632 364805 358385 354281 358629 246007 250168 795384 754449 1700477 1636673 519763 519129 765493 769410 968562 950021 1013944 1013893 1063852 1083625 1046489 1161711 2428093 2545279 1482246 1259244 835184 822650 1013919 1009614 1060279 1063770 1105584 1122577 1250752 1243653 5522967 5712639 39.75 71.3 1
16:04:03 2024-01-23 744133 741760 237851 234648 383401 387659 403842 400073 253493 251301 310891 315984 351484 357946 4671425 5021825 7209905 6968759 1268621 1328061 347692 306784 324253 325647 364805 357878 354281 359712 246422 249816 792587 754369 1693873 1641437 520502 519166 766853 768305 968562 950021 1015426 1017464 1060770 1082860 1045600 1161711 2420547 2532285 1452734 1259244 835184 820900 1013200 1009614 1060729 1066917 1102946 1119382 1249829 1247708 5518394 5707034 39.75 71.3 1
16:04:04 2024-01-23 743071 738361 237772 234365 380910 387804 403453 399580 254167 251583 310817 316939 351484 357910 4677040 5011681 7190314 6958823 1271335 1328061 347169 306784 324289 325647 364805 357878 354317 359423 246179 249816 792587 754369 1685403 1641437 519763 519533 767125 768863 968562 950021 1013944 1016859 1063062 1083625 1048237 1162540 2423992 2537890 1480327 1259244 835184 820900 1013200 1009614 1062024 1069857 1107238 1122465 1252217 1243507 5520794 5679177 39.75 71.3 1
16:04:05 2024-01-23 741482 741877 237807 234202 383401 387804 403382 401039 253528 251055 310378 315227 350433 357330 4661733 5022463 7202509 6959380 1274967 1327119 347413 306784 324217 324894 364258 357878 355099 358665 246007 249816 789645 754449 1684092 1636710 519763 519166 767670 769957 968562 950021 1013944 1013856 1063852 1083625 1048237 1163407 2425717 2546237 1454618 1263368 838770 825267 1016957 1011050 1059005 1072214 1105472 1124067 1245123 1243653 5537259 5702654 39.75 71.3 1
16:04:06 2024-01-23 743260 740269 238447 234391 381241 387731 404342 400756 252679 251055 311844 314303 350923 358708 4654787 4990176 7187009 6968188 1279694 1326141 347413 311925 326911 323882 366488 356017 354281 358089 246422 251261 789170 759986 1711649 1635696 519024 513882 765765 768863 972734 947329 1010990 1011631 1062310 1085158 1048237 1160528 2435131 2552337 1454618 1258863 839370 827930 1015510 1008180 1054324 1069860 1107238 1127392 1241522 1242774 5571528 5713254 39.75 71.3 1
16:04:07 2024-01-23 753009 738808 237913 233648 379015 387840 405197 400756 252610 251940 311477 313034 352505 359472 4661358 4990214 7145373 6968759 1281355 1327045 347657 308520 324433 323847 368110 358639 355867 358018 247149 249816 802290 763795 1714737 1629926 519393 513846 762986 768317 974901 949347 1014103 1013856 1066726 1090546 1047145 1160603 2431961 2550329 1454618 1253487 837573 829076 1013394 1005285 1051509 1069860 1107993 1122727 1237934 1242701 5561580 5712145 39.75 71.3 1
16:04:08 2024-01-23 747035 740700 237948 233604 381236 391246 404554 400190 253340 252117 310341 313069 352540 358381 4661620 4985055 7136021 6952426 1283423 1326325 348706 308520 324433 324600 366968 355712 355615 358629 247113 249816 814365 763568 1676070 1627700 520354 519586 761245 770501 976856 948857 1007597 1016135 1068004 1092866 1045410 1153991 2415941 2546050 1461273 1244135 839370 827108 1011949 1001777 1060305 1072959 1113323 1119308 1237934 1238012 5486174 5702659 39.75 71.3 1
16:04:09 2024-01-23 744170 741754 237886 234193 381780 387840 400978 401039 253530 251409 309940 314557 351976 354594 4661620 4952216 7153013 6983037 1298446 1328097 345014 306784 326377 324663 366453 357335 356418 357228 248563 251081 805840 763691 1707340 1631848 523848 513702 762371 774352 974081 943476 1007547 1017464 1074578 1085085 1041184 1147316 2420547 2562856 1449622 1257452 842157 826522 1008314 1001777 1057537 1079082 1109290 1118473 1234989 1234475 5491673 5712033 39.75 71.3 1
16:04:10 2024-01-23 749483 737962 238660 233639 381205 390070 403062 400960 252047 251409 311698 313541 351941 357330 4670999 4954670 7182781 6987004 1296324 1327082 346090 309721 324145 324807 367305 357441 356875 356012 247771 250448 796877 764974 1716497 1642210 520873 515179 760283 772201 973085 940764 1009778 1020788 1069792 1085158 1034472 1153991 2418144 2531636 1480327 1257452 844563 827732 1004052 1001777 1060279 1078889 1107163 1116166 1226683 1239768 5466198 5710800 39.75 71.3 1
16:04:11 2024-01-23 746984 736314 237992 232269 381480 391246 402142 401322 252821 252295 309392 315508 351976 355671 4667667 5000932 7199640 6992011 1288632 1328280 346469 308483 324289 325699 366595 356610 357380 356405 247078 249816 789645 755540 1717070 1650656 522730 513810 765765 774077 965781 940801 1012428 1020751 1066726 1076042 1038236 1155781 2420547 2535608 1463056 1268570 843359 820900 1005146 1005322 1066015 1074513 1097784 1115647 1235903 1243653 5530328 5702743 39.75 71.3 1
16:04:12 2024-01-23 743826 738845 239143 232277 382855 387840 404626 401039 251837 250730 310012 314997 351941 359982 4664474 5041064 7288497 6992124 1273405 1326318 349090 308956 322922 325349 365353 357584 355291 358018 247878 249816 804356 755550 1680636 1641437 519024 513846 765765 767771 967189 947256 1013907 1019634 1060756 1078667 1042413 1162577 2423992 2524868 1456501 1262839 839370 823234 1009787 1010804 1060729 1069824 1100755 1118075 1243321 1248264 5529349 5702654 39.85 71.3 1
16:04:13 2024-01-23 742353 736286 238686 232234 380901 387840 404590 399307 252468 250765 310305 315508 352223 357330 4673954 5062002 7243649 6978137 1273755 1326355 347098 307004 323412 324859 365389 358275 354862 356405 247913 249816 792587 757071 1685235 1641437 518287 513340 765222 768863 967189 944817 1013149 1020359 1060541 1078667 1041925 1165901 2423992 2526660 1454618 1262839 839370 822650 1007594 1011050 1062990 1069897 1100755 1118075 1241559 1247180 5529349 5698676 39.75 71.3 1
16:04:15 2024-01-23 742353 738799 237983 232277 383397 387876 404270 399017 252577 252792 309794 315262 351309 357147 4660035 5055422 7216281 6968759 1272092 1325450 348462 306581 323149 324894 365389 357335 354862 357550 248296 249641 789867 754988 1693990 1637799 518287 513810 765765 767771 965781 946584 1013870 1019634 1060756 1078667 1040636 1166847 2423992 2517145 1468813 1262839 839970 823234 1007594 1010088 1060729 1069824 1100755 1116481 1241559 1245547 5521455 5701408 39.75 71.3 1
16:04:16 2024-01-23 742241 741229 238447 234869 383401 387659 405089 399726 252329 252828 310159 315332 351309 357257 4667667 5064714 7235146 6952059 1265557 1324508 348742 308520 322922 324859 365353 357878 354611 358341 247913 249816 799943 754908 1674406 1641517 519024 513882 765765 767771 967189 947256 1013149 1018910 1060756 1080191 1035780 1165100 2420547 2523078 1437238 1262839 838770 820900 1007594 1011050 1060729 1069824 1099971 1118075 1244240 1248227 5537468 5697639 39.75 71.3 1
16:04:17 2024-01-23 741825 739018 237772 233500 383360 387623 402142 396988 252856 251940 309999 316693 351309 357004 4661620 5057726 7215045 6967142 1264323 1326104 346611 305418 324469 324859 364258 358622 354281 359134 246144 249816 791116 753830 1681628 1640351 519763 518360 765765 768863 968290 950021 1013149 1014542 1060770 1083625 1048348 1161711 2420547 2534081 1452734 1259244 835184 820900 1012623 1008897 1060729 1066917 1104037 1122803 1252715 1243288 5524746 5705203 39.75 71.3 1
16:04:18 2024-01-23 741400 740181 237549 234863 382101 387587 403346 401322 252856 250703 310695 315367 351169 358417 4661620 5010079 7180989 6950001 1271544 1326141 347133 306784 326413 322908 366453 359219 355364 356512 247149 251261 784624 757559 1683729 1625998 519393 513882 763559 768863 973557 947256 1012662 1011631 1063815 1086726 1046859 1158328 2429820 2546237 1456501 1252593 836975 829109 1013394 1010372 1054425 1074495 1111916 1122878 1244714 1241490 5501092 5714982 39.75 71.3 1
16:04:19 2024-01-23 751352 738835 237922 233630 382246 392463 402142 399343 252891 251940 311257 315252 352540 355671 4658295 4961782 7125037 6971977 1287272 1328309 347657 306784 324505 324370 365389 356793 355383 358629 246387 250519 796877 759242 1677611 1636858 522730 518324 763018 770249 973123 945489 1007585 1014578 1069912 1088233 1038058 1147354 2417667 2563062 1448968 1253487 842377 827930 1010429 1002373 1059759 1079008 1108463 1117677 1233561 1235760 5497932 5712070 39.75 71.3 1
16:04:20 2024-01-23 750860 737728 239259 232247 381781 391282 402779 401606 251276 250800 310378 315676 352540 356751 4658295 4984100 7166335 6987516 1302015 1328097 344531 312402 324433 323621 367592 357624 354552 355869 246422 249816 792399 761427 1686702 1639185 520502 514814 760822 774191 971353 940801 1007622 1020028 1072127 1086763 1038213 1153916 2417780 2537191 1452028 1258863 842377 824074 1001912 1003823 1066515 1079082 1107163 1109982 1232328 1242875 5457222 5698812 39.75 71.3 1
16:04:21 2024-01-23 738243 736686 237988 233249 382310 387422 403382 400397 252047 252117 310378 315252 351449 359472 4658295 5033256 7236941 6982003 1283311 1327473 345256 306784 324397 323917 363167 357878 355348 356440 246422 249641 815166 752216 1691195 1654420 521986 513774 767943 774352 966144 944253 1017736 1022539 1066761 1075896 1041380 1162390 2423992 2529800 1451541 1272793 842377 820900 1005418 1009614 1066076 1074513 1097784 1116481 1236146 1245145 5519930 5694528 39.75 71.3 1
16:04:22 2024-01-23 740246 738544 237992 232243 382315 387804 404626 401606 252047 250381 310341 314997 351717 360019 4654974 5035376 7255592 6971698 1282271 1324601 345498 306424 324397 324370 365353 358893 354814 355905 247530 249816 801356 751908 1728605 1650979 519614 516276 767906 772150 967557 945563 1019192 1021774 1063779 1078934 1040545 1165596 2423992 2534081 1455379 1271915 839760 820900 1005418 1009614 1063745 1074513 1097001 1116481 1239417 1248264 5526912 5702757 39.75 71.3 1
16:04:23 2024-01-23 742394 738840 238721 232238 382860 387840 404626 399907 252468 250765 310012 315287 355126 357836 4648078 5051827 7222871 6972129 1264323 1324508 349269 306784 323412 325349 364805 357621 355830 359159 249269 248903 802885 754069 1683497 1643853 521243 518178 767943 767771 968562 948745 1016170 1017464 1060756 1083625 1041893 1163891 2420547 2528659 1446482 1259244 836377 820900 1011184 1009614 1060729 1066917 1100792 1119308 1248907 1245415 5512049 5693275 39.75 71.3 1
16:04:24 2024-01-23 738838 737573 237021 233639 380910 387610 403417 400473 253632 251409 310378 316240 353997 357873 4654974 5015233 7180989 6952210 1276147 1328419 347216 308810 326268 324879 366052 358566 355867 359908 246281 251225 784624 758902 1688393 1632217 519489 513738 763559 768863 972734 947256 1013385 1011594 1063062 1085158 1051335 1158291 2428093 2546237 1452734 1259244 838770 822908 1014638 1008180 1056467 1063806 1104009 1125019 1243357 1242875 5559077 5720305 39.75 71.3 1
16:04:25 2024-01-23 746763 738835 237948 233643 379060 387623 404021 400190 252645 251409 311293 313104 352012 358962 4661620 4989517 7150254 6987118 1281355 1330171 349366 306676 324289 324718 367556 356829 354862 358341 249269 249710 807328 764190 1698151 1623084 520524 519586 760247 768863 976395 948637 1007585 1014578 1066601 1091112 1047492 1156404 2427443 2540730 1465918 1249029 836975 828943 1011184 1003074 1056035 1071408 1110155 1120978 1237934 1241110 5478339 5693275 39.75 71.3 1
16:04:26 2024-01-23 746367 737728 237589 233669 382319 387876 400942 400473 252891 251409 311037 314557 351449 354612 4652241 4952484 7156408 6992124 1297409 1328102 345292 306496 324397 323847 366159 357878 355882 357228 248387 250341 789645 759723 1683117 1631995 522692 516789 762477 772509 974118 942806 1009778 1017464 1073020 1085158 1042413 1151704 2418827 2559905 1447703 1255664 842157 826522 1008314 1001066 1057537 1072590 1108500 1118511 1235903 1230951 5466273 5701854 39.75 71.3 1
16:04:27 2024-01-23 749492 729971 237992 233674 381236 387876 403117 401031 252258 251940 311037 315942 352328 358999 4666131 4983085 7223782 6992343 1288995 1327082 346611 309963 322670 324894 366746 356252 353998 356476 248467 249430 803839 759323 1680563 1641369 521986 513774 763559 771378 968562 940801 1010498 1023798 1069976 1082058 1037498 1153279 2410773 2534081 1448968 1259244 841881 822908 1004052 1004572 1063745 1072784 1107163 1113263 1232365 1239154 5436805 5689215 39.75 71.3 1
16:04:28 2024-01-23 740347 737459 237957 233437 383292 387515 402930 402671 252681 252117 310232 316799 350783 355525 4661620 5016831 7218291 6996895 1285218 1325431 346368 308724 324433 325384 363676 356829 355383 357228 247149 249816 789645 754908 1698142 1648538 522730 516558 765765 773642 965097 940801 1012466 1020788 1068459 1078327 1038965 1156716 2420547 2535239 1453460 1271284 844563 820900 1005418 1007465 1065128 1072901 1097588 1116481 1235903 1246297 5521455 5711340 39.75 71.3 1
16:04:30 2024-01-23 743098 737286 238589 233338 382823 387731 405053 401606 252084 252828 310305 314557 351449 359764 4661343 5031798 7255317 6978137 1283188 1327082 345534 306784 324433 324632 364293 358893 355348 356155 247184 249816 791116 752754 1737448 1650888 521614 516643 767943 772472 964376 940801 1016149 1020553 1066945 1072793 1035780 1160055 2423718 2537890 1447703 1273318 844188 820900 1005418 1008897 1062990 1074513 1097784 1116481 1237934 1247708 5524746 5697602 39.75 71.3 1
16:04:31 2024-01-23 740010 738082 238589 232886 382319 387767 404662 399800 252577 252828 310378 315287 351976 359764 4664063 5035376 7245992 6978137 1283188 1325311 345569 306784 323940 323917 363167 357624 355348 356155 246422 249816 789645 752754 1683676 1650888 522358 516606 767397 771962 963011 940801 1015426 1020553 1066945 1076042 1040443 1161711 2423992 2535880 1451541 1271284 839970 820900 1005418 1009614 1065724 1076783 1099351 1116406 1239380 1247107 5529453 5698587 39.75 71.3 1
16:04:32 2024-01-23 744281 740273 238545 232243 382860 387840 403417 398786 252612 250765 310341 315032 351414 356788 4654974 5053921 7215045 6963788 1266460 1325450 347169 312366 322922 324370 365353 357371 354361 356440 247913 250080 794058 754908 1674406 1640351 518287 515069 765765 767771 965818 944501 1016873 1019361 1060770 1072829 1035817 1162540 2425442 2517256 1448968 1264271 838907 820753 1007631 1011050 1060241 1072214 1100923 1117963 1244240 1245584 5529645 5685158 39.75 71.3 1
16:04:33 2024-01-23 741205 738699 237545 232959 380946 387840 402177 396664 252891 251940 309392 315984 350923 356788 4634738 5053398 7181665 6946978 1262890 1327381 348742 306784 323197 324894 364258 357624 353750 358629 247149 249430 801414 753830 1673851 1639185 519763 517994 765765 765027 968562 949347 1013944 1019911 1060004 1082058 1042635 1163929 2426066 2524599 1518650 1259207 837573 820826 1011147 1008180 1060729 1066917 1100554 1119636 1248663 1247180 5495472 5683897 39.75 71.3 1
16:04:34 2024-01-23 740523 738309 237178 233674 383131 387731 402779 400473 253667 251055 310378 317963 350363 357330 4652241 4998843 7181889 6950001 1273755 1324225 346368 306676 324145 324405 363202 357878 355364 358053 245972 249816 799863 753830 1684452 1644633 519763 518360 765493 769410 968562 950021 1015445 1015355 1063301 1082151 1048163 1160641 2424587 2546088 1426145 1257452 835184 822020 1015472 1008180 1057221 1066917 1104075 1124254 1245123 1240067 5522967 5689215 39.85 71.3 1
16:04:35 2024-01-23 741640 738990 237992 234391 381241 387186 403098 400473 252468 251055 311293 315942 350398 358454 4654974 4990327 7162338 6950001 1278612 1324188 346611 306784 324469 322908 366488 357878 355364 356476 246457 250731 786800 759986 1685984 1627612 519299 518112 765199 769402 974081 948857 1011865 1013967 1066801 1090546 1045225 1156642 2429820 2546349 1456501 1249919 836377 829109 1013200 1005322 1051140 1071408 1108594 1121815 1237971 1240030 5548187 5693275 39.75 71.3 1
16:04:36 2024-01-23 749492 738717 237957 233437 382031 391006 403382 399343 252468 251763 310378 313611 352540 356788 4648923 4972531 7097061 6959380 1281594 1328061 348462 306784 324433 323917 365389 355712 355364 358089 248916 249603 811334 765806 1702089 1632244 521986 518215 761283 771052 974081 944465 1004645 1013103 1066763 1091319 1045188 1154028 2418425 2544424 1452029 1242362 837573 827930 1011184 999453 1060305 1072959 1112567 1119382 1237971 1237367 5474427 5689215 39.75 71.3 1
16:04:37 2024-01-23 748188 738612 237379 233678 381771 387876 400379 399343 253696 251409 310378 314303 351449 354057 4645698 4931260 7129283 6963551 1296597 1328176 346090 306207 324289 326354 368156 357768 355776 357407 246281 250448 795384 761422 1698785 1636858 522730 517592 761398 774352 973123 943476 1007585 1014578 1074433 1085158 1039162 1147316 2425389 2556277 1455379 1253879 839760 826559 1008314 1000355 1057537 1076033 1108500 1117677 1235903 1230987 5470519 5694524 39.75 71.3 1
16:04:38 2024-01-23 747353 735876 238019 233279 379060 390106 402177 400397 251276 251409 311037 312668 351976 356536 4652345 4944890 7171664 6981814 1290555 1326392 346469 309392 323005 324879 366861 355566 356622 355869 247566 249816 789645 762971 1715177 1639185 521243 512979 760859 771801 971353 939467 1009778 1020824 1071364 1083625 1033004 1154028 2411275 2532013 1452734 1255664 843359 824731 1001638 999490 1059977 1076033 1105584 1113263 1230582 1237367 5436805 5685158 39.75 71.3 1
16:04:39 2024-01-23 741556 737942 237944 232963 380946 387767 400978 401039 252082 251763 309903 316975 350398 354667 4654974 5004625 7231438 6970961 1282158 1326355 345014 306784 323940 323917 363167 357658 357380 355334 246387 249816 789645 753528 1685929 1650656 521614 513774 765765 773371 962974 940801 1015426 1020064 1066726 1076042 1040582 1161748 2420547 2527730 1451541 1268570 841557 820900 1007326 1009614 1060729 1073754 1096219 1116051 1237187 1247180 5510535 5683897 39.75 71.3 1
16:04:40 2024-01-23 741113 738804 237701 232238 383397 387767 402707 396952 252434 252117 309356 315472 350398 356751 4654555 5037376 7176873 6922097 1272167 1328419 346540 306712 324433 324370 363131 357731 355867 358018 246144 249816 789645 752754 1678172 1639185 519763 519093 765765 769957 968562 950021 1013870 1014505 1060697 1081790 1048353 1161711 2420547 2535880 1452734 1259244 835184 820900 1013394 1009614 1060729 1066917 1103971 1119345 1248870 1245415 5501092 5683897 39.75 71.3 1
16:04:41 2024-01-23 740246 736277 237151 233674 382855 387695 402743 400218 253353 251158 310013 316180 351028 357147 4650602 4990138 7206449 6952210 1278897 1326355 347657 306784 324132 323395 367592 358622 354862 356941 246422 249816 799863 763249 1673285 1622997 519024 516789 760856 767771 974975 948637 1010498 1011594 1063852 1089572 1047603 1156604 2425340 2543295 1456501 1249919 835184 827108 1011184 1003786 1051509 1069820 1108744 1119308 1237664 1240030 5537259 5683620 39.75 71.3 1
16:04:42 2024-01-23 747072 742019 237745 234612 382065 391137 403806 399162 252681 252081 310292 313437 352399 357836 4642863 4961505 7092756 6932065 1285403 1326067 347621 306784 324433 323621 365317 354845 354281 358305 246352 249816 798370 759242 1711967 1636858 522730 518324 761398 771052 974474 945489 1004645 1016741 1069976 1085158 1038021 1149771 2416424 2555562 1458384 1249919 839760 825315 1009748 1001777 1057537 1076033 1107674 1117640 1235903 1230914 5461358 5697602 39.75 71.3 1
16:04:44 2024-01-23 749150 738073 238509 233539 378808 387659 403868 402459 251837 251409 309940 313104 353997 355671 4642863 4939140 7150254 6978137 1292620 1325970 346332 307040 323412 323621 366488 356252 355867 355334 247495 249816 799863 763795 1687106 1638912 520873 514449 760247 772150 970627 938062 1009778 1020751 1069042 1084391 1033004 1153168 2416054 2532285 1450851 1255664 843359 825315 1001912 1002448 1059188 1079082 1105584 1113333 1235213 1241992 5449070 5690934 39.75 71.3 1
16:04:45 2024-01-23 738239 736645 237948 233236 381754 389371 402743 401606 252399 251763 310085 314522 350783 357836 4652241 5016831 7228582 6959380 1281355 1325450 344496 306496 323904 323882 364258 358639 356838 355334 247113 249816 789645 750607 1700874 1650999 519763 513340 767943 771601 964845 943203 1015388 1020359 1063779 1076042 1040636 1163369 2418144 2517182 1470732 1262839 839970 823234 1007631 1011814 1063537 1074495 1097719 1116368 1241142 1249489 5512049 5678737 39.75 71.3 1
16:04:46 2024-01-23 741927 738772 237917 232243 382855 387659 403026 396988 252047 250556 309356 314522 350398 355707 4642863 5035376 7205699 6949724 1262853 1324601 348426 306784 322396 323882 364222 356793 353861 356476 247149 248835 798472 754369 1674030 1639231 518287 513846 765765 765594 965781 946013 1013149 1017464 1060004 1081258 1041190 1163369 2418827 2527586 1481610 1262187 836975 820826 1013344 1008069 1062780 1068340 1103971 1119270 1247066 1245415 5497163 5682880 39.75 71.3 1
16:04:47 2024-01-23 738151 736091 236950 233437 382589 387731 402177 400190 253420 251409 310305 315984 351190 356751 4642863 4986572 7168318 6931244 1274020 1325450 346575 306784 324541 324735 364222 357878 354862 356440 245593 250519 795384 754908 1697556 1636992 519763 518324 764642 768863 968562 947626 1011940 1011087 1062273 1088306 1047841 1159623 2431961 2548517 1429843 1254838 837573 828519 1012623 1005285 1052674 1072901 1110329 1119308 1237934 1242875 5472835 5683897 39.75 71.3 1
16:04:48 2024-01-23 750215 736682 237178 233643 382049 387515 402441 397025 252856 251409 310305 313611 350398 353521 4642863 4924267 7115711 6950001 1292788 1324303 347815 306784 324505 322908 365353 356288 355063 355869 246352 249816 787920 762159 1686087 1636858 522692 513774 760822 772472 975207 942237 1009759 1017390 1074545 1084245 1038779 1151209 2417592 2554320 1478914 1254734 844793 827930 1007562 999490 1057537 1080610 1106886 1118075 1232328 1233602 5474886 5683897 39.75 71.3 1
16:04:49 2024-01-23 748721 738459 239056 232243 379020 390106 400978 401039 251242 255497 310378 313104 351449 356230 4639551 4954149 7168318 6978713 1301085 1325450 345744 308520 323377 322908 366453 355675 355615 354304 247530 249816 786702 762159 1687106 1640394 522281 515105 760856 773250 970553 940896 1010348 1023266 1069866 1083589 1032968 1153991 2410585 2526660 1443318 1253841 844793 825315 1001912 1001777 1059225 1072784 1107163 1114851 1226683 1238012 5444578 5674518 39.75 71.3 1
16:04:50 2024-01-23 744997 736641 237554 232204 382855 390070 400715 400473 252047 252117 309101 314997 351169 354877 4636243 4980918 7171664 6951983 1283188 1325450 345569 308252 323448 324824 362841 355675 356586 358417 249528 248796 799863 754069 1686258 1650789 522730 516643 765125 772472 964845 940133 1012652 1021945 1066908 1076042 1038226 1155781 2418388 2539109 1466894 1267667 843083 819736 1004052 1004572 1064501 1075272 1097784 1113225 1235903 1240030 5497779 5674518 39.75 71.3 1
16:04:51 2024-01-23 741589 734205 237983 232238 382049 387804 403417 400473 251276 252117 309392 313611 350398 358381 4642586 5018964 7222594 6950001 1270044 1324601 346327 309029 323161 324753 364919 357731 354325 355192 247736 249252 791116 757071 1715458 1639185 518287 515434 765199 768863 964845 943476 1012662 1019324 1060756 1079091 1041412 1165069 2417870 2509941 1453877 1258348 837104 820900 1007599 1009614 1060279 1066917 1098369 1118075 1245123 1247180 5489899 5673232 39.75 71.3 1
16:04:52 2024-01-23 740676 735238 236480 233411 382860 387731 402142 399639 252891 251409 309356 315508 350363 355743 4639551 4990138 7163211 6955038 1273755 1325376 346504 306532 326959 324879 365781 357841 355615 356440 245593 250093 805840 755493 1677211 1644633 519763 519129 765728 769957 968562 948637 1010953 1014542 1060734 1082058 1048237 1160055 2420547 2546349 1480327 1258348 835184 820900 1012623 1009614 1059188 1066917 1103185 1122577 1248663 1240067 5502643 5674518 39.75 71.3 1
16:04:53 2024-01-23 741205 736650 237012 234202 381241 386569 402779 399580 252856 250703 310378 315252 350363 357041 4642863 4985592 7171749 6942664 1280151 1324508 346575 306784 324253 324699 367078 357878 355364 356440 246352 250519 783109 758902 1695680 1631085 519393 513810 763288 767771 971353 945877 1012662 1012573 1060734 1084391 1044892 1156642 2427443 2545100 1480327 1257452 837573 823234 1013919 1008180 1054499 1069940 1105584 1124217 1243321 1240067 5526912 5682624 39.75 71.3 1
16:04:54 2024-01-23 747075 737719 237922 233635 378952 387114 403062 400190 252434 251409 311257 315444 351970 358123 4650602 4978261 7133648 6944577 1281355 1325450 347692 306784 323904 326717 367556 355424 354862 356476 246457 249816 788174 762553 1708089 1622997 519393 516826 761398 767771 973557 947292 1007547 1014542 1065397 1087963 1045225 1155781 2423992 2535880 1462151 1245910 835184 828943 1011184 1001777 1054499 1071408 1111009 1119308 1237934 1238012 5465021 5683897 39.75 71.3 1
16:04:55 2024-01-23 760443 737692 237186 233643 381232 387479 402580 399017 252646 251193 310195 314383 351309 353376 4641170 4924468 7125037 6931915 1296483 1324215 344531 306784 324469 322908 365317 356793 355312 356155 245593 249816 785867 759986 1689710 1636858 522730 513846 762444 772472 973426 940801 1006114 1016741 1071428 1085158 1039067 1147316 2417109 2554320 1465944 1253487 842157 827304 1004052 1001066 1057537 1072784 1107238 1116481 1226683 1236260 5474427 5682762 39.75 71.3 1
16:04:56 2024-01-23 745984 739917 237675 234217 382819 387731 403296 399126 252402 252472 306171 314383 350888 354307 4636035 4986761 7172550 6944577 1283188 1324508 345292 306784 323412 324771 362587 354598 353714 355869 246352 248870 788174 754369 1732926 1646119 521986 513810 764642 770249 964845 940801 1011940 1018910 1068459 1076042 1037489 1154959 2416424 2531641 1463056 1268570 842157 819736 1001912 1005285 1065295 1072959 1097784 1112987 1235903 1240067 5508927 5678737 39.75 71.3 1
16:04:58 2024-01-23 744305 738073 237842 234529 381634 387731 403417 399907 251276 252117 310049 314857 350363 357873 4650602 5018964 7238893 6950001 1266423 1321689 346611 306784 322432 323656 364258 355748 353861 355334 247495 249641 792587 757071 1682315 1645803 517552 512943 763559 768590 964376 944817 1010953 1017464 1060541 1079091 1041156 1163369 2416424 2519231 1474215 1258348 835184 820900 1009475 1008180 1059225 1069098 1100810 1121086 1245012 1247070 5486908 5686682 39.75 71.3 1
16:04:59 2024-01-23 740509 738799 236977 234873 382860 387114 402142 397025 252856 250381 309721 315032 350328 356788 4629870 5001534 7158972 6932366 1274058 1324508 346090 306748 324505 323395 363167 357335 355364 356155 245593 249816 801356 754449 1688431 1629534 519393 517556 764100 768317 968562 947256 1011940 1011594 1060756 1081258 1047492 1160018 2418144 2546237 1450851 1257452 834708 822135 1014839 1008933 1057146 1066807 1104075 1122878 1244975 1243288 5494791 5674518 39.75 71.3 1
16:05:00 2024-01-23 740424 738986 237268 234252 381241 385447 402177 399343 252645 249928 310378 314522 349839 356788 4636547 4983212 7158972 6921865 1277872 1326392 346575 306784 324469 324879 364805 357371 354862 355905 246179 250519 793534 757071 1697941 1629926 518287 513810 763018 767771 968562 944538 1010498 1011087 1060756 1083356 1047492 1155781 2426066 2548296 1452734 1257068 837573 824991 1009769 1006062 1058039 1066917 1104009 1121777 1240715 1239117 5521455 5675793 39.75 71.3 1
16:05:01 2024-01-23 747367 738986 237186 232234 379051 387876 402779 397025 252047 251409 309866 312380 351204 356751 4630179 4948871 7078410 6931244 1279235 1324188 347621 306784 323448 322908 364769 354635 353861 356440 246387 249466 798370 763249 1668419 1622997 519763 516826 758696 768317 974704 946161 1003894 1013135 1069079 1091209 1044896 1152196 2410660 2546349 1457575 1244135 837573 824111 1008314 998171 1054212 1072129 1110117 1117677 1235792 1230951 5427136 5674241 39.75 71.3 1
16:05:02 2024-01-23 745213 729706 237213 233609 379011 387767 399747 401039 252082 250703 311024 313104 350363 355671 4633484 4905228 7130936 6950001 1297010 1322628 343187 306784 323904 328716 364805 356271 354611 353701 245972 249816 784934 761615 1673924 1629645 519763 514814 760159 774352 973123 940896 1006877 1018873 1069903 1085234 1035570 1151209 2408845 2527586 1448968 1253942 839970 823234 999778 1003164 1058767 1074513 1104009 1108365 1231455 1238012 5414126 5666427 39.75 71.3 1
16:05:03 2024-01-23 737875 730327 237213 232243 381241 385411 401588 400473 251311 251409 308048 315032 349037 354057 4633484 4989014 7166260 6932065 1279525 1322628 344773 306784 323185 322908 364011 355460 353998 355085 246387 249045 799863 751908 1704283 1650612 522358 516643 765728 773250 962286 940896 1013347 1020359 1063565 1074522 1038526 1158795 2417780 2532285 1443865 1268570 840958 818575 1003338 1007496 1060729 1072202 1096219 1113263 1233598 1243653 5501878 5666427 39.75 71.3 1
16:05:04 2024-01-23 740953 735574 237755 232165 382051 387150 403382 396952 251311 250556 308919 314749 350363 355707 4626878 5013266 7171440 6940622 1262517 1318877 347728 306784 322169 323917 366040 355456 354481 357264 246316 248170 801414 752987 1683711 1641562 518950 516644 765765 765558 965781 945814 1014832 1014542 1059253 1078934 1044858 1160018 2410773 2519502 1424622 1255664 834589 820318 1009748 1005322 1058846 1066917 1097588 1114427 1245123 1243617 5474298 5661139 39.75 71.3 1
16:05:05 2024-01-23 740246 729962 237222 234030 378551 385411 401859 399343 251661 249928 310378 313611 349072 356788 4630179 4961594 7149627 6921588 1279159 1324768 345841 306676 324325 324578 364954 356394 354826 355762 246281 250448 791995 759015 1684739 1627543 519299 516643 762446 765594 971353 946050 1009759 1008731 1063889 1085158 1040452 1154921 2420547 2535313 1454618 1249644 835184 825352 1010466 1005285 1051509 1063770 1107163 1119308 1235903 1236494 5459514 5665139 39.75 71.3 1
16:05:06 2024-01-23 746581 729998 236450 232920 379060 387574 401588 396988 252082 250703 309520 313357 351970 351460 4624105 4920755 7121956 6952096 1298181 1326355 344094 306568 324289 324879 364222 355173 354281 357349 247860 249816 787920 759986 1672146 1632217 522730 513846 760283 771378 970627 940801 1004645 1014578 1068326 1082095 1038965 1145646 2411275 2551851 1469857 1252060 839760 824731 1005418 998934 1057221 1076033 1107163 1116481 1226683 1237303 5419353 5665139 39.75 71.3 1
16:05:07 2024-01-23 745458 729971 237549 232174 382319 387804 401588 399307 251311 252117 306604 313576 350398 353557 4620807 4976133 7165787 6942664 1281519 1322628 346833 306496 323161 323621 364011 354635 353714 355334 246281 249081 789645 750677 1678376 1646119 521949 513738 765222 771051 963475 938099 1011027 1018910 1063889 1075282 1036104 1156679 2414706 2532285 1447703 1266765 839760 817958 1001912 1003859 1060729 1071408 1096219 1111639 1234151 1240067 5493238 5661099 39.75 71.3 1
16:05:08 2024-01-23 738147 734495 237948 232208 381236 386569 403117 400473 251101 251409 309283 315942 352006 358411 4631737 5018511 7207349 6933231 1264323 1318877 347657 306302 323961 323395 363131 355173 351835 355905 248916 248276 801414 752216 1670099 1636858 518287 513846 764679 765558 964160 944538 1012652 1014578 1057751 1076042 1040710 1160018 2414329 2517440 1477912 1255664 834908 819736 1005455 1005322 1057537 1066826 1095953 1116481 1243357 1245415 5470519 5657062 39.75 71.3 1
16:05:09 2024-01-23 738147 738017 236254 232269 381525 388818 403509 396664 252540 250595 309247 315367 352006 355525 4631737 4997969 7143688 6921865 1270120 1321689 345534 304524 324204 324879 362079 355784 354611 356155 245250 249466 796877 751679 1706042 1632217 519024 519586 764679 767771 967875 947292 1011940 1011557 1057701 1080531 1041856 1156642 2414706 2536091 1450851 1257452 834589 819736 1011184 1005322 1057537 1063659 1100829 1118511 1245123 1240103 5477574 5670525 39.75 71.3 1
16:05:10 2024-01-23 741954 738082 237807 234093 378880 386425 403868 398894 251733 249750 310341 313576 349316 356247 4633484 4958130 7134362 6902369 1275877 1322628 345569 306784 324433 324422 364805 356540 353861 355370 246352 250853 790457 757281 1698610 1622997 518287 513774 761398 767226 968562 944501 1010498 1009853 1059984 1082058 1047603 1154959 2420547 2543295 1450851 1253487 835184 822326 1010466 1003823 1049720 1066917 1104009 1120978 1238537 1242054 5458643 5669304 39.75 71.3 1
16:05:12 2024-01-23 750012 737554 237041 232243 379024 387804 401588 396952 252577 250452 309356 313104 349874 351496 4626878 4907881 7092008 6935672 1287272 1324508 345569 306748 323125 322908 363167 354635 353750 355905 245593 249081 782289 757076 1681599 1632217 521986 517592 761127 769667 971353 940801 1006151 1013893 1069976 1085158 1038965 1143980 2410773 2550698 1437668 1249029 839760 825082 1005418 998225 1053200 1077547 1109423 1118000 1226609 1235834 5447403 5674518 39.75 71.3 1
16:05:13 2024-01-23 743938 735857 237701 233883 381780 387840 402156 399307 251931 252756 308447 313646 350398 353557 4624105 4966937 7143688 6952813 1279694 1321689 345292 306784 320517 323693 364258 353562 354862 355370 247149 248276 809689 754984 1712153 1635437 521243 513376 761901 769957 965818 940801 1007622 1020788 1066674 1072829 1033235 1152345 2401394 2526660 1448968 1254838 842377 822135 1004016 1003917 1063745 1074367 1102497 1113446 1233672 1238206 5483671 5670471 39.75 71.3 1
16:05:14 2024-01-23 738142 735286 237807 232204 379096 387186 402213 400190 250892 251409 308483 313357 349316 357946 4629636 5000446 7218291 6925604 1268853 1316971 346368 306784 321229 323395 363131 355209 351835 354836 247149 249081 792587 754091 1671225 1636858 516818 513376 763596 765322 964160 943476 1011940 1016741 1058996 1072829 1038388 1163407 2414029 2518929 1467801 1257068 835184 820789 1009711 1007496 1057221 1066163 1097625 1115776 1246219 1242701 5464802 5665139 39.75 71.3 1
16:05:15 2024-01-23 737875 729998 236285 232955 381241 386261 400942 399343 252468 250791 309429 314557 349316 355780 4626878 4954558 7121961 6922473 1275877 1321689 345569 306784 324433 324422 365161 356793 354361 355406 246352 250168 787379 758156 1671721 1626549 518287 513810 761398 767210 971353 944538 1009778 1011851 1060609 1085222 1044161 1157291 2423313 2541057 1482246 1249029 834589 825352 1011184 1004594 1049981 1069860 1106373 1119838 1238949 1233602 5443048 5662529 39.75 71.3 1
16:05:16 2024-01-23 746417 729962 237217 232955 379060 387767 400379 400473 251871 250703 310378 312633 350118 355419 4620807 4891306 7115711 6940622 1297979 1322628 343462 306784 323412 324879 365061 355424 354611 353701 246144 249816 787920 761422 1677222 1635807 519763 514814 762446 774315 971424 939558 1006877 1020322 1068275 1085222 1035570 1153991 2407336 2526660 1448968 1255275 839970 823234 1000489 1003917 1060729 1074424 1103971 1108328 1231147 1238012 5406902 5665139 39.75 71.3 1
16:05:17 2024-01-23 737545 734586 237178 234873 378988 385375 401588 400473 251276 251409 309356 314522 349281 354594 4630179 4990365 7215045 6950537 1277405 1322628 343462 306784 322396 322908 363131 356138 355364 354268 246352 249606 799863 751908 1738815 1648597 519688 515179 767360 769920 966487 940690 1016283 1020359 1063018 1078327 1041493 1165031 2417667 2524710 1435785 1261939 838770 820900 1005418 1010372 1066379 1069824 1097784 1115647 1237150 1247180 5474146 5655760 39.75 71.3 1
16:05:18 2024-01-23 739897 734137 236780 232243 382051 386533 400942 396286 252610 251409 309101 315444 349804 355671 4621318 4982897 7140282 6908507 1270120 1322628 345014 305419 323904 322873 364638 355456 355269 358926 247159 249252 786702 751908 1685764 1636894 519688 518142 764642 768863 967189 948508 1011940 1011087 1060756 1080495 1050122 1156642 2418144 2538923 1442612 1255275 836377 820900 1011184 1004535 1051509 1066917 1100829 1122577 1237934 1238012 5512049 5665139 39.75 71.3 1
16:05:19 2024-01-23 756127 729967 237545 232243 378316 386533 402142 396952 251661 251409 310341 311659 349316 356788 4624105 4947422 7107965 6922083 1277063 1324768 346884 305776 323005 324843 365246 353381 353752 355976 247860 249252 798370 761503 1666005 1621657 519299 516789 759113 767226 973426 946275 1005290 1011087 1063852 1087963 1042409 1150628 2408845 2535880 1452029 1240319 837573 824074 1005418 998934 1054499 1063770 1110080 1119824 1235903 1230951 5427399 5655760 39.75 71.3 1
16:05:20 2024-01-23 742957 735830 236445 233284 378979 386533 401304 399907 251837 250491 309502 312633 351668 353521 4614727 4906746 7097752 6961529 1294260 1322754 345853 308411 321800 324879 365317 354598 354862 356303 248740 248870 786702 760331 1711043 1632217 520761 513721 759775 769477 967875 935333 1007547 1020359 1068459 1080459 1031429 1152308 2403793 2517256 1476489 1255275 838770 822650 1000489 1001777 1060279 1074513 1104009 1106752 1228803 1239103 5419654 5665139 39.75 71.3 1
16:05:21 2024-01-23 738151 730332 237186 232200 379060 385339 400942 400473 251067 251409 308919 313576 349037 357041 4630179 5008675 7207274 6933231 1270007 1318841 344531 306532 322288 324879 363931 356793 353825 353701 248563 248903 789645 754369 1675380 1641369 519299 514449 765765 769402 963475 940801 1016149 1018910 1060734 1077565 1039062 1163369 2414706 2517440 1447085 1259244 838770 820900 1004766 1008180 1060729 1063806 1096219 1114851 1235903 1246297 5482254 5654420 39.75 71.3 1
16:05:22 2024-01-23 738147 738459 236419 232269 381766 385375 401878 396952 252434 249928 308411 315942 351366 356804 4625121 4966659 7140282 6934528 1273755 1322628 345569 306158 323341 324422 365317 356756 351835 355334 246179 249009 798370 757521 1691158 1622972 518287 513544 759113 765594 971353 946161 1004608 1011087 1060734 1085158 1044631 1154028 2418144 2532285 1454618 1245910 835184 824695 1008314 1001777 1048493 1069857 1107163 1117640 1235903 1234511 5436805 5665139 39.75 71.3 1
16:05:23 2024-01-23 743659 734491 236410 232238 378628 388818 400766 396700 252190 250524 309210 313437 352006 351244 4622027 4900887 7117317 6941145 1292788 1322628 343427 305813 323904 324422 363167 354635 355867 355334 244837 249554 792399 758156 1672146 1632217 521986 516569 760247 771052 968562 940801 1003856 1014306 1069976 1085158 1038965 1146285 2410885 2552508 1449622 1249919 839760 822908 1004052 1000355 1054380 1076033 1106373 1114851 1226683 1233565 5434896 5669332 39.75 71.3 1
16:05:24 2024-01-23 744785 735885 237408 233879 381671 387623 401515 396844 251138 251265 306424 315425 349839 351460 4618387 4970469 7153013 6931244 1275877 1318841 343497 306712 322169 323621 363975 354062 355364 354233 246144 248276 796877 751908 1721683 1644085 521986 513702 764371 771052 962070 938062 1010498 1017464 1063815 1075282 1033078 1153991 2411275 2526660 1457298 1266765 839760 819736 1001912 1002363 1062990 1071408 1094642 1110019 1232365 1239348 5499413 5665253 39.75 71.3 1
16:05:25 2024-01-23 740135 737819 237745 234212 379024 386497 400906 396250 251478 251973 306315 313576 349281 354594 4623243 5004625 7164077 6912486 1255603 1318841 347657 306748 321419 324373 364526 355173 353861 356405 246352 248276 799943 750607 1690088 1632032 519763 516789 764073 764398 963011 944538 1011940 1014578 1057480 1072829 1040680 1160018 2407336 2513871 1466819 1256558 834589 817937 1005418 1005322 1057537 1068340 1100139 1116598 1244975 1241526 5477448 5665139 39.75 71.3 1
16:05:27 2024-01-23 738147 737181 236579 233535 378988 385032 402726 397025 252047 249750 309356 313576 348272 355671 4624105 4968982 7136021 6906631 1272167 1318877 345534 306280 324397 323965 362841 355748 354361 355299 245386 249816 787655 754630 1697266 1627612 517919 513738 761398 765594 968562 944817 1009059 1008217 1060734 1083625 1042151 1155677 2417667 2539122 1448968 1249919 835306 825503 1010507 1004631 1047931 1066844 1103822 1120959 1235755 1238012 5490097 5655760 39.75 71.3 1
16:05:28 2024-01-23 746726 734500 236905 234873 378988 387767 401588 396322 251311 250703 308919 312633 349316 351424 4614727 4913791 7077686 6907256 1291867 1322628 343533 305777 323412 324422 362870 354348 355364 355334 244837 249466 782289 759444 1682069 1632217 521986 513846 760283 770176 968562 940801 1003894 1014542 1069042 1084391 1039062 1144650 2407073 2555502 1435785 1251257 839970 825578 1006197 1000280 1054062 1076033 1106373 1116481 1226572 1233529 5440614 5665139 39.75 71.3 1
16:05:29 2024-01-23 753009 734459 237554 232898 379051 387804 401588 399307 251101 250068 308411 312598 350363 353521 4614727 4951924 7149627 6940622 1281355 1318877 345014 306748 320446 323395 362587 353526 354862 354268 246316 247476 802945 754908 1690773 1640272 521243 513738 761398 769957 964845 940133 1007622 1021663 1066763 1078814 1037786 1153878 2406389 2527818 1464975 1264641 839970 818575 1001912 1001666 1063522 1072129 1097784 1109982 1233672 1238012 5447830 5655484 39.75 71.3 1
16:05:30 2024-01-23 735013 734232 237186 232165 378988 385411 400978 399343 250508 251055 309598 313104 348307 356499 4614764 4989014 7210837 6931244 1273007 1317868 344496 306784 321419 322648 362044 355982 351835 353206 246387 248241 789645 752833 1669349 1629571 516818 513721 763461 767210 964771 942732 1010386 1014468 1057604 1079027 1040439 1163967 2411275 2516209 1442784 1257068 832805 818575 1007599 1007496 1056467 1063869 1097784 1116481 1245123 1238242 5457222 5646382 39.75 71.3 1
16:05:31 2024-01-23 737875 735565 236045 232273 379024 385375 401588 396988 252047 249717 308411 313576 348272 354307 4617512 4959277 7125037 6903108 1272167 1318841 344737 305813 324433 323965 362079 355173 353861 354268 246460 249816 783441 756238 1716073 1631962 518950 516643 762481 765447 969250 946161 1007436 1008934 1060541 1082860 1044788 1157328 2418827 2537890 1448968 1251701 833994 820547 1008314 1003880 1048493 1066917 1100829 1119824 1233561 1236260 5474146 5655760 39.75 71.3 1
16:05:32 2024-01-23 748076 730003 236419 232165 378758 387767 401304 395728 251276 250703 308411 315232 349351 351388 4608147 4905509 7069084 6932366 1290946 1324508 343462 304945 323448 324422 366040 354344 355575 357620 247159 249288 793892 759323 1675720 1635819 522730 517744 760197 771601 971316 940621 1006158 1014505 1069976 1083625 1040750 1143980 2407850 2550698 1455379 1251701 840958 824695 1003338 998934 1056035 1076033 1106373 1113263 1224038 1234242 5429619 5665139 39.75 71.3 1
16:05:33 2024-01-23 742993 730071 236811 236608 379060 387804 401588 397025 251276 251940 306604 313104 350363 351496 4620807 4962499 7143688 6930967 1282905 1324768 346833 306640 322324 324879 363975 354526 355579 357403 247860 248867 786702 750607 1670520 1646193 522730 513738 764642 771052 962070 938111 1013235 1018910 1063815 1074522 1037489 1156642 2414706 2524414 1467901 1268570 839760 818575 1001912 1005322 1060279 1069860 1094657 1111639 1235026 1245415 5483832 5655760 39.75 71.3 1
16:05:34 2024-01-23 741317 729962 237585 232169 379096 386884 402142 397025 250683 251409 306284 313357 351614 356788 4614727 4998286 7187983 6937929 1267945 1320872 346955 306604 321276 323360 364526 355424 351835 355892 248916 248241 798472 752216 1668974 1637020 518176 513774 763559 765558 963475 944146 1011219 1014578 1057002 1079086 1042188 1156642 2411275 2524868 1448968 1257452 832805 818575 1008314 1005322 1058767 1065410 1099352 1115220 1245123 1242875 5476006 5651727 39.75 71.3 1
16:05:35 2024-01-23 738253 730364 236489 233284 379024 387404 402441 396988 251871 249506 309392 313576 348307 355383 4617512 4961916 7123367 6914366 1275877 1321689 346833 306460 322288 324879 365317 354098 351835 355085 247860 248903 785231 761071 1704104 1620696 518558 513810 758158 765594 972043 944501 1006867 1011087 1060770 1086694 1038058 1154921 2416424 2532285 1458384 1241851 833994 824731 1008314 1001066 1050018 1063540 1106062 1116051 1235903 1236260 5446210 5665139 39.75 71.3 1
16:05:36 2024-01-23 746059 734464 236419 232247 378979 386569 401021 396601 252047 250526 308447 313809 351934 354313 4615702 4905025 7116518 6943329 1298181 1322628 342432 306158 323161 323965 363712 354598 353861 352148 247860 249081 798263 759986 1680059 1632217 519393 513721 758158 771052 967189 935333 1003143 1017464 1066152 1080495 1032198 1147354 2407336 2528003 1474570 1252593 841881 823234 999068 998225 1056786 1075220 1102436 1106752 1225255 1234511 5399182 5651727 39.75 71.3 1
16:05:37 2024-01-23 737833 733903 236986 232169 378772 387716 400766 396772 251769 250560 308302 314418 350980 351352 4622027 4970469 7152738 6942278 1278612 1318877 343462 306496 321943 322908 362948 353562 354862 354233 245593 248660 786702 750677 1680863 1643779 521243 515069 763596 771052 959342 937397 1011940 1018637 1063815 1074522 1036099 1153279 2411275 2526660 1471813 1267667 839970 817378 1001200 1003823 1058767 1069860 1093877 1109982 1232328 1240103 5483832 5655801 39.75 71.3 1
16:05:38 2024-01-23 743287 738068 237605 233559 378916 387006 403868 398092 251138 252081 306496 313323 348307 354594 4630179 5004001 7164077 6902331 1259814 1321689 347657 306712 323961 322943 362044 355173 353861 356440 245972 247893 788417 750831 1670850 1634535 519763 513882 764950 764435 963011 944538 1010953 1015337 1057751 1072865 1035817 1161711 2414706 2513871 1472366 1255664 833994 818575 1005418 1005322 1057537 1066163 1097588 1116443 1243357 1244980 5461799 5659872 39.75 71.3 1
16:05:39 2024-01-23 737116 738082 236279 234708 381780 385375 402441 396988 252401 250205 306532 313611 348307 355168 4624105 4963793 7125037 6872804 1270120 1318877 345534 306280 324433 323965 362044 355748 353861 354304 244837 249816 791279 754908 1708899 1629926 518287 513846 763559 767226 968562 943476 1009059 1008217 1059984 1082860 1040342 1156502 2420547 2541491 1450851 1249919 834589 824731 1008314 1002363 1049757 1069857 1107260 1119838 1235792 1234957 5428457 5655760 39.75 71.3 1
16:05:40 2024-01-23 740527 737528 236976 234873 378916 387458 401304 400190 251933 249785 309392 312380 349351 354630 4617512 4903257 7103091 6944577 1288856 1318877 343497 306784 322396 323151 364258 354384 353861 352183 246387 249045 796877 760331 1706475 1632217 519763 513721 758696 769957 967875 935370 1006867 1019634 1068459 1078934 1030050 1150666 2405421 2517256 1448968 1249919 839970 823086 1001155 1000317 1060513 1072974 1104075 1109915 1233672 1238012 5396131 5661099 39.75 71.3 1
16:05:42 2024-01-23 736792 729962 237701 234543 379060 384762 400661 399343 250892 251055 308447 312633 348307 355743 4624105 4989014 7199640 6931244 1273755 1318841 343187 306748 322432 324422 362877 355748 353861 353206 245972 248312 782289 750330 1695913 1641517 518287 513721 765222 768590 963475 940133 1012428 1017464 1061296 1076042 1037494 1160055 2418425 2520125 1443318 1261040 837573 820789 1005923 1008032 1060279 1066917 1096219 1114851 1240715 1243653 5470303 5646382 39.75 71.3 1
16:05:43 2024-01-23 737265 734500 237012 232208 381241 385411 401588 395414 252082 249958 306604 313576 348272 354594 4610897 4933379 7115711 6898273 1273755 1318877 345014 305813 324469 323965 362622 355460 353861 354304 244872 249641 789170 754908 1707527 1627612 518287 513774 761398 765594 967875 943476 1007622 1009689 1062808 1086491 1044896 1155602 2421237 2535387 1454618 1246799 833994 825315 1009031 1002448 1051586 1063770 1106373 1116051 1235829 1234511 5411660 5655484 39.75 71.3 1
16:05:44 2024-01-23 743250 729971 236419 232269 378948 386533 400454 397025 251871 249928 309161 312128 349316 351496 4602063 4891640 7103204 6930727 1294184 1318877 342397 306784 323185 323965 364258 355191 353861 352148 245628 249816 784934 758603 1694829 1627381 519763 513721 760159 773801 970316 938852 1006158 1017427 1066798 1083693 1034097 1151209 2407132 2525598 1448968 1253046 837573 820900 999068 1002448 1060279 1072995 1100867 1106752 1228803 1236260 5389777 5642355 39.75 71.3 1
16:05:45 2024-01-23 736829 733899 237012 232204 379024 384797 401588 400473 251276 251055 308447 313069 348272 354093 4611435 4983198 7190314 6926300 1273755 1318877 343427 306784 321455 328752 362552 355784 354361 353737 245628 248276 786702 751369 1709923 1645074 518213 515179 765728 768826 966487 940690 1016283 1017464 1060756 1076042 1038526 1163369 2414706 2506385 1445201 1262839 836975 819736 1003993 1009614 1058767 1066917 1097001 1114851 1238949 1243653 5461120 5646382 39.75 71.3 1
16:05:46 2024-01-23 737265 734536 236054 232200 381512 385411 401588 396322 252082 250703 306640 314459 348307 354630 4614764 4975703 7115711 6894184 1268307 1322628 345014 304882 323940 324422 363866 355456 354194 356861 246460 249288 793892 753900 1682073 1635823 519319 516644 763559 767226 967189 945643 1010423 1009651 1059253 1078934 1048238 1156679 2411275 2537154 1450145 1253879 832805 819736 1011184 1004609 1054212 1063905 1097588 1117715 1241559 1237136 5474184 5644934 39.75 71.3 1
16:05:47 2024-01-23 740563 734527 236811 232208 377522 387186 400978 396952 251067 250703 308919 309825 349351 356499 4611435 4934623 7052402 6897997 1278537 1324768 346362 305670 324615 324843 365042 351393 351798 356012 247860 248693 785231 760876 1684528 1627543 521949 518112 758696 767771 968562 942237 1002387 1010877 1066189 1083625 1039067 1146500 2405421 2537890 1465918 1242551 836975 822290 1005418 996102 1054499 1069897 1105584 1116481 1228803 1229175 5435277 5655798 39.75 71.3 1
16:05:48 2024-01-23 746298 734133 237957 232169 377814 387466 401588 399307 249778 251055 306320 311191 351970 354343 4608147 4922873 7135718 6942664 1279235 1320872 345130 306604 322814 322908 364269 351501 353861 356591 248211 247511 813183 754369 1689389 1641628 521986 513774 761398 769957 964160 938099 1007622 1019305 1063889 1075282 1033004 1152929 2402002 2528696 1461136 1264963 839760 818575 1001200 999490 1061986 1071408 1097784 1110019 1232365 1238012 5457222 5647697 39.75 71.3 1
16:05:49 2024-01-23 738316 730364 237248 232012 379060 386569 401013 397025 249812 251055 306640 312163 349072 356788 4608147 5001534 7153359 6904934 1257429 1318877 347169 306424 321312 322908 364269 354062 351871 355905 246281 247893 789867 749743 1663209 1632217 519299 513810 763559 763245 964160 944501 1012386 1014542 1056965 1076042 1040636 1156642 2408845 2517440 1500363 1253942 832805 818538 1009748 1005285 1055998 1062813 1097550 1116051 1244240 1238012 5465021 5646382 39.75 71.3 1
16:05:50 2024-01-23 738147 733913 236445 232920 377774 384221 400715 396952 251242 249892 309356 315017 350872 357862 4612873 4941877 7089261 6908931 1277909 1322628 346611 305920 322288 323723 362587 351429 353861 355869 245386 248241 796877 759242 1703636 1626456 521243 518092 758696 767771 968562 942806 1002575 1011087 1066152 1083625 1039062 1149715 2405421 2537890 1450180 1244135 837573 823234 1005418 996065 1051509 1069857 1104796 1115647 1228767 1228845 5427136 5646382 39.75 71.3 1
16:05:51 2024-01-23 751615 729967 237580 233226 378952 387515 402580 398749 250266 252117 306496 313726 352006 354125 4612873 4926246 7136021 6925604 1277835 1318877 343497 306244 320147 323395 363131 351429 353861 354268 246352 246967 807299 754908 1680317 1639296 520873 513340 760856 769957 964376 939467 1007585 1022236 1063852 1076042 1033004 1153168 2402002 2532285 1437668 1259244 839370 819736 1001912 1001777 1060729 1072165 1097313 1110019 1231389 1236260 5427211 5644934 39.75 71.3 1
16:05:52 2024-01-23 741587 735872 237772 233550 378876 386970 403868 396844 250719 251337 306460 312346 349281 357293 4612873 4979741 7171403 6903211 1264323 1317868 345569 306748 320482 322873 364011 354098 351835 353985 246007 247893 797001 751679 1669887 1632217 516781 513340 764642 764435 963475 943476 1011940 1014578 1055915 1079091 1042188 1156642 2410773 2514184 1447085 1255664 832805 819736 1008314 1005322 1056786 1063832 1100139 1116481 1244240 1238242 5466951 5642111 39.75 71.3 1
16:05:53 2024-01-23 741788 737114 237046 234873 377774 385303 400942 396916 251513 250417 310122 311624 351016 356499 4607595 4931260 7052364 6902632 1280681 1321689 345534 305777 322432 324422 362841 351501 353861 355334 245558 248276 793892 757876 1724383 1629926 521243 513882 759208 768590 968562 940801 1002575 1011594 1069218 1083625 1038965 1144650 2405732 2541491 1452734 1246365 837573 823234 1003993 996065 1052879 1072901 1107238 1117918 1224400 1234081 5387551 5646382 39.75 71.3 1
16:05:54 2024-01-23 739294 733890 236731 234217 381940 385339 400454 399307 250857 250893 306171 313611 350522 351424 4605348 4956732 7162338 6912486 1275562 1318877 342911 305777 323683 324422 362767 354635 354862 353206 245386 248276 798370 749542 1687751 1646104 520873 512221 765222 769402 959342 938099 1010990 1017464 1062310 1072968 1037489 1156642 2410773 2524710 1471813 1264963 838907 820965 1006080 1007496 1061268 1072214 1091355 1113446 1235755 1245054 5463416 5642111 39.75 71.3 1
16:05:56 2024-01-23 737063 734464 235690 234878 378839 384797 402156 396952 252047 249717 306568 313104 348307 355132 4602063 4943915 7117317 6884350 1271544 1318841 344531 306244 322396 323474 364222 356234 351835 354801 245593 249045 798370 758902 1672425 1622997 516818 513774 759775 765558 971353 944817 1004608 1011087 1057701 1086763 1042151 1153168 2401818 2537819 1458384 1242180 835184 825578 1007631 1001740 1050206 1063770 1108500 1116051 1235903 1236260 5418097 5655760 39.75 71.3 1
16:05:57 2024-01-23 743960 733991 236250 234667 378916 386533 400454 397025 251837 249928 308447 312128 349281 351460 4601580 4893971 7103204 6921865 1292582 1322355 342947 306748 322396 323737 363202 353562 353861 354885 245972 249430 787920 759144 1693634 1629299 519763 513721 758031 770212 967482 935333 1004645 1017464 1067212 1082078 1032477 1150516 2406389 2526102 1447085 1254352 839970 820900 1000489 1001020 1063537 1075272 1100792 1106752 1229600 1235797 5427249 5646382 39.75 71.3 1
16:05:58 2024-01-23 736179 729962 237549 231974 378434 385104 401013 399343 250508 251055 306640 313691 349037 355743 4608147 4979741 7180989 6912486 1271898 1320751 342947 306280 321455 324422 364526 355712 353680 353171 245972 248276 786702 750607 1687866 1641437 519024 513721 765222 769289 963771 941962 1013385 1017390 1060720 1074376 1038816 1160603 2410773 2517551 1470732 1261563 836377 819736 1004052 1005322 1058692 1066917 1097854 1113263 1237934 1243653 5466273 5637003 39.75 71.3 1
16:05:59 2024-01-23 737586 729962 236419 232165 378695 385375 402441 395100 251311 250703 306568 313576 348272 354343 4611435 4986535 7115711 6884515 1266498 1319067 344496 304525 322468 324879 362948 355173 351835 355334 246460 248312 786702 749756 1676340 1632114 519299 516681 763522 765447 964808 947626 1007436 1009540 1059253 1072829 1041929 1159592 2414706 2531673 1447085 1255895 835184 820900 1011184 1001616 1051509 1066163 1099188 1119308 1235903 1238012 5502643 5646382 39.75 71.3 1
16:06:00 2024-01-23 740513 730323 236485 236640 377477 387458 400942 396322 251067 250703 306640 312187 351668 355671 4605348 4931260 7042277 6893729 1274201 1318877 345569 305526 321907 323965 364526 351177 353680 358654 247509 248518 796877 760331 1731456 1627596 521243 518112 759113 767771 968562 940801 1004630 1011557 1065360 1083625 1039067 1147885 2402002 2537890 1448331 1244593 836377 822650 1003993 995358 1050900 1063842 1104009 1114851 1229298 1226577 5411585 5642355 39.75 71.3 1
16:06:01 2024-01-23 746590 734004 237554 232903 378383 387695 401588 396916 249743 251409 306640 309860 349351 353521 4605348 4933341 7112524 6912486 1278612 1320798 346833 306244 322062 324807 363425 353953 355364 356645 247860 248657 785231 749219 1679072 1644936 521132 515873 765185 769957 959342 936733 1012475 1018910 1062273 1072968 1037489 1157780 2411275 2524488 1445784 1266765 839760 817378 1001912 1005322 1059225 1069629 1093877 1113225 1234151 1240067 5470241 5635447 39.75 71.3 1
16:06:02 2024-01-23 737063 728966 236419 232169 381241 385411 402295 395100 251311 250703 306604 313576 348237 354057 4601580 4975782 7115711 6904934 1267114 1320872 344390 304881 323760 323785 364490 355675 351835 354268 246460 249641 784934 754988 1689271 1627704 517919 518112 762915 765594 967189 943476 1007622 1008217 1060756 1082058 1045373 1154028 2416836 2537890 1466894 1249919 834708 823234 1008314 1002363 1048493 1066917 1104009 1116051 1235903 1236260 5472835 5642355 39.75 71.3 1
16:06:03 2024-01-23 749094 730327 236410 232204 378952 387731 400454 396056 251311 249964 306676 311694 349316 351352 4604862 4881538 7100886 6933231 1298143 1318877 342397 306496 323639 323678 363131 353526 353825 352148 245593 248761 784934 758156 1702120 1631085 519763 513721 758106 770212 967875 935370 1001717 1017464 1066945 1080495 1031439 1147354 2408845 2529763 1447085 1249919 840958 823234 999068 998934 1056786 1076033 1102946 1106752 1224326 1234511 5380371 5637003 39.75 71.3 1
16:06:04 2024-01-23 737228 733908 236454 232165 381241 385104 400454 397061 250857 250703 306568 313576 350912 354961 4616209 4990341 7205090 6912486 1269213 1316897 343497 306784 321193 324434 365005 355173 351835 352183 246352 248276 800797 753830 1671975 1632217 516818 513721 762444 765027 962107 940801 1010498 1014578 1057751 1076042 1038965 1161711 2409053 2508312 1475334 1253487 832805 816194 1005455 1003859 1055998 1063081 1096219 1115684 1243357 1238012 5446210 5625961 39.75 71.3 1
16:06:05 2024-01-23 740246 735610 236450 232243 377504 383916 402901 396628 251068 249467 309029 313726 350769 355561 4612562 4933379 7062621 6893729 1277405 1318877 346332 305813 321943 323965 362587 351465 351835 355370 245215 248067 785231 766762 1663181 1622997 519393 513882 756545 767499 970627 940801 1001860 1011087 1063625 1085158 1038965 1146462 2396951 2533810 1450180 1240594 835184 820900 1005146 996065 1048117 1063806 1107163 1116481 1229563 1227105 5423302 5646382 39.75 71.3 1
16:06:06 2024-01-23 747867 733752 238506 233482 378505 387006 401551 396772 249640 251050 306424 312371 352006 351496 4598116 4940599 7140821 6912486 1278612 1318841 343462 305777 321193 324650 360907 353562 354862 353701 245593 248276 785231 748683 1706254 1644936 521243 512979 763596 769957 959342 936733 1011940 1017464 1062310 1074253 1035979 1153279 2411275 2517219 1473769 1265863 839760 816184 1001200 1003823 1058729 1063806 1091952 1110019 1231492 1240103 5472534 5641831 39.75 71.3 1
16:06:07 2024-01-23 736953 736308 236305 234048 381055 385810 401588 394544 251276 250703 306050 315497 348272 354021 4595969 4987654 7106386 6884350 1265718 1318877 344496 304846 323412 323965 363754 355516 351835 354268 246286 249430 789413 753830 1702197 1627612 518287 513846 761398 765594 968562 943476 1007622 1008217 1060756 1082078 1040673 1154028 2410773 2533301 1452734 1246365 833994 824111 1008314 1002363 1045068 1063770 1104075 1121596 1238949 1234081 5405205 5650439 39.75 71.3 1
16:06:08 2024-01-23 746533 733940 236445 232243 378347 388818 401588 400190 250508 249964 308447 313178 351686 353521 4601580 4892810 7093659 6931244 1281355 1318605 344496 306784 319925 324422 363167 353562 351871 354268 246387 248103 791116 757071 1684585 1635423 519763 513721 759208 769410 965818 935407 1004683 1019634 1066945 1072829 1030004 1152345 2396914 2522917 1474570 1252060 836975 820900 998306 1000200 1060513 1072814 1102497 1107027 1232796 1235834 5451721 5646328 39.75 71.3 1
16:06:09 2024-01-23 740246 730323 237178 236272 378587 386425 400978 395728 249812 251409 306532 311694 348307 355132 4595969 4981927 7145373 6893729 1257119 1318128 346332 305813 320446 322873 363754 353598 351835 355406 245972 247893 798472 750072 1688516 1632237 519024 513882 763596 763315 963011 944632 1010498 1011631 1058502 1072829 1038978 1156642 2410885 2527899 1424296 1256753 832917 819626 1011147 1006062 1057333 1063806 1099971 1116051 1241522 1238012 5470379 5640892 39.75 71.3 1
16:06:11 2024-01-23 744295 729962 236454 232169 376681 386340 400942 396322 251276 250526 306207 311531 351366 355419 4596007 4917325 7047636 6893729 1274238 1318877 345828 305562 321943 323965 364011 351393 351835 357639 244872 248312 793892 759323 1706044 1623084 520502 513882 756545 765594 968562 940801 1000433 1008694 1063925 1085222 1040008 1146371 2404676 2543091 1474570 1247689 838770 824405 1003338 996102 1051214 1074459 1105584 1113225 1224944 1230044 5427399 5638331 39.75 71.3 1
16:06:12 2024-01-23 745453 734822 237016 232898 378383 387150 401021 396601 249743 251409 306280 312407 349037 351460 4589416 4933677 7115711 6921865 1275877 1316934 343462 305813 319477 328716 364011 351465 351871 353737 245593 246783 800017 754037 1686899 1636858 520391 512979 760320 768853 963771 939558 1009759 1020359 1063773 1075933 1034097 1150554 2402192 2517219 1435785 1259244 839970 818048 999068 1000355 1060279 1072974 1096219 1108365 1228767 1234511 5430680 5637003 39.75 71.3 1
16:06:13 2024-01-23 733421 733899 236480 236240 378988 384833 400750 396988 249778 250703 306532 311191 348272 355452 4595969 4971160 7164077 6893729 1260714 1317905 345605 306230 319925 321973 364011 353598 351587 354304 245628 247511 798472 750607 1665973 1635729 518558 517471 764553 765027 963438 944817 1011865 1015412 1057528 1072793 1034314 1156679 2412276 2513567 1483459 1253487 834111 818538 1007599 1003786 1054212 1063653 1097784 1115647 1244203 1238012 5446210 5627624 39.75 71.3 1
16:06:14 2024-01-23 737870 734944 236080 232920 377742 383916 401588 396250 250823 248910 306604 311624 350029 354594 4605071 4942891 7102900 6884350 1270120 1317868 343462 305741 322396 322458 364784 354062 351835 356861 247860 249268 788918 754908 1693190 1622972 517817 514848 760278 765027 968562 944146 1005323 1009378 1062542 1084355 1041925 1153991 2422968 2526660 1450851 1244135 832805 823819 1005418 1001066 1048395 1066917 1104009 1116481 1234989 1230878 5425844 5659126 39.75 71.3 1
16:06:15 2024-01-23 743663 733903 236175 232174 377742 385068 399252 396916 251207 249121 306568 311612 350029 351352 4595592 4875400 7089261 6922360 1281519 1316897 346833 306424 322017 324699 364932 351285 351762 355853 247860 246572 808261 755152 1661457 1636858 519763 514449 761283 771641 964845 938025 1004645 1019634 1066801 1076042 1032931 1150666 2398856 2517182 1441435 1258348 838770 818593 1000489 1000355 1060279 1069860 1097784 1106714 1228730 1235385 5419654 5634028 39.75 71.3 1
16:06:16 2024-01-23 738147 733963 237147 233226 378912 385068 402441 396880 249709 250703 306532 312407 350029 355671 4595969 4970469 7138758 6897144 1259814 1319933 346190 305383 322585 324771 363645 351321 351690 355299 245937 246748 798472 750330 1706196 1632244 518287 513810 763559 764138 962070 944146 1010498 1011087 1058502 1078327 1042188 1156502 2409016 2532285 1474570 1254381 832805 820318 1010193 1002327 1048079 1065410 1096770 1118473 1235903 1235385 5482254 5625961 39.75 71.3 1
16:06:17 2024-01-23 747095 733903 236219 231842 378347 387731 401588 394508 250683 250403 306532 311156 348272 351424 4592488 4860226 7084226 6924718 1295837 1320872 342866 306676 320482 323474 365449 353696 351654 353171 246352 246748 789645 757071 1684585 1632217 519763 513357 758696 768863 964845 936223 1003894 1018910 1063815 1077296 1032161 1149809 2400593 2517440 1445201 1255275 837573 816148 1000489 999644 1060358 1069824 1094921 1108328 1228767 1236260 5427136 5625681 39.75 71.3 1
16:06:18 2024-01-23 740347 734682 236986 233226 378952 385068 400906 396565 249709 251055 306338 311156 350029 355095 4606341 4989517 7133610 6884350 1251196 1319067 344461 304346 321419 324422 362948 353771 353789 355334 246286 247858 798370 750072 1675727 1631085 518287 513846 763559 765558 965835 944817 1006830 1008217 1057715 1078327 1042188 1153168 2410773 2537303 1447085 1249919 832805 820900 1005418 1002448 1045031 1063869 1099151 1117640 1234904 1236260 5482254 5625961 39.75 71.3 1
16:06:19 2024-01-23 745730 733903 235681 236568 378650 385917 396934 394508 251067 249607 308952 313545 350836 351208 4589715 4881241 7079909 6927305 1283188 1314978 346306 306748 319925 323965 362044 351429 351510 353171 246387 247823 789645 756610 1676840 1629534 519763 513721 759113 768317 964845 936696 1003143 1018910 1063815 1078327 1033948 1149809 2397840 2517440 1443318 1255664 837573 819736 999778 998934 1060457 1071372 1097550 1107102 1228730 1236260 5430680 5627624 39.75 71.3 1
16:06:20 2024-01-23 733269 734692 237272 233283 378619 387166 402258 396736 249640 250312 306424 313691 351740 355525 4605348 4990327 7173429 6893729 1259777 1315249 345569 305813 319961 324422 363461 353526 350773 353737 245937 246748 797001 750851 1668974 1632217 516781 513702 763018 762701 962070 942237 1010498 1011594 1054684 1076042 1042409 1153279 2405421 2519502 1445201 1255275 830435 817921 1008314 1002363 1052674 1060796 1097784 1118075 1239690 1235723 5483832 5650372 39.75 71.3 1
16:06:21 2024-01-23 746064 735991 236314 233554 375901 387531 402689 395548 250928 249892 306604 311495 350769 355419 4595969 4915580 7022234 6884792 1276999 1317120 344496 304382 321455 323019 364011 351357 351835 354268 246460 247858 793892 754908 1712308 1622997 520354 513810 757566 767226 967189 940133 1002575 1011087 1063852 1081258 1037489 1146285 2402002 2537117 1454618 1244135 835184 820900 1003338 993170 1050763 1063504 1102399 1111602 1226940 1230102 5410953 5629701 39.75 71.3 1
16:06:22 2024-01-23 741482 733204 236175 232898 378984 387114 400091 396592 251032 251019 305562 311191 351195 350822 4589416 4933677 7115711 6893729 1275839 1315031 342397 305454 320482 323115 360907 351393 351835 355387 244837 247511 785231 749756 1679253 1640351 520502 513508 761398 769410 959342 935333 1006830 1014578 1060756 1071381 1029931 1150703 2402002 2513503 1433901 1262839 839970 815533 999068 1000355 1060128 1071243 1094604 1109400 1231008 1240610 5460785 5618246 39.75 71.3 1
16:06:23 2024-01-23 739448 735881 237011 232894 378988 385375 402441 396691 250615 251232 306532 311407 350029 351460 4583319 4968794 7106386 6864528 1257466 1315249 344461 303883 321643 323965 360907 351501 351835 354801 246460 247193 788174 748683 1674964 1631085 518287 513846 762477 762701 963475 944817 1007585 1009651 1056965 1076042 1040563 1153991 2409053 2532285 1447085 1254838 834708 820965 1009787 1001777 1044920 1066070 1100646 1119598 1235903 1235385 5481370 5625961 39.75 71.3 1
16:06:24 2024-01-23 745416 733720 236204 236568 378342 387114 399853 394472 250857 249892 306532 312407 350029 350786 4586590 4860112 7065519 6893729 1291697 1315964 342938 305454 321419 323472 362587 351465 351835 353848 244837 248276 785867 758699 1679658 1628768 519024 513721 757491 769957 965781 934230 1002575 1014542 1063582 1072793 1031158 1148331 2404003 2517071 1443318 1250364 839970 820826 998306 998171 1054499 1072923 1097588 1107139 1226683 1230878 5391987 5627624 39.75 71.3 1
16:06:26 2024-01-23 732709 732865 236410 233226 377778 385523 401021 396988 249743 249928 306532 312407 349537 354307 4595969 4961782 7162338 6893729 1267945 1313382 343462 305777 319925 323737 363461 351465 351303 354885 245593 247511 789645 753291 1669510 1632244 516378 513721 760283 765286 959342 940133 1007585 1015375 1056912 1076029 1038858 1160603 2406389 2509396 1459424 1253487 830435 816184 1005418 1004631 1054499 1060796 1096219 1116598 1243321 1234511 5445724 5618283 39.75 71.3 1
16:06:27 2024-01-23 739369 733908 236633 232169 376645 383107 401588 395692 249778 248946 306604 312407 349537 354307 4582437 4913733 7051853 6865593 1272242 1315249 345014 304739 320517 323019 364526 351109 351835 353737 244837 247684 783760 759242 1668160 1617217 517919 513774 758031 764378 971699 940690 1001034 1008143 1060683 1085012 1038816 1147279 2400296 2522585 1446482 1237947 835184 822650 1004766 996750 1048493 1066917 1107163 1113263 1230171 1225370 5410768 5636726 39.75 71.3 1
16:06:28 2024-01-23 744084 733642 236986 231915 376645 386225 400454 396988 249674 249964 306050 311968 348272 351460 4589416 4901803 7097841 6887509 1281355 1315031 343187 305777 319441 322732 362587 350911 351835 352183 245972 247476 798370 758415 1705544 1634564 519725 513721 758659 767624 967557 936223 1006158 1018910 1063852 1077556 1034721 1149809 2390024 2516096 1470732 1253487 837573 816148 999068 1000355 1060279 1063806 1096219 1106752 1228803 1233602 5411923 5625961 39.75 71.3 1
16:06:29 2024-01-23 740250 733908 236489 232898 378649 384762 402726 396286 249709 250703 306028 310935 350029 355671 4589416 4970469 7132902 6884350 1254890 1315031 345534 304846 319961 323678 362731 351249 351388 357114 247159 246642 795529 749219 1705738 1634567 518176 516643 762477 761081 962070 944926 1009759 1011087 1054684 1076042 1044621 1154028 2407298 2531896 1444495 1252593 832805 819736 1008314 1001777 1048079 1063869 1097784 1116051 1235903 1234475 5479918 5634142 39.75 71.3 1
16:06:30 2024-01-23 741539 733899 235716 236739 376318 386569 401588 394472 250857 249928 306532 311531 348272 353521 4583319 4904382 7012129 6874695 1277624 1319059 346833 304239 322062 323330 363975 351357 354826 356609 246460 248099 790906 754908 1660219 1627838 521949 513846 758696 768863 968562 939521 1003103 1010840 1066945 1082058 1037489 1142980 2404017 2543295 1466894 1246091 837573 823234 1001912 996102 1054328 1072165 1104009 1111639 1222267 1230951 5412453 5627624 39.75 71.3 1
16:06:31 2024-01-23 744813 734000 236454 232730 378383 387466 400454 396322 249743 251409 306028 312407 350836 351388 4586590 4912283 7123556 6904934 1273755 1317046 345585 305383 323043 323965 360907 353526 353861 355492 247509 247957 783760 747612 1713255 1641437 521637 515179 763559 769957 959342 935333 1010498 1014578 1059675 1069870 1033004 1154647 2405421 2517440 1451541 1264271 835184 818575 1001912 1003823 1057537 1066917 1090727 1109982 1234099 1240030 5427173 5626074 39.75 71.3 1
16:06:32 2024-01-23 733926 733899 234954 231999 378948 383072 400454 393918 251276 249121 306064 313733 349537 352964 4583319 4929342 7087160 6886069 1269213 1315249 343497 306015 323043 320780 362841 353489 351551 352183 247334 248099 785231 754908 1663021 1618366 516378 512943 756545 763315 967875 942806 1004006 1008217 1059253 1083625 1040443 1150666 2409166 2523078 1429843 1240594 831936 822326 1005418 998934 1045368 1066917 1104009 1116481 1232365 1227367 5399182 5619601 39.75 71.3 1
16:06:33 2024-01-23 741044 732966 235681 232169 377778 385068 397007 395728 251067 249156 306532 312407 349814 352761 4589548 4883459 7093555 6906631 1283188 1315249 342432 305813 323006 322732 362587 351429 351835 353848 244872 247731 792399 758411 1680084 1628768 518656 512994 756545 767771 963011 934230 1001717 1017464 1063565 1072793 1029692 1149753 2397840 2513871 1445201 1249029 836377 820318 996199 996102 1056786 1069860 1097550 1105486 1226683 1233602 5383787 5622046 39.75 71.3 1
16:06:34 2024-01-23 735131 733903 236450 236236 377814 387166 401406 396628 249536 250417 306388 313286 349921 355561 4594008 4963409 7173429 6879688 1257082 1313382 345050 305311 319217 323965 362948 351465 351587 353985 245215 246713 786968 748683 1674208 1631085 516818 513774 763559 762197 959342 942806 1009778 1010840 1053901 1076042 1040636 1155677 2407448 2517219 1445201 1252593 830435 820318 1008314 1001653 1051330 1063869 1094642 1115257 1235903 1234511 5474184 5625961 39.75 71.3 1
16:06:35 2024-01-23 746688 736925 236204 233554 377634 386425 401515 394365 250719 249714 306388 312335 349281 351424 4583467 4867994 7054733 6893729 1287272 1316934 342938 304882 322169 322493 364526 351465 351835 353848 246460 248276 783441 758156 1715153 1627612 518287 513721 756545 771327 965818 935558 1001146 1011631 1065174 1072829 1029931 1143980 2396877 2537029 1482904 1248140 838770 820900 998087 995358 1052674 1072959 1097588 1106752 1220330 1230951 5378449 5623530 39.75 71.3 1
16:06:36 2024-01-23 735246 733274 237269 233559 378736 385523 400418 396988 249743 249928 307924 313143 349501 353485 4575878 4957671 7163211 6888812 1269762 1315249 342911 305813 319961 323737 362948 351465 350490 353848 245558 247302 792399 752754 1680662 1631085 515646 513357 760859 764435 959342 938099 1007585 1013103 1054416 1074253 1037489 1156679 2402002 2506533 1471567 1249919 830435 814956 1003993 1000907 1053750 1060796 1096993 1113408 1242484 1235834 5477448 5625998 39.75 71.3 1
16:06:37 2024-01-23 744033 733995 235690 233187 377491 387150 401021 393882 249778 249892 305202 312371 350029 351424 4577212 4867078 7022234 6879440 1285365 1314994 342397 303919 321943 322493 362948 351429 353861 352183 245591 248276 792399 754908 1674208 1627612 520873 513738 757620 768863 967520 937397 1002575 1010124 1066945 1078970 1033111 1141351 2400296 2541491 1449622 1246365 837573 820965 1001155 998020 1053461 1072974 1103286 1110230 1219637 1232333 5359807 5613737 39.75 71.3 1
16:06:38 2024-01-23 734123 731824 236045 233226 377486 385104 397007 396637 249709 249928 306028 311624 348031 351388 4580051 4939140 7143688 6888812 1269175 1313367 342938 304564 319477 323019 362948 353526 351798 353848 244837 246783 785231 750607 1656813 1636895 518287 512994 762477 766197 959342 939467 1010498 1014578 1057751 1073005 1033948 1154959 2407132 2508935 1439551 1259485 834111 818048 1001875 1004631 1057500 1065315 1094657 1109192 1235903 1238242 5418097 5612453 39.75 71.3 1
16:06:39 2024-01-23 735562 733089 234989 232204 376645 382809 400454 394544 249743 248142 305274 309825 348724 351496 4573947 4914834 7052364 6870068 1267643 1315249 343202 304382 320446 322040 362079 351465 351303 355009 246460 247858 783760 754908 1686056 1617217 516011 512221 756545 762197 967875 940801 1002575 1008217 1059253 1085222 1041493 1150817 2404017 2524599 1442784 1240079 832917 824405 1005418 996102 1048395 1068340 1106373 1113225 1228803 1227105 5389777 5621933 39.75 71.3 1
16:06:40 2024-01-23 742204 731833 236489 232735 375516 384833 399252 396322 249293 249928 306496 310623 350029 351195 4573947 4897406 7088502 6903211 1277835 1314315 342432 306280 321216 322983 364011 350862 351835 354634 245628 246748 786702 754908 1710946 1629926 519299 512268 756545 767285 964458 935410 1006802 1019035 1063773 1075933 1031854 1149864 2394553 2517440 1445201 1251701 837104 818048 999068 996102 1058474 1069524 1096219 1108834 1226683 1234511 5427122 5609872 39.75 71.3 1
16:06:42 2024-01-23 737063 730035 236445 232245 377805 384221 401049 393918 249709 249999 305454 310723 349537 351424 4573026 4961782 7087735 6849711 1262517 1315249 343462 304632 322468 322005 362948 353562 351835 352148 246112 248660 786140 752216 1681016 1622911 517817 515579 761902 765027 966181 940727 1006877 1004939 1057604 1081222 1040443 1150703 2410496 2524377 1447085 1247252 830538 820716 1004705 999644 1042105 1063905 1100829 1114851 1232365 1230951 5429619 5614239 39.75 71.3 1
16:06:43 2024-01-23 745730 733899 235711 236604 377211 386533 399252 393365 250892 249506 306100 312275 350029 350256 4572950 4856829 7050434 6893729 1290774 1314315 342938 305741 320446 322529 364011 351429 351835 351605 247509 247993 805272 758415 1704104 1629926 518987 512921 759113 769335 964808 934230 1001717 1014578 1066496 1079054 1029692 1147354 2392015 2510051 1443318 1249919 836377 817974 996235 998225 1057687 1069860 1097784 1105486 1227897 1232729 5418008 5608867 39.75 71.3 1
16:06:44 2024-01-23 737623 732966 236450 232898 377778 384221 401588 395135 249501 249964 305598 312407 349537 354630 4580051 4961782 7121591 6874971 1252645 1313382 345050 306250 322511 323714 360690 351249 351690 356645 246984 246607 798472 749756 1681893 1632333 518287 513810 761398 762503 963771 942806 1007622 1009651 1055915 1078320 1035817 1154028 2405421 2543112 1443318 1249919 832212 818575 1009031 1001777 1048493 1063118 1096219 1116088 1235026 1230914 5470871 5618246 39.75 71.3 1
16:06:45 2024-01-23 745453 733384 235946 236236 376645 385989 401021 393329 249743 248836 305598 310623 350029 351496 4575878 4870208 7042314 6877420 1291659 1318994 342830 304739 321050 321862 364747 351285 351654 353775 246460 248276 783441 757071 1676142 1630565 518287 512994 756545 769957 966181 934230 1001146 1013103 1063815 1078934 1029692 1144650 2400593 2522585 1443318 1248140 838770 820900 996199 994653 1053578 1071445 1097588 1106312 1224672 1230987 5361560 5593769 39.75 71.3 1
16:06:46 2024-01-23 732555 732860 236080 233151 376681 384433 400172 396637 249743 249717 305238 312407 349046 351533 4580051 4969649 7159686 6886069 1263905 1313442 345853 304667 318511 323737 360907 351429 349464 355350 245180 246678 795529 748683 1668757 1631962 516818 513015 760859 762309 958258 940801 1007622 1008694 1052739 1075282 1038965 1154028 2402002 2502836 1443318 1249919 829351 816184 1005455 1001020 1051509 1054756 1096219 1114851 1239417 1230987 5457222 5618246 39.75 71.3 1
16:06:47 2024-01-23 740024 732869 235690 232898 375529 383143 401021 394508 249743 249542 306208 309869 349537 354307 4563274 4888057 7035790 6880033 1281594 1315239 345744 305450 321419 321969 362948 351393 353825 355350 246112 248032 776404 754988 1676664 1627543 520502 515179 757491 769410 967152 936910 1001146 1011087 1066945 1079091 1029692 1144612 2399546 2535880 1500199 1248754 838171 820900 996199 993170 1053750 1071372 1097784 1105486 1224907 1231851 5361560 5593769 39.75 71.3 1
16:06:48 2024-01-23 733080 731833 236054 232894 377441 383869 401021 396880 249466 249681 308292 313107 349215 354339 4579847 4966351 7139563 6871321 1249970 1313382 344461 304203 319925 323474 360871 351357 351798 353949 246460 246713 792587 747612 1667319 1629931 517817 513774 763023 762851 962070 943476 1009021 1008217 1056180 1076042 1041184 1151058 2403793 2526660 1447085 1249919 832805 818575 1007562 1001066 1048265 1063832 1094642 1116481 1234114 1230914 5467044 5609872 39.75 71.3 1
16:06:49 2024-01-23 745528 733393 235690 233390 377482 388818 400344 395839 250370 249328 305884 312045 350414 352798 4575143 4852047 7042277 6894184 1286864 1313382 342938 305526 319441 322231 364526 351357 351835 351857 245558 246748 787920 757327 1685295 1627612 518287 511179 756545 767226 964845 931581 1002575 1017191 1063815 1076042 1029692 1147279 2386552 2508220 1441435 1249919 835184 816148 996199 996102 1057221 1069940 1096219 1105486 1226683 1233565 5429619 5616474 39.75 71.4 1
16:06:50 2024-01-23 740245 733720 236340 232165 377599 386617 401515 396253 249571 250488 307048 312407 350029 353485 4589906 4957159 7102900 6850033 1259146 1315249 342397 302852 321419 322947 360907 351429 351835 355638 245765 246748 784934 747612 1706785 1627871 516818 513810 763018 764398 962753 943476 1004571 1005322 1054684 1076042 1038974 1150666 2408845 2526660 1445201 1248140 830435 820900 1004766 998934 1045253 1063081 1099351 1114851 1228803 1230951 5415120 5612709 39.75 71.4 1
16:06:51 2024-01-23 741224 733375 235537 234052 376569 384150 396862 395692 250534 248068 308218 312407 349501 350822 4575143 4859199 7042277 6892973 1274020 1313382 342397 304846 320761 322983 362948 350014 351835 354634 245558 246298 786968 753552 1692705 1631059 519393 513721 758696 767499 961387 935558 1001680 1014578 1062273 1074485 1031158 1147279 2383161 2517551 1466894 1255664 836377 816148 996199 996102 1057221 1069857 1094642 1110072 1226572 1234957 5443211 5615501 39.75 71.3 1
16:06:52 2024-01-23 736104 733384 236165 232724 378916 385523 399216 392154 249709 250081 306399 311407 349537 351424 4567833 4963019 7087735 6847223 1253262 1309621 342397 302995 320482 322458 360220 351429 351551 353171 245591 246748 782289 747612 1703487 1627612 516781 513810 761398 763826 962107 943476 1004645 1005322 1054240 1076042 1040443 1150666 2408845 2528003 1472651 1248140 830435 822135 1006080 1001020 1045179 1063806 1100137 1116636 1232759 1232259 5370966 5608590 39.75 71.4 1
16:06:53 2024-01-23 741825 732695 235690 234281 375901 384185 399853 396916 249709 248352 306050 311495 349783 351424 4563464 4883271 7072597 6884350 1274967 1313382 342397 304810 320761 322983 363461 352153 351835 354347 246460 246333 800017 749756 1680317 1636858 519763 513721 759775 767771 959586 935558 1003894 1016020 1062126 1069870 1031158 1147316 2398856 2525787 1459217 1261939 838171 816305 998306 1000200 1060354 1066771 1091429 1107102 1225994 1239348 5427399 5608867 39.75 71.4 1
16:06:54 2024-01-23 732932 733899 234919 232894 378623 385250 399252 392154 249778 249121 306468 311407 347995 351424 4567833 4940693 7074864 6837456 1263419 1312520 342876 303847 321383 320994 363461 351465 350737 354347 246460 248660 785841 753830 1693701 1618191 515207 513721 756545 762851 965060 941529 1003290 1005359 1057751 1082041 1040750 1149376 2403905 2520719 1452734 1240688 830538 820900 1004766 996065 1048265 1066789 1102361 1113225 1228767 1226577 5370966 5604866 39.75 71.4 1
16:06:55 2024-01-23 742371 731397 236045 233390 375480 387132 399216 396880 249501 249121 306280 310587 349010 351352 4567833 4868472 7082930 6884792 1275877 1313382 344916 303883 320988 323737 360907 350014 351798 353848 246460 245918 801467 750831 1715225 1632217 520598 513721 758696 767771 960990 935410 1005768 1017353 1060720 1072983 1031817 1151171 2397970 2517440 1461136 1258434 837704 815146 996199 998934 1059549 1066807 1089839 1107102 1226683 1237136 5435159 5593731 39.75 71.4 1
16:06:57 2024-01-23 733789 733903 235486 232249 378338 385250 399853 392118 249709 249121 306112 312086 349010 354285 4567833 4902596 7060486 6856214 1265595 1313382 342911 304045 320185 321030 364011 351393 349715 353848 246112 246748 782289 754908 1673495 1618191 517078 516371 758106 763287 967557 940690 1002425 1007533 1057568 1081222 1039196 1147354 2406389 2509904 1433901 1238828 830538 823234 1003993 996065 1042031 1063696 1100829 1113263 1228767 1227105 5370966 5599488 39.75 71.4 1
16:06:58 2024-01-23 744119 731828 236045 232898 375480 383072 396934 399221 249258 249085 306280 310552 350029 351352 4570686 4870816 7069084 6893729 1273983 1313382 342122 304846 320462 322756 362948 349768 351835 354739 247860 246431 804342 754069 1682937 1632244 519356 513284 762072 764803 962070 935558 1003290 1016784 1064821 1074449 1031158 1145646 2392866 2513871 1439551 1253841 835184 815877 996199 996102 1057537 1069183 1097001 1105486 1226683 1230951 5421865 5600870 39.75 71.4 1
16:06:59 2024-01-23 737063 733903 236419 232245 376640 383072 401588 393293 249674 250491 304631 312407 349537 351460 4577212 4951924 7102900 6840225 1249970 1309621 344697 304096 324422 321919 360618 351357 351123 354598 245591 248099 793717 752754 1675783 1622997 516781 513340 759235 765027 964808 938247 1003894 1004572 1059236 1072793 1039062 1147354 2403905 2526660 1472651 1248140 830435 819736 1003338 998934 1042031 1060796 1095953 1114851 1228767 1230914 5467159 5604866 39.75 71.4 1
16:07:00 2024-01-23 741664 732956 234928 232894 376044 383107 396232 393293 249743 248352 305562 312187 349010 349200 4561320 4845146 7073508 6874524 1288438 1314377 342830 304739 322127 321790 364221 350153 351335 351857 246984 246748 776404 759242 1677096 1629926 519024 512268 756545 767210 963475 931581 1003290 1014578 1063565 1076042 1028961 1145646 2383124 2508220 1439551 1250877 835184 815533 999068 996102 1057221 1066917 1094657 1103900 1226683 1230951 5416321 5599488 39.75 71.4 1
16:07:01 2024-01-23 735982 732351 236054 232245 376640 383072 401021 392154 248947 249928 306250 311968 349010 353449 4561320 4951924 7103091 6848339 1259738 1314377 342866 303883 321348 319703 360907 350983 350203 353666 246286 248032 778562 752754 1666871 1620602 515243 514449 758031 761081 965781 940801 1004006 1005322 1057751 1080436 1038965 1148990 2404017 2518261 1450851 1239710 829944 820900 1003993 996102 1046850 1063905 1100829 1110057 1228803 1227105 5370966 5593807 39.75 71.4 1
16:07:02 2024-01-23 742993 729729 235490 232245 374355 383072 396934 396565 248912 248771 305598 311015 349010 351352 4556705 4905746 7092223 6875400 1270120 1313382 342758 304096 319441 322458 359748 351357 351582 353775 246112 246748 778268 745476 1686484 1640202 519393 512994 761398 767771 956587 933957 1007585 1013066 1060004 1069192 1033060 1153991 2400296 2508225 1443865 1261939 835184 813988 996199 1001777 1054499 1066917 1088319 1107102 1228767 1239497 5425740 5595494 39.75 71.4 1
16:07:03 2024-01-23 731664 733219 234204 232898 377778 384978 399252 392190 250508 248068 305310 313143 348216 354055 4573398 4895076 7003807 6856616 1266741 1312449 346551 304732 319961 322005 360907 349240 351835 355511 245765 246748 792399 754908 1744516 1622997 519393 513702 756545 764978 964376 937360 996801 1008217 1060734 1072829 1033009 1141314 2392730 2524414 1461136 1243248 833994 819736 1000489 991095 1044886 1066917 1097588 1108365 1223134 1224330 5364394 5599488 39.75 71.4 1
16:07:04 2024-01-23 736216 731402 234959 232724 378352 386581 396574 394257 249571 248978 304488 312928 347817 352265 4576678 4933565 7140282 6874971 1264323 1309621 342397 304759 321216 322458 360907 351357 348626 351857 246460 246505 786702 749756 1677227 1627838 514477 512724 759235 762197 959342 936696 1006830 1010840 1054352 1072211 1036016 1154959 2393466 2499000 1446482 1249919 830435 813767 1001912 1000355 1051103 1059884 1091504 1110019 1239417 1230951 5427399 5608540 39.75 71.4 1
16:07:05 2024-01-23 741224 733908 234893 232699 374248 385523 400236 394100 249605 248978 306496 310046 349046 353485 4563392 4879785 7013792 6856214 1268621 1313382 343497 302995 322734 322005 360907 349240 350773 352148 246112 246713 782289 757071 1690824 1620667 519393 513738 755472 763826 964845 938099 998297 1007533 1060756 1072829 1035979 1141351 2386589 2526660 1431691 1237066 832805 818303 1000489 991800 1042031 1066163 1100792 1109155 1224944 1222992 5394761 5612709 39.75 71.4 1
16:07:06 2024-01-23 741751 731421 235550 231741 377468 384797 396898 393882 249523 250381 305815 311749 349501 350292 4573322 4896289 7097061 6874971 1269213 1309658 342938 303811 319441 321907 360291 351357 351835 351857 246286 246748 782289 745476 1707721 1640272 519024 512994 761398 767771 955910 934230 1007622 1013822 1060756 1069107 1031429 1154028 2399546 2508446 1500539 1259244 835184 813988 996199 1001066 1054212 1068340 1089878 1110072 1231920 1239731 5424572 5618704 39.75 71.4 1
16:07:07 2024-01-23 731371 731824 234195 233482 377742 384433 396934 392190 249778 248068 304524 312407 347960 351424 4561320 4897454 7050434 6846835 1264692 1309658 342397 303919 320482 320544 362681 351393 350773 353848 246112 248067 784302 753830 1671042 1620667 515243 514449 758106 763315 964845 940801 1003290 1005359 1057454 1080495 1038226 1150666 2402002 2513268 1447085 1240594 830538 822722 1006877 1000306 1044474 1063806 1102497 1114701 1231883 1230514 5362557 5599488 39.75 71.4 1
16:07:08 2024-01-23 742353 729833 235690 233226 374386 383107 396934 395728 248705 249121 305562 310334 349010 351105 4561320 4865013 7050434 6865593 1271582 1309658 342938 303919 319477 321719 359748 352418 351835 351857 246112 246748 782289 745476 1679701 1631958 518287 513357 761398 767226 957982 933567 1007585 1011594 1057751 1068349 1029968 1154028 2401394 2509446 1508679 1260662 833514 817467 999729 1004631 1054249 1065373 1089876 1105965 1231455 1241526 5414403 5595494 39.75 71.4 1
16:07:09 2024-01-23 733555 732865 234230 232898 376645 383347 396970 393365 249743 247969 306468 310901 347960 351388 4561320 4896289 7047767 6851324 1266498 1313382 342397 304382 320446 320508 362948 351429 350508 353848 246112 247511 785841 752970 1708911 1618366 515243 513721 756545 762851 965781 940133 1003290 1005359 1059438 1082041 1041216 1151171 2402192 2519007 1455795 1238310 830538 820900 1004052 994616 1050048 1065410 1102361 1113263 1228767 1225223 5370966 5600870 39.75 71.4 1
16:07:10 2024-01-23 742353 731297 236085 232249 374382 384185 397007 395692 248912 249156 305562 310587 349537 351352 4561320 4873147 7059759 6874695 1271261 1309658 342397 303919 320761 323510 360907 349768 351835 354384 246460 245953 795667 751908 1718771 1632350 519393 513721 759188 764803 960990 934191 1003856 1017390 1060720 1072983 1031854 1149526 2397840 2517440 1433901 1258863 837704 813988 996199 998934 1057221 1066807 1088289 1107102 1226683 1235760 5403832 5593958 39.75 71.4 1
16:07:12 2024-01-23 733913 732860 234561 232735 377512 384978 399289 393329 250508 248316 304631 310723 347960 351388 4567833 4896264 7042314 6846835 1266498 1312449 342158 303670 320482 320769 360907 351429 350737 353848 246286 247893 785841 752758 1666550 1621756 517003 514740 758121 762851 964808 940653 1006158 1006100 1059253 1078934 1037586 1150703 2408845 2519502 1445201 1243248 830538 820900 1003338 996102 1042178 1062850 1097588 1112432 1227897 1228845 5370688 5593493 39.75 71.4 1
16:07:13 2024-01-23 741400 729760 234993 233230 374382 383107 396416 395692 249501 248142 306064 311531 349046 351352 4563577 4854654 7050434 6870068 1272205 1309658 342938 302745 320761 322983 360871 349240 351582 354202 246460 245707 798657 750831 1677575 1636894 519725 514557 759738 768305 958662 934230 1001680 1015375 1058701 1069903 1029692 1145646 2393191 2506348 1457298 1259244 836504 812579 996199 996102 1057221 1066163 1089876 1105486 1226683 1234511 5417994 5591505 39.75 71.4 1
16:07:14 2024-01-23 735094 731833 235525 232249 376681 384978 396934 392344 249327 249542 305598 312407 347995 350328 4554820 4943024 7059759 6828078 1257119 1309658 342794 305234 323006 320259 360835 351249 350064 353848 246460 247334 780648 753900 1683140 1617217 514477 513721 758031 762777 964845 940133 1002575 1004646 1056069 1078934 1036016 1147354 2402002 2517440 1445201 1240594 828167 820965 1001912 996102 1042289 1063118 1099188 1110057 1226683 1227975 5370966 5585741 39.75 71.4 1
16:07:15 2024-01-23 740246 731701 234989 233226 374386 383036 396970 395135 249327 248004 305634 310623 348765 350822 4554820 4840654 7022196 6869594 1273755 1313442 342938 302888 320915 322840 360654 349906 351835 353848 246112 245781 794514 751627 1673340 1632217 519024 513721 758696 767425 957303 933567 1001717 1013822 1060541 1063815 1029692 1145684 2383198 2517168 1455379 1258348 835184 811680 995927 996065 1058842 1065410 1089839 1106312 1225557 1234511 5409908 5577690 39.75 71.4 1
16:07:16 2024-01-23 735169 731828 235911 232249 377814 383036 396934 391533 249327 249011 304417 312407 347995 350575 4556932 4917246 7062621 6838907 1264323 1311573 342397 302638 319441 321030 363498 351177 349572 353848 246286 246713 782289 757152 1727773 1613777 515280 514814 754798 760506 966917 940801 999720 1005359 1057751 1083625 1038226 1147354 2397840 2519502 1460268 1237066 829253 820900 1001912 993206 1047520 1063905 1100867 1110094 1227627 1224503 5369226 5599488 39.75 71.4 1
16:07:17 2024-01-23 743241 729852 236089 232823 374355 384185 396970 395728 248187 248946 305238 310623 349046 351105 4566405 4897228 7062358 6860696 1270120 1315313 342938 304346 319477 321969 359206 351140 351762 353598 246286 246678 793892 745476 1698576 1641165 519763 513357 761398 767771 956587 934230 1006867 1014578 1057454 1063779 1031466 1152345 2396914 2508220 1462032 1261939 835184 811431 996235 1002448 1053750 1065410 1088405 1106752 1226068 1236260 5403832 5593958 39.75 71.4 1
16:07:18 2024-01-23 732969 732355 234954 232240 378420 384705 397007 390948 249536 248872 304881 313845 347675 351280 4565710 4900726 7050434 6846835 1266498 1314368 342432 303919 320482 320769 360907 351465 350203 353848 246460 247511 784302 753830 1709284 1619516 515243 513721 756545 761081 964413 940529 1002575 1005359 1057751 1078934 1038965 1147316 2404017 2517440 1447085 1240594 829351 820900 1003993 996102 1044626 1063905 1100965 1110057 1227897 1228574 5367132 5593731 39.75 71.4 1
16:07:19 2024-01-23 741289 729760 235515 233283 376944 386033 396826 395584 249571 248210 306352 310410 348282 350925 4556932 4891679 7065519 6869822 1270120 1309621 342456 303847 319405 320994 360291 351393 351798 351857 246112 246678 780818 745476 1689259 1639185 519120 512268 761398 765594 955196 934230 1007310 1011594 1056892 1069949 1032626 1153991 2400593 2504327 1441435 1254838 830435 814919 999068 1001777 1054324 1060760 1091429 1107102 1235903 1230914 5406902 5604573 39.75 71.4 1
16:07:20 2024-01-23 736879 731677 235537 233550 376410 384015 399968 393150 249536 247933 306028 311023 347644 354775 4564966 4855057 6994481 6854945 1284339 1313382 341865 303634 320410 320958 362948 350826 350737 351821 245765 247476 784624 757071 1678854 1622997 518287 511976 755436 768317 963475 931581 998297 1010813 1060734 1076042 1026733 1144612 2382850 2508432 1439551 1248140 834111 817921 994052 994616 1054212 1066917 1097001 1100694 1225787 1232726 5424572 5593844 39.75 71.4 1
16:07:21 2024-01-23 736298 731677 236235 232236 376609 385523 400418 394682 249433 249678 304559 311531 347924 351352 4564575 4944233 7084210 6830548 1259814 1309658 342938 302995 320410 320767 360907 351393 349644 353848 245765 246748 770004 753830 1684371 1618366 515207 513721 755874 761767 964376 940133 1002575 1005359 1057480 1078898 1037489 1147316 2398856 2517440 1474570 1240594 829944 820900 1003338 996102 1044914 1065719 1102384 1113446 1230097 1226614 5371619 5598095 39.75 71.4 1
16:07:22 2024-01-23 741566 730930 236530 232102 374284 383036 396934 395064 250729 248768 307016 310081 349010 350786 4558454 4881126 7074864 6859861 1268898 1309621 342938 304346 319181 321969 360546 351465 350737 351857 246112 246678 783760 746339 1694518 1632217 515207 512268 761361 764398 959342 936223 1009778 1011557 1054684 1071113 1031429 1157328 2396877 2499000 1447085 1253487 830538 816194 1001869 1001740 1050954 1062301 1092877 1110192 1238426 1230878 5417994 5585388 39.75 71.4 1
16:07:23 2024-01-23 740246 732599 237345 232504 374315 384978 400135 392981 249293 248910 306302 308711 347960 351424 4551955 4860036 6994481 6840225 1284339 1313382 342383 303670 320410 320958 360907 350261 350737 351821 245765 247267 786140 754908 1696167 1622997 516818 512268 755436 767771 965146 931581 998297 1011087 1062273 1076042 1026733 1144612 2397143 2514677 1441435 1247689 834111 818631 994015 994430 1052525 1066917 1097784 1100694 1226664 1228771 5399182 5590109 39.75 71.4 1
16:07:24 2024-01-23 735945 731833 235655 232245 376318 385250 400454 392981 248153 249470 304559 311968 347400 351460 4555574 4933416 7069084 6820346 1260714 1309658 342938 302995 319217 319219 362948 351321 349679 351857 245938 246505 782289 754908 1668858 1613699 515237 513721 755487 760684 964376 939483 1001146 1005359 1057099 1082078 1040008 1147848 2397063 2520794 1440936 1238310 830538 820900 1001912 992505 1047451 1063796 1100792 1109155 1226683 1225482 5361560 5607487 39.75 71.4 1
16:07:25 2024-01-23 749870 729135 236054 232245 374355 383072 396862 393882 248119 248946 304631 310046 347960 350010 4558454 4891640 7062621 6854945 1270120 1309621 342660 303634 319217 321969 360907 351429 351798 351857 246286 246505 782289 745476 1707527 1636858 516744 512268 761398 766117 959623 936910 1012652 1013967 1055668 1072983 1034059 1157428 2395133 2497228 1451541 1253942 832212 814567 999068 1001777 1049348 1060796 1089878 1108683 1235903 1230841 5408588 5590109 39.75 71.4 1
16:07:26 2024-01-23 737875 731828 234954 232898 374021 384433 399817 393293 249293 248352 306028 309612 347995 351460 4558178 4867078 7000102 6840225 1280569 1309621 342938 302959 321155 320473 360907 350297 351798 351857 245418 247193 786427 754908 1676896 1627543 519299 512774 756508 768789 964808 931470 998073 1012526 1063779 1076042 1028193 1144612 2397143 2508220 1441435 1246365 837573 818538 994052 992429 1051140 1066917 1097507 1100694 1223097 1228845 5383787 5586122 39.75 71.4 1
16:07:28 2024-01-23 735460 731563 236054 232245 376039 385250 400454 394508 251037 249506 304631 311968 347960 353485 4564575 4954820 7078410 6837456 1251309 1309658 343462 303777 320988 322696 360581 350297 350203 355528 246984 246259 797001 747612 1677423 1627596 517817 515910 760856 761034 959342 940133 1006076 1008217 1056703 1076147 1038965 1152345 2403905 2523078 1441435 1249919 830435 816148 1005418 998934 1048265 1054792 1094657 1115370 1232328 1230914 5446210 5590109 39.75 71.4 1
16:07:29 2024-01-23 740261 731824 234954 232236 375516 384762 396934 391807 249293 248352 304631 311023 349537 350256 4549075 4830986 7023243 6856214 1284904 1312449 341614 304559 320702 320745 363575 350153 351123 351713 246460 246572 778962 757076 1674032 1626456 516781 511906 754798 771797 963438 931581 1001146 1013066 1062944 1076042 1026733 1146285 2379701 2506441 1441435 1248140 834589 814956 994637 994616 1054212 1066917 1094657 1100694 1225813 1227403 5389777 5580454 39.75 71.4 1
16:07:30 2024-01-23 735982 731349 235646 232077 376044 384978 400135 393293 248878 249506 306195 311968 347995 351460 4555203 4933379 7074864 6831033 1260289 1311573 342830 302852 321899 320330 363389 353370 348447 353848 246112 246678 793892 754908 1667574 1613699 515170 514449 754365 762019 966487 940133 998259 1005322 1057715 1081258 1038226 1144794 2386552 2517551 1454618 1234783 829351 820900 1001912 993083 1044252 1063081 1100829 1110019 1226940 1221835 5352155 5590109 39.75 71.4 1
16:07:31 2024-01-23 742541 729724 236419 232249 376673 383880 396898 394472 248119 249121 306468 308358 348729 350292 4551955 4896413 7065361 6848061 1271582 1311573 342239 303847 321216 320745 360871 351393 350064 351677 246286 246298 783760 747935 1667091 1636895 516781 512268 760822 764978 955196 934242 1007585 1011594 1056180 1069949 1029931 1153168 2397840 2499000 1448968 1253211 830435 813767 996199 1001066 1054499 1054792 1089101 1107102 1235026 1233603 5417994 5590109 39.75 71.4 1
16:07:32 2024-01-23 739448 730789 234954 232240 373759 384721 399289 392981 249293 248387 307490 308711 348729 351460 4553977 4852933 7021368 6846835 1279525 1311499 342686 304621 320446 320994 360907 349768 351546 351713 245418 246748 792201 754913 1666121 1622997 519024 512268 756008 767771 963475 931581 1000433 1009651 1063815 1076042 1028230 1141625 2392730 2517440 1466894 1246365 835184 818575 992639 992505 1050763 1063806 1094529 1103087 1219599 1227975 5363301 5573708 39.75 71.4 1
16:07:33 2024-01-23 729574 731563 235681 232245 376035 384978 399853 394508 248153 248872 306283 311683 347710 353267 4559188 4938295 7068809 6833316 1246342 1309658 342758 304405 320482 320994 360581 351357 350208 353848 245072 248015 784934 750607 1703678 1621819 516011 514630 758696 763278 962107 939467 1004006 1005087 1054721 1076042 1038226 1147316 2402002 2517440 1472651 1240594 829351 820900 1001912 996065 1042289 1060832 1099971 1110057 1226683 1227105 5356705 5595494 39.75 71.4 1
16:07:34 2024-01-23 755590 729724 236045 232755 376935 386581 396610 395584 248809 248594 307304 310157 348832 353300 4567833 4874058 7082930 6856214 1270120 1309658 342938 303919 319181 321419 360291 351429 351798 351857 245938 246298 782289 745476 1712191 1638021 517919 512631 761398 765594 955910 932912 1007585 1011557 1058230 1063779 1029931 1153991 2399546 2499000 1445201 1256171 832212 814956 999068 1001777 1051509 1060760 1090652 1106440 1231455 1236260 5399182 5597501 39.75 71.4 1
16:07:35 2024-01-23 734862 731160 234850 233550 375901 384396 396754 393114 249640 247756 305060 312407 347680 351352 4567833 4900939 7022159 6837456 1264692 1309658 342362 303883 319405 320023 363486 350826 349152 351857 246112 246713 782289 757613 1659936 1613777 515207 513721 755472 761081 965097 940133 1000433 1005359 1055915 1078934 1036095 1147316 2399546 2517168 1452734 1237066 828167 820900 1003338 993206 1045290 1063118 1100829 1112432 1226683 1225633 5368413 5585590 39.75 71.4 1
16:07:36 2024-01-23 744467 731677 236305 231939 374351 384185 396898 393918 249086 249678 305096 310552 349046 350256 4560196 4897454 7069084 6856214 1269355 1309658 342419 303883 319181 320745 360907 350947 350490 351857 246286 246333 783760 746408 1705549 1636858 516818 512268 761398 765558 957982 934230 1007622 1011631 1056216 1072146 1029201 1153168 2399546 2499610 1441435 1253487 830435 813767 999068 1002363 1051214 1062154 1091367 1110352 1235792 1234081 5430151 5595494 39.75 71.4 1
16:07:37 2024-01-23 740357 731310 235475 232703 373723 384978 396970 392118 248947 248245 305562 309351 347960 351388 4550527 4856164 6993840 6837456 1277946 1313382 342938 302392 320410 320508 360907 349768 351546 351857 245418 246713 781948 754908 1671958 1622997 519024 513721 755436 767771 964845 933294 998259 1008217 1063062 1076042 1029692 1142980 2392730 2513613 1441435 1244135 837704 819797 994637 993917 1052474 1069903 1096107 1103976 1223530 1228834 5337677 5598095 39.75 71.4 1
16:07:38 2024-01-23 732559 730798 234998 232138 375480 383889 399252 394472 248187 248736 304631 311531 347412 353485 4557046 4933416 7084210 6823208 1246379 1309658 342138 302039 319477 322005 360291 351109 349715 355528 245072 246505 788174 745476 1681519 1626456 516546 513738 759171 762851 959342 940801 1001717 1004609 1053489 1074522 1038965 1147079 2404824 2527586 1441435 1247689 830538 817811 1003301 998171 1044924 1054756 1096219 1114851 1227851 1230914 5412453 5590109 39.75 71.4 1
16:07:39 2024-01-23 754424 731306 234915 232735 375471 385250 395638 391807 249709 248142 306250 310197 347995 350343 4549075 4827949 7013132 6889611 1268509 1309621 342938 303597 320761 321719 360835 348714 351551 351857 245765 245232 801467 748683 1677118 1632217 519024 514543 758696 765594 957982 934230 1000968 1014542 1061896 1071318 1031378 1148705 2386441 2513239 1457298 1259762 837104 813410 994786 997517 1052413 1066917 1088405 1105486 1226683 1237026 5408588 5580731 39.75 71.4 1
16:07:40 2024-01-23 732672 731824 234557 232735 376681 384433 396934 393456 249743 248352 306033 312407 347960 350822 4555203 4877552 7014445 6820663 1264692 1309621 342947 302746 321216 321065 360907 348188 349152 353848 245765 246713 780266 757071 1693083 1613699 516781 514449 755336 761081 967557 940896 997396 1006816 1057604 1082151 1035570 1141738 2393696 2524868 1447085 1240594 833994 818593 1000489 991095 1046776 1066054 1097625 1106752 1219599 1221835 5370966 5577690 39.75 71.4 1
16:07:41 2024-01-23 738110 730667 234989 231919 376672 384185 396268 393293 248912 249121 305672 311968 347995 349164 4537413 4893971 7097061 6856214 1268270 1308692 342938 303634 318511 321065 360871 351393 351267 351857 245765 246333 792399 745476 1688408 1638063 517447 512049 761939 765138 957614 935521 1008317 1013246 1055705 1069949 1031891 1154028 2397063 2498728 1449622 1253487 830538 813988 999068 1001777 1051509 1059884 1089876 1108365 1232365 1232729 5394761 5576750 39.75 71.4 1
16:07:42 2024-01-23 734534 731310 235253 236272 375480 383347 396934 392118 248947 246823 306325 311531 346878 351388 4550716 4881050 6975830 6830435 1272807 1313382 342158 303031 319477 321030 360871 348976 351015 354739 245692 246466 787920 751908 1664849 1625282 519725 516276 756508 765027 964572 935574 998297 1007533 1063062 1072793 1031549 1137991 2383049 2532285 1445201 1240594 833994 819736 996199 991800 1048265 1066752 1097588 1110418 1216328 1225370 5333344 5573708 39.75 71.4 1
16:07:44 2024-01-23 731668 729760 234989 231951 376609 383347 395638 393329 248912 248352 304381 312407 346356 348673 4547121 4914834 7104524 6841952 1252203 1309658 345781 304295 320051 321719 360003 349133 350364 354848 246112 245778 802885 747077 1676664 1627704 516818 512979 760283 760573 959342 940133 1005361 1005359 1056026 1073005 1038788 1149846 2399546 2517440 1414359 1249029 830435 815570 1003338 996102 1044511 1054720 1093877 1113263 1228803 1228845 5410768 5580731 39.75 71.4 1
16:07:45 2024-01-23 740809 731824 234230 232245 374386 385250 395046 391533 249709 248352 304667 311312 347960 350302 4537413 4831382 7013132 6859861 1273405 1311573 342866 302888 321671 322279 358522 349624 351654 353218 246112 246713 782289 745476 1677246 1631848 519763 512994 760283 765594 955536 931581 1004645 1011594 1059253 1066926 1029692 1149570 2397175 2508220 1467901 1262839 834589 811680 994786 996102 1051214 1063905 1087629 1103911 1226683 1236260 5408588 5572774 39.75 71.4 1
16:07:46 2024-01-23 731854 731819 234230 232249 376681 383347 396898 390983 249709 248352 303704 312407 346949 350839 4550527 4874058 7008767 6834020 1266460 1311573 345853 303584 321216 321030 360871 348188 349956 354848 246003 245953 785231 754439 1706986 1620783 519024 512943 754798 763352 963475 935370 995346 1005359 1059234 1078327 1031554 1137991 2391030 2528696 1459217 1240594 835184 819736 998359 990322 1048265 1068340 1097625 1107102 1215737 1227105 5320137 5572774 39.75 71.4 1
16:07:47 2024-01-23 732105 729756 234959 232082 376044 383347 396898 396401 248739 249121 305598 311531 346949 351388 4556932 4933677 7077761 6830548 1248192 1308692 342722 301754 320410 320473 360581 350862 349679 351785 245072 246783 780455 750607 1673095 1620667 515243 513721 758696 761081 962107 936733 1002575 1001690 1053901 1076042 1035979 1145646 2396914 2513871 1445201 1238828 828167 820900 1001912 994616 1038232 1060796 1099351 1110019 1226683 1225370 5352155 5582139 39.75 71.4 1
16:07:48 2024-01-23 740246 731701 234963 232245 373230 384705 396547 394508 248739 247969 306283 310051 347675 352473 4559188 4881012 7057434 6846835 1266460 1309621 342167 302852 320761 320994 360061 350862 350773 351857 245765 246333 780818 745476 1680998 1632217 516781 510821 759745 765594 953843 933567 1006830 1010124 1051352 1066926 1031158 1152345 2386589 2499000 1432018 1252593 830435 811431 999068 1000355 1049608 1054756 1088252 1107139 1234151 1230044 5391477 5571352 39.75 71.4 1
16:07:49 2024-01-23 735982 731310 234989 232249 376401 383128 396682 394718 249190 248036 307123 309940 347258 351244 4555203 4853084 6985156 6840225 1279197 1309621 342455 302746 319477 319988 360907 352691 349715 351821 245765 246713 780818 754908 1695121 1622997 516818 510821 753830 765594 962361 930920 998297 1010161 1060756 1074522 1023748 1144650 2383457 2501188 1466894 1244593 832805 813767 992639 992320 1053750 1066163 1094657 1100694 1222064 1228845 5399182 5588052 39.75 71.4 1
16:07:50 2024-01-23 736298 730615 235545 231618 378279 384433 396826 393324 248809 249328 304238 310810 347680 350292 4550451 4924267 7032260 6818422 1258915 1305988 341406 302178 320185 320023 360871 350332 349152 351857 245072 246783 785841 750607 1709622 1615887 514477 513721 756545 761109 962107 938852 1001860 1001690 1054684 1072829 1036016 1146462 2402304 2510051 1439551 1242972 828167 819736 1001200 994653 1042404 1054829 1095990 1110019 1226683 1227975 5358531 5585854 39.75 71.4 1
16:07:51 2024-01-23 742343 729542 235910 232138 374057 384758 396862 394508 248153 248104 307332 309612 347960 350292 4543273 4874134 7059759 6846439 1269213 1309658 342697 302995 320761 320769 359495 350862 351303 351857 245765 245918 779347 744411 1683237 1636858 517919 511906 760320 765594 954215 931581 1007622 1010877 1056216 1066926 1029692 1151095 2390582 2501114 1459217 1255664 832212 813988 996199 998934 1051509 1065007 1089098 1107139 1230171 1234365 5392034 5561786 39.75 71.4 1
16:07:52 2024-01-23 732559 729765 233843 233119 375507 383076 396538 392118 249535 246788 304416 311531 345906 350292 4537526 4868472 6994481 6820663 1262890 1308692 341883 302039 320988 320544 360871 348152 347648 351857 245072 245918 779347 754908 1665521 1613777 516451 515069 752230 761767 964413 935370 994601 1004337 1057751 1072829 1032198 1141351 2379465 2517551 1446482 1231268 830538 818048 1001155 991668 1041883 1063806 1102497 1110230 1220888 1221999 5345453 5580731 39.75 71.4 1
16:07:53 2024-01-23 734968 728734 234919 231832 376537 384161 395674 394402 248912 248178 303704 309860 346913 348148 4545468 4905562 7103091 6841952 1254890 1303951 342938 302995 319854 321101 359748 349240 347612 353848 245765 245196 794978 745476 1660967 1622997 515280 511861 759738 760136 956624 938135 1003931 1005359 1050494 1071454 1037489 1149027 2392015 2520399 1439551 1250364 828167 816282 1004766 998823 1047483 1060798 1091467 1112469 1228803 1231851 5427399 5586122 39.75 71.4 1
16:07:54 2024-01-23 742353 731792 234239 232245 374355 383072 395360 390638 248947 247969 303704 310623 347436 349805 4545468 4822037 7013384 6851324 1270355 1309621 342938 302039 319402 322040 360280 347908 350244 351857 245765 244784 794217 748819 1680011 1629902 518287 512994 756545 765027 956624 931581 1001146 1013103 1057751 1069766 1029908 1148331 2387738 2511857 1457298 1257068 835184 811606 993927 996102 1054499 1066033 1088405 1103087 1223208 1230987 5399182 5571352 39.75 71.4 1
16:07:55 2024-01-23 731641 731833 234239 231915 376071 383347 396862 392213 249327 248352 303704 311968 347400 350292 4545831 4877744 7032582 6820663 1260213 1309658 342432 302498 318475 320994 360907 350656 349188 353848 245418 246333 780818 754908 1693848 1618366 518287 512979 753724 762851 963771 936852 997396 1007533 1060720 1076006 1034097 1138480 2391142 2524377 1461136 1240594 833994 820381 996199 993083 1046776 1066826 1097625 1107102 1212355 1227105 5307102 5576750 39.75 71.4 1
16:07:56 2024-01-23 730815 729760 234954 232245 377479 382805 396934 394195 248222 248387 304167 310623 346634 351352 4537526 4919377 7059759 6818066 1246851 1309658 342911 302074 320761 321778 358665 349312 349715 354384 245765 245232 784068 745476 1667250 1626384 517817 516276 760819 761447 959305 940930 1005440 1006100 1054165 1074522 1038965 1147354 2401394 2515360 1430135 1248140 829844 816305 1001912 996102 1044886 1057801 1093877 1113263 1226991 1229192 5361560 5572774 39.75 71.4 1
16:07:57 2024-01-23 737206 729172 233878 232245 374355 384161 394177 391533 249501 247586 304417 310623 347436 349805 4533224 4827949 7013244 6846439 1274058 1309658 342938 302498 319402 320709 360871 348224 350490 351857 246460 244951 794217 751908 1706550 1632244 518913 513684 758121 766664 958258 931581 1002575 1013785 1058870 1069949 1026659 1144972 2376286 2508225 1457298 1253487 833994 811680 992639 993170 1052637 1063869 1085096 1100657 1223134 1230987 5397483 5571352 39.75 71.4 1
16:07:58 2024-01-23 732039 731315 234531 231915 376304 383889 396945 392490 249466 248316 304621 311968 346842 350256 4539697 4867078 7014169 6820588 1262890 1307690 342938 302003 320996 322635 360003 350583 349536 353811 245591 246065 789413 753528 1715876 1622972 518287 515179 755472 764482 963771 936889 994564 1008217 1060756 1079086 1029692 1136893 2390247 2524377 1430135 1240594 834589 818575 995467 991800 1046776 1066917 1097507 1106275 1213043 1225370 5307064 5561973 39.75 71.4 1
16:07:59 2024-01-23 730017 728620 234889 231883 374355 382192 396826 393257 248119 248316 303633 310552 346356 351388 4550527 4915852 7065519 6811765 1249448 1311585 342758 303721 322585 319854 359568 350153 348447 351677 243585 246678 796748 749607 1678193 1622911 515975 514449 755874 760684 959342 938210 1001146 1001815 1052848 1076042 1033069 1147103 2397840 2508220 1459217 1237066 826985 818575 1000489 993133 1040811 1054792 1097784 1108880 1226683 1221835 5342749 5571352 39.75 71.4 1
16:08:01 2024-01-23 741136 728625 234561 232245 372902 384433 395638 393293 248187 247551 306468 309612 347680 349236 4537526 4861557 7046496 6838907 1267666 1311573 342239 304584 320615 320958 359171 350826 349715 351785 245692 245918 782289 744411 1695415 1631848 517447 511906 763507 762665 954894 931581 1004608 1011087 1053118 1066926 1029692 1150666 2392730 2499000 1437668 1249919 829944 813988 996058 1000355 1050763 1060048 1088252 1105486 1234151 1230044 5389777 5571075 39.75 71.4 1
16:08:02 2024-01-23 736069 731568 234729 232966 373163 383347 396898 391807 248878 248142 305654 309612 346878 351388 4534491 4864277 6978212 6830123 1275802 1309584 342902 301683 322740 319988 360835 349240 351267 351785 245309 246607 783441 754449 1666121 1623084 518287 511906 753687 765594 963047 931581 996801 1008217 1060697 1074522 1025967 1141314 2386849 2506441 1439551 1241776 833994 816148 991934 991668 1048493 1066163 1094657 1100657 1219562 1227105 5363301 5541803 39.75 71.4 1
16:08:03 2024-01-23 732750 729760 234963 231721 378010 384433 396934 392154 248119 248352 303668 310304 347116 354924 4546845 4916371 7043186 6821251 1262517 1308655 341371 302039 320541 319774 360907 349204 347577 351591 245591 245918 792399 754908 1682266 1611407 514870 513721 753830 760684 964845 938099 996764 1003859 1054684 1078898 1032968 1144612 2390359 2508220 1435389 1234783 827576 819736 1000489 991095 1044886 1054792 1099188 1106752 1224944 1220819 5350388 5561711 39.75 71.4 1
16:08:04 2024-01-23 741496 727551 235646 231919 373199 385376 396538 395558 250026 248836 304452 308535 347782 351760 4546845 4876717 7078410 6830752 1264323 1307690 342419 304582 319402 320994 359748 348678 347226 351821 246424 245161 788174 748683 1660593 1622997 513404 510821 756545 760684 955196 935558 1001680 1008217 1051537 1063779 1031683 1150666 2383124 2495457 1474215 1248140 827576 811680 1001200 996102 1046517 1056060 1090690 1108365 1235026 1227975 5435159 5580731 39.75 71.4 1
16:08:05 2024-01-23 743585 733015 236680 231995 374248 386343 396718 393333 249121 247965 305197 309904 347924 349692 4539697 4809297 7005093 6840225 1279235 1307690 341385 303847 319001 320023 360907 348152 349116 351290 246286 245539 773918 754369 1666090 1622997 516781 510784 754094 762160 959342 928905 1000433 1011851 1059253 1071381 1023821 1143796 2369511 2499000 1463056 1247252 832805 813988 992639 992505 1052674 1063905 1091440 1100694 1219599 1228845 5404274 5565547 39.75 71.4 1
16:08:06 2024-01-23 732522 731718 234422 231178 375901 383201 395602 391936 250961 248736 302745 310233 346913 349164 4539697 4888049 7033149 6802278 1260714 1306918 342938 302003 320307 320023 360835 347104 347541 351857 245072 245918 790906 757334 1678976 1609120 515207 513721 752230 760411 964160 935333 993857 1002400 1056666 1079091 1031429 1137991 2383457 2509669 1443318 1237066 830435 816148 995927 986882 1042289 1062331 1097001 1110352 1218552 1224764 5314591 5556115 39.75 71.4 1
16:08:07 2024-01-23 731965 727523 234204 231558 376326 382769 396945 392047 248153 247586 303633 312407 346107 350762 4537300 4911342 7070557 6809320 1241828 1306918 342938 301051 319441 320059 357838 352190 348626 351857 243693 246748 780078 749537 1663021 1618366 513712 512994 756008 760684 960990 935370 1001146 1001103 1054352 1076042 1032968 1146285 2390024 2508220 1445201 1237066 826985 819736 1001200 995742 1042031 1060652 1099352 1111818 1225515 1223102 5349290 5571352 39.75 71.4 1
16:08:08 2024-01-23 741294 729751 234963 231203 376944 384978 395980 393602 247947 249121 302781 309612 347400 348919 4530318 4873043 7042314 6837592 1266498 1305988 341901 302498 320307 320023 358701 350297 349679 351290 245072 245575 780818 743348 1698553 1632237 515975 511906 759775 763315 954894 932912 1004645 1011087 1054352 1066926 1029692 1150666 2383267 2496860 1437668 1254560 830538 815146 997595 999570 1051033 1059188 1088330 1104511 1231381 1230065 5399182 5567378 39.75 71.4 1
16:08:09 2024-01-23 739303 729729 234204 231915 372083 383019 396862 390912 248187 247551 304167 308174 346878 351316 4527087 4827987 6975830 6818699 1275877 1309621 342383 301544 318475 319056 360255 348678 350737 351821 243693 246333 792201 753830 1666497 1620667 518287 512268 754365 765594 962107 930920 997511 1005359 1060756 1072968 1023785 1144085 2392015 2513239 1435785 1244135 835306 818048 992602 991095 1046591 1066917 1094374 1100825 1220058 1227105 5380183 5552594 39.75 71.4 1
16:08:10 2024-01-23 732746 729824 234959 231400 374382 383347 396970 392490 247947 248736 302781 310552 346599 350786 4533224 4916025 7021884 6799942 1258915 1306763 342938 302039 320307 319091 360907 348959 347261 351857 245072 245756 779347 754369 1687876 1609120 514503 513721 752230 760023 964845 936696 996647 1007533 1057249 1081385 1034097 1141776 2387738 2513239 1437238 1231268 829944 817378 998269 991095 1042289 1054792 1098876 1108608 1218478 1219677 5337677 5529971 39.75 71.4 1
16:08:11 2024-01-23 734123 727555 234566 231923 376075 383889 394419 392118 248153 247760 302709 311968 345871 349769 4533224 4896289 7078410 6818699 1254890 1304136 342938 302959 318842 320482 358701 348188 347018 351857 245765 245161 781168 745476 1667815 1623084 513404 512268 759617 759958 956858 936889 1004006 1007533 1048883 1072983 1035570 1147316 2383235 2501114 1432018 1249029 825806 811680 1001912 995917 1046776 1056306 1089876 1109155 1230546 1227105 5418097 5561973 39.75 71.4 1
16:08:12 2024-01-23 742190 729729 234006 231919 374319 384978 395010 392490 248912 247551 304695 310081 347680 350265 4524274 4811835 7004454 6840338 1269842 1305837 342697 302251 319104 320994 357264 347140 349679 351821 245072 244373 797117 748819 1685501 1635729 518176 512957 756508 765027 955536 931433 1002500 1011087 1056965 1066657 1026733 1146209 2390359 2508225 1430135 1259244 832805 811680 993219 992429 1054499 1062331 1088405 1100694 1223208 1230914 5389777 5557730 39.75 71.4 1
16:08:13 2024-01-23 732039 731568 234402 231661 375511 383347 395674 391382 248705 248281 305326 311059 346634 349236 4524772 4865840 7018792 6809320 1260714 1309658 342938 302039 320534 320059 360255 350049 349920 351641 244927 245778 777875 754069 1720808 1622698 518139 515179 754291 761045 960990 934230 995936 1007533 1057380 1076042 1031158 1138480 2383791 2526660 1455379 1240016 833994 817378 995492 990961 1047594 1065410 1097001 1105486 1210468 1225333 5301340 5545941 39.75 71.4 1
16:08:14 2024-01-23 728927 727587 234919 231594 374346 382192 396862 392981 248119 247933 303455 310552 345593 350822 4536459 4901817 7051147 6781299 1245458 1309715 342372 301754 322777 318949 359062 350189 348483 351713 243621 246537 790686 749756 1665337 1619516 514477 513721 758031 760684 959342 935574 1001146 1002486 1052739 1074504 1033004 1146285 2392730 2508312 1443318 1240594 825806 818575 1000489 991726 1041521 1054756 1097784 1106789 1226683 1224330 5333344 5563409 39.75 71.4 1
16:08:15 2024-01-23 739369 727005 234928 232086 372676 384161 395360 393329 248187 247586 304167 308711 346913 349745 4527087 4858690 7012166 6820398 1267945 1307810 340725 303688 320161 320366 359604 350189 347577 350759 245072 245196 782289 747612 1663087 1632217 516378 511274 760819 764435 954215 931581 1004645 1009651 1054240 1066926 1029692 1150703 2392730 2489780 1466894 1249919 830538 811680 995492 998225 1047335 1057595 1088405 1105486 1232402 1228845 5404727 5563409 39.75 71.4 1
16:08:17 2024-01-23 740676 729797 234204 231919 372083 384161 396898 393493 248153 248142 305561 308424 347436 350822 4533224 4825674 7006349 6829474 1283825 1309709 340282 303883 320307 319091 360871 350656 349644 351254 245765 245161 781737 754069 1690413 1623084 516818 510423 754798 762738 959342 928905 998297 1011594 1057751 1069906 1026770 1142980 2382637 2501119 1433901 1248140 832805 811680 992639 992505 1053003 1063869 1088289 1102301 1219636 1227403 5385929 5552594 39.75 71.4 1
16:08:18 2024-01-23 733080 728816 234566 230874 375516 383347 396862 391936 248153 248700 302745 310587 346356 349236 4541237 4853008 7026384 6818699 1257119 1309715 342938 302003 320761 320059 360641 350619 348483 351857 243693 245196 790906 754069 1719075 1613777 516818 514449 752230 761655 959342 934230 992445 1002437 1057751 1075282 1031158 1135271 2383457 2526660 1422447 1238828 830435 816221 996058 986882 1045253 1065410 1097001 1105523 1212221 1221835 5305127 5561696 39.75 71.4 1
16:08:19 2024-01-23 728927 727560 234566 231919 374355 381078 394454 393293 250026 247894 304152 311991 345587 351797 4543596 4923965 7022234 6796317 1249970 1307850 342686 302039 319441 318797 359206 350050 347612 351821 243693 246713 785841 750607 1682911 1617217 513712 512994 755472 760023 960990 935370 1000433 1001815 1053901 1076042 1033004 1143980 2392730 2508493 1447085 1236186 826985 818575 1000489 993083 1042289 1059298 1096770 1108365 1224252 1220935 5330030 5580731 39.75 71.4 1
16:08:20 2024-01-23 741400 727587 234989 231309 376149 385140 395980 393881 247672 248768 304238 308535 347502 351760 4524274 4874172 7069084 6840338 1253022 1306918 342938 302039 319366 321030 358665 348714 347297 353616 245765 244784 789645 745476 1662221 1622997 514878 513721 756545 758525 955196 936733 1001717 1005359 1050046 1069906 1036016 1147316 2386552 2502800 1437668 1249029 827576 813154 1001912 996102 1044886 1057801 1091467 1110057 1226683 1228878 5381639 5570543 39.75 71.4 1
16:08:21 2024-01-23 736298 728475 233924 232214 374212 383237 394275 394160 249363 247409 303668 309435 346634 349534 4536459 4846922 7022457 6801139 1265595 1309621 342419 302447 320307 320544 357048 349240 350244 351785 245072 245196 792399 744411 1672512 1636992 516818 512724 759775 765558 952861 931581 1003180 1010369 1054721 1065419 1029692 1149027 2389331 2499000 1454207 1257452 832805 811680 994786 996102 1051509 1060615 1084531 1104698 1225813 1235760 5383875 5565547 39.75 71.4 1
16:08:22 2024-01-23 736878 728479 234457 231745 372118 383347 396862 393529 248187 248033 306250 308389 346634 351105 4533224 4841322 6961546 6818699 1271335 1309658 342938 301122 319441 319091 359748 348714 351303 351821 243693 245953 783441 752754 1672512 1620696 518287 512994 754873 765015 962107 931581 995384 1007502 1060770 1074522 1023785 1138066 2390247 2515655 1411354 1243248 834589 818631 989822 989688 1048493 1069857 1094450 1102286 1217389 1226614 5358042 5577991 39.75 71.4 1
16:08:23 2024-01-23 731000 730662 234928 231274 374319 383347 396934 392118 247740 248068 304130 310587 346634 351352 4511373 4905562 7041108 6781184 1252203 1305990 342938 302039 321216 318538 360641 349768 347612 351857 243693 246505 780078 751369 1652949 1613777 513404 512268 753687 760023 959342 934671 998259 999526 1051629 1076042 1033060 1144650 2388548 2508220 1448968 1231268 825806 819797 1003202 991668 1044924 1060798 1100923 1109585 1224400 1219567 5333344 5553744 39.75 71.4 1
16:08:24 2024-01-23 740246 728657 234924 230591 374208 383036 395638 391533 247740 249156 304810 308711 346913 350947 4530318 4868472 7059759 6828078 1259814 1304136 340905 302995 319402 320059 359206 350619 347018 351857 245591 244784 781168 745476 1661096 1622997 513404 512268 756545 759604 955462 934671 1001717 1007502 1049859 1063815 1035244 1147354 2381435 2500410 1441435 1247689 825806 811680 1001875 996676 1042031 1054815 1093041 1109982 1233145 1227975 5427399 5561973 39.75 71.4 1
16:08:25 2024-01-23 741482 729710 234165 231598 376140 383036 395638 391936 248567 247586 305344 309258 347995 348673 4533224 4784135 6990756 6835048 1271936 1306763 342938 302746 318392 319774 360291 347104 349152 351573 245765 244784 786702 752754 1695335 1623223 516818 510821 755472 763352 957982 931584 998297 1011631 1057751 1072114 1029174 1145010 2381037 2504327 1433901 1253487 834111 813410 992639 992466 1054212 1066666 1088405 1100731 1219636 1230065 5389777 5561973 39.75 71.4 1
16:08:26 2024-01-23 732811 729719 233474 231589 375516 382805 395674 391382 248912 247969 302745 311531 345835 348954 4526764 4859199 7014445 6801101 1258325 1307727 342938 302074 320307 320023 360291 347140 347577 351857 245072 245746 779347 754913 1678976 1609120 515243 513721 752230 760684 963771 936852 997396 1004594 1057361 1079091 1032626 1138731 2386131 2517551 1443318 1237066 830538 816305 996199 986882 1041370 1065278 1094604 1106312 1215737 1221835 5307291 5552594 39.75 71.4 1
16:08:27 2024-01-23 731000 729035 234239 231598 375212 382769 394454 392118 248153 247969 302781 311531 345835 348148 4524312 4896289 7072320 6813836 1249970 1304136 342158 302498 318878 320769 358665 348152 347018 351857 245072 244408 792587 745476 1661846 1622911 515604 514692 759738 759567 955536 938222 1004006 1004939 1051354 1071417 1035244 1147354 2392015 2506441 1435785 1246365 825806 813988 1001912 996102 1042031 1057053 1089876 1110019 1230171 1227930 5416321 5563409 39.75 71.4 1
16:08:28 2024-01-23 741482 729719 233509 231756 373790 383036 394490 391936 248912 247551 304695 309647 346356 349521 4527087 4809417 6985156 6830662 1270430 1305837 342938 302498 318392 321455 359459 347104 348626 351857 246076 244539 798472 749897 1706550 1629926 516707 512994 756508 765027 957576 929486 1000433 1011594 1056466 1063815 1025967 1143833 2369548 2510419 1457298 1254771 832805 811680 992639 990322 1052711 1062367 1086704 1100731 1219636 1229175 5385929 5529971 39.75 71.4 1
16:08:29 2024-01-23 732485 729765 234204 230879 374426 383076 396547 391382 248222 248387 304806 311094 345871 348954 4524312 4889150 7013379 6799942 1258946 1305837 342938 302039 319759 319550 360366 351690 347434 351749 245072 245091 790906 756530 1670302 1611290 514440 513721 752230 760144 964771 936696 993857 1002400 1054758 1080619 1029968 1138028 2383457 2517717 1460268 1233552 829844 816184 997558 986882 1042289 1062367 1097001 1106312 1215737 1221835 5323938 5553767 39.75 71.4 1
16:08:30 2024-01-23 732034 727591 234239 231737 374391 382805 393864 391807 248153 247586 304732 311531 345835 349805 4523859 4892815 7027632 6802015 1245458 1311499 344878 302972 321671 319916 358234 349133 349272 351749 243657 245196 776404 745476 1696840 1622911 516341 514814 756545 760684 957982 939558 1001146 1001815 1048584 1072211 1034971 1144017 2396135 2517440 1436962 1240594 826985 816221 1000489 994616 1040811 1057801 1094657 1107577 1225813 1225370 5333852 5563409 39.75 71.4 1
16:08:31 2024-01-23 738248 727623 234200 232249 372667 383889 395602 393293 248843 246823 304595 308676 347382 349200 4537526 4859199 7032309 6829474 1264285 1309671 341421 302816 320125 320473 358629 350014 348555 350930 245692 245778 780818 745476 1700438 1627151 517817 511906 759324 762701 954894 931581 1004608 1011087 1053864 1066926 1029692 1150390 2393652 2489780 1433901 1252593 829351 811680 996199 1000355 1049981 1057801 1088405 1105486 1231389 1228845 5399182 5545754 39.75 71.4 1
16:08:33 2024-01-23 737265 729131 234522 231919 372047 383889 396898 390603 248532 247586 304345 308174 346878 351122 4511260 4822150 6992086 6849042 1272845 1308655 342660 302674 318551 320366 360219 350196 349679 351821 245072 244881 811712 747612 1665974 1632244 518287 512701 757566 764398 955573 930920 1000433 1011286 1056965 1066926 1026733 1144612 2389973 2508432 1430135 1255664 834111 811680 992639 993133 1054499 1060796 1088405 1100694 1221402 1231851 5391916 5564498 39.75 71.4 1
16:08:34 2024-01-23 732108 729806 233971 231923 375444 382769 396511 391936 249501 247551 302781 310233 345587 351649 4537413 4860112 6969951 6801064 1273755 1307847 342902 301122 321216 319961 359315 348188 350454 351537 243693 245918 784934 752754 1672108 1621819 518287 512994 753830 765521 962070 930073 995346 1005359 1062003 1073726 1023785 1138028 2374636 2515353 1437668 1243248 835184 816148 991229 991095 1046554 1066917 1094657 1100382 1217463 1225333 5336893 5552594 39.75 71.4 1
16:08:35 2024-01-23 731770 728616 234954 231554 374319 383347 396574 395278 250026 248452 304437 310410 346457 351244 4527980 4913999 7037064 6781184 1254612 1307847 342938 302039 321216 319020 359135 349204 347577 351821 245072 246505 790217 750607 1661702 1613777 514503 512994 754365 760144 962070 935333 998297 1000943 1054352 1076042 1032968 1144650 2383124 2508225 1450851 1234783 826985 819736 1000405 991800 1040480 1054756 1099151 1108365 1224944 1220036 5331550 5561696 39.75 71.4 1
16:08:36 2024-01-23 741289 730930 235809 231452 376410 385523 395494 394160 248395 249364 306033 308535 347222 350725 4530318 4873043 7046270 6818699 1264323 1306492 341625 302959 320081 320508 359206 349240 347018 351785 245938 245539 785231 748683 1661525 1622725 514503 510821 756545 761222 955873 935558 1003143 1008217 1048181 1069192 1032659 1152345 2383198 2489780 1466819 1248140 825806 811680 1001912 998225 1048265 1056306 1091429 1108365 1235903 1228845 5423302 5574980 39.75 71.4 1
16:08:37 2024-01-23 741825 729542 234453 231904 376222 386343 396682 392490 248878 248142 303668 310081 346629 351649 4530318 4795496 6985776 6828078 1279235 1308655 341901 303634 319329 320508 360835 348678 349116 351821 246460 245539 786702 753830 1664827 1622997 516781 510784 753296 763938 959342 927468 1000433 1011594 1060004 1069866 1028230 1144612 2380949 2499000 1464975 1249919 833994 811680 992639 993133 1054212 1063869 1088289 1103911 1224289 1231245 5389590 5556115 39.75 71.4 1
16:08:38 2024-01-23 732065 729542 233483 232249 375516 383076 396945 393602 249640 246788 303668 311749 345835 352989 4524274 4852661 6958333 6801290 1268621 1309584 342938 302163 319441 320508 359748 348152 350773 351857 243693 245918 784934 752216 1685501 1621819 519024 514178 754365 765558 963475 933567 996801 1005359 1060770 1076042 1026733 1138028 2390359 2521252 1510583 1243248 835184 817958 992639 989688 1049401 1069719 1094642 1103224 1219984 1226614 5320312 5552594 39.75 71.4 1
16:08:39 2024-01-23 735131 730930 234963 231329 374284 383347 396898 394050 248016 248352 302781 310334 345871 351388 4530318 4903124 7046828 6781577 1254395 1305837 342938 302039 320761 319020 360835 349240 347577 351821 245072 245918 790346 752754 1661097 1612553 514503 512994 754761 760023 962107 935370 998222 1003859 1054240 1079091 1033175 1144612 2386040 2508312 1462151 1234208 829379 820381 1001163 991021 1044924 1062301 1102497 1109362 1224400 1219677 5333586 5570031 39.75 71.4 1
16:08:40 2024-01-23 735817 728858 234453 231360 376044 385250 394454 391533 248153 248352 302285 310587 346878 350302 4521044 4877744 7077761 6809320 1249621 1305990 342397 302675 318051 320994 358378 348152 346982 351857 245591 244749 786702 745476 1672488 1623084 514503 513721 758031 758940 955196 935370 1001680 1005359 1048558 1069833 1033078 1147354 2395432 2511100 1439551 1247689 826985 813951 1003202 998171 1046739 1057053 1089876 1109982 1234024 1227975 5412453 5561809 39.75 71.4 1
16:08:41 2024-01-23 741400 729688 234204 231919 374355 385250 395602 392490 248912 247551 304403 310552 347365 350265 4504829 4803291 6995115 6828078 1271936 1308655 342938 302463 318842 321030 359748 348947 349644 351821 245072 244749 799943 747612 1710913 1632217 518287 512994 756545 764435 955781 930920 1001680 1009651 1060415 1068349 1030643 1147885 2391254 2503967 1462032 1259762 830538 811680 995492 998133 1051028 1060760 1086079 1105486 1227888 1236260 5374804 5551134 39.75 71.4 1
16:08:42 2024-01-23 731000 728620 233448 232245 377474 382769 396826 390948 249293 246788 305344 311495 345557 349763 4514494 4839294 6952172 6799665 1272242 1307690 342902 301544 319441 318949 359748 348152 350737 351821 243693 246333 783441 753830 1710950 1621819 518287 513357 753687 768330 965146 933524 998898 1005248 1063736 1076029 1029174 1141738 2390247 2506312 1437668 1245406 835184 817921 991229 991095 1050490 1066917 1094657 1100657 1217463 1227057 5362748 5552594 39.75 71.4 1
16:08:43 2024-01-23 735094 729167 234919 231198 374355 383347 396970 391497 248119 248910 302781 310334 345871 350786 4537526 4912517 7073198 6790871 1254890 1305837 342938 302003 320761 319056 360907 349240 347505 351821 245771 245711 785231 754988 1651231 1613586 515604 513574 753613 760684 964808 939558 998728 1004669 1054648 1072829 1032977 1144612 2395222 2508220 1450851 1234783 827890 818575 1000489 991800 1042289 1060796 1097550 1110418 1223134 1219677 5333344 5561973 39.75 71.3 1
16:08:44 2024-01-23 739557 727041 234919 230839 373199 384433 395602 391545 247740 249121 302781 308424 346913 348673 4524575 4860285 7031783 6809320 1264323 1305062 340593 302959 319001 320023 358665 349240 349461 351533 246286 244951 788174 747612 1661846 1625282 514503 512122 758387 760647 955573 935558 1001680 1006742 1051242 1069949 1032968 1147316 2392875 2495457 1454973 1248140 825806 811680 1000489 996102 1048339 1054815 1091440 1108365 1234114 1227975 5408588 5552698 39.75 71.3 1
16:08:45 2024-01-23 741571 730157 233998 231594 374052 383036 396511 392213 250642 247551 302781 310081 346913 348673 4511298 4794708 6976438 6830572 1277405 1305990 340618 305931 318551 320259 360582 350444 349536 351677 246286 244644 789867 751908 1674376 1627612 516818 512268 755472 766388 956858 931581 998297 1011557 1060232 1069949 1026733 1144612 2381060 2507948 1453460 1253487 832805 811680 992639 993206 1052674 1062331 1086854 1103911 1221365 1230914 5377779 5543216 39.75 71.4 1
16:08:46 2024-01-23 728927 727591 233444 231923 375212 383076 395674 390329 249674 247551 302745 311968 345871 349974 4511373 4878047 6972066 6802278 1265255 1309709 342866 301896 321216 319845 358990 351468 350311 351110 243693 246505 778962 752833 1706882 1622911 518287 512268 753971 765594 962361 930920 994601 1005359 1059984 1072932 1023785 1137991 2383457 2508220 1435785 1240594 833994 816148 991229 991668 1048265 1066917 1094657 1100657 1220325 1225370 5336893 5552698 39.75 71.3 1
16:08:47 2024-01-23 730815 728607 234928 231400 374881 383347 396898 392118 247947 248142 304806 310233 346391 351388 4511335 4891232 7046496 6782312 1254815 1309678 342794 303721 321899 319056 360291 349768 349709 351569 245418 245711 780818 753830 1666288 1612285 514503 513357 752230 760023 964160 936778 997511 1003859 1056650 1072829 1033004 1146285 2391030 2508220 1450851 1236268 826985 818575 1000489 991800 1045290 1054792 1097625 1108365 1226683 1221798 5331550 5561973 39.75 71.3 1
16:08:48 2024-01-23 741025 729172 234954 230865 373163 384831 395324 390948 247397 249121 304658 308711 347436 348148 4519040 4838992 7053252 6820588 1259739 1305837 341614 303527 319366 320508 358665 348152 346495 351569 246460 245161 781168 745476 1662221 1622997 513404 512268 756545 760136 953843 934671 1004608 1007502 1048144 1063815 1033004 1151742 2390247 2495457 1465867 1246365 825217 811680 1000489 996102 1047520 1056306 1091398 1108365 1234114 1227975 5417994 5552594 39.75 71.3 1
16:08:50 2024-01-23 741298 731050 233518 231558 373234 384978 396945 391659 248153 247586 303917 309834 347639 351362 4527980 4795501 6975555 6828439 1273755 1306918 340905 304621 319038 320059 360291 349700 348626 351821 246112 244675 786968 749756 1710887 1626456 516818 512268 756008 763315 956624 931581 998297 1014578 1057751 1069192 1026733 1144650 2376434 2504926 1428251 1252593 832805 811680 992639 993170 1053750 1063081 1086577 1100694 1223171 1230914 5380371 5552594 39.75 71.3 1
16:08:51 2024-01-23 731000 729587 234006 230874 375225 383092 395980 391754 249086 248175 303312 310917 345729 351760 4527980 4854445 6995741 6803244 1258915 1307764 341371 301580 320307 318808 359459 349452 348626 351857 245072 245539 789413 753623 1758755 1619516 518287 514449 753687 761081 962107 934230 992445 1005359 1057701 1076042 1029692 1135271 2383457 2523078 1467901 1240594 832805 816184 994786 991095 1042105 1066163 1096219 1106036 1210468 1225370 5292029 5546094 39.75 71.3 1
16:08:52 2024-01-23 730515 730411 236702 231416 374212 381471 396403 395278 248395 247756 304547 310988 345800 350328 4520209 4905673 7041108 6772415 1245458 1305837 342938 301122 319477 319056 358125 350067 347577 351821 243693 246333 780455 748469 1670429 1619516 514841 513721 756545 760684 959342 935558 1001146 1000392 1051592 1074431 1033004 1144650 2390024 2509047 1441435 1238828 825806 817378 999068 993206 1035954 1054792 1097784 1107577 1226683 1223460 5333852 5565547 39.75 71.3 1
16:08:53 2024-01-23 742084 728858 234823 231741 374815 384161 395046 392981 247947 247586 304380 308429 346878 350836 4517715 4856829 7002155 6809358 1264323 1308655 340593 302959 319402 320544 358701 349204 349214 351821 245765 244990 789645 747612 1669907 1623084 513404 511906 757491 759604 953843 935370 1003290 1008217 1049301 1063815 1035458 1147354 2392730 2495457 1489005 1246365 825806 811680 1001200 996102 1048222 1056306 1091405 1111705 1231389 1230587 5396174 5556115 39.75 71.3 1
16:08:54 2024-01-23 741472 729213 234041 232240 373759 386346 396382 392490 249293 247586 305672 310552 346451 349521 4517412 4797940 6994481 6830435 1265595 1307690 341578 302039 320307 321030 357550 347140 349715 351821 245072 245196 779347 745476 1699023 1635696 519299 512268 758158 765558 954894 930260 1001680 1010369 1056216 1066926 1028230 1146650 2383161 2508220 1449622 1257452 833994 811680 994637 996713 1054212 1062704 1086741 1104013 1224400 1234957 5370966 5537400 39.75 71.3 1
16:08:55 2024-01-23 732308 729423 233509 232739 373190 381937 396574 390948 248567 246028 304167 310552 345835 350328 4520939 4850992 6952143 6795092 1268621 1307727 342938 301086 318475 319091 359748 348188 350280 351857 243693 246206 786427 751679 1661846 1621846 519024 513721 754402 765558 963475 931581 996055 1008217 1060504 1075282 1026733 1138028 2389331 2522193 1546485 1245406 836504 818631 992602 991058 1048228 1066807 1094364 1100619 1217344 1224466 5322398 5544678 39.75 71.3 1
16:08:56 2024-01-23 734086 729496 234963 231391 374351 383347 396862 391807 247934 248387 302781 310117 345871 351388 4524575 4905562 7031783 6783305 1253994 1305837 342938 302003 320534 318797 360907 349240 347577 351857 245072 245953 779347 752556 1665991 1613777 513748 513357 753151 760684 963475 936733 998297 1003859 1056253 1072793 1035496 1148331 2397970 2509669 1448968 1237427 828167 818391 1001163 992505 1042289 1060048 1099351 1109782 1224907 1218313 5330030 5561973 39.75 71.3 1
16:08:57 2024-01-23 740953 727591 235401 231558 372118 384433 395046 390948 247740 248574 303668 308676 347400 348673 4527808 4852047 7022457 6813836 1265557 1305874 341901 302039 319854 319799 357013 348224 349715 350759 245072 245196 790906 742287 1676180 1632217 516818 511544 759775 763315 952861 930260 1006083 1011851 1054090 1065794 1029581 1150386 2394553 2500410 1460076 1257452 830435 811680 995879 996102 1049608 1060796 1085305 1103976 1226683 1233602 5370966 5542939 39.75 71.3 1
16:08:58 2024-01-23 730481 729460 233474 232245 374382 382228 395674 390948 249327 246408 305543 311059 345315 349272 4517412 4839219 6952172 6795092 1271335 1307727 342697 301122 318511 319056 359459 348152 350773 351821 243693 246298 778962 752754 1669180 1621846 518287 513211 755336 767780 962630 930259 997472 1008897 1060683 1075266 1026245 1140463 2376434 2500022 1437668 1244135 832212 814993 989822 993606 1050018 1064657 1093877 1099053 1217168 1225370 5363301 5552594 39.75 71.3 1
16:08:59 2024-01-23 732847 728661 234795 231391 376406 383347 396934 390912 248153 248736 302745 310334 345871 351352 4524575 4896131 7022457 6785443 1252570 1305837 342938 302039 320307 319056 360907 348678 347297 351591 245072 245196 790906 755695 1692356 1613586 514870 513721 753077 760647 964808 938222 997472 1002400 1053938 1072829 1035496 1146285 2388548 2507149 1447085 1236186 826985 818575 999778 991095 1044142 1054792 1097588 1106752 1224944 1221723 5322650 5554043 39.75 71.3 1
16:09:00 2024-01-23 739950 728689 234959 230874 373234 384978 395638 390948 247397 249156 302781 308711 346913 348184 4521345 4861360 7031783 6813836 1264617 1304875 341901 302039 320081 319799 358126 352190 348376 350472 246018 245606 780818 745476 1670596 1636894 517078 511796 759775 763901 954215 932912 1007622 1011087 1053489 1066926 1031378 1151095 2391030 2489780 1457298 1249919 828167 811680 995492 998934 1050018 1054756 1087971 1105486 1232402 1227367 5372693 5544678 39.75 71.3 1
16:09:01 2024-01-23 734632 729724 234204 232245 372118 382805 396898 390638 248567 247621 304381 308676 345871 350858 4517136 4842323 6957180 6799942 1279450 1311499 341890 302249 321856 318914 359604 350693 348447 349523 245072 245910 779347 754586 1681682 1621846 516414 510529 753296 765521 959342 928905 998110 1011851 1057751 1072968 1022296 1141351 2383457 2497228 1437668 1243627 830435 811431 989822 991800 1051509 1065410 1091541 1097655 1219636 1227105 5370966 5548634 39.75 71.3 2
16:09:02 2024-01-23 732559 731050 234204 230874 374346 383347 396862 391936 250997 248387 302745 310587 346391 349236 4521345 4886752 7002075 6791273 1260289 1309709 342830 301896 320198 319881 359568 349452 348662 351857 243693 245575 787920 752987 1731019 1619547 518287 512979 755874 763352 962107 934230 993931 1005359 1059033 1076042 1029692 1135271 2376489 2526660 1433901 1240243 832805 816221 994786 989688 1042031 1066163 1097001 1103900 1212221 1224503 5288164 5548873 39.75 71.3 2
16:09:03 2024-01-23 728927 728789 234566 231594 373790 381958 396862 393293 248153 248178 302816 310117 345871 350858 4517715 4907881 7043863 6782312 1250816 1306918 341937 302039 319441 318573 358955 351432 347541 351821 245072 245953 779347 753900 1646278 1609120 513712 512994 752876 759604 963084 935407 996801 1003896 1053118 1072793 1033004 1144650 2392730 2506667 1459217 1233515 825806 818575 1000489 993083 1040811 1054756 1095990 1107614 1224289 1221798 5318550 5558119 39.75 71.3 2
16:09:04 2024-01-23 741482 728657 234989 231198 376140 384433 395360 390948 247397 248387 302816 308033 346913 349796 4528513 4858616 7072000 6800823 1251403 1303988 342902 301968 318842 320248 357550 350583 347541 353580 243693 244749 776404 744943 1667250 1622972 515207 514449 758158 760136 956587 936696 1002575 1001815 1049673 1069829 1035942 1144612 2392730 2502763 1437668 1246328 828167 813154 1000489 993133 1041521 1057801 1091429 1109982 1224907 1224330 5337796 5552594 39.75 71.3 2
16:09:06 2024-01-23 738147 725494 233474 232082 372047 383347 394141 392118 250026 246506 306033 308394 345658 350155 4509115 4849294 7018792 6809655 1260714 1306844 339804 302375 318355 319056 358053 348678 346460 349349 245418 244749 787990 747612 1646948 1627700 513404 510515 758031 762197 954215 931581 1004006 1008217 1050791 1066926 1028230 1149809 2386849 2485848 1447703 1249029 828167 811680 994759 996028 1046739 1054492 1086854 1103873 1230546 1227105 5397483 5543216 39.75 71.3 2
16:09:07 2024-01-23 740236 727555 236179 231274 375309 384794 396682 393054 248775 247409 305413 308248 346700 352260 4511561 4782699 6986389 6830435 1278319 1313382 342938 304846 320088 322947 363975 350826 351835 353171 246352 247476 791116 758704 1690110 1632217 521243 513340 763288 771052 971316 940801 1012662 1024649 1071428 1085158 1038965 1160018 2420547 2545100 1433540 1262839 846978 832208 1013344 1014468 1076082 1089527 1121875 1128633 1244203 1255459 5414637 5641959 39.75 71.3 2
16:09:08 2024-01-23 753007 747302 242141 236546 392440 398953 413399 413054 257129 254285 315509 323227 358556 364212 4611926 4953668 7212568 7026309 1330175 1378105 360893 319275 339772 342916 387222 377014 377099 378862 258364 258729 837716 786012 1748009 1686680 541380 534882 796539 805900 1020944 989707 1060279 1072774 1122034 1139854 1088250 1206778 2550362 2693487 1551333 1300247 884600 869848 1073000 1060641 1119222 1138198 1175358 1188755 1315318 1318929 5647719 5811098 39.75 71.3 2
16:09:09 2024-01-23 790692 774647 247840 243565 409590 419483 441534 437801 265607 261822 333465 338602 379011 381180 4717893 5064714 7404652 7184116 1379043 1438626 371756 329358 358141 360934 408236 395687 392034 399735 265125 266750 843841 799781 1761029 1720073 550706 549732 815331 819640 1039332 1018892 1090668 1096706 1140459 1152226 1107017 1233673 2617143 2766378 1581362 1323579 903492 889857 1094675 1085188 1140952 1158764 1196687 1204314 1333698 1330002 5716476 5916478 39.75 71.3 2
16:09:10 2024-01-23 802419 793509 250649 246612 415007 426438 457253 450537 268098 266007 342478 349037 384369 387443 4802301 5207389 7613523 7343908 1430014 1482970 377445 333789 365612 367396 419738 404688 405175 403337 268442 269663 859466 818592 1794458 1738566 561630 556292 816368 825591 1058762 1025962 1082188 1091433 1137158 1162156 1113144 1235480 2669709 2785889 1544659 1335907 904703 887216 1097718 1100332 1143708 1158077 1175977 1198015 1330933 1332262 5709565 5951800 39.75 71.3 2
16:09:11 2024-01-23 809441 806099 251033 245345 421348 431057 459778 457106 270182 269714 346133 354228 390591 392931 4857549 5165190 7572656 7404968 1447791 1502569 377783 333753 371592 369947 418759 410916 405165 410585 268064 269628 857934 811225 1796823 1750297 559234 557977 819302 819603 1047155 1023173 1089888 1089909 1124950 1138098 1097760 1223092 2668021 2801270 1578916 1330055 908593 889852 1085364 1085230 1138140 1158077 1177071 1188004 1313386 1313077 5775404 5992564 39.75 71.3 2
16:09:12 2024-01-23 827974 814073 248647 243765 419866 431057 465400 458201 269770 268507 348811 351546 391831 398027 4892596 5290037 7711714 7447368 1462405 1512459 374360 333175 368096 369947 423154 409031 403918 405152 267205 270707 851544 823218 1783231 1753467 558226 551954 807218 818645 1041948 1011068 1060090 1069861 1114494 1138207 1082197 1197351 2661631 2791413 1569499 1327356 891457 876220 1086909 1078242 1119489 1127501 1154056 1171043 1313386 1316788 5783662 5993395 39.75 71.3 2
16:09:13 2024-01-23 815372 815258 245870 245889 418671 422414 460683 458144 267725 267200 346133 352602 388846 391748 4905467 5216878 7650174 7437695 1460316 1516797 374108 330834 370681 369031 420186 409378 402584 405293 266951 267428 865266 810153 1789729 1751541 550706 550002 802645 806341 1023881 998953 1060391 1060189 1094527 1112506 1063717 1188074 2652359 2784818 1551333 1320833 888917 871154 1063320 1066685 1115549 1130729 1145712 1155749 1282002 1292104 5802500 5994651 39.75 71.2 2
16:09:14 2024-01-23 833618 818422 244394 241841 414279 423858 463613 458243 268098 267348 346696 349412 391210 398027 4948918 5374446 7810526 7546446 1485438 1529797 372525 330714 370192 368763 421856 409067 404523 405831 267519 270182 851544 820935 1829956 1750297 555439 550392 796812 807047 1031637 999508 1047906 1055947 1093895 1118420 1066782 1181284 2674705 2803350 1561966 1326411 887133 870464 1078390 1072903 1111554 1121703 1140566 1156572 1298562 1303879 5878865 6062345 39.75 71.2 2
16:09:15 2024-01-23 828157 825586 246731 240862 420720 431362 467110 462614 269770 269335 349838 356649 395288 399912 5018821 5355688 7740036 7533983 1471779 1548931 378885 335714 369465 372091 427607 417302 408213 409390 270363 270900 867267 818592 1828956 1781443 558439 551172 808954 815159 1032369 1002418 1050020 1066720 1103684 1115193 1063400 1181284 2683693 2830918 1571383 1320756 895783 885532 1083822 1072737 1113172 1130729 1156707 1169337 1308787 1309499 5944704 6143454 39.75 71.2 2
16:09:17 2024-01-23 838302 836530 251418 245848 427432 435668 475605 471425 272456 272388 356785 359118 400870 407163 5084496 5415547 7839241 7644027 1487338 1567476 383237 339527 377023 377428 432459 422877 413511 413534 274584 275602 875843 829182 1847255 1797495 562408 554685 816368 823248 1042321 1008712 1060091 1074466 1109691 1124257 1069821 1190656 2723069 2863731 1594389 1331002 903492 892390 1096974 1087547 1122044 1141458 1162405 1182825 1322632 1324418 6014047 6232991 39.75 71.1 2
16:09:18 2024-01-23 847961 846308 253733 249816 432741 441081 482205 477931 274525 273122 357943 367688 409251 409931 5149314 5480815 7921775 7747193 1514664 1586218 387280 345265 381806 382632 437934 423358 420570 418723 277356 278344 882990 839200 1865309 1818652 566931 559560 821085 829435 1054531 1020769 1069409 1079081 1123700 1133322 1085327 1193289 2752904 2886237 1601516 1356209 915430 901282 1112390 1103458 1139332 1149570 1170026 1186245 1338522 1340870 6041990 6293639 39.75 71.1 2
16:09:19 2024-01-23 865167 854716 256763 252416 439567 449441 486855 486151 277877 277143 365998 369053 415101 416520 5224344 5638153 8153112 7880089 1562154 1613839 395095 348465 387191 387939 441597 433672 423764 428781 279676 284627 887278 849233 1855838 1816615 568951 566353 833257 834864 1060311 1036168 1087487 1091433 1124498 1133322 1091419 1215271 2780800 2928578 1596609 1373529 933627 915659 1117943 1106919 1147503 1166303 1191571 1200004 1346542 1350857 6156633 6387301 39.75 71.1 2
16:09:20 2024-01-23 864622 865136 261523 255707 448463 454832 495546 494163 282451 279231 368300 376121 422291 423846 5289995 5675292 8251317 7981661 1603892 1636997 400357 353843 393890 392190 455253 440241 428795 432423 284090 288328 900142 868098 1886750 1833630 575397 572829 842510 842937 1073024 1054142 1099361 1103143 1131708 1151338 1103761 1234260 2819373 2947026 1599935 1384415 946431 926109 1124851 1120725 1159534 1173345 1203371 1210268 1357961 1358630 6224420 6462331 39.75 71.1 2
16:09:21 2024-01-23 876409 875508 264221 260443 453604 459697 504100 501883 289441 281936 373971 381848 427961 431255 5355646 5747137 8328012 8075172 1598172 1655464 405926 357367 396470 397701 456009 445305 432849 437701 290478 292427 890747 868563 1893126 1856046 580334 573972 852937 858281 1084306 1055179 1103231 1115924 1147655 1164661 1107017 1232573 2850769 2987431 1620273 1385369 946378 935516 1147007 1139244 1167110 1176017 1202440 1221112 1383422 1376771 6245682 6527982 39.75 71.1 2
16:09:22 2024-01-23 894521 881690 267593 262795 458171 468746 510113 506054 287822 286978 378425 384753 433219 438498 5430676 5828616 8339886 8149379 1617731 1677226 409761 364376 400443 402124 467923 449605 442499 441250 293777 296004 914436 886963 1900084 1869366 588007 581929 853075 862681 1105466 1072160 1110089 1111503 1149653 1169681 1125167 1253286 2873789 3023890 1646715 1411464 962592 940759 1144249 1142736 1179852 1200187 1219707 1229582 1383422 1376771 6354841 6593633 39.75 71.1 2
16:09:23 2024-01-23 894812 894738 270901 266526 466092 474398 513968 512360 291022 289286 383629 387820 438791 442888 5486948 5946548 8534580 8216129 1608644 1695564 414673 367373 405304 406831 467428 456095 447513 447864 295465 297748 910080 886963 1936539 1884074 589686 581472 860404 873816 1109220 1079100 1110164 1120762 1160528 1181976 1134106 1253538 2902715 3039809 1651125 1436427 970636 945836 1152728 1155025 1189808 1212773 1225585 1236601 1391617 1385887 6412743 6659284 39.75 71.0 2
16:09:25 2024-01-23 902660 902479 272764 269402 472479 479804 522829 519786 294141 292343 388501 393236 444390 448066 5543220 5977916 8592030 8300538 1629858 1706077 417309 369772 408426 411169 476790 458540 448094 451951 301157 299382 914180 900251 1922078 1891873 595634 588831 865918 876160 1119254 1086740 1119452 1124346 1164661 1184597 1143398 1262890 2921260 3063495 1663665 1429136 978656 957839 1168816 1157489 1193307 1211060 1231347 1246855 1401861 1401755 6487944 6725741 39.75 71.0 2
16:09:26 2024-01-23 926409 911736 275433 271265 473855 484577 527537 526042 296906 292213 391227 396598 449499 451492 5599493 6012124 8622990 8375605 1667533 1723882 420066 373552 415242 413633 477940 463302 450769 457422 301583 304039 921354 909724 1935608 1893348 593942 589812 873884 878725 1118460 1094085 1135308 1137663 1171396 1181144 1133274 1262890 2939805 3089075 1645611 1424623 977605 962902 1184776 1176207 1203455 1213927 1226697 1247927 1409007 1412200 6564899 6771829 39.75 71.0 2
16:09:27 2024-01-23 925710 921072 277315 273268 480396 487749 531959 526031 296877 297167 394576 401428 449311 457850 5647580 6072662 8763319 8469355 1674558 1741176 426231 376035 413698 415973 482112 470552 458083 456686 304589 306762 929810 900737 1977136 1923488 599893 591046 876404 887971 1126899 1094521 1129843 1142966 1179709 1203557 1146658 1271973 2969257 3115527 1650482 1462319 989474 965963 1172833 1174611 1206853 1229266 1250481 1256227 1416204 1416273 6574876 6837480 39.75 71.0 2
16:09:28 2024-01-23 939545 926422 279923 276662 483300 494062 536212 534430 299941 296843 396452 404367 456764 462676 5702659 6088592 8775631 8537806 1702434 1755420 428703 378749 423186 418821 485607 472897 459063 465245 306760 309990 936857 912335 1988865 1933083 600400 594179 889368 891692 1128081 1097539 1137293 1150174 1189664 1199891 1143533 1262927 2982875 3107515 1656823 1458191 990890 968419 1187361 1183857 1223535 1233620 1245411 1253505 1407010 1413235 6668931 6893752 39.75 71.1 2
16:09:29 2024-01-23 938435 932221 280915 276697 486936 495787 544353 542171 300853 297125 402493 405411 460170 460669 5749552 6184677 8829233 8627015 1731460 1770996 432786 381933 423676 420850 489993 476091 462528 466600 306536 310757 937306 918905 1993195 1936710 601466 598882 890863 893750 1128500 1103009 1142240 1156156 1188992 1203666 1141912 1266573 2993739 3135487 1693798 1464403 990890 973378 1189817 1192367 1226687 1234493 1247844 1255332 1414089 1422387 6724945 6940646 39.75 71.0 2
16:09:30 2024-01-23 943812 939288 284441 279159 487008 501318 546912 544196 303290 298236 404964 409048 462891 463096 5815698 6239120 8931607 8661694 1726056 1775652 435488 385372 423439 426428 491203 477927 464894 468782 310273 310757 941085 920515 1978469 1949263 604073 594897 893649 897217 1133716 1106759 1144687 1157799 1193330 1206223 1148600 1266573 3011011 3135487 1640164 1471785 998893 977639 1196634 1193103 1231394 1240121 1249998 1258255 1419257 1422314 6725364 6992034 39.75 71.0 2
16:09:32 2024-01-23 958031 946282 286401 281709 491532 504558 550053 547207 303600 299316 407242 412726 466369 467666 5853552 6222751 8961878 8703837 1721586 1784935 436535 383840 423033 426424 493973 480213 467040 467392 312034 313930 948132 922053 2030590 1964656 609258 599548 888750 900829 1146179 1110094 1141426 1152840 1182666 1212782 1156688 1281557 3017710 3172055 1695681 1477935 1006873 986159 1194749 1189720 1223572 1243270 1263448 1273448 1437393 1437652 6774654 7038788 39.75 71.1 2
16:09:33 2024-01-23 969062 956638 287180 281078 494890 506137 556838 549535 304939 301317 405430 414154 469183 474014 5878710 6342534 9032680 8756755 1731460 1797523 436642 387691 427148 426464 498810 484188 471593 473691 312920 315775 950170 939522 1999232 1954864 608390 606687 892382 899771 1151054 1125199 1152420 1157799 1184894 1205101 1152827 1294488 3036942 3199294 1681923 1463400 1006065 992482 1213809 1202349 1226687 1234493 1251740 1266503 1438741 1439704 6866448 7077414 39.75 71.0 2
16:09:34 2024-01-23 955619 956638 288928 282961 501905 509274 556451 554826 304020 304115 410399 414154 469739 472967 5929755 6366296 9112149 8825746 1742885 1805991 441908 387763 428503 431434 500293 486043 473243 473691 313307 317562 941456 930477 2022859 1984334 613110 604714 899669 907641 1153534 1118623 1146285 1159372 1189835 1214904 1159507 1286902 3048024 3197445 1675738 1483054 1015553 993183 1207622 1189388 1226687 1242089 1262093 1277802 1452078 1440619 6843478 7118842 39.75 71.0 2
16:09:35 2024-01-23 967847 965836 288937 283511 503332 510789 558928 558156 305896 305079 411635 421096 473926 473997 5984021 6416972 9139321 8892450 1764244 1818884 441570 391023 435533 432885 501600 488387 468724 478408 315478 318010 950442 936802 2024925 1997123 613482 605399 903792 910337 1152453 1115707 1152420 1159446 1197862 1212782 1157586 1277774 3059767 3208934 1695264 1501443 1016278 990336 1200969 1204915 1230176 1252921 1266601 1275881 1445871 1444774 6852147 7164884 39.75 71.0 2
16:09:36 2024-01-23 980645 969484 289050 286423 503399 512346 565131 558156 306472 306082 414157 420469 475332 479768 6033890 6486285 9189472 8938291 1778758 1824510 442016 391758 433120 432683 503167 489687 473668 477832 315622 316903 951706 939522 2034359 1997458 615107 607117 905080 910985 1152960 1115979 1150778 1160041 1197355 1215358 1156179 1277872 3064702 3225085 1716374 1501406 1018909 995372 1205049 1205157 1231962 1253575 1268612 1275919 1446934 1444777 6884825 7207485 39.75 71.0 2
16:09:38 2024-01-23 982512 976950 291434 287270 504855 516025 567936 562922 308042 306874 414892 424070 478197 479731 6066063 6500425 9287128 8985185 1770421 1833769 441692 392312 432683 434670 504837 490698 474375 478408 318087 318861 957265 943558 2026363 2005279 615984 606860 902469 911383 1159567 1122615 1149958 1160376 1189651 1221035 1161157 1287166 3069619 3226924 1677587 1498612 1022759 998911 1212288 1202077 1233714 1252477 1269866 1281111 1448998 1446711 6949118 7250144 39.75 71.0 2
16:09:39 2024-01-23 985328 981434 291951 287337 509078 513851 570503 567966 308790 306910 414443 424260 479609 482612 6115323 6556059 9316504 9026008 1775482 1840412 443888 394262 432489 435351 504607 490352 477810 481132 319389 320384 966453 953749 2050651 2008130 615107 603947 901466 915060 1162180 1130806 1152420 1156156 1192164 1212782 1166051 1290631 3087142 3236491 1679435 1500915 1024375 1004608 1217477 1211596 1226687 1254255 1258353 1278767 1457181 1461255 7082775 7297037 39.75 71.0 2
16:09:40 2024-01-23 977828 981434 292361 288951 511026 521488 570098 568906 310667 306340 418928 422341 481438 482357 6157254 6616747 9344480 9064931 1778758 1848345 447949 395445 437583 435998 510862 491812 480658 485300 319163 322368 966453 964784 2145434 2004480 614158 612311 903792 911496 1162833 1139693 1163445 1167059 1189835 1208787 1156800 1287129 3087663 3245131 1705525 1490472 1017731 1001042 1227939 1218506 1238991 1249201 1251412 1274323 1447887 1448871 7177673 7345029 39.75 71.0 2
16:09:41 2024-01-23 997552 987011 293284 288921 508646 519868 572123 565316 311977 307698 418776 424106 483543 491075 6197386 6677024 9366884 9116834 1800214 1862857 448754 394047 438713 437732 514855 499200 477773 483477 320294 323803 961435 962312 2056433 2015950 612487 610573 910256 913024 1152960 1129201 1156716 1171243 1198205 1212782 1150234 1275914 3103582 3218154 1695016 1510293 1024220 996079 1218640 1215044 1246528 1258353 1262918 1275881 1451048 1444701 7093616 7372067 39.75 71.0 2
16:09:42 2024-01-23 1003847 993418 293736 292241 513927 521009 575460 568065 310206 309603 421021 426453 485696 491551 6244690 6688510 9485963 9189584 1792541 1862857 449510 396668 437583 438692 511585 496265 483113 484504 321657 322822 973500 959836 2090814 2029517 616264 607363 904027 917664 1167142 1133221 1154066 1159446 1189614 1212782 1162010 1285293 3101373 3255145 1718281 1508140 1026417 1007442 1226193 1213672 1230176 1252777 1259324 1282502 1461325 1461142 7184925 7418932 39.75 71.0 2
16:09:44 2024-01-23 992635 996240 295168 291412 516850 527510 577602 572825 312416 308270 423278 426846 487211 488494 6274761 6780951 9511115 9215590 1805181 1873467 445448 396596 443012 440526 516830 498138 480621 483861 321885 324296 973500 970467 2063828 2025196 613624 612311 910660 912685 1157920 1131610 1160130 1174648 1195622 1212782 1146896 1279600 3110685 3245814 1761809 1517505 1025684 1001042 1225566 1220634 1253613 1259896 1264427 1273760 1441762 1443717 7159644 7457735 39.75 71.0 2
16:09:45 2024-01-23 1010535 1001917 295279 292084 513941 524524 580931 567996 312416 310109 422043 429335 487211 491424 6311915 6743045 9609293 9242215 1782328 1877087 447859 396705 440250 441624 518365 500421 483454 484847 323029 324753 983045 974639 2065621 2021688 615984 614131 906445 912685 1165485 1140883 1165672 1169393 1188027 1210500 1155117 1285180 3119103 3264254 1705525 1499307 1022759 1010348 1233723 1224316 1242949 1250628 1256049 1275881 1452078 1451954 7289697 7493991 39.75 71.0 2
16:09:46 2024-01-23 1019081 1003096 296928 290780 516336 528984 580301 573817 311668 308235 425496 432563 488798 493623 6348560 6843232 9633007 9314608 1818355 1881402 451884 400223 442827 442165 516684 501615 486126 487308 323717 324717 979137 969531 2106569 2047501 619507 612311 906979 920277 1171336 1139999 1155602 1159446 1189540 1212782 1165078 1285293 3119998 3273396 1725814 1519061 1028620 1011027 1227939 1217071 1230176 1252885 1259324 1276892 1462173 1458815 7310563 7522127 39.75 71.0 2
16:09:47 2024-01-23 1013465 1007436 299632 291671 513977 528574 579286 576986 313585 310109 424554 430416 492458 498170 6384729 6941215 9572448 9374727 1838905 1888104 450958 399058 441250 446745 516721 501240 483454 485296 323471 326481 976723 966318 2127615 2052422 619507 610520 910660 920932 1168839 1134345 1149921 1162060 1188770 1214868 1157000 1281557 3124584 3273433 1723930 1520355 1033612 1011534 1227939 1211596 1237229 1253806 1264795 1284343 1466364 1458039 7295502 7559642 39.75 71.0 2
16:09:49 2024-01-23 1008347 1010363 297915 292079 521616 531381 583788 581288 315062 312011 427581 432018 494193 496105 6423906 6932324 9613747 9393570 1846661 1895852 450994 400223 441246 441985 516866 503836 484139 489672 322490 324789 979137 969081 2070162 2058778 620399 612322 910660 919623 1168529 1130003 1154066 1162024 1192164 1217480 1153511 1279600 3127083 3292029 1712631 1527960 1028620 1010348 1220376 1215044 1238542 1254729 1272307 1277802 1455199 1456142 7352535 7605825 39.75 71.0 2
16:09:50 2024-01-23 1011254 1014671 297586 292409 521319 531988 582069 576973 311668 311559 423529 432438 495418 494359 6452957 6991916 9656641 9439449 1846661 1901285 453581 399940 443751 445560 518401 502770 484861 488987 324492 326481 991821 970467 2108688 2062181 619507 610088 910256 922244 1170503 1138453 1150778 1161923 1187780 1215358 1157823 1279694 3141894 3292341 1758593 1527782 1036009 1015351 1229651 1216116 1237229 1252885 1262993 1283502 1462440 1452742 7371319 7630583 39.75 71.0 2
16:09:51 2024-01-23 1016485 1018073 297658 293484 521376 533718 586042 583548 313620 311559 426901 431746 496224 496612 6494557 7037478 9696425 9464989 1842714 1905345 453581 399940 441142 444565 521451 506961 487270 486774 324455 325681 986184 970467 2107504 2070530 621278 611876 911805 923558 1170466 1136451 1151246 1162475 1189835 1212782 1153511 1278357 3138622 3291914 1750917 1529109 1035089 1014519 1227939 1214181 1236671 1254552 1262056 1281524 1465324 1458039 7404888 7654970 39.75 71.0 2
16:09:52 2024-01-23 1022924 1020271 301597 292997 520105 533340 582865 581202 314566 312032 426600 431711 496224 503771 6518608 7056772 9829399 9515814 1820650 1909417 450778 402814 446171 446081 521305 503372 486751 486774 324564 327550 996049 987303 2127660 2055853 617742 614566 904894 914750 1168839 1142506 1156754 1161923 1180344 1201930 1143607 1277872 3124994 3282694 1745993 1505804 1025684 1010101 1236358 1224316 1239422 1244998 1248145 1268439 1447961 1448871 7468403 7690944 39.75 71.0 2
16:09:53 2024-01-23 1039839 1024345 300372 294372 520142 533340 589308 580346 315261 311051 423529 434136 496224 503121 6574322 7015723 9878468 9545135 1849136 1915229 450215 402281 445147 445077 522967 503555 486654 492593 323963 325752 983365 987892 2084085 2061908 615984 614131 913247 913003 1162180 1132737 1156754 1168719 1188992 1207077 1137650 1270195 3138987 3282694 1727697 1534047 1028620 1005299 1224451 1220842 1245127 1256539 1258552 1272091 1438741 1439704 7364942 7713018 39.75 71.0 2
16:09:55 2024-01-23 1029720 1027250 300588 293074 524580 534926 590563 585099 313620 312762 427239 435356 500066 501120 6584259 7072592 9829400 9593086 1876115 1914344 454616 401145 445703 444168 521451 506602 485892 491112 324564 327088 1039261 981287 2111371 2077322 618623 610088 907663 918316 1167142 1132737 1144054 1157799 1179249 1209286 1147748 1268546 3141221 3301815 1754755 1529681 1036009 1013112 1226907 1212655 1233677 1251818 1260818 1277591 1451061 1447809 7479540 7728459 39.75 71.0 2
16:09:56 2024-01-23 1031652 1028729 299076 292565 523095 535235 586478 583968 315041 311559 427239 432815 498456 503794 6593638 7149497 9942216 9557287 1820763 1919830 450886 401428 444396 446895 522828 505810 486823 486810 324492 327688 997339 990720 2103871 2065113 615107 612385 905080 911671 1166149 1143763 1159774 1161096 1180468 1194405 1140813 1271936 3147934 3292268 1748413 1523110 1024951 1008157 1231971 1224595 1239422 1249237 1240673 1264697 1443741 1440583 7507338 7765974 39.75 71.0 2
16:09:57 2024-01-23 1045059 1032408 299378 295772 522725 531381 590241 582060 313620 314449 426901 434385 496224 502585 6626382 7067577 9887813 9632317 1873353 1923930 457564 400570 447330 445306 523671 508727 488308 492484 324758 328477 1021638 981648 2097896 2086595 618623 608258 912544 917939 1162180 1125199 1145758 1158548 1181829 1203666 1140151 1259221 3133660 3310354 1743241 1534955 1028620 1008157 1218640 1211596 1231925 1248355 1259286 1268514 1443749 1444738 7531557 7784731 39.75 71.0 2
16:09:58 2024-01-23 1038137 1031655 301882 294737 522355 534476 587320 583854 315296 312718 428218 434385 499228 504301 6678193 7184963 9970373 9606515 1831933 1923074 450958 401428 444161 442853 527025 506307 486931 490747 322490 327194 998662 990860 2147151 2071427 613359 610052 905043 911383 1160496 1134419 1152420 1156156 1178189 1187112 1133545 1261054 3141221 3291914 1733347 1526575 1022029 1005299 1226193 1224316 1233714 1245638 1238465 1258957 1438704 1437666 7562458 7812867 39.75 71.0 2
16:10:00 2024-01-23 1047811 1039002 300334 294131 522135 531198 590563 583015 313515 313791 428227 434741 500053 503514 6678629 7111891 9956432 9679210 1880123 1927731 454937 400259 445461 445186 521451 507395 485548 491130 323963 326626 1053761 981287 2093643 2083993 615984 607548 903755 913990 1161908 1125199 1138103 1150174 1173989 1201930 1134387 1259889 3140969 3300862 1741322 1534047 1028620 1005965 1216908 1206337 1231394 1248575 1258036 1264365 1443928 1438672 7584105 7845830 39.75 71.0 2
16:10:01 2024-01-23 1035677 1033066 299632 292596 522878 536757 589726 587242 313620 311086 428558 433528 499228 501120 6724940 7260493 10094124 9668760 1840779 1927736 450692 399621 443012 445815 522900 506961 486859 490401 322228 325752 1000112 994270 2163872 2075846 610999 607363 904027 907752 1157883 1132737 1147428 1151811 1173797 1180883 1132009 1256110 3147217 3292082 1721959 1519672 1019187 1003836 1227353 1220785 1230176 1240121 1234937 1260681 1435624 1434544 7621003 7869140 39.75 71.0 2
16:10:02 2024-01-23 1054342 1040857 297617 295363 522725 531794 585487 581202 313148 313714 425961 434349 496988 503551 6753076 7255588 9950630 9726104 1866736 1929125 454937 398790 443846 444168 522020 508977 490392 488987 324869 327550 998768 983057 2147437 2092539 613883 606481 898516 913990 1162180 1125822 1138442 1143621 1171396 1191142 1135280 1255177 3143207 3298931 1747079 1527668 1027885 1005299 1218640 1205772 1220930 1240121 1244289 1264697 1447689 1435596 7639204 7897092 39.75 71.0 2
16:10:03 2024-01-23 1050980 1040853 297946 294380 522355 534855 589726 583580 313654 312762 428558 431444 497686 504264 6771875 7260766 10107136 9753539 1874605 1935621 450922 396668 446620 444050 522900 508838 486236 486846 323029 328956 1010426 989305 2119793 2091404 610128 606257 905991 909044 1150294 1121541 1138883 1149357 1175493 1186318 1124814 1239567 3147934 3273358 1729580 1543399 1022029 996079 1209973 1207193 1230176 1245638 1240404 1252612 1420301 1421368 7506025 7891553 39.75 71.0 2
16:10:04 2024-01-23 1042031 1043176 299627 292174 523086 531653 588706 585252 315771 311925 428227 433120 499050 503227 6790591 7329466 10056555 9754240 1861418 1932873 449574 399021 444161 446239 521451 504306 486236 485332 323999 324789 1008774 993558 2138254 2079196 610999 607979 896751 902501 1156239 1128399 1138140 1143621 1157205 1175990 1121619 1252645 3134158 3301134 1737484 1511030 1016278 1003873 1218640 1208086 1217468 1225689 1231310 1245387 1434504 1438505 7766646 7936733 39.75 71.0 2
16:10:06 2024-01-23 1061875 1042188 297617 292758 521064 532171 591460 581904 313620 313488 428189 434136 497686 504301 6791339 7253555 10063200 9810513 1882812 1935621 448841 395445 441358 444231 521195 506961 483454 483897 322228 324753 1004486 983057 2122794 2098618 610712 601872 894844 908770 1152960 1120744 1127134 1136856 1161025 1185434 1122417 1245420 3142313 3299053 1739403 1529051 1024305 1001754 1210423 1196499 1215169 1231832 1243782 1250458 1424340 1422351 7663517 7934791 39.75 71.0 2
16:10:07 2024-01-23 1050904 1042578 297946 290749 520105 532208 587224 583817 313148 310144 425961 431816 498456 503907 6828106 7344218 10132914 9819891 1889475 1935621 448877 396632 441444 441913 520714 505553 483454 486810 321477 324501 1058867 987303 2127481 2101838 610999 602034 895848 904707 1151894 1115905 1125930 1136856 1161138 1186391 1119194 1238730 3133769 3291914 1761334 1529681 1019187 998911 1203427 1196610 1215169 1231005 1239752 1247783 1423329 1421368 7690221 7953651 39.75 71.0 2
16:10:08 2024-01-23 1050230 1045613 297946 290749 519777 533340 587224 583405 313148 311716 423565 433480 499228 504264 6849740 7362660 10201213 9861946 1873353 1939326 448376 394118 444277 441913 522020 505452 484408 487639 322571 326626 993051 990720 2136174 2095594 604933 599217 897389 901693 1141022 1112275 1128778 1140901 1161351 1178926 1106764 1227853 3124957 3264254 1716419 1529681 1013380 989665 1203338 1196314 1220930 1231005 1229086 1238404 1401861 1404155 7600080 7972306 39.75 71.0 2
16:10:09 2024-01-23 1042035 1046896 297275 290573 522345 530323 586808 583940 312166 311818 427544 432635 499981 500653 6869736 7501850 10268944 9861809 1866666 1926987 445207 396317 442925 440598 521451 501276 482771 486810 321657 324753 990192 1000152 2113134 2089919 606226 603270 893951 890955 1141022 1113066 1132074 1137663 1155493 1169686 1103872 1229456 3115977 3282694 1735564 1529681 1006154 989665 1205049 1206016 1215169 1223960 1222022 1229025 1411081 1412200 7720934 7994035 39.75 71.0 2
16:10:11 2024-01-23 1050996 1051358 296018 290347 522725 530181 592391 585490 310732 310073 423493 432917 496008 499802 6898212 7420934 10170269 9876058 1848262 1935621 445847 394866 440401 441949 519207 501276 482771 483477 322571 323839 994480 994982 2110702 2080673 604073 600524 885624 891992 1143740 1117789 1124656 1130022 1142166 1163876 1107144 1237516 3123083 3301478 1757422 1515343 1009755 995968 1206900 1199908 1202375 1216209 1217226 1234839 1428120 1420362 7857436 8013480 39.75 71.0 2
16:10:12 2024-01-23 1063113 1048270 297002 290771 518565 530666 585645 582097 312424 308235 423493 432921 496257 504264 6912627 7412881 10090511 9876058 1870770 1932540 447509 391873 437651 440562 519978 503948 484518 484847 321165 323576 1005912 985509 2152626 2102996 604192 597923 885587 899697 1144235 1111447 1119744 1125554 1146325 1167202 1112353 1230947 3124956 3282694 1765247 1522523 1013380 992443 1200043 1187324 1202437 1220163 1224367 1238404 1408572 1408170 7757774 8037957 39.75 71.0 2
16:10:13 2024-01-23 1060812 1050679 294917 291097 519334 532208 588890 577302 309868 309170 423565 431901 496224 502228 6931272 7362735 10211741 9942028 1897579 1940115 446113 395099 442053 440562 517853 502770 477846 484884 321202 323001 1027662 986921 2159774 2098506 604933 598007 888142 897328 1141022 1103793 1114959 1125181 1146362 1169617 1105443 1221957 3124859 3287246 1768164 1529681 1010493 989665 1189522 1186239 1205040 1220163 1227334 1232690 1402991 1404155 7752232 8043122 39.75 71.0 2
16:10:14 2024-01-23 1053985 1049320 296964 294189 517030 530593 585076 582133 311234 308200 423421 431901 500334 504625 6961557 7479654 10272212 9951837 1880099 1942119 444511 392312 438932 436504 520714 503948 480658 485571 319163 322858 1011867 989305 2130933 2108411 601466 594545 890863 894600 1131750 1100660 1116551 1124235 1151321 1162192 1096692 1208275 3125254 3264254 1755465 1539006 1007314 981813 1190744 1187960 1203674 1223656 1215375 1228111 1395610 1393865 7656488 8066200 39.75 71.0 2
16:10:16 2024-01-23 1053578 1051560 295391 291315 519478 526565 585490 581202 311540 310802 424406 429975 496224 499232 6968787 7517871 10336390 9953451 1877433 1944008 445496 392312 438896 437260 521920 502806 477810 483225 318378 322786 1016631 990720 2139558 2098432 598184 592719 888142 890499 1128500 1097539 1113370 1124346 1146289 1158086 1094599 1209517 3122220 3250269 1745993 1525292 1006065 980345 1192403 1188879 1209295 1219622 1209954 1218702 1383422 1395841 7795395 8068223 39.75 71.0 2
16:10:17 2024-01-23 1048047 1053210 294224 287822 516953 526015 584589 580423 311540 308200 423278 430652 496224 499979 6983726 7568240 10363745 9934710 1875831 1943897 438379 391758 438896 435116 518153 500695 478083 483441 318414 320834 985904 996886 2147054 2094141 599893 595974 886392 885944 1127241 1100769 1119744 1122282 1140980 1151211 1088419 1212105 3115902 3271212 1759378 1519207 996579 981813 1191591 1193103 1200033 1211591 1200094 1216060 1392641 1392878 7808746 8089197 39.75 71.0 2
16:10:18 2024-01-23 1056114 1054744 293705 289059 519252 525822 587224 582060 311540 307733 423621 431072 496224 498097 7015680 7662135 10325056 9961442 1862040 1943860 441728 392167 436773 437924 518219 502441 480476 480571 317408 320869 1005895 996408 2176933 2092651 596483 592792 880146 885140 1130142 1105116 1113370 1115998 1129952 1145654 1086634 1212594 3112901 3264254 1731726 1501816 994623 983989 1194675 1183857 1193191 1199303 1202440 1215200 1396752 1398002 7891652 8096399 39.75 71.0 2
16:10:19 2024-01-23 1062135 1054263 291810 294392 518224 526015 587228 579715 310308 308235 423278 430078 494685 496612 7011959 7542347 10242930 9970335 1872075 1944228 440211 392035 435035 435984 513779 497843 477810 481132 319127 318379 1055211 993558 2111917 2099165 599117 595387 875746 884051 1134248 1100660 1108472 1109925 1127953 1148158 1088324 1213762 3110685 3289650 1757718 1517505 997467 983209 1187361 1181310 1183220 1203657 1203555 1221389 1401861 1391892 7902646 8139916 39.75 71.0 2
16:10:21 2024-01-23 1066414 1056519 292112 288883 513833 529012 587040 579715 311977 306910 423915 432591 495130 501655 7040119 7534241 10198285 9998499 1867604 1941832 441980 389993 435533 433990 512261 500695 479744 477724 315586 318343 997212 985509 2138198 2103644 596058 588729 873265 885380 1128847 1095910 1099198 1106704 1127990 1151174 1086671 1203269 3106261 3264254 1731991 1520355 1001593 979497 1182211 1172011 1187431 1204733 1209316 1217165 1389254 1384660 7816318 8100794 39.75 71.0 2
16:10:22 2024-01-23 1055095 1054739 292396 287742 514013 525822 583763 577046 310343 306550 423278 428095 496188 497354 7043817 7579015 10334408 10042224 1898789 1932503 443169 387727 436583 435493 513799 500339 476393 481033 315514 317862 997078 985509 2110139 2110508 597333 589565 878272 885514 1125962 1088265 1100933 1111429 1134405 1146325 1082197 1191318 3110685 3227374 1703470 1519061 994623 968419 1178089 1178432 1193191 1203657 1199238 1199331 1368863 1380745 7807002 8131744 39.75 71.0 2
16:10:23 2024-01-23 1062199 1054776 291916 288241 513105 523003 577208 578074 307901 307663 420703 426154 494685 497130 7053195 7614668 10411152 10031153 1892272 1948429 440854 387137 435843 432768 514491 499481 477031 477688 314339 318719 1002963 988337 2126737 2111409 594481 588451 878896 881226 1116081 1085207 1100764 1111503 1127155 1143084 1072964 1193245 3101373 3245819 1741038 1517505 989474 971173 1178089 1175316 1192344 1198457 1193163 1199139 1378109 1379618 7852809 8112799 39.75 71.0 2
16:10:24 2024-01-23 1059121 1059004 291725 287297 513136 523040 582879 580538 308720 306910 419515 430728 495418 495133 7072795 7706538 10408431 10018243 1869239 1943462 437907 387727 433276 432899 513815 496653 477068 477760 313527 319777 995607 997837 2123107 2092890 590949 586806 872125 875501 1116081 1093743 1100839 1103812 1116076 1133286 1072797 1204356 3092061 3264254 1760185 1500083 989474 977639 1180605 1171243 1177118 1189826 1191571 1199406 1390593 1388774 7966896 8168375 39.75 71.0 2
16:10:25 2024-01-23 1072791 1060293 290414 288445 513127 522857 584656 574556 309985 309083 419296 428135 493223 498134 7103157 7621155 10311292 10038318 1855757 1942119 434971 387583 433682 435818 513398 496265 475719 476308 315478 315775 1033461 993558 2110287 2092428 593520 588831 867147 874438 1122477 1090639 1097010 1096139 1117202 1135725 1079030 1194098 3096962 3255044 1737859 1512563 994346 973937 1176187 1164257 1177957 1195482 1197543 1206106 1378631 1374132 7876511 8159363 39.75 71.0 2
16:10:27 2024-01-23 1066548 1056271 291774 287404 512111 523781 576960 575959 308755 306910 419478 423232 493259 498134 7092747 7548213 10353112 10066237 1880085 1942514 437942 384109 431730 432935 513528 498175 474338 474033 313563 318010 1004434 981287 2137223 2105140 591370 582892 865304 878725 1118460 1086755 1089888 1100787 1124033 1142151 1072872 1184586 3105306 3255044 1756195 1529681 991747 966287 1165462 1167022 1178079 1206385 1191571 1200094 1364982 1360461 7801051 8159363 39.75 71.0 2
16:10:28 2024-01-23 1053233 1057770 290109 285548 513073 523781 580931 578074 306324 306910 420740 424225 493259 491771 7118846 7662705 10399872 10063438 1892171 1944881 437692 386466 434384 432683 510570 496118 471412 476379 314375 315739 995910 985885 2154141 2105140 590563 583640 866532 876894 1113205 1077496 1086863 1094338 1122601 1133286 1068300 1175293 3092559 3236594 1750211 1526575 986651 963294 1164635 1161987 1176369 1194541 1184408 1193911 1359617 1357194 7827584 8188016 39.75 71.0 2
16:10:29 2024-01-23 1052481 1057770 296001 285543 513639 524524 576955 578894 306324 306694 419478 424225 491730 492935 7138407 7650170 10412381 10101253 1901536 1943437 437374 382925 433682 430347 510393 494611 468904 474898 312539 315517 998550 981287 2121276 2110508 590527 581472 867147 873195 1110008 1074447 1086088 1096706 1117993 1130738 1063717 1172786 3088164 3218154 1670191 1511030 985244 960846 1162157 1161163 1179756 1189379 1184683 1189774 1352620 1362497 7880390 8188016 39.75 71.0 2
16:10:30 2024-01-23 1053985 1061319 291280 285258 515637 522450 579623 576665 306184 306766 419259 423854 491587 493286 7134338 7685132 10429843 10122907 1901536 1944881 436140 382960 433682 431355 509311 494014 468796 475449 311662 315295 1001627 981287 2114251 2105140 588846 580206 862853 871334 1106861 1074447 1082188 1091433 1116076 1130469 1060664 1171912 3094759 3227374 1745684 1520355 981457 959199 1162847 1159409 1178797 1193099 1181816 1189624 1350508 1360045 7863435 8216071 39.75 71.0 2
16:10:32 2024-01-23 1057375 1060027 291014 285067 512980 521591 578875 575995 305861 306910 418185 422398 491385 493286 7164447 7701371 10435551 10125074 1896298 1938115 436756 382352 431082 427698 507838 493701 468868 475742 312034 315295 998662 984099 2144583 2112637 588007 579947 864691 870097 1105503 1069549 1082188 1096139 1113089 1127880 1054221 1172636 3086602 3243403 1758190 1507953 977259 959199 1165671 1162712 1177205 1181967 1175395 1184509 1355762 1359118 7927437 8206322 39.75 71.0 2
16:10:33 2024-01-23 1057338 1060023 290567 283503 510989 517418 578056 575995 306359 305043 414443 423003 494140 492156 7175119 7752207 10500828 10125074 1892276 1944881 436847 383196 428503 429379 510607 496705 471565 473880 312034 315739 1016631 988337 2122370 2115145 584490 577895 864691 866977 1097826 1072367 1081343 1093761 1106071 1118712 1054338 1172786 3078364 3236594 1748216 1505991 972025 956445 1162624 1162060 1168807 1179642 1164373 1182777 1355762 1357194 7970836 8227889 39.75 71.0 2
16:10:34 2024-01-23 1060358 1060775 288933 282006 510592 518365 581071 575588 304974 304579 414516 425584 489935 491848 7173847 7789296 10547795 10141705 1896260 1938189 436044 381787 428430 425759 504909 492197 470561 474106 310273 314851 1005895 984099 2143354 2111409 584254 577077 862240 865674 1097641 1065188 1078266 1090659 1105287 1118383 1047964 1165100 3073437 3227374 1720253 1505991 971330 954035 1157074 1157762 1167939 1176309 1169473 1175878 1352620 1349459 7946289 8215809 39.75 71.0 2
16:10:35 2024-01-23 1060358 1060825 288928 281795 509183 516684 579241 573671 304834 303972 416515 424106 492744 492550 7175119 7781810 10566796 10129389 1896298 1942119 432678 382655 427184 427332 504873 491429 467369 474092 310273 313894 1007388 984099 2121779 2110508 583839 576261 860404 864373 1096048 1065188 1074099 1088301 1103720 1115193 1048353 1165069 3073988 3231604 1750211 1505991 970636 952680 1152937 1155846 1165453 1176309 1168317 1175878 1353252 1351852 7959679 8225531 39.75 71.0 2
16:10:37 2024-01-23 1062030 1060775 288928 282011 505035 516428 576985 572970 306793 304543 416700 424286 489556 493377 7193876 7735382 10463527 10157525 1898827 1942082 432348 382115 429450 426428 504801 489278 467238 468602 311593 311957 997339 983395 2120915 2105140 583839 576261 854285 862068 1097641 1065188 1076383 1079118 1107035 1118712 1052720 1158945 3077250 3213240 1762180 1514612 974474 949979 1150271 1152294 1166154 1176309 1166107 1175223 1339163 1346118 7902760 8253667 39.75 71.0 2
16:10:38 2024-01-23 1058846 1060775 288012 281997 509438 513851 574647 571857 303070 304579 414443 421724 487394 488987 7203255 7724130 10465336 10157525 1885494 1936738 430320 380697 425907 426464 504837 494548 467128 470214 311961 311850 1005905 980241 2141726 2107832 583378 574404 852368 862681 1096085 1063676 1071950 1077525 1100523 1114081 1047878 1155781 3069065 3208934 1766357 1517505 973085 948595 1148637 1145670 1158711 1176309 1164336 1174386 1337433 1337253 7889185 8249541 39.75 71.0 2
16:10:39 2024-01-23 1059121 1057796 287131 281113 505035 516062 574647 571662 302579 304080 414371 421096 487394 488184 7212634 7739918 10505724 10194227 1898789 1935288 430962 378713 429012 426428 505346 491429 467238 468891 308815 311885 1004434 981287 2119553 2108411 581162 572829 854891 860233 1091516 1059490 1069700 1081418 1095303 1108510 1038965 1157818 3060347 3218154 1742231 1501705 965109 947251 1149454 1150137 1159261 1167193 1156744 1165935 1344097 1339323 7980268 8253494 39.75 71.0 2
16:10:40 2024-01-23 1060358 1062397 287126 279996 504536 513579 575383 573362 306074 302552 413974 421581 489931 490230 7241721 7790470 10528785 10185662 1893385 1938375 429058 378641 426277 423921 504631 491080 466577 468854 309142 310784 1001492 981287 2115747 2111409 580334 572561 852368 857757 1088421 1057150 1072970 1079118 1093714 1106092 1036016 1151095 3059767 3218154 1710472 1501705 962592 944497 1148637 1150137 1156207 1165790 1153233 1168218 1342338 1339845 7997626 8263046 39.75 71.0 2
16:10:42 2024-01-23 1062631 1062065 286840 281927 504144 513872 574683 568068 305392 301985 413790 422913 487211 488914 7238541 7817114 10534477 10184613 1893385 1944881 429094 378338 423439 423921 503917 490034 465917 468782 306572 310069 1000021 980586 2136002 2113636 578682 567856 851158 856467 1088421 1055929 1064756 1078809 1091319 1103390 1035496 1151171 3067622 3217946 1708516 1500915 962592 946120 1149454 1149320 1152110 1164578 1147382 1164238 1337322 1333023 8015964 8286788 39.75 71.0 2
16:10:43 2024-01-23 1063579 1063948 285895 278706 504927 515331 576385 571318 302824 302147 414745 421386 487211 487838 7259527 7882435 10594194 10179630 1888212 1938152 429004 376937 424462 423289 504054 490383 464998 467850 306284 311707 998168 985509 2118372 2108136 575323 570342 853375 855840 1082270 1054216 1063574 1075873 1088196 1097027 1033004 1150703 3064702 3208934 1740237 1496639 961217 944497 1150271 1143584 1149445 1160471 1144119 1162545 1329319 1337910 8042662 8291182 39.75 71.0 2
16:10:44 2024-01-23 1075528 1063944 284237 279141 504887 513872 576421 568032 302158 301317 414121 422913 486489 487073 7268906 7863569 10611969 10179122 1886823 1938004 426499 375771 424462 423885 507464 490383 463218 467592 306572 310069 1004402 986641 2133789 2099165 572100 568728 846303 850987 1077671 1054142 1064718 1069898 1082188 1091185 1030055 1149846 3050468 3204385 1735903 1480044 959160 944497 1150271 1139244 1146146 1144929 1146602 1162544 1337322 1337142 8070357 8291182 39.75 71.0 2
16:10:45 2024-01-23 1066131 1063186 282806 281489 502650 512346 576348 568686 302543 303229 414920 419111 484152 486963 7253699 7857797 10513804 10185662 1874605 1927024 423953 375507 424462 421397 504274 486007 462801 464591 307197 308195 1002909 990720 2117209 2092890 573357 567820 846303 845788 1078299 1051440 1066610 1066722 1075933 1092728 1029968 1154028 3039110 3218154 1722283 1481998 959160 948632 1140999 1134364 1134488 1144929 1149130 1164238 1339951 1332756 8083005 8300963 39.75 71.0 2
16:10:47 2024-01-23 1077577 1060601 283202 279946 499306 512200 572952 565622 302579 300854 411598 423088 486110 490763 7253813 7813027 10453940 10157525 1854434 1938115 426460 375207 419423 420994 504631 487340 464565 463672 305315 309095 1002784 990720 2176396 2083993 571389 568728 839524 845338 1081997 1057150 1060391 1056777 1076139 1090856 1038458 1145646 3055100 3213375 1732257 1493666 965350 943360 1133832 1129873 1140952 1158077 1152411 1163617 1328107 1320207 7902684 8334698 39.75 71.0 2
16:10:48 2024-01-23 1060082 1060825 284436 279150 501910 513505 568014 570117 302123 298968 412875 417936 486850 485965 7268943 7733662 10463527 10238571 1870696 1935399 425291 374119 419423 421065 501037 486007 462928 463932 306324 307909 1002909 979128 2115550 2104309 572613 564463 837414 851378 1083808 1050397 1051140 1060189 1082188 1090856 1032114 1135233 3050468 3187862 1706560 1501406 959160 935516 1134497 1131592 1147775 1154808 1145712 1151491 1318882 1322147 7985519 8300561 39.75 71.0 2
16:10:49 2024-01-23 1062636 1060857 283569 279159 501910 509311 567640 565658 302192 301070 411307 416040 484331 487912 7287663 7807230 10500828 10234595 1888187 1938738 426686 375672 421805 422288 501001 486043 458058 463409 306248 306762 998550 979886 2191580 2108136 572100 565081 838334 846023 1078436 1040065 1051363 1060678 1079054 1092728 1023022 1135271 3041169 3189689 1728268 1490274 953351 934852 1134497 1138971 1140990 1151401 1134783 1152313 1320206 1318197 8043136 8286487 39.75 71.0 2
16:10:50 2024-01-23 1063542 1063186 282669 278369 503332 510067 571263 568906 301450 299003 410435 418968 484045 486369 7301126 7899040 10607405 10241934 1893521 1938486 424025 372928 421951 418198 498773 484559 459818 464406 303709 306762 989962 977435 2123129 2102433 572064 563775 839524 844788 1075350 1040290 1048005 1060678 1076902 1081806 1018970 1133874 3039006 3190495 1719540 1490255 947729 933525 1134497 1128689 1134488 1147338 1132065 1149813 1318925 1320170 8079735 8310207 39.75 71.0 2
16:10:51 2024-01-23 1066434 1065308 283704 278613 501800 508447 567978 566895 301485 300636 409963 419146 483168 482662 7295725 7900566 10624320 10198861 1894983 1938375 423917 374080 418685 416264 495895 483044 458345 464916 304373 306762 1004364 977435 2155126 2108411 570575 558878 839524 844136 1069981 1035812 1050900 1060189 1072187 1083552 1018210 1135233 3041169 3194237 1732257 1487310 950439 935516 1138187 1128726 1136246 1141995 1135299 1147284 1321694 1326327 8100735 8334040 39.75 71.0 2
16:10:53 2024-01-23 1059705 1066959 280880 278374 501869 508842 571191 565549 300853 298932 409058 417243 481367 482321 7338076 7925484 10639594 10233600 1876115 1938375 423881 373552 419314 418162 501746 485589 458659 459841 302750 306631 1002849 984099 2112203 2101498 566462 562705 839167 842026 1066805 1041845 1055412 1058954 1069866 1077565 1018933 1137177 3035527 3199715 1732257 1471728 949146 938020 1131726 1124716 1125930 1139845 1135299 1153958 1330933 1318727 8131188 8328697 39.75 71.0 2
16:10:54 2024-01-23 1073070 1062827 281545 278369 495868 504765 570503 558982 301414 301389 407832 415422 480656 488184 7316858 7933050 10648847 10235032 1877433 1940115 420550 372843 419168 419729 501563 484915 457435 459805 304157 306762 995444 985509 2165418 2095867 565321 558806 836782 838016 1063777 1035042 1053610 1056425 1066908 1076042 1017450 1136893 3031596 3199715 1738631 1471631 947729 936655 1128477 1120725 1120813 1139845 1135299 1153135 1322632 1314145 8054394 8382597 39.75 71.0 2
16:10:55 2024-01-23 1072979 1063641 280061 277521 495941 508483 570503 558982 301662 297897 408445 416659 479946 483076 7337618 7863473 10530800 10197821 1847087 1936997 418817 373024 414317 416335 501001 480177 458732 457008 303736 306762 1005880 989474 2102047 2078863 564919 558806 829090 834864 1066842 1045183 1045096 1041094 1060756 1078934 1021872 1128666 3029027 3190321 1746771 1483054 953160 931539 1118437 1115059 1125268 1135915 1138019 1144617 1313386 1303842 7980268 8329298 39.75 71.0 2
16:10:56 2024-01-23 1069584 1063796 281667 276452 497704 510467 565348 563048 301275 297608 405538 415020 481260 483003 7295497 7781810 10513842 10233638 1868001 1931959 422545 371864 416423 416300 495787 481985 458732 456650 303726 305648 1007395 974639 2138587 2098506 566125 558768 827329 840752 1069981 1037410 1037814 1044943 1066726 1082058 1014491 1116083 3031870 3162835 1742231 1483054 949146 928676 1124334 1122282 1131680 1139699 1129273 1135088 1306886 1306648 8046296 8358222 39.75 71.0 2
16:10:58 2024-01-23 1061835 1060775 280875 276171 495950 504668 563825 562217 299941 298236 405394 412315 479946 483411 7340881 7863481 10558856 10232555 1881480 1938375 418817 369627 414353 416300 495053 483044 455784 458431 303726 305003 996937 971855 2135866 2102150 565321 557977 828078 839592 1069413 1032547 1038057 1045871 1066801 1080583 1007594 1119303 3026902 3179152 1712309 1482157 939691 924285 1129159 1119134 1123636 1133933 1118646 1136027 1305842 1306648 8093458 8338076 39.75 70.9 2
16:10:59 2024-01-23 1063390 1065448 280448 274945 495877 502875 565095 562217 298682 297897 404787 413829 483518 483643 7343936 7889302 10577560 10273289 1886828 1939636 421845 369519 414353 418803 496129 482432 456792 461365 303511 303968 992862 976036 2116684 2102809 566125 558768 827915 834864 1065086 1029613 1035598 1046688 1063815 1076042 1003809 1117710 3026876 3181275 1746771 1483054 938350 924285 1124051 1119134 1124842 1133933 1119443 1134648 1304140 1306685 8112323 8355950 39.75 70.9 2
16:11:00 2024-01-23 1064911 1063902 280021 274682 495528 503953 566936 562253 298611 297897 404787 414190 479946 482339 7337718 7945667 10657836 10267562 1892276 1938375 423071 369519 413698 414872 493937 482506 455462 458138 299979 304860 993756 978487 2138928 2107499 562832 556328 830304 834864 1057570 1029729 1038554 1046429 1059253 1066926 1005308 1119340 3019622 3172055 1710472 1464403 938214 926161 1122454 1113996 1116048 1126668 1124315 1134648 1314764 1306648 8150053 8358108 39.75 70.9 2
16:11:01 2024-01-23 1077577 1063430 279856 276452 495199 503021 565385 558763 298994 297464 407017 412892 478125 484481 7354426 7964957 10607779 10228125 1872075 1932503 418576 368221 413698 414908 495823 481136 454052 457923 301157 304467 1004364 981287 2135443 2092890 559633 556328 827329 830060 1057740 1031298 1041521 1045202 1054684 1063914 1003809 1122647 3015312 3181275 1703582 1464403 938350 926124 1119499 1110038 1110164 1127981 1122940 1141743 1308637 1300373 8089263 8358155 39.75 70.9 2
16:11:03 2024-01-23 1072979 1065437 279766 274489 494886 506137 567206 559739 298963 296814 405430 414508 478197 482575 7353314 7895177 10577560 10243118 1858568 1933222 418576 369627 413406 413342 492860 478303 456106 457422 300307 303790 992241 985885 2139780 2086706 559234 555898 823419 827943 1054021 1035491 1041031 1037725 1050717 1066817 1010318 1118377 3010861 3172055 1724386 1480044 942379 922319 1107054 1105061 1116551 1135539 1125117 1133582 1292941 1290275 7970836 8347455 39.75 70.9 2
16:11:04 2024-01-23 1071235 1060775 279951 273232 492757 505778 562162 558910 298403 295099 404787 413343 478495 481132 7353329 7807841 10457879 10232114 1863893 1929102 419651 368264 412527 414291 493457 479625 454698 456016 301796 302441 1002849 973516 2152007 2098506 561630 549865 821151 832975 1059075 1023780 1029202 1039947 1057380 1068436 998994 1108323 3011011 3162835 1736596 1477935 934017 916998 1114766 1114631 1116048 1128863 1110155 1127468 1294894 1295770 8089263 8356833 39.75 70.9 2
16:11:05 2024-01-23 1065024 1063935 279923 272776 494890 503204 565531 558946 298093 297023 406151 412892 478197 478977 7372072 7953689 10638114 10288828 1885510 1934598 417985 366820 415242 414908 492520 479159 450769 457458 300944 301983 1001492 974639 2097230 2098432 561630 549901 822322 827598 1056068 1020341 1026273 1037526 1053118 1066926 993192 1107135 3015312 3162835 1738631 1473728 932960 918330 1116058 1109888 1113172 1121613 1113361 1127468 1292941 1297549 8134803 8366212 39.75 70.9 2
16:11:06 2024-01-23 1066690 1066819 278768 272915 495445 501527 565385 560893 297017 295686 405679 413817 477272 478940 7368254 7974746 10640709 10272212 1888111 1929102 418576 366269 412857 409944 491934 478266 450877 455485 297234 303079 1016919 977435 2105641 2096975 556852 551563 823419 827132 1046808 1017843 1029202 1037526 1048256 1056316 993156 1108398 3000182 3162563 1700691 1455078 931628 920918 1112390 1103775 1106383 1121989 1116697 1133432 1298580 1291079 8100994 8345880 39.75 70.9 2
16:11:08 2024-01-23 1075359 1063912 278172 272771 492748 504164 563862 556542 296844 294970 406151 412761 476074 479731 7372072 7894917 10577560 10247172 1857202 1924218 414903 366820 410271 409908 492630 475381 453500 450899 297595 302123 1021680 984099 2163408 2083631 555667 549865 815331 820877 1051269 1026691 1028469 1026184 1042169 1063779 1001764 1109433 3002209 3166812 1752152 1489409 937013 912452 1103909 1103105 1115549 1117888 1114950 1119485 1276450 1284702 7995113 8360631 39.75 70.9 2
16:11:09 2024-01-23 1057621 1063154 277968 272173 493841 498701 560514 558156 295364 297059 403744 409048 476744 478977 7341457 7894917 10577560 10256564 1866736 1929102 417395 364076 409655 411169 490912 476619 450227 450575 299061 303279 1004364 970031 2155695 2101838 558439 551954 816491 824419 1050050 1015356 1020225 1031831 1048558 1059307 990784 1099906 2998045 3157126 1734561 1468583 929506 913099 1113181 1103501 1106828 1112497 1107163 1121777 1294621 1293019 8124322 8375591 39.75 70.9 2
16:11:10 2024-01-23 1066690 1063584 276011 271524 492757 495823 558964 554826 296877 295306 403707 410305 474962 479768 7404996 7993291 10725649 10316629 1886866 1929213 415011 364076 411214 408330 486882 476839 449076 454205 296470 300749 981633 976036 2111593 2099165 555272 549613 819884 823248 1042321 1014596 1023243 1033018 1042450 1051740 989785 1103943 2991608 3162835 1716299 1451948 926986 916957 1106838 1097521 1097609 1115649 1106886 1125056 1296667 1285610 8159311 8384970 39.75 70.9 2
16:11:11 2024-01-23 1074633 1063678 276470 272771 486931 498281 562830 555671 297852 294792 402346 410774 475225 482084 7397274 7944216 10574202 10235468 1865332 1927731 412140 365170 412126 408366 491166 472590 450841 453486 295493 301202 992241 983057 2072911 2078863 553624 551954 815910 818062 1044543 1022292 1028100 1026710 1034845 1054788 996162 1103971 2993739 3153615 1714211 1472679 931628 913099 1094636 1096060 1106828 1121613 1108500 1116051 1276198 1281594 8001380 8387555 39.75 70.9 2
16:11:12 2024-01-23 1073474 1060866 276457 272461 490729 500184 559720 558946 297086 293554 404353 407831 474998 473997 7390829 7854204 10528805 10251975 1858568 1929102 414903 362949 405448 408652 486918 475044 449246 449063 296118 298440 991673 967255 2161045 2092890 555272 547248 811593 820877 1045322 1011612 1016910 1025981 1042058 1054824 984729 1097712 3000811 3148560 1722351 1469683 925318 910069 1107054 1097484 1103115 1111711 1104037 1116481 1285648 1285610 8124322 8375591 39.75 70.9 2
16:11:14 2024-01-23 1062065 1063944 275167 269846 491294 498001 560514 549968 295763 295213 401283 408439 472489 478298 7400208 7996877 10694472 10298206 1885494 1929102 412430 364964 410307 406261 485332 473011 449002 450827 293908 299777 1001245 972818 2104880 2100343 552278 546257 816469 820979 1037628 1011068 1019850 1028169 1038627 1045170 983330 1097756 2982992 3153615 1732797 1453007 923991 913099 1097618 1091396 1094627 1110925 1106062 1116051 1280148 1276567 8081897 8384970 39.75 70.9 2
16:11:15 2024-01-23 1057130 1062140 274777 269812 486927 498701 561309 550041 294438 291902 403707 409658 473759 476871 7399705 7939666 10574240 10262996 1853491 1930789 410986 362914 405376 408299 486882 471149 450620 449184 293837 300777 1008962 981287 2171389 2080673 550706 548836 807237 815159 1042432 1017445 1018397 1017464 1032644 1050921 989046 1096935 2982992 3144395 1709747 1480943 928972 904894 1093859 1091396 1106043 1114072 1103222 1107102 1276402 1274684 8102890 8384970 39.75 70.9 2
16:11:16 2024-01-23 1060807 1060862 275584 269589 486900 495982 557706 554826 296251 293382 401621 408190 476721 477363 7404883 7978867 10586912 10272325 1870770 1929102 410840 362871 405376 408366 486810 472518 446758 451945 295493 297748 1002849 971161 2141694 2095208 553624 545631 808954 816319 1042321 1005340 1012662 1020788 1040949 1050680 977722 1088186 2980871 3144395 1722351 1462356 922120 906450 1103125 1094502 1094627 1099861 1099188 1112843 1287491 1274655 8190412 8376460 39.75 70.9 2
16:11:17 2024-01-23 1075275 1065341 274604 269820 484695 495537 561309 553702 295225 292312 399403 408761 472489 479459 7404996 7964317 10586912 10242817 1865332 1929102 409819 363934 408751 406002 486431 468815 448293 450597 293837 297820 1001245 985509 2069320 2082372 550706 548836 811289 810470 1036039 1014560 1016947 1020359 1026417 1045734 987424 1096153 2976598 3150143 1699203 1467584 928841 907551 1088456 1085076 1099309 1112795 1100792 1105523 1267269 1272640 8047345 8384970 39.75 70.9 2
16:11:19 2024-01-23 1057616 1060903 274290 268999 487008 496591 554808 549968 292665 294314 398840 404173 472158 473997 7404302 7946464 10607405 10279449 1866736 1926362 409939 360686 404128 406226 485368 468462 445838 445426 294771 296695 998303 967698 2156498 2098401 552278 544302 807181 815702 1038988 1004650 1010386 1019597 1038338 1047953 974805 1085030 2976635 3135175 1714211 1463361 919368 902321 1097618 1088301 1091513 1101822 1096219 1111639 1282002 1271700 8180938 8384970 39.75 70.9 2
16:11:20 2024-01-23 1076022 1063944 272617 269392 485458 494099 556451 549792 293550 292312 396524 406584 471620 478261 7404996 8023367 10620751 10274382 1863258 1928042 408258 362690 405340 405822 487639 468925 444109 450445 293425 297820 987126 984470 2100093 2074441 549140 547212 808905 808770 1031637 1008199 1012466 1017464 1023442 1036702 983330 1090587 2968113 3135175 1706071 1459231 925665 904968 1084593 1082150 1091484 1109535 1097001 1100694 1259946 1265588 8023330 8375591 39.75 70.9 2
16:11:21 2024-01-23 1056591 1060564 273069 270212 486936 495186 553134 549122 292700 293829 399082 402975 471791 473254 7418937 7951326 10584757 10279449 1864075 1929102 409975 360722 405734 406002 485103 468462 445523 445497 293765 296623 993756 966748 2136606 2089453 549922 540779 804927 811422 1035424 1001084 1006114 1014578 1033308 1042206 973365 1082113 2968113 3125955 1716246 1457152 916973 903238 1096974 1085108 1085355 1100266 1094604 1110019 1272765 1267378 8100918 8409003 39.75 70.9 2
16:11:22 2024-01-23 1077294 1064547 272920 270551 483491 497611 557918 551315 294412 290432 400041 405411 469668 477289 7418966 7951471 10605616 10260691 1857240 1926455 409486 360794 404092 405287 483521 468925 447027 446831 293703 297748 981633 978487 2146364 2077322 546026 540851 802645 807047 1032829 1009632 1009778 1008217 1021200 1036810 980539 1086013 2965932 3135175 1714252 1473728 919593 896834 1086872 1085188 1097708 1103308 1091518 1100789 1263415 1264473 8106210 8384970 39.75 70.9 2
16:11:24 2024-01-23 1061873 1063154 273074 269037 485735 492630 557868 549968 292596 290749 396524 406619 469703 473066 7423046 8010361 10616750 10272287 1873440 1923627 408908 358986 404128 406002 484198 469146 441791 446794 292755 295588 1004364 967948 2111344 2097012 549531 541992 806071 811039 1032612 1001038 1006840 1017427 1029711 1039505 973673 1083594 2976077 3116167 1675260 1444642 912817 901367 1088398 1082150 1081455 1097091 1091541 1105486 1265474 1261937 8081798 8384970 39.75 70.9 2
16:11:25 2024-01-23 1057880 1063944 271331 269406 483669 494062 549878 547463 292596 290643 396488 403515 469339 475413 7400208 7902828 10493392 10243118 1834670 1919830 405315 360108 404577 405642 483404 466863 444326 445351 294115 294959 995444 974915 2091700 2080414 549140 540743 801359 809247 1032396 1001708 1000327 1008897 1025823 1041577 974057 1074355 2967622 3117099 1734873 1460264 908767 891794 1085364 1082062 1086845 1092719 1085305 1099090 1272782 1264620 8176087 8394348 39.75 70.9 2
16:11:26 2024-01-23 1069737 1062070 273558 269402 484362 490364 553170 545808 297599 292577 394915 403856 468283 475413 7405114 7974881 10623238 10272438 1860909 1925299 405853 360324 406022 403400 484811 466239 444435 446369 292868 296457 967077 979960 2103981 2077327 544404 543531 802463 804756 1026793 1005340 1006830 1005322 1017976 1033611 976918 1080462 2971004 3116735 1733070 1463400 915430 894733 1076092 1076940 1088389 1100194 1088129 1091331 1258051 1257337 8084025 8394248 39.75 70.9 2
16:11:27 2024-01-23 1060355 1062369 274600 268257 484180 491572 555258 550497 293657 290502 396820 405813 472468 471701 7404770 8002881 10636815 10316629 1881480 1922562 408331 358445 406022 402833 481359 468371 441755 447760 292868 294959 981633 966563 2151274 2095632 543700 539312 802645 806917 1020480 996120 1004608 1011087 1022425 1029006 967704 1081849 2964668 3134013 1670494 1455078 912817 897278 1083549 1071058 1079169 1097516 1094642 1103068 1257799 1252495 7994035 8391616 39.75 70.9 2
16:11:28 2024-01-23 1053918 1062739 271301 266901 484705 493640 550296 550497 292460 290679 396380 403515 469183 471477 7426213 7937656 10574480 10257463 1855913 1919830 409196 357296 401191 403435 483514 469072 440094 441777 293361 295109 989210 962423 2130690 2092890 546026 538169 798032 804756 1026793 992524 996764 1007502 1023151 1037892 966186 1074062 2965912 3122670 1702001 1452920 909975 891684 1087682 1077441 1078059 1091103 1082104 1100619 1262630 1257337 8100880 8406339 39.75 70.9 2
16:11:30 2024-01-23 1072796 1060825 270474 267338 481827 492557 549950 547196 292141 289480 396380 402593 468121 474014 7420171 7929312 10547669 10206176 1831406 1919830 404640 356293 399986 402833 484884 464849 442551 443869 293758 293810 993756 978836 2091472 2073942 543700 541114 793388 802328 1029752 998953 994440 1003917 1017219 1036165 968428 1069372 2971004 3098295 1734561 1452920 910214 889490 1077623 1079007 1083006 1089527 1075953 1091369 1259909 1261864 8130087 8387555 39.75 70.9 2
16:11:31 2024-01-23 1063828 1060830 270464 266709 483678 486810 549914 544929 290811 292784 396931 403798 467062 473303 7428344 8038238 10717326 10311216 1877015 1921464 405889 355437 402080 402598 483258 467671 439095 444603 292041 295102 998168 970727 2113801 2085224 540610 537336 799613 797774 1017547 996120 1001146 1003859 1011746 1027662 968465 1075887 2962560 3116735 1720336 1449879 912704 890421 1069958 1068010 1078403 1097365 1084218 1088344 1245123 1249183 8008839 8387555 39.75 70.9 2
16:11:32 2024-01-23 1053578 1059276 270905 266118 483409 486774 548959 545735 290572 292164 395439 400880 468895 471403 7423748 7978867 10596264 10270070 1849136 1919830 405962 356222 399349 400995 477904 466973 438880 440427 292041 293065 984664 961048 2140955 2086595 542926 531874 793425 801682 1020944 986900 995309 1005359 1017256 1029006 962047 1069620 2957479 3111929 1688371 1436427 903412 894733 1079178 1072142 1069949 1081797 1081371 1094245 1254343 1249146 8101979 8406189 39.75 71.0 2
16:11:33 2024-01-23 1069737 1060738 270905 266932 477954 490415 549126 543979 291697 288777 396331 400793 467468 473080 7418966 7894879 10525237 10265098 1835979 1918466 402191 356258 400588 402195 477904 462084 438916 440139 291628 291454 991194 971855 2121328 2086706 543595 539312 793425 800054 1023881 993188 990381 998262 1014657 1030207 962498 1063388 2964668 3101474 1704604 1454021 905997 887957 1075971 1078748 1079111 1085149 1075186 1088344 1258051 1258734 8166668 8394348 39.75 71.0 2
16:11:35 2024-01-23 1065855 1062369 270112 265670 480771 488441 550552 540689 290811 289726 394540 402274 466369 473303 7448108 8030380 10691513 10301681 1876115 1919830 403431 354619 402365 398645 476380 464156 440085 441741 288617 292378 1004275 962702 2104995 2091751 540261 535082 797379 800047 1014088 991040 998110 1004669 1010992 1021346 962047 1074042 2957479 3143547 1660980 1448773 904740 887828 1073000 1060641 1074281 1091140 1081334 1087343 1239690 1239798 7996862 8406339 39.75 71.0 2
16:11:36 2024-01-23 1060471 1060825 270910 264410 477868 486810 548922 547390 290586 293791 396331 400758 467062 466161 7458570 7911809 10586912 10282291 1854434 1918729 404496 355848 400658 402350 477688 466609 438494 438464 291284 292841 984664 962593 2114410 2086595 541380 535009 793388 797679 1017547 982600 991794 1001419 1014657 1018350 955026 1064979 2955376 3107106 1684381 1435404 900193 888824 1076092 1066685 1065295 1085149 1074090 1091607 1248663 1245415 8077387 8396947 39.75 70.9 2
16:11:37 2024-01-23 1069737 1060775 269917 265674 476470 486738 547335 542555 291128 288978 394540 397781 464988 471923 7448614 7917996 10527098 10222900 1831292 1917103 399200 354122 398749 400397 477796 462644 439156 438638 290322 289695 986780 970727 2087107 2077322 541380 534955 788901 797774 1019755 986900 986048 994653 1011815 1024401 956417 1053801 2951674 3098295 1713987 1449879 897872 884812 1074563 1066720 1069949 1076033 1074965 1088344 1250679 1243653 8178350 8406303 39.75 71.0 2
16:11:38 2024-01-23 1078803 1060780 269968 264313 476881 489135 550406 544096 290713 288737 396331 402593 464988 468810 7438955 7990232 10598059 10273289 1855913 1918466 398569 354086 400552 397352 477051 461000 439156 441083 288509 290498 1002712 977435 2063951 2071427 538307 534955 792263 793254 1014389 990377 993209 991837 1004724 1021346 963415 1065738 2948180 3098388 1686689 1455078 904703 885612 1068904 1064666 1077577 1085040 1074240 1078574 1242945 1245054 8112323 8384970 39.75 71.0 2
16:11:39 2024-01-23 1059330 1062369 270710 264419 476470 484541 548666 544124 290244 288883 393351 402593 465642 467270 7426061 8010361 10598059 10272580 1865405 1919830 403522 354844 399667 398609 474969 463117 436638 442888 288653 289546 992241 962423 2095129 2086447 540610 533567 792263 797774 1010531 984165 993733 998151 1008296 1016536 952616 1064756 2950279 3107515 1705506 1438164 901067 887957 1068904 1057526 1066573 1082086 1078859 1085112 1242439 1236260 8036863 8387278 39.75 71.0 2
16:11:41 2024-01-23 1065672 1060023 269922 264005 475902 487749 546948 541027 290889 288160 393666 398374 464953 466271 7428344 7876579 10455984 10228773 1841401 1914381 402666 356747 399357 399899 476416 461222 439115 439760 288491 290167 984664 963975 2136050 2085112 538307 531786 786087 797774 1013186 977680 982437 996750 1008094 1020624 949315 1052977 2948180 3097860 1689791 1440527 895713 884184 1073037 1060641 1060279 1075764 1070490 1084396 1243321 1238242 8083747 8394348 39.75 71.0 2
16:11:42 2024-01-23 1071265 1060780 268404 263391 476581 488788 545681 541020 290209 288680 393908 396563 463251 469770 7437723 7971122 10551409 10232555 1820838 1918729 397976 354844 396326 397980 476716 459658 437297 438864 288779 287932 992241 970446 2117892 2080784 539841 531801 786435 792655 1014661 984068 981043 989725 1007074 1021346 954155 1051028 2944377 3089075 1713987 1445752 894006 878439 1066819 1063657 1066810 1071445 1065470 1081236 1247102 1238012 8182674 8394348 39.75 71.0 2
16:11:43 2024-01-23 1073074 1060780 269056 264128 476135 483222 549126 542555 289893 287046 391430 402143 463073 469536 7426099 8010944 10596264 10270070 1849136 1916830 399266 351780 396398 396988 477087 459258 433025 437813 286781 288807 1004275 971855 2098772 2074376 535258 533567 788333 787382 1008028 986900 988934 989725 996777 1015482 956454 1058355 2938881 3095660 1670494 1444723 898517 880322 1057547 1057412 1069190 1078961 1066081 1074834 1235391 1234365 8101979 8382102 39.75 71.0 2
16:11:44 2024-01-23 1057343 1060669 269205 262332 476918 484577 549126 544482 288881 288070 392167 400793 462891 464798 7447102 8032523 10614968 10279449 1857358 1910557 401099 351744 396398 396206 475069 461332 432885 440346 287423 288474 1001334 961048 2099608 2088435 537925 530552 788901 792618 1001846 976642 983172 991837 1002589 1011672 950176 1060016 2937936 3111098 1650379 1441426 896565 880308 1063320 1051421 1060457 1079082 1071046 1077390 1226683 1234685 8017602 8396947 39.75 71.0 2
16:11:46 2024-01-23 1051513 1059052 268409 262804 475755 484920 540901 541403 288242 288883 390950 396285 462891 464917 7442065 7988166 10586912 10257463 1848572 1910557 399200 351672 395347 396988 476115 462644 432849 436370 287896 290742 967077 960118 2134302 2086208 537469 530442 784168 793003 1005442 977680 982442 992972 1003901 1011514 945845 1054286 2935981 3089075 1702001 1423852 892453 884184 1065304 1054086 1057687 1075272 1071252 1078196 1235903 1225370 7999237 8394348 39.75 71.0 2
16:11:47 2024-01-23 1068255 1059276 268417 263128 474562 486369 540973 540919 288277 287225 392466 396285 460840 463371 7437723 7872452 10526799 10281758 1855610 1912138 402382 351780 395678 396916 473771 462648 436420 436444 286508 287932 988936 954434 2134719 2074441 534804 527414 780839 789740 1005442 972005 978911 990428 1001819 1009765 944896 1051028 2930532 3088803 1704036 1421823 891457 880322 1063791 1054086 1054328 1072165 1069648 1077390 1235026 1225370 7957762 8384970 39.75 71.0 2
16:11:48 2024-01-23 1067902 1057774 268382 260728 474562 485680 540937 542171 287578 287337 391875 397065 463973 463112 7436852 7909838 10574240 10260691 1845799 1907844 397976 350575 395117 396637 474398 460968 432096 435357 286548 288824 992013 957090 2148794 2080673 534804 529053 781946 788502 1001846 973875 979609 989725 999641 1009372 945568 1047968 2925417 3089075 1678801 1421823 890186 879040 1060559 1050602 1054499 1063806 1066601 1072718 1230513 1220935 7990191 8388229 39.75 71.0 2
16:11:49 2024-01-23 1052828 1060508 266598 261791 474156 482721 542537 538347 287142 288951 390994 394175 460805 462769 7436738 7962899 10570023 10260691 1850619 1909200 397020 349518 395678 396916 473022 458179 430204 435411 286342 288734 983148 960361 2134105 2080673 533631 527487 780473 788502 1001935 972005 975720 986919 998263 1007875 943554 1050113 2925417 3084696 1687756 1421962 892226 880586 1059024 1049743 1054249 1071944 1066414 1072258 1225813 1220935 7998855 8384970 39.75 71.0 2
16:11:50 2024-01-23 1052716 1057770 266736 260360 474557 483514 542152 539835 286100 287629 390674 394175 460805 459444 7456480 7934758 10574240 10317008 1846661 1910557 397976 349554 394485 395764 473728 461332 432096 432908 285909 288734 990475 956662 2113291 2080673 534009 527941 781621 788353 1001898 973979 978661 988949 1000197 1008809 940621 1049598 2925566 3093005 1702001 1420810 888284 877490 1060175 1048140 1052674 1063806 1068123 1071637 1226683 1219677 7999133 8375591 39.75 71.0 2
16:11:52 2024-01-23 1063695 1057765 266327 259963 474226 483514 542921 541403 286673 286593 390674 394175 460124 462348 7428344 7882021 10528936 10251313 1846063 1913696 400250 350714 393150 394436 472877 459768 431952 432620 284853 288698 988936 955721 2114348 2079856 534716 522860 778847 786264 1001846 970213 973900 986919 996777 1008699 940805 1047085 2921260 3079855 1664264 1420810 886499 876220 1059010 1046966 1051509 1066917 1063301 1071637 1226683 1219677 7993427 8375591 39.75 71.0 2
16:11:53 2024-01-23 1060358 1054406 266540 264627 471743 483136 542152 540637 286421 285472 389812 394210 459444 461291 7441790 7908365 10504726 10264895 1846494 1910557 399266 350046 392557 393918 471616 459589 432132 432459 284321 287886 1001150 954434 2126926 2080673 531780 522752 774985 784034 1001223 967774 973090 984049 993852 1006453 937365 1044812 2921260 3075489 1676402 1417501 884600 876220 1057267 1048140 1048530 1063696 1061184 1069263 1226683 1219677 7957905 8384970 39.75 71.0 2
16:11:54 2024-01-23 1057002 1059805 266478 261424 471489 482538 542116 539762 286673 285294 387402 395912 461590 461291 7438579 7919111 10579368 10257788 1841227 1907844 399266 348991 391521 393918 468963 458577 430423 431927 283656 287684 970456 952990 2113468 2074441 531298 521980 775813 783441 996222 967087 973090 983121 993395 1000683 937365 1042508 2921260 3070636 1678801 1417776 882739 875598 1056045 1041869 1044883 1066826 1063188 1070870 1226142 1212609 7971083 8377081 39.75 71.0 2
16:11:55 2024-01-23 1066433 1057770 265063 259540 474293 482650 540325 535888 285373 286311 387402 394571 460170 464068 7436738 7976809 10574240 10251313 1839186 1905135 396596 347380 391521 393918 468963 457584 430010 431510 284090 286790 990475 956405 2102899 2074773 531298 522788 777189 784034 994809 967774 973090 983315 995449 1002207 938152 1045955 2919285 3088132 1713987 1422588 884600 874977 1054272 1043274 1049299 1063869 1061896 1066502 1220888 1212719 7979743 8384970 39.75 71.0 2
16:11:57 2024-01-23 1054254 1057765 264318 260443 471779 481323 541114 538310 285338 285201 387511 394558 460170 461056 7436738 7945952 10574353 10251313 1839703 1907844 396682 346857 391521 392190 468891 457494 431192 433433 286149 286862 990475 957775 2104633 2082372 532055 525863 777152 783960 994104 968460 970320 983158 991951 1000282 935654 1040211 2918206 3079855 1700866 1417776 883969 873737 1052833 1038991 1046776 1060832 1056949 1064836 1217463 1210969 7979743 8375591 39.75 71.0 2
16:11:58 2024-01-23 1054254 1057770 264291 260443 469089 480608 539854 537513 285316 284530 387475 394280 460170 459585 7437723 7900566 10566204 10253460 1844974 1905271 396245 346335 390337 392190 471960 458300 428795 430154 283223 286589 990475 955037 2121720 2077322 530542 524299 774985 781703 991919 965680 970320 980206 989808 997389 934308 1038696 2916132 3079855 1701645 1416767 881801 872463 1049655 1038107 1045290 1062367 1058757 1060016 1217463 1208333 7989701 8358108 39.75 71.0 2
16:11:59 2024-01-23 1056170 1054434 264252 260998 469053 477796 538255 532049 289615 286047 388370 392265 459557 462566 7469271 7972678 10556506 10241934 1843858 1905135 396596 347137 387529 391843 471588 455842 429706 428911 284531 286034 984320 953065 2129969 2077322 529035 522149 772789 780559 992622 961474 967487 977699 988953 999540 934308 1039999 2911988 3070364 1662187 1414486 879565 869921 1048163 1040650 1042289 1058474 1055743 1059946 1217463 1208796 7948106 8366990 39.75 71.0 2
16:12:00 2024-01-23 1053872 1059052 264040 259640 468945 477760 538183 536784 286561 284459 386749 392515 458803 458535 7438955 7883692 10541987 10247172 1839703 1901285 395688 347065 387457 390912 467027 455769 430924 428879 283726 285325 982782 952990 2102832 2077327 528659 521410 770529 779229 993326 961695 964590 977662 987562 1000246 931622 1037702 2910985 3068459 1689791 1415190 881476 871320 1050476 1041165 1044924 1060725 1054165 1060257 1216200 1208796 7970836 8366212 39.75 71.0 2
16:12:01 2024-01-23 1055492 1057020 264256 259494 467482 477724 537802 535851 285080 284060 386785 393619 459486 457813 7469271 7912273 10573925 10245092 1839703 1907844 395652 347101 389648 390638 468086 457396 430010 427725 284329 285361 982782 952990 2131651 2075939 528732 521154 771739 779229 992626 961211 968086 979557 986960 996777 931605 1038479 2910985 3070636 1681651 1415496 879565 871172 1048274 1037392 1038932 1057801 1054165 1053769 1213904 1207940 7970558 8378163 39.75 71.0 2
16:12:03 2024-01-23 1055492 1057025 263412 258912 468176 479915 537386 535851 284012 283304 385897 392515 458767 458137 7447511 7928979 10564559 10251115 1845913 1908244 395544 346679 387312 390187 470288 456373 429365 430910 283927 285298 998025 952712 2128593 2074441 528284 520673 770675 778122 991789 959240 965113 977662 986594 991670 930888 1035412 2906755 3070636 1666340 1414486 878938 870701 1046785 1035183 1041550 1057801 1053745 1058659 1210394 1207086 7980268 8368771 39.75 71.0 2
16:12:04 2024-01-23 1053985 1057272 263009 258943 468176 479915 536591 535059 289410 283662 387711 392479 457406 458535 7439076 7958648 10558946 10252823 1847979 1903991 392114 347642 392075 389746 467629 450471 428526 431551 283526 284419 1003884 952990 2114978 2074132 527534 521041 774985 778675 983242 959240 967413 973305 982770 988324 928141 1040703 2905819 3079367 1633725 1427101 881449 867000 1042298 1031535 1042289 1060048 1049392 1054067 1203455 1208796 8031398 8356833 39.75 71.0 2
16:12:05 2024-01-23 1064912 1057542 264870 258769 468728 475632 535615 534883 286360 284339 385225 390856 458086 460871 7438955 7974792 10566924 10232555 1846661 1905345 391803 346487 390896 389438 465633 451817 428153 430190 282525 283515 999588 952990 2073065 2077322 527261 519900 772753 777018 981993 959240 966037 972614 980611 982692 927695 1039961 2903751 3070636 1660594 1425608 879565 865771 1042298 1029908 1043516 1060637 1050481 1054550 1199768 1208686 8025383 8370131 39.75 71.0 2
16:12:06 2024-01-23 1051330 1054263 262379 258881 468088 474473 531923 531869 289338 282762 384209 391893 457406 458137 7404770 7980920 10540152 10239451 1852029 1901285 390908 344187 390860 388585 467298 453398 426945 430154 282525 283202 1004275 952990 2091603 2077322 526001 519129 771658 775876 981956 956486 964590 974027 982576 988961 927621 1036813 2906841 3078332 1640222 1425885 877700 864507 1041530 1029595 1038992 1057801 1047150 1056058 1199917 1203999 8015964 8352124 39.75 71.0 2
16:12:08 2024-01-23 1051330 1057774 262205 258876 467216 473990 531959 532990 289338 282762 384209 391941 457406 459548 7438955 7969568 10549504 10213498 1841227 1901285 392078 346242 387420 389165 467482 453176 423583 431215 283179 283087 993552 956492 2075513 2076896 527223 519718 769034 776009 983390 956486 964313 973997 981342 988288 927624 1030888 2901686 3070121 1692784 1412471 875820 865771 1042026 1031443 1036131 1051731 1049392 1054030 1206848 1200096 7980268 8353560 39.75 71.0 2
16:12:09 2024-01-23 1049481 1054771 261760 258478 466132 477201 531657 532235 284876 283662 385409 389832 456728 459548 7426024 7967456 10555375 10273378 1853226 1905345 391266 343224 390272 391128 466600 453398 426342 429854 282126 283069 982782 952990 2077507 2079403 525218 518324 770565 774741 979866 957844 965113 968479 975656 982620 926302 1035449 2901686 3070121 1613422 1423852 877062 861987 1039094 1028863 1038992 1056306 1044877 1050900 1196471 1203603 8023330 8358108 39.75 71.0 2
16:12:10 2024-01-23 1051550 1057770 261000 258084 466765 471543 531887 532235 286266 282479 382832 391608 456942 458472 7442613 7997465 10558856 10232555 1847979 1901285 389742 345265 391741 390170 465282 452112 426945 428964 281927 282800 1003103 952990 2096405 2072970 524222 518112 769983 772509 977782 953669 963738 968207 977777 984186 925062 1033901 2901686 3067942 1654619 1423852 876787 860730 1036053 1026673 1037517 1056306 1041794 1047798 1193505 1201866 8054356 8348125 39.75 71.0 2
16:12:11 2024-01-23 1052455 1054356 261734 257755 466434 468854 535207 533746 284876 281936 382722 391893 457249 458659 7428344 7982485 10549228 10228388 1838600 1898584 389469 342803 387457 390170 464698 452223 423800 427712 281927 281790 983148 953078 2069381 2077415 523658 513846 769034 774777 977088 952722 960995 965662 976156 982102 920984 1032105 2893443 3062122 1637266 1422588 877700 862667 1035608 1026562 1036034 1053997 1041512 1047014 1189545 1204929 8028587 8347455 39.75 71.0 2
16:12:12 2024-01-23 1047569 1054776 261892 257290 465405 472949 533349 531482 284158 283158 383051 387785 454735 457813 7438955 7962824 10549504 10237780 1834452 1899934 389742 342767 386459 390170 465282 450758 423131 428478 281927 281558 993552 952990 2100110 2079403 525719 519217 765199 773250 979792 953766 959164 967473 976973 983490 922365 1030596 2898110 3061416 1631559 1420942 877700 860830 1033235 1029076 1034536 1051731 1041512 1044742 1189697 1200096 8055728 8347178 39.75 71.0 2
16:12:14 2024-01-23 1057673 1057508 261928 257250 465446 468818 533727 531482 284477 281633 382473 390176 454700 455765 7426061 7988166 10541987 10245922 1850266 1901458 391582 344633 387276 387758 464442 451571 423655 429728 279676 281467 1001048 951699 2078422 2077322 522730 513580 767943 772076 975012 952722 960995 965625 975007 981408 920883 1031369 2892182 3042976 1635189 1420810 876446 860219 1033332 1026673 1033069 1051464 1041512 1043181 1189545 1200491 8059397 8347455 39.75 71.0 2
16:12:15 2024-01-23 1047201 1056267 261892 256854 466765 471543 533349 531482 284876 281936 381897 387785 454664 457391 7438015 7985411 10574838 10242728 1847979 1901602 387459 344778 387348 386740 463336 450758 423764 428781 279138 281361 993338 952990 2118751 2071427 520502 513738 765765 769410 974975 952046 960958 962855 972174 981372 919642 1030596 2897560 3042976 1631035 1417776 875195 860219 1031195 1023762 1033069 1045743 1038047 1041776 1187858 1199641 8055879 8339135 39.75 71.0 2
16:12:16 2024-01-23 1053985 1057267 261892 256753 464606 471761 535244 530584 284872 281260 382437 391272 454026 454369 7437723 7985708 10558856 10241934 1847979 1898584 390201 344742 386767 386740 462551 450046 423800 428781 278709 280933 987088 951699 2119912 2074187 519393 514449 765765 767771 973932 950021 960274 962855 970762 980715 919679 1029127 2896507 3049462 1598218 1417776 874570 857780 1029729 1026147 1034087 1050729 1035440 1043646 1189863 1198954 8054470 8349987 39.75 71.0 2
16:12:17 2024-01-23 1059146 1053247 261747 256181 462678 468674 532217 529231 284154 280789 380711 387820 453990 454405 7418966 7957145 10540152 10228388 1841364 1899934 388006 342140 386151 387321 462551 450622 422500 428175 279603 280078 988650 951017 2117881 2074464 521243 514814 765199 768863 972734 948674 957000 963649 968410 979916 919570 1028702 2899562 3050435 1631035 1417501 874570 857171 1026282 1022200 1033069 1048685 1035009 1040670 1193859 1198327 8055728 8328697 39.75 71.0 2
16:12:19 2024-01-23 1051330 1054776 261892 255676 463695 468710 531887 530730 284078 280153 381591 390724 453990 453691 7426099 8010361 10558856 10241614 1856033 1898584 388006 342731 387033 384176 463223 450464 424462 426822 277747 281685 1002551 955721 2098569 2064643 518139 513721 761398 765558 974284 951562 956430 959465 965129 980679 926302 1023131 2892387 3042976 1656739 1421823 871379 852855 1023858 1023762 1035271 1047203 1032133 1037707 1197323 1196214 8089263 8346145 39.75 71.0 2
16:12:20 2024-01-23 1054254 1056012 261523 255676 463723 468818 531851 526031 283248 281519 381321 388051 453708 455442 7437330 8021108 10660501 10238074 1855226 1901285 387459 342659 387398 386432 465282 447387 420577 426329 278709 280884 985525 962423 2075535 2062181 519393 513882 763018 761045 976395 954755 955748 954095 965813 981269 922365 1021268 2888275 3040223 1624935 1431175 871455 848560 1023858 1023762 1036780 1042666 1026189 1038446 1196474 1199641 8115952 8356833 39.75 71.0 2
16:12:21 2024-01-23 1057576 1055920 261155 255244 464086 468746 531851 527913 282337 283048 382182 387679 451120 456740 7447245 8030380 10635441 10228125 1857240 1895889 390201 342140 386210 384967 465282 448407 420613 423858 278477 280175 999461 958306 2140932 2060717 516818 513738 761398 759931 972734 952722 954386 955076 964445 979259 922365 1019877 2888275 3042383 1644018 1426826 870213 850973 1023858 1022236 1036007 1042197 1026226 1035454 1192169 1196290 8115138 8345994 39.75 70.9 2
16:12:22 2024-01-23 1057338 1056271 260349 254674 464050 468710 533544 523000 282350 280580 380747 387478 453708 456165 7441790 8030380 10581171 10226949 1855360 1898584 388006 341659 385354 384391 464624 449054 419950 423822 277854 279617 997874 957090 2104415 2056333 516818 513376 760859 760361 971353 950021 953027 955659 963043 973751 919679 1019049 2889088 3028232 1635189 1429962 868268 847246 1026282 1026525 1032616 1039171 1020253 1038446 1199991 1200075 8147612 8349987 39.75 70.9 2
16:12:23 2024-01-23 1064612 1054776 260354 255641 459701 469362 532217 522927 284078 279231 378497 387560 449311 456446 7404808 8020270 10530800 10195040 1829792 1890476 383308 342140 385937 383277 459877 445051 422536 423822 276967 279617 993113 961213 2130935 2056270 517078 514339 755972 759986 977708 949873 949112 952630 965813 984613 918258 1010423 2887195 3033756 1624805 1419543 862705 846156 1028267 1023762 1028257 1027751 1020253 1037911 1203413 1191006 8046296 8338076 39.75 70.9 2
16:12:25 2024-01-23 1066118 1051440 259948 254500 458565 468891 532971 523000 282385 278453 381897 387478 451156 454369 7426213 7960269 10521448 10164842 1813165 1896016 386627 341479 382309 384788 463993 445174 422959 420895 279138 279196 990213 961317 2108043 2055853 519489 512185 753296 763400 974975 947256 942344 950039 966540 981408 913145 1010878 2881037 3033756 1624805 1417776 860861 848560 1029729 1023762 1023849 1033638 1025458 1043834 1197323 1191042 8008377 8347455 39.75 70.9 2
16:12:26 2024-01-23 1066135 1054776 258743 254852 459211 470338 527537 522155 282504 279266 378605 386416 450832 455765 7418937 7880160 10415346 10205421 1830271 1893587 387625 342140 382959 383027 458403 448700 422166 421227 276967 278344 997874 946261 2105516 2066581 516818 510821 754798 762738 972734 940801 945373 958579 967184 974387 910435 1013833 2876484 3042976 1644018 1408451 863321 850700 1023895 1013785 1020912 1036193 1029193 1035454 1182964 1186474 7959450 8339135 39.75 70.9 2
16:12:27 2024-01-23 1061873 1054508 259368 253965 459895 470028 527319 526042 281280 280404 381338 385872 450904 454869 7434870 7954159 10523296 10195040 1825904 1892012 387934 339253 383032 384121 460710 445005 419679 421263 277623 279721 993338 950270 2079170 2065553 518287 511906 756545 762851 968562 940801 947503 953687 963006 970195 912292 1019775 2881037 3033756 1644018 1410459 867027 850369 1019732 1016822 1024775 1042368 1026114 1031997 1180394 1188890 8049972 8337153 39.75 70.9 2
16:12:28 2024-01-23 1051107 1054095 259547 253961 458525 467371 527537 522964 281526 278418 377288 385446 450832 453467 7426690 7976809 10530800 10237356 1852066 1894506 386463 340076 383032 380919 457759 446337 420868 421263 275009 279192 996101 951629 2086931 2056333 513478 509306 755472 758190 965818 940801 948735 953617 959153 974897 917696 1015614 2880857 3022538 1650379 1432195 865171 841192 1019859 1020322 1026032 1035135 1016177 1031997 1189803 1193080 8098574 8328697 39.75 70.9 2
16:12:29 2024-01-23 1056109 1054780 257626 253862 460003 468033 529139 522327 281294 281380 377288 384301 449851 454442 7404845 8030251 10604650 10185662 1828918 1892012 383237 339289 384154 380954 461365 445305 421726 423534 275746 279721 991526 963694 2041008 2055344 515604 512921 755436 757858 968562 946050 946082 945859 959940 973715 916950 1007473 2876484 3015316 1691826 1414486 860861 845287 1020457 1022236 1023849 1026455 1018379 1030893 1199023 1189845 8121755 8338076 39.75 70.9 2
16:12:31 2024-01-23 1066624 1054776 258711 253296 455814 467371 530300 522155 282385 279082 377856 386055 451084 454795 7426213 7963900 10517645 10179411 1829763 1892012 384422 340627 378515 383265 461365 441421 419620 418723 275695 281267 1005738 958461 2081692 2046321 513404 510821 749450 756891 973123 943165 940966 944520 957461 973715 910485 1003068 2874898 3030569 1608191 1413745 856384 841229 1023858 1020049 1019722 1027544 1021296 1035454 1189545 1182822 8022570 8328697 39.75 70.9 2
16:12:32 2024-01-23 1063395 1054370 257915 253685 457133 468710 527537 522441 281638 279761 380611 385079 451089 456740 7436852 7908365 10423919 10166904 1809173 1890668 382091 339563 381267 381792 455688 441385 418736 419973 275273 279327 993113 952382 2106338 2060717 514503 504869 749339 760684 968562 935333 939553 952741 960926 972324 907859 1008984 2867141 3033756 1626882 1397134 860248 846156 1020457 1009614 1016792 1033371 1023234 1029391 1179751 1181331 7988288 8319828 39.75 70.9 2
16:12:33 2024-01-23 1044851 1054545 258676 253746 458489 466710 525976 526042 280781 279869 376987 383195 451156 451850 7423046 7958237 10504606 10194764 1833362 1889325 383272 337211 383882 382096 456101 441385 419086 422189 275889 278114 990213 948975 2081024 2071427 516011 508551 756008 759604 959342 935407 946082 950039 957572 964701 906513 1013347 2871745 3028520 1608191 1415190 863321 842923 1016957 1014652 1026724 1036413 1019114 1028819 1178383 1185407 8077668 8338076 39.75 70.9 2
16:12:34 2024-01-23 1053429 1054771 257915 252098 458774 465099 529139 522327 280208 278383 377252 385872 447105 453504 7432418 7992295 10566106 10223176 1846758 1888253 385270 337993 378515 378614 457115 441412 418494 418759 274396 279721 1000697 951629 2126096 2058778 511870 508866 753501 755163 962070 940690 944922 946180 953692 972137 913109 1007547 2875403 3036323 1601182 1421823 858411 839340 1014638 1014542 1020875 1030453 1010943 1026128 1189914 1185334 8112323 8310004 39.75 70.9 2
16:12:36 2024-01-23 1063042 1053649 257699 253650 456074 465245 527500 521588 281638 279672 378491 384838 449815 454101 7418966 8042980 10514231 10179521 1832286 1894938 381681 339384 378335 382183 458430 444746 421427 421749 275949 279721 978829 957090 2086576 2050419 511944 508838 747141 751914 968525 940801 936107 944836 957461 974387 907560 1002537 2870330 3021744 1612345 1410459 854279 839340 1023364 1014542 1016792 1027653 1016901 1032361 1182634 1175926 8027431 8334206 39.75 70.9 2
16:12:37 2024-01-23 1062140 1050518 257055 253257 455514 466673 522837 521588 281259 279082 376686 383638 450838 453691 7404737 7846346 10402975 10164643 1828785 1891739 384963 339533 378299 380617 456365 446573 417278 419702 275237 278114 979275 943558 2099373 2062181 514870 507761 750516 756374 961797 935558 939553 947274 956620 965703 904482 1010423 2867085 3024536 1635537 1407448 860861 843688 1014638 1005322 1014629 1027751 1022754 1026054 1171363 1177956 8008302 8309940 39.75 70.9 2
16:12:38 2024-01-23 1048052 1054855 257737 252341 456934 464369 527520 524552 280424 279475 378602 385872 450413 450422 7426690 7988166 10513951 10209604 1841364 1892012 382056 337448 381230 378961 456166 441349 418162 419937 274973 278114 983590 946176 2068805 2062181 511306 504724 752230 754693 959342 935558 942344 944836 947602 966650 910191 1010423 2865625 3012432 1635891 1426086 860861 836962 1011184 1011050 1022034 1030129 1012643 1024698 1180436 1188224 8101979 8310395 39.75 70.9 2
16:12:39 2024-01-23 1060349 1053960 256546 252520 458271 464765 525831 519271 280369 279653 378223 385872 448515 454874 7418966 8041808 10629201 10185662 1825625 1886606 380915 336432 381230 378673 458755 441564 417278 418723 273940 277918 989939 961213 2084886 2047113 511217 509270 751546 754738 961387 940801 936847 938080 954542 974897 910191 1000251 2870777 3019589 1608191 1411151 851836 839616 1019007 1013030 1016910 1021337 1012382 1030601 1182964 1178643 8031630 8304306 39.75 70.9 2
16:12:40 2024-01-23 1060471 1050809 255540 252090 456330 464990 524162 519674 279839 278262 378491 382152 448192 454795 7418966 7908458 10393494 10148147 1805306 1885560 378645 338573 378371 378614 455521 441601 419049 419186 276145 277863 989939 949656 2062145 2061205 511944 505985 746017 757318 962070 929988 933019 946566 956509 965967 899655 1002500 2862153 3024536 1626882 1393767 855162 841727 1014638 1003164 1010457 1018449 1016901 1024594 1171363 1173838 7944353 8309663 39.75 70.9 2
16:12:42 2024-01-23 1057349 1051683 256691 251673 456491 463896 523791 521588 278897 279475 376848 382152 448515 450717 7400208 7960269 10498120 10238189 1846494 1890793 381913 336396 382415 378961 455843 443003 414606 420113 274584 277827 983590 947617 2073065 2056333 509765 504370 749450 751345 957982 934230 940259 943222 945559 965284 908196 1004534 2865038 3014644 1618565 1423852 858835 834483 1008314 1009614 1017514 1018485 1007575 1021198 1177312 1182168 8089169 8328697 39.75 70.9 2
16:12:43 2024-01-23 1060299 1053210 255509 250908 455778 464916 522909 520078 278976 279672 377382 384503 446862 453171 7442613 8037430 10624432 10209604 1842847 1892012 383201 335925 378371 381105 457079 442906 414858 419702 273521 277918 988351 952990 2092949 2052934 511217 504869 749339 750109 957982 938099 939553 935352 949444 964629 903962 1001071 2865625 3003181 1630777 1408451 853942 836962 1013344 1011557 1014629 1021337 1009049 1023099 1186396 1178826 8077402 8310626 39.75 70.9 2
16:12:44 2024-01-23 1065168 1054366 255368 252900 455535 465282 526824 520078 278897 277409 379150 383353 448540 451836 7426236 7952984 10502744 10153251 1807136 1886643 382991 336432 376067 378614 458106 441601 416983 416974 273976 277333 991526 957090 2051380 2049505 511944 504833 743062 751523 959342 932912 930292 939485 955942 966650 894779 996415 2862453 3012504 1635189 1392063 851836 842812 1015472 1003917 1011138 1024230 1018964 1027047 1176327 1167138 7924258 8300963 39.75 70.9 2
16:12:45 2024-01-23 1042330 1050518 256009 250908 457623 462713 523049 520115 278897 278526 376277 382152 448431 449404 7399441 7954178 10476345 10209604 1847979 1886643 379813 335384 376632 378320 454878 442892 414858 419368 273809 277333 989652 948695 2079319 2052934 507598 503839 744951 750085 955462 933524 936980 940915 948697 962970 903778 1000922 2860418 3006971 1627228 1423605 855772 832660 1005418 1005322 1014019 1018702 1003133 1016803 1173760 1179660 8081897 8298373 39.75 70.9 2
16:12:46 2024-01-23 1054615 1051715 254298 250943 456330 463775 522837 514058 278129 278690 376277 383028 448431 452145 7400208 8024457 10605616 10179630 1820654 1885560 378704 336481 381060 378637 455734 438859 415205 419665 274584 276270 986764 959935 2051729 2049505 509041 504760 748679 749103 955910 935558 935682 935577 948098 966650 905131 994590 2860952 3001834 1599884 1407448 846978 832481 1011184 1007459 1011175 1015473 1006858 1021607 1178346 1173838 8027431 8309940 39.75 70.9 2
16:12:48 2024-01-23 1060629 1052493 254698 250660 454327 465318 523049 517002 278245 277214 377382 380140 446775 451750 7394155 7891799 10386150 10172228 1820838 1888156 382755 336396 378215 378961 454200 442634 417169 414881 274584 275668 986764 942883 2120053 2056333 509765 501377 742010 751412 957982 926299 933019 943494 948308 956857 893069 1002537 2855191 3016126 1633416 1402119 856118 839340 1004766 1000355 1009739 1026021 1011931 1015281 1168045 1170592 8012269 8286972 39.75 70.9 2
16:12:49 2024-01-23 1048344 1050814 255544 255214 453955 463445 525987 520559 278389 277461 376131 384360 447005 446466 7404883 7979946 10525139 10207497 1846661 1890668 379778 334411 376103 377751 454200 441812 414786 417300 273422 277723 986427 947617 2088321 2055853 506841 503126 742805 747155 954215 930920 935682 936715 946754 959227 903926 998185 2856353 3002686 1629176 1420810 853942 830120 1004705 1007465 1011718 1021337 1003281 1016766 1176816 1179603 8100842 8324298 39.75 70.9 2
16:12:50 2024-01-23 1063113 1052865 254689 252869 453205 459697 522837 518306 278897 276136 375828 383638 447337 450717 7404718 7981358 10485915 10148147 1815303 1882740 378993 335899 377826 376654 455521 440241 414930 414881 273927 276484 988039 952990 2060766 2042238 506962 504553 740204 744032 959342 931581 927538 931599 951068 963921 894706 991757 2860952 3006686 1610268 1392859 846978 836815 1011147 1003203 1001903 1018417 1012456 1022003 1173764 1164670 7891094 8300561 39.75 70.9 2
16:12:51 2024-01-23 1050186 1048242 254654 250770 455005 463168 522309 519674 276911 277409 376848 380140 446495 444746 7383560 7900566 10467224 10157249 1823744 1886606 381137 333825 376067 378925 454610 439893 411662 417300 274584 274759 982400 944893 2058759 2061205 510379 503802 746339 748872 950348 926299 936942 939576 940994 956181 901270 1000251 2852689 3005824 1635891 1418529 852724 830120 1001912 999490 1013910 1020615 1002565 1013526 1170533 1173231 8060952 8294092 39.75 70.9 2
16:12:52 2024-01-23 1048075 1053345 253479 251131 455005 459697 523049 513878 277173 278262 374573 381313 445695 450753 7405072 8002563 10594082 10179288 1830095 1890793 378921 335569 379708 378176 455376 437428 412277 418480 273036 275180 985177 959245 2072935 2048049 507598 503269 746229 747155 952861 931309 930177 930278 944707 963921 900812 990307 2856353 2992627 1595730 1403119 843961 830120 1009748 1004572 1005409 1009652 1004599 1021235 1173797 1167015 8008566 8309940 39.75 70.9 2
16:12:54 2024-01-23 1060738 1051256 253453 251480 451025 459841 520060 513986 278424 276559 375140 379007 443185 449111 7413625 7897323 10399872 10156150 1805119 1888066 378957 334446 377290 377787 450791 440278 414858 414845 273422 274794 985177 943558 2080992 2058778 507598 500996 740204 744633 954894 922361 927575 939502 947426 953483 892097 996727 2847080 3012504 1627055 1399125 852724 836962 1001912 996102 1005409 1018738 1009493 1012592 1164592 1165453 8006545 8301188 39.75 70.9 2
16:12:55 2024-01-23 1049481 1051481 255337 251055 454237 459661 526024 519932 277507 276381 375104 382672 445126 445981 7418966 7985745 10491503 10164946 1841946 1886643 378680 335714 377826 376690 456166 439586 411662 414881 272650 274759 983590 948914 2089282 2047113 505333 503839 743062 741658 950122 930260 933019 930278 939229 955615 894374 994740 2853161 2985343 1610268 1403119 845770 830120 1003993 1006025 1007585 1014537 1001062 1016175 1179364 1171294 8084025 8291182 39.75 70.9 2
16:12:56 2024-01-23 1066156 1050201 253873 251124 450600 459841 522065 513792 277594 274834 376277 382187 443772 446393 7399931 7925484 10423320 10120010 1794228 1882740 378351 335424 377290 378925 450899 436919 412349 414809 273433 273047 988936 948975 2056445 2047113 509041 503126 739679 747155 954894 924327 924867 934063 948279 957867 893375 991570 2842396 3015280 1603732 1395756 846978 832087 1004052 995333 1001903 1020615 1007613 1013127 1157993 1161377 7955527 8262821 39.75 70.9 2
16:12:57 2024-01-23 1042367 1048680 253908 250648 450985 458865 520023 514058 277023 276100 372774 379042 445865 446018 7394930 7939666 10453926 10172228 1841401 1882740 378993 333825 378094 375489 452145 438667 414653 414592 270410 274617 994489 943454 2056623 2055344 505518 500034 741256 743047 944712 924327 931595 931491 940230 954831 894743 993060 2861439 2976751 1599884 1407448 846978 828943 1001912 1001653 1005409 1009724 1001137 1015561 1171363 1167175 8100994 8274662 39.75 70.9 2
16:12:59 2024-01-23 1062467 1050981 253696 250070 450528 459049 521836 514022 277277 274606 375140 382456 442804 447437 7373023 7939666 10479915 10121141 1813204 1882740 378402 336188 374784 376053 454587 438321 411591 414934 273036 274496 986427 954434 2065933 2040233 505296 503482 735977 743724 954215 924725 920955 930241 947426 958889 890070 987066 2849946 2993856 1618575 1386114 842157 833856 1005418 996065 1000480 1014371 1009769 1015244 1164592 1160519 7857382 8262746 39.75 70.9 2
16:13:00 2024-01-23 1057349 1050069 255745 250066 451061 459769 519987 513986 275552 276167 375342 381182 446532 447991 7397721 7940843 10483277 10186572 1838600 1885419 378993 333789 377826 374890 450827 438850 411012 414809 270662 274268 977242 943279 2074324 2055853 504079 499437 740297 742139 946015 924984 927463 930205 940994 954831 893363 991719 2844496 2982825 1601961 1403119 844563 827732 1001912 1001616 1005409 1010791 998250 1013038 1174694 1163948 8034092 8294053 39.75 70.9 2
16:13:01 2024-01-23 1060559 1050735 255028 250586 450845 459697 521533 512360 277104 276203 373716 378336 441768 446466 7390829 7891487 10375285 10125074 1813365 1881402 378691 333789 375580 375453 450152 438886 412894 413851 272650 273047 980416 940835 2100959 2057170 505296 495855 737146 744363 949448 919539 923693 934248 940521 948418 889340 992333 2844794 2993856 1620695 1396047 849403 832333 995467 993917 1004005 1017967 1003884 1008209 1161282 1163846 7980268 8272665 39.75 70.9 2
16:13:02 2024-01-23 1048344 1050986 253842 249227 450201 460168 523049 514022 276264 275642 373370 381313 441890 445206 7378251 7978867 10502744 10157672 1840779 1882740 378957 333410 376186 374137 454112 436901 410563 413171 270734 273012 978234 949592 2083661 2043688 504079 501705 742121 741991 948247 927544 926218 926317 939453 957461 893236 982180 2843868 2989595 1593654 1399325 841557 828671 1004766 998171 996189 1007866 1000280 1013726 1164592 1161377 7970836 8281804 39.75 70.9 2
16:13:03 2024-01-23 1056119 1048576 252285 250026 447540 460168 516912 513480 277138 274799 373370 378971 443115 446151 7382603 7830085 10336390 10122907 1811510 1880188 378704 333429 373324 375203 449307 438740 411711 412916 272084 272610 983590 938144 2086714 2055580 505157 498696 737958 741255 942340 916998 926330 931452 934804 948418 894623 991719 2836333 2991725 1649529 1405121 844563 824405 994759 995921 1005409 1012221 993848 1005216 1160496 1163846 8059397 8281804 39.75 70.9 2
16:13:05 2024-01-23 1050578 1051265 252074 249232 453597 459516 519987 513900 275242 276294 371682 378936 441854 446721 7378251 8005697 10497031 10138768 1820838 1884215 374217 333374 375892 373208 450438 437001 413479 414117 270590 272595 980416 953078 2077683 2038783 502646 499826 733894 740033 950122 922361 916887 925659 941224 954831 888175 983769 2845892 2989558 1591577 1392774 839970 829531 1001200 993170 992630 1006444 1003281 1013315 1162143 1155502 7904809 8250928 39.75 70.9 2
16:13:06 2024-01-23 1047569 1048576 253056 248075 450599 461438 519749 518292 278325 274657 373825 378894 444644 444036 7383152 7852413 10437280 10143859 1816610 1882740 378993 333139 373315 375453 449451 437101 410563 411035 272229 272144 988351 940193 2074339 2052934 505518 495855 738105 745148 940902 916961 927652 930902 932125 948418 891429 988859 2844794 2984530 1591011 1408451 844563 822872 994052 992898 1005409 1012221 993200 1003750 1162759 1165379 8092187 8282098 39.75 70.9 2
16:13:07 2024-01-23 1051135 1050809 252910 250075 451338 458445 519950 511718 275496 275642 369519 378830 442142 446685 7381451 7995151 10455984 10129389 1815303 1881402 374324 333410 376186 372911 449415 432444 411048 413498 270173 272595 977242 951699 2108505 2038783 501218 499437 731874 737935 950122 922361 915435 922379 939229 953447 884161 980968 2841918 2989390 1599884 1385902 839092 829973 1001875 992468 992630 1010791 1003997 1010390 1162033 1153867 7840496 8263046 39.75 70.9 2
16:13:08 2024-01-23 1055094 1048576 251513 248847 450210 458137 513932 512360 274559 275642 371682 376156 441768 441453 7381451 7917467 10446632 10150329 1840000 1880066 376613 332400 376186 372649 446751 435577 410563 413534 269721 271349 989652 939488 2066927 2057736 502571 498203 737549 737328 942377 922272 924659 923605 932052 954794 889972 982367 2836296 2974599 1624672 1396325 837573 822650 998269 993170 996189 1003105 993200 1009670 1166280 1156314 7989701 8272425 39.75 70.9 2
16:13:09 2024-01-23 1058846 1048274 252882 248454 446876 460821 513968 512902 275427 273924 372207 375561 442142 445133 7356903 7857609 10343760 10113109 1818826 1881481 376470 332978 372008 373030 449588 436737 412273 409739 270554 271349 980416 936802 2136918 2054393 503003 495711 733926 742112 943578 915737 925358 926184 934142 945740 885486 985899 2827928 2989595 1610093 1395756 841881 823234 992639 989688 1001903 1012221 993909 1003936 1155424 1158022 8036863 8284242 39.75 70.9 2
16:13:11 2024-01-23 1051321 1049761 252873 248144 450280 457568 518080 513172 274594 274799 372433 376717 442142 445133 7390477 8025918 10543795 10141187 1821034 1880066 373763 332527 375012 372091 448116 432466 409788 412264 269757 271349 974068 953749 2082503 2038783 500862 495819 730958 737374 948775 922361 916325 922379 938528 951834 884157 980931 2836594 2989558 1593654 1387380 836377 827768 1000336 991095 989813 1000710 1001137 1008058 1158814 1150569 7857420 8263046 39.75 70.9 2
16:13:12 2024-01-23 1048317 1051372 254272 247374 448823 460821 516583 516822 276764 274237 372661 379038 442251 443058 7405048 7916099 10423320 10150405 1837289 1881402 375484 331700 374747 371464 448353 435080 410563 411649 268891 272144 989652 941510 2069106 2049505 501657 494280 735456 736856 939568 919711 923418 921688 930076 946637 889340 981273 2841846 2959738 1604322 1392302 835184 820900 996199 992505 996189 1003892 993724 1008133 1167105 1155466 7978373 8262859 39.75 70.9 2
16:13:13 2024-01-23 1058308 1048576 252914 248244 446958 459842 517497 512084 275010 273158 371719 377440 441939 444614 7357770 7889714 10364242 10091598 1798517 1873467 373203 331664 372452 372091 448083 432372 410563 409775 269757 270900 978829 940743 2055546 2049505 501218 495385 733375 741339 939568 913141 922305 924837 931678 944597 887628 984986 2835357 2976566 1597371 1399745 842377 820900 990956 986882 1000480 1010230 988925 1003220 1153753 1158599 8036863 8251078 39.75 70.9 2
16:13:14 2024-01-23 1051051 1051265 252171 248463 448170 456166 518274 510962 274976 274799 369115 377279 439848 447242 7362431 7998842 10453184 10101253 1811406 1877396 374360 332670 369429 369836 447415 432426 410563 410585 269054 273781 990990 948909 2058836 2033229 500196 498203 730921 738627 943541 915737 915270 921458 935540 947674 881333 979134 2831988 2983183 1622897 1384912 837573 822872 994052 982534 989813 1006444 996755 1003936 1144598 1148906 7901058 8253667 39.75 70.9 2
16:13:15 2024-01-23 1040550 1046669 252522 246955 447819 454805 513064 513900 274933 274799 369151 376909 441160 444537 7362393 7919919 10457879 10159135 1846494 1881481 376470 330947 372570 369801 448080 435031 409078 411639 269613 272144 985706 943558 2100621 2042554 498378 495783 733894 733578 937535 919711 920300 916980 931019 946601 887447 975211 2836594 2976477 1599492 1393767 832805 818575 996199 991095 992630 1000273 991785 1007165 1160459 1153867 7970836 8265591 39.75 70.9 2
16:13:17 2024-01-23 1056114 1046716 252171 248454 447214 457531 514610 511722 275427 273087 369519 375596 441854 447321 7395540 7824187 10329026 10106797 1815641 1876134 377230 330625 369465 372091 446751 432408 405880 410403 270590 270263 985177 938182 2077092 2052934 502646 494244 734935 740033 935697 911846 920993 925002 928380 937696 888078 982787 2828535 2980987 1649529 1408451 839760 818575 986979 986882 999769 1000710 986001 998152 1152923 1158022 8031360 8263242 39.75 70.9 2
16:13:18 2024-01-23 1063077 1051372 251673 248111 448079 455303 518274 510022 274559 274378 369411 376682 442264 448649 7378589 8009386 10445821 10106290 1811406 1877359 374324 331664 369393 373543 447765 432309 410563 409390 268666 270487 974068 948975 2044030 2028673 498378 495747 728885 735771 942908 913141 914127 921035 932784 945740 878831 976674 2827470 2991725 1595730 1378510 835184 823308 993927 983718 988934 1005947 996750 1002392 1146882 1149588 7925446 8263046 39.75 70.9 2
16:13:19 2024-01-23 1038200 1048372 252628 246894 446886 455216 513064 513172 274559 273122 368300 375596 441985 444221 7383861 7932098 10448534 10121406 1837433 1876181 375484 329662 371592 369249 446831 432372 405628 410585 268064 271314 995483 940864 2065699 2045140 497635 494280 731906 732867 935697 915590 919485 916889 929695 948418 886475 972903 2834097 2959715 1607178 1389800 830435 817467 992639 988986 989813 991697 988813 1001536 1155424 1148979 7961403 8256065 39.75 70.9 2
16:13:20 2024-01-23 1057621 1046711 251453 246929 447214 456166 513881 509447 275173 273087 368855 375551 440863 441453 7341457 7852413 10315704 10082496 1810201 1873467 373203 330661 369393 372983 447159 435413 409801 410077 268334 270707 974068 935176 2061832 2051879 500432 493984 730439 737935 934368 911661 919411 923568 927722 939302 885103 979571 2828535 2976751 1593131 1395147 837573 817378 985579 984012 996189 1000674 985801 995948 1149657 1153867 8034802 8274962 39.75 70.9 2
16:13:21 2024-01-23 1051326 1050064 250676 248044 446958 453450 513932 509447 273798 274378 368300 375561 439301 445206 7372072 7962674 10432752 10102541 1812319 1880066 373203 331628 368801 372720 449636 433672 409367 408812 268064 270487 979977 948975 2067051 2032725 498378 494977 726784 733711 939660 913141 912709 919041 930076 943001 876031 973789 2818062 2985306 1604037 1376549 833994 820900 989822 979520 986269 1003105 993200 1001038 1142460 1143901 7902760 8244289 39.75 70.9 2
16:13:23 2024-01-23 1049441 1048314 252171 246518 447214 450827 513064 512446 279383 272911 370210 377260 440885 442823 7367153 7906200 10437280 10121292 1838600 1877396 374395 329590 371107 369947 447086 432336 405917 410585 267018 273394 976242 942210 2059662 2043688 496504 494851 731782 731826 935697 915737 915435 915756 928380 947078 881616 970209 2825395 2968192 1603732 1389800 829844 817378 992639 986882 986969 997379 988221 1001573 1153753 1147211 7955878 8253530 39.75 70.9 2
16:13:24 2024-01-23 1054333 1048270 252445 246717 444258 455843 513824 512446 276657 272008 369447 376658 441831 441564 7352084 7858467 10393682 10091874 1819843 1877359 372645 328099 371664 370944 445788 433672 405844 408555 267277 270326 985525 935966 2061042 2052662 500862 492589 728885 731430 933014 911846 914368 916330 925679 937624 880024 975211 2828535 2951243 1616454 1396325 834111 818048 987573 990767 991888 998217 985202 999541 1157063 1148943 8008302 8253667 39.75 70.9 2
16:13:25 2024-01-23 1055607 1048117 251427 246518 441687 456202 513860 509447 275215 272254 369447 374479 439767 444221 7383861 7902881 10408544 10034807 1791707 1873467 370975 329359 372029 369284 445158 432064 408213 409390 267241 270671 989652 940835 2054391 2046594 498378 492241 729975 737050 937050 908997 915548 922138 926189 937865 878684 978585 2827295 2972486 1595251 1390353 835184 814956 983367 983718 993367 1001688 982852 992264 1146293 1148906 8013924 8244289 39.75 70.9 2
16:13:26 2024-01-23 1049836 1047465 249839 246129 447935 450791 513824 505044 275215 273122 367193 376694 437889 441453 7341382 7981358 10423320 10091874 1811406 1876181 374975 330107 371246 369695 447682 432260 408104 405723 266875 270707 994034 948975 2065626 2028673 495413 495035 727898 732467 938388 909872 907334 918362 929038 937552 876068 975945 2819263 2983145 1622897 1380474 832805 818575 986979 977662 984137 1000273 991078 996657 1137562 1143093 7897285 8234910 39.75 70.9 2
16:13:27 2024-01-23 1040858 1045183 251205 245759 447214 450755 512428 510601 275215 272670 366606 375851 438540 442537 7341419 7919933 10453874 10138768 1838600 1874799 375241 328595 369357 369947 445788 433414 405700 409390 266198 269663 977881 940864 2099169 2043688 495376 494414 730958 728715 931682 912923 913717 911865 926372 944405 879012 968753 2828535 2968192 1601612 1389800 828759 813803 991229 985446 985570 995391 985300 1001038 1152923 1145591 7950031 8253667 39.75 70.9 2
16:13:29 2024-01-23 1053979 1047645 249910 246690 441687 455804 512898 509156 275882 272148 368747 374618 441317 445411 7373323 7801466 10295782 10082496 1810464 1872136 374324 327604 367140 369542 446418 434324 403386 408236 267277 269946 978829 934125 2071145 2047113 499440 492589 730958 733059 928772 906545 915548 915034 918324 938122 880707 975137 2819360 2951280 1647316 1399125 831619 813803 983367 984012 988371 991661 982433 992338 1152666 1149478 8039299 8244368 39.75 70.9 2
16:13:30 2024-01-23 1061826 1047091 249910 245345 441904 454647 513860 509899 275215 270596 369151 377972 438898 442223 7362417 7880197 10333461 10049128 1798517 1873467 369867 329128 368210 369947 441489 432751 405917 408236 266795 270326 974068 934125 2066627 2043688 496892 490396 725754 731430 931682 904935 911694 917016 923679 933972 874987 975137 2821423 2975205 1593131 1388370 834908 813988 982631 977514 991183 999522 979637 991686 1143704 1148774 8022849 8244289 39.75 70.9 2
16:13:31 2024-01-23 1061552 1047091 249488 246164 441714 450719 513881 504864 274830 272254 366606 376380 438246 444890 7362693 7964957 10418576 10122198 1811406 1872136 369902 328631 367140 369651 444832 431110 405917 405867 265161 270707 987713 946261 2080664 2033229 496166 493802 724796 731789 934331 912205 908884 913049 927539 939302 871164 970246 2818078 2976751 1627228 1376549 830538 817378 983367 971986 981961 998825 987517 992338 1135480 1139827 7914092 8225531 39.75 70.9 2
16:13:32 2024-01-23 1044073 1045608 250676 245003 441687 449379 513154 511814 274830 271423 368225 375851 438648 440236 7353038 7917439 10431752 10122596 1841827 1878848 372538 329985 368138 369803 445351 433562 404415 405759 266385 269253 986427 940864 2066553 2046594 494753 493984 728885 728715 931645 910554 909030 910572 922337 937624 876303 964516 2817721 2959775 1599492 1387822 829073 813803 989120 980442 980567 993275 982427 998152 1146293 1143093 7936823 8241900 39.75 70.9 2
16:13:33 2024-01-23 1047773 1045604 250680 245174 440957 450827 513881 510999 275215 270561 368005 375851 439588 439577 7357442 7824436 10359953 10085530 1815953 1877396 371530 326581 369357 369947 441958 432136 403990 410005 266830 269566 973026 935176 2071528 2052934 498378 491162 726305 728715 929043 907593 911045 912512 918288 939453 878831 969481 2827406 2951243 1604322 1387822 825806 811680 984183 981139 984173 989784 979637 993787 1152651 1143093 7950031 8253667 39.75 70.9 2
16:13:35 2024-01-23 1057616 1048288 249620 245478 444403 454795 513444 504864 274916 271733 370284 373426 437724 442777 7352531 7835181 10299008 10063738 1808917 1870806 371530 329078 366552 369947 444639 433365 405808 405831 267709 269910 970894 934125 2075522 2046594 496819 491126 726784 732867 926303 903921 912822 915756 919844 928574 876266 974404 2817721 2959738 1616400 1396752 832529 811105 977759 977662 986969 991697 978576 990748 1146644 1148737 8035572 8234910 39.75 70.9 2
16:13:36 2024-01-23 1052828 1047339 249448 246475 444476 449343 513881 506846 275109 271388 367894 375851 437617 444318 7363818 7953689 10390520 10049053 1808850 1873467 369832 328064 368358 368504 445751 430390 405772 405152 264719 269946 995700 946261 2044882 2029517 494753 492589 722738 728715 931682 904935 902023 911145 923606 936614 871875 969067 2816706 2976603 1614234 1378008 829944 816305 982414 971886 977749 991661 987351 991649 1134484 1137167 7893517 8223982 39.75 70.9 2
16:13:37 2024-01-23 1044815 1045608 249865 244180 441976 449523 513881 509935 274374 271353 369271 376644 438210 438845 7354149 7932372 10446632 10091874 1828444 1872136 372052 329125 367104 369355 447159 431073 402110 405831 267330 268936 970894 944893 2082479 2039647 496166 493875 726710 728493 930361 909071 904026 907848 920273 937975 874545 965038 2817721 2967590 1593131 1380474 825529 813988 983367 977625 976363 991183 983835 993848 1143704 1136464 7867079 8233766 39.75 70.9 2
16:13:38 2024-01-23 1048344 1045571 250993 245618 441245 450791 513154 510565 274410 269737 369013 374426 438175 436878 7363818 7867418 10415985 10113109 1817974 1874837 373916 329198 369177 369435 441813 430695 403350 408236 264719 269350 982003 935292 2084284 2049505 494753 486661 724727 726540 926438 907780 908993 907799 919193 938787 874950 965038 2817996 2951280 1593131 1385402 823453 810529 983367 977662 981961 982683 979562 992301 1145138 1139790 7971902 8252601 39.75 70.9 2
16:13:40 2024-01-23 1055492 1045342 249032 245306 441895 451787 510510 504634 275023 270939 366899 373568 438210 443869 7352251 7783044 10301010 10094711 1803572 1873467 372052 328354 368619 369947 444458 431073 400946 405152 266385 268773 977242 934125 2065071 2048049 496856 490360 727852 731826 922462 903921 909030 912512 917204 928610 876303 970209 2818989 2951206 1588890 1399125 830160 809381 977759 979746 984173 1001802 975314 988789 1145445 1143093 8027431 8223792 39.75 70.9 2
16:13:41 2024-01-23 1067512 1048274 249266 244447 438929 455634 514901 507602 274233 270856 367157 376380 436567 440200 7353314 7885878 10388572 10035602 1783109 1870806 369979 326581 368619 369947 441525 427175 403350 405759 265125 267606 982400 942185 2045038 2037335 496856 486841 719665 730787 929702 897354 905043 914354 919623 930186 870822 973015 2812698 2958118 1588890 1380474 828167 811680 974095 972964 986085 996097 981453 987253 1140137 1140395 7970836 8224020 39.75 70.9 2
16:13:42 2024-01-23 1049448 1046707 248259 243835 441615 452045 512066 504670 272928 271423 367667 374426 434145 442223 7353141 7965473 10528952 10096898 1816596 1873467 369907 328427 367951 367691 441489 427139 403314 405867 266762 268962 983202 948975 2011715 2030960 493698 489632 719665 723348 931682 905848 894222 907537 926322 938122 867676 963551 2815118 2967590 1589500 1363935 825529 813154 980576 972270 976326 991795 985239 988864 1134336 1132348 7852031 8227889 39.75 70.9 2
16:13:43 2024-01-23 1037810 1042155 248299 243770 444549 451084 509356 504900 273572 271423 365962 372450 435976 438535 7343936 7895177 10393494 10064066 1833362 1873467 369832 327355 368096 366551 441850 430390 404872 404900 266951 269766 974045 939488 2067085 2041100 492645 490524 725828 724624 926438 905253 902097 907649 919844 937975 871127 959441 2809990 2951243 1591011 1380474 822280 809381 982451 976932 974943 982683 978131 993139 1143704 1137167 7904809 8206635 39.75 70.9 2
16:13:44 2024-01-23 1051330 1044096 249834 243840 439234 450683 510907 509051 273572 269480 368188 373270 436532 435627 7334557 7791096 10341728 10074243 1819198 1869431 369835 327087 367104 368835 438938 428494 403726 405831 266951 267571 977713 934125 2038421 2049505 495812 486733 722225 724447 922462 902639 904026 906490 916518 928610 871441 964479 2815717 2941557 1620731 1385402 824352 807017 976372 977625 980530 982683 974469 985903 1146257 1138144 7936823 8216153 39.75 70.9 2
16:13:46 2024-01-23 1064115 1046892 248254 245609 440301 450791 512428 503408 273572 269772 367894 372131 437738 439943 7357721 7857684 10272363 10070990 1808917 1872136 370975 325597 366758 368244 441813 432136 400911 403337 265125 268207 974068 932125 2091186 2046594 494753 486805 724727 728715 922190 898699 904782 910499 911917 930246 873673 964479 2813989 2950777 1616400 1397749 825806 808234 975481 976969 981961 982719 973853 985903 1143432 1136500 8008679 8234936 39.75 70.9 2
16:13:47 2024-01-23 1060030 1046976 248152 243665 440589 449441 513408 506772 273607 270665 368188 375265 437429 438845 7338856 7861738 10371816 10031153 1783109 1873467 369943 325562 367055 368799 441489 426837 402146 404225 265533 267160 985177 941510 2051276 2034442 494753 489364 718645 728715 927653 894701 898405 911828 919844 924908 866431 968753 2809990 2948684 1618565 1379492 828759 811640 972406 970195 980530 992500 978651 981448 1134092 1133768 7923674 8199713 39.75 70.9 2
16:13:48 2024-01-23 1041962 1046781 248290 242267 439991 450974 513154 504972 272321 269703 366553 374128 434252 435917 7343936 7928383 10457879 10054359 1821905 1870806 369832 324487 368096 366587 441922 428457 402015 405152 265819 267606 984814 943558 2073382 2034442 493347 491126 721199 722289 925703 904935 900953 906244 918394 934804 865862 961184 2813387 2951832 1581193 1364738 821110 813988 979843 968442 974085 987517 983835 988789 1134484 1127410 7795477 8197395 39.75 70.9 2
16:13:49 2024-01-23 1039067 1042077 247876 243056 441940 451725 504990 503372 271905 270526 367110 371302 434754 437532 7343936 7876579 10356353 10064066 1826614 1870806 369979 327854 366725 365237 442297 429185 403403 404081 265296 268288 975139 936525 2053303 2041100 491246 485976 722093 722567 922374 905248 904633 902493 913854 934069 871441 958555 2808423 2950777 1620731 1380474 823177 807053 980576 972577 971284 986177 975314 988789 1136284 1133149 7885944 8209105 39.75 70.9 2
16:13:50 2024-01-23 1049836 1044060 249058 243052 438585 450480 509356 504972 273572 268882 367667 372189 436225 435573 7334557 7789296 10353725 10083676 1819386 1872136 369979 326649 369032 367547 439117 428421 400946 405759 263908 267205 970894 933946 2046195 2049505 494049 485292 719665 723594 921154 901360 905043 903939 911881 928646 870822 963663 2817996 2941557 1610093 1380474 820519 805838 974095 974054 977749 983481 972387 983066 1143704 1135557 7925446 8216153 39.75 70.9 2
16:13:52 2024-01-23 1060655 1042146 246770 243417 439243 449379 507883 504017 273290 270820 366520 369982 434145 440090 7338856 7835369 10254317 10054449 1805181 1868113 369979 325337 365907 366844 440499 429781 400946 401814 264493 267606 969307 931459 2067710 2043688 494753 486769 720562 727645 919849 893772 904744 909172 910519 924908 871127 967985 2808697 2950777 1685592 1397134 825217 802315 972711 971950 977749 982489 970311 983736 1137126 1138144 8028460 8234936 39.75 70.9 2
16:13:53 2024-01-23 1060030 1047525 248117 243517 436388 450335 512029 503372 273290 270474 367917 374654 434287 438571 7343936 7867280 10353112 10007466 1778866 1868113 368830 327111 366758 367727 442297 423430 400911 402698 265819 266527 967396 939488 2032158 2037335 494753 485292 716573 727132 922462 898026 898405 907885 915869 919367 865166 965926 2808697 2947646 1616400 1381407 825820 809332 970650 968814 980530 990464 975786 979315 1132838 1130711 7951971 8197395 39.75 70.9 2
16:13:54 2024-01-23 1046248 1045188 247533 242271 439991 449698 510907 504017 271905 269772 365998 372450 432965 437605 7334557 7939666 10463527 10044981 1806220 1873467 369350 326382 368096 365451 441155 423466 402299 403941 265548 267383 979977 947617 2041176 2028673 491834 486354 718061 721356 927681 901079 898236 902381 919697 932125 862714 959774 2800718 2956002 1601612 1363935 821110 807017 974095 964688 968530 982683 975314 985178 1125264 1126614 7839024 8197395 39.75 70.9 2
16:13:55 2024-01-23 1039071 1042192 247533 243625 439279 447901 504954 504153 272321 269480 364563 371337 434145 436878 7334557 7883952 10378385 10066107 1820501 1870836 369655 324523 366798 366151 441777 425789 401410 402874 265819 267393 981589 946261 2073612 2034442 491596 486841 720110 723080 922462 898373 897106 901516 916518 928574 864516 955281 2804704 2947063 1622897 1374083 818762 809381 975879 968442 968530 982092 977472 984465 1133800 1127999 7791619 8194577 39.75 70.9 2
16:13:56 2024-01-23 1042031 1044092 246766 241899 440616 449379 504954 503408 271077 269737 367110 370193 434287 436534 7325178 7851819 10369368 10087506 1834452 1870836 369979 325302 366462 364356 439189 429308 402584 402698 265173 268773 985706 936802 2061332 2037335 490301 486048 721712 719495 919849 901360 900690 898681 911844 928610 868968 955710 2800718 2948684 1618565 1379492 820525 805838 977759 971196 968530 983481 974469 985941 1134484 1130674 7895376 8197395 39.75 70.9 2
16:13:58 2024-01-23 1049836 1042610 247524 243625 436673 449221 510113 507602 273063 270665 366706 371716 436119 437456 7345034 7768260 10394369 10054359 1810239 1870806 369646 324775 368096 366587 437884 425934 402299 403941 264693 266376 976752 933458 2059317 2046594 491945 485873 718645 721541 917209 898063 901716 901342 910651 928538 867120 960162 2809990 2941557 1595251 1380474 818177 802460 972711 971196 974289 979250 968856 984476 1143704 1134378 7936937 8216071 39.75 70.9 2
16:13:59 2024-01-23 1055492 1045608 246311 242271 437696 450471 507883 504104 271905 274655 365998 369088 435494 439888 7324902 7805786 10243006 10049937 1806509 1868150 369979 324812 364542 365522 439189 428155 400313 400897 265442 266750 970894 931459 2105277 2042238 492996 484573 719665 723897 915876 894775 902432 905066 909361 924908 868968 960162 2804679 2947229 1701791 1392340 822869 804742 970330 972540 976823 981223 969583 979539 1137126 1134378 7993417 8206436 39.75 70.9 2
16:14:00 2024-01-23 1056589 1044868 246735 242271 436673 450335 509392 503305 271870 274619 366035 370264 431755 437310 7338698 7846769 10272401 10035602 1790843 1866515 367134 326649 364800 364903 438677 429182 400313 400897 264693 266562 981589 930002 2059432 2039032 491447 485383 718061 723594 920825 889238 900840 906436 911832 922236 865780 960920 2800718 2959971 1668293 1387822 823453 801817 967166 967483 976363 984177 964618 975910 1131270 1133951 8001557 8206774 39.75 70.9 2
16:14:01 2024-01-23 1061307 1046896 245936 242683 436602 446418 507847 501554 271976 269292 364339 371337 431464 439888 7334557 7921585 10378850 10016845 1797990 1870836 368391 326540 363003 364796 441777 426871 401410 402286 264693 266714 987713 943558 2063913 2023903 490475 486733 715559 722325 922499 892019 894443 903939 915869 919560 860339 960920 2799398 2950777 1612068 1374083 824628 807053 966480 963317 971321 986818 974469 976605 1125264 1125782 7914241 8195073 39.75 70.9 2
[truncated: 156,518 more chars]
