# Supplementary material for: Methods for Estimating the Detection and Quantification Limits of Key Substances in Beer Maturation with Electronic Noses
Source: Sensors (Basel). 2024 May 30;24(11):3520. doi: 10.3390/s24113520 (PMC11175341; doi:10.3390/s24113520)
Supplement: Supplementary file 1 [file sensors-24-03520-s001.zip › Data/Acetaldehyde/raw data/Day 1/ETH0.txt]

Time Date R01 R02 R03 R04 R05 R06 R07 R08 R09 R10 R11 R12 R13 R14 R15 R16 R17 R18 R19 R20 R21 R22 R23 R24 R25 R26 R27 R28 R29 R30 R31 R32 R33 R34 R35 R36 R37 R38 R39 R40 R41 R42 R43 R44 R45 R46 R47 R48 R49 R50 R51 R52 R53 R54 R55 R56 R57 R58 R59 R60 R61 R62 T01 H01 Phase
08:59:00 2024-01-23 750822 739635 222894 218507 369830 375847 412961 409944 249778 249717 313082 321066 355765 357588 4508060 4868472 7093659 6837456 1302053 1353761 338851 299263 324469 325910 390267 378470 360582 362552 241430 240646 777602 729214 1648776 1613777 495376 494244 722641 722567 919849 903921 960995 959259 1002589 1016845 992452 1097637 2420547 2542353 1409418 1188811 795079 787368 968949 958137 1007347 1024230 1057249 1061842 1184311 1188802 5307291 5529340 39.05 70.0 1
08:59:02 2024-01-23 749867 738539 223073 218512 370011 377956 413615 409944 249778 249717 313338 321289 355765 359509 4514494 4868472 7103091 6846835 1302015 1355621 339518 299228 324325 325945 390302 378470 360848 363167 241430 240681 782143 728693 1662151 1613777 497583 495013 723701 723080 921154 903079 960995 958579 1002589 1018350 993181 1100019 2423313 2543091 1383622 1187176 792808 785900 966195 953651 1004696 1018774 1056346 1060257 1180961 1188802 5303293 5524458 39.05 70.0 1
08:59:03 2024-01-23 749177 740714 222925 218503 370011 375283 413579 412134 250508 249542 313594 321289 355765 357624 4523859 4883544 7103091 6846835 1299264 1352286 340869 298774 323987 325945 392390 378470 360848 364222 241599 240646 775591 726611 1648442 1611407 497671 495362 723394 723594 919849 902639 959774 960222 1004748 1027144 991081 1097643 2413257 2541057 1396564 1182955 793133 783663 966501 955415 1005409 1018413 1052665 1062443 1180418 1190486 5271372 5524458 39.05 70.0 1
08:59:04 2024-01-23 740481 738749 222925 218350 367718 375823 414525 411169 249743 249717 314072 321319 354414 359244 4521345 4891639 7102900 6860660 1292788 1352615 342419 297869 324577 325945 391567 378542 363695 365025 240476 240646 774783 728770 1639405 1609120 498378 498203 721126 726129 925703 902362 955029 959148 1005400 1028860 986720 1089774 2407850 2546013 1392866 1189718 797670 784020 959319 957456 1008305 1027544 1046179 1052195 1186396 1191042 5280621 5524458 39.15 70.0 1
08:59:05 2024-01-23 744381 740714 223274 218223 368271 375319 414998 411133 249709 249999 313594 321997 355765 360474 4514494 4889150 7066686 6809320 1304013 1353490 339840 298356 327617 323917 390886 381833 362926 363131 241019 242466 771991 736043 1669192 1611015 497135 496088 717590 724624 927718 902362 951483 961987 1008919 1018458 986905 1089674 2411275 2556277 1476119 1193929 801317 784020 958638 958542 1014357 1026057 1049392 1054142 1189545 1197097 5352155 5533837 39.05 70.0 1
08:59:06 2024-01-23 747362 741815 223310 218355 369678 376183 414998 410432 249778 250526 315366 320068 355481 358956 4508060 4858616 7017160 6827708 1308679 1351806 340353 298321 327446 325384 393231 380393 362781 366003 241144 243666 778646 739210 1651182 1598561 497922 497496 719628 727608 924466 894480 953961 964651 1013218 1027553 983330 1093756 2411275 2545100 1405652 1193967 800522 781799 962084 961267 1014629 1018485 1044877 1058697 1190408 1199641 5357733 5524458 39.05 70.0 1
08:59:07 2024-01-23 747201 740709 222542 218355 369975 375319 414890 410722 250892 249542 313594 320361 355801 359316 4511321 4831382 7002155 6832580 1309650 1356588 340582 301152 327653 328104 393123 378362 362890 366040 241046 243630 777426 740269 1625142 1595337 496929 495013 717550 726689 924429 899234 953706 963649 1011672 1024583 981933 1091401 2410885 2535880 1426593 1195669 798809 782909 961401 959222 1014629 1018413 1042849 1057150 1190408 1199641 5357733 5515080 39.05 70.0 1
08:59:08 2024-01-23 745176 743864 222234 218542 369975 375020 414926 410722 251276 249928 313558 320361 355765 359280 4514494 4831382 7002155 6830435 1311447 1356401 341758 299122 327300 325769 394347 377649 363659 364222 240645 241386 767736 744303 1645609 1603287 499795 495362 719665 729802 925647 894406 954386 967069 1011782 1018783 980539 1091401 2403868 2530096 1376226 1196462 799379 778373 960283 961950 1014629 1018630 1038890 1058017 1192169 1200132 5353909 5520242 39.05 70.0 1
08:59:09 2024-01-23 741576 743076 221887 219218 368862 374123 414890 409944 251067 248142 315741 320326 354733 360076 4511673 4830986 6993131 6840338 1329399 1360002 339661 298633 328445 324894 390886 378470 362883 364675 240467 242094 765782 736043 1655748 1612553 499795 492589 718645 727645 921154 894429 955392 968479 1008094 1018540 981140 1096191 2411275 2529874 1436601 1209169 798809 780692 964137 965625 1012919 1018454 1044096 1060332 1203413 1197944 5376530 5525947 39.15 70.0 1
08:59:10 2024-01-23 754135 740751 222582 218350 366320 377387 417382 408688 249778 249156 314072 319450 356516 360366 4508343 4768024 7015727 6859899 1335959 1352615 337474 299961 326160 325349 392056 378434 363439 363975 241894 243666 771964 736043 1663070 1612632 499006 493984 720562 728715 918394 894701 962597 968479 1004724 1016989 985469 1103943 2414217 2510014 1413185 1203404 795121 778373 970640 962818 1007552 1016453 1047897 1066170 1198173 1194523 5333344 5525947 39.05 70.0 1
08:59:11 2024-01-23 760231 742020 222234 218848 367718 375883 413579 410905 251276 248771 314550 321319 356587 359288 4515146 4773965 7022234 6859899 1315268 1353761 340354 301932 324217 327247 390970 378398 364983 363096 240681 240715 770555 726611 1642326 1622997 500506 493984 724727 726540 919849 899873 960995 964977 999751 1018540 989785 1103943 2413257 2526660 1383622 1194392 793133 781799 968539 961950 1002561 1018667 1048107 1066502 1192118 1191042 5305127 5533837 39.05 70.0 1
08:59:12 2024-01-23 756315 738462 223310 218507 367129 377049 414565 415403 249536 250241 315257 320276 356730 361556 4518548 4841700 7074794 6841952 1319015 1355757 338851 298774 327214 325875 391421 381563 363144 362044 240716 240681 770555 725445 1648825 1622997 499795 493286 721712 723348 918509 899725 960995 962892 999714 1020355 991192 1099943 2414706 2541491 1405652 1195669 793133 782909 968539 961267 1001814 1019976 1052702 1064983 1193625 1190486 5272880 5529890 39.05 70.0 1
08:59:13 2024-01-23 755028 740751 223688 218110 367431 376340 414709 413054 249640 250595 314406 320241 356444 361006 4511673 4824781 7082817 6851324 1313317 1355757 337759 301266 326450 325910 390302 381833 364383 362009 240681 240646 769146 729245 1670301 1622997 498378 493286 721712 723594 917172 902368 960995 963354 999714 1021346 993890 1100727 2417109 2547084 1400002 1196521 795397 784020 968539 959222 1003984 1020829 1050048 1063467 1192169 1187974 5291941 5542124 39.05 70.0 1
08:59:14 2024-01-23 755631 741978 223167 217537 368128 380075 414054 413054 249605 251055 315852 320419 356873 357624 4504829 4829862 7097061 6846835 1312417 1352802 337510 299228 326450 324929 390576 382409 363952 360996 241224 240715 770555 727688 1660180 1622997 499006 492589 719665 723594 917209 900685 962597 961304 1002589 1021346 992602 1099123 2413220 2546237 1405652 1193967 795121 784020 967852 959222 1004696 1020857 1052404 1063052 1192132 1185155 5292015 5533293 39.05 70.0 1
08:59:15 2024-01-23 754885 743030 222904 217607 369938 377315 413906 413640 250684 250595 313302 321319 356301 357121 4514494 4846481 7097061 6840225 1310548 1351806 338269 300903 324577 325910 390576 382409 362926 363975 241430 240681 776192 731328 1640371 1618366 496540 493286 723189 722567 917172 902639 960995 961987 1002589 1018711 990345 1099160 2420547 2544424 1401885 1193967 793133 783836 968539 959222 1003984 1023757 1056912 1062826 1194883 1188890 5288258 5533837 39.05 70.0 1
08:59:16 2024-01-23 752690 740714 222257 217580 369938 377279 414234 411169 249743 250417 314808 321319 356515 357911 4514494 4849927 7096273 6846439 1317147 1354759 338780 299228 326486 325910 389458 381833 364467 363975 241430 240646 770555 727688 1671523 1618366 496929 492589 720526 722381 916523 901999 960995 961987 1001878 1021350 992602 1100764 2418827 2546237 1403768 1193967 794830 783910 970330 960869 1004757 1021300 1054128 1063699 1194883 1189734 5295721 5533837 39.05 70.0 1
08:59:17 2024-01-23 753255 742550 223274 218009 368718 377617 414234 409944 249743 250703 316223 321319 356908 358163 4508060 4839294 7106386 6846835 1312380 1353798 338780 301152 326413 325647 390886 381833 363952 360996 240681 241386 776192 727688 1673951 1622725 498378 492589 721199 722289 917245 902639 960995 963354 999751 1022937 992218 1100764 2417109 2546050 1379231 1198244 796532 784020 969639 961839 1003291 1021227 1050870 1063052 1192169 1187702 5295721 5542719 39.05 70.0 1
08:59:18 2024-01-23 754402 740965 223812 217494 367753 377049 413615 409980 249535 251055 313630 320419 356360 358163 4508060 4825444 7098129 6846835 1311485 1355757 338552 299263 326450 325910 390850 381869 363439 364380 241465 240681 781101 730285 1638281 1618366 497400 493635 721619 723594 917209 903280 962090 962670 1001878 1023040 993829 1104009 2421589 2548517 1405652 1196629 796218 786250 968539 959222 1003984 1018436 1057587 1063430 1192169 1185443 5301340 5535313 39.15 70.0 1
08:59:20 2024-01-23 754098 743181 223082 217191 369418 377351 413651 409980 249812 250703 313594 321319 356908 357121 4514217 4843038 7096273 6856214 1313354 1355757 338815 300903 326947 325910 391836 381833 364467 362587 241260 243400 767736 727170 1671228 1618366 496929 493635 722129 723594 917209 902362 962597 962507 1003790 1021350 991823 1099286 2423313 2541057 1391017 1184641 793133 786414 967534 955003 1005409 1018341 1055327 1064000 1181870 1188802 5269117 5516582 39.05 70.0 1
08:59:21 2024-01-23 742700 741229 222921 218542 369975 374195 413288 411169 249778 249752 313630 321324 354769 357660 4518118 4874278 7115711 6837073 1305783 1352727 339363 299263 324541 325875 390267 378506 360848 363131 242011 240681 779011 730806 1671713 1611489 496189 497849 724796 727207 923031 902176 959850 959148 1005400 1025849 991081 1096973 2407336 2537005 1369640 1181273 793133 782909 964822 956775 1005409 1026818 1049302 1060332 1180418 1189697 5252485 5520518 39.05 70.0 1
08:59:22 2024-01-23 741933 740975 223310 218689 368271 374159 414818 412434 249743 249752 313307 321319 354769 359280 4508155 4885867 7088502 6827708 1296483 1348657 340941 299263 324541 325981 389720 380683 360884 364222 241430 240681 776962 728693 1669456 1613311 497914 498203 723766 726689 922425 902362 959164 961987 1003041 1027299 990919 1097756 2407132 2540804 1367962 1184641 796532 784020 962084 958542 1008305 1028997 1050123 1056851 1180381 1192531 5261863 5525947 39.05 70.0 1
08:59:23 2024-01-23 740815 740975 223274 217863 368566 374159 414998 412109 249743 249964 314329 319845 355539 360510 4508060 4903373 7069084 6801290 1296597 1355757 341672 301505 329449 325157 389720 382731 364173 365784 240396 242769 767211 733418 1682782 1606710 497995 496088 717590 723594 926377 901360 953430 963354 1011065 1027553 986905 1088190 2411275 2556277 1476119 1193117 801888 784020 959356 958542 1014629 1018485 1049392 1054142 1188724 1194523 5342749 5518072 39.15 70.0 1
08:59:24 2024-01-23 748793 741795 223310 217863 369418 376448 418008 409333 249778 250526 313594 319845 356051 360366 4507784 4864522 7022234 6818343 1304013 1352727 340103 301152 329426 327410 391949 381687 363659 364080 240538 245008 763164 736043 1660649 1604557 496929 493549 718572 724410 926438 901360 953706 959539 1007271 1024256 986905 1088224 2409561 2549005 1413160 1190572 800177 785266 957959 957862 1010285 1027544 1050481 1054142 1184385 1194523 5314343 5516582 39.05 70.0 1
08:59:25 2024-01-23 744675 745663 223310 217902 368898 375883 418044 411169 249743 249964 313594 321319 356301 360510 4514494 4886752 7059759 6821251 1303774 1356137 340175 298877 328300 326717 393752 381651 363916 363096 240645 242874 769049 735025 1643657 1607977 497245 495385 717590 725065 929006 901323 951670 961987 1008882 1024401 986868 1086602 2411275 2554320 1459215 1193117 801317 784020 957122 959222 1014629 1018630 1048009 1057263 1190408 1196513 5348334 5520242 39.15 70.0 1
08:59:26 2024-01-23 744845 743076 223086 218161 369938 375283 414962 410722 249743 249964 315255 320326 355765 359244 4521345 4840311 7055929 6834020 1309528 1356828 340690 301261 327373 325121 392919 378470 362634 366040 240610 241687 769146 738152 1644973 1599425 497635 494244 717118 724447 926438 898521 953706 964039 1013218 1026066 983056 1091401 2411275 2535276 1379231 1193967 799951 781799 962084 961267 1014357 1018630 1045189 1053769 1192339 1198571 5352155 5516582 39.15 70.0 1
08:59:27 2024-01-23 745167 743071 222230 218202 369938 374984 414890 410722 249778 249121 313082 320326 355183 358992 4509567 4843700 7002227 6840225 1311434 1356588 341650 301152 329033 325349 391399 377793 364983 364769 240503 242094 772929 733942 1651903 1609120 501106 495385 717590 729750 924466 889238 957265 968479 1010349 1020624 983330 1094591 2402117 2535880 1442470 1205008 799673 777823 963452 965625 1013191 1022305 1041985 1058750 1199527 1199641 5353909 5524458 39.05 70.0 1
08:59:28 2024-01-23 751203 743085 222577 218163 366613 375319 414962 410905 249778 249542 315545 320383 356051 360258 4521512 4807559 6994481 6830245 1329994 1355720 337759 301116 327118 325243 392092 378506 363952 363975 240645 242128 767736 738152 1646210 1610263 498378 492589 721712 728715 919849 894701 960995 968479 1008882 1015554 983330 1097523 2414706 2532285 1482224 1206577 797670 780287 965795 964904 1011175 1018454 1044877 1062636 1204783 1197097 5389777 5535313 39.15 70.0 1
08:59:29 2024-01-23 756319 743067 223274 218542 368530 378487 414637 412725 251068 249643 315257 321284 357805 359715 4509115 4756383 7006349 6851324 1333883 1355720 337250 299298 324253 325647 395420 378434 363952 363975 242181 241722 773374 737624 1647301 1613777 498378 494684 722093 728715 917172 894701 960995 968479 1007418 1016816 983265 1100764 2414706 2524868 1438557 1203292 795964 778961 968576 964904 1010457 1015509 1047150 1065743 1201426 1197097 5378645 5524458 39.05 70.0 1
08:59:30 2024-01-23 756319 744538 222640 218983 368538 378307 414709 411886 251138 249399 314406 321961 356659 359653 4508343 4762316 6999334 6846835 1320918 1354543 339804 298321 324541 326895 390850 378362 362593 363096 240645 242298 786558 729737 1647038 1618366 500506 494684 723701 728715 917178 895815 965113 967792 1002589 1018463 986942 1105519 2410773 2513871 1382349 1198165 792569 778961 971330 962782 1005137 1019173 1049509 1068824 1197323 1196513 5305127 5536614 39.15 70.0 1
08:59:31 2024-01-23 755063 742504 222939 219048 367280 378043 414054 412871 250370 248700 315029 321094 356873 359280 4485531 4829862 7022234 6837456 1315268 1355720 338815 300193 327178 325945 391246 378470 363109 362552 240681 240681 769146 725573 1660219 1623084 500434 493635 721712 724447 919849 900685 962597 963354 1001878 1021428 991749 1100727 2420227 2547084 1405652 1196521 796532 784020 968576 959222 1003272 1021551 1054240 1066502 1189545 1187789 5297718 5527817 39.15 70.0 1
08:59:32 2024-01-23 767411 740527 223795 217611 368826 377617 414525 409980 249571 250948 313558 320063 356908 357911 4498521 4837215 7092945 6837456 1311485 1354722 338780 298809 326413 325875 390267 381833 363439 363975 241224 241386 749029 729245 1672401 1622997 498378 493635 722701 723594 919197 902639 960995 964725 1002317 1021428 993192 1100727 2416664 2547084 1407535 1195669 795397 784020 968576 959222 1003984 1021154 1056912 1069059 1192891 1188692 5293823 5533837 39.05 70.0 1
08:59:33 2024-01-23 755753 741229 222695 217724 369938 377545 414525 411169 249812 250730 313451 319366 356908 358163 4503317 4831382 7092945 6837456 1313317 1355621 338542 299263 326450 325910 390886 382409 363439 362009 241769 240715 784364 730806 1655219 1618366 497635 493984 722677 723594 919849 904366 963051 961987 1004724 1018386 993192 1100801 2420152 2550698 1422755 1193967 795397 788488 970330 960594 1008268 1024230 1058720 1066353 1192817 1188656 5301340 5533837 39.15 70.0 1
08:59:34 2024-01-23 752961 738553 223082 217654 369866 377581 413615 411783 249812 249964 312642 320361 356837 357624 4505128 4849927 7112524 6846835 1307704 1355757 338851 299298 324577 325910 390267 380647 362658 362044 241430 240681 774783 730806 1645658 1612632 495449 493549 722641 723080 919197 903921 962365 961304 1001515 1017597 994676 1100898 2420547 2546050 1407535 1193971 795079 788488 970330 959502 1007958 1021300 1058757 1064983 1189545 1188802 5292128 5527817 39.15 70.0 1
08:59:35 2024-01-23 751463 740673 222890 217902 370083 378127 414561 411783 249778 249928 313338 321066 356301 357121 4531722 4859199 7103091 6837494 1307742 1355621 338530 299228 324181 325910 390850 381527 360848 362587 241841 241386 777602 730806 1655654 1612632 497583 494977 723701 723594 919849 904366 963738 959259 1002589 1017633 994574 1100747 2425040 2546707 1407535 1191417 795079 788145 968576 957862 1005409 1018774 1058720 1063430 1187785 1187961 5305127 5520518 39.15 70.0 1
08:59:36 2024-01-23 750832 739630 222890 217894 370047 376483 413579 411519 249778 249717 313118 320361 356586 357121 4498708 4849927 7103091 6841952 1309574 1353248 338815 299263 326389 325945 390850 380647 360848 362044 242011 240681 774783 729765 1640475 1612632 496152 493897 723431 723080 919197 903921 962597 960906 1004748 1024240 992528 1100072 2425040 2554281 1385471 1184641 793133 786660 968912 956394 1005409 1016872 1056495 1059833 1188116 1188802 5276647 5516582 39.15 70.0 1
08:59:38 2024-01-23 745856 738744 222925 218538 370047 375319 413579 410844 249778 249717 313118 321289 355516 357086 4505241 4859199 7106386 6837456 1308639 1352727 338304 299228 324541 325875 390267 381258 360848 362079 241224 240681 774783 731850 1641232 1612632 496152 496791 725312 726172 922374 903499 958039 959111 1003901 1025695 992528 1097485 2418144 2538811 1385471 1187176 793133 784083 966501 956775 1005409 1018377 1057361 1061879 1188959 1189001 5272880 5516306 39.15 70.0 1
08:59:39 2024-01-23 744771 740970 223279 218654 370047 375319 413579 411783 249778 249542 314808 321324 355765 358999 4508343 4868472 7097061 6837456 1310548 1352765 338542 299228 324577 325875 389720 381258 360848 362009 241430 241351 781505 730783 1659163 1613311 496874 495385 723766 723594 921100 904142 959404 959259 1002589 1018711 992905 1097523 2420547 2537890 1382928 1188022 793133 784119 967166 956394 1004696 1016872 1057249 1062636 1189803 1187692 5284267 5516582 39.15 70.0 1
08:59:40 2024-01-23 746989 742024 222577 218547 370047 375883 414234 411783 249812 249752 313082 321066 356003 359509 4511673 4861557 7106386 6841952 1309612 1356588 338780 299263 324577 325910 390302 380430 363843 364445 241688 243494 773374 730783 1634736 1618297 497583 493948 723766 723594 918319 904366 962597 961987 1004011 1018783 992489 1102356 2420547 2543295 1409418 1187962 793133 785785 968539 957825 1005409 1018111 1058870 1063430 1188688 1188158 5291586 5520518 39.05 70.0 1
08:59:41 2024-01-23 746998 742810 222577 218507 370042 376483 415385 409980 250508 249752 315366 321289 355837 359509 4485643 4852297 7097061 6835327 1305783 1350392 338566 301792 324325 326753 392353 380538 360848 364969 241626 243323 773374 730783 1645881 1612632 495449 496718 725828 723520 921808 903921 959590 960906 1003004 1018819 991897 1097523 2420547 2539109 1389168 1184641 793133 786250 967166 956431 1005409 1018774 1053904 1064836 1186432 1189623 5282542 5516582 39.15 70.0 1
08:59:42 2024-01-23 746197 739120 223117 218503 370011 375319 412997 411169 250790 249928 314621 321807 355231 357086 4498409 4861557 7106386 6842496 1299035 1354210 340725 301688 324397 326753 392353 378362 360776 363641 241805 240646 782491 728969 1669788 1613777 497635 495783 723701 725382 922462 903648 960311 959259 1004033 1024583 992602 1097485 2420547 2541491 1413185 1184641 793133 785229 967534 955040 1005409 1018810 1053116 1061497 1186432 1187937 5286316 5514803 39.15 70.0 1
08:59:43 2024-01-23 747293 741754 222925 217898 370011 375319 413615 411783 249778 249542 313843 321324 355801 357121 4499079 4868472 7112524 6838556 1292620 1354173 342275 300157 324541 325945 391836 378254 363330 365389 240645 242298 776192 726611 1653593 1613699 498378 495783 723189 725511 923031 901360 958188 959259 1003004 1027553 991897 1095925 2414706 2535387 1389168 1182955 794264 784020 964822 955040 1005409 1026818 1054240 1059983 1183001 1190201 5258099 5516582 39.15 70.0 1
08:59:44 2024-01-23 744467 742015 222921 218355 368862 374159 414854 412398 249743 249577 314072 320807 354698 358739 4503116 4895023 7092223 6830269 1287272 1351843 341614 300690 327409 325910 391836 380683 363695 367078 239961 240681 770555 726611 1643309 1609120 498024 495013 721199 723897 922499 901360 955392 961987 1005208 1030571 991897 1096697 2407850 2541491 1385980 1184641 797101 784020 964822 958542 1008305 1028997 1054240 1060294 1183184 1192799 5252485 5513705 39.15 70.0 1
08:59:45 2024-01-23 746417 743048 223310 218355 368898 376448 418344 412398 249778 250526 314329 322081 356587 362332 4512093 4882965 7022234 6821203 1307742 1351806 340869 301049 327300 324929 393231 380683 362926 364222 240681 241386 769146 737013 1658834 1595337 497671 497460 718645 727645 926086 898699 953998 965698 1012120 1029006 983301 1091476 2410773 2544424 1405652 1193995 801317 783464 962084 961267 1016792 1027544 1049392 1056889 1192169 1196711 5353909 5516582 39.15 70.0 1
08:59:46 2024-01-23 746307 743256 222961 218577 370011 375883 414673 411849 251724 250241 313487 323131 356194 359715 4512093 4840654 7037483 6830738 1311444 1351843 340905 300229 327482 325945 393231 378059 362926 364805 240645 241757 780075 739989 1649712 1599873 499440 495783 719665 728443 925684 897245 953998 964977 1014046 1027553 983330 1094591 2411275 2538960 1379924 1193967 799951 782909 963061 961950 1017551 1027544 1047150 1056889 1192169 1200491 5346272 5510870 39.15 70.0 1
08:59:47 2024-01-23 745528 745139 222832 218825 369790 375740 414818 411886 250997 249750 314141 323131 356158 359280 4495204 4832494 6972091 6801139 1314312 1355757 341661 297453 328213 325910 391470 378434 363689 365317 240272 242128 764918 734992 1666833 1609120 501218 495035 718645 730787 922204 891835 956789 971233 1011782 1018747 981177 1096191 2402155 2536091 1424674 1203292 801317 778961 964822 967755 1014629 1018341 1042620 1060332 1199600 1201902 5352939 5537438 39.15 70.0 1
08:59:48 2024-01-23 755939 744386 222939 218442 368423 378307 414818 412178 250892 249928 314586 321094 357720 362033 4499074 4748670 6994481 6846439 1332112 1354759 337759 301152 326947 324929 393231 378506 363952 362326 241465 241757 769146 738152 1641501 1612632 499440 493984 722166 728715 918319 894701 960995 968479 1007418 1016989 983999 1102881 2413677 2524868 1398119 1202511 796532 779550 968576 965662 1011175 1018185 1046404 1066502 1203525 1198954 5376629 5515206 39.15 70.0 1
08:59:49 2024-01-23 755878 744391 222364 218542 367780 376448 414796 412762 251068 249156 314550 321319 356336 358999 4485643 4768964 6996901 6855804 1319002 1355621 338851 298321 324469 326895 390576 378362 364725 363167 241224 242298 774622 730259 1659012 1618366 500506 493765 724727 728715 916523 896423 961816 968479 1002589 1019903 986205 1105556 2413677 2513871 1402110 1198165 792005 779587 971330 962855 1005435 1020857 1050764 1069362 1197213 1196624 5291751 5525947 39.15 70.0 1
08:59:50 2024-01-23 751435 740705 222640 218887 367129 376147 414270 413051 249812 249014 314622 320644 355801 358199 4495763 4811684 7036096 6837073 1313392 1351806 338815 300302 326486 325699 390694 378470 362600 362841 240681 241386 769146 724537 1662596 1622997 499795 493984 720562 725511 919849 900047 960995 965698 1002589 1019907 991897 1100801 2411275 2531747 1407535 1197374 795079 783873 970055 963206 1004757 1021264 1052553 1066057 1196583 1192137 5272955 5533837 39.05 70.0 1
08:59:51 2024-01-23 755509 740970 222989 218603 367574 377617 414926 412434 249327 250526 314550 320419 356873 358199 4485718 4818520 7078410 6840338 1313288 1353248 338542 299228 326413 325910 391435 383912 363952 362009 241805 241351 771964 727688 1652687 1623084 498378 493635 721582 723594 921154 903921 963738 964220 1002589 1023766 992452 1103157 2418425 2553504 1407535 1199200 797101 786250 971293 962127 1006188 1024194 1057249 1066502 1196694 1187679 5286316 5539262 39.15 70.0 1
08:59:52 2024-01-23 754365 742024 223274 217455 369058 377617 414854 411169 249743 251232 314293 321319 356873 358199 4508343 4831382 7082930 6839945 1310548 1355621 338269 299263 324577 328104 390850 381527 362890 362552 241769 241351 774783 731328 1670371 1613777 495413 492819 723189 723080 919849 905010 963738 961987 1003004 1025681 996736 1103971 2425040 2550329 1381773 1194824 796218 788488 970640 959222 1005409 1024084 1057587 1066502 1189582 1188802 5295721 5521608 39.15 70.0 1
08:59:53 2024-01-23 744762 738621 222925 218542 370047 375883 414588 411458 250857 249892 313338 321289 355765 358631 4508343 4865013 7106386 6837494 1307654 1352615 338269 302005 326413 328336 390850 381258 360848 362552 241394 240646 770555 729765 1649413 1611407 495413 496366 723701 723594 920501 904712 962597 962687 1005400 1025921 992528 1100820 2421124 2542725 1392866 1183798 793133 785544 967166 956358 1005409 1018630 1056747 1064840 1185518 1189697 5263744 5515080 39.15 70.0 1
08:59:54 2024-01-23 745167 738617 222921 218503 369938 374195 413615 412109 249778 249717 314293 321289 354733 357875 4485531 4868472 7107965 6855744 1294634 1350690 340869 301266 324505 327657 389684 378470 360848 364222 241394 242298 774220 726611 1667464 1611407 497583 498203 723729 727725 922425 902362 959850 963317 1008296 1032760 992528 1096935 2407850 2548517 1382349 1184641 797670 784020 966224 959222 1009739 1029725 1056495 1062636 1184894 1194487 5257796 5511146 39.15 70.0 1
08:59:56 2024-01-23 741864 738621 222918 217855 368862 374159 414926 413633 249743 249964 314072 321319 355480 360510 4496002 4883544 7072822 6801064 1294522 1352727 340833 297834 329216 325875 389684 382754 363439 363931 239899 241925 781168 731830 1689016 1608839 497487 496791 718608 725140 931724 902176 954311 963354 1011782 1029006 991059 1090550 2410773 2556277 1486294 1194218 801888 784020 959319 959222 1014629 1027544 1047736 1057150 1189803 1196513 5333344 5516582 39.15 70.0 1
08:59:57 2024-01-23 745930 740190 223274 217486 369094 375847 418635 409944 249743 250703 313338 319845 355801 360366 4498971 4867994 7041108 6804187 1307742 1352615 340318 298321 327409 326608 395140 381273 362745 366521 240431 243666 778646 736043 1639038 1602670 497583 496791 717590 725140 929043 900685 955896 966098 1014657 1029734 986868 1093050 2411275 2554320 1401389 1195669 802459 784020 961401 961267 1014629 1027544 1048070 1053769 1191272 1197944 5342749 5520518 39.15 70.0 1
08:59:58 2024-01-23 747357 741759 223270 217828 369938 375283 417345 408688 249812 249964 313594 320361 356301 360100 4485531 4822220 7013132 6820777 1309650 1356990 341133 301303 327654 325804 395177 378290 363659 364080 240503 243666 789867 740269 1664560 1599873 498378 495589 719592 728161 926438 894480 953961 966098 1012120 1029115 983999 1094591 2411001 2545100 1401885 1194083 800796 782909 963452 961267 1017514 1027544 1047897 1057208 1193297 1199641 5344517 5507216 39.15 70.0 1
08:59:59 2024-01-23 751992 741759 222921 217894 369975 375319 414926 408724 250857 249928 313594 322235 356336 359280 4492113 4818520 7003807 6800875 1309612 1357555 341794 298216 327763 326493 393465 378218 363695 365317 240681 241722 789324 738692 1650650 1604557 500506 495747 719665 728604 927096 897384 953246 965662 1014037 1018494 983330 1093811 2409561 2524414 1426593 1193967 799152 780692 961811 961950 1017551 1024573 1044877 1058750 1189582 1200132 5349031 5507216 39.15 70.0 1
09:00:00 2024-01-23 744084 738512 221959 219254 369418 374159 414962 409980 251276 248352 314329 320326 354733 359823 4497057 4818228 6980469 6829474 1324700 1358068 339626 299945 328445 327142 392056 380736 366499 364969 240236 242501 759280 735517 1656654 1608998 499795 492589 718645 727645 923689 897245 958188 972614 1011065 1021346 983330 1097756 2407850 2535880 1420836 1206614 799951 780692 964822 968442 1014629 1020615 1044914 1061879 1204820 1199641 5365029 5529890 39.15 70.0 1
09:00:01 2024-01-23 751895 742550 222577 218507 368546 376483 417418 409944 250717 249752 315029 320419 357984 360402 4500094 4771438 7006349 6840225 1335005 1354759 337759 301859 326875 325349 393231 378470 363952 364663 241519 241722 763508 736043 1654910 1611407 499440 493984 721712 728715 918546 893138 963738 968479 1008882 1017744 983999 1100489 2414706 2524868 1401885 1206726 797670 779587 968576 965625 1011001 1017812 1047150 1066502 1204783 1197944 5376530 5513705 39.15 70.0 1
09:00:02 2024-01-23 755454 743071 222577 218577 368566 377014 414260 409944 250892 249156 314586 322081 356587 358956 4505893 4771634 7013132 6853945 1317147 1352615 339840 300193 326305 327389 390970 378398 362855 363131 240681 240681 770555 726611 1656627 1623084 500862 494925 724727 727645 919197 898736 963051 967520 1002589 1019903 989785 1107135 2414706 2519502 1384683 1194318 793133 781799 971330 962818 1004696 1021337 1052390 1067998 1196694 1193117 5295721 5520518 39.05 70.0 1
09:00:03 2024-01-23 755382 740970 222925 218529 367718 376448 414673 413417 250650 249643 315401 320276 356694 361556 4505893 4831382 7062733 6835327 1313392 1352932 338780 298983 327214 327127 391836 382139 363144 363131 241394 241757 770555 725573 1673725 1623218 498378 493984 721712 723897 919197 902325 963051 962855 1004011 1018747 991749 1103157 2420547 2543439 1379924 1195669 796532 784020 970368 961950 1004696 1016836 1056607 1066481 1194883 1190034 5280594 5520518 39.15 70.0 1
09:00:04 2024-01-23 768624 742367 224139 218262 368574 378077 414781 412255 249640 251337 314370 321212 356730 359208 4500094 4840077 7090757 6832580 1309399 1352615 338780 300939 326450 325910 390541 382718 363439 362009 241430 240681 771964 730806 1645971 1618366 496929 493984 722641 722289 921154 903921 962365 964725 1004011 1023766 993229 1103157 2420547 2557636 1426593 1193967 795964 784083 968576 960869 1004696 1018738 1053904 1066364 1194883 1187937 5282529 5533293 39.15 70.0 1
09:00:05 2024-01-23 755382 741983 223132 217724 369470 378005 414709 413054 249778 251232 313118 321319 356301 360750 4492661 4839450 7087735 6832303 1312380 1352615 338815 301261 326486 327641 390267 382409 363695 362009 241430 240681 771964 727688 1663572 1621756 498378 493984 721619 723348 919197 902639 962365 964257 1002589 1018711 992452 1100801 2417109 2547084 1403768 1197374 796532 785692 968576 961950 1003984 1021337 1050796 1066502 1196508 1187679 5282582 5524748 39.15 70.0 1
09:00:06 2024-01-23 753771 742509 222890 217794 370047 377581 414529 414226 249812 250491 313558 319811 356873 357086 4492558 4831382 7082817 6828078 1310548 1351843 338815 301116 324577 325945 390302 381527 363439 364490 241805 241386 773374 730806 1636478 1618366 497671 493416 722677 723594 918319 903921 963051 962855 1004011 1018747 993229 1100764 2420547 2544424 1407535 1193967 795397 784083 968576 959222 1007585 1024084 1059940 1065258 1194883 1188656 5297718 5525947 39.15 70.0 1
09:00:07 2024-01-23 753569 742020 222832 217654 369642 377617 414890 411169 250684 250805 313558 319811 356873 357624 4498708 4832381 7106386 6840338 1302053 1351806 338815 299018 324541 326351 389720 380683 360848 362841 241805 240681 777602 729765 1666615 1612632 496504 495398 724213 723594 919849 903921 962365 961987 1003041 1024764 993229 1100727 2420547 2547084 1383622 1189832 796218 788488 971438 959075 1005372 1024956 1056875 1066353 1195026 1188706 5280594 5515080 39.15 70.0 1
09:00:08 2024-01-23 750289 742024 222953 218437 370047 377014 413651 411169 249778 249542 313082 320807 356873 359509 4479111 4852297 7103204 6830435 1296118 1352727 340905 299018 324541 326860 389720 381565 360884 363676 242011 240646 782143 726611 1683644 1611407 497671 495783 723701 723594 922462 903722 960311 959259 1004011 1024093 992602 1097523 2420152 2538811 1389168 1188022 795079 787927 968260 958353 1008231 1018305 1055855 1066290 1183001 1196624 5258099 5525947 39.15 70.0 1
09:00:09 2024-01-23 742356 740961 223274 218355 368502 374159 414854 413669 249778 249928 314108 320807 354449 358199 4495763 4870816 7093555 6822931 1301085 1352578 339876 298774 324613 325945 390850 380683 360848 363967 241841 240681 779011 729765 1662645 1611135 497671 495783 724213 723594 921808 904291 960995 959259 1003041 1027222 995281 1102356 2423313 2542502 1385471 1188870 795079 788488 968539 957862 1005409 1025608 1056159 1064983 1186102 1195582 5284568 5508175 39.05 70.0 1
09:00:10 2024-01-23 742434 740975 222925 218542 370047 374195 414696 412470 250508 249999 314550 321289 354698 360895 4508455 4863900 7097061 6827708 1302053 1352759 339840 301578 324541 326666 389720 378506 360848 363167 241465 240646 779011 726611 1648442 1612632 496966 495625 724213 722289 921154 907659 962597 960906 1005437 1024256 992565 1100857 2422690 2539029 1391017 1183798 792808 787331 967571 956431 1005409 1018449 1057085 1063467 1181834 1194925 5267608 5511146 39.15 70.0 1
09:00:11 2024-01-23 742430 742024 222925 218542 369975 374195 414561 413051 249812 249999 314072 321289 355267 358235 4495763 4865013 7087735 6823208 1302053 1350366 339840 299298 324577 326895 389720 378506 360848 363167 241805 240681 778842 728693 1642228 1611407 497583 497849 725266 726689 922462 902819 959441 959111 1005165 1027144 992602 1099123 2418827 2542614 1391017 1184641 793133 784083 968949 956468 1005409 1018449 1057249 1065467 1188116 1192270 5261605 5516582 39.15 70.0 1
09:00:12 2024-01-23 757426 738617 223051 218507 370011 374195 413615 412398 250508 249380 314550 321066 355516 358199 4506544 4865013 7106386 6827708 1301774 1352727 338851 299228 324541 325945 392836 378542 360848 363131 241805 243630 774783 729737 1679749 1613699 497583 497496 724796 726689 922425 903499 960958 959259 1003004 1024401 992602 1099086 2416054 2538997 1389168 1184641 794264 785229 966480 957590 1005409 1018449 1057361 1063467 1188959 1193228 5260086 5511146 39.15 70.0 1
09:00:14 2024-01-23 742700 740975 223274 218542 369975 374159 414270 411783 249778 249752 314586 321324 354698 357660 4505128 4870816 7074794 6818343 1294634 1351377 340941 301932 324145 325981 392872 381003 363586 367598 241662 242981 775591 726611 1681978 1613699 498304 498203 722604 725511 922462 902639 958039 959259 1005208 1027299 992489 1100848 2410773 2539109 1380534 1181273 795397 784020 965795 957862 1009466 1028997 1050833 1063315 1182964 1193117 5250595 5507216 39.15 70.0 1
09:00:15 2024-01-23 741896 740268 223117 217898 368862 373932 414854 413342 249812 249752 315440 319811 355232 359823 4482338 4873147 7069084 6809320 1287272 1352615 342203 299056 328924 326789 391799 381382 363916 364883 240130 243666 780075 729765 1643718 1609120 499522 496791 719628 723861 927727 903280 954676 962522 1008168 1033491 989785 1096191 2407850 2547084 1378718 1188986 798809 784119 962084 959222 1011001 1028779 1049376 1057208 1189914 1194559 5271242 5507216 39.15 70.0 1
09:00:16 2024-01-23 746035 740186 223938 217898 369382 376448 418339 411747 249743 250526 313630 319845 356336 360510 4504852 4877613 7062733 6811488 1302053 1356588 340725 298668 329280 324753 394059 381687 363695 364222 241430 242704 766668 735517 1645732 1604557 498378 493897 721675 724447 927727 903921 953961 962962 1008882 1030243 991897 1094591 2411275 2547084 1405652 1188986 797670 786414 962084 959222 1011038 1027715 1053783 1059540 1188116 1194559 5276855 5524458 39.15 70.0 1
09:00:17 2024-01-23 744675 740655 223781 218355 370011 376483 418635 412398 249778 249999 314108 320068 356372 362586 4505128 4877373 7072000 6800950 1302053 1357102 340905 298774 329449 324929 391829 382154 363880 364222 241394 242874 774933 736488 1662421 1604557 498024 494280 719665 725511 928384 903921 955067 961987 1010349 1026501 989785 1090624 2411275 2556277 1418917 1190572 801317 784156 960320 959222 1013191 1029834 1047727 1057188 1186138 1194600 5330144 5516306 39.05 70.0 1
09:00:18 2024-01-23 747473 740154 223305 218009 369975 375883 417418 408688 249812 250703 315255 319845 356336 359244 4509567 4848727 7031187 6828078 1307742 1352340 340618 301049 326548 325875 394096 378398 363514 365175 240645 241687 767736 738152 1645575 1598738 498378 495747 719665 728161 927096 899160 955318 965625 1014657 1029006 985160 1091401 2410773 2545100 1381080 1193967 801667 782909 963452 961950 1017242 1025839 1049505 1060208 1192096 1200220 5352155 5515080 39.15 70.0 1
09:00:19 2024-01-23 742627 743076 222890 217828 369938 375847 414890 410722 249778 249892 314262 322796 357754 361739 4505893 4867866 7023797 6828439 1307742 1354210 341625 299087 327178 325875 392883 378398 363439 367041 241189 241722 769146 738152 1663975 1595337 499522 495711 719155 728161 926438 898662 957158 965662 1014657 1027299 983999 1094591 2410773 2546349 1405652 1192519 802240 784020 964137 961950 1017514 1030184 1049505 1061798 1192132 1201341 5352155 5524458 39.15 70.0 1
09:00:20 2024-01-23 742352 743067 222925 218477 369686 377959 414601 410576 251068 249750 315368 323131 355623 361519 4499405 4825369 7010089 6800988 1309650 1354722 341901 299274 328213 325875 391435 378362 363952 365025 240645 243630 778646 736043 1648269 1604557 500862 495711 719665 730268 926340 897245 954639 967399 1013553 1024401 983330 1094591 2407132 2524414 1381773 1193967 798809 782909 962767 963317 1017514 1026782 1045123 1056851 1193823 1200980 5350388 5512121 39.15 70.0 1
09:00:21 2024-01-23 746590 743757 222293 219578 369202 377156 414818 413640 251172 248175 314849 322677 355445 360330 4500094 4811497 6961604 6818699 1315248 1356588 341349 297834 328983 325612 394310 378470 363909 363131 240645 242501 772929 734986 1645454 1609120 501218 493984 719155 730268 925085 894406 959553 973305 1013218 1024279 983999 1097485 2410885 2539690 1422755 1207450 801317 780655 966480 968442 1014629 1018341 1047897 1062598 1204549 1200980 5383871 5537250 39.15 70.0 1
09:00:22 2024-01-23 754338 742810 223096 218764 368646 378610 417128 411886 250508 249717 314550 319614 357518 359751 4498971 4758035 6999334 6846835 1330350 1354759 338780 301116 324469 325875 392643 378434 364714 362552 242217 241687 776192 736043 1642908 1613777 500506 495385 724213 730787 918509 896972 963220 971233 1008809 1018463 989748 1103943 2414706 2513613 1442470 1198646 795397 779178 971330 967032 1011447 1018454 1050141 1070104 1203413 1202363 5362146 5527817 39.15 70.0 1
09:00:23 2024-01-23 753418 743177 222537 218848 368530 378224 415385 413054 251207 248910 314772 321319 356301 359690 4495763 4805372 7012166 6846835 1316207 1354722 339518 298774 324541 327389 392390 378362 364983 363131 241189 240646 769146 726611 1666267 1622997 501069 495035 724727 728715 919849 898336 965355 967069 1002589 1021346 992602 1103906 2414217 2537303 1407535 1197374 795121 784020 968576 964002 1006151 1023224 1057025 1068649 1197139 1192085 5288258 5525947 39.15 70.0 1
09:00:24 2024-01-23 755603 741795 223938 218477 367718 377581 414890 415109 249605 250351 315029 320383 356837 358667 4495866 4822150 7073371 6828078 1311485 1352286 338780 301053 327446 325910 392113 381833 364200 363096 241394 241722 770555 724537 1675792 1622997 499440 493984 723729 723861 919849 903921 963738 965625 1004011 1018783 993229 1103157 2416701 2544424 1407535 1195697 797360 786139 970330 962596 1006188 1024230 1057099 1065779 1196583 1191329 5286316 5533837 39.15 70.0 1
09:00:25 2024-01-23 755783 742015 223652 217689 369382 377617 414854 411169 249743 251144 314293 321319 356837 358163 4495763 4818520 7103204 6830435 1299840 1350064 340318 299263 324577 326895 392208 380683 362926 363931 241805 240646 779011 726611 1640236 1611407 497635 495783 724727 722800 922462 905010 960995 961304 1002968 1018192 994722 1099086 2426066 2546483 1387319 1188022 795964 788488 969639 959502 1008231 1018485 1060269 1065743 1187513 1189550 5280681 5515080 39.15 70.0 1
09:00:26 2024-01-23 747330 738544 223082 218507 370011 375847 413615 412398 250508 249928 313594 321773 355765 359509 4498708 4859199 7095064 6855473 1292713 1348657 342455 298774 326450 327389 392390 380647 364641 365389 240681 240646 780753 726092 1646213 1613699 498378 495783 723701 726540 922462 902656 960236 961304 1006179 1031775 994374 1100745 2415714 2538811 1389168 1184572 796218 786250 967852 958505 1009739 1030133 1057249 1063467 1182708 1195410 5248694 5515080 39.15 70.0 1
09:00:27 2024-01-23 743482 740970 223238 218507 369642 376816 414525 412434 249778 249928 315029 321031 355231 359244 4505241 4874278 7098613 6828078 1297372 1351764 339554 299228 326413 326895 390850 378506 360848 364769 242181 240646 782143 728693 1676097 1613777 498650 495819 724727 723348 923689 907593 964152 963649 1007580 1030425 995430 1101644 2421270 2543295 1394715 1182955 796824 786139 967571 957825 1008305 1028555 1058870 1063430 1186432 1194076 5265617 5515080 39.15 70.0 1
09:00:28 2024-01-23 745216 738512 223274 218320 369938 374159 414525 415403 250508 250491 314550 320807 354733 359280 4502182 4870816 7084210 6813836 1292788 1354543 341901 298286 326450 326895 392390 381221 363952 365353 241224 240681 775787 726611 1656284 1611407 500077 499265 723729 727725 926401 903847 959850 964725 1009730 1033345 991897 1094591 2406542 2546223 1371456 1188842 799379 784119 963415 959222 1011175 1030453 1054202 1056575 1187274 1196250 5273143 5511146 39.15 70.0 1
09:00:29 2024-01-23 744983 742541 223938 218512 369382 376448 418635 412398 249743 250791 314293 319811 356336 360438 4505128 4867078 7031783 6791311 1309334 1350616 340318 297869 326947 324632 394581 380683 362926 363131 240681 243630 771964 738152 1628936 1604427 497583 496791 718608 726172 930361 902362 954386 964941 1014657 1030462 988906 1090587 2407336 2551926 1365183 1193117 802459 784020 962084 961677 1017551 1024247 1050141 1058697 1193859 1197944 5337677 5511146 39.05 70.0 1
09:00:30 2024-01-23 757734 742550 222542 218355 370011 375319 414962 409298 251067 249506 313594 321033 355516 358956 4492841 4823116 6994481 6809320 1309650 1354543 340905 300411 326947 325647 394581 381050 363003 367041 240538 243494 778646 739210 1645840 1601978 499721 497849 719665 730268 926340 897245 957113 968479 1011782 1027662 982376 1094442 2402002 2526660 1403768 1194082 801094 778961 962084 964220 1015463 1024573 1043353 1060208 1196694 1204073 5335125 5505701 39.15 70.0 1
09:00:32 2024-01-23 745519 742024 222577 219259 369122 375283 414962 411133 251067 248352 314550 320291 354698 359280 4495763 4797790 6947204 6809320 1322651 1352354 338530 300047 329157 325506 394338 378362 366017 364969 240737 243666 775368 736043 1648895 1609120 499795 493635 719628 728124 922462 900318 958188 972577 1010349 1020624 982568 1096705 2410773 2535880 1416998 1206577 802240 781799 964822 968442 1014629 1020615 1045026 1063430 1204783 1198806 5363301 5516582 39.15 70.0 1
09:00:33 2024-01-23 753156 746229 223238 218695 367165 376412 417382 409908 250508 249928 315509 320158 356873 360438 4492803 4761430 6984528 6844807 1334162 1355509 337380 301043 327264 325544 393052 380502 364467 363975 241430 242128 769498 738161 1666547 1611407 499795 494334 720562 730713 919849 896608 963738 968479 1010349 1018463 985432 1100764 2413640 2526660 1440513 1203031 797670 780692 970368 965625 1013191 1018454 1047897 1068062 1205180 1197944 5371880 5516582 39.15 70.0 1
09:00:34 2024-01-23 755841 743177 222217 219224 368826 377581 413579 409873 251311 249542 315029 321319 355801 358708 4492803 4759704 7018199 6847975 1323701 1354173 339661 299228 324505 326895 392020 378204 364946 366040 242145 242298 774220 731830 1649325 1618366 500506 495385 724727 730787 919849 896350 963220 970543 1005919 1020838 986942 1106345 2411275 2517440 1391017 1201580 794830 779587 972711 966674 1009739 1020697 1048070 1068036 1199023 1197944 5291864 5507216 39.15 70.0 1
09:00:35 2024-01-23 761452 740965 222577 219036 367350 376412 413288 412434 250892 248387 315029 321319 355801 358199 4490621 4798014 7025106 6837456 1313392 1351326 338530 301261 327409 327318 391836 378434 363109 366003 240538 241757 780075 726611 1641151 1622997 501218 494684 724727 727645 919849 898736 963738 967069 1002589 1020624 989785 1106858 2411275 2509977 1400505 1199982 793133 781799 971330 964002 1005409 1021337 1051093 1069225 1196474 1194487 5295721 5521608 39.15 70.0 1
09:00:36 2024-01-23 754370 740965 223938 218355 367713 377617 417114 412398 249327 249999 314586 320845 356587 360343 4505651 4822037 7072634 6849381 1309574 1351890 338542 299263 326802 325945 390267 381833 360848 362841 241769 241386 774783 729765 1656987 1612632 496892 496755 724727 722289 921154 903921 960995 961714 1003004 1024583 993192 1099906 2420547 2541491 1385471 1186330 793133 786341 968539 957788 1005409 1023851 1056711 1064983 1189803 1188816 5286316 5505701 39.15 70.0 1
09:00:37 2024-01-23 747293 742805 222925 218359 370083 375847 415385 413933 252590 249257 313451 323586 355089 358852 4499683 4855747 7097061 6830435 1305708 1352286 338815 298983 324577 325910 390267 380647 360848 363131 242011 241386 771964 729489 1641137 1612632 496929 495747 723701 723078 919849 903921 960995 961987 1004748 1024619 994676 1100727 2420547 2546349 1409418 1188022 794830 786378 970330 959222 1008268 1018774 1056987 1066397 1192132 1187900 5295721 5514803 39.15 70.0 1
09:00:38 2024-01-23 748721 741800 222989 218790 369749 376340 414673 411640 250405 249364 313663 323814 355623 359764 4489599 4850992 7090757 6818699 1302725 1352286 338542 301261 326450 325945 390267 381506 360884 363096 241805 240681 776192 729214 1658012 1612632 496892 495362 724213 723594 921062 905848 963738 961987 1003041 1024546 995381 1103157 2431032 2547084 1385471 1192514 795397 786378 968576 959222 1008268 1024573 1056987 1066170 1193859 1189623 5286317 5529482 39.15 70.0 1
09:00:39 2024-01-23 746590 741421 223132 218743 369862 376268 414054 412255 250683 249964 313594 321324 355765 359982 4495763 4855503 7097841 6827801 1309612 1350690 338269 299263 324577 328104 390541 381833 362926 362552 241805 241386 776192 729765 1655988 1612553 496540 493897 723701 722325 919849 905848 963738 963354 1003041 1018494 994639 1102371 2420547 2546363 1412972 1193967 795397 786378 970640 959222 1008305 1018738 1056196 1066359 1196508 1188559 5282582 5515206 39.15 70.0 1
09:00:40 2024-01-23 748721 742513 223194 217863 370074 376448 414624 414226 250266 249928 313558 321289 355801 359543 4489356 4840654 7087735 6828078 1310548 1350366 337759 303105 326450 325945 390850 381869 363695 362044 241430 240681 771964 727688 1646206 1620667 498378 494414 722641 723348 919849 903005 963051 964257 1002589 1018783 993229 1103943 2416150 2543295 1407535 1193967 796218 784020 968576 961950 1006867 1024121 1057030 1067950 1196583 1189550 5273150 5511146 39.15 70.0 1
09:00:41 2024-01-23 761064 740176 223136 217455 368522 377315 414890 410844 249536 250772 314293 320869 356873 358163 4489445 4822109 7054733 6827708 1311485 1352615 338269 298356 327214 326634 391836 382409 364725 362552 241394 241386 770731 725573 1674116 1618366 498378 493984 722641 723897 919849 903921 963738 964257 1004011 1018494 994639 1103943 2417109 2546237 1407535 1193967 797360 787331 972823 962596 1006188 1024230 1057099 1069149 1194661 1192173 5271080 5524458 39.15 70.0 1
09:00:42 2024-01-23 759419 742020 222989 217676 368817 377315 414818 411169 249709 250703 313630 320869 356301 357875 4489581 4821962 7092008 6840338 1307520 1350366 338304 299228 326147 325910 390576 382791 362926 362044 241805 241351 773374 729765 1625417 1613777 498024 494684 723701 722837 921154 903921 963738 962818 1005956 1023332 994676 1103943 2422609 2546050 1409418 1194051 796532 787368 971293 960720 1010420 1025681 1059513 1067301 1196694 1192270 5276722 5525947 39.15 70.0 1
09:00:43 2024-01-23 757296 740975 223082 217676 368529 377617 414854 411169 249812 250703 313338 320326 356873 357624 4495763 4837215 7103204 6835048 1302053 1352727 338851 299263 324577 326895 389755 378434 360884 363167 241841 241386 779011 729765 1663147 1611489 496929 495783 723701 723385 921808 906300 963051 961987 1004460 1027222 996736 1102356 2423313 2546237 1405652 1191417 795397 788488 968576 959222 1005409 1026231 1056875 1066502 1189545 1189734 5276722 5500293 39.15 70.0 1
09:00:44 2024-01-23 743753 740975 223310 218883 370074 375283 414624 412109 249812 249964 313630 321324 355231 359798 4498708 4861557 7097061 6837073 1306771 1348769 338851 302005 326450 328446 390850 381563 362926 362552 242011 240681 774783 729765 1661985 1611407 496892 497460 724727 723348 922374 904749 962597 961529 1005437 1029661 995430 1103220 2421124 2544536 1371456 1183798 795397 786139 968539 957825 1007552 1026818 1056752 1066364 1188116 1193117 5263744 5507216 39.15 70.0 1
09:00:45 2024-01-23 745139 742805 223274 218883 370038 374230 414561 412434 249778 249928 314329 321324 354698 358163 4485531 4870816 7106386 6832580 1302053 1348694 338851 299298 326450 327657 390850 380683 362926 363131 242181 240715 779011 728171 1651579 1611489 497583 498203 725828 726689 924429 903884 960846 959148 1008296 1025703 994015 1099943 2418827 2543091 1394715 1184641 794830 785821 970055 957862 1005409 1026094 1053904 1066502 1182671 1193117 5252053 5507216 39.15 70.0 1
09:00:46 2024-01-23 750878 740450 222961 218542 370002 375319 413324 411783 249778 249542 313630 321773 355267 357624 4495852 4859199 7097061 6820663 1297979 1352286 339876 300939 324577 325945 389720 380416 360848 364222 241805 240681 779011 729737 1662358 1613699 497524 498203 724796 727725 925085 903810 960809 959259 1003041 1028601 992454 1100689 2417109 2528188 1415068 1184641 794830 785229 967166 958100 1006837 1026818 1055743 1063052 1188116 1192799 5258099 5507216 39.15 70.0 1
09:00:47 2024-01-23 750878 740970 223117 218359 369677 374195 414234 412398 249812 249928 314293 321324 355516 358163 4495763 4859199 7097061 6820384 1294597 1350690 340941 300654 324577 328559 392317 380430 363843 367078 241894 242981 782143 726611 1662652 1613699 498267 495675 724727 724410 922462 903921 962597 961913 1005171 1030571 990345 1102191 2411275 2552461 1405808 1184641 795397 784020 967166 957862 1009739 1028997 1056495 1069344 1186543 1193642 5248694 5502634 39.15 70.0 1
09:00:49 2024-01-23 743250 738507 223274 217898 369966 374159 417681 412434 249778 249928 314550 319366 355516 360546 4495763 4873147 7042351 6799612 1292910 1352316 340582 300727 329733 325840 392353 381724 363916 364116 239757 242735 779718 730783 1665467 1604557 498378 495977 719555 725656 927612 903280 954386 964651 1011405 1029006 989083 1090624 2411275 2556277 1486294 1193145 802459 784119 959356 959222 1014629 1027544 1052665 1053806 1192132 1197097 5325732 5510525 39.15 70.0 1
09:00:50 2024-01-23 746837 739116 223310 217863 370069 375919 417382 408688 251090 249999 313594 320326 355765 358739 4495763 4821962 7013155 6823044 1309528 1356588 340797 298251 327300 325769 393088 378254 363659 365061 240716 242163 777426 738930 1663772 1598738 499440 495819 719665 730567 926377 899873 955392 965698 1015491 1026464 984035 1094629 2411275 2545100 1405652 1194256 801888 782909 964435 961950 1017551 1027544 1049392 1056963 1189582 1199641 5336893 5507216 39.15 70.0 1
09:00:51 2024-01-23 745213 743186 223122 218390 370038 375883 414962 408688 250892 249964 313594 320807 355837 358739 4495763 4822109 7022224 6815168 1309612 1348508 341481 298321 327446 325910 392056 381050 363880 365424 240645 242128 769146 737624 1659693 1604427 500506 495819 719665 728715 927681 897023 955355 967106 1015098 1029006 983265 1094591 2407850 2535880 1405652 1194218 801317 782909 963452 963317 1018998 1024283 1047897 1060332 1193896 1200132 5336893 5507216 39.15 70.0 1
09:00:52 2024-01-23 744832 740195 222582 218542 369641 375355 414926 408688 249812 249577 313630 321289 355801 359316 4484197 4820429 6982079 6809320 1311471 1354759 341973 299727 328336 325840 390850 378398 363144 365682 240503 242128 774358 733942 1663160 1604557 501218 494280 719665 730787 926377 894406 954676 968479 1013218 1027553 982631 1095915 2405421 2524414 1405652 1199129 799951 779587 963452 964977 1017551 1024610 1044096 1058397 1197323 1203639 5338935 5494759 39.15 70.0 1
09:00:53 2024-01-23 746307 742280 222961 219294 367753 374195 417055 411169 249812 248004 315065 321593 355517 362549 4493255 4807559 6957180 6801744 1319002 1352727 339876 298078 329070 325419 390886 378470 363945 363167 240308 242198 767211 734992 1649533 1607977 500862 492370 719155 728715 925122 894517 959590 972060 1011782 1021346 982605 1095925 2407654 2535880 1394352 1205734 801317 779587 965795 968442 1014629 1017588 1048644 1062673 1203930 1200132 5346272 5502634 39.15 70.0 1
09:00:54 2024-01-23 753156 742627 222425 218542 367709 377652 417128 412141 252499 249467 315666 319308 356694 360222 4490250 4755450 6999334 6837456 1334124 1352286 337723 301116 326413 325612 392919 378362 364467 364747 242145 241925 774358 738152 1661914 1613777 499795 495385 723701 731826 919812 897245 965113 971233 1008845 1018463 986168 1103943 2416424 2524868 1400002 1197793 796532 779550 970330 966310 1011175 1018454 1049392 1068024 1201300 1197944 5370966 5514803 39.15 70.0 1
09:00:55 2024-01-23 755440 742627 222449 218948 369094 378005 414709 411886 251172 249539 315099 321926 356623 359982 4483424 4742858 6981965 6828078 1317147 1352286 339530 298739 324469 327389 391399 378362 364725 363641 241769 242639 781074 730783 1673524 1617217 500862 495385 724727 730787 918319 897023 964627 971233 1005883 1021346 989785 1108716 2414706 2517440 1402110 1199871 793133 779513 974095 966995 1008268 1021419 1050309 1069593 1199023 1199641 5299622 5521502 39.15 70.0 1
09:00:56 2024-01-23 754831 742476 223132 219048 367538 376834 414709 414108 250474 249892 315509 320869 356324 360895 4492803 4811835 7031783 6835441 1311485 1352286 339290 298983 327409 325910 390576 381527 364725 362552 241769 241925 771964 726611 1675693 1623084 500944 494684 722641 725474 921154 903921 963632 967755 1004011 1024764 993192 1106345 2417109 2559751 1381773 1197491 797670 786250 971330 964002 1005409 1018364 1057249 1072410 1200103 1194813 5278799 5518385 39.15 70.0 1
09:00:57 2024-01-23 756718 740714 223795 217789 368826 378149 414926 411133 250266 251301 314993 321319 356873 358163 4501905 4819686 7072822 6835327 1309612 1352727 338780 299263 328177 325945 390541 382409 363695 362552 241769 243630 773374 730806 1646287 1618366 498378 493984 724213 724374 921154 905010 965113 965713 1004011 1018350 994639 1103943 2420547 2545100 1401885 1193967 796532 786378 971330 961950 1005409 1025576 1061076 1070870 1194587 1192100 5288258 5524458 39.15 70.0 1
09:00:58 2024-01-23 753762 738507 222989 218075 369346 378113 414525 411169 249743 251193 314149 321319 356873 357624 4492803 4823116 7062546 6818699 1309612 1352286 338269 299263 326450 326860 391793 382373 363952 362009 241805 242094 771964 728693 1659105 1621819 499440 493984 723701 725581 920501 903921 965113 965625 1004011 1018350 993897 1103943 2416424 2545100 1381773 1196521 797360 787294 972406 964987 1006905 1024230 1058683 1068674 1194550 1192100 5284568 5524458 39.15 70.0 1
09:00:59 2024-01-23 754947 738516 223279 218444 368682 377617 414854 411133 249709 251055 315255 320419 356551 357875 4495763 4822109 7052402 6828078 1311485 1352727 338269 298774 326413 325910 390576 381869 364467 362009 241430 241722 781505 726092 1668110 1622725 500506 493984 722641 725474 921154 903722 965113 968479 1003300 1022874 994367 1105519 2416701 2548296 1382928 1199083 796532 784020 970330 964651 1006188 1024194 1053116 1068062 1195547 1194540 5276910 5515080 39.15 70.0 1
09:01:00 2024-01-23 755477 738507 223938 217833 367718 377581 414890 412363 249709 250703 314586 320419 356289 358163 4489599 4808140 7064052 6818699 1310548 1348620 338552 298774 326450 325910 390850 382987 363952 364896 241430 241722 771964 727688 1649523 1622997 499522 493984 722641 724374 921154 904291 963462 965662 1004011 1025581 996736 1108796 2421589 2548517 1409418 1197613 797670 787368 971330 961950 1005409 1025393 1055369 1069587 1197323 1192270 5261563 5515080 39.15 70.0 1
09:01:01 2024-01-23 753376 742024 223938 217459 369382 377581 414854 411133 249743 251232 314293 321319 356873 358199 4492526 4811722 7078410 6837456 1311485 1350578 338506 298983 327177 325910 390886 382409 363952 363096 241430 243400 770555 726611 1658463 1622997 499795 493984 722641 724447 921154 903350 965615 969128 1005400 1025691 996139 1105369 2424700 2545100 1409418 1195669 797101 785903 972406 964002 1005409 1017588 1059554 1069587 1197323 1193228 5272880 5515080 39.15 70.0 1
09:01:02 2024-01-23 754766 742585 223938 217828 368817 377581 414854 410844 249501 251055 314550 320869 356873 358163 4492803 4819686 7083617 6828078 1311485 1351577 338780 298809 326947 325910 390267 382409 363109 362806 240681 241386 770555 726611 1662752 1621819 499720 494888 725312 727725 922412 906491 965802 967473 1005400 1026417 995345 1104731 2418827 2553617 1383622 1193967 797101 784119 972369 961950 1005409 1018774 1056196 1069414 1197323 1189660 5276910 5514803 39.15 70.0 1
09:01:03 2024-01-23 753766 742284 223938 218280 369418 377617 414854 411133 249743 251232 313997 321319 356873 358163 4486398 4821872 7078410 6828078 1311485 1352286 337759 301261 327178 325910 390850 381506 363952 362552 241769 243666 781505 726611 1664973 1626438 499721 494648 723766 726689 922260 903499 965113 967069 1002589 1018747 996736 1105519 2415941 2542427 1409418 1195669 797670 784020 971330 963317 1005409 1018702 1053079 1066283 1197323 1189697 5276910 5511146 39.15 70.0 1
09:01:04 2024-01-23 754406 741229 223938 217828 368557 377581 414854 411169 248947 250703 314514 320419 356908 358163 4486398 4812837 7050434 6828078 1311485 1352286 338506 298774 326947 327641 392280 382425 365721 364969 241287 243666 770555 725573 1677388 1622911 498230 494648 723252 723897 919849 903921 965802 964904 1002589 1018747 991749 1103794 2417109 2544424 1398119 1197374 796532 785692 971330 963317 1005409 1018738 1053904 1066208 1196583 1196432 5273143 5513705 39.15 70.0 1
09:01:05 2024-01-23 751625 740810 222925 217642 369975 377581 416270 411169 249778 250703 312606 321319 356586 359764 4498971 4827949 7078410 6830548 1310548 1352615 338257 301578 327033 325840 393465 382264 363916 364969 241251 243666 782934 729765 1657850 1618366 498378 495988 724727 724374 921154 903921 965355 964725 1005171 1018422 995345 1102333 2420547 2545100 1383622 1190572 795397 786378 968576 959222 1008305 1024755 1060392 1066283 1189545 1189644 5292128 5501433 39.15 70.0 1
09:01:07 2024-01-23 746693 741293 222925 218507 370006 375847 413615 411133 250778 249542 313558 321289 355231 357624 4492803 4849927 7097061 6832626 1302839 1350467 340211 299157 324397 326753 393187 380502 362890 363131 241769 240646 779011 730503 1642893 1611407 497282 495747 725828 725382 921718 904935 962365 961987 1005253 1026066 994639 1100727 2420547 2544828 1411302 1188022 795397 787528 971330 959222 1008305 1018377 1060382 1064610 1192096 1189845 5272880 5505701 39.15 70.0 1
09:01:08 2024-01-23 746961 740970 223238 218542 370065 376483 414234 412073 250543 249964 313594 321289 355765 359509 4480227 4840654 7109515 6820042 1295864 1353173 340833 299192 324577 327353 390267 383152 362890 364734 242181 240681 780420 726611 1668460 1612553 498378 495819 724727 724447 923689 906491 960995 961987 1005171 1029006 993156 1100727 2420547 2539109 1391017 1184641 794830 787528 968576 959222 1008305 1026057 1056159 1066364 1189803 1189660 5271269 5505738 39.15 70.0 1
09:01:09 2024-01-23 746590 741490 223117 218507 370078 375283 414854 412398 249812 249964 314329 322032 355516 357588 4499895 4861360 7100886 6827801 1300117 1344529 340343 301688 324541 328569 390541 378506 363293 364116 242522 241386 779011 726611 1636836 1611407 498024 495819 724727 723385 922462 906491 963051 961987 1005919 1027553 994639 1100764 2420547 2541491 1413185 1187152 795397 787528 968576 959222 1008305 1026057 1058495 1066170 1189803 1189660 5282542 5508175 39.15 70.0 1
09:01:10 2024-01-23 744648 740970 223274 218542 369956 375283 414660 413051 250508 249928 315257 324042 354983 360599 4496245 4868287 7098613 6828439 1298261 1352286 339590 301006 324577 327389 390267 378470 362926 364222 242181 241722 774783 728171 1672444 1612553 498024 498203 724727 726577 924466 903921 960995 961714 1005171 1029734 992489 1100727 2420547 2537117 1396564 1184641 795397 785748 967852 957862 1008268 1027544 1056973 1064647 1188116 1193642 5258099 5505701 39.15 70.0 1
09:01:11 2024-01-23 743030 740709 223314 218542 369677 377424 415385 415109 250917 249610 314885 323586 354556 360750 4499683 4859199 7098613 6832580 1302053 1351326 339566 301266 324577 327109 390576 380647 362926 363676 242181 241386 779011 726611 1640236 1611407 496929 495783 724727 723348 922462 906491 963738 961987 1005919 1026828 996088 1100764 2420547 2554281 1387319 1188022 794830 787528 968304 959222 1008268 1024573 1056987 1072410 1189582 1189623 5271080 5513705 39.15 70.0 1
09:01:12 2024-01-23 746553 741229 222989 218437 369821 377424 413435 411929 250370 249750 314370 321997 355480 357624 4493656 4859199 7097061 6823208 1305783 1350366 338269 299263 326450 325945 390541 380647 360884 363131 242181 240715 776192 729765 1656987 1612553 496892 495747 724727 723594 921154 903921 963738 963354 1003041 1027553 995381 1100727 2416664 2546349 1383622 1190572 795397 786378 970640 958950 1008305 1018774 1056987 1066359 1193002 1187900 5292029 5519921 39.15 70.0 1
09:01:13 2024-01-23 750785 741910 223096 217724 369866 378005 414162 411169 249812 249964 313307 322832 356194 359472 4489440 4831382 7074794 6820663 1300155 1351326 338851 300903 326413 326895 390850 380647 363026 363676 242181 240646 779011 728693 1651012 1613777 496929 495747 724727 723897 921808 906219 963738 961987 1003004 1026066 998343 1100689 2420547 2542614 1385471 1188022 795397 787528 970640 959222 1009739 1018485 1058847 1065944 1192928 1193117 5288258 5518385 39.15 70.0 1
09:01:14 2024-01-23 750325 742015 223274 218542 370083 380035 414854 411747 250508 249752 313558 321289 356194 357624 4486398 4840654 7087735 6828078 1310548 1353761 338303 301152 326947 325910 390886 382680 363952 362009 241975 241386 782934 727688 1652454 1622972 499522 494684 723701 724447 921154 903921 964391 967069 1002259 1024583 994676 1103603 2417109 2536091 1383622 1194355 795397 784020 970330 965986 1007585 1023929 1056383 1069549 1198099 1194702 5276647 5515206 39.15 70.0 1
09:01:15 2024-01-23 756785 743071 223938 217794 369122 377617 414637 411783 249709 251055 315815 321319 356873 358163 4492647 4822150 7078135 6828078 1310548 1350366 338269 301261 326947 325910 390886 383023 364725 362552 241975 241757 770555 726092 1669492 1622997 499795 494151 722677 725511 921267 903921 965113 968479 1002259 1018783 993229 1104731 2417667 2539874 1409418 1198244 799076 787368 971293 964688 1006905 1024230 1055294 1066057 1198173 1189697 5282529 5520518 39.15 70.0 1
09:01:16 2024-01-23 746004 740892 223938 217868 368271 377617 414854 411747 249535 250526 314329 320419 356873 358163 4486398 4809417 7050434 6832580 1311444 1352615 338815 302787 327446 326634 391836 382446 363109 363096 241224 241757 769146 725055 1658588 1621819 498378 493984 722677 724410 921154 903921 963220 965698 1003041 1018494 994639 1107172 2422609 2546162 1407535 1197660 797535 786250 972401 964688 1005409 1018774 1058757 1065982 1196397 1192173 5260866 5505701 39.15 70.0 1
09:01:17 2024-01-23 752508 743177 222949 217490 369975 377617 414234 409944 249778 250703 312642 319366 355801 357086 4481148 4812837 7103893 6820663 1301830 1344789 338542 301152 324577 325945 390850 381565 360848 362587 241805 240681 774783 728693 1677300 1609120 496540 494280 723701 723594 921154 905848 963738 963891 1005326 1026566 997558 1103794 2421589 2542042 1383622 1193118 795397 785785 971330 961782 1007585 1018377 1058847 1065743 1193186 1187937 5257773 5497851 39.15 70.0 1
09:01:18 2024-01-23 746998 740450 222925 218507 369686 376483 413615 411169 249778 249542 313118 320842 355801 358999 4486398 4833779 7078410 6822931 1309612 1358898 338304 299018 326450 325875 390576 381869 363952 362587 240716 241386 770555 727688 1647631 1621756 498378 493984 722677 726689 922374 906366 963701 967473 1003938 1025773 996848 1103794 2418144 2538997 1401885 1199901 797670 784020 971330 963317 1006188 1018738 1057249 1069624 1196434 1191006 5278772 5511146 39.15 70.0 1
09:01:19 2024-01-23 755242 738553 223938 217898 367753 377581 414890 411169 249327 250703 314329 320869 356586 359015 4489599 4815473 7059025 6828078 1310548 1351577 338304 299912 326450 325910 390302 382446 364467 362552 241483 240715 770555 726611 1659237 1622911 499965 494925 723766 726689 921044 903461 965764 968851 1004011 1018783 993229 1103943 2421124 2541491 1407535 1197374 798503 784020 970640 964002 1004696 1016872 1053904 1069587 1198173 1197283 5257811 5511146 39.15 70.0 1
09:01:20 2024-01-23 755641 740450 223938 218542 367718 377581 414890 414226 249327 249999 314550 320419 355801 358163 4486398 4806001 7041108 6823208 1313392 1352578 339327 298809 327446 325910 391282 381563 363689 366003 241519 243666 778646 724537 1696544 1626438 500862 495385 723655 726689 921808 903921 961853 967106 1005437 1018711 993229 1105519 2419394 2539838 1383622 1197374 796532 784020 971330 962782 1005409 1018738 1053904 1066244 1199023 1193117 5269380 5511146 39.15 70.0 1
09:01:21 2024-01-23 756315 740975 223934 217863 367718 377617 414926 412363 249535 250791 314550 320869 356873 358163 4480004 4800151 7059759 6818699 1311207 1352286 338542 300897 326693 325734 393173 382570 364431 364453 241251 243666 781505 726611 1655927 1622997 499795 493984 722677 724410 921007 903921 963738 965698 1003300 1025420 994676 1103943 2411275 2542614 1407535 1196521 796532 783663 971330 964002 1004696 1018702 1056495 1066208 1198751 1191078 5269380 5515080 39.15 70.0 1
09:01:22 2024-01-23 754675 740965 223938 217902 367718 377617 414890 412398 249327 249999 314072 320419 356336 358163 4486398 4797827 7065361 6821066 1309399 1352615 338162 299157 326802 325804 393465 381687 364162 364969 241626 241351 773374 729245 1626945 1620602 497524 493984 723701 723897 919849 906219 962499 964977 1003041 1018422 996162 1103943 2418827 2547084 1411302 1193967 796532 784119 970640 961950 1005137 1024755 1058757 1068824 1194735 1191078 5277028 5511146 39.15 70.0 1
09:01:23 2024-01-23 754677 738512 223279 217222 369418 377861 414890 411169 249743 250703 313594 321319 356873 357660 4486398 4818683 7078579 6838907 1309528 1348546 340115 299157 326305 325945 390850 381869 362926 362587 241930 243666 774783 729765 1659812 1613777 499006 495035 724213 723897 921154 904935 964926 962855 1004497 1024583 996125 1103933 2420547 2545279 1383622 1193967 796256 785785 971330 961267 1005409 1024084 1060382 1068824 1195626 1188158 5261601 5507216 39.15 70.0 1
09:01:25 2024-01-23 754528 740970 223274 217490 369418 377617 414561 413933 249778 251055 313558 321319 356336 359509 4486398 4821101 7090757 6860660 1300117 1351806 339876 300903 324289 327141 393187 378434 360848 363676 242181 243494 780232 726611 1647439 1611489 497671 495819 725828 723348 921808 906491 963051 963354 1004191 1018530 995381 1100764 2420152 2546237 1387319 1188022 795397 787565 968576 959222 1008305 1024610 1060429 1065930 1199075 1189734 5274862 5511146 39.15 70.0 1
09:01:26 2024-01-23 757613 740437 223522 218542 370083 376483 414234 411783 249812 249941 313118 320842 356622 359543 4497662 4862770 7062358 6809320 1290774 1348657 342697 302512 327446 327159 392353 381294 363695 365389 240681 241386 771964 725573 1655202 1609120 498378 495819 722677 726614 924850 904291 960311 961987 1007418 1027797 992489 1099123 2411275 2539690 1382349 1182955 796532 784020 967166 958950 1009022 1025767 1055743 1063467 1186432 1193154 5241203 5501774 39.15 70.0 1
09:01:27 2024-01-23 755542 740975 223310 218355 369938 374159 414890 415109 250301 249678 316266 322795 354592 358884 4499683 4870816 7055929 6809320 1285440 1352503 342455 299568 328018 327424 391836 380683 364688 365389 240681 240715 773374 725573 1668078 1611489 499440 495783 722677 726614 925122 903921 959590 961987 1007418 1027724 992417 1099123 2409053 2537890 1382349 1181273 796532 784020 966480 959222 1011755 1030453 1053904 1063467 1184715 1196250 5244947 5508720 39.15 70.0 1
09:01:28 2024-01-23 743035 740961 223025 218638 368574 375989 414745 413525 249674 249399 314406 322188 354592 359679 4489445 4878704 7062621 6808977 1288931 1351806 342697 298356 327251 327424 389720 380683 363695 365389 241394 241420 778130 726092 1665847 1609120 499006 495819 724213 727645 925122 903921 961909 962892 1008131 1027760 993229 1096705 2407336 2542614 1387796 1183798 799673 784083 965795 959222 1011038 1031512 1057249 1063052 1184715 1197097 5244947 5513705 39.15 70.0 1
09:01:29 2024-01-23 745735 743181 223867 218394 369830 376340 417237 413640 249640 250526 313594 321141 356336 360474 4496002 4877780 7017197 6790247 1304013 1350616 339840 298113 328445 324670 392092 381563 363439 363676 241394 242128 778110 735517 1649234 1599873 497671 494280 718572 723897 929043 903921 952606 961987 1010794 1030207 991192 1093811 2409561 2547084 1387319 1189725 800177 784119 962084 959222 1011755 1032751 1054240 1059266 1186138 1198067 5301433 5510502 39.15 70.0 1
09:01:30 2024-01-23 747477 740559 223950 218367 369382 376483 418339 411783 249743 249991 313379 320068 355801 360510 4497386 4858616 7022457 6790247 1307578 1352615 340354 300872 327981 324929 393266 381601 362926 364222 241430 241925 769146 736043 1648322 1599873 498024 495013 719155 724447 930750 904291 953961 962173 1011065 1032468 991192 1093811 2410885 2555776 1411302 1189725 801317 785821 961401 960869 1013191 1028487 1055417 1057418 1190544 1200033 5276647 5515080 39.15 70.0 1
09:01:31 2024-01-23 746836 742015 223310 218297 369470 376412 418303 410556 249743 250703 314442 319845 355765 360438 4492803 4856164 7018792 6790286 1306808 1352671 340593 300157 327446 327106 393231 380647 363695 364734 240983 241722 769146 736043 1666166 1595337 497988 495711 718645 725474 930361 902639 954639 964941 1012084 1029551 989748 1091364 2411275 2555525 1433033 1193967 802459 787294 963747 963612 1018961 1030343 1053896 1055911 1189397 1198954 5323938 5500696 39.15 70.0 1
09:01:32 2024-01-23 745730 743177 222542 218503 369975 377959 418330 410722 251276 249506 313523 321031 355480 360821 4483424 4812335 6977037 6809655 1307785 1352540 342455 301932 327945 325875 390850 378326 364983 365317 240645 242094 777217 734992 1697621 1604557 501218 498203 719665 731826 929783 894701 956714 973305 1013937 1027553 983330 1097756 2402080 2529698 1407535 1201034 802240 781435 964785 967436 1017477 1027135 1047480 1063353 1197323 1203639 5333344 5491487 39.15 70.0 1
09:01:33 2024-01-23 750012 742024 223082 219224 367682 374984 417345 410809 249743 248352 315545 321319 354698 360366 4486398 4790419 6947854 6801290 1320696 1351806 338780 299878 328445 328104 392020 381221 363945 363096 240441 242128 767211 735517 1642659 1609120 500862 493984 719665 728715 925085 897390 960995 973997 1014657 1021428 987424 1100745 2416701 2533845 1394352 1210174 802240 781615 968674 970506 1016792 1024755 1047480 1068574 1205988 1200980 5356705 5505701 39.15 70.0 1
09:01:34 2024-01-23 753618 739589 222565 218472 368271 377581 417345 409585 250474 249542 313594 320158 356837 359787 4483424 4736692 6990756 6828078 1330406 1352540 337486 298774 327409 325577 392919 381259 364725 364490 241430 242094 774358 736043 1647888 1609120 499795 493984 721712 730787 922462 897245 965355 973001 1011129 1021236 988943 1105369 2420883 2522604 1424674 1203404 797670 781245 971330 969053 1013154 1019894 1050141 1069305 1203893 1199641 5359807 5511146 39.15 70.0 1
09:01:35 2024-01-23 763786 743076 223086 219036 368457 378451 414818 410722 250857 249156 314514 321319 356265 358962 4483424 4729385 6975830 6837456 1324702 1350366 338851 301116 324469 328336 392020 378398 364467 363167 242181 240681 777602 733942 1658111 1613777 500506 495385 725828 731887 921677 899799 966491 973305 1010447 1019757 988943 1106985 2416424 2517440 1420836 1203068 796532 779550 972711 967361 1013910 1019894 1049562 1068036 1199991 1198792 5335362 5493148 39.15 70.0 1
09:01:36 2024-01-23 751625 738443 222582 219224 367709 376448 414588 412398 250508 248910 315029 321094 355480 360565 4477032 4778223 7013132 6809320 1311444 1350366 338780 298774 327446 325910 391246 381833 363654 363096 241394 241890 777426 724537 1660145 1626384 501106 493619 723766 727725 921564 903132 965038 970232 1004011 1018747 993156 1104009 2418144 2537154 1383622 1198244 796532 784020 971330 964688 1005409 1018666 1057249 1066170 1199023 1193606 5275036 5518545 39.15 70.0 1
09:01:37 2024-01-23 754333 742920 223310 217642 369377 377617 414525 411133 250011 251055 313594 321319 356873 360019 4489599 4812837 7050434 6821533 1307742 1349408 338233 299263 326450 325910 390850 382680 363807 364969 241519 243630 782934 731550 1644010 1618297 498294 494998 723766 726415 921154 903921 965113 964613 1007575 1018386 996088 1105519 2420152 2545100 1383622 1194218 797670 784083 973099 961950 1005409 1026203 1058757 1069338 1194698 1192173 5271269 5510870 39.15 70.0 1
09:01:38 2024-01-23 753878 738507 223934 217455 369382 378149 414890 411169 249674 251232 313807 321319 356837 357624 4483424 4803565 7082780 6828078 1308591 1350616 338257 302005 326160 326647 394022 383773 363916 364969 242038 243666 784364 730783 1647708 1618366 498024 495035 724213 726689 923031 906226 964590 964220 1005289 1027553 996088 1104731 2420547 2559751 1409418 1194218 796532 786341 971330 961950 1007552 1018377 1060382 1073178 1197323 1192381 5261526 5515080 39.15 70.0 1
09:01:39 2024-01-23 751440 740970 223082 217490 369970 377617 414818 411133 249778 251055 313558 319811 356837 357624 4489599 4818683 7059759 6830496 1307520 1353210 338162 299157 326305 328459 393465 381040 363366 364969 242145 240646 776192 729737 1647217 1613699 496856 494244 724213 724624 922374 906491 963738 963354 1004424 1018494 995381 1103943 2420547 2546363 1381773 1193117 795397 785785 971330 960585 1008268 1018774 1056987 1068654 1195626 1187900 5273143 5512121 39.15 70.0 1
09:01:40 2024-01-23 747367 740176 222925 218355 369997 376448 415385 411133 249778 249156 312606 320326 355765 359509 4486398 4832457 7065361 6800988 1292620 1351652 341722 300939 324397 327353 392113 380683 363439 367859 241483 242981 784923 726611 1640143 1611407 499720 498203 722641 726540 925122 904291 960274 962855 1008131 1027724 993192 1099086 2410773 2537890 1378718 1181273 796532 784020 967166 958542 1009739 1026455 1053979 1063430 1184678 1193606 5241203 5496322 39.15 70.0 1
09:01:41 2024-01-23 738325 741759 223274 218507 368857 374123 414854 413015 250580 249717 315741 321319 354663 359823 4495763 4882183 7063336 6800988 1287235 1351326 342938 300263 328190 326860 391799 380647 363952 365353 240610 243666 770555 726333 1661033 1609120 498378 495326 721582 727373 926438 903648 958188 964039 1008148 1027724 992452 1097485 2407336 2541491 1407657 1182114 797670 786250 966501 959222 1011175 1030453 1053867 1063430 1182964 1194813 5235548 5492126 39.15 70.0 1
09:01:43 2024-01-23 741869 740705 223274 218542 368812 373598 414890 413015 249778 249928 315244 321319 354450 362033 4496245 4863744 7051853 6783069 1288856 1350366 342697 297518 328482 327141 392244 380967 364467 365353 240236 241386 769146 726611 1648056 1609120 498378 495747 722093 726025 927023 903921 959590 962855 1008845 1027760 994639 1099123 2409561 2542614 1378718 1182955 797670 786250 967166 959222 1011718 1030453 1058003 1063052 1185555 1194559 5239288 5505701 39.15 70.0 1
09:01:44 2024-01-23 742353 740965 223781 218359 369382 374195 414890 413381 250650 249678 314777 322224 354556 360258 4493255 4877744 7043863 6801012 1292620 1352286 342178 297383 328482 325910 391559 381258 363952 365317 239696 241722 778646 726611 1645064 1607977 498378 494244 721712 725511 926377 903921 958151 964941 1008882 1034955 993229 1098029 2409561 2543295 1387796 1184641 797670 786250 964822 961267 1011718 1030453 1057249 1063430 1186543 1194523 5241203 5502634 39.15 70.0 1
09:01:45 2024-01-23 744832 741794 223688 218297 369650 378227 417536 412255 249605 249785 314370 322152 355623 360330 4489599 4860112 7012203 6781765 1303045 1350366 339840 301049 328409 324859 392092 381833 363952 363931 241394 242501 770070 733942 1656194 1603287 498378 497460 718645 724410 930361 903648 955748 965662 1012120 1030462 989785 1091401 2410773 2556277 1476119 1193145 802459 785692 959356 959222 1014629 1028270 1050982 1053769 1191252 1197944 5314533 5501716 39.15 70.0 1
09:01:46 2024-01-23 745528 745976 222783 218895 369821 377424 414745 411595 251279 249506 314808 321031 355231 358199 4483424 4803274 6976438 6799942 1308717 1352615 341901 298078 327945 325875 391435 378059 363952 365317 240645 241722 766327 735765 1680717 1603419 501218 495783 719665 731553 926340 894443 955392 968479 1016214 1027553 981140 1094591 2407448 2526660 1426593 1193967 799379 781799 963747 963317 1019722 1024247 1047920 1060294 1195590 1206890 5337601 5497489 39.15 70.0 1
09:01:47 2024-01-23 746054 741389 222939 219916 368235 374159 414962 409944 250824 248104 314669 322224 355231 359823 4480004 4795496 6972583 6796204 1324573 1355621 338780 298321 328482 324894 391745 378470 364714 364490 240681 241925 762923 736043 1652252 1609120 499795 493984 719665 728715 922462 896114 960995 972614 1011782 1021346 986168 1099123 2410885 2528040 1418917 1208309 799951 782909 965795 968442 1014357 1023757 1050481 1062864 1204636 1203897 5364558 5505701 39.15 70.0 1
09:01:48 2024-01-23 753343 740984 222577 218786 368862 380109 417309 409262 249743 249156 314442 320419 356586 359823 4467667 4733314 6985156 6818699 1330212 1351806 337474 299228 327945 325384 393231 378470 364467 364490 240716 241925 772929 736043 1641773 1609120 500077 493984 720562 728715 922462 897245 962597 971233 1011065 1019903 986868 1103943 2417109 2524868 1440513 1198646 798809 781435 973099 968814 1014019 1020003 1050103 1069512 1208430 1200381 5370966 5504232 39.15 70.0 1
09:01:49 2024-01-23 754894 742655 222568 218542 368826 377473 414198 412360 251067 249542 314550 321319 356301 358999 4480004 4738657 6975830 6828078 1320918 1351843 339840 299228 324505 325945 392092 378434 364467 364222 242217 240681 779011 732895 1670158 1613777 501218 494244 724727 730787 919849 897390 964590 972614 1011065 1019985 986942 1103943 2417704 2529698 1440513 1206813 799379 781689 971293 966885 1014019 1019748 1050853 1068787 1207386 1199641 5370966 5530248 39.15 70.0 1
09:01:50 2024-01-23 757370 738589 222390 218883 368862 377617 413615 409621 250543 249490 314550 321319 355765 358454 4480004 4738657 6985156 6837456 1326321 1351615 338815 299298 324505 325945 394581 378362 364467 363131 242181 240612 782143 731830 1653702 1613777 501218 496439 724727 731826 919849 898063 966762 971923 1008845 1018409 991766 1106910 2417516 2518929 1407535 1200795 796532 781435 974057 967718 1011718 1020108 1050829 1072718 1202732 1200491 5333344 5507216 39.15 70.0 1
09:01:51 2024-01-23 754884 740975 222577 219224 368826 377545 413615 409298 251101 248946 314550 321319 355801 358962 4477032 4741186 6981550 6818699 1316207 1353761 339840 300654 324577 327654 389684 378398 365710 363931 241394 240612 774622 728693 1650880 1620783 501218 495385 726269 730268 919849 902639 969217 973001 1007469 1024240 991654 1110263 2417667 2518929 1389612 1194318 794264 781799 975183 968125 1010457 1018702 1051130 1074179 1199023 1200491 5291941 5511146 39.15 70.0 1
09:01:52 2024-01-23 753264 741075 222769 219224 367718 377959 414234 413015 249778 248387 315029 320869 355801 358199 4480004 4787482 7002155 6809320 1311485 1348694 338815 299228 327713 325945 390694 380720 363180 362841 240716 241757 769146 724537 1652789 1622997 499795 493984 723729 727725 923031 903847 965317 967473 1005437 1027144 996848 1103794 2418827 2544424 1407535 1193981 797670 784119 971330 963612 1005409 1018774 1058757 1066208 1198173 1191042 5267505 5497851 39.15 70.0 1
09:01:53 2024-01-23 754084 740970 223785 217642 369382 377617 414854 411133 249709 251055 313630 320419 356622 357875 4480004 4797827 7069084 6801139 1302053 1343796 338542 299018 324541 327127 392390 380683 362926 362552 241975 240646 774783 729102 1642791 1613586 497583 496791 725312 725656 922425 906797 963626 963317 1005919 1018494 994639 1103971 2420547 2541491 1385471 1189718 795397 787565 971057 959222 1008305 1018377 1059638 1069587 1189582 1190486 5265341 5501774 39.15 70.0 1
09:01:54 2024-01-23 759283 740975 222577 218355 370074 377315 413615 411783 249812 249892 313082 320326 355765 359254 4486398 4822109 7069084 6818343 1307520 1347661 338269 301152 326450 325945 390850 382447 363880 364969 241519 243630 773374 730783 1636663 1620667 498230 495385 724796 725656 922462 904935 964627 967436 1005883 1026307 996162 1106345 2420547 2544424 1405652 1193967 797670 786378 972711 963612 1005409 1018413 1060382 1068036 1195802 1193228 5267608 5507216 39.15 70.0 1
09:01:55 2024-01-23 753655 740965 223619 217490 369390 378149 414926 410844 249743 251055 313630 320419 356873 358163 4486398 4808424 7050434 6800861 1309612 1348769 338530 301578 327155 328450 393465 382264 363916 364969 241662 243666 782934 730259 1639460 1620667 498378 494684 723701 726689 922462 903921 963220 967069 1005437 1024619 995381 1105556 2418827 2546349 1407535 1197374 797670 784083 971330 962100 1005409 1018774 1053904 1069419 1196471 1189660 5259988 5508175 39.15 70.0 1
09:01:56 2024-01-23 758874 740970 223274 217876 370002 377617 414696 411205 249778 250703 313594 319400 356336 359469 4486398 4811684 7078410 6835441 1305645 1350292 338162 301152 326305 326718 392909 381345 363916 364969 241394 241386 784364 729765 1660159 1613777 496892 496755 724727 723348 922462 907780 963738 963081 1005919 1018494 996125 1100764 2420547 2543295 1385471 1188022 795397 787565 970640 959222 1008305 1026927 1061702 1068062 1189545 1188802 5284568 5497851 39.15 70.0 1
09:01:57 2024-01-23 749603 737396 222890 217863 370074 377279 413615 411205 249743 249928 313118 320326 355801 359764 4486398 4827949 7072409 6824594 1300042 1347512 338673 299122 324541 326844 389720 378506 362926 366003 242181 240681 777602 726611 1655654 1612437 497671 495783 724213 722837 921808 904935 963738 962855 1007418 1026103 996162 1103943 2418827 2543295 1411302 1192268 795397 786971 971057 961267 1008305 1018377 1061896 1066481 1194883 1189845 5261567 5501774 39.15 70.0 1
09:01:58 2024-01-23 749233 740446 222930 217828 370002 377581 414234 411169 249778 250703 313338 319400 356336 359509 4470652 4821101 7090757 6820042 1296079 1349408 339840 300690 326268 328573 392390 380162 362926 364258 241894 243458 779011 726611 1675432 1611407 498024 495819 724727 723897 924466 906491 963738 963354 1005919 1018494 995381 1100764 2420547 2538960 1385471 1187176 795397 787565 968576 959502 1008305 1024610 1060429 1066208 1192132 1188802 5286316 5501774 39.15 70.0 1
09:01:59 2024-01-23 748960 740975 223265 218542 369677 377014 414234 411819 249778 249542 313118 320807 356051 359288 4486840 4839294 7102900 6820971 1300042 1350366 339840 299263 326450 327247 390576 380683 362926 364258 242011 240681 779011 726611 1640145 1611489 497671 495819 725754 723897 922462 906545 963738 962855 1005919 1029115 996125 1102371 2420547 2545100 1387319 1190683 795397 788159 971330 959222 1009739 1024610 1060392 1066170 1194994 1190486 5291941 5504232 39.15 70.0 1
09:02:01 2024-01-23 744997 737958 223279 218507 370074 375847 414191 414520 250650 249643 314077 321927 355623 358521 4490250 4849927 7088703 6808977 1299111 1350802 339876 301792 324577 326895 390302 380683 362926 363967 241805 240715 779011 728171 1641232 1611489 496929 498203 724727 726062 925122 904935 963738 963081 1005919 1029006 992489 1100801 2420547 2537890 1392866 1184641 795397 787528 968576 959222 1008305 1024283 1062378 1067301 1189803 1194925 5267608 5497851 39.15 70.0 1
09:02:02 2024-01-23 742627 740481 223025 218943 369790 378496 414090 412291 250917 249574 313892 322117 355089 359398 4480004 4843038 7087735 6828078 1307742 1350366 337794 300939 326486 326647 390886 382409 362926 362587 241430 241386 773374 730806 1634281 1617217 498378 494684 724213 724410 921154 906491 963905 965698 1005956 1018679 996125 1105556 2420547 2547084 1407535 1193967 797101 786414 972438 963317 1007589 1026203 1057343 1069631 1195119 1190165 5261567 5517692 39.15 70.0 1
09:02:03 2024-01-23 746924 740332 223132 217754 369893 377437 414709 412255 249743 249892 313558 320361 356336 359835 4486398 4824111 7087735 6813836 1306582 1347088 337794 301152 326450 325981 390850 382791 362926 362587 241430 241386 773374 729765 1637277 1617217 498378 494684 724213 724447 922462 905150 963220 965662 1003077 1026344 996125 1105556 2417109 2544424 1409418 1193967 797101 786414 972711 963612 1007589 1018413 1060382 1068073 1196360 1196624 5273150 5505665 39.15 70.0 1
09:02:04 2024-01-23 749381 741960 223132 218355 369677 378185 414890 414226 250650 249964 313558 320361 356336 359764 4486398 4831382 7078410 6818066 1310548 1348694 338815 299298 327446 325981 390886 383060 362855 362841 241430 241757 770555 725573 1655211 1622911 499795 494684 723701 726577 921062 904935 964627 968479 1003041 1018494 995381 1107135 2417109 2545279 1383622 1198165 797670 784083 972711 964220 1007585 1025700 1059363 1072646 1196397 1195557 5263718 5505817 39.15 70.0 1
09:02:05 2024-01-23 751060 740446 222989 217619 369929 378185 414732 411169 250301 250772 313630 319400 356622 358668 4483199 4818708 7078410 6823208 1309612 1350366 338269 303160 327482 326895 390886 383096 362855 362587 242011 241386 771964 727688 1655150 1622997 499440 495275 723701 725511 921808 903921 963942 968207 1003077 1026103 996125 1106345 2420547 2545100 1407535 1196462 799379 788488 974488 966060 1007552 1027135 1058107 1072608 1198912 1193817 5261601 5515080 39.15 70.0 1
09:02:06 2024-01-23 761605 740975 223938 218402 368853 378185 414890 411133 249535 251055 314586 321319 356944 358163 4483424 4806001 7054733 6823208 1311485 1350848 338815 299018 327482 326880 389720 383060 362600 362841 241805 242094 770555 725573 1683396 1622997 500862 494684 723701 727645 922462 903921 964627 968479 1005208 1024619 996125 1103603 2416701 2531499 1402518 1199083 795397 784020 973821 967436 1008268 1024308 1054240 1074322 1199991 1200776 5280594 5516582 39.15 70.0 1
09:02:07 2024-01-23 753692 740975 223688 218883 367753 377049 414962 414615 249778 249577 315545 320419 356622 359280 4484197 4803565 7040400 6820663 1307654 1352286 338780 301116 327409 326860 392020 383875 364983 363096 241769 242094 771964 727688 1661791 1622997 500506 495385 724727 726540 922462 906491 964627 968479 1002968 1027989 998231 1109590 2420883 2546162 1383622 1199102 799379 787368 973402 966365 1007552 1027098 1060269 1070795 1196471 1192726 5275036 5511146 39.15 70.0 1
09:02:08 2024-01-23 755163 742020 224096 217828 368466 378415 414890 411747 249709 251232 314993 321319 357410 358163 4483462 4808253 7082930 6820346 1302015 1352727 339566 299263 326911 327848 390886 380647 363439 363931 242181 240681 779011 728693 1652586 1612553 497598 495783 724727 725140 922462 909537 965615 965986 1008296 1024111 998269 1103756 2425040 2546237 1413185 1193117 796532 790734 973402 961950 1009739 1027508 1059894 1069587 1192965 1192173 5261601 5501025 39.15 70.0 1
09:02:09 2024-01-23 745630 742024 223274 218507 372167 376412 414624 412363 249778 249717 314293 322032 355765 359177 4480227 4849927 7078410 6809320 1298181 1348620 340354 301578 324541 326930 390850 381527 362926 364258 242181 241386 775194 726611 1662985 1611407 499720 500182 727898 729802 926401 905811 963663 964451 1010447 1033345 996051 1103943 2417667 2546391 1400261 1184641 796532 785748 970330 959222 1011175 1030453 1056636 1066364 1189803 1195663 5239288 5496322 39.15 70.0 1
09:02:10 2024-01-23 743409 740705 223274 218848 369966 374195 414854 413633 249778 249928 314514 320326 355231 357911 4480227 4849927 7070557 6790563 1287272 1350366 342938 299733 327409 327335 391836 380647 364467 366124 240681 243287 773374 727532 1643506 1613699 499758 498203 723252 727725 929700 906454 960236 964941 1011782 1035001 996736 1099049 2411275 2546237 1389612 1184641 798809 785785 967296 961950 1011718 1027715 1059513 1066132 1188227 1197944 5239288 5496322 39.15 70.0 1
09:02:11 2024-01-23 742353 742020 223310 218320 369628 374159 414962 413306 249778 249928 314514 321997 355231 360366 4486398 4868472 7052664 6762202 1290736 1352876 341349 297453 329916 328569 392244 384319 364946 367859 240130 242565 774358 728693 1673114 1608998 499292 497496 721199 725474 931686 904935 958367 965625 1014657 1027688 992602 1093624 2410773 2559905 1418917 1193117 802459 787528 962084 961950 1014629 1030453 1050796 1058472 1192096 1198216 5314533 5505701 39.15 70.0 1
09:02:12 2024-01-23 747367 742015 223310 217868 370047 376448 418599 411886 249743 250703 314514 320291 355765 358956 4483424 4830479 7014445 6799942 1306808 1355509 341097 301152 328154 326753 393676 380538 363916 365175 240538 243666 780075 740269 1629444 1595337 498378 495855 721162 728678 928969 900968 958188 968294 1016536 1027724 989785 1094591 2411275 2554320 1365183 1194083 804176 785692 964137 964688 1020448 1030453 1052628 1060294 1196583 1200132 5333344 5505701 39.15 70.0 1
09:02:13 2024-01-23 747367 743076 223624 218355 370083 376448 419551 409873 250717 250703 313594 320807 355765 360528 4483424 4804674 6994481 6821251 1307742 1352249 341758 299122 328263 327212 393052 380502 363952 365317 241394 242094 780075 739223 1643944 1598738 499795 499619 721712 732867 927681 897023 957432 971233 1016572 1029734 983999 1097756 2407336 2526660 1407535 1197374 800177 782909 964822 964904 1020448 1024283 1049411 1059983 1195590 1203603 5330030 5483661 39.15 70.0 1
09:02:14 2024-01-23 746270 742810 222925 219219 368522 375020 414962 410844 250824 248387 315008 321319 355765 360366 4480227 4783586 6971037 6800950 1329399 1354136 338091 298739 328482 325612 393231 378470 364946 364747 240645 242839 767211 738152 1656654 1611407 499795 493984 721712 731826 924429 897023 963738 973305 1013218 1021350 985432 1100764 2418144 2535880 1460961 1209169 799951 782909 969602 968442 1014629 1021419 1049392 1068024 1208243 1200132 5367132 5505424 39.15 70.0 1
09:02:15 2024-01-23 755485 741759 223046 218689 368826 378149 417382 409908 250508 249506 316489 320869 356873 359787 4474878 4731426 6983113 6828078 1330312 1352013 338019 302353 326766 325875 392919 380647 363109 364969 242558 241722 770555 736043 1660443 1613699 500862 493897 722641 730787 922462 898699 963183 972614 1011782 1021350 986633 1103943 2415941 2532285 1406683 1209169 799951 782909 968576 967718 1014357 1021337 1048761 1068024 1208243 1199828 5370966 5505701 39.15 70.0 1
09:02:16 2024-01-23 754719 743076 222890 218512 368862 378754 417382 409908 250508 249506 314777 320845 357113 361996 4480818 4728772 6981411 6840263 1319031 1350366 339554 301152 324108 327618 391709 378434 364983 364187 241769 242298 781074 730783 1651771 1618366 501819 494244 724727 731826 921154 897390 967487 973305 1011065 1021346 990488 1107172 2416424 2523078 1405652 1199536 797670 781435 973402 968442 1013191 1018630 1050346 1069593 1204747 1201341 5350388 5496322 39.15 70.0 1
09:02:17 2024-01-23 756310 742550 222925 218848 369382 378465 414601 413054 251068 249364 315401 322224 356694 359690 4480540 4736115 6986389 6820474 1319031 1351769 339840 298321 324253 327883 390850 378434 364983 364187 241769 240646 775974 729737 1661904 1618366 501931 494244 726512 732346 921154 898699 966762 972614 1010349 1021428 989785 1106784 2420547 2526660 1438557 1203031 797670 784020 971330 968442 1014629 1021337 1050481 1066481 1208243 1199249 5370966 5505701 39.15 70.0 1
09:02:19 2024-01-23 758064 744365 222953 218948 369498 378682 414818 412469 251103 249539 315329 322904 356694 358127 4480227 4730990 6987080 6837456 1320918 1352727 340115 299263 324505 327389 394310 378434 364983 363931 242181 240612 775591 730783 1659760 1613777 501218 494244 724727 731826 921808 899234 964664 971986 1011782 1021159 989785 1103603 2417109 2532285 1434645 1208299 799379 782909 968576 968442 1014629 1021337 1049392 1068062 1206935 1199249 5369831 5514441 39.15 70.0 1
09:02:20 2024-01-23 755902 743172 222399 219196 369794 378610 414709 409873 250892 249156 314262 321997 356552 359472 4480227 4729385 6961604 6818699 1317987 1350341 339840 298321 324108 327618 391435 378434 364983 364187 241975 242810 774622 730783 1657369 1618366 501218 495385 724727 730787 919849 900010 967450 971923 1007381 1018747 991897 1106821 2416424 2521289 1379231 1203292 797101 781799 974095 968442 1013638 1020697 1051093 1069399 1204031 1203800 5322246 5505665 39.15 70.0 1
09:02:21 2024-01-23 751620 738740 222506 219219 367753 376749 414565 413669 250857 248875 314674 321319 355731 361556 4477032 4784471 7022457 6801290 1311407 1352286 339518 298774 326620 325910 391246 380720 364236 363931 241224 241925 770555 724537 1654264 1622997 501106 495035 723701 727608 922462 903921 964926 968479 1002968 1018350 994639 1103895 2416424 2542614 1409418 1197374 797393 785692 971330 964904 1007585 1023646 1059940 1071842 1196323 1195557 5278799 5505701 39.15 70.0 1
09:02:22 2024-01-23 758157 739893 224335 218472 367753 377014 414962 413734 249605 250526 315029 320419 356873 358163 4480227 4803565 7052551 6819085 1304849 1351326 338542 301266 324253 326895 390850 381527 363439 363096 241975 241757 781505 729765 1667167 1612632 497635 495013 725754 724410 922462 905867 964627 965662 1007381 1027553 998285 1105519 2423992 2547084 1385471 1193971 797360 790399 974488 962596 1011138 1027135 1059894 1071040 1196583 1189660 5276910 5515080 39.15 70.0 1
09:02:23 2024-01-23 751356 742024 222984 217724 370083 378149 414854 411783 249812 250703 315329 319845 356622 359509 4486398 4812837 7072710 6818699 1305838 1352286 338269 298983 327446 326895 394310 382987 363952 363131 241975 241722 773374 729627 1641286 1618366 498378 495035 724213 724447 921154 906491 964627 965662 1005919 1027285 996162 1106345 2422741 2546521 1405652 1196521 797670 788488 973365 964688 1009702 1024573 1056987 1070946 1199717 1189407 5267505 5511146 39.15 70.0 1
09:02:24 2024-01-23 752993 740450 223781 217794 370011 378754 414926 412398 249743 251055 314550 321319 356586 358163 4477032 4808403 7065361 6801290 1302053 1350366 339566 299298 324541 326895 390850 380683 363427 364222 242145 240681 779011 728171 1651915 1613777 498024 495819 724727 723348 922462 907507 963942 962818 1008185 1029330 1001118 1105444 2425040 2546125 1385471 1191417 797670 788086 971330 961267 1010902 1030676 1061940 1066481 1196694 1192932 5276910 5501774 39.15 70.0 1
09:02:25 2024-01-23 750289 740965 223274 217898 370083 377897 414890 411747 249778 249717 313338 321289 355765 359509 4477032 4822109 7082930 6801139 1298261 1350802 339042 299263 324577 326895 390850 378506 362926 364258 241805 240681 779011 726611 1653711 1611489 498294 495855 725754 723861 923726 908888 966586 965024 1008296 1030462 996848 1104046 2419507 2535880 1387319 1184641 796256 790172 968539 959222 1009739 1030050 1061896 1068062 1189803 1196624 5258099 5501774 39.15 70.0 1
09:02:26 2024-01-23 745672 740975 223274 218507 370047 375283 414525 414814 249778 249717 314072 321324 354698 359509 4483424 4843038 7078410 6809320 1292620 1348657 340115 298983 324541 326895 389720 378506 362926 364222 241805 240646 777602 726611 1671377 1611407 499006 498203 727898 727725 925085 906491 962976 963317 1008296 1030389 993156 1100764 2418425 2542944 1394715 1184641 795397 786378 968949 959222 1009022 1024247 1056159 1066364 1189803 1193117 5248694 5497851 39.15 70.0 1
09:02:27 2024-01-23 746496 740975 223279 218507 370083 375319 414198 411783 249778 249542 313594 321324 354698 359509 4486398 4840654 7072710 6809320 1289713 1346537 341937 300193 324388 327389 392244 378470 363695 365353 241394 243287 774220 726611 1655001 1612553 500150 495711 724690 727725 925085 906417 963051 963354 1007418 1029283 996848 1100727 2418827 2535201 1389168 1184641 795397 786414 968539 959222 1008305 1027544 1058757 1066208 1189531 1192763 5248694 5496360 39.15 70.0 1
09:02:28 2024-01-23 745253 737505 222925 218350 370047 375283 413615 412398 249778 249542 313594 321289 354414 359509 4480227 4840654 7076145 6799942 1290909 1350366 341901 298774 326947 327389 392280 380430 364677 366202 241251 243323 779363 726611 1646325 1613699 500469 495711 725754 726577 925122 904660 965113 963354 1007381 1030462 996774 1103943 2418827 2537154 1369640 1184641 795397 787528 968576 959222 1010902 1028997 1059513 1066502 1189803 1194559 5248694 5497851 39.15 70.0 1
09:02:29 2024-01-23 744083 742125 223082 218542 370083 378224 414561 412398 249778 249717 313630 321807 354733 357624 4480004 4843038 7078410 6830548 1297979 1351615 340367 302005 326051 327476 393187 380538 363402 364627 242002 243152 780753 726611 1655365 1611489 499006 499265 725828 726540 925122 905848 964665 964725 1010349 1027833 995381 1100764 2407850 2541491 1384165 1182955 797393 784083 968539 959222 1011001 1032244 1058757 1066502 1188116 1197097 5239288 5496322 39.15 70.0 1
09:02:30 2024-01-23 744156 740970 223274 218542 369975 374195 414854 415403 249778 249928 314586 321031 354733 359028 4486398 4852297 7070557 6811765 1288011 1353210 342275 300411 327799 327247 392353 380502 364983 366453 240716 241386 774783 726611 1649278 1609120 499440 495819 726784 727645 926438 903921 960995 962855 1010349 1027760 995381 1100764 2410773 2543295 1384165 1182955 797670 784083 968539 959222 1011001 1029542 1053904 1066502 1188116 1196624 5241203 5496322 39.15 70.0 1
09:02:31 2024-01-23 742764 740450 223086 218542 368826 374159 414890 413342 249743 249752 314586 320326 353635 358703 4480004 4852297 7063566 6791744 1287733 1352212 342383 297554 327118 327654 391930 381578 364467 365353 240610 241722 770555 725573 1658352 1609120 499795 495819 724213 726614 926438 903921 960995 962137 1010349 1027495 994676 1100764 2411275 2538997 1384165 1182955 797101 784119 968539 959222 1008818 1030453 1058757 1065408 1187845 1194523 5235548 5497851 39.15 70.0 1
09:02:32 2024-01-23 742727 740965 223301 217898 368862 374195 414890 412434 249778 249928 314808 320291 354733 359280 4484197 4861360 7030033 6762202 1287272 1350366 340582 299733 329449 325945 392113 381563 364677 364663 239899 241925 774358 726611 1648689 1609120 498378 494280 721712 725474 928348 905575 958188 964257 1010349 1033199 996125 1097523 2409561 2545100 1391427 1184641 798809 784119 966195 961950 1013638 1033482 1062601 1063467 1180961 1197144 5235548 5501774 39.15 70.0 1
09:02:33 2024-01-23 744033 738553 223310 218542 369382 377691 417382 413705 249778 249752 314777 322081 355517 360258 4486840 4870672 7037296 6790563 1289107 1348657 339518 300302 329449 325945 392390 381258 364467 364769 239935 242163 774358 727688 1651827 1604557 499720 494280 721712 726025 929043 904935 959089 962855 1011782 1033647 992602 1094591 2407336 2547084 1360562 1188879 801613 786378 963452 961267 1013191 1032977 1052330 1060332 1188724 1197944 5261863 5492402 39.15 70.0 1
09:02:34 2024-01-23 745784 740965 223310 218359 369975 378496 418012 414630 249571 249821 314185 322224 355623 360366 4480818 4854445 7031783 6782312 1300193 1350366 340354 299981 330150 325612 390850 381833 363952 364222 240476 242908 758099 731850 1646722 1603419 498378 495013 720623 724447 930361 905848 955429 964257 1011511 1035144 992602 1096153 2407336 2552508 1391017 1189725 801317 786414 964137 961267 1013910 1027788 1057249 1059706 1188724 1197944 5267415 5505701 39.15 70.0 1
09:02:35 2024-01-23 747379 742920 223910 218790 369866 376906 418526 412255 249605 250238 314370 322677 356158 360474 4481148 4853122 7015727 6771899 1305645 1351615 340629 300514 328445 325647 393266 381601 363695 364258 241430 242670 769146 736043 1641313 1602282 498378 495362 719665 725511 931410 905848 955429 962892 1011782 1040469 992602 1096153 2409561 2555674 1413185 1188986 801317 786414 963452 962925 1013910 1033638 1055743 1061842 1192398 1197944 5290148 5511250 39.15 70.0 1
09:02:37 2024-01-23 750669 740531 223167 218402 369578 376870 419081 409908 249778 250703 313630 320326 356051 360076 4480227 4836406 7003807 6799665 1305885 1351615 340905 301049 328482 325945 393855 380683 363952 365353 240716 242128 769146 738152 1638631 1595337 499086 495855 719665 728715 929043 902639 960311 968479 1017329 1027760 989785 1096191 2410773 2554320 1351749 1193967 803603 784020 964822 962818 1020225 1027679 1047773 1060332 1198285 1203306 5329745 5488242 39.15 70.0 1
09:02:38 2024-01-23 745188 744125 221883 219224 370083 376183 418370 413054 251311 248736 314586 321289 355552 361186 4470652 4784172 6952172 6791462 1315248 1352615 340869 299346 329449 325910 391470 380683 364818 364258 240272 242163 759280 733942 1654401 1609120 502288 494501 719665 730787 926325 897427 960995 976276 1012120 1024583 986942 1099943 2407336 2535880 1400002 1205717 802459 781799 967166 971196 1019850 1028591 1050867 1065630 1204636 1204751 5329745 5507216 39.15 70.0 1
09:02:39 2024-01-23 752546 744280 222989 218507 367682 377617 418339 409944 249674 249542 315029 320194 356873 360402 4480004 4736692 6980183 6820663 1330137 1351326 337285 299298 327446 328104 393231 378506 364467 362044 242011 242128 777217 736043 1641501 1609205 500862 495385 723701 731306 922462 898595 964664 972060 1014657 1021428 986979 1105556 2417109 2532013 1460961 1203292 799951 783663 974488 968294 1015500 1021300 1051561 1072608 1210296 1201631 5361560 5505701 39.15 70.0 1
09:02:40 2024-01-23 755916 742651 222792 218747 369975 378790 417382 409944 250543 249542 314586 319366 356873 358163 4471675 4720112 6975830 6823208 1334014 1351806 337794 299298 326486 325910 393819 378506 364467 362587 242181 241757 766327 736043 1637516 1611489 500506 492855 722129 730787 924850 897427 961816 972023 1013218 1023040 986942 1103943 2418425 2536006 1462956 1210174 801094 783428 970330 971208 1016755 1022746 1050890 1068062 1208319 1203787 5365029 5503290 39.15 70.0 1
09:02:41 2024-01-23 755916 742545 222925 218542 368864 378487 418635 409944 250508 249752 314586 319131 356908 359569 4477032 4723942 6980183 6820384 1330350 1350653 338269 299298 326450 328200 393231 378434 362565 363131 242217 241386 778646 735517 1640942 1611489 500862 494316 722677 730268 922499 897060 963220 971233 1012120 1023602 990353 1104009 2421237 2531599 1488329 1210174 801094 783391 971330 968442 1014629 1023757 1050876 1068824 1209290 1204258 5355651 5507216 39.15 70.0 1
09:02:42 2024-01-23 755916 740085 222956 218577 369418 378754 418339 409944 250508 249542 314550 320869 356908 360136 4473841 4716672 6985156 6832580 1330350 1351843 338815 300577 326413 325981 392127 378470 364467 362587 242011 241386 771964 735517 1659097 1611489 500506 495517 723189 730787 924466 896838 966379 973194 1013145 1023029 986757 1102970 2420846 2535499 1460961 1209169 799951 783280 970330 968442 1014629 1021337 1051003 1069419 1209355 1200132 5363301 5497851 39.15 70.0 1
09:02:43 2024-01-23 755916 742550 223310 218918 368898 378185 417418 409908 250543 249752 314550 320644 356908 359280 4470652 4717208 6975830 6820663 1329399 1356303 337794 301578 326486 327163 393266 378506 364725 363131 242765 241351 774783 734992 1647140 1611489 501143 497496 725828 732235 921081 899160 968563 973997 1013108 1021273 989785 1103640 2417109 2529615 1460961 1210287 799951 782909 971293 968442 1014629 1018702 1048070 1065930 1208243 1200132 5350858 5493932 39.15 70.0 1
09:02:44 2024-01-23 755916 742020 222761 218577 369418 378790 414926 409908 250543 249156 314550 321319 356873 359764 4477032 4726830 6981411 6830435 1318939 1352727 339804 298983 324469 327618 392020 381318 364983 364187 242145 242639 778332 732355 1673543 1618191 502288 496791 726195 732272 922260 898188 969255 973305 1008845 1018711 991766 1110301 2417780 2517440 1387319 1199694 795397 781799 974095 968405 1011175 1021419 1052851 1071117 1200413 1199641 5276647 5496322 39.15 70.0 1
09:02:45 2024-01-23 749233 742024 222354 219189 367386 376412 413579 411783 251067 248910 314550 321319 355765 358708 4474046 4757202 6994481 6809320 1312417 1352286 338815 300405 327909 327353 391246 378218 365980 366521 241144 243666 780075 726092 1673502 1626438 502646 495385 726345 728604 922462 902639 964926 968331 1005437 1018711 990308 1110263 2416424 2523078 1404301 1196054 794830 784020 973402 965625 1007552 1018702 1054202 1071117 1199991 1197944 5267505 5502634 39.15 70.0 1
09:02:46 2024-01-23 754370 737396 224091 217863 367718 377581 417078 412979 249501 249928 315251 320383 356837 359469 4474046 4801115 7037296 6809320 1307742 1351615 338257 302005 326887 326647 393465 382804 364431 364969 241796 243666 773374 730783 1637889 1620667 498378 495275 725828 726689 922462 906872 964627 969957 1005919 1026791 998285 1107135 2420547 2551797 1387319 1195669 797670 787492 974095 964688 1008268 1026021 1058974 1071718 1199023 1193080 5267505 5496322 39.15 70.0 1
09:02:47 2024-01-23 753798 741750 223938 217642 369664 378149 414926 411783 250325 251232 314514 321319 356837 358163 4480227 4798127 7052439 6823266 1305607 1352249 338708 299996 326268 327212 393465 381345 363366 363641 242181 240681 770555 729489 1644885 1612553 497635 495747 725754 726932 923236 907518 964590 964941 1008148 1029115 999031 1107135 2420547 2546812 1385471 1193229 797101 788681 974095 963317 1011175 1027544 1061940 1070870 1196694 1192173 5276910 5505701 39.15 70.0 1
09:02:48 2024-01-23 751625 740700 223274 217794 370047 378149 414854 412073 249778 250703 313807 320326 356873 360019 4477032 4812837 7084226 6800950 1305708 1352727 338601 299228 326413 326895 390541 381200 363807 364222 242145 241722 776192 728693 1660659 1613586 497635 495711 724727 724374 923689 907593 964627 964941 1008131 1024220 999031 1107135 2420547 2547084 1385471 1192514 797101 788681 972711 961950 1010457 1026782 1062733 1069593 1196397 1191042 5275036 5501774 39.15 70.0 1
09:02:49 2024-01-23 751625 737944 223265 217868 370083 378682 414890 411169 250857 250703 313082 320291 356301 359509 4481148 4823592 7072447 6823917 1292620 1351326 340869 301006 327142 327353 390815 380683 362926 367859 241626 240646 771478 726611 1640145 1612553 498378 495855 726269 725511 926438 907518 963738 963354 1007381 1029734 994602 1103943 2420547 2542725 1394715 1184641 795397 788086 969951 959222 1009739 1027544 1059251 1066364 1189582 1193043 5267505 5493148 39.15 70.0 1
09:02:50 2024-01-23 742353 740705 223238 218695 369975 374159 414565 413306 250508 249928 314514 323550 354947 360932 4490250 4852047 7071282 6792791 1285255 1350366 341901 298078 328263 327883 392390 381833 364467 366417 241358 241386 771964 726611 1642359 1609120 499795 498910 722738 726540 928347 905848 959553 967755 1011782 1033235 994639 1099123 2411275 2545100 1393243 1184641 799379 785785 966883 963317 1013191 1033482 1057306 1063014 1182634 1199641 5241203 5483661 39.15 70.0 1
09:02:51 2024-01-23 741005 741750 224253 218547 369975 376448 418308 414814 250266 250205 314664 322224 355908 360330 4490250 4860112 7025749 6783955 1302053 1349408 340354 300193 328445 327605 393231 381221 363439 364222 240681 242839 769146 734992 1668406 1602148 498378 495362 719665 724447 931682 905848 956752 964941 1012084 1035108 992602 1096935 2409053 2552236 1411302 1189725 801317 786378 964822 961267 1014629 1027751 1053867 1063393 1190372 1198792 5261863 5497851 39.15 70.0 1
09:02:52 2024-01-23 745519 742883 223366 218302 369686 376304 418453 412255 249640 250524 314406 322188 356158 360438 4477032 4853122 7015727 6781184 1303774 1352286 340354 298774 328409 327106 393231 381274 363439 364258 240681 242128 780075 736043 1673924 1599873 498378 495362 719665 725474 931682 906491 956752 964941 1011782 1035468 991712 1096973 2408845 2550035 1387319 1190572 801317 787528 964822 960869 1013910 1033602 1057249 1059908 1190408 1197944 5267415 5508952 39.15 70.0 1
09:02:53 2024-01-23 744458 741942 223633 218372 370908 376304 418085 412219 249709 250526 314514 319845 355516 360222 4480227 4839181 7013132 6762164 1304013 1350366 340354 298286 328445 324929 393231 381797 363695 364507 240681 242128 763508 734992 1667300 1602148 498378 495362 719665 724447 930361 905848 957432 964220 1011782 1036422 992452 1097756 2409561 2550698 1392866 1190683 801094 786378 964822 961950 1014629 1027788 1057249 1061842 1194088 1201510 5254285 5496124 39.15 70.0 1
09:02:54 2024-01-23 749598 738334 223943 218320 369938 376412 419551 413054 249536 251055 313558 320291 355480 361922 4474046 4830479 6994481 6790563 1305811 1349408 340833 300836 327482 325384 393231 378470 363439 364187 240681 241722 769146 736043 1678753 1595337 498378 498203 719665 728715 929006 901323 959590 968207 1017976 1027760 986942 1096973 2411275 2546237 1407535 1193995 803603 784020 966195 964688 1021825 1031765 1055841 1061385 1195442 1203045 5326096 5486943 39.15 70.0 1
09:02:56 2024-01-23 742989 741924 222293 218843 369938 375283 414962 408688 251418 249643 313082 321031 355196 359280 4470652 4784098 6952172 6783532 1309650 1348657 341661 297418 328482 328104 390850 378398 364236 365317 240645 242094 764918 732895 1638490 1609120 502646 495711 721199 732867 930361 894443 958151 972614 1016499 1029734 983999 1096705 2404017 2522349 1398119 1198165 802240 783106 967534 968294 1020410 1024102 1047789 1066283 1198912 1208174 5333852 5494781 39.15 70.0 1
09:02:57 2024-01-23 744046 742020 222605 219578 367753 374195 417345 411169 249778 248142 315287 321319 354698 360366 4470855 4783586 6938529 6790563 1317110 1352286 339804 299274 329449 328104 392020 380162 364236 364187 240610 242501 762099 735517 1648869 1607977 501931 495035 719665 730787 927685 897390 962365 974855 1014307 1024583 986905 1099906 2407336 2542614 1424674 1204671 802240 781689 968949 971122 1020410 1027135 1049392 1065743 1204783 1206350 5325732 5497851 39.15 70.0 1
09:02:58 2024-01-23 749224 740856 223238 218547 368808 375847 418599 410844 249778 249542 315545 320419 355765 360402 4467667 4755450 6942908 6781577 1324573 1351806 338269 298321 329449 325647 392020 378506 364983 362580 240441 242094 762923 736043 1650573 1609120 500506 494684 719665 728715 925780 899011 963051 974855 1012084 1024855 988906 1103693 2415714 2539251 1418917 1212768 802240 783984 968539 970506 1017551 1023424 1051233 1066502 1208243 1201866 5344517 5493148 39.15 70.0 1
09:02:59 2024-01-23 755641 742015 223082 218542 368862 378754 418958 409621 250508 249542 314550 320419 356873 361959 4474046 4715444 6966505 6830548 1320918 1352286 339804 299228 324505 327883 392020 378434 364983 364222 242181 240646 778332 730783 1647038 1613777 501218 496329 725754 731826 919679 901079 971297 976040 1010918 1023593 989637 1110225 2422609 2517440 1387319 1201580 795964 780879 976175 968442 1013910 1020615 1054573 1074143 1203413 1201341 5314894 5483661 39.15 70.0 1
09:03:00 2024-01-23 752470 741754 222582 219224 368530 376448 414854 414288 250857 248946 315287 321319 355801 358199 4474046 4774829 7003807 6792791 1310548 1350366 338815 300654 327446 327641 391836 381527 364236 363131 240645 241687 770555 724537 1648990 1623084 501218 496014 725312 728487 923541 903884 966491 970469 1007575 1027144 997558 1107135 2416424 2542339 1409418 1197491 795964 784020 973099 968442 1007552 1018341 1058757 1070870 1200103 1196214 5267510 5505701 39.15 70.0 1
09:03:01 2024-01-23 761605 740970 223938 218507 367709 377581 414962 413306 249535 249964 315029 320869 356873 358163 4477032 4800151 7022271 6818699 1307520 1352727 338815 299018 327178 325910 390302 382695 364983 363131 241430 241757 781505 726611 1666984 1626384 501218 495385 723766 727725 924900 906946 966491 968479 1003004 1018422 998231 1106985 2417109 2552461 1385471 1192659 796532 784020 972711 964220 1005409 1018774 1057249 1074717 1199064 1196214 5267514 5501774 39.15 70.0 1
09:03:02 2024-01-23 761615 736350 224096 218507 367350 377279 414890 413015 249327 249928 315029 320419 356301 358163 4467667 4791829 7036096 6809320 1307742 1346537 337759 299228 327446 325945 390886 382154 363843 364969 241554 243494 773374 730259 1633641 1618297 498230 495385 724796 724374 921808 905848 965615 968814 1004424 1027553 996162 1107060 2420547 2546349 1411302 1197374 797670 786378 972711 962818 1005409 1024573 1056987 1070951 1196583 1189660 5258099 5494759 39.15 70.0 1
09:03:03 2024-01-23 754557 741499 223270 217828 369966 377581 414696 411169 249812 250703 313558 319366 356301 358123 4477032 4811722 7069084 6796204 1292620 1348694 339590 302573 324325 327635 392353 381382 362890 364116 241626 242981 773374 726611 1648895 1609120 498378 498203 726862 727682 923689 904935 963051 964613 1008882 1030462 993934 1103943 2420547 2537890 1398412 1183798 796532 787528 970640 959222 1009739 1024283 1060392 1066283 1189803 1194523 5244947 5483661 39.15 70.0 1
09:03:04 2024-01-23 741905 742284 223274 218355 369934 374159 414525 412434 250778 249752 314550 321031 354414 358199 4470652 4839598 7083617 6784881 1291697 1352249 341481 300302 329340 326718 392353 380502 364431 365282 240272 242128 766327 728969 1682673 1609120 499440 494280 720562 727450 929043 904935 960236 965662 1010373 1036422 994676 1099086 2409561 2545100 1387796 1182955 797670 784083 966501 959222 1011755 1027751 1058757 1065743 1187384 1197944 5226149 5492126 39.15 70.0 1
09:03:05 2024-01-23 742353 740970 223274 218355 369373 374159 414962 413669 249778 249964 315280 321771 354733 360366 4474046 4852297 7041888 6772879 1298336 1351428 339697 300157 330383 325910 392390 382681 364946 367078 240236 242501 768118 730806 1647301 1604261 498378 495362 719665 726577 930361 904935 958151 965662 1011782 1035144 992489 1097756 2410885 2547084 1402110 1189725 800177 787528 964822 961950 1014629 1032459 1058870 1061497 1189803 1199641 5243106 5491601 39.15 70.0 1
09:03:06 2024-01-23 747367 745695 223624 217863 369975 375883 418635 411169 249778 250703 314072 319811 356324 360402 4471675 4837702 6992200 6791273 1305885 1350802 341120 301152 328445 325910 393195 378398 362926 367078 240538 241722 774358 736043 1654335 1595337 499522 495819 719665 728715 929043 902437 960720 968479 1017292 1029479 986905 1096973 2411275 2550698 1363264 1193118 802459 784020 964822 962818 1020188 1027486 1052628 1059540 1193002 1198402 5319860 5483030 39.15 70.0 1
09:03:07 2024-01-23 743813 740673 222733 218547 370011 375283 414926 408688 250892 249892 313118 320326 355517 361739 4477157 4799811 6977037 6792542 1305848 1352286 341661 298321 327958 326647 391435 378023 363952 365317 240645 243666 767736 736043 1647315 1602148 501218 495855 721712 730787 929043 898736 958188 970232 1018013 1028025 986168 1097756 2407336 2531896 1383622 1193967 801888 784020 964822 962855 1020912 1030453 1050481 1063315 1197323 1203603 5329536 5486943 39.15 70.0 1
09:03:08 2024-01-23 742128 741800 222925 218512 370047 375319 414637 411485 251068 249643 314406 323131 355089 361006 4480818 4790993 6951983 6791575 1310548 1349408 341385 297869 328482 325875 394310 378434 363180 365317 240645 241757 763508 732355 1675326 1604557 501931 495362 721199 731826 929043 897245 958188 971233 1015098 1030302 984035 1097756 2402002 2528696 1407535 1194083 801317 781245 964137 965625 1019722 1025962 1047150 1061842 1198123 1205379 5320137 5484573 39.15 70.0 1
09:03:09 2024-01-23 743025 740837 222328 220136 369650 377424 414854 411026 250788 248175 314885 322677 354556 359968 4467667 4788662 6933307 6790563 1322651 1351843 338506 300840 329449 325384 391745 378506 365068 363096 240645 242128 767211 734992 1669593 1609120 501218 493984 719665 728715 925780 900414 962365 974855 1012157 1018783 989785 1100764 2409561 2535350 1416998 1209423 802459 782585 967166 971196 1018725 1018774 1049392 1066170 1207386 1203639 5335125 5496358 39.15 70.0 1
09:03:10 2024-01-23 755100 743030 223127 218743 368646 380652 418453 413054 250753 249506 314293 319934 356873 359823 4470855 4720727 6966505 6818699 1330350 1352727 337250 299333 326947 325875 393819 378506 364467 362587 242217 241757 767736 735517 1644040 1609120 500713 492819 723189 730787 925122 899234 963551 972023 1012120 1016845 986942 1102281 2414706 2534081 1462956 1209169 801042 783464 968576 968442 1014629 1023031 1049392 1068062 1208681 1204641 5358042 5499520 39.15 70.0 1
09:03:11 2024-01-23 756172 744230 222904 218507 368826 378754 417382 410905 251034 249432 314550 320383 356873 359244 4477032 4723942 6966505 6799274 1328354 1350366 336742 298774 327654 325647 393266 378542 364725 362552 240716 242128 771499 736043 1632798 1609120 500506 493984 723701 730787 922462 897060 963220 972614 1013218 1018675 989083 1103943 2418425 2535880 1464950 1209169 800177 782909 968576 968442 1014629 1021259 1050703 1070870 1210819 1203045 5360707 5496322 39.15 70.0 1
09:03:12 2024-01-23 755571 742024 222925 218943 369642 378718 414926 409585 250717 249257 314777 321319 356837 359472 4470652 4710840 6966505 6841021 1319696 1351806 339566 301152 324505 327389 394581 378434 364725 363967 242181 240646 782445 729737 1675253 1613777 501218 495013 724727 731826 921154 898736 967487 972023 1011782 1017403 991897 1106821 2418827 2532285 1462956 1206726 798809 783663 973099 970195 1014592 1021300 1050998 1069512 1210509 1201631 5355651 5505701 39.15 70.0 1
09:03:14 2024-01-23 755566 742015 222577 218542 369274 378754 417382 409262 250892 249928 314550 318444 356336 358163 4461483 4717544 6966055 6818699 1326478 1351806 338577 300903 324541 326895 392092 378434 362918 363967 242594 240681 777602 733418 1644459 1613777 501218 494280 723701 730787 921808 898063 964702 972023 1013218 1018711 989785 1105556 2417109 2522591 1438557 1205951 798809 781726 971293 969504 1016672 1021300 1048033 1069338 1208243 1201866 5363301 5496358 39.15 70.0 1
09:03:15 2024-01-23 755100 740865 222916 219040 368826 379572 414854 409944 250892 248946 314550 319366 355801 358454 4470652 4731927 6975830 6820663 1315268 1352286 339804 298809 324577 327919 392390 378434 363109 363167 240716 240612 774622 728171 1653336 1619516 501931 493513 726305 731826 919849 898736 968488 972023 1010349 1017633 993181 1110188 2421589 2518929 1387319 1203369 797393 781689 975481 968442 1013191 1023757 1055365 1072718 1203413 1200132 5292133 5492402 39.15 70.0 1
09:03:16 2024-01-23 755587 738553 222582 219259 368862 376483 413615 415109 250892 248771 315029 321319 355801 357121 4477032 4758812 7013132 6818699 1313392 1350653 339840 302573 327482 327919 391836 378470 364236 363967 241430 241420 769146 726611 1663745 1622997 501931 493897 727898 731826 919849 899688 970641 973923 1009693 1025691 992565 1111888 2415155 2522512 1376902 1199871 795397 781799 976832 968442 1011175 1018377 1054352 1072606 1201337 1198402 5272918 5496322 39.15 70.0 1
09:03:17 2024-01-23 751208 740450 222577 219259 368826 376483 414561 413705 250543 248387 315065 320869 355801 358199 4467667 4757909 7013132 6804464 1313115 1350366 338851 300690 327981 325945 391653 381563 363725 363131 241430 241386 770555 724537 1657955 1623084 500862 494684 725312 727725 923726 905848 967872 971196 1005437 1026874 998269 1105173 2411275 2517223 1406085 1198165 795397 783701 973402 967436 1008305 1018738 1054240 1072405 1197597 1197944 5269380 5490016 39.15 70.0 1
09:03:18 2024-01-23 754140 738872 223310 218848 367165 376483 414926 414288 249778 249577 315029 320869 356336 358739 4467667 4777364 7002266 6801101 1309612 1349655 338815 299263 327214 325945 390886 382446 364946 362841 240716 241386 770555 726611 1675764 1627596 501143 495385 723766 727725 922388 907780 966491 968479 1004497 1018458 998231 1106910 2410773 2541491 1409418 1197374 797101 784083 971330 964941 1008305 1024755 1057343 1069631 1198211 1197097 5260002 5507216 39.15 70.0 1
09:03:19 2024-01-23 756032 738544 223938 217898 368566 379572 414926 412434 249362 250526 314550 320419 356873 358163 4470652 4794292 7049713 6813836 1307742 1348694 337759 299263 327482 325945 390886 381615 364688 365744 241519 243666 771964 726611 1654478 1622972 500434 495385 724796 726540 922462 904935 966341 970232 1005883 1027553 999031 1103603 2420547 2530706 1385471 1198165 796256 782939 972020 965662 1008305 1023323 1061085 1069593 1199991 1195447 5261863 5503290 39.15 70.0 1
09:03:20 2024-01-23 755641 736879 223938 218542 368271 378185 414962 414000 249709 249999 315545 320869 356336 358199 4470652 4785020 7036096 6808977 1310548 1347698 338292 301152 327191 326683 393502 382300 364983 365005 241287 243666 770555 726092 1683028 1623255 500506 494684 724727 727725 922462 904935 964702 968479 1005437 1026828 996162 1105173 2413677 2522659 1391427 1196462 794830 783663 972711 965662 1008305 1024755 1056495 1071954 1199991 1197944 5260002 5497851 39.15 70.0 1
09:03:21 2024-01-23 755753 736350 223305 218542 367753 376483 414926 414288 249743 249964 315545 320869 356873 358235 4470652 4805639 7031783 6820961 1311126 1350329 338162 301261 327337 325804 393913 382804 364983 363131 241769 241757 771964 727170 1676508 1622972 500506 495035 723701 726062 922462 905848 966074 968479 1005244 1027285 996199 1105211 2411275 2528077 1387319 1198165 796532 785134 972711 965662 1005409 1018341 1057361 1069631 1199293 1197944 5263848 5497851 39.15 70.0 1
09:03:22 2024-01-23 753954 740446 223938 218848 367718 377545 414926 414543 249709 249892 315509 321319 356837 358667 4474046 4794292 7070474 6829474 1303774 1350218 338637 299087 326875 326860 390815 381797 363684 366003 242002 241687 776192 728693 1667277 1613699 498378 495783 724727 724410 922462 908152 964627 965625 1008845 1029006 1000452 1107097 2420547 2545100 1387319 1192375 797101 788681 972711 961950 1010902 1027508 1061977 1068795 1197323 1192726 5265617 5496322 39.15 70.0 1
09:03:23 2024-01-23 752425 741080 223238 217828 370011 380112 414818 412073 250508 250703 313523 320291 356301 359764 4480227 4830479 7072484 6801177 1292620 1348583 340833 298983 326232 327848 392390 380683 363695 365353 241688 243287 782143 726611 1647366 1611407 498378 495855 725754 725474 925122 907518 965355 964725 1008845 1027724 994639 1102333 2410773 2539109 1402110 1182955 797393 786250 968539 959222 1011175 1031512 1056949 1068654 1188959 1196513 5233620 5492402 39.15 70.0 1
09:03:24 2024-01-23 745491 740970 223274 218542 369975 374159 414198 414226 249743 249542 314293 321289 354947 360895 4490250 4852047 7071282 6783305 1290555 1348620 341901 299274 327446 327671 392353 381258 364467 366417 240645 241722 782711 726611 1641613 1611407 499795 495819 725828 727645 926340 903921 963051 962855 1010794 1033611 995381 1103119 2410773 2538923 1382349 1182955 796532 785692 968539 959222 1011175 1034136 1058757 1065892 1188116 1194813 5223511 5492402 39.15 70.0 1
09:03:25 2024-01-23 742232 740970 223160 218498 369938 374159 414962 415403 250266 249393 314298 321961 354556 360222 4475221 4867866 7017189 6781184 1303774 1350467 339804 299274 327909 327605 393231 380699 362634 364222 240645 242094 781622 736043 1645261 1595337 498378 495747 718645 725474 931682 902639 955355 965625 1012120 1030280 992602 1091439 2411275 2554320 1460961 1193117 802459 784083 962084 960869 1017514 1030453 1054202 1056851 1192132 1199641 5305127 5486943 39.15 70.0 1
09:03:26 2024-01-23 746516 742024 223495 218110 371436 378496 417200 411886 249640 250348 313415 322414 355303 361006 4474046 4801564 6995741 6781299 1303952 1352727 340318 298286 327446 325910 393231 378470 362926 364222 240645 241722 769146 736043 1648559 1595337 498378 495783 719665 728161 929043 902437 958151 968479 1016536 1030207 991192 1094591 2411275 2554320 1470014 1193967 802459 784083 962767 963317 1018998 1030453 1054202 1057208 1193002 1199641 5314533 5492796 39.15 70.0 1
09:03:27 2024-01-23 745621 743030 222399 218708 369826 377424 416897 411595 251138 249470 313523 320773 354698 359761 4474046 4803565 6962720 6795092 1305923 1352286 341901 299274 328445 325910 390886 378398 364467 365353 240441 241757 767736 734992 1667947 1604557 501931 498203 719665 732867 928964 898521 959553 973305 1013553 1029734 983962 1097756 2407132 2526660 1407535 1197491 801094 781799 964822 965625 1020448 1028997 1048182 1060044 1197323 1211004 5322398 5485955 39.15 70.0 1
09:03:28 2024-01-23 749418 741881 222904 219390 367677 374159 417345 410520 250743 248872 315221 320869 354663 360366 4471675 4764828 6952172 6802532 1330250 1352286 337451 300903 328445 325384 392056 378434 364467 362552 240681 242094 757871 735765 1633128 1607977 500150 494684 721582 732346 925122 898026 963738 973401 1013218 1021346 986868 1100727 2414926 2535880 1438557 1208336 801094 784020 968912 968442 1014629 1022782 1051986 1069338 1211013 1203897 5348610 5499180 39.15 70.0 1
09:03:29 2024-01-23 753228 742389 222890 218939 369390 378574 414926 409262 250474 249506 314440 320691 356873 358703 4464667 4709481 6967099 6809320 1330312 1350616 337759 299228 326413 325945 392919 378362 364725 362552 242145 241722 770555 735517 1663754 1611134 500506 493897 720526 730787 922462 897060 965113 972614 1013218 1021346 986905 1103943 2418144 2534081 1445784 1209169 799951 781799 970330 970195 1016910 1021378 1049317 1066353 1210745 1201268 5353909 5497808 39.15 70.0 1
09:03:30 2024-01-23 754654 742810 222582 218887 368817 378465 414962 409298 250508 249121 314036 321094 356610 360019 4464667 4712366 6957180 6818699 1330350 1350366 336706 301261 327409 325349 393195 378434 364467 362834 241224 241386 766327 734992 1658041 1604557 500150 494684 722677 730787 922817 898521 962499 972614 1011782 1021346 986905 1104455 2414706 2529777 1486294 1210318 801094 781689 971293 968814 1016223 1022440 1050103 1066170 1209574 1200096 5359530 5483661 39.15 70.0 1
09:03:32 2024-01-23 755449 742015 222577 218547 368790 378149 414890 409621 250508 249156 313558 321319 356586 358962 4461206 4710840 6952172 6818699 1320918 1351764 338815 298739 326182 325945 392056 378398 364467 363676 241975 243287 779011 732355 1650602 1611407 500862 494244 723189 731306 921808 899234 964664 973001 1013218 1021428 989748 1107172 2423609 2531784 1462956 1206726 799951 783947 972674 968814 1014629 1021337 1050481 1069362 1210819 1200132 5363934 5496322 39.15 70.0 1
09:03:33 2024-01-23 754365 741229 222925 218852 369418 378718 414962 409585 250474 249156 314514 320869 356586 358127 4474046 4719081 6966505 6809320 1328374 1348620 338780 299228 326413 325945 392967 378398 364725 362841 242181 240681 784364 734986 1640999 1611407 500862 494280 722641 731887 922462 897023 963905 973157 1015491 1021168 986757 1103794 2415714 2535387 1486294 1209169 799951 782909 971330 970195 1014629 1021419 1049392 1068062 1210782 1200132 5357733 5492402 39.15 70.0 1
09:03:34 2024-01-23 753869 738507 222537 218619 368566 377581 417345 409585 250508 249542 315741 320194 356837 359244 4477032 4727313 6971037 6823208 1330350 1350540 337723 301266 326232 325875 393195 378434 364983 362009 241430 241722 769146 735517 1641310 1610263 500506 495385 723701 731641 923689 899725 966491 973997 1013108 1021236 989600 1107193 2418144 2524414 1436601 1206813 799951 782909 971330 968442 1016483 1021341 1050141 1066208 1208243 1200132 5361560 5496322 39.15 70.0 1
09:03:35 2024-01-23 754365 742020 222890 218695 369382 378754 414962 408688 250508 249156 314550 320869 356324 358127 4470855 4719081 6972066 6809320 1328374 1352286 338267 299263 324577 325875 392056 378398 364725 362841 242011 241351 781505 733942 1673298 1613586 502729 497496 725312 731789 922412 899873 969255 973997 1013218 1020706 989785 1105211 2417667 2532285 1432689 1206539 799951 781799 968576 968442 1014629 1018364 1050141 1066502 1208243 1201866 5352155 5496322 39.15 70.0 1
09:03:36 2024-01-23 753564 740975 222925 218542 367718 378149 418008 409621 249778 249156 314072 320158 356837 359787 4461024 4708556 6957180 6818699 1330350 1350366 337250 299263 327677 325384 392092 378434 364467 364932 241483 243522 777217 734986 1655606 1610143 501218 495385 723766 731789 922462 897023 964627 973001 1014046 1021346 986868 1103943 2416701 2526660 1456971 1205867 797670 783464 968539 967755 1013910 1020697 1047480 1068062 1208243 1196675 5353909 5486943 39.15 70.0 1
09:03:37 2024-01-23 753873 738512 222885 218542 367718 378185 414998 408975 249778 249156 313594 320158 356586 359244 4474046 4708556 6957180 6818699 1330350 1350366 337250 301499 326657 328336 395283 378254 364467 364711 241626 243323 778646 734986 1649877 1611290 500862 495385 723701 731826 923031 897060 964627 972614 1011782 1023351 986942 1105519 2417109 2517256 1460961 1205979 798809 782660 971330 968442 1014629 1021337 1048033 1069301 1207971 1201341 5361560 5505701 39.15 70.0 1
09:03:38 2024-01-23 755183 740714 222577 218568 369382 378718 414962 409298 249778 249156 314072 321319 356873 360019 4467667 4721678 6971037 6816368 1319015 1352727 339280 300302 324397 327777 392353 378218 366265 366299 241215 242298 775974 728693 1647297 1618366 502608 496088 726784 731826 919849 901121 968865 971986 1008882 1024583 991749 1110052 2418827 2515397 1401885 1202435 797670 781472 974095 968442 1014357 1021337 1052665 1071191 1203413 1201017 5344788 5496322 39.15 70.0 1
09:03:39 2024-01-23 756315 740779 222738 219184 368862 378524 414525 409585 250892 249156 314293 321319 355445 358454 4467667 4726024 6984907 6838907 1311485 1352175 340598 298877 327300 327741 391522 378434 363144 363931 240681 243458 780075 726611 1658565 1620667 501819 496088 726820 730787 922462 902639 967759 971233 1005919 1023823 990308 1110089 2420547 2510621 1389168 1199871 796256 781799 974095 968442 1013191 1023757 1049265 1072486 1203893 1199249 5282542 5497851 39.15 70.0 1
09:03:40 2024-01-23 751358 740961 222582 219224 368826 377014 413579 413113 250508 248387 314586 321319 355765 358999 4477032 4766560 7015727 6830548 1311447 1350366 338851 298321 326123 327370 391653 380647 363654 363167 240681 241722 778646 725573 1657482 1622997 501931 495035 726784 728161 922462 902639 963905 970543 1004460 1018386 991749 1108435 2414706 2508272 1370414 1193470 794830 782548 974095 968442 1009739 1018738 1052665 1071954 1202668 1199641 5282542 5488486 39.15 70.0 1
09:03:41 2024-01-23 750818 739918 222381 219224 367753 376448 414234 413051 250508 248387 315029 321094 355231 357121 4474737 4777550 7016357 6809320 1309248 1348508 338744 298286 327178 325910 389889 378398 364236 363131 240681 241386 769146 724537 1678642 1622997 501218 495035 724213 727608 922462 903921 964627 971233 1005171 1025799 995381 1107135 2415941 2532285 1383622 1197374 795397 784020 971330 964904 1007552 1018305 1053079 1069593 1199293 1196513 5263744 5493932 39.15 70.0 1
09:03:42 2024-01-23 755210 740441 223310 218547 367753 377279 414890 414288 249536 249643 315293 320134 356051 360750 4468029 4797265 7007251 6808977 1310548 1352615 338637 299945 326947 325945 391836 381833 365710 362841 240681 242094 770555 724020 1654163 1623084 499795 494684 724213 725474 922462 906491 964664 968479 1005208 1027553 998194 1105211 2414706 2526244 1385471 1197374 795397 784020 971330 965625 1009022 1018702 1056495 1070870 1199023 1199641 5259988 5492402 39.15 70.0 1
09:03:43 2024-01-23 754140 738872 223310 218603 367431 379461 414601 413489 249640 249785 314885 320241 355623 359982 4467667 4784172 7026777 6801101 1307742 1346703 337794 298321 326947 325945 390267 381833 364467 362587 241430 240681 770555 724537 1664785 1621846 500077 494684 723701 725474 921808 903921 964926 968479 1003004 1018422 996125 1103603 2411275 2523078 1404301 1196638 795121 783464 972711 965625 1008268 1023757 1054240 1072718 1201812 1197944 5259988 5494759 39.15 70.0 1
09:03:44 2024-01-23 755163 741858 223867 218398 368682 377473 414709 414741 249571 249785 314550 320383 355801 357624 4468961 4794292 7059759 6804464 1298261 1350366 338304 301152 326450 327127 390850 378470 362926 363131 242011 241351 778110 726611 1643108 1611489 498024 495783 724727 724447 922462 906872 964590 964941 1010078 1027553 999031 1106345 2420547 2546237 1405652 1190595 797101 788718 972711 961950 1011175 1026818 1062014 1071320 1198173 1189734 5257082 5491664 39.15 70.0 1
09:03:45 2024-01-23 748402 740300 223245 218743 372031 377545 414162 411783 249812 249964 313379 324042 354663 358962 4459149 4833779 7052364 6781184 1283075 1344752 341937 297869 326450 327883 389720 380990 363952 365389 241430 240681 771478 724537 1632697 1609120 499795 495891 724727 727682 926340 904935 963738 963354 1008882 1031521 996125 1103943 2417780 2535387 1391017 1182955 796532 788086 970640 959502 1009739 1025731 1061896 1070870 1193238 1200033 5250420 5497770 39.15 70.0 1
09:03:46 2024-01-23 743071 740965 223270 218547 369678 376319 414601 413633 249743 249752 314293 320326 354450 358739 4470652 4846481 7041108 6762239 1283537 1346537 342455 297554 327945 326895 391836 380647 363952 365932 240645 241386 770555 725055 1642244 1609120 499795 495855 724727 728715 926340 905848 963051 962892 1011782 1027797 995381 1102881 2409561 2537154 1394715 1182000 797670 786250 968576 960869 1014019 1032495 1060232 1066057 1186175 1197254 5233620 5485286 39.15 70.0 1
09:03:47 2024-01-23 756043 741313 223238 217855 368821 374195 414673 413198 249743 249964 314072 321319 354449 359859 4470652 4855747 7026777 6757341 1285440 1346537 341385 302404 328482 325910 391836 381527 363952 365353 239899 241386 763508 726611 1650372 1604557 499440 496755 721199 725511 930361 904935 955392 967106 1011782 1035911 993229 1095888 2411275 2547084 1400261 1191379 802240 788488 966195 963317 1014056 1032276 1061784 1064760 1189803 1199641 5252229 5492402 39.15 70.0 1
09:03:48 2024-01-23 741400 741492 223025 217828 369673 375319 418008 412434 249709 249964 314293 319845 355516 360402 4467667 4849927 7022457 6771805 1292910 1346537 339840 300023 329916 325699 389720 381869 363952 364258 239935 242704 769568 729765 1655655 1604557 498378 495747 719665 726577 931021 906491 958188 965662 1012120 1036643 994639 1097485 2408791 2550329 1375087 1190567 801094 788488 966608 963280 1014629 1033638 1053941 1063467 1192389 1197944 5243106 5497851 39.15 70.1 1
09:03:50 2024-01-23 741942 740975 223310 218355 369934 375319 417382 412398 249709 249717 314072 318478 355516 360438 4477032 4859199 7031783 6771805 1298143 1350366 340354 299310 329449 325384 390302 382754 363952 363967 240272 242704 772468 730806 1671131 1602148 498378 495013 719665 726577 931682 905848 957470 965698 1012997 1037322 995319 1097681 2408845 2551648 1400002 1191417 801094 786414 964137 960869 1016186 1040012 1058757 1061497 1188688 1199568 5244996 5488486 39.15 70.0 1
09:03:51 2024-01-23 742467 742024 223310 217898 369085 376183 418635 412434 249743 249964 314072 319845 355516 360438 4470652 4839219 7003807 6752523 1303083 1350366 340390 298356 328518 324894 392092 381833 363695 365090 240681 242128 767736 733942 1647735 1602148 498378 495362 719665 726025 933052 907706 959812 966785 1014657 1030097 993941 1095765 2412276 2559905 1400002 1192938 804539 788681 963452 961950 1014629 1034946 1057249 1058397 1189545 1198792 5292128 5479735 39.15 70.0 1
09:03:52 2024-01-23 741576 742020 223274 217898 370042 375883 414709 409298 249812 250351 313630 320361 355267 358163 4467667 4796175 6975830 6791462 1304013 1346537 340629 299981 327945 325910 393231 378398 363439 365353 240308 241386 767736 736043 1630272 1598348 500002 499435 723215 732346 930299 898225 958002 971159 1017866 1033491 986905 1095925 2409053 2528622 1383622 1194083 801317 784020 964822 964941 1020949 1030453 1049599 1063430 1198397 1203639 5320137 5483030 39.15 70.1 1
09:03:53 2024-01-23 742993 738679 222230 219259 369975 375319 414998 409980 251547 248387 314329 320326 354698 358739 4470652 4787482 6929204 6781765 1307634 1348694 341385 297418 328518 325910 390886 378398 363180 365061 240191 243666 786968 734986 1654064 1608998 503362 497496 719628 734955 930398 898521 960995 973438 1015134 1031521 986905 1100727 2396989 2533845 1379924 1201580 802459 779587 963747 968442 1017551 1027544 1045026 1063467 1199563 1207086 5299378 5483030 39.15 70.1 1
09:03:54 2024-01-23 747367 741754 223270 218685 367423 375919 418008 409944 249778 249577 315257 319486 355801 360402 4461300 4755450 6937967 6790563 1322770 1351535 337794 298321 328482 325663 394581 378218 364946 364932 240538 242735 765782 736043 1640568 1608724 501218 494684 721199 730787 925122 899873 965113 973401 1012120 1017633 987960 1102371 2411275 2532285 1412440 1209169 801317 783464 968576 971196 1017551 1018738 1049645 1066540 1208243 1202483 5346272 5493932 39.15 70.1 1
09:03:55 2024-01-23 751629 742394 222961 218542 367156 377315 417418 409908 249812 249577 314586 319415 356645 359823 4467667 4733314 6966505 6799612 1332315 1344529 337011 301152 327300 325804 392811 378398 364431 364787 241287 243666 767736 734992 1658594 1607977 500588 495312 723766 730787 922462 897390 966102 972614 1012500 1021350 986905 1105556 2410773 2530096 1486294 1203115 799379 782909 970640 967755 1014629 1021068 1049509 1066359 1207008 1198402 5348334 5484573 39.15 70.1 1
09:03:56 2024-01-23 753413 740965 222577 218547 368898 378754 414962 409298 249812 249367 314329 320419 356336 358163 4458025 4700430 6957180 6830435 1330406 1350292 337652 301006 326996 325769 391949 378398 364467 362587 242217 243630 779011 736043 1658211 1612632 501218 494316 723766 730787 922499 898063 963220 973001 1013218 1021350 986942 1103943 2417109 2524451 1484259 1208561 799379 783464 968576 968442 1014629 1018702 1050481 1066208 1208718 1200132 5348334 5480664 39.15 70.1 1
09:03:57 2024-01-23 753830 741224 222961 217902 367789 378487 417345 409298 250508 249577 314072 320644 356944 358703 4461300 4701808 6952172 6820042 1314964 1344641 338815 298286 324469 327919 392280 381050 362855 363641 240645 240612 778679 726611 1663766 1618399 501931 493549 726820 732346 921154 899048 968902 972023 1010349 1018517 991897 1110089 2417109 2528696 1400002 1201580 797670 781799 973402 968442 1014629 1018630 1051130 1069631 1207971 1200132 5338935 5488486 39.15 70.1 1
09:03:58 2024-01-23 755468 741080 222577 218724 369418 378487 414890 409298 250508 249156 315292 321319 356336 358962 4465278 4709756 6963627 6818343 1319031 1344256 339458 298565 324253 327424 391470 378434 364946 364080 242217 242127 770564 729737 1640910 1613777 501218 494280 724727 731306 921154 897097 966762 972023 1011782 1021346 989512 1103603 2411275 2532285 1429999 1208449 799951 782909 970640 968442 1014629 1021337 1049645 1068024 1208243 1199864 5342749 5486943 39.15 70.1 1
09:03:59 2024-01-23 753260 740970 222577 218324 368826 378149 417382 409908 249743 249542 314298 320099 358662 360895 4471386 4716672 6972066 6818699 1329362 1347735 337212 301006 326413 325647 392056 378398 363952 362552 241975 240612 780075 734992 1638413 1609120 500944 495385 724727 731826 921808 897354 968176 973305 1013218 1021346 989785 1106784 2414329 2532285 1436601 1209169 799951 783464 969951 968442 1014629 1017286 1049420 1068024 1208243 1200096 5342749 5486943 39.15 70.1 1
09:04:00 2024-01-23 751927 738630 222542 218442 367467 378465 417055 411813 250615 249364 313928 319308 356158 361519 4471107 4711208 6967685 6800988 1328374 1346537 336742 299018 327177 325647 392056 378398 364467 362009 241805 243630 770555 733942 1655912 1609120 500862 495385 724213 731826 921808 898521 964627 973001 1013218 1021346 989748 1107135 2417109 2517182 1418917 1203292 797670 783464 972711 968442 1014629 1021341 1050481 1069301 1207386 1198366 5342749 5485286 39.15 70.1 1
09:04:01 2024-01-23 755158 741238 222605 219079 368682 377437 413471 412469 251138 248978 314370 321248 354663 357910 4465278 4729385 6961604 6799942 1309262 1346703 338815 298078 326123 327389 391028 378434 363144 363096 241224 241386 769146 724537 1657720 1621846 501931 495385 725754 728715 922462 902639 964590 970543 1003041 1023556 991749 1109187 2411275 2510051 1387796 1198165 795397 781799 974095 968442 1011175 1018305 1053415 1072755 1201030 1200491 5282529 5489890 39.15 70.1 1
09:04:02 2024-01-23 754570 738699 223096 219013 367538 376870 414709 414872 249743 249156 315251 320383 355766 358091 4464482 4794708 7018199 6801304 1309612 1350366 337759 298286 327409 325910 389720 380683 362883 362587 241055 240681 770555 724020 1656057 1618366 499440 494684 724213 724447 921808 906219 966037 968479 1003041 1018639 999031 1107135 2418827 2547084 1385471 1193967 797670 784083 972711 962818 1008032 1026252 1057343 1070870 1198058 1197180 5259880 5495590 39.15 70.1 1
09:04:03 2024-01-23 756028 738434 223938 217824 368307 378496 414601 411929 248912 250491 314072 320419 355765 359982 4461483 4794292 7050434 6809320 1305783 1344752 337759 301266 326450 326895 392390 381527 362926 362298 241805 241722 774783 728693 1643326 1611407 497671 494977 724727 724447 922462 907780 967430 962855 1007381 1029006 999031 1103943 2420547 2544424 1387319 1188022 797670 787565 971330 959222 1011064 1029532 1063226 1069149 1196583 1189550 5267415 5486943 39.15 70.1 1
09:04:04 2024-01-23 751010 742400 223132 218477 370047 377581 413615 411205 250405 249717 312606 321973 355765 358962 4467667 4811722 7072822 6781577 1291697 1348880 340593 298078 324541 327357 392113 378470 360848 365025 241769 240612 751824 725573 1643743 1609120 498378 495855 724727 725474 925122 906366 963738 963354 1007861 1024256 994639 1103943 2420547 2537890 1391017 1185418 797360 790172 970330 959111 1010420 1027399 1063301 1069198 1189361 1192233 5236779 5474175 39.15 70.1 1
09:04:05 2024-01-23 742541 740441 222953 218402 368826 375823 414854 412434 249709 249542 314293 321319 353635 359280 4467667 4845408 7022457 6781184 1283188 1346537 340905 297518 327482 326895 391282 381528 363952 365317 239899 241351 769146 725055 1635841 1607977 499440 495783 723189 726577 927727 903921 960995 962855 1010349 1032986 994676 1100727 2410773 2538699 1382349 1182038 797670 786250 969639 961782 1014019 1027751 1058757 1063430 1182818 1199531 5222419 5483030 39.15 70.1 1
09:04:06 2024-01-23 740098 738981 223117 217868 368862 374123 414962 412398 249743 249506 314036 321319 354166 360366 4461300 4849927 7013132 6742587 1287272 1349408 340593 302404 328482 325910 391836 381833 363952 364222 239864 242094 762099 726611 1649142 1604557 498378 495013 721712 726025 929043 906491 960274 967069 1011166 1032952 998194 1102356 2412276 2546237 1393243 1184641 799951 786341 967571 962633 1013910 1036422 1060269 1065743 1182671 1198067 5222419 5474175 39.15 70.1 1
09:04:08 2024-01-23 752326 740975 223314 218355 369373 376147 418958 412398 249327 249928 313594 321319 355516 363065 4461483 4830986 6994481 6762427 1300193 1350366 339840 299310 328482 324894 392092 381833 362926 364222 240681 242670 767736 733418 1637927 1602148 498378 498203 719155 725474 931686 906872 958405 969957 1017542 1036422 992565 1094404 2415714 2559905 1478154 1193233 804749 788488 964137 963317 1018998 1030453 1053592 1059190 1196694 1199641 5289999 5479120 39.15 70.1 1
09:04:09 2024-01-23 744648 741750 223117 217898 370029 376147 417345 410722 250671 249964 313082 320326 355267 358163 4464667 4789353 6985156 6783305 1304013 1344752 340354 297418 327446 325910 392056 378398 362926 365317 240681 241722 776016 735765 1629519 1595337 499610 499619 723729 731925 930398 899799 958039 968368 1019841 1030389 985395 1097756 2410773 2535387 1385471 1194218 802459 783464 966501 962818 1020448 1030453 1044652 1059983 1197323 1202716 5314533 5469479 39.15 70.1 1
09:04:10 2024-01-23 741905 740970 221847 218843 370047 375020 414926 410722 251276 248736 313807 320326 354698 358992 4461483 4780953 6932442 6757341 1309650 1350802 340593 302440 328518 325612 390886 380509 363689 365061 239899 243666 774358 733932 1658343 1608998 503362 496791 719628 732867 928347 894332 960995 974855 1015061 1029006 988906 1100689 2407448 2533301 1403768 1201580 802459 780692 964822 970506 1018998 1024211 1046427 1065743 1199563 1207086 5291902 5474175 39.15 70.1 1
09:04:11 2024-01-23 749956 740965 222769 218547 366613 376483 417382 409298 249743 249121 315029 319450 355789 359280 4458301 4715330 6952172 6809320 1320918 1348657 338530 301932 324469 326895 394302 380509 364946 366521 241894 242639 774220 730783 1663130 1615996 501868 496791 726784 731826 919849 898736 970903 973001 1005883 1018350 991897 1112683 2410773 2506385 1387796 1196521 795688 781799 974095 968442 1010457 1023757 1052665 1072405 1200413 1200491 5271242 5483030 39.15 70.1 1
09:04:12 2024-01-23 751277 738867 222573 218883 367718 375883 413288 414814 249812 248387 314550 321319 355231 357624 4464667 4750186 7003807 6781577 1309575 1356588 338530 300727 327155 325840 391246 378362 366017 365522 240538 243323 764918 723367 1657768 1622997 501218 495035 725785 728161 922462 904291 964627 970232 1005208 1024583 995418 1107135 2413257 2534295 1409418 1196521 795397 784020 971330 965625 1005409 1018377 1057361 1068559 1199023 1196615 5258099 5488486 39.15 70.1 1
09:04:13 2024-01-23 752882 738313 223310 217859 367165 376483 414926 413015 248981 249701 314550 320158 355801 357624 4464667 4785946 7031783 6802015 1307374 1344678 337652 300120 326766 325769 392098 382227 364431 364490 240681 240681 770555 726611 1646656 1620667 499795 494684 723701 727207 922462 905848 964627 968479 1003041 1027285 996125 1107135 2414706 2546237 1385471 1196521 797670 784119 972711 964220 1005446 1018485 1058885 1070870 1199293 1194487 5252485 5488486 39.15 70.1 1
09:04:14 2024-01-23 756050 738022 223938 217863 368826 377617 414890 411747 248947 250526 313594 320419 355765 357086 4461520 4770569 7060313 6781501 1304709 1350255 337617 298983 326413 325981 390267 381527 363039 364969 241394 240612 774783 729245 1636457 1617146 498378 495035 724727 724410 921808 907224 964664 967755 1007418 1024256 998231 1103603 2417109 2539838 1385471 1196638 797670 784083 972020 965625 1008305 1018774 1058757 1069593 1200957 1197944 5248694 5492402 39.15 70.1 1
09:04:15 2024-01-23 758882 738845 223938 218202 367718 378496 414926 412398 249362 249964 314072 320419 355801 357624 4465278 4793684 7043863 6809320 1304849 1346703 337545 302787 326413 325910 390576 381258 363695 364969 241224 241386 771964 729245 1659500 1613777 498650 494684 724727 724447 921808 906226 965652 968479 1005208 1027553 999031 1107135 2418827 2547084 1409418 1193967 798809 786378 972711 962818 1008305 1018449 1061896 1071154 1199023 1193413 5248694 5488486 39.15 70.1 1
09:04:16 2024-01-23 766429 738886 223938 217490 368862 377315 414854 409980 248981 250703 314329 319850 356051 359835 4464998 4784359 7054733 6802015 1302053 1346537 337794 300690 326305 327127 389684 380683 362926 362587 241430 240681 773283 726611 1648003 1609120 497671 495049 724727 724410 922462 906872 964627 965662 1008612 1027553 998322 1105556 2420547 2542614 1385471 1192268 796532 787565 972711 961950 1009739 1026094 1060429 1071358 1197323 1192270 5244528 5483030 39.15 70.1 1
09:04:17 2024-01-23 753083 740975 222690 217490 369975 377897 414565 413640 249571 250131 313195 321284 355623 359435 4468803 4806001 7059759 6781619 1298664 1346537 338340 300302 324541 326930 392113 378240 360848 363131 241224 242298 779011 726611 1654863 1604557 497671 495819 724727 723348 924466 905904 963220 962855 1005956 1027108 996162 1103906 2420547 2542614 1411302 1189725 795397 787565 971330 960869 1009739 1027653 1062771 1066518 1193002 1189734 5258099 5488486 39.15 70.1 1
09:04:18 2024-01-23 750021 740273 222953 218302 369578 377473 413471 410737 249640 249714 312903 322224 355338 358708 4467667 4803565 7062621 6794815 1290774 1346537 340115 300411 324577 326930 392113 378470 360884 365061 241430 242298 780753 725573 1638908 1609120 498378 495891 724727 725511 925122 906491 963738 962137 1008168 1029734 994639 1103943 2418827 2536091 1392866 1184641 795397 787565 968576 959222 1008305 1027544 1060044 1068824 1189831 1189697 5242539 5489890 39.15 70.1 1
09:04:19 2024-01-23 743071 737610 222783 218372 369758 376355 414407 411783 249743 249156 313594 321031 353883 358013 4461300 4831382 7050434 6785720 1285255 1346537 341421 297658 326486 326895 391282 380683 363695 365389 240681 240646 780753 724537 1639510 1604557 499795 499619 722677 727645 926377 905010 960995 965427 1011065 1032468 996125 1100801 2411275 2537890 1380534 1181273 797670 784119 968539 959222 1011755 1027751 1059401 1068062 1189093 1198954 5216555 5490004 39.15 70.1 1
09:04:20 2024-01-23 741482 738685 223274 217898 368898 374195 417382 412291 249743 249892 313594 319845 354166 360402 4467667 4849927 7048319 6742900 1289126 1346537 340869 299455 329449 325663 392113 381869 363952 364769 239899 242128 771499 727688 1669238 1604557 498378 495398 721712 726614 930361 906491 960311 965698 1010654 1036643 996125 1099943 2410773 2547084 1389612 1187152 799951 787528 966894 961950 1016186 1036266 1056762 1066359 1187858 1199922 5244853 5488486 39.15 70.1 1
09:04:21 2024-01-23 740661 738325 222878 218512 368826 375319 417382 412398 249674 249999 314072 319811 354698 360438 4470892 4853273 7022457 6762539 1298143 1349408 338851 298113 329216 326645 391470 381310 363952 363167 240681 242163 760868 731850 1662876 1603419 498378 495049 721199 725511 931682 906491 958188 965698 1011782 1034735 994676 1097523 2407850 2548259 1400261 1187199 802240 788488 966158 962164 1013799 1035569 1058683 1062901 1187858 1199641 5239366 5496322 39.15 70.1 1
09:04:22 2024-01-23 741150 738872 222989 218098 368502 375319 417418 412434 249327 249964 313594 321319 354698 360402 4461300 4839256 7013132 6752247 1302154 1348880 339876 298321 328947 326717 391781 381258 363439 364222 240476 242163 760868 731850 1640880 1601770 498378 495013 719665 725511 930361 904935 956789 964257 1011782 1034845 992489 1095925 2410773 2551685 1378718 1189718 799951 788488 964822 961876 1014056 1027751 1057249 1062636 1186175 1199922 5233727 5481360 39.15 70.1 1
09:04:23 2024-01-23 752475 737985 223310 217868 369966 375319 418367 409944 249743 250526 313338 321319 354166 362033 4467667 4830479 6985156 6771805 1302154 1346537 339876 297453 327482 324894 392092 380683 362670 363967 240681 241386 767736 734992 1628517 1595337 498378 498203 718645 727166 931682 903280 955392 967520 1015098 1034735 992417 1094576 2410698 2559765 1488329 1193118 804539 788086 962084 961950 1017551 1032244 1053592 1061798 1194779 1199641 5299378 5483737 39.15 70.1 1
09:04:24 2024-01-23 742993 740709 222577 217863 370002 375319 414926 410722 251055 249752 313118 320361 354733 357911 4461300 4777327 6947204 6773596 1305923 1348694 340941 302512 328213 325875 390302 377793 362600 365061 240272 241386 764918 731573 1670954 1604557 501218 495783 719665 732593 929043 896128 959812 973886 1014009 1029661 986131 1100857 2396840 2531896 1407535 1196462 801888 781991 966501 968442 1017551 1028997 1047915 1064836 1199023 1207086 5310739 5473895 39.15 70.1 1
09:04:26 2024-01-23 747367 741754 222894 218939 367129 375283 417345 409908 249743 249506 314955 319379 354698 360040 4455288 4745794 6952172 6790563 1330350 1344752 336742 299192 327373 325384 392056 378398 363952 364490 241430 241890 766327 736043 1646595 1608847 500713 495275 724759 732161 922388 903791 967872 973997 1014546 1021277 990919 1105519 2415941 2533301 1431955 1206726 799951 782909 973099 968442 1016792 1021337 1051008 1070180 1210819 1200676 5352155 5486943 39.15 70.1 1
09:04:27 2024-01-23 753072 738553 222890 218512 368790 378451 414962 409262 250857 249506 314293 320869 356003 358127 4455288 4701921 6957180 6815898 1317147 1350366 339518 298739 324217 327353 390850 378362 364467 363676 241805 242298 778332 729627 1649622 1618297 503308 496791 726747 732830 922412 902362 970903 972614 1006631 1018747 995281 1110015 2416424 2517440 1394715 1199871 796256 781799 974095 968442 1013154 1023757 1052628 1071917 1203413 1201341 5267519 5483030 39.15 70.1 1
09:04:28 2024-01-23 751467 737396 221847 219219 368530 375847 412345 411808 250474 248352 314550 321319 354698 358708 4464667 4741186 7000469 6790563 1310548 1350366 338233 300193 326123 325910 391100 381542 365980 366003 241144 243323 769146 723503 1661097 1622972 501218 495385 725828 726503 922462 903921 967759 970232 1005171 1027662 998285 1108641 2416424 2537890 1383622 1195786 797670 785544 972711 964904 1008268 1018738 1059513 1069556 1200103 1194487 5258099 5496322 39.15 70.1 1
09:04:29 2024-01-23 754062 738881 223938 217863 367682 377279 414854 412363 248947 250439 314514 320123 355765 359764 4461300 4782544 7022196 6826342 1305504 1347236 338019 301578 326657 325804 392098 381687 363916 364969 241251 242981 771964 729737 1636064 1613777 498378 495035 725828 724374 922462 904935 964627 969541 1005171 1024025 996125 1107135 2417780 2545100 1409418 1193967 797670 785785 972711 964688 1006837 1018413 1061896 1069593 1203931 1193228 5248694 5486943 39.15 70.1 1
09:04:30 2024-01-23 753343 738877 223310 217455 368530 377581 414525 409944 249327 250703 313558 320419 355196 358962 4458301 4785020 7037064 6802278 1302839 1348508 337617 300508 324397 325804 392353 380502 363100 363060 241394 240646 774783 728693 1645991 1611407 497635 494977 725754 725656 922462 906917 966037 965662 1008845 1029006 999622 1107135 2420547 2546237 1385471 1192268 796532 786934 972711 961950 1011175 1026021 1060429 1070833 1198173 1192726 5248694 5486943 39.15 70.1 1
09:04:31 2024-01-23 753235 740450 223082 217642 369975 379572 414525 411169 249743 250703 313302 321319 355730 358962 4464667 4797940 7074794 6791198 1296118 1350690 340175 298948 324541 326860 392390 378470 362745 364627 241769 242981 770107 726611 1669593 1613699 498378 495855 725754 724410 925122 907780 965355 962818 1008845 1027724 996088 1103943 2414217 2535880 1400261 1184641 797393 786341 968576 959222 1011175 1030050 1057306 1068824 1189803 1194523 5229883 5474175 39.15 70.1 1
09:04:32 2024-01-23 741603 740450 223243 218507 369382 373598 414818 412434 249709 249506 313594 320963 352575 358163 4471675 4863707 7030767 6762755 1287272 1349408 340593 299769 329340 325650 391246 381221 363952 366521 239722 241722 775251 726611 1654058 1607977 499795 494977 721712 726540 929043 904935 960274 965662 1012947 1036422 996088 1099086 2408845 2542614 1395058 1183798 799076 786341 966894 963317 1013910 1027788 1060269 1068024 1185082 1197944 5227532 5483030 39.15 70.1 1
09:04:33 2024-01-23 740587 740965 222984 218542 369938 374159 417345 413015 249743 249892 314293 322045 354414 363065 4483836 4858962 7042613 6757304 1288856 1350802 340282 302404 329303 325910 391246 382447 364467 364734 239492 241757 762099 726611 1659925 1604557 499440 495398 721712 725988 931682 906946 959590 966347 1011782 1035923 994639 1097485 2407132 2544424 1395058 1184641 799379 786378 967166 962925 1013910 1033602 1059513 1063430 1182671 1198792 5220477 5482139 39.15 70.1 1
09:04:34 2024-01-23 752850 740970 223274 217828 368493 378496 417681 414226 249536 249643 313892 321284 354592 360258 4471386 4839858 7014445 6773596 1302154 1350366 339566 299697 328177 324894 392056 380647 362926 363931 240681 242094 767736 734992 1654668 1602148 498378 495711 719665 724447 930361 909605 955392 965625 1013218 1035578 992452 1096935 2403868 2548296 1385471 1189725 801317 786341 963452 961267 1013910 1027751 1053867 1063320 1188738 1197944 5243106 5479735 39.15 70.1 1
09:04:35 2024-01-23 746590 742274 223652 218262 369785 376268 419442 412469 249605 250136 313415 321212 354556 361334 4467667 4811497 6982079 6762239 1304013 1344752 340318 297834 327446 325647 392056 378059 362926 364258 240441 240681 769146 736043 1667139 1595337 498378 498166 721199 730787 929043 898662 958188 971233 1018013 1030462 986868 1097756 2407336 2528299 1385471 1193967 801094 784020 964822 962818 1020912 1030453 1046174 1064836 1196474 1201866 5312911 5482245 39.15 70.1 1
09:04:36 2024-01-23 744467 742498 221741 219578 368337 376889 414745 413054 250743 247586 314586 321997 354130 361739 4461483 4778454 6927342 6790563 1321673 1347661 338269 297453 328983 325647 391435 378470 363144 362841 240272 242501 764352 736043 1640568 1604557 500506 493984 721199 731306 926438 898736 963738 974855 1012157 1018747 986905 1103157 2410773 2537303 1420836 1208309 802459 783464 968912 971196 1017551 1018738 1044689 1066359 1210151 1205918 5339177 5489809 39.15 70.1 1
09:04:37 2024-01-23 755906 741905 222359 219336 368826 378149 414818 411813 251034 249470 315741 321319 355801 358962 4458301 4701568 6952172 6804464 1311485 1348657 338815 300326 326450 327389 391246 378398 363683 363167 240645 242639 769146 726611 1655290 1621819 501931 495385 726784 730787 921154 902368 967450 972614 1006668 1024546 993229 1110052 2425078 2517440 1369640 1199871 795397 781799 975481 968442 1012986 1024217 1056875 1075678 1204998 1203897 5288258 5486943 39.15 70.1 1
09:04:38 2024-01-23 748687 738218 222293 219219 367682 375883 413579 411783 250999 248804 316452 321094 355161 359764 4461483 4750445 6994481 6799942 1307742 1350366 338459 299274 326087 325945 390970 378506 363144 363096 240645 240681 776192 723503 1642471 1620783 502571 495035 724727 728161 922462 903921 966341 971233 1004460 1018999 996088 1107172 2414706 2528077 1411302 1195786 797080 785581 973099 968814 1008985 1026668 1057136 1072608 1202668 1198954 5258099 5496322 39.15 70.1 1
09:04:39 2024-01-23 755746 738872 223974 218943 366986 376448 414854 414314 249327 249542 315029 320419 355765 357911 4467667 4785020 7012203 6804464 1302053 1344752 337486 298774 324253 325945 390576 382409 363952 362552 241394 241351 771964 726611 1642920 1617217 499795 494684 724456 724447 922462 906226 966037 968479 1005919 1027553 996162 1107135 2420547 2546456 1383622 1196532 797670 785991 972674 964688 1008231 1027218 1062655 1071079 1199023 1194925 5248694 5489890 39.15 70.1 1
09:04:40 2024-01-23 751352 738872 222537 217187 369975 377014 413615 411133 249743 250439 312642 319811 355480 358708 4464667 4794292 7050434 6790563 1292342 1343796 338851 298078 324541 326860 391064 378434 360848 364258 241394 242298 779011 725573 1638244 1609120 498378 495855 724727 724410 925122 907780 962499 962855 1007381 1031250 998194 1106380 2423313 2543091 1389168 1186330 797670 789610 970603 959222 1009739 1024247 1061596 1068787 1190981 1191042 5248694 5477565 39.15 70.1 1
09:04:41 2024-01-23 745976 740027 222925 218355 370047 376412 413288 411133 249743 249156 312642 321289 354130 357946 4451948 4806001 7037064 6762202 1288931 1344752 339840 298078 324541 325945 391836 378434 362477 364222 241224 242298 779011 725055 1638159 1609120 498378 495855 725754 724410 925122 908724 964926 964613 1009730 1026392 998870 1103794 2417907 2535201 1389168 1184641 795397 788123 970330 959222 1011175 1027653 1062429 1066481 1189545 1191042 5243032 5494323 39.15 70.1 1
09:04:42 2024-01-23 756817 738845 222577 218542 369938 374159 412380 411169 249778 249156 313558 320807 353599 358708 4458301 4822109 7022234 6781184 1285218 1343759 341421 300416 324541 326895 391246 378470 362926 365317 240441 242298 771478 723503 1646091 1607977 499720 499619 724759 727725 927718 906491 961758 966098 1010166 1036422 996848 1097485 2405421 2544424 1387796 1184641 799951 784119 966195 963280 1013191 1030270 1059513 1065743 1186543 1197944 5214970 5477565 39.15 70.1 1
09:04:43 2024-01-23 740024 738881 223082 218542 368826 374159 414926 412073 249674 249156 313594 320584 353599 358992 4470855 4845408 7013132 6747672 1282624 1347921 341625 297554 328518 325910 391282 380683 363952 365353 239660 241757 778110 726611 1644790 1608839 499758 497496 721712 726689 932387 906151 959850 964904 1012157 1033199 992452 1097712 2409053 2553743 1403768 1190567 802459 787528 963178 961950 1014629 1027788 1053867 1066736 1189545 1197944 5282529 5479120 39.15 70.1 1
09:04:45 2024-01-23 746590 740965 223648 217833 369418 375883 418303 409873 249535 249999 313558 321319 354698 359787 4449624 4775127 6952172 6771805 1302053 1344752 340869 297418 327945 325910 390850 380249 363880 367859 240396 243494 767736 734986 1641161 1603287 502288 498203 721712 732346 929662 897245 959553 973997 1016499 1030462 983999 1098536 2396989 2526660 1403768 1193967 801317 781245 964822 965625 1020448 1028997 1048009 1062636 1198173 1206232 5305127 5477565 39.15 70.1 1
09:04:46 2024-01-23 742431 739922 221883 219600 368258 374159 414926 409980 250892 247969 314514 319845 354414 359244 4458301 4765708 6903034 6762164 1316907 1348880 338530 300690 328924 327641 393502 378362 364983 365624 239757 243666 765782 733942 1636505 1604557 501218 493984 719665 728604 926438 899011 963462 974855 1014657 1024546 986942 1100801 2407654 2532285 1398119 1205951 801888 781799 967852 970506 1017551 1018147 1048608 1066502 1206530 1205105 5333572 5479120 39.15 70.1 1
09:04:47 2024-01-23 751477 740709 222577 218848 367446 377617 414601 408688 249812 249331 313594 319450 355801 359244 4448936 4711208 6956905 6806888 1331322 1348769 336600 301006 326268 324753 394618 378254 364946 361973 241394 241873 766327 733942 1640100 1611407 500506 494684 723701 730787 922425 897245 964664 974128 1013218 1021596 986905 1106345 2414706 2524868 1436601 1201282 798809 781799 971330 968442 1014629 1021337 1051093 1066444 1208243 1201341 5346272 5475813 39.15 70.1 1
09:04:48 2024-01-23 754840 742915 222230 218542 368298 377617 413579 410722 250790 248946 315741 321319 354698 357910 4455123 4710840 6975481 6815168 1307654 1350255 338637 300302 326911 327353 391290 378398 363144 366003 240396 242981 769146 725445 1644830 1622972 501931 495385 725754 729802 922462 901360 966037 970543 1005919 1018747 990308 1110052 2415941 2517551 1376902 1198165 795397 781245 974488 968442 1011718 1018738 1050048 1074019 1201337 1200491 5273143 5477288 39.15 70.1 1
09:04:49 2024-01-23 749483 739922 222385 219336 367718 375883 412380 411819 250508 248178 315778 320869 354733 358999 4455123 4757214 6992086 6791848 1309612 1350366 338269 300338 327069 325875 391246 380720 363428 363096 240805 243323 769146 722471 1659493 1621846 500506 495035 723701 726577 922462 904660 966762 968479 1004460 1026828 999031 1105211 2411275 2521502 1385471 1195669 795397 784020 973402 967032 1008749 1024755 1056495 1072718 1199954 1199641 5258099 5488486 39.15 70.1 2
09:04:50 2024-01-23 752528 735762 223274 218538 367165 377883 414854 413342 249535 249156 314550 320419 357518 359872 4468190 4775682 7013132 6797408 1309612 1349408 337510 300836 327178 325840 390815 381869 364467 362587 241430 240681 770555 725573 1668950 1620696 501106 494684 723701 726577 922462 903921 967487 968479 1005208 1026828 996199 1108796 2415941 2539874 1411302 1196521 797670 784083 972711 964904 1007589 1026094 1056987 1068795 1199023 1193965 5241203 5486943 39.15 70.1 2
09:04:51 2024-01-23 753712 737578 223314 217863 367718 377581 414601 415131 249502 250276 314298 320016 355374 359690 4464998 4780054 7043863 6799942 1305745 1346537 337522 299192 324253 325910 390302 381833 362926 362044 241430 240646 773374 728171 1622796 1613777 498378 495035 725754 723897 922462 906491 964664 967069 1007418 1027553 996199 1107135 2420547 2545279 1383622 1193233 797670 787294 972020 962633 1009022 1026094 1059675 1069631 1199023 1191042 5254346 5488486 39.15 70.1 2
09:04:52 2024-01-23 751891 741233 222984 217615 369686 377473 414709 413054 249640 250384 313415 321248 355623 358815 4461300 4784172 7050214 6785720 1288653 1346537 340905 298078 324145 326895 392280 378434 362926 365061 240716 242298 783533 725573 1639194 1609120 499795 495891 724727 726062 925122 906491 961816 964039 1008845 1027459 994676 1103943 2417667 2532086 1394715 1183798 796532 788123 968576 959222 1008818 1028997 1057741 1069414 1189531 1194813 5229883 5489253 39.15 70.1 2
09:04:53 2024-01-23 744193 738731 223127 218442 368646 376355 414381 412255 249605 249331 313594 320291 353635 357660 4467667 4853160 7008767 6742863 1287272 1350366 340593 302014 328983 325875 391836 380683 364126 364222 239528 242128 775787 726611 1656447 1604557 499440 495398 721712 726025 929702 906275 960311 966383 1013218 1034699 997446 1099943 2411275 2547084 1384165 1184641 800177 786414 967166 962100 1014629 1034964 1059638 1066502 1186102 1203787 5235420 5490087 39.15 70.1 2
09:04:54 2024-01-23 745593 743071 223831 218848 370011 379572 419523 412434 250650 251055 315509 320807 356873 360510 4461300 4827034 6994481 6780881 1312455 1356476 341937 301152 328364 328680 396889 385381 365366 369588 242972 243282 776192 740700 1651805 1607977 501106 500252 724727 731826 939568 913141 965652 973438 1020976 1044221 1001875 1103895 2429820 2578319 1389612 1196462 807924 793199 977759 971196 1023849 1047695 1071063 1077971 1198100 1212225 5235420 5507216 39.15 70.1 2
09:04:55 2024-01-23 753385 749418 224389 219802 373199 381042 423939 422987 252891 252472 324818 326267 358020 364859 4486398 4861557 7062546 6832580 1310584 1374197 342467 302039 333158 334419 400335 390611 369862 373968 243693 243452 785187 736043 1660603 1632217 504079 504196 732586 732867 937572 919711 972479 974165 1015098 1038627 1000452 1106821 2455891 2581980 1396564 1207450 806269 794548 986131 979520 1017514 1033080 1072192 1077277 1205855 1202599 5269117 5520518 39.15 70.1 2
09:04:56 2024-01-23 770460 758400 222921 217355 371266 383347 426410 423289 250892 251232 320014 325285 358591 360510 4486398 4803565 7073371 6846439 1335959 1379387 336199 297771 332401 331648 400336 389748 371990 371977 239899 240612 777602 733418 1693819 1641437 501218 495385 719665 723348 921808 903921 960995 962855 992448 1009733 980539 1085021 2429795 2564570 1403768 1199083 792808 780545 970650 963280 1001866 1017967 1044989 1057263 1180583 1177161 5244947 5488209 39.15 70.1 2
09:04:57 2024-01-23 770497 757920 217481 216852 365549 375883 420017 418198 247362 246894 317626 320326 355267 358962 4461300 4791017 7036096 6801290 1327501 1373186 329440 291370 328482 328414 395665 385927 364467 363967 236507 237200 773374 730806 1661504 1630019 491945 486805 706391 707149 905854 887369 939590 938117 972248 993077 954762 1056922 2389913 2515353 1369987 1168485 777272 767213 946277 938080 985298 1003105 1019766 1023099 1142170 1152235 5196212 5432294 39.15 70.1 2
09:04:58 2024-01-23 758870 755428 214056 208500 361033 369276 417382 409944 244621 242947 310896 318450 350029 354630 4448936 4817662 6942241 6738860 1319002 1364977 324453 285334 321943 323965 391282 377281 356454 360291 230365 231670 759280 730806 1640327 1595337 485083 484157 690045 696980 889705 860261 912473 924853 958253 969388 921039 1025281 2358082 2476149 1367102 1173643 767799 742549 925679 926111 964813 970185 987517 1005332 1133837 1127446 5258099 5387144 39.15 70.0 2
09:04:59 2024-01-23 765806 751282 207472 208268 354038 360907 405948 402267 240974 239392 306676 311694 343762 345820 4420840 4698227 6873027 6683650 1313354 1355757 315183 283857 317457 317097 381922 371655 351835 351857 225623 228516 752234 712815 1651247 1611489 479938 473687 679817 683741 866502 848565 898293 899817 928965 948418 910993 1006083 2327823 2451161 1313366 1140449 746506 737397 907896 901305 944887 955678 972387 976679 1098627 1103399 5156674 5338640 39.15 70.0 2
09:05:00 2024-01-23 755099 747428 205922 201549 348809 355999 400978 396952 242119 235812 301861 310658 344409 342483 4408519 4701808 6835534 6677862 1328450 1348694 312184 277674 312297 314534 378862 365971 345525 345996 225031 224933 745187 717178 1616944 1594384 475425 470543 671621 677232 852326 830125 885612 891812 913238 928871 893474 992464 2319155 2434461 1313370 1141649 740440 732332 899878 884017 926344 945188 960986 967380 1080587 1088242 5093046 5338640 39.15 70.0 2
09:05:01 2024-01-23 750827 745804 204616 199253 345287 353956 399782 396759 236658 234326 301682 306848 339154 340824 4420840 4738657 6798648 6645139 1307634 1346537 311675 272928 311604 312188 374302 363761 345454 345199 222017 225639 757424 715904 1606087 1589269 474411 467220 662583 671267 851116 825619 871940 882991 909234 919082 879662 984509 2300005 2404126 1395888 1140827 732997 723518 894890 887350 921122 936641 955383 963668 1078399 1079100 5090929 5342173 39.15 69.9 2
09:05:02 2024-01-23 748960 746827 203652 198971 343458 351821 401588 396916 235166 232816 300897 306280 338298 342375 4433367 4757214 6810685 6650182 1314274 1351806 309719 272476 310589 310699 373670 362337 346177 345125 222485 223408 745187 716666 1611505 1589833 469867 465095 663367 668383 842505 820423 869391 878854 898869 910511 876340 972095 2300005 2420085 1302070 1136728 733588 721874 890010 879026 915844 933963 946073 954278 1068427 1074422 5170574 5355641 39.15 69.8 2
09:05:04 2024-01-23 753380 751174 202273 198039 344492 351749 399853 395278 235330 236425 300520 306101 337043 339998 4455288 4755450 6826624 6678018 1322770 1352286 306170 272230 311680 309683 375181 360298 344760 342735 222436 223741 736278 714877 1611705 1595155 468979 464912 662464 667960 837031 816189 867741 871214 894274 907963 871164 964553 2300005 2418099 1298303 1131910 729933 720344 888115 876243 911915 928565 942335 946312 1065365 1071474 5192260 5365020 39.15 69.8 2
09:05:05 2024-01-23 755205 752230 201634 197974 345958 349630 399289 393918 234769 232174 300338 304895 337008 340309 4474046 4762243 6863926 6706154 1334228 1364066 306775 271955 309156 307927 374121 359683 342147 342735 221169 223078 769498 709774 1636545 1599567 468778 462401 660552 664175 834108 816310 864559 865830 886484 901569 865780 957765 2293993 2412595 1303953 1122784 726820 718461 880744 873760 910623 927283 934340 939483 1062241 1071474 5226149 5383777 39.15 69.8 2
09:05:06 2024-01-23 762754 754257 201960 197802 343006 351821 400172 394050 232609 232011 297266 301206 338061 340612 4486398 4729385 6873251 6707525 1314302 1354210 306883 272069 308647 310337 369704 360190 342677 341495 220158 223114 752917 709037 1629932 1604427 465450 459764 655750 659625 832661 818616 858416 857231 883862 901605 860739 946008 2281460 2425241 1321184 1130298 732018 717443 872097 871141 912562 919759 923684 936740 1066785 1062240 5246779 5385467 39.15 69.7 2
09:05:07 2024-01-23 768408 756501 200975 198000 342776 350688 395360 394508 232574 230768 297302 304240 336500 340612 4492803 4812837 6970498 6734871 1311406 1355509 305876 270730 306370 308951 369920 360081 338699 340811 219911 222453 750824 707746 1623895 1595337 465450 463563 655126 657752 832229 813452 850301 854124 881963 899653 852303 943657 2272188 2388478 1305691 1140449 727581 708249 869622 875000 906598 909370 920983 938741 1059791 1051674 5164044 5394832 39.15 69.7 2
09:05:08 2024-01-23 765770 758989 201291 196697 344978 348577 395046 393293 232079 230732 296645 303061 335958 340370 4508060 4891535 6968834 6697420 1300042 1357102 306020 269778 306622 309366 369848 361450 338664 339675 218755 222297 747200 719233 1630625 1586117 462157 459045 647634 655921 830300 804702 844122 852878 880661 890618 843697 942270 2281460 2371617 1307610 1137204 718530 706244 875097 870092 893502 908087 926321 932210 1040908 1046665 5149319 5394832 39.15 69.7 2
09:05:09 2024-01-23 765263 761155 201282 196390 343037 348277 395638 390830 230405 230374 295038 303068 334631 339611 4511335 4841166 6865668 6725717 1315248 1356588 304910 267836 306297 306420 369256 358385 338699 336613 218968 222084 752168 717178 1623253 1595337 461498 456770 649542 654955 821080 801364 844197 849755 869480 883356 846165 938773 2279566 2397581 1305691 1119364 717508 710261 867156 857803 893502 910656 915425 920194 1042418 1048703 5244947 5389310 39.15 69.7 2
09:05:10 2024-01-23 767771 763075 200337 196667 339836 348541 395360 391382 229698 228911 295740 299933 334948 339574 4528513 4776766 6903295 6753048 1319974 1358411 303235 267862 302727 304542 365424 356683 336627 336613 217853 220983 742368 705726 1637914 1612632 461171 455802 647140 647320 819607 802392 839192 839400 863136 883762 841847 927614 2264055 2405094 1323318 1127083 722124 707246 857937 857803 893207 903331 903373 918158 1049269 1044009 5259956 5412026 39.15 69.7 2
09:05:11 2024-01-23 772725 757337 199683 196500 339871 347492 391479 389782 229278 227460 295381 299686 333661 337256 4546883 4863104 7003807 6744620 1311447 1355509 300482 267237 301665 304914 365389 357371 335732 336106 219423 219763 748006 707746 1629734 1602282 459502 456382 645906 648492 823087 801364 830440 837938 868213 874276 827778 922230 2256493 2379141 1305534 1141262 718530 701806 860376 857803 885550 892582 907617 918158 1034813 1027126 5170612 5408054 39.15 69.7 2
09:05:12 2024-01-23 765806 762833 199539 195472 339592 346638 393275 390852 229540 228773 295512 299298 332799 338119 4542009 4867078 6914442 6734290 1309528 1358374 302350 265369 301808 301963 365097 353041 333843 335565 216652 220449 746369 717178 1640670 1599873 460844 454837 639947 648492 814169 792719 834294 839400 855937 865677 833275 923619 2262915 2381595 1299934 1116181 711229 701010 856683 850996 883834 897704 901707 906269 1029633 1033098 5254346 5401763 39.15 69.7 2
09:05:13 2024-01-23 771626 766184 199049 198868 337541 349347 391408 387069 230542 226300 292831 298849 332764 333253 4556278 4831382 6947039 6754014 1315268 1351969 299291 264221 300559 302319 363754 354348 335732 333830 216281 218423 753618 710048 1642053 1613777 456151 452214 641308 641974 811823 793282 827415 830180 854052 871786 823940 912955 2244509 2352744 1309447 1128689 713261 694996 848445 852842 883042 883533 893797 911449 1030230 1022805 5188554 5407515 39.15 69.8 2
09:05:14 2024-01-23 778996 765737 199787 196081 338597 347619 390115 387831 228899 225565 293804 299267 332571 335283 4550413 4947609 6971041 6724912 1301122 1354759 298176 263710 302733 299470 362079 353598 332545 333830 216652 218363 750718 717178 1645941 1592889 453416 450895 636234 645277 811860 783878 821114 832110 854881 856537 816193 915201 2250442 2354014 1307490 1125480 707188 697076 852340 843674 871374 888286 895820 896653 1016504 1020852 5229883 5413376 39.15 69.8 2
09:05:15 2024-01-23 771781 769553 197733 195493 338153 344747 391568 385438 228154 224451 293804 297705 331636 336486 4550224 4839858 6919878 6764332 1329362 1353798 296582 263307 297248 299223 361032 349276 332328 333360 216499 217009 749268 707468 1629482 1613777 456151 450613 637580 639596 802640 788796 820753 820960 845095 865761 818621 899007 2234838 2362840 1303578 1120959 708196 691455 843680 844673 873848 882099 886383 898974 1020944 1015418 5216028 5428448 39.15 69.8 2
09:05:16 2024-01-23 782776 766079 197746 195493 337821 345758 387704 385366 226884 224520 291566 296940 330619 334253 4564172 4926358 7003807 6743669 1291697 1350366 297918 260900 299582 299611 360907 350014 330589 333036 214830 217009 748452 710554 1630112 1604557 453292 449375 632601 636282 807195 784062 816319 822710 846294 855223 810612 901642 2235098 2340600 1321323 1127885 701488 689372 848115 843040 862170 874483 890517 898204 1005887 1009309 5163557 5417984 39.15 69.9 2
09:05:17 2024-01-23 770170 771192 197673 194880 336044 342807 387849 380884 227588 223482 290137 297705 330205 332387 4569332 4889150 6882577 6738860 1318726 1355720 299957 264797 300284 296794 360582 348152 331359 329275 215891 216116 744919 717178 1619899 1604557 451379 447009 633085 637716 796628 779368 811606 818017 837731 852426 810575 898236 2235209 2366561 1297709 1115387 705179 690930 836489 833289 868801 874231 877057 888852 1016677 1014555 5292015 5429610 39.15 69.9 2
09:05:18 2024-01-23 783892 770538 196201 194401 334141 342807 386686 386645 226008 222827 290431 294438 330241 331381 4580051 4905562 6975830 6757604 1313392 1352578 296305 264725 297500 296794 358701 348188 329288 328281 215410 214927 750718 710554 1619268 1611407 448656 444827 632153 632842 797463 778039 807107 811740 836548 852426 802580 887874 2225830 2340600 1291841 1127885 703380 683611 834712 838768 864041 870666 877695 893865 1007952 1002487 5197690 5430671 39.15 69.9 2
09:05:19 2024-01-23 781224 769489 196264 192896 337344 340667 384337 382668 225100 226843 288396 296242 328216 332387 4585351 4976083 6985156 6729487 1300004 1351843 295781 260796 297212 297317 358125 348485 326776 328778 214156 214744 743469 717178 1624774 1595337 445967 447009 625689 634712 797904 769296 802350 815052 835914 838546 801405 895643 2221992 2348147 1285972 1119364 697393 687909 837675 830314 857613 873756 878934 881975 996185 1002487 5254180 5407768 39.15 70.0 2
09:05:20 2024-01-23 773464 771884 199782 193752 334024 339639 386686 382292 224094 223261 288581 292932 329209 330308 4589140 4839219 6932442 6762239 1322658 1352727 294429 260613 294199 297030 358665 346668 326776 326762 213749 214262 738624 705726 1661775 1618366 448303 441881 627589 627296 788896 772647 802463 804078 834140 845747 793360 881101 2216553 2335626 1278147 1128689 698883 684505 833970 829996 855350 865067 872695 884535 1000165 993294 5208646 5407866 39.15 70.0 2
09:05:21 2024-01-23 772922 770579 199547 192837 333474 341616 385491 379069 223679 223261 286813 297448 327420 329345 4589416 4947647 6952285 6743509 1305885 1352727 294429 259444 294506 295463 357299 345337 326667 327524 212079 214227 749923 716154 1616753 1604557 449647 441065 622117 629051 786592 765622 805886 808867 820793 836657 797895 885019 2222664 2338941 1280743 1107008 696993 685516 825735 824428 856637 866364 864889 875129 996745 996823 5284452 5432294 39.15 70.0 2
09:05:22 2024-01-23 784242 774690 196576 192837 332746 338341 382007 382833 223299 221940 287495 290873 327191 330480 4592228 4924107 6975216 6762150 1309538 1351615 292124 258680 292955 295749 353807 347724 324830 323820 213079 214201 750718 709413 1633566 1609120 444318 441809 625689 627296 788896 770460 791968 802520 826801 837621 786387 878906 2216553 2319123 1278147 1123284 690554 677118 832601 827607 846676 859069 869345 876997 984867 982629 5170612 5425731 39.15 70.0 2
09:05:23 2024-01-23 772794 771879 199471 191624 333481 337594 382007 379069 223334 221248 285062 293343 325942 330080 4589008 4898004 6910031 6766976 1332149 1353798 289840 258324 292884 293950 356476 344497 324830 324852 211380 213600 743469 707746 1650602 1618366 446931 438934 623918 625518 781942 769296 796664 797945 820757 834297 786350 872516 2210663 2323822 1278147 1122558 694504 675296 823082 826776 850517 854225 859630 875711 992588 984122 5201666 5435893 39.15 70.1 2
09:05:24 2024-01-23 785918 773007 196331 191425 333016 336000 380901 381214 221926 221785 285084 291155 325188 329381 4601580 4990214 6980469 6734054 1302116 1355509 290828 257020 292884 292573 354339 345617 322647 324852 211197 214051 748452 716666 1626822 1601978 445583 441773 617589 627296 783644 760717 794857 801382 814050 827796 791981 875650 2215145 2333005 1293797 1105430 693513 679630 818789 815556 848707 856528 855119 865746 989039 986285 5288007 5422928 39.15 70.1 2
09:05:25 2024-01-23 787035 774172 195025 191287 329934 336578 382274 379069 221930 220524 285111 289795 324961 328505 4611435 4919239 6985156 6738021 1310548 1350366 288961 256589 296256 292325 353920 344534 322934 324359 211345 213301 747818 708395 1623208 1609120 441803 438898 620359 621523 784200 764537 785655 795445 818529 827649 782669 873913 2213569 2304327 1287928 1117981 685125 673381 823392 818598 839765 852947 860857 866399 972215 977628 5186834 5411726 39.15 70.1 2
09:05:26 2024-01-23 775026 772461 195471 190381 330929 337289 381734 377486 221738 219118 283289 290677 323723 329975 4608147 4933565 6901227 6748246 1315248 1354759 288759 255372 292206 292963 352183 341897 322862 322657 210950 213002 752866 715131 1620922 1612632 443058 437402 618535 623711 776864 762879 791749 791921 814127 829909 779412 864521 2198208 2311937 1295390 1114594 688101 669573 815846 819820 843200 846934 849081 868202 983471 975775 5211072 5427244 39.15 70.1 2
09:05:27 2024-01-23 788154 771915 195471 189454 331471 336813 379015 378694 220868 219837 285614 289390 323201 329742 4610932 4990913 7013132 6748232 1281594 1350366 289840 253807 295746 291924 351645 340828 320945 322884 209370 212967 745510 715131 1654320 1601875 440168 438512 611243 620640 779359 752821 783339 793300 811243 820793 778782 864976 2210556 2326432 1323496 1103737 683173 674763 818694 809404 834703 852272 852173 855831 972179 973543 5269380 5422928 39.15 70.1 2
09:05:28 2024-01-23 777230 774911 194203 190351 326917 336036 378907 374101 220528 218472 282937 288264 323236 324419 4608147 4884686 6932329 6785720 1313392 1348694 287011 254375 291471 291648 350759 338976 321884 320896 209662 212371 744958 706735 1674977 1621819 441311 436021 616067 617026 772674 756365 781361 786310 811742 825453 771786 858341 2196446 2305382 1301111 1119364 683173 669062 816377 815748 832037 838537 848403 860796 968341 964566 5193976 5430671 39.15 70.1 2
09:05:29 2024-01-23 778441 775272 193856 189420 329637 336338 378943 373208 219782 219118 286974 288443 323166 326897 4620807 4980539 6952285 6753151 1304013 1352727 288085 253525 291642 289607 351857 337954 320649 321549 208501 212668 744623 716666 1620653 1611290 442602 435176 611626 619305 771220 751440 787314 787988 804881 819634 774920 852640 2195062 2333042 1313291 1106882 685125 673381 809500 808757 836479 844544 843167 854503 975588 970095 5291826 5423327 39.15 70.1 2
09:05:30 2024-01-23 786129 774883 192944 190013 325901 336813 377697 375189 223434 219533 283667 286664 322196 324383 4626555 4971792 7013132 6771805 1309612 1350366 287733 253737 288595 289000 350795 340277 317013 321870 208466 211340 756567 708395 1635121 1613699 439740 438823 614205 615195 778252 754112 778917 786310 806656 810182 767605 858229 2196446 2294533 1304067 1110038 677362 666626 811837 805787 829811 838464 845352 848306 961611 965220 5224348 5436228 39.15 70.1 2
09:05:31 2024-01-23 779442 777537 193253 188791 327605 333523 377942 373172 223364 216978 286974 285797 320712 327396 4624105 4939499 6912172 6781184 1328450 1352578 286320 252185 290263 287216 351857 337681 318419 320125 209996 210153 738624 711300 1634143 1620602 439673 432687 613934 615195 767901 753725 780398 779536 801086 811360 765700 849016 2184118 2299699 1309251 1116181 681229 663690 807153 808184 830231 836057 839756 851965 967152 960256 5205383 5440050 39.15 70.2 2
09:05:32 2024-01-23 788715 776401 192909 188791 327380 331776 377697 374030 220026 217351 282230 288088 326001 326534 4633484 5015271 7004454 6743669 1296597 1351615 287234 251413 290988 287391 348888 341399 319366 318710 209700 210539 752088 717178 1612613 1595155 436310 432791 609267 616251 770087 744010 773951 781712 793372 807103 767523 851998 2194886 2308045 1319426 1094428 676711 665104 802617 800173 829054 837802 835792 843379 962974 963821 5273143 5430671 39.15 70.2 2
09:05:33 2024-01-23 786476 779109 191734 188168 325113 333794 374275 373208 220026 215969 282630 284107 322686 323927 4636243 4944233 6975830 6777036 1311207 1350366 286356 251729 288130 288824 349374 340915 318814 316894 209700 209846 751395 707746 1654828 1613586 435072 432863 610307 610856 768160 750372 768775 775026 799758 808814 762958 849016 2187181 2278810 1286663 1110038 671903 661342 808927 802483 820739 829523 840953 846495 951036 953628 5178027 5430671 39.15 70.2 2
09:05:34 2024-01-23 781033 777537 192605 187570 327587 331776 378237 373729 219565 215001 281796 283982 321780 324492 4639551 4961894 6910553 6742788 1318818 1352615 285236 252630 288270 288630 348541 338712 318501 318974 209404 209343 756567 713341 1616875 1613777 437242 431434 608989 614069 762473 747182 774487 772665 793299 808243 758925 842124 2174822 2286942 1305181 1110038 677362 659434 801442 804765 825499 826392 832207 848379 960178 953347 5220477 5441659 39.15 70.2 2
09:05:35 2024-01-23 790692 775345 192270 186986 325901 331202 374310 372056 218918 216305 279707 287014 321328 324528 4642863 5016831 7013792 6758163 1288708 1355509 286983 251565 286615 288824 345370 337884 317566 319425 207638 209811 739625 717178 1627586 1601770 433691 432077 602330 610587 765723 737962 767804 776512 791060 800054 757851 844048 2187181 2305382 1307216 1096022 670186 661811 801442 795506 821011 829487 829691 839658 953843 960256 5271242 5427503 39.15 70.2 2
09:05:36 2024-01-23 783061 778261 191122 187830 325010 333758 373416 370056 218918 215001 279671 289428 322232 320433 4642863 4905589 6947854 6802278 1326603 1350467 284503 252346 284799 288418 347385 335798 317566 315938 207638 208823 738154 705350 1636541 1622997 435072 429991 605017 606234 758655 741832 765396 768117 793372 805865 752056 837228 2176368 2289657 1315368 1115387 673821 658428 801479 797872 816331 826973 829963 839086 951746 950441 5211072 5440050 39.15 70.2 2
09:05:37 2024-01-23 782900 776992 190920 186823 325014 331238 374310 370020 217864 215969 279366 289258 320321 324670 4645609 5033386 6951983 6782312 1305783 1348508 284463 250429 285632 287095 347141 335433 315557 315973 207346 208823 744623 713853 1631782 1604557 435691 431101 599622 608226 758692 736916 768849 772665 786031 798892 756481 833516 2170191 2311320 1313291 1097583 673341 659901 796511 795506 819847 825223 824359 839658 953843 951114 5239288 5443038 39.15 70.2 2
09:05:39 2024-01-23 787732 778643 190452 186952 325014 331740 373711 370056 217491 214782 277618 289102 320285 320172 4648937 5007559 7055929 6782043 1300004 1347512 283132 251493 283563 287203 343405 335469 314090 318938 207054 208318 747609 707240 1650635 1611098 432966 430114 601203 604266 761393 737962 762406 772665 790010 792216 748723 837427 2176368 2292906 1299076 1100713 667816 660405 799173 788667 814136 827010 828032 829867 947394 946538 5286316 5435263 39.15 70.2 2
09:05:40 2024-01-23 779591 779481 190289 186818 323041 331507 373183 368835 217864 214266 278705 284668 319069 321312 4648937 4919416 6968834 6791744 1315243 1352175 282930 250506 282698 287001 344660 333185 315780 315802 207346 207668 747609 704339 1641308 1622997 433838 428171 601586 601740 753292 740061 762986 765097 788892 800296 745943 829899 2170191 2276107 1300830 1110038 668089 654941 798041 793263 808917 819210 830430 836600 939160 943087 5178027 5431117 39.15 70.2 2
09:05:41 2024-01-23 777886 778639 190456 185817 325010 329666 372299 369095 218203 213603 277885 288852 318870 323103 4644692 4999891 6912336 6772879 1311397 1352286 282806 249346 284817 285343 343334 333438 315780 314914 207054 207818 752800 717178 1636694 1609120 432303 427566 600318 606495 751124 735442 762986 762390 781383 799166 752699 830365 2167108 2278847 1319521 1103068 669993 652623 791113 793263 811791 819210 820743 829867 944675 939311 5229883 5451024 39.15 70.2 2
09:05:42 2024-01-23 783743 777542 189282 185817 324748 328440 372822 369947 216515 214599 277423 283353 319353 320433 4663927 5067856 7030767 6758126 1294634 1350616 281768 249589 284902 283843 343370 333474 313202 315586 206293 207345 755831 717178 1639193 1599873 431385 429687 598107 606495 755431 732677 765058 765874 777483 791065 747628 830365 2167108 2298851 1297041 1094428 669707 656031 788085 788704 814136 819625 819928 829830 947394 942901 5258099 5427202 39.15 70.2 2
09:05:43 2024-01-23 787805 778634 189265 189705 322556 329738 370002 369391 216144 215292 276114 284069 318835 321048 4669898 5036144 7068362 6790563 1300117 1350690 281201 249485 281442 285521 344855 333293 313971 315802 205748 207668 746738 711061 1640387 1609120 430019 427566 594435 601341 754831 729464 753353 765641 780866 791205 748854 830365 2170191 2289657 1319521 1094227 662578 653609 791113 784069 811828 820401 815099 825434 942598 937525 5278772 5435037 39.15 70.2 2
09:05:44 2024-01-23 788796 779481 189256 189705 323005 328476 369966 369984 216480 217277 277193 282341 318587 321775 4665545 4975933 7004454 6783305 1311485 1350802 280468 248961 284948 284361 342879 333438 312068 313701 206327 206165 744039 707746 1624847 1611407 428255 427566 601122 599378 753826 734009 753151 760123 779431 784464 740677 830365 2167108 2262076 1315368 1100713 662578 652687 792272 781551 804808 819210 820520 820647 936917 937561 5286316 5436170 39.15 70.3 2
09:05:45 2024-01-23 784246 779738 189230 189206 322027 329168 369857 366587 216179 214348 276712 282094 319722 320564 4669467 4933304 6957180 6801064 1311519 1350366 280189 247806 285905 283861 342361 330849 313494 312019 205893 206022 757346 709266 1627380 1618366 427646 423782 598107 596760 747833 732677 751435 756421 780830 788974 738548 825503 2165569 2257224 1307216 1100713 660694 650908 788874 781822 802571 817410 819936 822525 930081 939311 5282542 5439036 39.15 70.3 2
09:05:46 2024-01-23 778488 779738 188044 189639 319561 327715 370002 365487 215902 214578 278340 282059 318211 318981 4662797 4923908 6952172 6804464 1317147 1350504 279406 247738 282539 284180 342361 329386 313017 311800 205893 205701 744623 709037 1649519 1621846 427950 423113 596065 595988 747321 730264 750368 755210 779724 784464 738512 822777 2163993 2252882 1297041 1103068 658817 649323 787525 781822 801433 818593 818113 819839 930044 937947 5286316 5440050 39.15 70.3 2
09:05:47 2024-01-23 779076 780582 188006 189710 320045 327679 371841 365237 215660 214205 275584 280600 318470 319243 4669467 4940693 6961604 6799612 1315243 1350366 279910 247356 281741 283313 342614 329350 312726 312019 205279 205062 743130 707240 1643868 1622997 428255 422482 593978 595566 748090 728742 746735 754278 778621 784427 738041 822248 2160918 2254480 1288138 1103700 658349 646921 788874 784043 802608 811532 816333 821007 930044 933836 5261676 5451024 39.15 70.3 2
09:05:48 2024-01-23 780770 779782 188006 189073 320281 329312 372148 368257 215302 214198 276007 279694 317216 320901 4661358 4961782 6966505 6799942 1330350 1351577 277423 247774 282738 281555 342879 329350 311523 311225 204920 205958 752800 705726 1634165 1622997 428089 422482 592227 596171 743058 728742 746772 753743 776627 784464 733761 819871 2159383 2259010 1302907 1103068 656520 646464 785499 778948 798032 811532 815099 816236 929665 928583 5276685 5442850 39.15 70.3 2
09:05:49 2024-01-23 779664 781887 187574 187155 321547 330049 369821 365344 215003 213826 275126 280486 316994 318646 4661395 4947754 6957180 6804464 1324702 1346537 277721 246700 281308 281519 341879 328320 310833 310998 203953 205062 752800 704719 1660123 1622997 428255 421187 593011 594412 742116 727709 750368 752106 774081 784391 732650 816268 2157576 2260436 1302907 1103700 656989 639929 786407 779536 798032 810816 811481 816236 927690 930195 5286316 5441659 39.15 70.3 2
09:05:50 2024-01-23 782219 783033 188978 187023 318901 328651 369749 365918 214636 213135 274670 279368 316259 318305 4667816 4952403 6992893 6791348 1317061 1350366 277686 246386 279617 281871 340811 330931 311086 310131 204275 204709 752800 706735 1664277 1623084 426735 420559 592555 590587 741969 724621 746511 749339 772879 780941 732865 816231 2151646 2248466 1330215 1103700 655117 639965 783065 774990 795103 811194 811779 811464 924992 931511 5291941 5451296 39.15 70.4 2
09:05:51 2024-01-23 783892 781813 187772 186073 317973 329582 368565 364850 214601 213305 274285 280203 315958 315586 4674763 4951026 6966505 6809320 1317147 1346703 277230 245799 279617 281555 340260 329907 310833 309626 203953 204391 751284 707746 1655442 1623218 425826 418719 592701 591786 738717 724584 745449 746979 770627 781563 731572 816268 2154708 2246224 1303146 1097583 656052 647452 783621 774361 795644 809377 808246 813808 926377 929926 5289999 5456867 39.15 70.3 2
09:05:52 2024-01-23 792157 783358 187642 185552 318936 324455 367494 366408 213937 212446 274391 278659 314496 318865 4683070 5011529 7003807 6791311 1307742 1350802 276809 245799 279689 279919 338211 328817 307268 309878 203597 203722 750595 706735 1626298 1611407 424017 422252 592137 590587 744111 724621 743864 751569 770011 773089 730374 816268 2154471 2276107 1302907 1091387 654184 644531 779154 773287 800297 809377 802454 811104 928694 926841 5318650 5453988 39.15 70.3 2
09:05:53 2024-01-23 790620 781402 186563 185552 317017 327650 367458 364320 213413 213747 272752 279053 315236 317371 4689756 5044649 7037064 6799942 1305838 1350366 277880 245663 279581 279810 338757 329907 309156 311073 202637 203791 752800 706735 1631424 1612632 424619 421223 588913 592095 743172 720312 742200 752069 768377 773025 729542 811496 2154708 2271269 1300830 1088284 654184 644349 774957 772629 800297 807094 801608 811390 930044 919569 5255992 5453988 39.15 70.3 2
09:05:54 2024-01-23 791765 781960 187309 185477 318458 327723 365398 363264 213413 212568 274580 281187 314207 315550 4681140 5053921 7062546 6790563 1292620 1343796 276774 245008 278687 279810 337157 329440 307984 308257 202672 204391 764574 712584 1644472 1606836 423416 418719 585964 592095 741969 717484 737916 751421 763862 770880 735355 811459 2151646 2264804 1307061 1082062 653252 643622 772762 771534 797431 802446 801312 810814 927681 922816 5244853 5461790 39.15 70.3 2
09:05:55 2024-01-23 794859 781402 187903 184447 319082 324960 365433 366177 213207 212637 272717 280129 313515 318865 4701801 5072466 7069084 6785720 1284339 1342649 277686 243539 278687 279384 336649 329440 307233 308257 202602 207248 743690 716666 1631660 1599873 422217 418683 585549 592660 740883 715453 737884 746549 762468 772479 732760 811751 2145539 2271269 1307061 1085192 656052 644806 774957 774016 795666 800287 798960 816211 927681 920777 5231501 5466453 39.15 70.4 2
09:05:56 2024-01-23 790130 780848 190781 184513 317158 322562 367386 364178 212538 212446 277364 278042 313515 319061 4688445 5087393 7022196 6771805 1291035 1344752 278075 243539 281308 277621 336649 329440 306586 308257 202178 205000 746738 716154 1638187 1604557 424619 419669 585668 592660 737017 715453 744500 747714 760311 770880 730374 804143 2137264 2252882 1321734 1097583 656052 640707 776888 774824 786560 800287 805781 811607 918135 920969 5297718 5452357 39.15 70.3 2
09:05:57 2024-01-23 781589 782097 190105 185462 318385 324636 367494 363084 212685 211816 277683 277247 314726 315298 4692435 4971160 6957180 6804464 1320918 1344752 277489 244325 276944 278113 338211 326477 307268 309785 202283 205000 748253 705222 1666224 1622997 423716 418476 587246 588743 733370 717484 737898 738270 763286 773125 724552 806385 2142100 2231743 1307061 1096802 649545 642070 776609 765296 789983 802443 799946 806257 923464 920969 5330139 5466340 39.15 70.3 2
09:05:58 2024-01-23 792088 775396 187380 184819 317779 324852 365070 363854 211881 212779 273499 277026 313296 315184 4688257 5044649 7041108 6799979 1300193 1346537 275793 243539 277601 277656 336142 326648 306766 308257 201331 205000 748253 705726 1663644 1611407 422217 420850 584013 588743 738101 715453 735212 746671 757278 766400 724626 806996 2145539 2262076 1298754 1083504 649545 641161 769007 767670 793138 797684 797627 809225 922425 916491 5240961 5454616 39.15 70.3 2
09:05:59 2024-01-23 793462 780701 186438 184159 317158 322849 365433 362720 212297 211605 276826 277199 311633 319389 4688332 5078128 7031783 6764332 1279854 1344554 277454 242011 278723 277234 334591 328436 306622 307005 201824 204713 758146 717963 1607937 1595337 419688 419660 584013 588958 737054 711305 735761 745084 754771 765373 724552 804143 2136293 2274493 1289668 1086737 653252 637848 770063 774361 790697 797940 797665 806815 915691 914473 5210298 5451024 39.15 70.3 2
09:06:00 2024-01-23 780540 783061 190381 183665 316866 322849 364814 362867 212651 210424 273177 277779 316496 315586 4695100 5028427 6942354 6762202 1311434 1349841 276640 242046 278687 280787 335636 326441 306802 305368 201965 203532 750595 709774 1615295 1613777 422217 417885 587246 589579 729637 716976 738119 735557 757017 770845 719601 800070 2134740 2238611 1313253 1097583 646687 637858 774497 764840 784057 801985 797677 804646 917104 918339 5330030 5458520 39.15 70.3 2
09:06:01 2024-01-23 795158 779823 187137 183898 315744 323567 366977 364884 211227 210459 273563 275453 311633 315220 4692435 5035376 6997249 6795092 1305876 1344591 274914 242756 276944 281231 333586 326150 305903 306681 201367 203736 752800 705726 1629061 1611407 418394 419364 585549 587306 735451 715453 734044 738526 758698 763934 719090 802202 2139330 2252611 1292523 1085342 647610 639219 768961 765567 791067 797921 790725 804609 918223 913144 5241203 5474175 39.15 70.3 2
09:06:02 2024-01-23 793466 779628 190278 182990 317048 322849 362088 363597 211374 210459 272370 276675 313813 317444 4701801 5068626 7070557 6781878 1281594 1346537 276975 245697 276944 281365 333902 324568 305903 306825 200700 203853 746797 716154 1615388 1595337 418062 418180 580460 588743 733485 708793 734044 738598 752221 762856 722978 800677 2136293 2269660 1292523 1085113 651321 638086 767370 769411 788636 793436 793054 804435 910508 909279 5201666 5460390 39.15 70.3 2
09:06:03 2024-01-23 780807 775396 187659 183443 316001 322849 363721 359883 211408 210459 270766 276943 316647 314962 4701801 5065611 6989902 6771899 1300298 1353408 276180 245697 276096 277848 334322 323931 306658 306573 200071 203532 757405 715131 1628084 1609120 419318 414148 580542 588432 726264 708290 734567 736934 752718 766472 720316 796553 2130071 2241433 1284216 1103130 649287 634662 772294 765604 781836 793324 796784 797566 907968 910484 5301447 5451024 39.15 70.3 2
09:06:04 2024-01-23 786218 783626 187182 183118 316172 322586 363836 361006 211408 209113 272370 275419 316611 314962 4701801 4989014 6985156 6818343 1317061 1346500 274879 246180 274075 278239 336265 323834 306766 306357 200665 203390 755069 705726 1652121 1622972 418949 414112 581370 581751 726779 710303 728627 733771 756410 765213 717489 799427 2137264 2244626 1312253 1089617 646687 639674 769007 762096 787479 797376 788286 797013 915801 910601 5273150 5468186 39.15 70.3 2
09:06:05 2024-01-23 792088 782939 186608 182951 315996 322813 364093 360970 212841 210389 270621 275453 313735 312979 4711874 5072466 7069824 6831230 1296324 1345509 274458 246180 274951 277848 333866 324424 305043 306789 199966 204139 760530 709774 1649082 1609120 418956 414804 579309 582892 728881 708290 728590 738562 753597 762856 721647 800070 2141845 2260605 1294600 1084377 650390 637858 765171 767199 787134 788929 788478 800038 909292 909067 5209103 5442703 39.15 70.3 2
09:06:06 2024-01-23 781643 780920 186997 182631 316001 321763 364608 358441 211374 210061 270621 275453 313295 314447 4701765 5036144 7000102 6790563 1299334 1346537 274879 242832 275831 276644 336265 322387 306119 305926 199687 203818 767748 716154 1634395 1609120 419615 413457 578898 586136 724209 706249 732890 734811 748960 764100 718796 792201 2131880 2242743 1306892 1099855 648535 632719 770100 764380 779623 790464 792564 792388 903875 911694 5295721 5454914 39.15 70.3 2
09:06:07 2024-01-23 789837 782097 186608 182670 316001 322849 360988 359305 211047 209043 270693 274967 313075 315223 4705156 4975971 6990756 6818699 1311485 1342805 273237 243373 273464 277458 333866 322423 305903 304994 200036 202751 743707 706230 1642201 1621819 417766 414635 580954 581196 724722 709295 727860 729446 751891 762602 716427 799271 2135952 2245619 1286293 1088251 643927 636502 765134 758365 784168 791020 783803 797604 911652 901470 5259880 5462428 39.15 70.3 2
09:06:08 2024-01-23 793466 781402 186901 181927 316001 320860 363066 360934 214387 209078 270621 275488 312153 313491 4708501 5091011 7089261 6791462 1285255 1345509 274914 242320 274110 277458 333360 323176 303617 304707 199687 202928 751991 715131 1622192 1599873 417492 414112 576407 582883 728881 702116 726785 733734 750469 758465 719306 797487 2132913 2259245 1294170 1085150 647610 633480 760828 764518 781356 784491 787770 799963 902064 902847 5214970 5458633 39.15 70.4 2
09:06:09 2024-01-23 781942 781472 186608 182226 316001 320303 364093 359811 210722 208066 270657 274585 311433 314447 4711987 5045470 6953172 6781184 1305923 1350366 273237 241640 275180 275726 333866 322459 303758 304066 200036 201656 743130 711809 1626680 1613586 417766 413166 581366 583507 722599 709295 728627 730722 750469 762940 710160 788265 2126627 2225793 1311133 1094502 641430 631933 765737 755711 774948 792133 787284 793031 906683 901470 5324345 5458807 39.15 70.4 2
09:06:10 2024-01-23 795444 782060 186068 182504 314561 320860 363836 360934 213912 208897 270621 275014 312380 312504 4717893 5028224 7023797 6791311 1305645 1345509 272368 242320 273918 275762 331847 324136 303119 302785 199374 201973 752800 705726 1623481 1611407 415399 413493 580542 582435 726779 708290 726266 732913 749108 756981 710307 796462 2134432 2252009 1286293 1078703 640272 632902 758130 756162 781910 784418 783803 795316 908004 899646 5239288 5468186 39.15 70.4 2
09:06:11 2024-01-23 793466 780662 186608 181478 315992 318852 363066 360390 211695 209043 269788 275786 311469 315406 4715249 5091011 7066241 6790871 1277946 1342612 274686 241434 274075 275797 331847 322459 302127 304780 199201 202256 751991 715904 1644516 1595337 415399 413457 576407 583507 726857 703002 724977 734478 745125 755912 714152 790548 2126627 2262883 1308875 1085155 643469 627335 759710 761198 774653 783206 787358 796279 898164 899553 5233727 5458807 39.15 70.4 2
09:06:12 2024-01-23 787876 782101 186482 181765 315778 318852 363579 357866 214246 207742 270621 275206 311469 314447 4714528 5052663 6952285 6771861 1305923 1348880 273202 240890 274338 274883 333631 321934 303119 302681 199722 201621 740144 711809 1642713 1609120 417172 411609 579719 585339 723210 709102 729826 726586 746749 759126 707071 787059 2126627 2219848 1306892 1091387 638231 630856 763531 754241 772716 788965 785891 791902 902696 903879 5333344 5464286 39.15 70.4 2
09:06:13 2024-01-23 792578 782681 185491 181770 315040 319819 360844 359811 214281 207563 270204 275014 311906 315435 4715249 5019563 7013132 6809320 1302053 1340898 271278 241282 272629 274463 329845 322459 301739 303106 199201 201023 749769 705726 1626325 1609120 413928 413754 579646 581048 726857 708093 719297 728761 747279 752534 706033 792312 2128364 2247661 1311133 1076932 639143 631039 755846 753525 777382 786542 779280 792950 903764 892456 5246779 5466340 39.15 70.4 2
09:06:14 2024-01-23 788715 781508 185464 180943 314078 318335 364093 358188 210801 208391 268922 275206 312153 312504 4715249 5118828 7022159 6762239 1287272 1344715 272333 240855 274338 274043 331310 322387 301035 303495 198404 201656 760530 716154 1623413 1599873 418086 415223 575407 584018 723247 701083 726785 732913 740769 755875 712327 783738 2120812 2231780 1306892 1088284 643469 628545 759747 756721 770637 782106 783803 790366 895515 901535 5305127 5462262 39.15 70.4 2
09:06:15 2024-01-23 783979 782097 184906 182053 311889 320339 360988 356538 213947 208032 269337 275331 312196 311887 4727271 5018054 6991552 6809320 1324702 1343759 270675 241980 276454 274043 333595 319468 301420 302221 198404 201304 757405 703713 1634264 1622681 417766 411635 577046 577689 718567 705077 722442 725447 747279 758052 707255 783799 2123828 2221254 1292971 1087510 639817 632006 760831 755173 774948 784382 776614 783804 904687 897912 5269119 5464286 39.15 70.4 2
09:06:16 2024-01-23 792326 782060 184883 181770 311787 319854 360916 357649 210654 209043 268131 274436 311215 310575 4723900 5072466 7041108 6809320 1304709 1344554 270710 240890 272212 273241 331310 323679 303220 304530 198370 200988 762093 705222 1622124 1613586 415251 414929 576334 577689 722453 704076 722644 730833 747279 748301 706253 786102 2127892 2243651 1313253 1075622 640272 632653 755995 755822 774948 779900 774681 791902 898836 893731 5239288 5486754 39.15 70.4 2
09:06:17 2024-01-23 783024 782975 184871 180909 313786 318370 360916 355468 210801 208391 268096 275206 308367 311591 4731587 5111841 7018792 6790563 1298336 1342768 271502 240686 272177 272789 333631 319468 301281 303177 197474 201480 767748 714023 1660795 1611290 417766 411708 573774 579439 717512 698986 725605 728687 740355 754844 710381 781435 2114990 2222144 1302651 1091387 643727 625493 760293 756384 765544 782106 783245 784860 892281 900225 5314533 5460390 39.15 70.4 2
09:06:18 2024-01-23 785394 782097 184871 180866 311925 320339 360336 358047 210801 207418 268131 274401 310961 311666 4727271 5018054 6985156 6809320 1324660 1346500 269030 240926 273629 272789 331883 318502 302024 301162 198094 200744 760530 705350 1651118 1625282 415399 410544 574190 576874 715407 701083 721614 722407 743469 751824 705181 785975 2120580 2222835 1304772 1086699 637321 629256 758003 752033 773812 782068 774478 784860 900112 897911 5261563 5470255 39.15 70.4 2
09:06:19 2024-01-23 793180 782097 184876 180905 313093 318852 359528 356574 210507 207528 267237 275786 310019 312330 4729897 5083063 7062546 6818699 1302053 1345049 269370 240342 273435 272980 329845 318984 299422 303142 198625 201059 764574 709774 1633030 1611290 413525 410253 572147 575502 719624 699096 718535 728761 743053 751046 707145 783762 2122319 2241159 1292523 1075626 641183 628258 753697 755311 774362 775369 776921 787224 893129 892432 5209103 5468186 39.15 70.4 2
09:06:20 2024-01-23 781323 782097 184867 180710 313125 317889 360590 353869 210801 207384 267272 275206 310264 311520 4727271 5121220 7013132 6771899 1300193 1344591 270451 239940 273629 272147 332351 320752 301951 304589 198625 201375 761399 714877 1620380 1608998 416454 408951 572147 578955 714505 696058 720978 723504 738022 752353 708295 779178 2113054 2215702 1317537 1094391 639817 623478 758669 753562 768240 781554 780982 782153 890673 897878 5305127 5469755 39.15 70.4 2
09:06:21 2024-01-23 788715 784177 184876 180556 312215 319335 358134 354969 213578 206451 268096 273598 309550 310140 4733272 5022463 6971037 6828078 1323755 1344752 270640 240855 270711 272789 329595 320532 303740 301020 200031 200289 751991 709774 1640887 1622972 412537 409276 574998 573949 716569 700585 716492 722026 743053 748409 699993 783402 2123345 2234494 1302651 1082062 635177 627298 753803 747605 773812 782106 774366 783804 898873 892162 5246505 5474288 39.15 70.4 2
09:06:22 2024-01-23 796617 783239 184887 179730 313606 318633 359793 356574 210213 207384 267272 273563 308614 313455 4739262 5119143 7093058 6786460 1282905 1345049 272142 239329 273049 272959 328564 322238 302024 301936 198625 200708 757405 717178 1624359 1597425 411998 411708 572147 579549 719661 695602 720586 725630 735447 743955 703612 781627 2114556 2248466 1287218 1081957 637321 621970 750039 751500 767360 774787 781575 783804 888410 892468 5295721 5459220 39.15 70.4 2
09:06:23 2024-01-23 784246 786419 183958 180866 311661 318633 360916 354437 210213 207061 268096 271862 310055 311047 4736650 5042862 6957180 6796204 1319002 1346537 268995 239400 273676 271296 330831 321023 299280 300915 198625 200219 758968 705350 1630533 1622972 414075 409097 571395 572697 711369 699060 717512 719541 740952 748445 700940 782623 2117801 2210045 1298754 1085150 634602 626855 755445 747642 769365 779900 771141 782590 897491 893099 5275036 5474288 39.15 70.4 2
09:06:24 2024-01-23 796340 782097 184569 180140 312179 316929 357631 355503 209885 206485 266826 274821 308614 313030 4739262 5100764 7093058 6801139 1292620 1345049 269642 239824 270423 272507 328564 321207 299316 301091 198625 200219 767748 714111 1631323 1604427 410499 409964 568508 574428 717585 691948 714382 722481 735479 746808 705717 782623 2114556 2246224 1296291 1075920 638231 623734 749422 753706 768277 774241 774681 783730 884428 886938 5233727 5464286 39.15 70.4 2
09:06:25 2024-01-23 781951 783829 184320 179730 311783 318633 359180 354934 210801 206061 266826 273598 308147 311083 4739262 5078575 7014445 6809320 1298336 1346164 270465 239081 272831 271366 329702 317946 301773 299303 198625 200311 757405 715904 1625610 1604557 411808 405826 570452 576835 710441 693037 718535 718011 733848 749911 701161 774616 2105284 2209467 1287809 1091387 634602 621934 754770 747164 763522 779900 774718 779146 888043 892051 5314533 5479120 39.15 70.4 2
09:06:26 2024-01-23 792300 784420 183701 180019 310726 319120 356556 355503 209592 205740 266862 271897 308112 312144 4739262 5028978 6985156 6827708 1326603 1347124 270612 239859 270459 271177 329666 318724 299280 299232 198625 199418 758968 705726 1640167 1621846 411153 405574 572147 571976 711369 697118 712281 718446 736373 745635 700167 781472 2117565 2225300 1298411 1082062 633699 626392 751670 746634 768886 775477 770045 781477 892281 888549 5258099 5479120 39.15 70.4 2
09:06:27 2024-01-23 796585 783203 184285 179730 311670 318633 357559 355468 209592 206451 266416 274277 308614 310358 4742644 5109556 7069084 6820961 1303736 1348084 270447 239188 270495 270953 327679 320189 300877 300844 198066 200184 789147 711061 1637142 1606548 411704 409386 567667 571853 715048 690971 714285 723504 735479 745231 702121 781472 2113054 2238246 1298411 1075235 637776 624619 748964 750206 768240 772470 774478 783743 884501 887231 5227532 5466340 39.15 70.4 2
09:06:28 2024-01-23 783892 784420 184250 179412 312139 318183 358674 354117 210213 205740 267009 273145 307181 311301 4748627 5084850 7003807 6811488 1301906 1342657 270535 238447 272098 270953 329097 317910 299351 300871 198345 199418 766161 715131 1622487 1611015 410535 405718 569718 576129 710293 695310 716492 715472 731810 747810 700167 774450 2098576 2216107 1285689 1091387 632797 620104 752202 747274 761361 775477 773509 776823 889039 888549 5338286 5486943 39.15 70.4 2
09:06:29 2024-01-23 793466 786698 183666 179730 310255 318633 356521 355468 209592 205740 266826 271897 307646 311923 4742644 5026104 6994481 6850627 1311485 1348769 268925 238483 270387 271366 327877 318237 298932 299846 198485 199071 767748 709413 1624574 1612553 409074 405862 568108 574010 713494 696131 709107 716486 729949 743651 696026 779215 2114556 2231622 1296291 1075081 631000 622851 746767 743992 767697 773116 769424 781477 892231 884614 5258099 5479120 39.15 70.4 2
09:06:30 2024-01-23 797714 783267 184289 179129 311925 315947 357308 356746 208904 206382 266007 271897 306752 311555 4743709 5128101 7093659 6820042 1283188 1340861 269746 237675 270197 271142 328578 319357 299546 298954 198066 198794 767748 715904 1615840 1595337 408041 408231 568764 574428 714541 690882 712318 719541 729633 741020 701161 774450 2108555 2241433 1293715 1078834 633699 617808 746312 745810 762981 770835 774478 780884 881786 885476 5291864 5483030 39.15 70.4 2
09:06:31 2024-01-23 788375 784416 183705 179134 311666 315766 359528 353338 209231 205135 266416 271447 306717 311887 4739262 5068021 6971939 6815168 1304013 1342657 269642 237509 270495 269597 326762 318906 297611 299423 198625 198849 761223 709266 1630491 1613777 411808 405538 568108 571853 708391 696624 716492 716994 733885 743991 691953 772173 2108555 2202128 1302651 1085155 630103 622851 751138 738197 761361 771992 765498 773961 893607 883515 5330030 5474175 39.15 70.4 2
09:06:32 2024-01-23 792300 783829 183124 179730 308380 319120 356556 353834 208904 206416 264785 271672 308112 309324 4748627 5110748 7073525 6838907 1302015 1342657 268985 238447 270150 269890 325848 318419 297644 300527 198359 199106 762987 707746 1649082 1611290 409304 405862 565663 571165 710328 690882 708102 720061 730201 741891 700167 774616 2114556 2230040 1311133 1074318 634602 623293 744960 747164 765185 766427 767748 778002 884290 881240 5229883 5474288 39.15 70.4 2
09:06:33 2024-01-23 783892 783280 183154 179129 310255 315947 356556 354020 209557 206026 264785 273112 306717 311629 4746029 5111616 7032309 6800988 1300193 1344641 269266 237614 270603 269409 326798 317376 301170 300343 198066 198898 767748 715131 1628474 1610716 409304 404220 568106 573986 706386 691372 713368 711250 727501 743432 696062 771038 2102293 2207867 1281449 1091387 631000 617335 749472 745157 758561 773080 772826 773412 884537 883407 5331885 5483030 39.15 70.4 2
09:06:34 2024-01-23 793466 785567 183428 179408 310464 317734 355450 354117 209196 205101 265635 270243 307431 311225 4745242 5036811 7010724 6850147 1315057 1346500 267955 237116 268904 270714 328541 318200 297576 297703 198066 198483 769335 709413 1637306 1613777 407913 405183 569718 571976 710364 693037 709209 713339 732419 739359 692478 774616 2110654 2222218 1294170 1074085 629209 620140 745180 740728 765728 771925 765461 779183 889705 881422 5267505 5488486 39.15 70.4 2
09:06:35 2024-01-23 797508 784192 183705 178599 310726 315947 355414 353338 208626 206061 265192 272763 305791 311923 4757993 5139977 7103054 6822326 1288856 1339909 268177 237649 269032 269751 325778 318121 297716 298258 197787 198483 746797 715904 1622360 1599873 408203 405826 565263 571010 711369 687950 707563 716486 728015 737523 700167 774450 2105284 2242098 1306709 1075920 632797 616428 741727 747164 760745 766499 772276 778555 877974 879376 5271242 5474288 39.15 70.4 2
09:06:36 2024-01-23 788099 784420 183084 179009 310255 315874 357344 353078 208579 205101 266416 270243 306937 312108 4756130 5079195 6977629 6818699 1307785 1342842 268142 236870 270279 268555 325778 317448 296711 296905 198485 197655 733189 707746 1630275 1618366 410245 405147 568911 570356 706386 693037 712281 713339 731810 743651 691941 769906 2107058 2199631 1309012 1083577 630103 621970 749422 736041 759171 771925 764064 772178 891077 881717 5291864 5486943 39.15 70.4 2
09:06:37 2024-01-23 794914 784197 182466 179412 308090 317734 356258 352245 208219 206416 263974 270243 307146 308742 4755866 5112836 7062396 6832580 1305838 1343289 268444 236800 268869 268590 325813 318906 297435 300731 197509 198607 767748 705726 1654277 1609120 408493 405862 565663 568741 710441 689903 708200 717502 732328 734511 693041 773311 2111552 2226607 1306892 1071210 631898 621054 747011 742938 762441 763554 763959 773961 883267 874177 5235548 5479120 39.15 70.4 2
09:06:38 2024-01-23 786208 784384 183054 179129 309280 315947 357595 352028 207929 206061 263974 271068 306957 310054 4765339 5166700 7082102 6809320 1288931 1346818 267734 236349 270711 268181 324797 316977 297861 300307 197370 197862 762987 711809 1685352 1604557 413311 405183 563993 571165 706386 686976 713228 715435 726951 740805 697086 764237 2104753 2213275 1287809 1085192 632797 618025 746620 745047 754724 766427 767166 771630 877431 881717 5325732 5466060 39.15 70.4 2
09:06:39 2024-01-23 786129 786684 181962 179740 307378 317734 356485 352028 208253 205135 264785 270278 307431 309506 4756020 5058437 7011060 6840225 1321815 1346464 272246 237649 267254 270797 327749 315482 299437 297631 197370 197862 764574 708028 1635839 1621819 407334 402128 567266 568265 706386 690882 706187 709097 731810 738603 691941 773311 2107644 2209467 1287809 1078985 627956 620104 741690 738526 762441 770835 764064 774417 881604 874068 5261571 5488486 39.15 70.4 2
09:06:40 2024-01-23 796704 784192 183452 178531 309311 315947 354348 352315 208039 205101 263974 271651 305547 309726 4764156 5138724 7103091 6830435 1292620 1340898 271447 237081 268393 268895 323855 315591 297789 300677 196955 197897 764574 714111 1627586 1603419 407334 404541 562366 570356 709434 683957 706690 713339 725412 733959 697086 772211 2105284 2239253 1313206 1074853 632797 612924 740933 745047 760247 765942 765534 774547 874729 874465 5252485 5479735 39.15 70.4 2
09:06:41 2024-01-23 788598 786419 183049 178531 310002 315874 355985 354020 208266 208233 265351 270789 306437 311924 4766406 5103403 7018792 6811765 1301209 1346963 270411 236835 268940 268146 324570 315260 297789 297811 197509 197793 766161 713853 1646449 1611489 408493 403332 568106 571976 705886 691372 709647 709314 725340 737243 689981 766706 2099308 2202399 1311040 1085192 625276 612888 745180 737953 754761 770835 765153 769873 883178 883365 5361560 5483030 39.15 70.4 2
09:06:42 2024-01-23 795481 786123 182470 179095 307839 315947 354383 353856 208011 206593 265386 269518 306472 309689 4759601 5045470 7013132 6846439 1315193 1348769 271375 236149 267778 268216 323855 315002 297789 297811 197232 197484 767748 707746 1642160 1613777 406179 402092 567836 567863 706386 689903 704071 709314 729706 735064 689981 772211 2107058 2222513 1315372 1075920 626614 616428 741983 733698 761361 766499 762977 773990 884792 874393 5267608 5488486 39.15 70.4 2
09:06:43 2024-01-23 796854 785862 183115 177969 309745 315681 353816 354948 207797 206593 266337 270704 306361 310859 4769814 5141133 7121956 6825547 1287513 1341120 269579 236314 267147 268112 324852 315446 297333 297811 196955 197793 764574 716154 1635697 1599873 406179 403296 559131 571165 708391 683848 705110 710675 724717 734586 692968 768738 2102293 2237665 1324215 1075798 630551 615438 739914 742865 758069 765006 767245 774417 873843 877618 5261863 5486943 39.15 70.4 2
09:06:44 2024-01-23 785650 784370 182725 177935 308345 315292 357775 351776 208266 205977 263833 271014 305617 310310 4763792 5111176 7020546 6811765 1301225 1344752 267700 235914 268419 271797 326726 315482 297789 296161 197232 197141 769335 713341 1623156 1611135 408203 402658 567266 571165 704316 689903 708028 708309 721188 736063 687881 763998 2101982 2200838 1283569 1085150 625276 616311 744616 736898 753260 766391 762940 767577 883299 880727 5364394 5486943 39.15 70.4 2
09:06:45 2024-01-23 796617 785530 182147 178531 310245 315586 356980 355414 206787 204998 265160 268768 306577 309070 4763792 5068862 7056174 6837456 1307520 1345509 268552 235949 267183 268181 324852 315194 297789 296758 197232 197141 757405 707746 1624680 1611407 405028 402658 565663 568229 707388 689903 702998 709314 725340 730454 687918 769906 2105284 2222513 1287809 1069418 625276 612888 738078 736994 760210 764127 760661 774380 883663 874225 5269382 5496322 39.15 70.4 2
09:06:46 2024-01-23 797420 787533 182836 178360 309497 314076 357522 355272 207398 205032 263833 269623 304695 311998 4774165 5141058 7136021 6850147 1287054 1344518 269118 235949 266960 268112 324852 315446 297369 297559 196816 197175 764574 715904 1637426 1599873 405891 402694 561730 569548 707388 681363 703035 710321 724204 730418 692932 767610 2098502 2233329 1298317 1075798 628852 614566 738078 742302 755799 763925 765153 773278 871370 875498 5261863 5483030 39.15 70.4 2
09:06:47 2024-01-23 785413 787525 182639 178079 311243 314698 357522 351524 208045 205435 263833 270600 305582 311042 4767358 5115983 7008767 6818699 1301188 1344715 269118 235585 267219 271797 325252 313496 296663 297811 196402 197621 764970 716154 1638511 1607977 406179 401997 562129 568741 701221 682845 706690 708309 721573 737523 691941 764440 2096011 2204163 1279328 1089834 628404 614566 742778 738489 753650 766319 765153 766183 874729 874537 5314780 5493942 39.15 70.4 2
09:06:48 2024-01-23 795257 788645 182520 178390 309597 315178 355196 354484 208011 206013 264608 268990 306865 309725 4764786 5054795 7013132 6850033 1311485 1346963 268139 235834 265919 267739 324852 314230 297789 296937 196955 197298 759812 707746 1621835 1613777 405028 400540 564791 565312 704352 687950 699900 707305 724717 734586 685863 768738 2105284 2220554 1283569 1072737 624831 616311 738078 736375 756881 764127 759581 772178 881786 874225 5275036 5504232 39.15 70.4 2
09:06:49 2024-01-23 797754 787525 182042 178463 308204 313706 357522 354698 206752 204679 265960 269282 306937 311666 4773224 5153970 7125037 6828078 1302053 1340824 267351 236314 266960 271833 324852 314487 296915 297667 195745 197793 785816 711061 1643404 1604557 406372 400893 560537 564876 704316 682643 701195 711214 724717 730418 691941 765359 2103788 2228458 1283569 1071210 630103 617001 738078 742522 757994 761771 762397 772734 872605 872991 5246779 5511841 39.15 70.4 2
09:06:51 2024-01-23 787242 786533 182331 179776 308204 313742 357016 351848 208011 205435 263464 269762 304800 310273 4774165 5111654 7018199 6820625 1301188 1346500 268552 234893 267219 271761 326726 313496 297595 297356 196816 197141 761399 715642 1622762 1609120 406179 401428 559059 568705 700227 682882 705147 706267 719463 735925 687918 763498 2094522 2206913 1300212 1089834 624809 613697 741727 737944 751620 765240 763959 764168 874729 877363 5350858 5510502 39.15 70.4 2
09:06:52 2024-01-23 795653 787684 182372 178271 309816 314698 354967 353911 206925 208055 263904 268497 305722 309033 4764786 5059871 7003807 6846835 1324702 1343759 267539 236314 265510 271416 324888 313019 297651 297356 196402 197175 764574 707746 1635684 1622972 405603 401428 563125 563607 701221 685931 699900 705231 721188 734695 685341 765359 2102293 2213183 1281449 1075622 623942 617185 738078 733835 756508 765364 755668 767577 879223 874225 5292029 5505665 39.15 70.4 2
09:06:53 2024-01-23 797987 785712 182875 177341 309135 313706 355756 354020 206649 204429 263499 269483 306937 309908 4780132 5155918 7118461 6821251 1292620 1346963 267762 235550 266141 271690 324852 314745 296080 297356 196091 197004 761399 715390 1623395 1604557 405028 400857 559743 566586 704316 681675 699367 709314 721573 729245 691941 764780 2100487 2234494 1275088 1072737 628404 613697 737031 738526 754328 761771 764064 769873 870027 872338 5284452 5508952 39.15 70.4 2
09:06:54 2024-01-23 788404 787684 182585 177871 308204 313271 353781 351402 207536 208020 265699 269588 304552 309798 4775825 5126113 7041108 6818699 1302053 1342805 267762 235221 266933 267767 324744 313531 296080 297775 195780 197141 766526 714621 1640543 1609120 407913 401428 559127 567023 699198 681192 706187 707807 720008 736143 690960 757732 2094522 2203963 1300212 1085192 626600 613697 742509 738111 750938 762847 761818 763966 872046 879850 5341621 5499520 39.15 70.4 2
09:06:55 2024-01-23 790352 786533 182135 178215 306380 315838 354002 350365 207617 208454 263464 268497 304834 305946 4776723 5062670 7018792 6850033 1323755 1346537 267762 235810 265103 271535 324852 312544 296915 296728 196402 196389 764574 709266 1630626 1618366 404454 400926 562294 561981 701221 683921 699884 702134 724717 730345 682813 764201 2109945 2216107 1281449 1075798 623055 615438 737195 732622 755911 761872 756241 768221 881411 873118 5278799 5508952 39.15 70.4 2
09:06:56 2024-01-23 798856 785904 182435 177375 308050 313886 354502 351776 206821 208418 267992 269351 304083 309069 4776723 5148345 7097061 6837180 1304013 1342805 266087 234893 266363 267767 324395 314451 293794 297545 195780 196560 762987 705726 1621338 1609120 405028 401774 560934 563956 703283 681881 700930 709817 724717 726101 685899 764765 2103514 2219252 1294170 1068166 626614 616040 735987 736898 754526 756826 755603 768530 873622 870311 5248469 5497770 39.15 70.4 2
09:06:57 2024-01-23 785918 785254 181536 177404 306874 313635 354312 350293 206856 204748 264652 268532 305858 308851 4776723 5174189 7083523 6801177 1287272 1346537 267727 234461 267818 267767 323902 314930 295356 297147 195780 196525 782878 711809 1658111 1604557 407045 400540 559743 565312 700190 682643 706187 709314 719426 730021 689455 755904 2098763 2206977 1275088 1082062 627061 612792 740269 737948 746008 762889 762046 763051 868650 875476 5345015 5496322 39.15 70.4 2
09:06:58 2024-01-23 787599 787525 180715 178356 306951 315286 356008 349836 206890 206039 264797 268497 304869 306176 4780132 5083705 6989502 6832580 1314973 1348880 266682 234823 267183 267767 324071 313239 294999 296520 196091 196253 762987 705726 1629047 1620667 406179 401145 561332 563555 699198 683921 700930 704197 723692 730454 682581 760009 2097157 2188525 1284216 1078711 623498 615874 740897 732839 751250 764051 755073 762693 879035 872809 5305322 5492402 39.15 70.4 2
09:06:59 2024-01-23 795481 786407 181720 178429 306987 314842 354752 351389 206890 204821 264086 267716 304800 306464 4780132 5137587 7069084 6840338 1305876 1343801 266087 234858 265546 268257 323902 313239 293133 296686 195608 196560 784517 707746 1627168 1609120 405028 400224 559347 563683 701221 680709 699386 709314 723180 727954 685936 764477 2098539 2209431 1296291 1071210 626168 614566 737195 736118 753464 756305 753232 767238 871186 870684 5240961 5492402 39.15 70.4 2
09:07:00 2024-01-23 787251 787794 181253 177379 306410 313886 355003 349550 206649 208162 263900 268497 303881 308307 4780132 5183735 7072634 6801177 1292713 1343796 266905 234461 267183 266687 323411 313496 293829 296340 195161 198039 792479 713092 1622288 1607977 406179 401428 558681 563607 697219 679745 704071 706304 718142 730562 687918 753924 2093034 2202399 1275088 1083605 625276 613182 741719 737865 746353 757305 758317 762338 869571 874734 5341506 5485808 39.15 70.4 2
09:07:01 2024-01-23 792947 787794 181283 177375 306987 315278 353893 350611 206890 207874 267766 267682 306721 306500 4776723 5083705 7013244 6851324 1326553 1348880 265825 234858 265546 266910 324852 311596 295213 296103 195161 196218 761399 703713 1635642 1622997 404771 400295 560537 562756 696725 682643 699884 701070 722668 730418 681813 760093 2098994 2191462 1300531 1077451 623023 615690 738004 731440 751546 761626 749942 762693 876252 873155 5303293 5505701 39.15 70.4 2
09:07:02 2024-01-23 796617 786127 180745 178768 306879 314333 352010 350894 206247 208091 263305 268311 303916 306212 4776723 5146646 7074794 6840225 1303938 1344554 265865 234823 265510 267543 323674 313460 293282 296728 195780 196218 759812 705726 1627559 1611489 403882 402281 558160 561958 701221 680709 697894 706304 720517 725521 682850 765246 2102293 2216217 1277986 1069493 626600 614346 735913 733711 752047 756972 751166 764943 870496 868837 5240537 5496322 39.15 70.4 2
09:07:03 2024-01-23 786476 786679 181421 177345 306690 313373 354752 348747 206568 208091 263900 268497 305106 306572 4783544 5186871 7078410 6820777 1287272 1342805 266941 234065 266960 266874 322657 313531 293588 295744 195161 196218 758225 711809 1690703 1609120 405891 401428 558124 563607 697219 678782 703072 706304 716312 730345 685863 755336 2090062 2204237 1300212 1084903 626614 609943 738078 735757 746302 759117 759066 761718 865583 874262 5337525 5483666 39.15 70.4 2
09:07:04 2024-01-23 789946 790322 181432 177370 306987 314878 352010 349309 206684 207763 267388 267682 303881 305530 4786089 5083705 7022457 6850033 1326515 1346537 265643 234893 265068 266722 323938 311560 295177 294842 195608 196218 761399 705350 1654156 1621933 404454 399166 560537 561958 696725 682159 697894 701101 722120 728003 682721 760633 2095515 2210389 1275088 1078872 622133 614493 735950 731835 752579 761590 748775 762842 873843 865415 5290093 5496322 39.15 70.4 2
09:07:05 2024-01-23 799734 786679 180784 178643 306987 313886 352010 351690 206247 208055 263714 269163 303669 306536 4783581 5163255 7103091 6851324 1307742 1348880 265236 234135 265249 266945 322920 312544 292900 296728 195161 196184 762987 707746 1652359 1609120 403882 401428 557891 561958 701221 680227 697894 706304 722398 725521 681849 760633 2104641 2221254 1292050 1068054 625276 614120 734054 733280 751546 754762 753105 763966 868145 866382 5258099 5504232 39.15 70.4 2
09:07:06 2024-01-23 786476 786679 181279 177095 306987 313621 354002 348747 206747 207909 263900 268497 304570 306572 4789504 5186871 7077724 6818343 1292873 1346500 267276 234065 266363 266091 322920 312544 293176 296103 195161 195946 792479 711809 1659177 1609120 405028 400295 556547 563956 695174 676826 700967 703662 712174 726836 683889 753315 2095289 2200984 1295881 1085150 625276 610573 738161 734627 743712 756239 758097 757699 864429 873086 5344517 5505701 39.15 70.4 2
09:07:07 2024-01-23 788150 788910 180140 178331 306123 313409 354502 349309 206213 205003 264086 266869 303916 305279 4782677 5102542 6999334 6846835 1320918 1346537 264459 234135 265510 265683 323674 311087 293730 293979 195470 195335 759812 705222 1637854 1622997 405028 399166 558951 561162 694191 682159 698888 701101 718410 725814 678493 758179 2092460 2190182 1302651 1078872 622578 613079 738041 728724 748955 757414 749588 758593 875046 865379 5311030 5501774 39.15 70.4 2
09:07:08 2024-01-23 796859 787798 180676 177222 306555 313409 351974 349836 206070 208126 261824 266903 303916 305494 4784285 5144684 7069084 6851324 1307742 1343759 265271 233739 263921 266126 320410 312544 293141 294265 195196 195132 762987 705726 1635427 1610263 402382 401428 560537 561958 700539 681675 696902 701602 719582 724094 680534 755277 2098651 2217900 1279328 1067968 620802 610878 728858 728724 747030 754084 751844 765092 870680 863900 5295721 5501774 39.15 70.4 2
09:07:09 2024-01-23 793105 787794 180711 177218 306982 311474 355003 350611 205719 208091 263714 266903 303458 306536 4795454 5167113 7134362 6846439 1292620 1342805 266087 234100 263851 266773 321870 311596 294278 294300 194852 195742 758225 714854 1623170 1602148 401456 400295 555761 561714 699198 674804 695380 704595 715366 725000 686012 757582 2094173 2228722 1295881 1072699 624387 607327 730930 734013 746869 756328 755827 764510 862202 865158 5271242 5504232 39.15 70.4 2
09:07:10 2024-01-23 791145 788910 180702 180461 305947 310966 354502 349836 205606 204285 267802 266903 302966 309069 4789504 5126384 7013141 6820663 1302135 1346963 267351 233344 265103 266091 321906 311341 295213 293333 195196 197066 751991 709774 1653496 1613777 403882 399730 561061 562756 693137 681675 699698 700954 719310 730203 676096 753464 2092304 2188703 1275088 1081292 619474 611926 736244 726659 744239 756203 749182 756144 873843 870684 5369226 5501774 39.15 70.4 2
09:07:11 2024-01-23 800035 788910 180551 177095 305800 312019 352010 351992 205606 204859 267352 266429 304118 306500 4795454 5091011 7050434 6864452 1308676 1346537 265271 233902 263921 266910 319996 311341 293062 293496 195643 194996 751991 707240 1632609 1611407 401224 400861 560537 562357 699234 681528 694553 701027 718599 721278 676611 759001 2098651 2216521 1304543 1064666 618591 611441 728821 728724 747288 754835 750581 764444 869917 861391 5295721 5515080 39.15 70.4 2
09:07:12 2024-01-23 796617 788352 180551 176985 306987 312181 355003 350930 205253 207763 263305 266903 302966 309033 4798876 5170786 7134362 6846835 1296324 1344554 265271 233414 263043 266126 320967 311087 292170 294265 193894 195878 758298 713092 1633566 1604557 400816 399730 554120 560941 699917 676986 695500 703095 714933 721309 685636 759845 2095289 2218920 1272967 1069686 623498 610118 728858 733141 747251 754302 755664 763315 862202 863900 5261863 5505701 39.15 70.4 2
09:07:13 2024-01-23 786476 788910 180711 180063 305481 311474 352010 348782 206282 204285 263305 266938 302755 308343 4802301 5160745 7069084 6840225 1302154 1346537 266122 233379 263886 265905 323411 309639 293829 294193 193894 195878 795624 716154 1625557 1609120 402630 396813 556862 562645 693402 674659 696753 699041 711328 729633 682647 755874 2080557 2194569 1275088 1087474 622002 607117 735987 729446 745245 759117 755827 754998 863750 865451 5361524 5505701 39.15 70.4 2
09:07:14 2024-01-23 793194 789767 180546 180178 306987 313734 351618 348758 206247 204285 263305 266649 302931 306500 4795454 5085822 7012241 6865593 1326515 1346537 264424 233902 265608 265683 322956 309639 294528 293369 194989 195301 759217 705222 1663950 1623255 403220 396524 557941 559243 694955 678635 691674 696989 719619 727023 678567 756139 2094173 2204406 1270847 1075622 618591 611061 731796 728207 747104 756808 747021 760164 870753 865807 5284267 5511146 39.15 70.4 2
09:07:15 2024-01-23 797693 786679 180516 180209 306052 312933 351902 348782 205572 204859 261788 266938 302966 305407 4788840 5151753 7097061 6856214 1307742 1346537 264459 233414 263886 265905 320446 311596 290467 294300 194544 194996 758225 705726 1647012 1613586 402646 400758 557941 559427 699161 678635 693641 702873 718599 720109 679749 755799 2095553 2213183 1287809 1066302 621285 610988 730893 728724 747288 748472 744638 761250 866268 863254 5265617 5497851 39.15 70.4 2
09:07:16 2024-01-23 792653 787794 180551 180421 306721 311693 354002 347697 205606 207799 261788 266869 302931 306500 4788620 5187331 7097061 6832580 1285255 1346537 266941 236883 263446 266126 319961 310615 293702 293816 193930 195301 781239 717178 1621338 1599239 401500 399658 556437 564356 698134 676298 695726 701101 709676 720244 680787 753613 2091896 2217494 1293233 1072737 619963 609002 728858 727382 743025 748472 755827 761255 861555 865158 5333890 5507216 39.15 70.4 2
09:07:17 2024-01-23 790887 788910 180254 180107 306987 310530 354002 348747 205429 204285 264086 265621 307716 308343 4798876 5137384 7018792 6830435 1307667 1348880 266122 236515 263921 265276 320967 312838 293346 292200 195196 194490 758968 711809 1642713 1618297 402520 396705 559706 562756 693439 680116 697782 699115 715043 723954 673746 750743 2090025 2183973 1275088 1078703 617114 607400 733867 724566 738393 751851 744831 753320 870063 865770 5380371 5501063 39.15 70.4 2
09:07:18 2024-01-23 800261 789767 179821 176817 305178 311983 351974 349309 204934 207728 261788 265252 302931 304600 4788620 5141246 7069084 6856214 1305876 1346537 264424 236717 263043 264463 318512 311087 290538 292440 194544 196340 795810 706363 1633437 1612553 401500 400259 556474 558525 697109 676643 691747 701101 712174 717138 678785 751101 2090972 2208478 1300212 1064704 619963 608724 726793 728207 745134 748400 746087 758368 862495 856510 5284455 5503290 39.15 70.4 2
09:07:19 2024-01-23 793199 786684 180391 180138 306123 311002 354002 347417 204934 204859 261752 266025 307535 305997 4795557 5185632 7087879 6832580 1281594 1346537 266122 236443 263666 265276 318994 310615 292115 293084 194261 196928 781444 715904 1645693 1604427 402842 399058 555281 561885 693932 673778 697894 700043 711510 721115 680640 746919 2085256 2198065 1295881 1078218 621285 607007 731824 728461 737605 748472 750929 755308 859727 866382 5357733 5507216 39.15 70.4 2
09:07:20 2024-01-23 788567 788947 179946 176821 305585 311002 354484 347173 205606 204716 261788 269629 302966 305171 4797972 5111654 6994481 6837073 1305923 1346851 265271 234639 263851 264498 320706 309674 292170 291641 194877 196664 782878 706363 1636584 1625282 402520 396596 555971 557268 692001 677785 693825 697136 715366 727605 674736 751435 2090062 2188430 1302651 1075920 617709 610088 732828 726659 744606 752981 744909 755767 868181 863900 5323938 5515117 39.15 70.4 2
09:07:21 2024-01-23 796854 787794 179821 180138 305652 311983 350840 348502 204968 204859 261680 266059 304806 304564 4801394 5165190 7078410 6844807 1305811 1343796 263834 236645 267101 264498 318512 313591 291761 294987 194261 196375 794145 706735 1630491 1612437 402072 399021 555281 557845 695703 674804 690730 700954 715550 717066 677716 754686 2097157 2206913 1287809 1064927 619963 608694 728858 728207 745663 747202 746502 758260 862165 856402 5248694 5496322 39.15 70.4 2
09:07:22 2024-01-23 789833 787525 180067 177697 306088 310713 351974 346301 204899 204859 261680 266395 303503 305494 4792922 5200403 7099442 6835441 1285440 1346537 264424 236336 264661 263988 319676 312851 293497 293013 193718 196375 755051 713853 1621470 1612096 402447 396668 553707 560367 692001 673423 696568 701101 709284 721404 679712 748071 2085256 2194743 1293715 1078985 621245 607117 732273 728724 738068 748436 749034 753543 859010 866382 5359807 5496322 39.15 70.4 2
09:07:23 2024-01-23 788796 788910 179856 176787 305120 310966 351974 347102 205218 204285 261716 266344 302931 305458 4795543 5117054 6995115 6837456 1307634 1344752 264424 236668 266209 264181 320386 311561 292170 292058 194367 195825 794145 706363 1640567 1622972 402359 396110 555724 556196 690004 677260 693259 694982 714537 721517 674259 750108 2091307 2185523 1298411 1075622 617269 609118 731969 726145 743025 754236 744342 752100 866232 861355 5312712 5505597 39.15 70.4 2
09:07:24 2024-01-23 797987 788644 180071 179997 306079 311002 349747 347661 204934 204285 261680 266869 302898 304564 4783907 5176025 7103091 6849711 1302053 1340824 263176 234675 265195 264216 319193 311929 290538 294086 193142 195233 777962 711809 1639293 1611290 400073 396777 552922 556232 694918 673423 690559 700107 712985 718689 679566 751027 2086739 2213183 1277208 1066610 619926 608410 726756 728724 742659 746151 746984 755534 857116 856330 5258099 5505701 39.15 70.4 2
09:07:25 2024-01-23 788437 788352 180071 179997 306088 310024 351866 347893 205858 203678 261680 266834 303146 306428 4802301 5155863 7065519 6840225 1304013 1346500 264212 234272 265232 264181 320493 310131 292312 292299 193447 196375 794145 715904 1621153 1612553 400177 396741 556547 561737 692001 676238 695343 691930 708783 721188 673501 746474 2086739 2190450 1287218 1078985 614200 607269 730930 721860 738068 754835 746417 754770 864972 863900 5397483 5524458 39.15 70.4 2
09:07:26 2024-01-23 797802 788910 180071 180320 305509 310024 351672 349273 204934 203678 261752 265184 304357 305171 4804820 5093647 7056174 6884350 1316207 1344529 264177 234422 264150 265099 319783 311340 292170 291233 193753 196664 766161 707378 1647529 1613777 398937 396813 558448 558489 695137 676790 690559 695823 712335 716022 673501 754686 2086442 2209773 1293715 1063411 615074 607117 724699 721860 744079 748364 744491 757699 864972 857266 5293874 5515080 39.15 70.4 2
09:07:27 2024-01-23 797987 788086 179951 179997 306546 308151 351974 349273 204757 204285 261680 265621 303893 306536 4802404 5193008 7143688 6865593 1303736 1348694 263737 233275 264332 264252 319559 312039 290538 294158 192766 197205 779601 716154 1629555 1603287 399789 396488 552922 559500 693137 671039 690372 696953 708783 716022 678750 753003 2089708 2219252 1285052 1068926 619032 604757 725727 728724 743025 748328 750321 757159 856670 859087 5288164 5515080 39.15 70.4 2
09:07:28 2024-01-23 788154 789772 180110 177129 305800 309519 351902 347661 205218 203038 261680 265990 303503 306500 4808248 5164728 7055929 6854287 1302839 1350255 264318 234015 264706 263882 320493 309584 293922 292263 193106 194590 787482 715131 1627809 1612437 400358 393708 552922 559537 688051 672468 691220 692982 703160 721408 676758 748380 2077712 2188525 1287218 1082062 618150 603687 731969 726659 739642 752706 750123 750224 859654 862608 5348334 5515080 39.15 70.4 2
09:07:29 2024-01-23 793429 788910 179537 180033 304655 311983 349711 346337 205395 203999 261680 265218 307248 303601 4810116 5126572 7031783 6879688 1328501 1353408 262668 233078 264483 263408 320753 310131 291832 291374 193553 197743 781239 707746 1637176 1619516 398654 393743 554475 554553 691473 672791 688595 690953 711437 718147 673318 753724 2086739 2199278 1315363 1072551 614200 607117 726756 720330 744721 752102 746502 755767 863068 859087 5303293 5515080 39.15 70.4 2
09:07:30 2024-01-23 797963 787528 179537 179836 305147 310966 349711 346615 204660 203999 260836 266834 304143 304564 4794217 5189204 7097061 6875897 1307654 1346851 262668 234344 264483 263443 318746 309603 288812 292405 193282 197778 797318 711457 1637181 1609120 399221 395553 551747 556690 692001 671515 689085 699115 711437 716022 676242 748821 2083515 2210045 1285689 1066610 619474 607117 725727 727691 741046 743982 746502 755767 854624 857266 5267505 5505738 39.15 70.4 2
09:07:31 2024-01-23 788441 788649 180071 180002 305084 311225 350804 347623 205572 203714 261459 266395 303503 306104 4811680 5203672 7084226 6852871 1297297 1347810 263474 234015 264378 262602 318958 310936 289726 292121 193247 196340 783525 716154 1621198 1609120 399895 393913 552138 557881 687564 669614 691747 693999 703160 721404 676758 746474 2077577 2188837 1306511 1081292 618591 603897 730930 726659 738326 748400 744537 749122 856510 861950 5357733 5515080 39.15 70.4 2
09:07:32 2024-01-23 788530 790029 179379 180324 303302 311002 350804 345538 204899 203643 261644 265184 307319 305529 4811792 5113730 7037064 6871723 1320847 1352727 263254 234193 262973 262742 318958 310936 290193 291952 193553 195825 790813 703713 1665680 1623633 400073 393190 553266 554517 688051 673423 688595 690429 712481 719231 673501 750219 2097949 2194471 1293715 1072737 614637 603911 727824 721896 743025 748472 742153 753007 863425 859087 5291826 5529890 39.15 70.4 2
09:07:33 2024-01-23 798974 788352 179533 179711 305151 310495 348693 346615 204757 203678 260836 266834 303843 304314 4814185 5170650 7145144 6869708 1301906 1347810 263583 236632 263215 263584 317960 310277 292688 292050 192468 194894 759936 713092 1637286 1607977 399221 395238 550575 555803 692001 669614 688595 697136 707247 717469 676758 752658 2086739 2214536 1302378 1066610 618591 604757 723673 727691 743135 745065 744794 755054 855456 856055 5267782 5511146 39.15 70.5 2
09:07:34 2024-01-23 787595 788644 179787 177506 305612 310748 350804 345054 205253 203678 260872 265990 303503 305494 4811680 5201142 7067979 6890261 1302015 1350094 263579 235968 266884 262778 320161 310277 291092 291304 192672 194355 801340 715904 1626984 1609120 399221 392016 552138 558708 686069 670845 689677 690953 706382 721435 674700 746175 2077489 2188525 1285052 1082062 616231 601872 728858 724566 738068 748436 748558 746026 857189 856510 5352155 5515080 39.15 70.4 2
09:07:35 2024-01-23 791103 788910 179503 179741 304227 310966 348693 345538 204899 203598 261239 269593 303503 304778 4806672 5123217 7043863 6879574 1330350 1348880 261752 236704 262961 262567 318958 309292 290643 290665 193077 195616 794145 709037 1634739 1619516 398088 393155 553266 552917 689571 673423 686565 690900 710359 718483 671880 746698 2086739 2194743 1291549 1072664 612714 605399 724699 719203 738393 749902 743850 753543 863425 856055 5292128 5516582 39.15 70.4 2
09:07:36 2024-01-23 801326 787794 179946 176779 305191 311812 348693 347661 205011 203073 261239 266025 303077 305494 4797785 5200509 7147029 6868684 1298261 1346537 262590 234675 263215 263513 317035 310277 289726 291960 192193 194624 759936 713853 1649927 1604557 398088 395553 550575 554517 691510 669614 686639 697099 703196 716457 676242 749613 2086739 2207830 1295881 1066189 618150 604401 722613 726659 738726 745636 746530 752100 853034 854810 5267505 5511146 39.15 70.5 2
09:07:37 2024-01-23 787035 788910 179537 177000 305147 309519 349747 345277 204934 203073 260836 265587 303077 306436 4815279 5212865 7096559 6840225 1303045 1347124 263588 236430 263845 261975 319961 309803 291848 291641 192637 197778 793930 716154 1635366 1609120 398654 391980 552885 558276 685062 669614 688664 691881 703160 721332 672759 746544 2077466 2191631 1282887 1082062 615349 601872 728858 724296 736060 748436 746454 746961 857189 856208 5352155 5516582 39.15 70.4 2
09:07:38 2024-01-23 792300 789768 179542 177195 304227 311627 348657 345574 204899 203643 261275 266344 303503 302678 4815279 5128034 7049565 6865593 1328501 1350504 261690 236502 263959 261975 320367 309183 291481 290665 193023 195550 796435 705726 1645334 1622997 399221 392016 550081 553536 687564 672468 687616 691119 711401 718255 672546 746993 2089820 2191462 1289384 1072737 613326 606687 726756 720257 741412 748400 739973 748789 860909 856661 5305127 5516582 39.15 70.4 2
09:07:39 2024-01-23 801363 788352 179572 179675 304691 309989 348693 346615 204264 203678 260067 266580 302792 305959 4816034 5184888 7144366 6840035 1305783 1348880 261970 236336 263215 263075 319845 310277 291642 292440 192333 196100 765827 714111 1637759 1604261 397805 394369 549796 554125 691020 667648 685590 693055 706382 712426 674223 746058 2082295 2211613 1282887 1065853 617114 603223 722102 726145 736200 743982 745439 753580 852998 854170 5265478 5516582 39.15 70.4 2
09:07:40 2024-01-23 787595 788915 179930 179389 303829 308186 349747 345019 204934 203038 260469 267619 303040 305745 4822920 5193051 7103893 6844807 1299966 1346537 263176 233029 263700 262778 318476 307790 290202 290560 192468 195687 790813 715642 1627721 1611134 398937 394056 554475 559104 687564 673423 689714 689432 705382 717976 668598 742204 2080423 2185523 1280721 1078218 611403 601446 726793 719504 733972 748364 743850 746961 860945 856366 5389777 5520518 39.15 70.4 2
09:07:41 2024-01-23 798902 790029 179220 179715 304691 309772 348412 346372 205045 202756 261391 266202 303040 305243 4813501 5103403 7041108 6878171 1320918 1344752 262633 236264 261662 262813 317070 308856 289590 290153 192672 195276 803723 706363 1624718 1611407 396677 393779 553266 555337 691020 671805 684579 690900 703232 712390 668598 748586 2086850 2202399 1289384 1064666 612020 603687 719638 718484 738722 743982 739973 750424 862202 852327 5295721 5516582 39.15 70.4 2
09:07:42 2024-01-23 800901 787794 179503 176633 305872 309980 349711 347470 204059 203395 260584 266202 302262 307966 4810954 5194676 7140282 6865593 1302053 1347810 261170 236264 262947 261975 316557 309584 288111 291304 191995 195276 767493 712075 1631339 1604557 396959 393779 550305 552917 690004 667175 685590 693055 703232 712426 673746 746205 2074473 2214536 1291549 1065058 617269 603039 720535 725359 738685 745153 743961 750002 852394 852327 5263744 5515080 39.15 70.4 2
09:07:43 2024-01-23 788154 788352 179507 176779 304682 309294 350024 347401 205013 202437 260951 267092 301308 305386 4822920 5172095 7062396 6846835 1301085 1344752 263512 233029 263773 261209 318476 309329 288408 291312 192333 197708 779153 716154 1625228 1609120 398088 391669 550575 556269 683018 667721 688595 690900 704384 718689 671773 744314 2077466 2188525 1285052 1082062 614637 600100 727824 722407 735419 747274 746502 744698 854660 856366 5348334 5516582 39.15 70.4 2
09:07:44 2024-01-23 792300 788910 179220 177448 302841 312623 348407 346628 204694 202720 260728 266273 303183 303957 4820425 5111616 7037064 6879574 1324702 1346537 262808 236336 261626 261975 319425 308384 292054 289713 192942 195139 779601 709266 1626278 1613586 396396 391980 550081 553734 689026 672468 684056 689921 703196 712426 667616 746058 2085256 2202399 1289384 1065816 611403 603687 721684 718484 737277 743982 739973 753007 861592 847460 5290108 5524458 39.15 70.4 2
09:07:45 2024-01-23 800149 788910 180219 176673 305836 311298 349496 346889 204161 202968 260325 266308 301450 306320 4826992 5202280 7143688 6874971 1303975 1344752 261170 235932 261734 262376 316743 308783 287971 291551 192030 195276 774156 712075 1636896 1604557 396959 393155 548206 553536 688051 665725 682601 693018 706382 712354 670789 745824 2080816 2210045 1289384 1071268 615951 603687 721684 724566 739642 743987 742227 752625 851790 847496 5267608 5511146 39.15 70.4 2
09:07:46 2024-01-23 787595 788466 179366 176699 304787 310309 349076 346420 204763 202260 259923 266682 301201 306760 4811792 5159998 7047337 6846835 1301122 1348880 262808 232702 263215 261757 318476 306577 288882 290665 192030 197431 776323 717178 1628561 1609120 398088 392016 550117 557020 686069 669614 687652 687968 702394 716457 668598 741561 2077466 2188525 1297659 1077451 610716 599217 724699 718484 732782 747801 743864 746887 857152 857266 5382085 5516582 39.15 70.5 2
09:07:47 2024-01-23 797635 792199 179366 177643 303479 310419 347465 348313 204127 202862 260692 265457 301660 304421 4810753 5111804 7062621 6884350 1315268 1346537 261970 232702 261405 262778 317000 306613 290202 289343 192637 194730 759812 707746 1656747 1611489 395834 393779 550045 552917 690004 671515 682527 689921 703088 711279 665693 742292 2083775 2199631 1287218 1061898 610716 601908 719638 717466 738068 745042 737278 751365 859046 847424 5284267 5523178 39.15 70.4 2
09:07:48 2024-01-23 802325 789886 179332 176779 305012 309542 350431 346473 203810 202897 259888 265864 301698 305601 4814185 5205571 7143688 6874971 1302053 1346537 261205 233678 261698 261940 316079 309110 287971 290701 191425 195550 751743 713092 1641946 1604557 396959 392878 547431 552917 688051 664675 682564 691881 704883 712318 673501 743418 2080816 2212697 1280721 1065853 615349 600100 719638 724016 738156 743642 744379 751365 849911 847460 5271242 5525586 39.15 70.5 2
09:07:49 2024-01-23 792653 791149 179718 176779 304789 310419 349603 345396 204161 202048 260692 266157 301999 305386 4819602 5155863 7057696 6846835 1303083 1346537 262808 232538 261734 261940 317035 306505 289321 289748 192030 195276 789147 715131 1625050 1611489 397731 392051 550117 556269 685583 671515 689576 687968 704384 716457 665657 740001 2080816 2179331 1280721 1077451 609225 599217 724699 717466 731297 746151 739489 746441 859046 857266 5385929 5523178 39.15 70.4 2
09:07:50 2024-01-23 800739 791149 178864 176527 303124 310419 346942 345396 204161 202330 260469 264855 303503 304100 4811455 5106411 7037064 6884350 1328412 1346703 261205 236134 261662 261209 317070 306541 291373 289308 192637 194730 779601 709774 1624215 1618366 395834 390810 552530 553536 687077 669614 682007 687968 706382 712354 667107 745824 2083775 2197719 1287218 1066189 610095 601446 719638 717466 738127 743982 738068 750224 859046 847424 5297505 5529340 39.15 70.5 2
09:07:51 2024-01-23 802361 790029 180318 176774 305012 310419 347501 346059 203913 203073 259812 266344 301414 305709 4811492 5217226 7143688 6865593 1307742 1343796 261205 233029 261662 261209 316009 309329 288775 290665 192030 195276 775821 712075 1651361 1607977 396396 392016 547431 553144 686634 664712 682564 692492 705382 712318 671262 744730 2077466 2205422 1289384 1064666 615074 601401 719638 721896 738068 741882 740047 746555 849911 847388 5276810 5519921 39.15 70.4 2
09:07:52 2024-01-23 788375 790589 179400 176779 303155 310199 348622 344955 204694 202224 259630 266202 302015 304564 4797673 5196250 7072634 6835327 1302154 1344715 262188 232702 261698 261175 317106 306613 288408 290912 191425 195276 795624 715904 1626188 1609120 396959 390501 552138 555374 683574 669614 687616 685950 701788 716457 667070 737773 2074520 2188525 1317610 1078218 609660 594933 722650 717466 731443 746187 742227 743386 854660 856600 5388804 5519921 39.15 70.5 2
09:07:53 2024-01-23 797714 791145 178869 177274 303124 309579 346562 347623 203630 202542 260584 264855 302616 305529 4816034 5105925 7052697 6879440 1324702 1346537 261970 235932 260494 261209 317035 306613 288847 288939 192298 194730 756043 709774 1620068 1613777 395273 390810 552138 553536 686105 669614 680520 687445 705382 711817 665150 744730 2083775 2200838 1315363 1065686 610217 601021 719638 716366 738068 745218 736718 749159 860288 852072 5292015 5527817 39.15 70.4 2
09:07:54 2024-01-23 802486 790033 179435 176285 304727 309542 347643 345574 203884 202862 259594 265598 301451 305982 4825439 5207389 7143688 6874971 1307742 1348880 260953 235932 261662 261209 316044 308420 288775 290630 191181 195276 756659 714111 1643157 1604557 396396 394828 547431 553144 687564 664712 682043 691734 704384 711817 673501 746544 2080816 2210045 1291549 1065095 615349 600985 719564 722444 737109 739458 742227 752819 852687 852892 5273150 5523867 39.15 70.4 2
09:07:55 2024-01-23 789501 790589 179503 176523 303901 307615 348933 343502 204298 202365 259812 266344 301733 304456 4816676 5220660 7097061 6841675 1291954 1348694 262371 232702 263959 260343 315126 309110 287133 290405 192030 195139 784150 715131 1623105 1609120 398654 391980 547431 552917 682017 664748 688700 691390 702358 716457 672546 737741 2077193 2185388 1310937 1078985 615074 599832 724699 720330 731746 739098 741931 744806 852289 857193 5379003 5527817 39.15 70.4 2
09:07:56 2024-01-23 789951 791192 178411 179741 302552 310419 349747 343466 203947 203038 260283 264538 307212 304663 4823550 5145407 7013151 6849711 1316907 1350366 261170 232538 263215 260378 316079 306577 288111 288904 192030 195003 789147 705222 1640628 1623089 398088 390846 550575 551968 681055 669344 684579 687968 703196 716457 667616 743511 2074510 2179331 1275909 1072737 611585 604326 723673 718484 736838 747783 735904 746436 857886 852182 5326096 5529890 39.15 70.4 2
09:07:57 2024-01-23 797995 790351 178271 177523 302557 308151 347643 343502 202796 203823 259816 264785 303503 302678 4821059 5170650 7093555 6864452 1309612 1346500 261717 232702 261626 261105 315838 309329 288775 288939 192433 194150 789147 706363 1625940 1611407 396677 393708 548982 552751 688051 667648 682491 691881 706382 708139 668598 744286 2086739 2202399 1279328 1061898 613763 601872 719638 719356 738763 738375 738716 748534 852814 852965 5280668 5515080 39.15 70.4 2
09:07:58 2024-01-23 793088 788731 178642 176779 302982 308081 349675 342690 204127 202684 259194 269936 302121 304278 4811492 5235699 7112246 6846835 1282587 1346666 262738 231977 263215 261140 315838 308965 288775 289273 191960 194866 797318 713341 1661321 1610263 398654 391359 547431 555110 682781 663700 688595 690410 702285 716457 673024 737663 2077466 2182547 1308724 1078985 614200 598299 726834 723052 732964 743533 742005 743079 851079 856478 5370262 5524458 39.15 70.4 2
09:07:59 2024-01-23 795481 792272 178903 176774 303015 309519 348861 346910 203913 202048 260433 264820 302616 303566 4818365 5114813 7060486 6893729 1320918 1346500 261935 232702 260746 261940 315753 306113 288882 288395 192298 194873 782878 707746 1662444 1613777 394714 391944 552138 553536 688051 669614 681486 688944 705611 708139 663668 746436 2083775 2202399 1287218 1061554 609660 603971 718544 717387 735867 739278 737102 748147 857886 849241 5303293 5529482 39.15 70.4 2
09:08:00 2024-01-23 796738 790029 178407 176779 301990 309542 349603 343466 202965 203003 259194 265970 302261 303601 4825251 5211553 7123443 6856214 1285218 1346500 263579 232013 261590 261140 315874 308384 288775 288588 191826 194866 787482 717178 1612440 1604557 398014 393155 548206 554517 683501 665182 688595 691881 701256 712318 671044 737148 2077466 2191631 1285052 1077047 615349 602182 723701 722576 730365 739206 741392 744058 851079 854628 5361560 5526902 39.15 70.4 2
09:08:01 2024-01-23 792272 791155 178907 176947 303195 309324 349184 344465 203596 202684 260433 263940 302121 304564 4823550 5159064 7061205 6856214 1304013 1348620 263176 232538 261698 261140 315788 306469 289726 288360 191960 194730 782878 713853 1634648 1618366 396959 391359 552530 555110 682017 671801 688105 686885 703849 712426 664281 738990 2077475 2173217 1282887 1078479 611403 603039 723738 714166 731960 743496 739243 744151 860325 854737 5392977 5533837 39.15 70.4 2
09:08:02 2024-01-23 802543 789808 178339 179766 302089 308116 347572 344465 202965 203562 259194 264379 302616 304083 4832452 5150531 7093058 6874971 1311207 1346537 261170 232538 261590 261687 315622 306577 287766 288133 192602 194150 761399 707746 1625291 1613777 396396 393155 551356 552751 688756 669140 682527 690900 705382 709393 665351 742051 2079080 2207377 1291549 1062868 612837 601726 718581 718410 735272 738448 735978 750673 854207 846755 5314818 5524458 39.15 70.4 2
09:08:03 2024-01-23 797185 792010 178369 176779 303267 309542 349465 345261 203596 203003 258395 265970 301698 303601 4830437 5239325 7115711 6849787 1284488 1346500 261205 231977 263215 260706 315874 308347 288775 288834 191425 195003 782484 713092 1645656 1607977 397805 391944 547431 553536 682781 664203 688595 691390 701752 712354 670568 737148 2078066 2190336 1280721 1078102 614200 599696 723738 721550 730365 739242 739411 743743 847401 854774 5372823 5521608 39.15 70.4 2
09:08:04 2024-01-23 794774 790583 178215 176779 300899 310309 348394 344955 203913 202330 259194 264820 301662 301723 4811417 5133789 7050434 6874971 1324536 1348620 259941 233142 261405 260127 316486 306397 288775 288395 191826 194878 789147 707746 1653065 1622997 395834 391758 549796 550406 682781 667139 679446 683902 705882 712282 664643 744932 2088914 2194664 1282887 1071704 609660 601264 719601 715178 738031 745745 735600 743400 855198 850334 5307102 5543216 39.15 70.4 2
09:08:05 2024-01-23 802468 788947 179220 176285 303293 309542 346527 344983 203421 202365 259012 266157 301436 306075 4830437 5211553 7143688 6884073 1306771 1350690 260736 233029 260966 260741 315874 306541 288572 290405 191390 195003 767515 713092 1648771 1611407 395554 390775 547044 551968 684057 663732 681084 690900 702285 708139 670787 745613 2082517 2210230 1285052 1064591 615512 600534 719090 722576 735941 740236 737801 745754 848518 848150 5280681 5524458 39.15 70.4 2
09:08:06 2024-01-23 788715 790322 178903 176523 303302 309542 347608 345442 203913 201695 259594 265598 301662 304564 4818365 5177755 7077686 6856214 1304013 1351764 262153 232049 261590 260741 316778 305535 288775 289273 191355 195003 800705 717178 1630955 1612553 396115 391758 548982 552880 681330 667175 684579 683866 698182 712102 668029 741013 2077040 2185594 1295446 1081185 608170 598772 722160 716376 730402 745745 740752 745044 852998 852291 5390894 5529890 39.15 70.5 2
09:08:08 2024-01-23 796849 792306 178373 176527 302345 308186 346248 343015 203630 202048 259194 264785 301698 302714 4826992 5123284 7050434 6884350 1329362 1350366 260771 233029 260379 260706 315788 305535 289267 287923 191425 194150 792479 710790 1644063 1618366 394434 391758 550575 551968 683537 668157 680264 683902 704674 711328 664097 744091 2083347 2196414 1282887 1066076 608357 600974 717562 713302 735941 743987 737176 748108 855456 848150 5312712 5533837 39.15 70.5 2
09:08:09 2024-01-23 802325 790589 179220 175477 304227 308669 346527 345277 202999 202401 258976 264820 300747 306399 4830437 5194595 7153873 6874971 1306771 1346537 260338 232702 260379 260343 315874 306469 288048 289273 191390 194730 753382 713092 1651638 1609120 394714 392312 546775 551186 684021 663261 680562 689664 704173 710789 669472 741940 2080000 2211800 1287218 1065686 613763 598624 717054 719479 736661 739314 737861 744477 846262 848597 5273143 5524458 39.15 70.5 2
09:08:10 2024-01-23 788715 788910 178403 176161 303267 307821 347572 344955 203596 201379 259229 264820 301204 304314 4818365 5190799 7082780 6856214 1302116 1348620 262051 232013 261369 259549 316009 305535 288775 288597 190753 194694 779153 717178 1627809 1609120 395834 390653 547044 553536 678883 664129 685129 685539 699046 712246 668066 739215 2075105 2185594 1274224 1081292 609225 597500 721684 717387 728848 743642 739973 742056 852289 852291 5361560 5524458 39.15 70.5 2
09:08:11 2024-01-23 795718 791149 178373 176250 302203 308116 345485 344955 203596 201730 259777 264560 301698 304778 4832916 5111654 7052178 6888812 1330312 1350366 261135 232702 259723 260343 316397 305499 290372 288133 191390 194150 802399 710790 1644288 1615887 393525 391758 550575 552751 685659 669414 679073 686551 701643 710396 664207 742996 2085937 2197682 1282887 1063146 608036 599622 717522 713229 735941 741846 735604 747281 853381 847551 5307229 5533837 39.15 70.5 2
09:08:12 2024-01-23 802691 790029 179255 176034 303302 309105 345485 343466 202965 202224 258431 266157 299871 304700 4829089 5218969 7134362 6874971 1311485 1350366 260338 232049 260562 260343 315874 306577 287522 288737 191390 194150 775821 711568 1632877 1611407 394714 392312 546423 550076 685125 664055 681196 690826 702139 710898 668831 741339 2080000 2202399 1293715 1064666 613704 600715 717562 719504 733858 736436 736953 746441 844936 847551 5276910 5533837 39.15 70.5 2
09:08:13 2024-01-23 789501 788879 178407 176531 302345 309542 347572 343015 203808 202365 258431 265970 301169 303388 4832916 5245300 7097061 6856214 1286355 1350802 261205 231815 261698 260639 315874 306577 288368 288395 191355 194150 793930 714854 1661448 1604557 396959 393981 547589 555275 682149 664203 685929 689811 699554 712174 667433 735913 2075990 2185523 1306511 1078102 612714 598772 721684 719504 728392 739386 737241 740965 846262 852291 5378645 5521608 39.15 70.5 2
09:08:14 2024-01-23 788796 790588 177777 179550 301352 309324 349603 343015 203630 202189 259630 264820 302157 301512 4832639 5133639 7054459 6874971 1328317 1350366 259579 232702 260782 259549 315091 306001 288775 292604 191390 193903 800705 707240 1641818 1623633 395614 391300 549343 549686 681776 667039 680189 684602 704966 713416 666133 742051 2080779 2194939 1306511 1071210 607923 600100 718617 713119 733858 742934 734035 744281 853034 848150 5310739 5525947 39.15 70.5 2
09:08:15 2024-01-23 800072 790029 178092 176285 301144 308116 345485 344955 202965 202189 258395 265970 301097 306102 4826992 5209684 7125037 6879440 1309612 1350366 260157 231815 260379 259549 315838 306613 287522 290395 191355 193878 800705 707746 1643693 1613586 396394 393073 546423 549833 682744 664203 680711 690790 702139 708103 665620 739996 2083775 2200838 1270847 1063146 611840 600900 717562 718484 733453 733914 736127 745574 845533 846952 5275036 5524458 39.15 70.5 2
09:08:16 2024-01-23 791113 790029 178339 176034 302239 308669 347049 343015 203630 201730 257997 265598 301662 305428 4832916 5241241 7093659 6846439 1300193 1353132 260918 232013 261369 258723 315874 306505 288599 288728 191054 194150 777487 717448 1662169 1613586 396811 390856 546423 553536 678810 662475 684153 686551 694111 712354 667616 735727 2076585 2179331 1299872 1078985 611840 595754 722102 717975 728848 743044 739131 737741 844936 852291 5361560 5520518 39.15 70.5 2
09:08:17 2024-01-23 792304 790597 181239 176774 301988 307865 347572 343015 203455 202084 258431 264379 301627 302255 4825632 5147320 7037296 6874971 1326553 1350802 259545 232049 261590 259118 314836 305499 288775 287905 191257 194150 799012 707746 1650138 1627596 396359 391169 548133 549370 680744 666092 680674 681863 704384 711279 663045 742916 2080423 2182257 1308724 1071786 607192 600985 719127 713302 733453 742934 732397 743752 853034 848150 5322512 5533837 39.15 70.5 2
09:08:18 2024-01-23 799698 790029 178373 176531 300934 307830 345485 344955 203175 201765 257997 265598 301204 302430 4832916 5207802 7115711 6884350 1307742 1344752 260338 231652 260782 261783 314950 306144 287522 291750 191785 193938 799012 710790 1633549 1613699 394567 393424 547200 551328 684686 664203 680264 689432 702321 707138 667517 739871 2079302 2191462 1290737 1062958 611585 600100 716546 717466 734530 736654 732955 744281 846802 846952 5276647 5524458 39.15 70.5 2
09:08:19 2024-01-23 790841 790033 178339 176285 301850 308669 347049 343015 203033 202365 257997 265598 301204 304589 4839816 5243143 7106386 6846835 1285440 1346537 260918 230573 261626 259549 314950 306541 288048 290395 191181 193974 795624 715390 1652505 1611407 396959 391722 547163 553070 678773 662321 684019 685913 698514 714427 667579 734418 2071533 2185640 1304298 1078985 611585 597076 721172 719433 728331 739712 737241 737741 846262 852059 5367132 5529890 39.15 70.5 2
09:08:20 2024-01-23 790213 791192 177777 179354 300478 309129 347608 344955 202999 201554 258395 264785 302157 302976 4825289 5149356 7022457 6874971 1318062 1348657 261815 231652 261185 259188 315874 307313 288703 288761 191830 193938 787898 706735 1632902 1626438 396959 391132 547285 549370 678883 664675 678521 683633 702066 711243 664281 736870 2079548 2177787 1296291 1071973 608357 600985 719366 714349 731746 745810 730727 740965 852394 848150 5318512 5533837 39.15 70.5 2
09:08:21 2024-01-23 800261 790038 178088 176531 301392 308081 345485 343431 202965 202224 257600 265055 301662 304346 4842281 5209684 7115711 6884350 1309612 1350366 260338 231652 260379 259514 314441 306288 287936 288725 191855 193773 799012 707746 1651164 1613436 394530 393424 546585 549943 683501 663732 679036 689488 701752 707392 663705 738391 2086352 2197719 1298046 1062387 611652 599640 717054 716957 732819 736654 732918 743836 848036 846952 5271080 5516582 39.15 70.5 2
09:08:22 2024-01-23 790962 790589 178548 176527 301886 308669 346770 343015 203314 201765 257997 265598 300747 302678 4825289 5248776 7103091 6846835 1294260 1348880 260953 231327 261337 261415 315694 306023 287783 290431 191251 194115 774156 715904 1632334 1612437 396959 390929 544237 551968 678883 661163 684056 683866 694183 711817 665657 734904 2068194 2179331 1302085 1078027 610966 596231 719638 717466 728848 738273 735899 737704 846262 847460 5361560 5520518 39.15 70.5 2
09:08:23 2024-01-23 792871 790039 181093 176770 299602 308669 347328 343015 203141 201730 258359 263755 301662 302083 4826992 5139977 7022457 6868327 1326553 1350366 259149 231764 260530 261415 315730 306366 288449 288761 191251 193773 787482 707886 1657634 1626438 394714 390102 547431 548351 679662 663737 678813 682661 702321 708210 664207 739908 2071532 2188525 1278555 1068926 606626 598624 716546 711177 733066 739458 732397 743752 852430 846952 5314533 5535313 39.15 70.5 2
09:08:24 2024-01-23 802080 790039 177811 176527 300930 308116 345520 344955 202965 202048 257600 265598 301240 302756 4842281 5194558 7115436 6879440 1309612 1350690 260961 231728 260311 261783 314806 306397 288449 288761 191286 193873 800705 707746 1638696 1613699 394714 390775 546389 549261 682982 664203 679296 687968 701761 707392 663705 737773 2074510 2197719 1291549 1063411 610716 599511 715531 716957 731979 735615 732955 744286 845570 845756 5284455 5535313 39.15 70.5 2
09:08:25 2024-01-23 790511 788625 178215 176285 301427 308669 347643 343015 202965 202365 257600 264820 300429 302714 4825289 5248643 7115711 6865593 1285143 1350653 262344 230810 260674 260204 315286 306325 288985 288879 191286 194009 795624 714621 1675160 1609120 395614 392203 546035 551968 678883 661383 682601 686252 694147 709208 665620 732853 2073042 2182424 1278555 1077451 611403 597076 719638 718484 726747 737198 737176 737704 843866 847460 5380371 5533837 39.15 70.5 2
09:08:26 2024-01-23 791140 791187 181239 176668 300722 306933 347608 343015 202965 202048 258395 263203 302616 305018 4832916 5149356 7037064 6877800 1328501 1356476 261815 231835 260638 259195 316181 305355 288523 288788 191251 194009 800705 706735 1643222 1625225 394457 390102 547431 548351 678883 661792 679222 682661 701825 708175 663810 737736 2077577 2183973 1306511 1069686 606626 599474 717599 711214 731746 741125 728655 742093 850549 846354 5314838 5535313 39.15 70.5 2
09:08:27 2024-01-23 801363 784414 177985 176276 299320 309542 345485 344955 202650 201765 257600 265598 299906 302218 4832226 5211553 7125037 6879574 1311368 1352759 260018 231871 259615 259445 315286 305821 287010 290431 190718 194150 767493 714111 1650471 1613586 394119 391758 541104 549979 681499 660337 678331 686958 694183 703413 665657 737838 2074515 2205349 1280721 1063906 610095 597923 713508 717466 731297 736473 733482 744811 843866 844490 5288347 5527424 39.15 70.5 2
09:08:28 2024-01-23 787643 790919 178215 176148 301427 308669 346527 343015 203280 201379 257997 264820 300747 302750 4836364 5224386 7087735 6859861 1302053 1350255 260849 231149 259798 260680 315838 306329 287891 287923 190620 194150 774156 716666 1628909 1611407 394398 387907 541140 551320 677362 660447 678484 682661 696227 710243 663705 736062 2068194 2179331 1302085 1080522 608357 595882 719638 714349 727299 739386 735637 737769 845570 847352 5363301 5525947 39.15 70.5 2
09:08:29 2024-01-23 795450 791187 181195 176531 299602 308815 345485 342496 202999 201730 258395 263203 301204 300807 4839816 5137384 7054733 6895070 1330350 1350292 260895 231672 259834 258980 315838 304389 288381 288883 191089 193878 786024 709774 1649505 1622997 393246 390102 547358 548740 678883 662763 676848 681693 700266 708391 662399 737773 2077466 2188753 1306511 1066189 606194 594861 715531 710136 731755 738630 732992 742093 851827 844490 5318587 5544678 39.15 70.5 2
09:08:30 2024-01-23 804973 788915 178088 176285 300478 309542 345243 344955 202825 201765 256843 264855 300783 304157 4825327 5197728 7143872 6895070 1311447 1348508 260018 231322 259580 259084 315616 306001 287117 287993 191181 193974 772490 713092 1641249 1611489 393525 390565 541067 548776 681813 659979 677367 686921 694255 707392 665150 737829 2074784 2203787 1306511 1063411 610095 597923 713921 717466 730771 732883 735604 744281 843629 843298 5269154 5543216 39.15 70.5 2
09:08:31 2024-01-23 787372 788888 177811 176157 300611 306644 345556 342737 203314 201730 257635 264820 300872 302750 4842281 5243143 7121956 6866415 1298181 1350690 260597 231312 259941 262532 315874 304246 287117 289242 190788 194150 779986 717178 1630779 1610143 395053 387907 544201 551968 676963 660447 681084 681863 697214 710243 664643 735015 2068194 2179331 1299872 1078985 609225 595960 719638 715398 726747 738793 737176 737501 845662 847352 5361560 5525947 39.15 70.5 2
09:08:32 2024-01-23 792304 790323 181124 176774 301462 309542 346562 343015 202999 201554 258110 263790 301204 303054 4842281 5141058 7062733 6895502 1329399 1352212 257966 231256 259759 262603 315838 306366 288877 288680 190753 193607 785816 706735 1667278 1627612 394155 387907 546657 547116 677922 663737 677367 680727 700266 707144 662399 737464 2077466 2182331 1304298 1069686 606737 594897 715531 709097 729847 738667 728346 739913 848109 845720 5323938 5535313 39.15 70.5 2
09:08:33 2024-01-23 801539 791192 181128 176280 299567 309324 344966 343015 202650 201765 256377 264635 301240 300807 4835718 5206886 7147029 6886069 1309528 1348880 259545 231490 259576 261415 314698 305893 286714 291678 190788 193607 756638 710790 1629838 1612632 392413 391205 541104 547153 679846 660447 677367 686958 699205 703413 662732 736727 2077466 2191462 1282887 1062654 610095 594861 713508 715435 729710 730445 732955 742093 843866 843262 5280799 5525947 39.15 70.5 2
09:08:34 2024-01-23 792867 790030 181422 175793 300970 306933 346284 342979 202650 201765 256807 264600 300537 302466 4842281 5267453 7128272 6867204 1283537 1344789 260736 230179 260530 261047 313737 305535 287117 288797 190620 193467 793930 713092 1645446 1609120 395554 390102 544487 550406 677922 659979 680520 682900 694986 708175 663668 730699 2068194 2179331 1274224 1077451 608948 596304 718617 716957 724690 735055 736127 735056 843269 847122 5363301 5525947 39.15 70.5 2
09:08:35 2024-01-23 790925 792379 181316 176531 299567 308148 346598 343015 202684 201379 257635 263203 301698 302120 4834198 5140982 7034485 6884350 1318818 1346537 261815 231043 260782 257935 315229 304140 287963 288770 190854 193607 797318 705726 1658654 1622997 394714 387907 545849 547153 676963 663261 678331 679636 699735 708175 661930 736062 2076585 2173217 1287809 1071210 606626 594933 718346 710675 728502 738594 726995 737709 847804 845086 5327742 5525947 39.15 70.5 2
09:08:36 2024-01-23 799095 790551 181311 176523 299532 308669 345450 343015 202617 202365 257132 264525 301169 302976 4844591 5201704 7126325 6884350 1309612 1348397 260165 231220 259104 257970 312647 305713 287163 287949 191222 193402 799012 707240 1628404 1613586 392895 392312 545006 547116 682781 662321 677329 685913 698182 703268 663810 737148 2077466 2194743 1291549 1059633 609225 594861 714519 713229 730921 730445 728618 740891 846262 843190 5278647 5524458 39.15 70.5 2
09:08:37 2024-01-23 793208 791154 179494 176157 302348 306933 346527 342943 202965 201730 256772 264750 299554 304773 4854071 5244890 7129845 6846835 1298299 1348769 260304 231256 261149 262568 314513 305248 286369 288797 190452 193843 779361 715131 1621470 1609120 395273 390102 543715 550369 676411 659475 680484 682827 696227 708139 663632 730106 2068194 2176303 1299872 1078027 609225 592427 718617 715362 724690 740784 735080 737116 842599 848150 5370966 5524458 39.15 70.5 2
09:08:38 2024-01-23 792830 791137 181387 176531 301357 306861 346527 343015 203107 201379 257926 263132 301414 301998 4849759 5150566 7012129 6880843 1325606 1352540 257966 231616 259690 260608 315838 304069 287522 288399 190452 193572 799012 707202 1665726 1622997 393561 387835 545391 546657 676890 662321 676293 680727 699169 709393 660451 738726 2077466 2182424 1276390 1069686 606194 594861 715531 710284 729774 738237 728544 737630 848000 843226 5307026 5533837 39.15 70.5 2
09:08:39 2024-01-23 802043 791149 177497 176285 299532 308669 344412 343015 202617 201695 257712 264538 301307 304194 4839063 5215007 7125037 6894184 1311485 1349408 259510 231149 259104 257970 313993 306217 286275 288355 190753 193572 795624 709774 1651107 1612553 392340 390929 543933 547080 679846 660447 675333 683902 698182 703377 664281 737148 2077466 2194569 1268727 1061629 609225 598845 713451 714585 728848 730409 728618 739954 843830 838410 5278808 5533837 39.15 70.5 2
09:08:40 2024-01-23 790962 791149 177252 175793 300478 307931 344412 341665 203251 201450 257315 264468 300464 302536 4825138 5244890 7103091 6865593 1298336 1349716 261635 230896 259941 259582 315394 304533 286275 288797 190153 193607 777487 716154 1658665 1611407 394714 387835 543715 550369 674905 658506 680264 682661 695242 707108 664281 730662 2068194 2176303 1299872 1078218 608357 594545 718617 713771 725717 734983 736127 737078 842599 848150 5370966 5533837 39.15 70.5 2
09:08:41 2024-01-23 793199 792306 181144 176373 299078 306825 346248 342690 202829 201134 257712 262992 301520 301973 4839252 5164081 7069862 6893729 1328463 1361148 257931 231616 259140 262568 315838 302683 287923 288386 190788 193537 799012 707746 1661656 1627700 392340 387835 545776 546234 677922 662321 675296 680245 698146 707392 659910 737148 2077564 2185523 1302085 1069686 603827 595938 715025 710284 729496 738849 728581 737704 848036 838446 5323938 5535313 39.15 70.5 2
09:08:42 2024-01-23 802686 790588 181062 176285 301140 309397 346819 342798 202796 201450 257457 264644 299730 302571 4847328 5230098 7149627 6879497 1309612 1350802 259114 231292 258342 257970 314471 305608 286714 287085 190153 194014 753382 713092 1679054 1609120 391749 390102 542944 547116 681266 658469 675333 683866 696720 703341 664023 737148 2074515 2203963 1304298 1063146 610095 596231 711932 715362 728848 735849 732955 740969 840144 838374 5284568 5529890 39.15 70.5 2
09:08:43 2024-01-23 788715 791482 177777 175793 300897 306644 347875 342690 202863 200293 257457 263615 299659 303423 4848684 5181854 7089261 6874971 1304013 1352286 260304 230537 259140 262532 315573 305829 287724 288066 190118 193572 790543 717178 1618514 1612553 392376 390102 547431 551968 677652 663261 678484 678801 695242 707392 657972 730106 2068194 2174759 1291020 1074318 602457 594545 715531 709277 723628 737162 731803 735504 848073 847551 5399182 5529890 39.15 70.5 2
09:08:44 2024-01-23 803984 791192 179532 176069 300230 306681 345767 345687 201643 201555 258217 262154 300921 303616 4846729 5136312 7097841 6903108 1319974 1350366 259906 230537 257546 258723 314692 304594 287963 287544 190585 192997 789147 709774 1632058 1613699 387718 390102 547044 547116 680810 663261 674817 680727 697214 702278 656541 737148 2075990 2193378 1304298 1059283 604041 596231 710418 708774 728848 735615 726443 741598 848036 840222 5307177 5533875 39.15 70.5 2
09:08:45 2024-01-23 801289 792761 179496 175503 301809 306465 346158 345687 202235 201907 257422 262992 300571 304700 4839176 5219149 7182781 6894184 1296324 1346537 259941 231231 258306 258723 313737 303642 286714 288066 190153 193537 797318 717178 1617483 1599873 390535 390653 541067 551577 681813 657538 677329 681863 693169 701254 663810 733896 2071137 2206641 1306297 1066189 606737 591882 710418 711177 725717 730012 736127 739876 839262 838482 5327514 5531094 39.15 70.5 2
09:08:46 2024-01-23 792088 793360 178194 175354 301277 306717 346892 342870 202829 201520 258217 261388 300744 302678 4839289 5178374 7046828 6865593 1305923 1350366 261495 230340 259104 262532 314471 303606 288043 287140 190620 192927 766161 710790 1647954 1619516 394417 387907 547044 547116 674941 661792 679296 680727 694147 708391 656504 730662 2074515 2164010 1313150 1072737 604041 597500 717054 708272 725717 735880 727851 736554 849310 845720 5397483 5542124 39.15 70.5 2
09:08:47 2024-01-23 808009 793397 177150 176197 299426 306825 346892 342870 202515 202013 256594 263132 300712 302762 4834198 5204098 7112524 6893729 1311485 1352302 259510 230896 258377 262568 313480 305248 286884 288152 190585 192997 800917 707746 1631036 1613777 392303 390929 543715 546271 680328 660122 675333 683902 694147 703304 662399 736180 2077466 2191631 1291549 1061591 609225 597923 711419 711177 728848 730373 727627 737787 843232 838374 5272880 5542124 39.15 70.5 2
09:08:48 2024-01-23 792855 792272 178024 175652 300332 306717 347629 341450 203460 200923 256772 263975 299836 304120 4839252 5233765 7097061 6856214 1298446 1352727 260122 230573 259941 262425 314471 304604 286275 288797 190153 193607 792237 716154 1628909 1611407 394714 387907 542560 549554 675365 656609 681233 681345 695242 708391 662068 728480 2068194 2177750 1297659 1077259 608320 594545 717054 713302 723628 734287 734557 734983 838957 847551 5383986 5542124 39.15 70.5 2
09:08:49 2024-01-23 793319 793134 177586 175933 299426 309506 346892 342798 202791 200432 257564 262730 299871 303432 4849195 5126271 7062471 6893729 1329362 1350366 259545 231652 257511 262639 315573 302470 287724 287544 190452 192997 789842 711061 1656350 1617217 389911 387835 546621 547153 679575 663261 673308 678801 696720 703304 656504 737148 2077466 2188525 1304298 1063411 601137 595809 710418 708272 728848 736654 728027 739314 846766 839034 5318650 5546682 39.15 70.5 2
09:08:50 2024-01-23 804445 792834 178113 175049 303141 306644 346402 343015 201710 201730 256772 262730 299624 303158 4839365 5201984 7173429 6865593 1296324 1353408 259545 230896 257295 262603 313480 303642 286427 287773 189853 193607 795624 717178 1640376 1599873 389948 390102 541031 550406 680328 656609 676330 682661 692153 700232 663339 732853 2069665 2207377 1306297 1065853 606194 589849 710418 711177 724690 730553 735080 739876 837699 838410 5343200 5538759 39.15 70.5 2
09:08:51 2024-01-23 793392 793397 177990 175617 303109 306825 346782 342701 202617 201379 257315 261283 301416 301723 4835718 5170764 7022457 6859198 1315248 1350366 259579 230537 259723 262425 314029 302718 287117 287256 190585 192646 795624 706735 1633237 1622997 392932 387799 543933 545041 674905 661383 675333 678801 697915 707392 658474 735015 2075990 2173126 1299872 1069686 602960 597923 715025 710284 728848 735019 727333 735504 846262 843688 5337677 5537287 39.15 70.5 2
09:08:52 2024-01-23 802268 792821 177557 175573 302284 308669 345424 343015 201744 201063 257351 262590 298541 304626 4839365 5216878 7153013 6884350 1307742 1349408 258893 230932 257908 262496 313516 302718 285512 288797 189986 193572 765827 713092 1652372 1609120 391895 387907 541408 545463 678883 656572 673344 682863 695735 702278 663810 736062 2070183 2199278 1291020 1061898 608357 594216 710418 713266 728848 730756 730727 737935 839335 841229 5288258 5537250 39.15 70.5 2
09:08:53 2024-01-23 791760 792839 177709 175438 300478 306861 344930 341665 203392 200293 256736 263168 299591 302182 4851646 5215007 7084226 6860696 1302053 1351340 259579 230537 258342 259400 315838 302718 286853 288797 190118 193437 770824 717178 1623105 1613699 392340 387145 542944 548776 672891 656772 677367 679763 692679 708892 662399 731276 2065256 2176303 1284381 1078985 606588 592337 716546 710638 724177 733950 734107 734685 844229 848597 5364558 5537250 39.15 70.5 2
09:08:54 2024-01-23 797383 792310 181342 175784 298651 308669 346819 342979 202650 200432 257564 262328 299836 303075 4844591 5133789 7057471 6893368 1330350 1350366 259579 230932 257114 262164 314914 302435 287117 287140 190153 192962 793930 710790 1617487 1618366 387718 387490 545042 546307 677922 662321 672316 678283 695242 702809 656739 736586 2077466 2186974 1302085 1064666 601100 594545 710418 708272 728848 735361 729816 741256 848555 840743 5316637 5546682 39.15 70.5 2
09:08:55 2024-01-23 804129 790592 181180 175784 302128 308452 344719 343015 202545 201414 256807 262949 299765 302678 4849195 5230098 7162338 6893729 1309612 1347661 258000 231094 258125 260206 313480 304755 285401 288797 190153 193437 755020 714621 1652127 1609120 390535 387871 541408 547418 677922 656572 673308 682863 695242 704275 663339 735015 2074515 2200838 1271246 1060447 606626 595387 710418 711214 727594 733246 731976 740690 839446 840149 5278799 5524458 39.15 70.5 2
09:08:56 2024-01-23 791113 790030 181373 175512 302116 306861 346157 341389 202825 200432 256665 263168 299591 303653 4839365 5239404 7097851 6856214 1301122 1350366 259545 230179 258306 258854 313993 302718 285436 288066 189555 193607 772490 717178 1622288 1610263 392376 386600 542673 548776 673561 656572 677329 679763 692973 707392 662399 728480 2065256 2174759 1295446 1075622 606742 591060 715531 713513 725753 734069 734107 732672 840638 844941 5371619 5529890 39.15 70.5 2
09:08:57 2024-01-23 793466 793397 179127 175793 300253 308669 343449 341701 202796 200818 256807 262328 299554 300974 4845736 5168114 7031783 6893729 1319793 1350616 259108 230179 259140 258854 313993 302470 286275 287140 189853 192962 795624 705726 1635642 1622997 393013 387763 541067 543852 672927 660447 673381 677803 694111 703413 658008 731738 2074515 2167063 1283569 1069686 604041 596231 715992 709596 726563 735252 725633 734834 847426 843798 5337677 5535313 39.15 70.5 2
09:08:58 2024-01-23 801971 792338 181022 176003 298624 306933 345913 342870 201744 201063 255982 264560 299591 302255 4844732 5216915 7140821 6893729 1309612 1351843 258000 230932 257546 262164 313737 306918 284853 288476 190153 193302 770824 713092 1662283 1613777 390535 387835 541408 545078 678402 656072 672316 681863 696227 701254 662399 735015 2071570 2197719 1297659 1062654 608357 595552 710344 714331 728295 727779 731492 739182 839446 838925 5280594 5532651 39.15 70.5 2
09:08:59 2024-01-23 792088 791155 181418 175661 299567 306572 346574 341425 202825 200467 256772 263790 299276 302430 4832339 5233765 7097061 6856214 1296597 1349655 259510 230573 259540 261837 313516 303570 285401 287949 189819 192997 775821 715131 1622661 1609120 393525 387799 541408 547153 673377 654646 679296 680727 692715 703413 662083 725277 2068194 2177787 1272058 1075724 608357 594611 717522 713824 723215 733693 731135 733678 839446 845538 5380371 5533837 39.15 70.5 2
09:09:00 2024-01-23 790887 792342 181057 175784 299391 305566 345243 341942 203001 200922 256772 261528 299800 302762 4842281 5156712 7013132 6868684 1324573 1353761 258000 230179 258922 258854 313993 302683 286311 287252 190118 192827 782484 706363 1636330 1622997 392340 387181 541067 540756 672452 659475 673344 676808 694111 703413 657972 731775 2071575 2170137 1233957 1071786 604159 597353 714466 709203 726195 734142 725595 734797 846151 838374 5333344 5535313 39.15 70.5 2
09:09:01 2024-01-23 802543 792083 176516 175793 299078 306933 343414 342701 201710 202048 256341 262328 300747 302334 4839252 5187515 7103091 6893729 1310548 1352727 259475 230179 258079 262461 311109 302718 286275 286700 190753 192388 790813 707746 1631108 1613777 390847 390102 546035 545463 679846 660447 673381 682661 695971 697177 656541 732853 2077466 2197976 1282887 1058603 603706 596194 709374 710012 726673 731173 726666 739182 843196 838765 5322759 5535313 39.15 70.5 2
09:09:02 2024-01-23 796545 793360 181093 175793 299567 306320 345485 342460 201710 201730 256341 262730 298576 301265 4844732 5258260 7134362 6865593 1287091 1350366 260961 229821 257908 262532 312090 305243 285436 287140 190231 192827 795624 717178 1615310 1604557 392376 387907 542175 548740 674941 656108 678813 681595 691212 703341 661930 727823 2067048 2182532 1297659 1071173 607490 590537 714192 712304 719592 729642 728618 734386 837735 843262 5370966 5529482 39.15 70.5 2
09:09:03 2024-01-23 792893 793541 180895 175793 299342 305962 345485 341942 201676 200467 256341 261128 299871 302548 4825327 5158735 7013132 6860696 1313339 1348694 259329 229143 258377 258854 313480 304272 285838 286736 190753 191782 795624 706735 1629478 1622997 392376 386600 540995 543852 673561 659512 676330 677803 696720 703413 656541 730143 2076309 2170158 1295881 1069244 604470 596805 714466 709203 724543 734468 724712 734708 846262 843724 5338935 5535313 39.15 70.5 2
09:09:04 2024-01-23 802543 791228 178859 175784 300611 306897 345424 342496 201710 201379 255722 262328 299800 300865 4839365 5194521 7106386 6898184 1312346 1349408 258754 229143 257511 262568 311109 303841 286173 286070 190187 191782 792479 707746 1628127 1613777 389984 387907 544201 544657 678883 660447 673381 680727 696227 699808 656813 732994 2079548 2194854 1297659 1056757 603108 593193 708368 708125 724690 730553 725781 737704 843573 837849 5335362 5543216 39.15 70.5 2
09:09:05 2024-01-23 797983 790030 180935 175508 300478 304994 344412 343015 203479 201098 256556 262145 299381 302182 4839252 5220825 7171776 6874971 1296408 1346537 259149 230214 256718 259987 312126 304162 285436 287252 188959 192997 780819 720264 1624068 1602148 387718 387871 541408 550151 678402 654148 672793 680245 689154 701069 660158 734041 2070675 2205680 1279125 1066446 605879 592081 709374 710284 723692 726863 733059 740275 837068 839034 5324253 5525947 39.15 70.5 2
09:09:06 2024-01-23 795162 792383 181453 175223 299602 305926 343414 343015 202303 199805 256772 262328 298576 302678 4836364 5196596 7087460 6846439 1302053 1350802 259149 230179 258306 258672 313516 302647 284765 287993 189589 192681 758298 717178 1626599 1609120 392062 385478 541137 547116 670993 654646 675333 678242 693654 703160 661131 730942 2067728 2174789 1261230 1078102 605502 589017 715531 709097 722056 734323 730579 732226 838920 843298 5367132 5525947 39.15 70.5 2
09:09:07 2024-01-23 793217 792383 180698 176153 297721 306897 344447 341425 201744 200467 256377 261528 300239 301230 4838829 5158735 7031088 6879440 1324573 1353798 258000 230179 258342 258672 313516 303657 285401 286960 189888 192657 795624 705726 1641182 1622997 392174 386292 542944 544316 673083 658542 675751 678242 696994 703088 658794 729996 2077040 2171702 1285689 1069244 603182 596368 713508 708272 726824 735615 723645 734460 845063 842604 5325732 5525947 39.15 70.5 2
09:09:08 2024-01-23 802543 791228 180860 175692 298624 306933 345913 342496 201710 201063 255196 262363 299836 300865 4844732 5187146 7110646 6893729 1311519 1350366 258754 229821 257511 262092 310855 303642 285570 286061 190187 192050 802399 707746 1627614 1613777 389984 390102 541104 543888 678883 661421 675269 681546 696647 699808 657858 731761 2078519 2196414 1306511 1057338 604901 592500 708210 708051 724690 728210 726815 737211 842489 839034 5322131 5527424 39.15 70.5 2
09:09:09 2024-01-23 797416 790966 180764 175503 302128 306897 345208 341978 201710 201825 256341 262765 299836 305234 4842281 5248643 7125037 6865593 1286997 1350366 260157 229143 257511 261944 311551 302754 285641 287140 190153 192692 800705 717178 1615937 1604557 392376 387907 541408 547153 677362 657779 677070 682661 691067 702134 661475 727156 2070675 2179331 1295446 1070935 606194 593766 713508 710284 719628 730071 728064 732635 836443 838482 5380371 5529890 39.15 70.5 2
09:09:10 2024-01-23 793217 793541 181057 175508 299532 304994 344483 342496 201744 200467 256772 260730 299765 302756 4848188 5172095 7041108 6870068 1305923 1350366 260338 229821 257546 258854 313040 303731 286916 285387 190187 192219 795810 711809 1625840 1618366 391785 387526 546811 548977 674960 661668 677218 678617 694113 703160 654988 727748 2074608 2160817 1299872 1072737 602434 592427 713471 705194 720489 733766 725670 732858 845570 838482 5408588 5539262 39.15 70.5 2
09:09:11 2024-01-23 804969 793568 181062 175512 301426 306897 344670 343015 205147 201098 256772 261128 299871 301791 4849759 5139335 7093058 6903576 1319031 1352286 259114 230315 255894 262681 312019 303657 287117 285914 189951 192318 804093 709774 1622833 1613777 389671 387511 545610 547418 679812 660300 671908 677584 693023 699699 654988 732593 2074086 2191359 1299872 1059936 600716 593595 707365 705158 724543 727851 725781 736030 844229 835376 5310880 5533837 39.15 70.5 2
09:09:12 2024-01-23 802043 790883 181316 175040 299283 306861 342997 342943 201676 201028 255947 261528 298994 302678 4845736 5230098 7162450 6884350 1305783 1352727 257931 230340 256503 258854 312055 302187 284965 287697 188924 193402 753382 716666 1636813 1608839 390910 387475 540458 547029 676744 654983 672866 678580 691959 700761 662326 732779 2071137 2205807 1295446 1063411 605613 591970 708368 712304 724690 729750 728618 738256 835882 836630 5292128 5533837 39.15 70.5 2
09:09:13 2024-01-23 789946 791155 181276 175280 299532 305890 345668 342424 201710 199770 256736 262437 297602 302607 4845736 5198207 7089989 6874971 1304013 1352286 259114 229143 257475 258854 313993 301269 285489 287140 188959 192792 790543 717178 1637418 1613586 392174 387564 542138 546934 672569 656845 673160 676316 690978 703304 656577 727823 2063760 2174759 1286594 1078985 599359 590448 714466 707770 719628 734577 730208 732783 838957 838338 5375733 5533837 39.15 70.5 2
09:09:14 2024-01-23 800186 792907 181160 175477 299287 306897 342997 342943 201710 200258 256772 261493 299800 302976 4845736 5142710 7059759 6893729 1330312 1350616 258754 230537 255894 258854 313004 303841 286039 286025 188993 192149 792237 711809 1619475 1621756 389948 386421 544487 547418 676918 659292 671833 677278 692117 700302 655061 733896 2076100 2188525 1272058 1066680 603074 592792 707866 704160 726747 728912 725781 735504 845662 836593 5307064 5533837 39.15 70.5 2
09:09:15 2024-01-23 802686 790887 181144 175188 298580 306897 342997 342701 201643 200432 256162 261528 297637 304773 4858573 5237541 7168318 6878171 1302053 1349408 257966 230305 256648 259218 311042 301763 285045 287140 188890 193291 793930 718996 1627586 1606710 389948 387619 540605 547418 678363 654983 673346 678727 685205 698327 660415 730514 2068194 2202399 1286594 1065465 604901 585559 707365 709061 722567 730553 730727 737116 835882 838441 5316340 5533837 39.15 70.5 2
09:09:16 2024-01-23 793194 792297 181280 175193 299532 305890 345668 341582 201710 200083 256772 261493 298928 302678 4844732 5191112 7093555 6865593 1303975 1348880 259079 229786 257114 258854 314029 301305 285624 286853 191223 193291 761575 720031 1630283 1613699 391059 384686 541371 548587 671579 654610 673271 674786 685205 706272 658474 727823 2058921 2171674 1288807 1078985 601100 589234 713471 707770 719628 734577 730208 731706 838920 841192 5365392 5535313 39.15 70.5 2
09:09:17 2024-01-23 797185 792347 180916 175788 297235 306933 344937 341389 201744 200083 256341 261528 299765 302720 4845736 5142304 7059759 6903108 1330350 1352286 262492 231033 256468 258854 313480 300847 285659 285976 189945 192377 797318 711809 1633060 1622972 389948 385263 544487 545864 674391 657575 670952 673760 694914 701218 655061 732816 2071662 2188478 1299872 1066446 601470 590682 709411 705158 726747 730445 726815 737116 844229 836630 5322131 5543216 39.15 70.5 2
09:09:18 2024-01-23 804397 791155 181109 175232 299582 306897 344937 341942 201676 200467 256306 262328 299155 303186 4853117 5237541 7153873 6893729 1307704 1350366 257931 229821 256503 258854 311769 304594 283776 287657 191223 192652 770824 713092 1642270 1613699 391063 386965 540186 544316 674941 654983 670728 681509 691971 700302 659947 731738 2077040 2191462 1293233 1061898 606626 595458 708405 710284 724690 724713 726407 736817 836475 837849 5275036 5538986 39.15 70.5 2
09:09:19 2024-01-23 791108 793203 180986 175534 299073 305890 345668 340323 202617 200083 256341 262730 298892 301723 4845736 5233765 7097841 6846835 1297409 1348620 259079 229143 258342 257773 312718 305571 284010 287135 188890 192214 790543 715904 1625228 1613699 391844 386421 540605 545463 671616 654799 677683 678764 689081 703304 659443 725419 2068194 2176303 1291020 1075846 605919 591010 712426 710284 719628 730336 729935 730037 837068 838482 5374804 5529890 39.15 70.5 2
09:09:20 2024-01-23 792634 793323 180684 175788 298589 305926 343449 340873 201710 200525 255982 261528 299871 301193 4849195 5158735 7031783 6884350 1318726 1353761 258000 229143 258092 258170 313846 304162 285334 286132 189882 192517 795624 707746 1636941 1627596 391616 385370 542175 543544 670920 658715 671833 673724 695242 701254 654840 731314 2071570 2176303 1297659 1069686 602437 594545 710418 705158 724690 734806 723131 733901 842636 838441 5331550 5539262 39.15 70.5 2
09:09:21 2024-01-23 801326 790039 180951 175503 299659 306861 344937 341906 203479 200432 255947 263097 297988 300807 4855108 5230098 7138602 6893729 1310548 1348657 262528 229896 257262 258890 311805 303250 283484 286521 189749 192214 790543 711529 1644777 1613699 389948 387145 539840 545329 676400 654501 671908 680727 693242 701679 660671 730625 2071570 2191631 1282887 1061898 605762 594545 708405 710284 725961 725000 726815 737078 837068 836630 5261563 5531094 39.15 70.5 2
09:09:22 2024-01-23 792268 791155 180986 175197 298868 306357 346220 338820 202370 200432 255912 262949 298648 302683 4858297 5252616 7116518 6859203 1301122 1352615 261043 229896 258092 257808 311948 302080 283918 287104 188855 192541 770824 717178 1632609 1612553 391123 385406 540259 548197 671616 654983 675296 676771 691651 703377 658510 727305 2062324 2176303 1291020 1075920 604901 589270 713471 710284 720417 729462 728618 730593 837662 838410 5370966 5524458 39.15 70.5 2
09:09:24 2024-01-23 793462 793500 180667 176034 297685 306897 343449 340598 201710 200432 256341 262294 300168 301193 4839214 5168114 7002118 6884350 1317110 1356476 261007 229539 258163 257951 311912 302116 285187 285833 190014 192179 800705 707240 1632336 1626456 391895 387289 542944 544316 671616 656572 670302 676316 695242 702809 654578 728516 2073042 2170137 1288807 1069357 601470 594966 710418 706231 724177 730445 721518 732821 841370 839034 5322398 5533837 39.15 70.5 2
09:09:25 2024-01-23 803687 792310 180662 175740 299732 306248 344937 341906 201676 200467 255982 263168 298648 302720 4860183 5216878 7150254 6889458 1307520 1352727 260237 230199 256182 258747 311912 302044 284746 286961 188890 193396 792237 717178 1639317 1606651 389948 386313 539458 545078 676411 654054 671908 677767 685205 698327 659910 728516 2068194 2202399 1291020 1062654 604159 589234 706363 709780 721509 727662 728581 737116 833481 835412 5311095 5535313 39.15 70.5 2
09:09:26 2024-01-23 791145 793504 181149 174665 299073 305675 344937 340909 201643 199805 256341 261310 298857 302218 4839252 5194676 7098613 6868327 1309490 1354210 259406 229002 256612 258348 313301 302871 285098 286083 188890 192622 793930 717178 1626188 1613586 387718 385985 543715 547080 673083 656463 674780 673441 685133 699176 654133 725163 2065256 2170137 1304035 1073318 599860 585847 710418 703589 717553 733766 727851 732263 841407 838374 5395328 5539262 39.15 70.5 2
09:09:27 2024-01-23 799200 793504 180986 174670 299550 306933 342997 340909 202231 200118 256377 261128 299556 300807 4839214 5129398 7059759 6909285 1318993 1352212 260895 229002 255752 259547 311403 302113 285289 285316 189853 191782 796435 709413 1630909 1613777 388841 387763 541031 543816 676302 659512 670952 676808 691176 694399 653206 728553 2073047 2191631 1272058 1056192 599728 592756 705364 702098 720489 727114 722580 737116 843232 833573 5316511 5535313 39.15 70.5 2
09:09:28 2024-01-23 801752 792306 181271 174630 301784 304851 344937 342749 205151 200922 255161 261528 298892 300807 4839252 5222669 7172573 6879574 1290555 1352727 260018 228932 257280 259511 310677 303547 284494 286025 188959 192353 792237 720031 1626591 1604557 390535 387799 540458 548977 673561 654983 675813 678801 688875 699176 656577 724647 2065256 2182424 1297659 1069686 604901 590139 710418 709019 717553 726092 727851 731706 836475 838446 5376530 5533837 39.15 70.5 2
09:09:29 2024-01-23 793466 793541 180733 175066 299492 304422 345913 340909 201744 200467 255196 260513 299871 302278 4845736 5159555 7037064 6886069 1315268 1352615 260895 228932 257946 257915 312055 300811 284534 285290 190509 191469 793930 707746 1654548 1623218 389984 384891 542486 543930 671140 656572 670302 675282 693278 702278 652660 727410 2070062 2163995 1285689 1068926 599359 594545 712401 705158 722567 730445 721481 730667 844229 839034 5322398 5535313 39.15 70.5 2
09:09:30 2024-01-23 801244 792338 180540 175512 301859 305926 342997 341425 201710 200467 254769 261562 298822 301230 4851646 5218969 7116867 6895070 1315243 1353868 260345 229609 256577 258420 310166 304594 283662 285423 189945 192045 797741 707746 1644287 1611407 390503 387454 539840 543930 673951 654111 669083 680245 693205 698327 654615 728480 2071297 2186974 1282887 1058528 604041 593668 707365 707770 722567 725517 723131 732821 838256 834197 5279048 5533875 39.15 70.5 2
09:09:31 2024-01-23 793105 792342 178580 174944 300470 304887 344412 340873 205221 200922 255686 261528 298892 302041 4839365 5239325 7143986 6854945 1292469 1352727 260711 229038 258089 258093 310855 304594 283847 286235 188924 192318 769158 715131 1649427 1613311 391160 386600 539458 544657 671616 653127 675333 678801 685169 700268 656577 723029 2058921 2173217 1293233 1072737 602960 589270 710418 708272 717553 727150 725378 728484 834699 838338 5380371 5524458 39.15 70.5 2
09:09:32 2024-01-23 792304 794993 180693 175066 298163 304494 345913 339845 201537 200258 255196 260730 299381 300270 4842281 5157468 7038840 6886069 1322770 1354173 257966 229073 257259 257299 312055 303731 284889 285352 188924 191782 777487 705726 1632208 1626456 387682 384288 541408 542774 670665 655109 669997 672297 693242 700725 654597 727447 2068194 2177787 1293233 1066648 601043 594545 709411 703626 723628 728948 721518 732821 840775 837849 5323938 5535313 39.15 70.5 2
09:09:33 2024-01-23 804557 790597 180409 175066 297443 306609 342961 340945 205182 200467 255231 262328 297883 302756 4855108 5235458 7156408 6895502 1311406 1350578 262456 229143 255894 258170 313067 303841 282691 286262 188959 191747 774156 711809 1651128 1611489 389394 386021 538315 543544 673561 653127 669521 678801 691176 698327 656541 728516 2068194 2192021 1287218 1060227 604470 592792 707365 708272 722604 726542 725781 733901 834699 834197 5269079 5533837 39.15 70.5 2
09:09:34 2024-01-23 792014 791223 180947 174665 300367 305890 344151 339809 201676 200467 255161 261562 298892 303050 4851646 5261184 7118461 6869708 1304013 1351764 258035 228861 256470 256980 313004 302724 283662 286298 188924 192786 756659 717178 1644027 1611407 389671 383103 539077 544657 669715 653127 671327 672772 685133 702278 656040 726750 2058921 2169866 1313085 1078218 601137 585883 712438 707269 719628 730373 727511 728484 835263 840222 5355651 5535313 39.15 70.5 2
09:09:35 2024-01-23 795723 793267 180505 175793 296781 306645 344937 340358 201710 199805 255231 261128 299309 300596 4850597 5170764 7082102 6903576 1330350 1352286 259973 230037 255894 258022 313004 299899 284654 285138 191223 191747 795624 710048 1641769 1621933 388804 384252 541408 542774 672606 655608 669521 672964 692189 697141 654133 728553 2071662 2182424 1295446 1063411 599860 589017 707365 702098 724177 730373 725265 734460 841407 835412 5323938 5535313 39.15 70.5 2
09:09:36 2024-01-23 804696 791228 180698 174752 297757 306897 342997 340909 205221 200432 255231 263680 298023 304586 4838988 5233765 7162846 6898287 1307742 1352428 259506 229143 255929 258491 309812 303337 283316 287140 188627 192318 776862 714111 1664354 1608839 388841 386021 538315 543930 672963 652202 669521 676808 685169 694399 656577 728516 2065256 2197719 1299872 1060387 602960 589307 706363 709277 722604 726092 724314 734983 832265 829433 5274965 5533837 39.15 70.5 2
09:09:37 2024-01-23 792088 793504 180998 174630 298381 305030 342997 339880 201676 199179 255196 261528 298440 304341 4862576 5211109 7105958 6865593 1307616 1350690 258000 229143 256288 257299 313230 302834 283755 286302 188793 192353 769158 717178 1625502 1612632 389671 383103 539458 545078 668767 653127 671363 670839 684614 702314 655540 725716 2060860 2170137 1286594 1075622 601470 588826 710418 706231 718608 730571 726443 727968 835263 839034 5361560 5529890 39.15 70.5 2
09:09:38 2024-01-23 795723 793308 180378 175075 297789 305818 342997 339845 201710 199770 255196 260730 300457 302542 4839101 5152627 7070557 6896746 1330350 1348694 258885 230179 255178 257015 312055 305096 284565 284951 188959 191713 793930 711300 1641777 1622997 387739 383983 541408 542774 672606 655608 668094 672964 691176 698327 653206 728480 2071570 2180877 1317610 1063411 599005 591046 706363 701565 723664 730336 723682 732858 841407 829469 5307102 5525947 39.15 70.5 2
09:09:39 2024-01-23 805744 791223 180571 175228 297235 305279 342925 341378 205186 200118 255735 262668 299537 302793 4860596 5235668 7143688 6893729 1311482 1350848 259614 229002 256255 258093 311109 303988 282762 286298 188924 191782 786520 711568 1647244 1612632 388841 385442 538315 543544 670993 653127 669521 678801 690128 698327 656541 727410 2068194 2191631 1308724 1060077 604041 592938 706363 708272 722604 725512 725265 733938 834699 834557 5276910 5525947 39.15 70.5 2
09:09:40 2024-01-23 793471 792347 180895 174665 299550 304994 344937 338820 201744 200154 255020 262084 298229 303112 4835568 5231047 7087735 6856214 1300193 1351652 260823 228637 256718 256508 311581 300847 283428 286298 188924 192388 756659 717178 1641399 1611489 389948 385372 538315 540756 669241 652665 672316 674786 685133 701290 656541 724685 2062324 2173217 1288807 1075920 602066 585883 710307 707770 719118 729272 726443 727931 834957 838338 5370966 5529890 39.15 70.5 2
09:09:41 2024-01-23 793180 793573 177564 175784 297856 305926 345668 339594 202167 200223 256523 261283 298875 301084 4851177 5175496 7045195 6884350 1324702 1355757 262528 229108 256503 257263 311109 302259 284530 285998 188959 191782 800705 705726 1639798 1623089 387380 383139 541408 542390 669715 654646 669712 672486 691176 698157 653206 727447 2071662 2179331 1293233 1065853 599005 592045 707903 702061 722604 730553 721005 732300 838957 835412 5320137 5533837 39.15 70.5 2
09:09:42 2024-01-23 802686 792939 180405 175232 297757 305530 342744 340622 203170 200188 257023 263027 298262 302010 4839063 5227981 7140282 6879807 1313392 1350802 259614 229143 255143 257695 310855 302871 281971 286298 188759 191782 767493 713092 1652834 1611217 388841 385442 537554 542774 673083 652856 668094 677803 689118 694399 656541 728208 2066724 2191631 1302085 1060387 602494 589958 705863 708272 722567 725512 724750 734460 833517 829433 5288347 5527424 39.15 70.5 2
09:09:43 2024-01-23 793199 794427 180737 174674 300507 306473 342744 338570 202235 199944 255090 261423 299682 303369 4858117 5243143 7097061 6854287 1303083 1348694 258000 229108 256288 256508 311836 300601 283309 286298 188793 191782 769158 717178 1620502 1611407 389671 383103 539877 543888 668767 653127 669390 672486 687072 701290 652660 725716 2062324 2170137 1286594 1078218 599860 588312 709411 704160 716537 727374 727851 728484 834084 837849 5365029 5525947 39.15 70.5 2
09:09:44 2024-01-23 795481 793541 178616 174944 297933 306825 342708 339474 201609 199666 255841 260556 298752 302438 4849195 5136944 7059759 6898184 1330350 1351806 262563 229821 254671 257731 312090 301618 284556 284525 188959 191411 783525 711809 1629418 1620667 387739 384252 541261 544316 673083 655645 668094 672486 685205 694399 652743 728553 2070104 2185425 1267727 1061591 598367 589307 704366 700917 722604 728210 722580 733938 840812 833339 5320137 5536865 39.15 70.5 2
09:09:45 2024-01-23 804255 793383 179370 174360 299355 306042 342852 341798 205154 200923 255090 261353 298787 302610 4851646 5237398 7166260 6884388 1298299 1351764 262599 229561 255108 258128 310637 300811 283662 284951 188959 191747 792237 718719 1643752 1599873 387739 385733 540641 545499 673951 652202 668879 676760 686101 694327 654542 726750 2065256 2197719 1290460 1063411 599359 587895 705156 705158 718571 725725 726407 734423 833734 834161 5336893 5529890 39.15 70.5 2
09:09:46 2024-01-23 794643 795088 178461 174360 301284 304315 342852 340179 201575 200258 256594 259761 299399 301688 4849195 5185494 7032309 6869034 1318062 1352540 257966 229073 256718 257263 311073 302981 284494 285374 188924 191747 779153 707240 1638644 1627612 389948 383067 541408 542390 669715 654111 669521 673441 692153 699176 654133 727410 2072611 2176303 1313085 1066189 599860 592756 708405 702098 722020 730336 719361 730593 837699 835412 5322131 5533420 39.15 70.5 2
09:09:47 2024-01-23 807133 793130 179127 173940 299382 305280 342780 341726 203170 200888 255055 261651 298613 302182 4850597 5231866 7171440 6884350 1302053 1351615 262456 229143 255072 258093 310166 300811 283307 285387 188331 192488 792237 717178 1656571 1604261 387739 385406 538315 543852 672927 651279 669521 674786 687072 694363 656040 727823 2062324 2199278 1306297 1063411 601898 588729 704329 707269 719628 726537 727851 734945 831640 829469 5322398 5533420 39.15 70.5 2
09:09:48 2024-01-23 798621 793390 178914 174213 300786 304779 342852 340179 201402 200258 256306 259434 299346 302762 4839063 5185514 7042277 6865593 1305783 1352286 259295 228842 255894 257624 311073 302527 285401 283578 188959 191713 790813 712830 1633996 1618093 389948 384252 542944 544316 669715 656572 672316 671823 685169 698648 650288 722479 2065256 2157863 1272058 1071973 597300 590139 709914 701064 717045 726056 720968 727378 842636 839034 5408588 5546094 39.15 70.5 2
09:09:49 2024-01-23 806445 793085 178249 174535 300082 305495 342852 342521 202321 201028 255196 259935 299102 301979 4858573 5196588 7103204 6878534 1309612 1352727 259614 229108 255894 257660 310131 301305 281900 285165 188959 191713 788849 710554 1634195 1613777 388841 385406 538315 542774 672606 652665 668094 678283 689154 694399 654578 726342 2068194 2186974 1280721 1060387 601174 591464 706363 707269 720453 721431 723131 731706 834071 829433 5286317 5542719 39.15 70.5 2
09:09:50 2024-01-23 792947 793392 178620 174465 298484 304421 342816 341644 201643 199145 255196 261528 297988 302500 4849195 5220660 7087735 6846835 1296485 1350366 262563 228717 256435 256868 311073 300565 282841 285673 188793 192353 784827 717178 1633161 1612632 387718 383103 537934 544316 668767 651279 670814 672736 687072 699176 655540 722479 2058921 2170129 1288807 1075883 603182 588826 710418 707269 717553 726092 726815 727790 832891 839377 5379318 5538759 39.15 70.5 2
09:09:51 2024-01-23 793084 795653 177995 174491 297973 306644 342961 339570 201676 199770 255161 260850 298752 300865 4845736 5141133 7065519 6893729 1334162 1348769 258885 229503 254894 256868 311581 301545 284060 284481 188924 191490 800917 712075 1635389 1621819 387739 383067 541024 542774 671140 653686 667582 671533 689081 697835 651283 726342 2068194 2183701 1293233 1063146 597300 589234 705364 699934 720489 728210 721518 731706 838920 829361 5320530 5542719 39.15 70.5 2
09:09:52 2024-01-23 804858 793397 178499 174465 297716 305746 342406 340634 205007 199979 255090 261059 297900 301723 4839063 5230098 7153013 6884350 1307742 1350366 258885 229073 254716 257263 311739 305023 281936 285904 188593 191747 745188 714621 1642602 1611407 389394 384829 537554 542774 672606 651279 668057 675778 685133 694399 655041 727823 2068194 2191462 1293233 1058880 604152 585631 704366 708272 720417 725594 724750 732783 832550 834557 5288258 5537250 39.15 70.5 2
09:09:53 2024-01-23 792648 793397 178526 174325 298589 304744 342997 339845 203170 199631 255196 261019 297953 301723 4851646 5198503 7074794 6874971 1304013 1351806 262897 228717 255178 257263 312055 301161 283748 285352 188593 191747 790543 718719 1625610 1613777 388841 381958 539458 543852 667821 653127 669353 671533 685615 699176 654133 722479 2058921 2168563 1310822 1075883 599220 587159 708405 702061 715522 729272 726815 730238 836847 838782 5381639 5537250 39.15 70.5 2
09:09:54 2024-01-23 802547 793468 180730 174600 297721 305926 341564 340730 205294 199735 255196 259900 298648 301577 4849195 5146646 7069084 6893265 1330350 1352578 262492 229143 254289 257299 310601 301271 284295 283648 188924 191109 793930 711061 1662869 1617217 387189 383067 541408 543544 672606 654646 666124 671533 685133 694363 650871 727823 2068194 2185523 1293233 1056757 597300 585919 702693 701064 719628 726751 721530 735621 841796 831498 5310880 5539026 39.15 70.5 3
09:09:55 2024-01-23 800261 793313 180627 174517 298381 304704 344937 340837 205081 200467 254733 260730 301378 302548 4851646 5241187 7135195 6864452 1286318 1350616 259510 228168 255143 257660 308257 300319 282762 284516 188924 191411 775821 716154 1683209 1607977 387718 385406 538315 544316 669715 651279 672316 676256 685061 698327 654080 719297 2062324 2173217 1291020 1071210 601137 585487 708405 707269 714509 726319 726776 728641 834363 838296 5381092 5532350 39.15 70.5 3
09:09:56 2024-01-23 795400 793541 180627 174199 300507 303995 344937 338570 205221 199805 256951 260850 298928 299447 4845736 5158735 7002155 6874971 1319002 1353798 262492 228363 256323 256473 310166 301801 283626 284046 188924 191109 777487 707240 1646384 1623218 389948 383103 539840 541238 667821 654148 669997 672486 685241 700302 651283 723618 2065256 2157743 1293715 1066648 598658 590592 708405 699476 718424 729555 718376 727529 841833 834630 5318398 5524458 39.15 70.5 3
09:09:57 2024-01-23 799464 790029 177643 174465 297836 304458 342623 338784 205007 200154 256769 261493 296844 300865 4832452 5187146 7097061 6856214 1306808 1346537 258885 229243 254716 256868 307971 301587 280218 283644 188331 190808 772490 707746 1625265 1604557 387189 383067 535136 540818 669715 649401 666087 674823 685205 694399 654116 726342 2065256 2185154 1280721 1053909 601043 585559 702303 706565 721638 724598 722983 731557 832365 834630 5250420 5511146 39.15 70.5 3
09:09:58 2024-01-23 784246 787257 178526 174474 297969 303995 342406 337491 202762 200014 255161 261093 298332 302430 4840044 5170954 7050434 6846835 1305876 1350366 261468 231327 256718 258672 311109 301161 283764 284046 189555 192962 793930 716666 1626328 1604557 389671 385406 541031 547080 671653 656645 675333 672809 690688 703341 655077 727410 2071570 2174759 1310822 1072737 599860 589270 712401 705059 719481 729940 729928 734834 848666 846770 5399182 5524458 39.15 70.5 3
09:09:59 2024-01-23 797714 784379 178339 176276 299078 306933 345243 342834 202791 203073 257383 262450 302545 304483 4836364 5159777 7097061 6898184 1321714 1355509 263614 236371 257330 258758 313004 303841 286629 286061 192030 194150 794145 710790 1622762 1604261 389948 387871 547431 549165 680847 663261 675850 679903 699735 703413 664281 742125 2086739 2205349 1306511 1061741 606588 597813 712907 710173 731960 738740 732807 747963 857886 848004 5318650 5546682 39.15 70.5 3
09:10:00 2024-01-23 793180 783239 180184 179942 302801 306536 346041 344955 204757 204859 258966 264855 307212 305961 4853231 5216915 7196354 6888812 1299844 1350366 266941 234100 259576 260343 314950 306239 287845 288797 193553 197849 800705 721296 1618304 1589498 393246 392035 548982 556196 686069 663737 687616 691881 701825 712390 672759 744844 2086739 2206913 1313150 1075389 613709 599585 721647 720526 731440 740650 746427 751787 857849 860913 5382085 5552594 39.15 70.5 3
09:10:01 2024-01-23 784246 784188 181283 177901 306119 308186 348657 343191 206890 207980 261459 265970 304995 308815 4832226 5185351 7082742 6878171 1309650 1352578 271900 235620 261734 261175 315874 306505 288882 287120 195196 195335 800705 719748 1644016 1604557 396396 390810 556153 559573 687077 670821 691257 690900 709320 721404 674773 750827 2093034 2194939 1287218 1085054 613591 603540 728821 721038 736985 748292 749166 754505 871370 868837 5419415 5544678 39.15 70.5 3
09:10:02 2024-01-23 794885 784177 182783 179129 306555 311948 349501 347097 208219 204782 261824 265252 304869 309069 4826992 5119256 7078410 6903108 1337831 1351806 268211 239329 263215 263215 318030 308384 289991 290153 196402 197175 757630 712075 1641064 1617217 397805 391980 558124 559141 691108 676790 691257 697136 720553 727123 683852 765125 2104641 2226001 1298046 1081957 619474 610878 731969 727617 749376 759117 752384 763966 875389 871154 5329921 5554043 39.15 70.5 3
09:10:03 2024-01-23 793217 781960 184867 180303 307128 314878 350840 348711 209592 206451 263900 269163 306682 311446 4835380 5210653 7162338 6898184 1317147 1352615 269851 241376 263043 264498 318994 309170 290334 294300 197787 198932 794145 714621 1627580 1604557 399012 396524 559743 561945 700227 678782 698888 709121 721224 729507 693005 772211 2118520 2228352 1300531 1078872 627956 617185 736633 736787 754255 757991 761348 769873 881319 872838 5295721 5546996 39.15 70.4 3
09:10:04 2024-01-23 779331 780848 186090 182084 309307 315911 354002 347768 214052 207777 268028 270208 308614 310611 4818365 5233765 7125037 6879164 1296597 1354543 273237 241640 266141 266722 320932 311596 293141 295065 197474 200358 786155 725573 1618046 1595337 403273 400861 563161 571976 704352 682918 709915 714386 721381 738802 701161 773013 2113204 2235066 1313206 1088247 630963 616311 743339 742417 753650 763925 768840 774417 884733 886755 5385247 5546128 39.15 70.4 3
09:10:05 2024-01-23 779664 779819 186613 184190 309781 318633 354348 350930 210756 209113 267093 269386 310117 311555 4811455 5145407 7041108 6893729 1320733 1356476 276216 246042 267183 267356 323447 312544 296080 296103 199374 200393 763655 720264 1647400 1612632 405603 401428 568108 572734 706386 692768 714456 713375 729877 747828 700940 781908 2125113 2222632 1294170 1096846 629751 621311 749955 738489 758561 772470 769971 778206 900148 896263 5414637 5554043 39.15 70.4 3
09:10:06 2024-01-23 792300 780573 190247 184775 312179 317889 354383 352280 211374 210789 266416 271033 310206 312539 4816676 5115191 7087735 6911166 1337869 1355757 276675 243574 266363 271416 324852 313019 297789 297811 199722 202821 766161 714915 1645427 1618366 406179 401428 568145 571828 710441 694054 712281 717502 745015 751927 708576 792387 2132913 2240842 1295495 1093723 634602 627282 750488 745047 770017 779053 774329 783730 900075 892528 5338935 5554043 39.15 70.4 3
09:10:07 2024-01-23 787967 777537 187450 185583 313898 320860 355450 355953 212753 211816 266452 274436 312416 313015 4797673 5174463 7131389 6872804 1319031 1353761 278075 245043 268393 268146 324852 317152 297399 297633 201331 202963 757569 716154 1630309 1604557 408203 405790 574779 577018 719431 699096 718386 728613 750469 752461 715238 797637 2140083 2264061 1319614 1085150 640272 629256 751518 752490 774214 775297 779280 793068 905400 903275 5323938 5548634 39.15 70.4 3
09:10:08 2024-01-23 782781 777551 188894 189073 316001 320896 359829 353303 213777 214047 268096 275014 316683 315225 4797972 5214499 7143688 6888812 1294715 1356476 280231 246162 270603 269409 326726 318419 297646 299444 201965 204713 770922 728171 1626167 1592889 405745 405646 577261 583544 722636 701009 727156 734027 747242 757278 723701 798710 2139178 2272155 1309012 1096022 643927 627371 758632 759539 773812 783212 793129 796484 909136 912489 5385929 5558006 39.15 70.3 3
09:10:09 2024-01-23 780366 778634 190122 185821 318610 321870 360988 356038 215475 214047 270730 275786 312537 319127 4797972 5137373 7097841 6874258 1313392 1357993 280267 248157 270711 269855 328583 318906 299457 302221 202637 204391 767748 724537 1643616 1604557 413049 405862 578079 585307 722696 704576 732394 736048 753821 766328 730893 802277 2145003 2259282 1311133 1110038 648622 632645 767370 763435 774948 788965 793120 801065 913062 915779 5388804 5552594 39.15 70.3 3
09:10:10 2024-01-23 784215 778648 190491 187016 316158 323531 363579 356645 216851 213603 272487 279005 313585 319127 4797972 5104366 7041108 6884350 1319974 1355757 283309 248996 276150 271542 328583 320079 302234 300036 205279 205062 774096 726611 1632730 1609120 413928 409964 585586 591679 728733 713335 737186 733661 762375 774118 728747 808570 2145278 2266893 1302651 1110967 647610 635599 769007 762894 781910 798029 802379 801033 919812 919605 5382085 5546128 39.15 70.3 3
09:10:11 2024-01-23 777350 777272 191730 187903 316167 327723 361024 357972 217737 214301 272370 276290 315446 317444 4795454 5098823 7057509 6897144 1335959 1359612 282138 251283 276490 271542 330844 318502 303191 304102 205315 205701 777270 719513 1635791 1620667 416284 411671 587932 588486 728770 716902 739290 741663 765951 775306 732973 816083 2157849 2259282 1316698 1112413 649083 636388 770538 765604 787696 802374 804696 806353 920965 930195 5391200 5542124 39.15 70.3 3
09:10:12 2024-01-23 775026 775263 192270 189420 318043 328651 365124 359557 218883 215001 273563 277130 316400 318342 4789504 5094603 7046828 6903576 1328354 1361545 284685 251991 273464 273171 331847 321971 305008 305926 206327 205916 761892 721296 1663772 1620501 418658 413754 592229 593187 733034 721056 744165 746031 770410 783702 735931 821040 2160918 2273356 1319614 1113206 652323 638299 777186 771461 788828 802482 810587 811682 929006 928511 5388064 5543216 39.15 70.3 3
09:10:13 2024-01-23 776777 774136 193384 189420 320210 327723 364814 360970 219873 216340 272682 275453 316878 320397 4783544 5104553 7051853 6884073 1319002 1358411 287647 255335 274302 275304 332585 321898 306334 305661 207492 207310 768342 729627 1660825 1613586 418956 413350 591663 599100 738064 722594 750616 747127 772196 784391 742668 823050 2163929 2275801 1321734 1119364 660753 645116 781919 777185 792226 802482 811668 818016 932056 935192 5380371 5552698 39.15 70.2 3
09:10:14 2024-01-23 780666 774136 194818 190316 323046 328651 365362 363084 223676 217153 273936 278889 317357 321894 4781656 5124112 7117317 6884792 1315930 1359612 291049 252185 274338 275762 333649 322387 306334 306292 207638 208795 766780 729627 1631735 1607854 420731 413350 592908 599746 740536 721056 753650 755348 774592 792324 751943 827155 2170191 2305382 1328366 1113206 662578 647415 779706 781822 802423 807058 811779 827897 946722 939311 5342749 5559839 39.15 70.2 3
09:10:15 2024-01-23 783653 772743 195440 191589 321705 329738 367197 362106 219782 218743 272717 281447 319317 319912 4780132 5126346 7143688 6903197 1320918 1360496 291495 254307 275602 277069 333866 324496 306622 309834 208813 208760 760377 721296 1648406 1612437 421049 419624 599030 599525 749446 726678 751435 759011 785793 788974 750229 841524 2179463 2302113 1311214 1115387 662106 653086 788603 776087 802571 818467 821105 824224 943265 948427 5391916 5552594 39.15 70.2 3
09:10:16 2024-01-23 776777 775268 195746 192572 323010 330985 368709 364111 220494 219118 274812 279786 321293 321894 4774165 5083705 7037064 6893729 1320733 1362697 288961 253772 277529 277634 336631 324208 310017 309433 208542 209553 770455 729737 1632347 1618297 422932 419068 601167 604409 744909 732895 759442 756758 784256 799731 755808 841412 2174826 2292906 1334456 1127083 668089 652161 787525 785771 802608 811496 827995 834706 947394 947014 5331550 5552594 39.15 70.2 3
09:10:17 2024-01-23 778335 772424 196571 193102 324654 331238 369893 363229 221021 221213 275233 282306 320806 322418 4774165 5170786 7164077 6893729 1300223 1355757 291432 255161 277083 279775 335754 327255 309848 308980 208217 211164 773030 732355 1641185 1603287 422144 420552 598107 605840 754793 728742 756250 765641 787507 799081 765700 850832 2188736 2311320 1329905 1106095 664943 654533 789992 786000 814136 820509 822276 831045 957392 956154 5399182 5545941 39.15 70.2 3
09:10:18 2024-01-23 778666 770718 199682 193582 325010 331740 367049 365416 222200 220145 276185 282306 321969 323399 4767358 5064121 7078410 6912486 1341829 1360595 291115 257096 278275 279024 336542 324424 309245 310598 209014 211495 762762 721296 1641660 1622997 425826 420776 603447 605302 751087 736916 763159 767273 795730 807103 759991 846490 2184118 2303747 1338696 1131910 670186 654605 795088 793263 808917 820401 837530 839123 951036 953347 5291864 5562086 39.15 70.2 3
09:10:19 2024-01-23 773886 771192 196193 194401 324885 332279 370002 364320 222234 222685 276149 284145 321780 324419 4764786 5157854 7149627 6897144 1300004 1359343 293767 257238 278507 278785 338141 328254 309931 311510 209300 212371 764300 731850 1652373 1602148 424619 421151 601629 610587 760851 733752 764628 772665 793409 802455 770391 858341 2198008 2320527 1329905 1110038 668089 660405 796546 791577 820157 828175 830430 842092 964413 962796 5380371 5552594 39.15 70.2 3
09:10:20 2024-01-23 776971 770754 197128 194946 325014 333902 369893 365416 223299 222287 277850 284069 321677 325169 4761388 5048793 7074794 6923799 1345546 1362476 290652 260204 279437 278401 338722 328400 311559 311983 210319 212817 765839 722471 1636882 1622997 427950 423241 608089 608856 756540 738216 767721 771648 802488 811468 768961 855180 2194971 2311320 1336576 1134778 675264 660405 801479 797835 818105 827557 840953 849299 965781 961030 5350388 5545866 39.15 70.2 3
09:10:21 2024-01-23 780552 770313 197608 195224 327945 333523 369966 369355 224025 223261 278149 284867 326037 328432 4764786 5137373 7206848 6923799 1321853 1361940 292427 260210 279581 280201 338175 330140 310802 314770 209955 213600 764300 724020 1666186 1613426 427950 423782 606871 610819 763554 740476 769980 781859 802525 811104 774920 863858 2207281 2329734 1334059 1121982 673821 665647 804899 794954 821011 835998 841644 846495 967152 972224 5399182 5538004 39.15 70.2 3
09:10:22 2024-01-23 774205 770749 197574 198543 327645 333830 373975 367957 224718 226807 279707 284069 321936 328163 4748627 5081630 7068362 6900859 1319031 1362513 296823 260246 282140 280026 339329 329907 313320 312055 212008 214051 756778 733932 1632798 1609120 428089 423818 611243 618076 761393 746123 776967 776512 802488 820446 781845 861294 2198008 2317238 1327828 1125480 678326 662280 800306 802301 829642 829523 840953 857050 978907 970059 5330087 5545829 39.15 70.2 3
09:10:23 2024-01-23 781224 768396 198677 199107 328427 337289 372131 369651 225414 223482 278741 284072 322230 324492 4749793 5122268 7165787 6912705 1321752 1358886 294144 261716 282103 281056 339746 330080 312032 315428 212426 214201 758861 722471 1638671 1609120 428694 428171 611170 614470 769979 746652 774690 784142 810421 816168 779187 873765 2207281 2329734 1338212 1125480 677678 669099 809500 799606 823674 838537 850853 850756 971454 975775 5380371 5562086 39.15 70.2 3
09:10:24 2024-01-23 773854 769002 199049 198726 329898 336338 374240 369651 226691 226807 279743 285866 322196 329472 4749063 5079432 7073412 6874971 1317127 1361545 295788 261347 281372 281519 341254 331077 315780 314914 212376 213530 762762 732895 1641520 1609120 431006 423890 613368 618986 765488 751689 782697 781859 808945 827567 788727 867667 2207281 2329734 1340289 1125480 681229 665647 804899 806395 834667 837802 846630 860002 984169 978539 5351027 5529971 39.15 70.2 3
09:10:26 2024-01-23 776777 769479 199370 196083 328902 336000 374240 372149 225955 224243 281796 286951 323965 327885 4750195 5076359 7125037 6904934 1320918 1360578 299921 263300 283594 282846 340260 331117 315335 315802 213414 212870 766439 725573 1639827 1612553 430055 431137 617808 619393 774980 754259 779289 787876 816395 825233 787420 879812 2216553 2314602 1313344 1128689 679292 669099 811565 808184 832037 844544 855891 861148 976359 979159 5314743 5546180 39.15 70.2 3
09:10:27 2024-01-23 769076 768130 200341 195476 330933 336507 373119 369391 227308 225391 281685 287290 324821 329326 4744927 5140855 7121956 6874971 1310548 1361940 297725 261664 283130 281984 342879 332356 315335 316009 213564 214560 757873 730783 1686153 1607977 435072 427596 614750 622719 772748 751129 789721 793300 815240 827019 793360 880160 2214978 2352309 1319426 1122784 686634 674214 808354 805824 841277 847550 848403 861261 992659 989080 5419654 5563409 39.15 70.2 3
09:10:28 2024-01-23 778810 768400 200162 196701 329934 340648 375227 369551 228014 224833 282520 286290 325013 327287 4738972 5019666 7079163 6914366 1339783 1360351 297768 262501 281720 283512 342879 331117 315816 315838 214121 214227 761324 721956 1648322 1622997 433838 428777 618462 619023 772748 755804 786176 790456 823775 836066 789882 879812 2216553 2335626 1359899 1140827 686103 671474 817534 813753 836479 846934 860747 869211 987522 984891 5322360 5552594 39.15 70.2 3
09:10:29 2024-01-23 767303 766152 201397 197724 333411 338651 374168 374258 228189 225530 282957 287273 324035 332322 4739262 5120073 7180989 6902840 1309536 1357443 296789 262501 281557 284654 342879 332356 317603 316929 213935 215896 762762 726611 1648619 1604557 433531 429812 616495 622719 779729 754259 787095 797908 824942 828256 794331 890373 2224244 2344820 1348596 1133165 688066 676748 819856 811703 838260 854225 864953 867634 984704 989657 5376530 5546996 39.15 70.2 3
09:10:30 2024-01-23 771268 770359 201714 197214 332796 339684 374168 373165 229258 225339 283594 288741 325118 329310 4725283 5064714 7103893 6884350 1316207 1355757 300827 262904 283201 285049 344855 331386 316978 317000 215133 216266 773030 733932 1635304 1607977 435691 428498 619410 627296 774980 758553 791932 793222 822573 838250 802580 886317 2222664 2366561 1319426 1127083 692032 678741 814145 813177 848069 856037 859630 871177 1001846 991679 5423525 5574533 39.15 70.2 3
09:10:31 2024-01-23 781107 766010 201498 197866 332297 342315 375832 373693 230254 225984 286915 287465 325644 330209 4727271 5000894 7072822 6907556 1338825 1359612 298836 264741 282391 285521 343370 333167 316978 317000 215435 215930 763408 723503 1643557 1622997 436931 430235 623715 625482 777414 763453 793138 795579 828628 838582 799629 888884 2216553 2338941 1348596 1142451 693513 674458 818694 820923 846266 852417 865190 878494 998194 991128 5339531 5570996 39.15 70.2 3
09:10:32 2024-01-23 772673 765742 203477 197866 332801 340631 374204 372056 232471 227179 283484 290599 326170 330443 4720684 5097279 7161160 6898287 1319031 1358734 298629 265369 284502 287090 343370 335979 317603 318958 216043 215930 764032 724537 1669116 1611489 437242 435389 623881 627296 787474 763453 793093 804648 833513 838437 804291 897056 2231923 2331387 1345881 1138014 688591 677744 825545 820923 844234 856456 871931 878494 995416 999503 5292336 5553371 39.15 70.2 3
09:10:33 2024-01-23 770170 766001 202985 198035 334024 339675 378237 373020 229528 227425 282751 290677 327456 332212 4720531 5093084 7097061 6874971 1310548 1359612 301290 265493 287401 286195 343440 336490 317013 319890 216347 217312 764923 736043 1633060 1599873 438503 436884 625245 633740 785407 763453 802463 807076 827421 838546 814108 903792 2234838 2359119 1333671 1125480 690554 681633 825148 820923 848707 864562 872620 879959 1003906 1008818 5376907 5561973 39.15 70.2 3
09:10:34 2024-01-23 765806 766188 202627 200297 333915 338650 378532 372056 228926 227813 286685 287927 328180 331346 4727271 5038719 7022196 6879298 1324573 1359612 302279 264962 286723 287001 344439 333257 319939 317960 216652 217346 763408 733942 1659287 1612280 439243 435389 628513 634471 784297 767902 802350 802520 831708 847595 815266 898236 2222029 2369663 1340289 1136395 698883 682841 824525 824317 857157 863700 872695 883504 1014551 1008030 5425740 5563409 39.15 70.2 3
09:10:35 2024-01-23 779867 765171 202941 199844 334028 340703 374310 373661 229630 227460 284085 289795 327915 330344 4720531 4998286 7069084 6912486 1336838 1356476 300868 267486 285587 290680 345996 335505 319903 320410 216652 217685 755074 724020 1639152 1622997 441141 432903 628244 629088 785872 771552 804180 804078 838091 853631 811800 901869 2220416 2347876 1305364 1145707 700484 680447 829267 828819 855350 856420 874340 891354 1008667 1002941 5322398 5571352 39.15 70.2 3
09:10:36 2024-01-23 776957 757368 204590 199418 333674 342807 376564 373768 229664 228521 282937 292042 328180 329345 4720531 5087393 7159686 6903108 1319031 1358135 301396 267040 286983 290813 344957 338582 319676 320896 216652 217650 765525 724537 1643426 1613777 439202 439133 631259 632842 795111 773829 802313 811164 843301 852426 813200 906666 2234838 2351346 1350673 1145267 696490 682601 835008 830069 852294 865067 884596 889745 1005405 1000620 5292128 5545324 39.15 70.2 3
09:10:37 2024-01-23 767313 757368 204585 200227 335918 340188 378943 374400 229664 229302 283687 290501 328216 333397 4714528 5091122 7164077 6884388 1302116 1358524 305160 267522 286248 290606 345476 337589 321216 322359 216652 219574 756778 729765 1645125 1604557 439819 437893 627466 634712 795111 765928 802350 817438 846065 847523 813776 921426 2248125 2351481 1313344 1141262 697485 686715 835008 829132 855460 865816 885084 888852 1011133 1012239 5336893 5563409 39.15 70.2 3
09:10:38 2024-01-23 777149 761694 205200 200537 334680 342289 378871 372649 230725 230338 284121 292387 329209 332351 4708615 5038307 7078410 6865169 1313392 1359612 304695 268310 288283 291001 348684 339062 318653 323375 217878 219079 761046 731830 1697621 1604261 443058 437772 629439 638325 793420 770423 811533 818054 839405 855377 826799 915171 2253970 2372465 1349951 1131104 698205 687725 833822 829554 859756 874996 882346 889671 1013905 1018399 5389777 5554043 39.15 70.2 3
09:10:39 2024-01-23 764696 762802 204259 201840 334715 341771 379015 374328 230405 229981 285900 290236 330205 333397 4708615 5026850 7026777 6888812 1327408 1359612 304338 268535 288667 288824 347599 338582 321920 320932 217327 219079 765525 733141 1654924 1612632 443058 439133 635783 639815 793420 776178 816357 813900 844262 863209 828050 910144 2246257 2390327 1338212 1138014 704888 689861 833822 833933 864004 873091 883159 895066 1026608 1017644 5417994 5545941 39.15 70.2 3
09:10:40 2024-01-23 776679 757400 205196 201514 334680 342879 377733 376654 231148 229302 285900 291190 330442 332387 4701765 4984100 7078410 6892495 1334162 1358647 305805 270348 286723 288194 349210 338342 322898 324322 216989 219798 761046 723503 1653054 1621933 444318 437893 634432 636294 793309 779257 815268 817527 848698 863855 825661 913419 2247564 2360701 1339776 1147340 706535 686862 833822 838173 866495 869751 885477 896690 1023844 1009670 5325732 5541990 39.15 70.2 3
09:10:41 2024-01-23 774477 761463 205484 201866 334410 344928 379015 376353 230759 232174 285062 292042 331170 331381 4711987 5053921 7125037 6887658 1319031 1356588 305124 269968 288523 288194 347670 338227 320981 323375 217327 219574 760222 725445 1633326 1609120 444244 442883 638460 639613 802603 779481 811714 818691 855377 866373 823281 916940 2244370 2366267 1325531 1154197 703380 689372 839497 839848 862133 873009 890550 900968 1020944 1015151 5327742 5550084 39.15 70.2 3
09:10:42 2024-01-23 765770 760287 205484 201870 337754 342650 381196 377521 231148 231487 285864 292932 328623 335975 4688445 5070916 7164077 6874535 1301122 1355757 306545 269968 288671 289404 347634 337208 322898 324816 216652 220520 758861 729737 1677517 1606548 443840 439825 633049 640142 802566 778703 815268 825638 855488 860847 824120 925911 2258456 2351481 1345261 1144523 701877 689861 841884 836985 862207 874555 896560 899651 1014275 1021428 5299378 5530008 39.15 70.2 3
09:10:43 2024-01-23 761100 761407 209089 201906 336737 344928 382004 375489 231860 231697 285936 293300 331170 333469 4695665 5070707 7103204 6865169 1309612 1355757 304573 270348 291321 288089 350831 338263 322408 324672 219733 220891 769470 734986 1663143 1604427 447489 441376 636198 644673 802459 778415 820134 826619 849943 864502 834222 927404 2261307 2383425 1356056 1133971 702879 695032 841884 834579 869613 883347 894433 898336 1022974 1030471 5374408 5548737 39.15 70.2 3
09:10:44 2024-01-23 769274 757337 205489 203214 337245 342915 383085 376690 232413 231848 288134 291768 331636 336159 4692435 4990214 7002155 6884350 1324573 1357993 304573 270549 292054 289000 350544 341194 324649 323615 219297 220379 768511 734459 1668281 1613699 447489 442846 641308 645735 802071 782950 825146 824544 853066 870556 835786 924792 2251335 2395324 1317333 1139980 709205 697076 838306 838173 875709 880940 887874 904600 1033203 1030471 5417994 5529971 39.15 70.2 3
09:10:45 2024-01-23 773427 761407 209053 203148 336773 346883 378943 376654 233326 231452 287905 292649 334945 333469 4685748 4972668 7062733 6902631 1334190 1359612 306559 273031 290123 290480 351713 341252 324757 324388 218579 221688 761046 725445 1643889 1625282 447808 439516 640400 643797 801960 787496 820789 822313 857771 871601 836605 922887 2253643 2375768 1351986 1147065 709205 691821 839497 843040 875709 879575 893338 909275 1033276 1025640 5342472 5552594 39.15 70.2 3
09:10:46 2024-01-23 770170 760863 209316 203753 336422 346393 382274 381214 232574 232827 288414 293238 330345 333469 4689480 5018864 7112245 6894184 1318977 1358960 306811 272261 291857 290621 349558 340685 324685 324744 219758 220988 761693 726611 1642905 1610263 446852 443873 642856 644820 809523 787533 820523 825338 864069 875571 832601 927614 2253643 2379141 1339776 1159140 711229 694467 847806 843674 873192 883347 899035 909923 1032332 1018287 5333344 5552327 39.15 70.2 3
09:10:47 2024-01-23 770170 761141 205045 203113 338766 346883 381159 378961 233292 232174 288180 296349 331636 335464 4695784 5063193 7171664 6911166 1312346 1358068 306883 271055 291460 291472 350863 341473 324336 325743 218344 221830 764032 725445 1644378 1611134 446931 444417 638518 644714 809523 783855 822871 830180 863457 874253 834492 931542 2264055 2360701 1356056 1153376 707188 692996 851130 847380 869613 881113 904698 911912 1027112 1030434 5295721 5552594 39.15 70.2 3
09:10:48 2024-01-23 760624 759258 205975 203789 338300 345903 383152 378695 232609 236425 287657 292622 329885 335938 4680378 5083299 7121956 6876637 1300261 1360002 307637 272646 294545 290727 351326 340792 324794 327006 219604 222765 761046 736043 1648831 1595337 448201 446377 642138 649190 810672 782950 820753 835763 864735 870520 836935 938069 2262915 2381324 1331297 1147340 710722 700047 852776 842947 873848 890990 905033 910224 1031600 1027625 5361560 5554043 39.15 70.2 3
09:10:49 2024-01-23 762986 759747 206283 204108 338811 347619 383356 377486 234046 233318 288098 294394 330841 336486 4692435 5021154 7068615 6876637 1315243 1356709 308279 270747 296146 291472 353666 341399 326861 325743 219249 223114 756518 733932 1642659 1609120 451107 441845 640400 647283 808377 786975 832216 836985 861550 875489 846128 938069 2270573 2394182 1339276 1137578 709205 701041 850526 842407 876330 893772 905033 908886 1036317 1042532 5380371 5544767 39.15 70.2 3
09:10:50 2024-01-23 762715 760329 209602 204356 339836 346883 382007 378637 234571 236461 288721 293954 330911 338541 4683434 4996074 7025106 6889709 1320696 1358411 308103 271196 291957 291436 351893 340828 327214 326654 221311 222453 756728 734992 1637631 1612553 450641 446377 646823 651141 807195 787569 830440 833915 866497 874204 844893 936699 2266136 2399983 1337282 1140790 714452 701506 845676 843637 884295 894043 899711 911550 1045448 1041402 5399182 5558006 39.15 70.2 3
09:10:51 2024-01-23 768793 759258 206296 204356 337790 347456 382543 378889 234571 236223 288649 292402 333978 333217 4684982 4952484 7065519 6887658 1335883 1359612 307132 272667 292168 292263 354634 340038 326486 325778 220123 222957 764032 724537 1645446 1622911 451317 441557 644990 647572 808377 794973 829973 832541 863710 884350 847403 935607 2266136 2388361 1360126 1147340 713261 699055 848078 850996 884295 889545 902386 918158 1045448 1039853 5341506 5552698 39.15 70.2 3
09:10:52 2024-01-23 769618 758144 206365 204935 339813 346411 381971 382292 234081 234105 290205 295338 333978 336816 4681635 5011529 7097061 6894184 1317147 1356476 308138 272025 296675 293993 351573 341068 325791 325480 220811 223114 768511 726611 1646127 1613777 446598 445747 647283 647572 811860 793282 830440 834506 869480 883101 843660 936662 2262915 2380151 1333292 1153376 717508 698560 848717 852842 885670 886920 902014 923549 1048334 1039551 5330149 5558006 39.15 70.2 3
09:10:53 2024-01-23 770170 757036 207655 204930 338521 350339 383174 380655 235216 234801 288468 294976 331766 333397 4688332 5044649 7153873 6899118 1311485 1356476 308063 272893 296712 292290 351893 342415 324830 328480 220123 223114 772990 724537 1644061 1609120 448962 447375 645906 647283 818137 793240 829258 834506 872873 883542 841165 939778 2262915 2388361 1325313 1162675 718255 701041 853553 850922 883042 893081 909020 922197 1042063 1038009 5342749 5545792 39.15 70.2 3
09:10:55 2024-01-23 769623 758400 208057 204793 341120 350339 383356 381643 235580 234141 288504 297879 333743 336340 4680378 5056914 7172550 6897144 1311485 1355720 308314 272928 291993 294156 353884 342451 326437 330406 221156 223114 771497 726092 1639510 1609120 450997 449656 645906 650265 818717 794961 830440 838210 875380 887755 843697 942270 2272188 2394182 1341811 1162675 716487 700021 857937 857194 880606 893409 915388 924834 1043931 1041795 5325936 5561070 39.15 70.2 3
09:10:56 2024-01-23 763503 758008 207517 205367 342298 347865 385259 383338 235355 233234 290209 295286 332112 340612 4680082 5048823 7145373 6884350 1297372 1354543 311202 272964 291993 295262 353884 342487 326740 329261 220811 223443 770455 730285 1675654 1604557 451637 448129 645906 650607 821043 796724 829701 839400 877970 889737 847366 943543 2270092 2386742 1341811 1161811 718530 700021 859155 856587 883668 892510 916969 928244 1045063 1036675 5326284 5556115 39.15 70.2 3
09:10:57 2024-01-23 761212 756630 207551 205362 342789 348358 385532 383103 235251 233338 291151 295320 333978 339210 4668119 5054032 7145373 6869375 1292788 1352286 312807 272893 292880 295749 353884 342487 326776 328281 221502 223132 762762 732880 1653746 1604557 449317 447339 645448 652657 818717 795538 832407 846179 877349 883542 848680 950166 2278220 2375929 1340746 1155019 714280 702075 861599 855129 883156 897704 920254 926260 1042395 1050381 5307291 5565547 39.15 70.2 3
09:10:58 2024-01-23 759267 756630 208302 205498 341897 348277 385491 381752 235285 234409 291019 295698 333978 338541 4671425 5064948 7116518 6856214 1289089 1356588 313310 272858 294713 294077 353884 342559 327040 329902 221537 222754 771497 735517 1656672 1598738 452006 449473 647283 654955 821043 795524 838570 845579 879250 889941 852303 950166 2281460 2379141 1343266 1158314 716836 702075 863438 857803 883156 897741 924368 931252 1044358 1048521 5293929 5556115 39.15 70.2 3
09:10:59 2024-01-23 757661 758390 208120 208273 342451 350339 387051 382022 235251 234256 291042 295971 333661 338577 4668091 5055569 7107179 6850033 1302172 1354759 311202 272964 295407 294398 352183 345544 326776 329773 222039 222754 765525 737101 1640997 1595337 452094 450714 649083 656596 823415 794973 834887 848620 880574 883578 852909 954528 2281460 2376687 1322963 1155019 715301 703639 862825 858713 888288 902616 922840 928869 1044506 1051140 5312834 5529971 39.15 70.2 3
09:11:00 2024-01-23 758199 756890 208445 208162 342473 348541 385527 381768 236013 234291 291380 295767 333648 339094 4670999 5046190 7103091 6856214 1298399 1355720 311639 274411 295118 294398 352253 345581 326776 329524 222230 222754 767018 736043 1627027 1595337 453936 450751 649542 656399 823415 793240 839490 848620 883069 888685 852828 955281 2281460 2379141 1349250 1156665 719124 705036 867750 862078 885550 901480 925586 932228 1045026 1052637 5286316 5552679 39.15 70.2 3
09:11:01 2024-01-23 756587 756236 208305 206524 342672 348577 385527 383103 236450 234291 292035 297788 332940 340612 4670999 5068862 7125037 6849711 1294752 1355720 313538 274184 295686 296166 352218 345825 328489 329809 222770 223477 755808 736043 1655653 1595337 453242 452421 651384 658539 823087 797927 839765 848620 881304 892181 856573 955244 2281460 2390433 1343266 1160514 720581 705025 867750 864259 888355 901444 926246 934908 1049715 1053164 5301447 5548737 39.15 70.2 3
09:11:02 2024-01-23 758614 754862 208626 204536 342118 347528 385491 382096 237024 234291 292259 297113 332940 339759 4670999 5035376 7115711 6865316 1297409 1350690 314051 275253 293815 295950 353241 346069 329288 331547 222230 224516 763408 729765 1652272 1602148 452094 450714 649542 654955 826701 802502 839765 847417 882955 897413 855322 955631 2285586 2401970 1351986 1165774 722363 706061 866516 863918 891566 900183 923684 935612 1057459 1052419 5331550 5552698 39.15 70.2 3
09:11:03 2024-01-23 761980 756241 208810 205027 344978 347492 383762 382060 237498 234291 292673 298049 332940 341484 4673705 5044649 7162338 6893729 1305783 1352765 312219 276363 293815 297255 354304 346106 327834 332549 222230 223477 768511 725573 1642992 1604557 454061 452103 650923 656545 827911 804702 839765 847417 889451 902348 858388 954917 2275833 2396919 1337282 1168485 726261 709254 863438 861973 894770 906596 922989 935574 1063831 1053164 5318512 5529971 39.15 70.2 3
09:11:04 2024-01-23 771439 754293 208913 208304 344724 349630 383188 381757 237390 234093 291828 298710 332940 338577 4651655 5016831 7153013 6888536 1312342 1352689 312148 276363 294713 295915 354872 347687 327499 331310 222962 223477 757968 724537 1679417 1609120 454781 454214 654661 657752 825568 807074 844455 849002 885675 902163 861488 955706 2280703 2401970 1345261 1162675 726545 706244 862788 867023 896493 902828 922332 940259 1059915 1053907 5323938 5552698 39.15 70.2 3
09:11:05 2024-01-23 767973 752629 209645 208229 343042 351785 384337 380919 237758 235085 292241 297148 334948 338301 4664339 5015385 7143688 6884350 1315230 1351652 311675 276399 295199 297009 355370 347724 328791 331310 223661 223288 769049 724537 1638561 1609120 455503 454050 656952 660057 827485 807074 845212 851033 886383 902626 864016 958405 2278661 2397581 1347256 1161584 726303 706244 861599 867023 898970 901488 920983 939446 1063857 1057746 5349671 5561973 39.15 70.2 3
09:11:06 2024-01-23 767425 752625 210004 205208 342776 351218 384337 380954 237059 235578 292182 295971 334948 338614 4661620 4998286 7106386 6884350 1315268 1354759 313134 276363 295227 299962 353241 346668 331287 329845 224398 223581 761693 726611 1643108 1613024 454818 450570 658391 658219 824548 808223 848941 847834 885578 901569 867083 953577 2283690 2425241 1351986 1151081 727856 714308 862212 860716 902708 911944 920983 935612 1069087 1063778 5427399 5561973 39.15 70.2 3
09:11:07 2024-01-23 769341 755966 208991 205670 343042 351785 383223 382001 238424 234454 296694 298049 334948 339094 4644692 4929874 7069084 6903384 1328374 1356476 315008 277602 293850 295862 356476 346069 330822 331847 224011 225639 764635 724405 1683938 1622972 457452 450606 656989 660564 825721 809275 850221 850393 885430 901533 872023 960125 2289105 2424667 1348571 1149795 726820 715375 863335 861465 903718 910574 923684 934908 1066642 1066899 5385929 5552594 39.15 70.2 3
09:11:08 2024-01-23 763334 755966 209667 206164 343006 351857 387849 380919 238424 235050 296694 296250 335994 340612 4661733 4933645 7022276 6888812 1334052 1360351 313098 277638 297500 299504 357550 347395 333207 332531 224427 223408 769568 729737 1681959 1620602 458632 453264 660442 664175 823706 805817 853395 858327 884824 900862 871164 964280 2298371 2416021 1334877 1144485 722640 713279 867156 863268 898841 915566 929583 935299 1063820 1069958 5380371 5539262 39.15 70.2 3
09:11:09 2024-01-23 760450 754284 208987 206524 344982 350688 387267 381798 238424 234653 297682 298014 334984 340034 4658295 4968869 7013244 6865593 1313376 1355720 314685 276732 297067 297023 356226 346559 332688 331131 224923 224760 757279 734986 1639994 1609120 457371 450859 658859 664175 825721 804212 853432 857840 885588 901346 872435 970209 2296738 2421802 1355235 1156665 726303 715412 872967 861363 896153 910646 933010 938248 1057669 1066108 5367132 5552327 39.15 70.2 3
09:11:10 2024-01-23 760239 754603 210293 205670 343489 351254 387921 381757 238257 236507 297338 298084 334984 338258 4634738 5036535 7103091 6854325 1309528 1357027 315236 277726 297392 297628 358522 348837 329680 333722 224219 225457 768511 733942 1664737 1604285 460725 456624 655126 666064 832229 804102 849090 860790 892005 900289 868968 973015 2296738 2393731 1361219 1162675 724706 710150 875097 869488 897167 909824 935433 942237 1059972 1063778 5292128 5550068 39.15 70.2 3
09:11:11 2024-01-23 756028 748355 210328 206160 344978 351218 387439 383277 238424 236142 296977 298989 335994 340237 4634775 5044649 7115711 6873247 1294634 1352466 315897 276783 297464 296654 355762 349700 331287 333830 224873 225438 760222 736571 1642326 1592889 457126 456015 658859 664175 832265 806486 850301 859535 897453 901569 868968 969518 2295625 2409176 1333292 1167653 727856 712713 873238 869908 898841 911944 935673 944285 1066913 1062276 5309136 5548634 39.15 70.2 3
09:11:12 2024-01-23 758738 754374 210328 206164 344487 351254 385527 383277 241604 235777 297187 300809 334984 339246 4648340 5018964 7178551 6895502 1313288 1351428 314865 279349 297897 297838 358089 348710 329608 335718 224714 224898 761693 724537 1663696 1608998 457444 457093 656787 662294 836777 811472 849090 856624 897342 907913 868968 964516 2287479 2409140 1330231 1161022 731496 711191 867156 872449 907702 910981 929621 947359 1074546 1069042 5307102 5544678 39.15 70.2 3
09:11:13 2024-01-23 767425 753798 210996 206164 344982 353993 387267 383277 238424 237310 297682 298119 337552 338982 4648923 4995275 7147029 6886107 1315230 1351843 315452 278956 297031 299487 358089 347872 333337 332855 225521 225387 766106 726611 1661652 1609120 457564 457147 662464 663234 830300 811472 855938 856624 893648 910583 875023 963109 2293440 2436758 1343266 1155019 733064 718971 867156 867023 910623 918460 928117 944253 1077460 1072905 5423525 5530008 39.15 70.2 3
09:11:14 2024-01-23 767716 752661 210363 206554 343493 354994 387921 381489 242048 236177 297682 299688 338061 339611 4657800 4919537 7064006 6898184 1335862 1356476 314529 283571 297216 296794 360003 348207 332868 333830 225348 225630 761693 724537 1652372 1620696 461054 455762 662464 664175 830300 811722 858416 860753 891053 910540 876340 972322 2296738 2418037 1330639 1147340 727856 718461 870859 867023 907850 920409 933010 942237 1071469 1078830 5365029 5554043 39.15 70.2 3
09:11:15 2024-01-23 759805 752625 210653 207671 344739 353689 390260 382937 242083 236507 293583 297804 339318 342964 4646734 4933619 7022457 6875400 1323630 1353761 315487 278812 300745 296552 358701 352128 333337 333360 225666 224898 759418 730783 1641853 1611489 460078 456125 663404 667002 827911 809422 860641 865830 889407 908096 880414 975211 2305724 2425007 1340746 1148976 727337 718201 875755 865794 905005 919587 936838 942237 1069087 1076051 5380371 5536781 39.15 70.2 3
09:11:16 2024-01-23 754941 756812 210008 206584 345041 351785 387668 385551 240766 236296 292760 300668 336359 340716 4650602 4980192 7022224 6856214 1311485 1350616 316136 278956 299787 299754 358629 347724 333843 333830 225666 226330 761046 734986 1635843 1604557 460190 454837 660552 667485 830300 809422 860252 866445 893979 909111 878831 976674 2300005 2427564 1336834 1161022 727856 718461 876376 869601 903990 920409 941664 945304 1068286 1071354 5346272 5548737 39.25 70.2 3
09:11:17 2024-01-23 755514 752239 211442 206996 346600 351605 387849 384188 239428 237169 293120 300668 336866 342551 4648340 5004284 7082930 6860696 1306808 1352286 315183 279349 297284 297838 360907 347140 332868 335754 225507 226330 760222 736043 1633342 1595337 461171 456646 659617 668493 838293 809422 854684 867060 900143 908737 873747 980610 2300005 2400448 1332921 1165990 728893 715412 880118 875621 903349 917122 944351 951562 1069944 1069842 5276722 5551597 39.15 70.2 3
09:11:18 2024-01-23 764710 753195 211369 207056 346933 351749 390043 385402 239428 237099 293484 299933 337079 342447 4654468 5026104 7125037 6865593 1292788 1348657 317092 279743 297644 300016 358125 347140 333807 334018 225031 227033 765525 727688 1672199 1602148 460191 457417 658684 664175 839520 816299 853432 860790 903870 915879 873747 970951 2289105 2414307 1334877 1168485 735085 715412 875097 876243 910623 917164 938208 952463 1080317 1076015 5322398 5568562 39.15 70.2 3
09:11:19 2024-01-23 765737 752239 211587 207349 346447 355926 387777 384391 242048 238045 293527 299426 338286 339246 4645609 4990214 7125037 6884350 1313354 1360839 314199 283571 300429 298633 359784 349804 335319 333830 225666 226138 769049 726611 1642993 1611489 459412 457039 664889 666064 836512 819255 858924 862083 899896 919734 878518 973015 2298371 2440216 1345261 1159140 737181 720344 871384 872449 915844 919587 933010 948782 1088405 1080445 5405205 5556152 39.15 70.2 3
09:11:21 2024-01-23 767633 754374 210987 207492 345010 355999 387993 385551 238085 236542 293733 299933 338607 340370 4642863 4905589 7041108 6874535 1330350 1352286 313288 279074 299761 298284 360907 347140 333843 335754 225666 225822 762923 726611 1638724 1613777 462811 457417 667826 670463 833481 815034 864584 867060 896327 910619 885486 978837 2302724 2425241 1344659 1150063 729933 722458 878868 868604 909978 930237 943723 948965 1075960 1083694 5388456 5543216 39.15 70.2 3
09:11:22 2024-01-23 754370 752239 210398 207967 346252 351893 387957 382096 238918 236577 293534 300491 337043 341376 4636243 4962002 7022196 6851324 1305923 1350366 316614 279743 300284 298633 360871 348453 333843 334053 225666 227738 764032 733942 1653380 1604285 462811 456125 660589 668456 837105 813232 859534 869525 900180 910583 882940 983807 2300005 2412595 1315287 1161848 730975 718238 882587 874447 910181 919479 947049 951376 1072783 1078990 5336893 5546222 39.15 70.2 3
09:11:23 2024-01-23 757533 752239 211684 206559 345560 353956 391889 382972 242154 237677 293115 300880 337043 341395 4629636 5000932 7082930 6851324 1303025 1350848 315915 282773 299957 297486 360907 349240 333807 333551 225666 226716 760222 734992 1643675 1590817 461498 460016 662464 671487 841907 811722 858416 871214 905469 910619 878831 983807 2305998 2412595 1353240 1169110 733064 719373 883881 879984 908884 921060 949078 958095 1077634 1076051 5287909 5548634 39.15 70.2 3
09:11:24 2024-01-23 753729 749892 211960 207522 345600 351857 387575 386196 238153 237310 293626 302219 336771 341376 4636243 5006147 7153013 6874535 1302053 1348880 315183 283756 299401 299576 360327 348714 333337 334627 225666 226909 760868 722471 1645016 1604557 461498 459800 664346 667511 842636 820359 857669 865830 906751 919524 879713 978140 2301033 2418112 1318405 1165990 737181 718424 876340 882490 918140 919515 939581 959483 1085301 1083584 5322645 5545829 39.25 70.2 3
09:11:25 2024-01-23 764454 750112 211750 208201 344527 354703 389949 387975 238153 237144 295747 299968 338334 340344 4636243 4961894 7082817 6874535 1313392 1350366 315218 283771 301280 299505 358629 348714 335732 335754 227156 227350 764635 725573 1670350 1618366 462374 458065 667182 667960 837105 820942 868272 865794 902572 923569 890798 980610 2303534 2438876 1322963 1157201 738322 725642 875718 873650 919128 930176 943011 951488 1087612 1085131 5380371 5543216 39.15 70.2 3
09:11:26 2024-01-23 756587 751716 211693 208457 343493 353956 391088 384967 238849 237274 295460 299897 338061 342375 4639551 4938348 7009447 6856214 1315248 1352765 318052 283571 302561 299505 360907 348959 336681 336229 226942 228411 765525 734986 1635780 1604557 463469 458065 666235 672730 838293 815611 870760 876354 903559 917371 889972 989441 2310385 2439060 1344659 1163503 735085 722421 884971 878541 911915 928862 948880 955678 1078994 1081158 5345835 5548859 39.15 70.2 3
09:11:27 2024-01-23 755514 752239 212835 207811 348902 354707 391364 383205 238153 238748 293420 301760 338025 341304 4630179 4980539 7052402 6849711 1305876 1348583 317128 279039 301170 299540 362948 348714 333807 336316 225666 227738 761693 731830 1702539 1603287 465450 459728 663404 675088 846069 816310 863325 876132 909858 916482 883844 992737 2307600 2406801 1330639 1166607 733064 719481 885596 880609 909570 927556 951660 957325 1078399 1080629 5284455 5543216 39.15 70.2 3
09:11:28 2024-01-23 751440 751174 212353 207846 346607 351857 387921 386740 238815 237607 293779 302643 337552 342411 4639551 5004001 7149627 6875400 1301085 1346666 316136 279464 300247 300451 360799 349276 333807 335565 226782 227420 770520 724020 1648454 1611135 464054 462635 667145 670817 846106 824447 864559 868834 911647 926299 882839 982367 2300005 2425241 1346615 1161848 737181 721416 881490 878989 919128 926896 942335 958044 1094150 1088242 5408588 5552594 39.15 70.2 3
09:11:29 2024-01-23 761320 751711 211719 208471 345045 356755 391641 384391 238849 237642 294766 299897 339869 340309 4630179 4903124 7037616 6865593 1324573 1352013 315148 279074 301554 299505 362948 349240 335732 335754 225973 227493 764635 733932 1664490 1612553 465450 460996 669646 675236 838603 818161 869972 875658 902728 919768 895289 990975 2314209 2436709 1326801 1156665 734112 727668 884931 874343 913210 933927 951660 955678 1078986 1087472 5361283 5540581 39.25 70.2 3
09:11:30 2024-01-23 756013 750112 213024 207842 347120 355496 392576 385545 238153 238783 294559 302431 338571 341340 4633484 5008094 7079163 6846835 1302053 1350366 317092 280122 302232 299540 363866 351140 336371 338577 227584 228146 763164 736043 1640523 1595155 464128 462524 667656 675310 846298 818616 865756 878771 913238 921069 885486 990819 2315856 2423521 1349250 1175316 737181 723994 885056 884299 917015 927551 951660 963630 1088384 1080395 5314533 5552594 39.15 70.2 3
09:11:31 2024-01-23 763503 750112 213138 207518 347408 356755 391088 387321 238849 239241 294766 301513 340108 340309 4620383 4975971 7125037 6884350 1313354 1350366 319484 282920 302990 301153 362876 351285 337157 337144 228228 227633 766668 727009 1635388 1609120 462374 459872 670669 673690 845662 824115 870218 868641 910540 930186 886581 983807 2306558 2449423 1353240 1161022 742456 727668 880744 879026 925090 928565 945025 958007 1090514 1094014 5380371 5551172 39.25 70.2 3
09:11:32 2024-01-23 753264 751978 211715 209656 346638 354994 391641 386160 239984 237073 295704 302643 338820 342483 4633484 4952216 7013792 6859198 1316132 1350359 322982 281723 303525 301224 362876 350682 337634 337475 227584 228801 760222 734992 1632798 1608998 465081 456967 667826 675310 841907 821007 871010 876280 909361 919488 892097 993881 2312564 2438486 1342702 1165160 736906 725607 888115 881235 917146 928601 955739 962944 1078949 1086703 5269117 5543216 39.15 70.2 3
09:11:33 2024-01-23 765153 749581 213024 208852 346881 354707 390812 388011 239215 238080 295460 302643 338536 345296 4624105 5007559 7113983 6859823 1285255 1348913 319841 281326 302880 302550 360871 351109 336681 336542 226942 228945 758060 729765 1640329 1603287 463798 461323 664346 670938 848703 825393 864584 871177 915724 930186 885523 985936 2300005 2423521 1348571 1165990 740868 720307 881463 885559 922430 927551 946073 964484 1094223 1087899 5408588 5562559 39.25 70.2 3
09:11:34 2024-01-23 763077 750493 212690 208865 347129 355798 390812 385545 239651 238010 295253 302431 340347 339759 4626878 4900726 7049006 6886069 1332315 1352974 317057 281439 300988 301401 364932 350862 336681 336542 227584 227773 768641 725445 1658166 1618366 465159 459728 672611 676270 841407 822680 873181 876280 909361 926905 893142 993134 2312564 2434461 1332558 1153102 736132 728701 887484 878734 919817 937303 955739 956608 1085264 1089472 5361560 5551597 39.15 70.2 3
09:11:35 2024-01-23 754406 750066 213689 208465 347679 355999 391181 386740 238849 239321 294802 303068 339118 343488 4626089 5011342 7062358 6846835 1301122 1347124 318910 282484 301242 300451 363754 351465 337359 337215 225938 228481 764635 736043 1629887 1590627 464788 463952 668299 676751 848703 820942 867741 880345 915869 924871 889972 992333 2314209 2425241 1330965 1176992 740868 726636 888115 885463 919817 928529 953697 965893 1093682 1090555 5329536 5552594 39.15 70.2 3
09:11:36 2024-01-23 759962 747988 212879 209652 346607 356755 387993 388047 239651 238010 296192 302147 339822 344504 4634540 4939372 7078410 6887658 1311207 1349408 318534 280779 302513 303240 360618 350862 336591 336071 226008 228481 766106 722471 1662774 1613777 464128 459404 671182 672918 842599 829573 876442 873104 910651 928646 897961 991719 2309278 2441918 1345992 1155842 741397 728701 884304 879799 925090 937965 951660 960888 1088127 1094283 5376530 5543216 39.15 70.2 3
09:11:37 2024-01-23 752161 750112 213024 208852 347429 355999 391699 385330 240180 239780 295601 303418 339452 342303 4631737 4950988 7041946 6856214 1307704 1348400 320054 280351 300820 302354 362587 350332 336206 338423 227906 229227 761693 729737 1644095 1604427 467946 462672 666845 677095 848703 820942 868737 882954 916555 919560 892097 1000214 2315257 2412595 1357506 1165990 736656 724580 892245 885463 917140 932702 960948 967343 1088384 1090555 5322131 5544678 39.25 70.2 3
09:11:38 2024-01-23 754623 747997 213621 209562 349576 355816 390115 387795 240047 238642 295109 304990 339929 342267 4624105 4992169 7123443 6856214 1291697 1348400 320539 281474 302024 303972 362948 351429 336206 338686 227263 229227 767577 724537 1663696 1604557 465450 462510 667826 673395 850512 828985 867741 876280 921058 928682 890724 991719 2306558 2427564 1352483 1162675 741397 726122 886401 887447 926308 933963 951660 964521 1102088 1097384 5380371 5559554 39.15 70.3 3
09:11:39 2024-01-23 758585 749205 212909 209855 345494 357513 393584 386560 240214 239144 296077 301266 340587 342519 4622305 4905509 7027632 6870068 1320733 1348383 318088 279960 304387 301859 364011 351429 336627 334591 226675 229032 767577 733942 1636527 1609120 466445 459836 672611 677574 842599 823003 877067 882954 911943 926905 898979 998222 2318550 2443681 1328720 1164886 740340 729423 892245 879104 919598 939292 960302 965893 1086070 1091049 5292029 5539853 39.25 70.3 3
09:11:40 2024-01-23 749455 749533 213883 209078 348590 355962 391181 388047 239616 239524 295704 302783 340108 344689 4620807 5009705 7102900 6846835 1288931 1346537 321061 281169 302776 303275 360907 351465 334640 338722 226942 229941 765525 725573 1660226 1602148 465450 462184 667826 673395 851790 830162 867741 876280 921150 933936 893626 991757 2309278 2427564 1354440 1163503 741397 726365 884931 887981 926308 933891 953155 966271 1103821 1100656 5386340 5556115 39.15 70.2 3
09:11:41 2024-01-23 758664 749422 214056 209257 346085 355833 393789 387903 240352 239153 296430 301196 340372 342339 4617512 4896131 7013155 6865593 1322651 1349408 320553 281671 304603 302071 362905 351429 337371 335565 227449 229941 766106 733932 1637305 1607977 466550 463766 673566 678608 843903 822986 879570 885500 911200 930186 902607 1002537 2321850 2443658 1328720 1159966 739285 731600 892877 882415 923693 944625 962588 965657 1091479 1096498 5320312 5552594 39.15 70.2 3
09:11:43 2024-01-23 752198 749422 214294 209178 348689 355014 392029 387939 239548 240304 295596 301241 340587 342519 4620284 4990138 7077874 6850033 1304013 1350802 320764 281474 301772 302354 364258 353526 334605 339960 226675 229941 766106 734992 1644271 1598738 469015 465241 670706 681647 853034 822950 871666 885500 920960 928871 894743 1003155 2318550 2421802 1340746 1171974 741397 726342 895727 892373 922379 935535 963654 972833 1097530 1093650 5314533 5552698 39.25 70.3 3
09:11:44 2024-01-23 773488 747428 215005 209213 347301 356083 391917 390278 239616 240135 296996 301159 340587 342134 4610932 4951924 7087735 6860696 1309538 1350366 319535 281671 301736 303311 360907 353526 337608 337358 227414 229905 770520 724537 1683696 1613777 466183 459872 673566 675310 847500 832522 878600 878148 917241 936650 901291 997437 2312564 2445734 1353668 1153902 741397 730773 891910 884687 927686 941954 961213 965732 1094494 1097384 5359807 5529161 39.25 70.3 3
09:11:45 2024-01-23 751023 747993 213915 209178 349019 355014 392472 385617 240386 240339 296416 301275 340587 342483 4608147 4961617 7052402 6849711 1304013 1346537 321061 281707 303451 303240 364222 351429 334605 338686 226008 230299 763164 730259 1696428 1603147 469385 464912 669720 681647 853034 822950 873218 888018 920309 927560 898600 1006727 2324705 2420515 1322786 1170152 740340 726526 895727 890508 920993 937965 965104 975441 1097604 1090635 5291826 5539262 39.15 70.3 3
09:11:46 2024-01-23 758036 747956 214092 208813 349264 356369 391917 387975 240018 240677 295740 301206 344167 342145 4614727 4957159 7115711 6865593 1307742 1346537 318792 281711 301278 303275 362044 354635 336627 336613 229524 229227 766668 725573 1635436 1604557 465450 465959 674982 676751 850549 830162 877067 880535 918899 939119 902460 994515 2313135 2461624 1358352 1161622 746506 732118 885596 885463 933636 937615 955346 965930 1097704 1106525 5370966 5533837 39.15 70.2 3
09:11:47 2024-01-23 749492 750219 212875 210343 349823 356755 392472 387357 241193 239524 295525 303027 340108 344457 4611435 4940400 7033149 6846835 1304013 1348450 321964 281768 302231 303311 363996 351393 336120 339710 226008 230495 763164 730677 1633858 1602282 469447 463927 669756 681647 853539 827971 877705 889377 922458 931233 898192 1009722 2322460 2421802 1345992 1170308 741502 728184 898711 891803 922430 939444 968893 973064 1098485 1094283 5322360 5544678 39.15 70.2 3
09:11:48 2024-01-23 754728 747956 214401 210049 350862 356405 391917 388011 240386 239560 295740 304169 341066 341893 4610932 4978389 7134362 6870068 1307742 1348694 319051 283003 302231 304450 362877 355173 337134 337630 227767 229941 766668 725573 1658153 1606548 467443 466600 677404 679161 852326 832522 880825 883155 921527 941963 903926 995272 2315257 2463373 1330639 1160514 748637 733311 888198 887447 935665 944396 955346 969485 1098897 1105743 5380371 5543216 39.25 70.2 3
09:11:49 2024-01-23 750557 749847 213765 209864 350917 355798 392472 387321 241159 239931 297135 303061 340587 345016 4610656 4942651 7031970 6851324 1306808 1351764 322036 281777 302692 304700 365353 351501 336591 340739 227061 230794 763164 730783 1661914 1606710 470681 465204 672574 682468 856007 827383 876917 890101 923679 928538 898229 1009722 2326364 2425241 1342702 1173643 742987 728701 894632 891318 925090 938629 963729 975636 1102906 1098161 5320137 5543216 39.25 70.2 3
09:11:50 2024-01-23 761333 746164 214401 210170 347724 356405 390859 391382 240386 239757 297626 303281 339557 342483 4608147 4912396 7062546 6870068 1312141 1350366 321061 282801 302692 305558 363062 353844 338450 338436 229524 230551 757968 723503 1684003 1620602 469201 463709 675481 676579 848740 833343 884568 883117 919193 939453 906570 1000251 2316903 2443658 1337853 1159140 745519 733748 890014 885693 931687 945731 960986 969485 1097269 1102547 5361560 5536776 39.15 70.3 3
09:11:51 2024-01-23 753342 747256 214393 209695 349854 356083 392100 387666 240420 240713 296681 302570 344373 344529 4608147 4967615 7050434 6837073 1302154 1344766 321750 283183 303400 302705 365246 355314 336485 339603 227309 230515 762318 734986 1633068 1592889 469052 466559 673566 682541 856706 827186 877067 888883 927714 928682 898630 1004571 2318550 2436758 1344659 1179593 746586 729423 894816 893414 929011 937615 960986 978804 1106824 1102547 5334085 5543216 39.25 70.2 3
09:11:52 2024-01-23 757797 746858 214092 211042 348773 356119 391364 390562 241159 239560 297590 301241 339320 342411 4611435 4887017 7041108 6882726 1315173 1349297 320597 283091 305469 305953 364747 351393 338557 338543 227379 230657 769049 720927 1673648 1620602 469447 463927 676404 676616 851042 834598 885131 882959 918056 937624 907859 1001643 2318550 2445952 1351749 1154197 742473 732673 894544 886888 930329 945064 963211 969802 1096825 1101768 5318136 5543216 39.25 70.3 3
09:11:53 2024-01-23 747072 746899 214991 210530 349859 355869 393275 390830 240755 241086 297590 301275 344481 345820 4608147 4998286 7112524 6848339 1295397 1350690 321857 282426 305364 304664 363131 357101 337679 339710 229524 231072 769049 733942 1656718 1590627 468778 465240 673566 680681 856580 830162 878943 888018 926409 939302 899707 1001643 2315257 2440216 1328001 1175316 748637 727219 894816 896590 934063 939292 960986 978804 1109659 1106525 5400869 5552632 39.25 70.2 3
09:11:54 2024-01-23 761325 747339 214397 210859 350885 359411 391479 387975 241159 240339 297092 302570 342920 341857 4608147 4872510 7043863 6886069 1324700 1346537 322202 283975 303740 305809 367635 353526 338664 340224 227449 231016 757968 724537 1674231 1618366 471800 465241 678407 682131 853034 832165 884568 887484 921069 937588 909159 1007547 2327823 2449423 1342154 1156665 744580 736875 897361 886924 931650 946628 968656 973020 1096493 1103399 5288164 5544678 39.15 70.2 3
09:11:55 2024-01-23 747367 746599 215459 210525 349859 355299 393275 391382 240789 240882 296847 302816 344481 347683 4619935 4990063 7100136 6840225 1298336 1352615 322979 283431 305544 303914 365424 356248 337537 340739 228121 231340 769049 735239 1655475 1590627 469385 465930 674982 684283 857960 830162 876109 889586 929038 939302 903962 1007510 2326169 2445952 1357027 1179593 749705 732764 893961 891817 931650 937651 962527 982372 1108566 1106525 5380371 5544678 39.15 70.2 3
09:11:56 2024-01-23 760954 746160 214393 210873 349863 358018 391917 388011 241228 240135 297410 305205 342715 342230 4609576 4883459 7037064 6884350 1320918 1349566 321750 284085 303740 307321 365097 353598 338699 340499 227961 231016 759418 722471 1674419 1619516 471722 465241 678407 681647 853071 834364 885761 886924 921033 937624 908928 1007547 2327823 2445952 1344073 1156390 743854 735927 894632 884017 931654 946592 968856 974408 1098897 1103399 5261638 5546094 39.15 70.2 3
09:11:57 2024-01-23 755148 746160 215316 210569 350387 359036 395549 391477 240952 240944 297482 302923 342027 346716 4609576 4998286 7098016 6829138 1291954 1344752 322489 282949 305580 305129 363167 355784 338189 340739 227961 230692 769049 733942 1628909 1592889 467946 467441 672611 680162 859789 833970 876109 888254 930113 937660 899978 1003819 2316903 2436758 1336396 1171974 749705 729268 890687 897042 937540 937615 962588 982372 1109695 1108093 5408588 5544678 39.25 70.2 3
09:11:58 2024-01-23 760591 749180 214817 211278 350387 359532 393584 387831 241090 240162 297518 304990 342509 342267 4598782 4870672 7031752 6874535 1317072 1346537 322560 284307 302479 308895 367364 354635 339485 340499 228156 231016 759418 722471 1659836 1618366 471722 465241 678888 682131 854280 835818 886392 888217 923716 943037 910485 1007547 2326169 2445971 1347911 1156665 744588 736875 898637 891442 931687 946701 970311 972336 1100834 1105743 5308757 5551597 39.25 70.2 3
09:11:59 2024-01-23 753766 746717 215459 210242 350485 357874 393998 390133 241021 241765 297266 303061 339592 347155 4617512 4983262 7078410 6832303 1285440 1349046 324911 282784 305544 308859 363202 356829 338735 340775 228475 232026 756567 731850 1656595 1598348 469385 465275 673566 679644 862202 838191 878014 888018 932821 945740 902367 1005764 2315257 2438486 1338316 1169946 749785 729460 894816 897336 938204 943064 963729 979539 1113976 1111127 5398291 5548178 39.15 70.2 3
09:12:00 2024-01-23 757645 746846 214960 211379 349541 357479 393275 388083 241193 240801 299020 303494 339592 346664 4598782 4896131 6989227 6846439 1311471 1350802 323733 283502 305580 305129 365460 355784 340824 340224 228866 232308 763164 733942 1634592 1603419 470718 465241 677927 684556 854280 831539 885292 894991 925753 937552 909195 1013833 2330462 2442487 1399433 1170308 745449 734941 899878 891932 931650 947069 975015 984203 1103821 1103619 5326096 5546682 39.25 70.3 3
09:12:01 2024-01-23 755440 745075 214849 210569 351767 358593 392472 391382 241228 241219 297626 304474 339626 342483 4608147 4944890 7115711 6865630 1308399 1346537 322036 284805 304114 305989 367114 357878 339760 339746 228901 231016 769568 725573 1632865 1604557 469052 467351 680851 682131 856706 838191 886392 885504 929038 948235 910485 1001680 2323502 2468117 1340235 1164331 752385 737921 895727 895802 945034 952443 965029 978552 1109934 1115975 5376907 5531094 39.25 70.3 3
09:12:02 2024-01-23 747182 746790 215000 211185 351618 356369 394700 387975 241935 240846 297266 304861 339557 346065 4598782 4933565 7056174 6846558 1302053 1347810 323733 284809 304577 304734 368146 355748 338699 342566 228475 231828 769049 732355 1661817 1599873 473064 467279 674982 687482 861518 832522 881212 894388 932088 939302 906570 1015314 2327823 2434461 1340746 1179379 749927 734941 903764 899780 933599 947485 972968 984363 1109585 1106525 5301447 5543216 39.25 70.2 3
09:12:04 2024-01-23 759344 744979 218546 211520 349827 358522 392029 390650 240957 241086 299842 302080 341122 345504 4595969 4919277 7069084 6856214 1311485 1349408 322979 284334 304955 306420 363967 356793 341544 340224 228866 231665 762318 726092 1634523 1613777 470118 466559 681546 681127 855492 841768 889243 888115 926372 948418 912890 1010423 2324668 2468117 1374778 1163280 750776 739494 895727 894322 942344 951312 968856 978033 1108580 1112442 5366219 5543216 39.25 70.2 3
09:12:05 2024-01-23 748721 745209 215413 211185 352019 356405 392100 387975 241900 241086 297626 304436 339592 345540 4602063 4933341 7062733 6849787 1303774 1347921 324682 284960 305006 305665 368146 355982 338390 342843 228156 231991 767577 729737 1685028 1602148 473400 468472 675938 686243 862737 832522 883797 898539 931530 941150 908893 1019116 2331786 2437327 1328001 1177694 749705 733775 904370 898956 931378 947978 973081 985178 1109659 1107591 5314533 5552594 39.25 70.2 3
09:12:06 2024-01-23 758199 742847 218546 211856 349863 358293 392065 390638 241159 241051 299201 302115 342920 345540 4595969 4934623 7069084 6856214 1306808 1343769 323145 284769 305042 308967 363712 356829 341785 340739 229578 231665 763768 726611 1632160 1612553 470789 466889 680851 682615 856706 844090 894075 890434 928233 952452 914121 1010274 2329089 2458630 1407502 1156665 751848 737893 899659 891075 939536 954111 972020 978070 1106824 1110871 5347191 5533837 39.25 70.3 3
09:12:07 2024-01-23 750860 746086 215606 211011 352055 357982 393828 388047 241193 241765 297626 304436 340611 346591 4595969 4980539 7052364 6828078 1300193 1348880 323997 284809 306514 307321 367592 357878 339688 342843 228831 231991 759418 733942 1630563 1589498 470718 470543 680301 687934 865306 836080 884944 897227 935356 944634 910407 1013347 2327823 2445734 1332558 1181273 752923 734880 901158 898058 938168 947069 970311 987382 1116044 1112442 5388064 5543216 39.15 70.2 3
09:12:08 2024-01-23 759817 746615 215307 211882 351402 359640 391444 388047 242679 241051 300531 303942 341087 342447 4589416 4861360 7022457 6870949 1326600 1346537 322000 286079 304577 308931 367040 355420 340477 341807 228866 231178 767211 727532 1637470 1615887 474074 468545 682786 687971 857227 838044 894011 891780 927722 945740 917002 1019079 2337095 2455145 1370089 1165953 748108 740888 904036 894793 936330 954822 976739 982334 1100491 1109229 5267505 5524458 39.25 70.2 3
09:12:09 2024-01-23 747367 743560 215601 211852 351983 357620 392065 390638 241228 241086 299419 304401 339557 346627 4595969 4968944 7103237 6820625 1283423 1345049 322904 283467 305974 304577 364258 357624 340465 342278 229623 233299 761046 729737 1654665 1600838 471648 469210 677404 682468 865299 841768 883760 890508 938320 946601 908245 1010423 2326088 2440216 1344073 1169318 752079 733748 898072 901268 940870 948408 969999 984476 1118790 1117248 5376530 5533837 39.25 70.2 3
09:12:10 2024-01-23 752161 745436 215637 211856 349859 358269 394454 391106 242423 241765 299092 301275 340611 348458 4589416 4896131 6975830 6840661 1314274 1350366 323997 284720 306261 306203 367083 357478 342713 340595 229472 231991 759418 734178 1672217 1604427 472728 465567 681818 687505 858448 835744 893096 898539 929038 944224 917118 1019775 2334454 2455145 1345992 1171974 748637 737930 904036 898613 936330 952056 978205 983066 1106552 1106028 5314533 5533837 39.25 70.2 3
09:12:11 2024-01-23 752425 739341 218708 211847 354047 359604 391444 391936 242272 241595 297626 305853 340611 342519 4595969 4933491 7112722 6835100 1292144 1346871 324839 285971 304470 305821 365246 357151 339509 344747 228725 231991 762318 722471 1638877 1604557 472728 468706 678888 682615 864686 845092 886392 889403 937567 952065 911591 1012625 2324516 2443681 1344073 1168210 754868 736971 897176 897679 942307 946628 967441 983774 1117170 1118320 5352155 5529890 39.25 70.2 3
09:12:12 2024-01-23 749492 745286 215601 212587 351447 357192 393828 391382 242272 240304 300587 305061 339592 347084 4592691 4902558 6989902 6857772 1313392 1344603 324766 284777 306370 306816 367413 357335 342821 340739 229578 232026 769049 732880 1659021 1602148 472728 467147 681781 686729 857960 837004 893096 899992 929419 944369 915816 1021268 2333775 2445952 1363264 1171974 748183 737981 904036 897299 936802 952056 979637 987345 1109622 1106028 5307102 5533837 39.15 70.3 3
09:12:13 2024-01-23 752775 744116 218740 211891 354047 359640 392029 391936 242272 242105 297626 304930 340646 342483 4592691 4934623 7128272 6848339 1302839 1343611 322164 286114 305472 305464 367328 358710 340059 342530 229900 231991 767211 723367 1636978 1604557 472057 468850 682786 686017 862202 841270 889556 893451 934877 953447 917118 1011903 2327823 2473533 1336834 1167653 754495 739584 897361 898644 946690 955496 969583 983774 1113056 1118320 5361560 5529890 39.25 70.2 3
09:12:14 2024-01-23 748721 747408 215606 211887 353780 358557 393239 388047 242644 241765 297662 305350 339626 346065 4588636 4924267 7026384 6840225 1302154 1343289 324839 285664 306406 304508 367004 355460 340238 342807 228725 232679 764635 729765 1658517 1599487 474749 465930 677927 687776 862202 837004 887216 900666 935540 943001 911851 1022857 2331135 2429286 1345992 1176013 748717 734793 907896 903261 934336 946628 978168 988827 1116044 1109193 5307064 5543216 39.25 70.2 3
09:12:15 2024-01-23 757793 744157 218883 211856 351452 359676 393239 390912 241159 241935 299878 305205 342992 345285 4603440 4928943 7087735 6849749 1307742 1344554 323961 286114 305923 305572 366488 358639 342579 341807 230329 232026 766668 725573 1636252 1604557 470789 468814 683829 684556 862235 843729 891808 892148 934179 956181 918914 1011865 2323611 2469993 1347911 1162675 754756 740705 898637 894424 946019 957524 974469 981285 1112882 1117248 5356705 5533837 39.25 70.3 3
09:12:16 2024-01-23 747655 743560 215872 211887 354047 358522 394700 387758 242774 241890 299129 305465 342751 346518 4592661 4921922 7002469 6830435 1311281 1348880 323390 284769 306586 306384 367592 357351 342821 342843 229614 232679 761693 733418 1631562 1602148 473400 467882 681818 687776 860899 838191 894443 900666 934179 947078 917497 1021603 2333775 2444218 1393646 1171974 748637 734943 905052 899632 939264 954822 982433 988864 1112845 1110834 5305127 5533837 39.25 70.3 3
09:12:17 2024-01-23 753766 742289 216514 211640 354903 362865 394700 392490 242540 242446 297554 304826 341493 345114 4582876 4940693 7106386 6865593 1303938 1344554 323408 286790 305614 305499 367298 357054 342821 342843 230688 232026 766668 725573 1658320 1604557 471463 468886 684062 686017 862239 843729 891349 894085 935540 956857 916966 1013497 2326169 2473533 1363264 1165990 757241 742989 898637 899252 947398 955570 974469 983029 1114461 1118320 5361560 5534196 39.25 70.3 3
09:12:18 2024-01-23 764250 746772 216218 211741 353938 358450 395144 390961 242336 242958 300308 306892 340611 346591 4595969 4961782 7059759 6828078 1294634 1346500 324911 286114 308357 304542 368181 356053 341544 342843 229936 232026 761774 733942 1628096 1586117 472728 468850 680851 688788 866528 838786 888922 901209 939229 946637 912498 1016873 2326169 2449151 1342154 1178670 754533 735830 904036 906473 943582 946592 974469 990710 1123668 1116669 5399388 5542719 39.25 70.2 3
09:12:19 2024-01-23 757849 746243 216218 212713 351866 360726 392029 390278 243425 241595 300508 304791 341360 342519 4586078 4859199 7023131 6865630 1317061 1344554 324911 286992 304577 305926 367628 357078 342338 342843 229614 232679 763768 722471 1652279 1613777 474749 467351 684727 686729 862165 841270 894466 897372 934216 946710 924133 1021268 2337095 2458630 1357506 1161848 750240 742915 906607 897227 943582 955678 981733 986435 1113093 1118648 5273150 5537250 39.25 70.2 3
09:12:20 2024-01-23 745290 744125 218883 211887 352055 360056 395494 390912 242272 242105 299895 304683 342992 349264 4583319 4970469 7078410 6828078 1281594 1340824 327637 286150 305686 306458 365424 358385 341821 344819 228706 233007 768511 725573 1666488 1598738 472137 468778 678888 685529 869645 843729 887137 894719 941963 956181 915816 1016836 2327823 2447686 1347911 1168608 755078 738018 901800 903368 948926 956500 975584 987936 1124392 1123599 5368743 5535313 39.25 70.3 3
09:12:21 2024-01-23 759442 744280 218734 212512 350598 359387 395674 391382 242505 241765 301049 302605 341122 349273 4589416 4886752 6989502 6846835 1308717 1346995 323651 285276 306622 308357 367628 357624 342821 342843 229614 232679 755068 732895 1632203 1602148 474074 466622 682301 688788 860909 839381 895717 902658 935581 946565 916966 1024626 2332794 2441948 1458966 1172459 750240 740065 909258 900838 939665 956063 985202 991574 1115896 1110834 5314818 5543216 39.25 70.2 3
09:12:22 2024-01-23 756704 742321 216514 211243 354047 360763 392100 389782 242679 245786 297518 304930 341669 345296 4589416 4919314 7106386 6856214 1302079 1345545 324682 286553 306550 306388 367040 356804 342821 342843 230850 232516 762318 726092 1633196 1604285 472057 468886 684135 686505 862239 846197 895717 894719 938232 955651 924406 1013833 2330750 2477429 1330320 1164942 757449 744570 899729 899892 950016 960237 976739 983066 1116044 1121351 5357733 5543216 39.25 70.2 3
09:12:24 2024-01-23 751625 739337 214906 211926 354047 361080 395638 391382 242272 245405 300520 304965 341157 347683 4589416 4971160 7062621 6813836 1294634 1346537 322904 286992 309556 305464 368181 357054 342338 342843 230821 233007 762318 733942 1643573 1586117 472728 471575 682786 689838 867180 841768 890758 902493 940594 956509 916296 1022074 2331511 2450630 1345992 1181195 759413 737884 904036 907169 946727 952056 975584 991686 1127159 1121631 5395328 5543216 39.25 70.3 3
09:12:25 2024-01-23 761596 739341 218811 212925 352015 360799 395674 391382 242679 241765 300799 303027 341704 348742 4582876 4867994 6994481 6840225 1321827 1347921 323997 287028 308357 308320 369292 357878 342821 342361 231083 232026 769568 730259 1624029 1604557 474749 468814 686110 691835 861623 840855 900728 904954 935598 951105 922292 1025974 2341111 2465124 1351749 1171974 752923 740376 911491 898956 940870 955642 982433 991612 1109659 1115667 5293874 5524458 39.25 70.3 3
09:12:26 2024-01-23 747321 740673 218965 212602 352271 359387 392100 390638 242679 242105 300126 307278 340611 345540 4582876 4951924 7125037 6856214 1300193 1342612 324911 287028 305220 306458 368181 357090 341304 342843 230365 232679 765782 722471 1642268 1604285 473400 471321 685664 689441 867774 846050 894256 899178 940861 957497 923666 1017698 2332794 2471744 1326561 1169318 759612 744042 902718 905029 954183 955642 973161 987420 1117998 1125158 5367132 5529890 39.25 70.3 3
09:12:27 2024-01-23 759243 743560 219005 212583 354798 359387 394454 390278 243460 242105 300520 306813 341122 347683 4582876 4919537 7022234 6837456 1298371 1345545 323912 286992 306586 305499 369920 358639 341821 345550 230132 233007 760868 732355 1696691 1599699 477462 472132 682265 691724 870845 839308 893372 907649 943297 946710 917118 1022539 2336822 2449423 1338316 1185418 758588 738539 906607 906473 944924 954822 979361 995240 1123668 1119937 5322398 5529890 39.25 70.2 3
09:12:28 2024-01-23 751514 739048 218622 213224 352046 359676 392065 390364 243709 241425 301049 304683 341634 345260 4586590 4861557 7031783 6858854 1307742 1346537 323390 287028 306550 307852 367040 357878 344688 344674 230439 233299 763768 722194 1682924 1617146 475425 470543 685701 689441 863425 847398 900017 897079 938122 955579 925062 1023169 2335743 2462121 1401389 1159140 752923 742879 906607 901305 944643 963231 983835 987382 1115772 1119146 5276722 5535313 39.15 70.3 3
09:12:29 2024-01-23 742434 743071 214945 212556 354047 359712 395710 391533 242679 245714 300411 304965 341669 347135 4582876 4961196 7115711 6840338 1285218 1342649 324890 286741 308087 308072 368189 359802 342230 346247 229668 233828 762318 724537 1643850 1604153 474411 471575 681818 686766 873946 848983 890485 898044 946084 960173 922402 1021268 2332794 2462121 1349250 1168645 759071 739365 905963 903902 950090 955714 973891 988827 1122076 1129875 5370966 5529890 39.25 70.2 3
09:12:30 2024-01-23 744280 743076 218248 213219 352271 360056 394490 391936 244210 241765 301261 306778 341634 348248 4589416 4916038 7017235 6830435 1302053 1346740 327673 286893 308248 307246 368333 357768 342713 345758 230284 233992 757968 730783 1649159 1599873 476556 468742 681818 691835 867143 842891 895969 907649 941999 946674 917039 1030633 2336822 2440216 1362265 1178670 754538 737459 913256 907132 940870 954822 982154 995240 1123668 1119937 5307140 5535313 39.25 70.3 3
09:12:31 2024-01-23 754766 742805 214910 213224 352046 360799 393864 393329 242926 242446 301938 304436 341669 347400 4583319 4900885 7060313 6860491 1305783 1344937 324839 287491 308212 306996 366897 357054 342857 342843 231083 232679 765218 726333 1637233 1609120 473400 468742 686676 687505 862239 848601 899757 898044 938232 955723 927036 1023131 2331135 2464339 1374778 1159140 753422 742915 906607 901342 947398 963912 982433 987382 1115320 1121595 5323209 5535313 39.25 70.3 3
09:12:32 2024-01-23 746352 740714 214945 211605 354047 360219 396547 390638 242475 245822 301049 305853 341669 349805 4586590 4967872 7077717 6829474 1296324 1342346 323912 287028 308938 305961 369848 358096 342713 344783 230814 231349 763768 733942 1666218 1586117 474074 473687 682786 691835 870063 843458 894680 905223 944744 955615 917548 1023169 2327823 2451161 1347911 1180159 759612 738018 906989 908942 948926 954822 979637 996694 1129630 1124809 5395328 5535313 39.25 70.2 3
09:12:33 2024-01-23 755916 739341 218959 213219 352055 360943 394490 391659 243460 242105 301261 305853 342696 347413 4575916 4829862 7025106 6870068 1317035 1340861 326749 289126 306478 307637 369920 357878 342857 344674 230885 233007 763768 722471 1644831 1613777 476402 468656 687082 689838 865913 846197 897093 902658 936468 956181 926207 1029165 2343035 2464339 1355587 1165990 754868 744730 912608 899706 943582 964593 988962 992431 1112882 1118392 5267505 5525947 39.25 70.2 3
09:12:34 2024-01-23 743030 739857 214863 213074 354047 358305 394490 392154 243052 245542 301049 306249 342992 349585 4593581 4975971 7087735 6830472 1277946 1340861 325941 286803 308683 308107 367628 357628 342857 345306 230365 232096 752866 727688 1679704 1598738 474749 471611 682301 687776 873261 848601 893170 900028 948954 961130 917002 1020151 2327823 2449423 1353668 1171974 757989 737095 905052 907848 952828 955678 976814 990892 1126361 1129041 5353909 5535036 39.25 70.2 3
09:12:35 2024-01-23 747367 739341 214910 213860 352055 359676 395422 393602 243217 241586 302231 305748 341564 348669 4590725 4915764 6992442 6830435 1316207 1344283 324627 287468 310286 306458 369884 357090 345284 342843 231407 231866 760868 732895 1631908 1602010 474275 468850 686110 693310 864686 842498 901112 907206 937865 954831 926377 1032468 2337095 2442450 1456971 1174479 753147 738211 914377 906473 944924 955678 991078 998189 1123668 1119148 5310739 5554043 39.25 70.2 3
09:12:36 2024-01-23 753264 745286 216855 212304 355473 363915 394383 394160 243661 242063 300193 307001 343345 346482 4582876 4924333 7112524 6860696 1302079 1344591 322939 288350 308865 308319 369884 358996 342857 344819 232101 232843 761494 722471 1651263 1604557 474749 474357 688055 690854 869645 848601 894222 902658 943370 965284 926170 1021997 2333502 2477043 1359425 1165160 760502 746611 904036 903902 953811 963912 982154 991724 1122076 1124158 5361560 5543655 39.25 70.2 3
09:12:37 2024-01-23 749897 742815 215814 212446 355550 360618 396754 392490 243286 242133 301261 306101 341704 348779 4586590 4961594 7065519 6828078 1293673 1336949 324854 287873 310286 306174 369812 358708 342821 345794 231012 231993 752917 733942 1642587 1586117 475425 474357 684098 693802 872605 843692 895717 906510 948954 957534 922329 1028394 2337095 2458630 1345992 1184641 760080 741791 911740 910092 950090 956172 979637 998152 1132035 1125158 5407285 5536971 39.25 70.3 3
09:12:38 2024-01-23 757327 741539 216855 213376 354047 360799 393239 392213 244175 242814 302481 305534 342625 345540 4573398 4847269 7023131 6854992 1309612 1343565 324592 288554 306514 308354 368736 358055 342857 344783 231047 231831 763768 720413 1648895 1613505 476703 468814 686073 689765 866528 848601 903867 907038 939156 955615 931276 1030596 2343753 2462121 1365183 1162675 752277 747141 913219 902584 948743 965957 990885 994332 1116302 1123831 5269339 5527817 39.25 70.2 3
09:12:39 2024-01-23 744212 740376 214910 213224 354793 361797 394454 392118 243221 245750 301261 306533 342992 350302 4586590 4961196 7082705 6818699 1283188 1342073 327101 287873 306230 308319 368700 357880 342821 344368 230688 231831 765218 722471 1629792 1599873 476103 474357 685214 688788 873880 851014 895891 901342 948770 962524 925567 1020114 2337095 2477043 1340746 1171140 764068 746081 907635 908296 956430 964326 980051 994482 1128426 1134414 5364394 5524458 39.25 70.3 3
09:12:40 2024-01-23 749762 741653 214910 213814 352055 360219 395980 393602 243425 241765 301859 305853 341669 349273 4572950 4877373 6981411 6830435 1313339 1345049 324365 287909 310945 307817 369920 357054 345284 342843 231570 232027 751488 732895 1631300 1602148 475655 468850 687082 694789 867143 843692 904398 907848 941963 956857 926377 1035449 2337095 2443409 1454976 1177694 755078 744240 917641 909053 946231 960940 993834 1002207 1124281 1118283 5305331 5543216 39.25 70.2 3
09:12:41 2024-01-23 753230 743420 215440 212565 352297 362948 394454 390948 243425 241964 300799 306280 343175 347118 4577212 4905265 7087735 6846835 1305645 1343027 323390 288648 309229 308319 368700 360105 345284 344783 231804 232027 768118 726092 1655510 1604557 474411 473558 690045 689802 870251 851616 898072 899669 944671 965967 930191 1026124 2341778 2477429 1417039 1163280 759612 745787 909150 903755 954146 965957 986001 991686 1122329 1127105 5341506 5543216 39.25 70.3 3
09:12:42 2024-01-23 745939 743076 214949 213224 352306 360799 396934 392490 242679 241761 301938 306778 345541 348742 4570686 4933645 7031783 6818699 1296483 1343027 325681 288314 310031 306458 372013 358203 342821 345649 231083 231993 763768 733942 1631897 1590627 478143 475364 686073 695777 875120 843729 898405 910536 948549 962215 926963 1033011 2339444 2463373 1347911 1185418 763027 743832 911924 911791 950090 959376 983835 1001038 1134484 1127410 5399182 5529890 39.25 70.3 3
09:12:43 2024-01-23 758073 743067 214906 213219 354547 364084 396232 391681 244005 242446 302152 306066 343726 347400 4563464 4835847 7003807 6856214 1320918 1345049 323390 288757 308829 308283 372013 357628 342857 345794 231570 233007 777217 725573 1641207 1611407 478166 472611 691024 694789 867143 848983 906002 908296 943573 960247 931475 1035019 2347793 2471068 1354567 1165990 755944 746698 917025 902269 946690 966641 990885 999373 1117133 1124014 5284455 5524458 39.25 70.2 3
09:12:45 2024-01-23 744047 742125 214945 213224 355039 360219 393828 392705 243425 245786 301938 308174 341669 346664 4580051 4940487 7126669 6850147 1286590 1341120 325871 288757 306586 308037 369812 361433 342821 344368 231083 231636 765782 722471 1656174 1602148 476103 475554 688632 692394 874608 853437 899649 903480 948660 965821 930301 1022330 2337095 2483204 1333758 1169318 762982 747141 906607 907613 957678 966641 982433 992301 1125264 1130442 5361560 5524458 39.25 70.3 3
09:12:46 2024-01-23 745176 740805 214910 213224 353330 360763 395674 391936 243800 240719 301261 307708 345297 348779 4583319 4901817 7032470 6832580 1297409 1336985 326594 288554 310286 308319 372802 358167 342821 346664 231047 232777 763768 730783 1688130 1603119 480538 474284 685701 697759 875851 845967 902127 913159 948272 955579 925062 1034280 2343753 2452901 1356396 1188811 759878 740376 913256 912475 950090 955642 985300 1001573 1133679 1129041 5386340 5535313 39.25 70.2 3
09:12:47 2024-01-23 757421 743067 214910 213219 354547 362985 394141 391958 244175 242446 300933 306315 342731 345576 4566405 4849927 7013132 6866045 1316094 1342612 324890 288757 306550 308354 369920 359839 345175 346737 231518 234487 765218 722330 1679995 1615996 479510 472763 690988 693802 870263 848601 903718 913222 945900 955651 934308 1032430 2352294 2471068 1361344 1168485 755832 747655 917807 903902 948743 964620 991785 999466 1117998 1125606 5284455 5533837 39.25 70.2 3
09:12:48 2024-01-23 741576 740970 215578 213673 353812 360183 395324 393293 244005 240685 305915 308640 341634 347719 4580051 4942651 7125857 6837456 1293256 1336985 328136 288766 309047 309945 369596 358912 342749 346773 231625 233992 773918 722330 1641327 1602148 476365 475554 687082 693382 875814 852220 898405 903939 949259 966650 928836 1024626 2337095 2480560 1330639 1171974 764624 745824 908931 908795 958629 964620 983835 995240 1127123 1133681 5361560 5533837 39.25 70.2 3
09:12:49 2024-01-23 742993 743895 214910 213224 354357 360835 396826 392213 244928 240685 300933 308676 343466 349273 4570046 4910336 7013792 6830842 1302053 1347778 326749 288409 310836 308213 369740 359913 345491 347610 231012 232743 755068 730806 1636823 1604261 479555 471539 684098 694789 872642 848983 902121 911828 947426 956181 925062 1037906 2343035 2441948 1351749 1180433 757449 743053 917807 913122 947398 961488 988221 1003036 1131270 1127374 5314533 5533837 39.25 70.2 3
09:12:50 2024-01-23 753692 740965 215883 213818 354047 360907 395674 395839 244005 245405 301859 305853 343726 348495 4566405 4896382 7069738 6849995 1304849 1341453 326749 288649 310068 308213 369812 359827 345528 345550 232241 233992 760064 724537 1644429 1602148 474749 475328 691024 691344 871333 854143 903718 903939 945559 964665 933645 1029127 2337095 2473262 1417039 1165990 760155 746526 910542 906473 955877 964620 988962 993663 1125264 1129041 5338935 5533837 39.25 70.2 3
09:12:51 2024-01-23 745213 741495 216214 213224 353285 360871 396970 392154 243391 241761 305915 306813 343726 348673 4580051 4976987 7090757 6820042 1293332 1336949 325871 288554 309648 308142 369776 360213 344796 344403 231804 233461 761046 731830 1650899 1595337 475655 474357 684098 691344 880141 852860 898274 906490 955264 964593 927036 1029127 2337095 2458630 1361344 1173643 761784 745024 910303 913122 957950 966641 983835 998189 1134484 1134860 5355651 5533837 39.25 70.2 3
09:12:52 2024-01-23 747367 742810 214979 217200 354543 360835 396934 392154 244586 242275 301578 306778 342951 348148 4589677 4895191 6997573 6840338 1315248 1344715 325572 288757 309395 308354 372013 361707 344899 346468 231839 233856 756518 731850 1639661 1599873 477895 471575 688055 694900 870063 848601 904432 911568 947426 955687 928836 1041701 2344700 2445952 1476119 1177831 755832 744496 919826 913122 948070 964289 992435 1001573 1131270 1126403 5291864 5543216 39.25 70.2 3
09:12:53 2024-01-23 755566 738544 216775 213518 354047 364084 396268 395839 243460 243815 302862 306035 343515 348632 4573284 4905509 7087735 6856214 1303975 1337022 324784 288757 310286 309289 369884 360407 343418 343370 232527 232777 766668 721441 1646877 1613777 477114 472981 690596 691835 869645 855391 904856 906510 944744 965284 935637 1033938 2346368 2467837 1374778 1162675 757989 747619 915853 907117 952828 970222 992398 998189 1121281 1129077 5265478 5529890 39.25 70.2 3
09:12:54 2024-01-23 742167 742015 216461 213668 356017 360510 396682 394848 244036 243471 303082 307567 342590 350762 4576564 4961196 7084210 6828078 1277946 1337096 327879 288314 311166 309758 369884 359285 344796 345441 231012 233299 767577 724537 1654429 1595337 476028 474357 685588 691835 879218 854143 897130 907799 955264 964629 926134 1030596 2337095 2455145 1363264 1171974 762328 743638 911815 911605 957950 966641 982433 998152 1132072 1135661 5367132 5532651 39.25 70.2 3
09:12:55 2024-01-23 745528 741800 216855 214410 354717 360654 396754 394718 245165 242239 302177 307567 342661 349805 4566405 4891535 6981411 6830435 1305923 1345049 326890 288554 311166 308354 372013 358744 345419 345405 231245 232096 760868 729765 1640751 1597603 479938 473316 684135 695884 875120 848000 899461 915106 948345 955615 927036 1040741 2344700 2449423 1347911 1179379 759612 743969 918296 913122 950090 963912 988962 1006723 1134484 1130674 5310821 5546682 39.25 70.2 3
09:12:56 2024-01-23 751092 740336 215474 214424 355048 363352 395180 394508 244210 245405 300873 306315 343515 349126 4570686 4865013 7041108 6849787 1303975 1341120 325380 288757 310201 310193 369256 358239 344381 344368 231839 232777 766668 721441 1639102 1613777 479938 473687 691734 693802 871370 852256 911035 907885 947426 963921 935338 1037739 2345122 2471340 1339736 1167653 757989 749280 918460 906473 950090 970185 992435 1000551 1122366 1127852 5267145 5527817 39.25 70.2 3
09:12:57 2024-01-23 744467 740856 217782 213668 353825 360472 395360 393811 244140 242985 301859 308711 342696 348485 4575878 4961782 7088502 6835441 1281594 1337096 327914 288757 310286 310193 369884 359827 345528 346204 231443 233136 754347 723503 1645694 1595337 477077 474357 687082 691835 878089 855391 894180 907537 953912 964665 930191 1028655 2340421 2471340 1371194 1171974 765157 747141 913256 913122 959590 970643 985089 1000889 1132728 1141203 5373394 5529890 39.25 70.2 3
09:12:58 2024-01-23 749815 740673 216823 214419 354069 360871 396970 392190 245437 243057 306025 308711 342696 349805 4576786 4905562 7013792 6827801 1296597 1337096 327614 292800 311166 308971 373102 357628 344796 346482 231804 232777 763768 729737 1696378 1595337 479938 475108 687082 698500 878892 848601 902395 915718 953912 961166 927520 1038203 2346368 2460374 1342154 1188811 763964 746956 918951 916873 955503 964934 990966 1009689 1139327 1133805 5388064 5543216 39.25 70.2 3
09:12:59 2024-01-23 753543 740975 215578 214281 356044 364599 396945 391533 244997 240719 300873 307493 343762 346627 4570686 4841700 7013132 6865593 1320918 1337022 324890 293529 310286 309758 373102 358203 345772 345441 233290 231842 768641 726611 1627057 1604557 479938 474357 692006 698500 870882 848601 909067 915756 944744 962560 935637 1040741 2346368 2477429 1341619 1179379 761784 751199 920421 912808 952791 970066 998775 1004538 1127958 1124194 5323938 5534196 39.25 70.2 3
09:13:00 2024-01-23 747357 738753 216064 213818 355494 364341 395674 393293 244245 241964 300684 308711 343797 347683 4570686 4917112 7110646 6846835 1302053 1341120 325380 293250 310945 309976 372271 360479 345528 343405 232890 232096 758635 725445 1656209 1602148 475655 475701 692006 692394 873880 857213 907626 906510 948308 972743 936819 1031917 2341111 2480129 1478154 1165953 762328 749006 914136 909167 959310 970222 993721 998115 1127958 1133951 5336893 5533837 39.25 70.2 3
09:13:01 2024-01-23 742503 740975 216736 213514 354392 363021 399289 393918 243835 242167 300897 307743 343726 349236 4570686 4957671 7074794 6828078 1281355 1336713 328942 288757 309411 310699 369920 359285 345772 346518 231804 232131 757206 722471 1640143 1599873 477151 476375 688055 691835 877974 856333 903416 909016 957572 971449 932842 1032030 2341111 2481892 1367204 1171974 765157 749339 914790 913015 960958 964692 984599 1000964 1131270 1139258 5361560 5525947 39.25 70.2 3
09:13:02 2024-01-23 744393 740965 214910 213823 354428 360871 396898 390983 245375 240719 302439 308711 342696 348779 4570686 4903257 7028423 6828078 1297409 1343027 326890 288757 311166 309976 371402 358960 342857 345996 232626 232131 765218 732355 1627961 1590627 479258 476712 689613 699749 880067 848565 901567 917058 955795 966577 931663 1035300 2342762 2462121 1359425 1188022 764510 744202 917025 917930 957950 963912 988687 1006760 1142082 1135557 5391477 5533837 39.25 70.2 3
09:13:03 2024-01-23 754406 741759 215578 213823 353852 365115 396934 391533 244911 240754 302397 307708 343797 348779 4564172 4811534 7003807 6849711 1315243 1345049 325976 293664 309812 310699 373102 358203 344381 345476 233819 232096 765782 729102 1644485 1608839 480882 476141 693973 698577 871464 851014 909956 917710 946184 965284 937365 1041258 2353052 2478801 1370940 1174334 762291 750946 920921 910462 952828 964728 998287 1004538 1126325 1127446 5305127 5525947 39.25 70.2 3
09:13:05 2024-01-23 747321 737710 216064 214312 356065 364084 395710 393954 244963 241964 302152 310117 343486 347437 4570686 4917112 7110646 6851324 1301122 1336985 325607 293664 311166 310953 372013 360443 345735 347473 233003 234487 784068 724537 1650529 1604153 478484 478065 693481 695777 876363 855391 906979 911218 952342 974387 938030 1029423 2341111 2482727 1361344 1165990 764624 750219 911924 910499 964813 973002 992492 999613 1132875 1135698 5357733 5529890 39.25 70.2 3
09:13:06 2024-01-23 747367 740961 216244 213523 354961 360582 397007 391533 244245 242167 301646 308676 343762 349558 4564172 4945342 7037296 6820777 1297409 1341624 327384 288613 311901 309728 375181 360154 345247 346375 232882 233033 765218 733932 1661019 1589269 477077 474929 689556 696944 881356 852224 899423 915756 956620 969388 928909 1035524 2336822 2462121 1357506 1184641 766701 745024 915853 917016 958629 965275 988687 1004538 1143704 1134860 5385929 5533837 39.25 70.2 3
09:13:07 2024-01-23 759442 738544 215883 214118 352267 365115 397007 391568 244210 240754 300873 305639 345351 350550 4561320 4836406 7013132 6849381 1324700 1343289 328136 289190 311570 310344 374121 359937 346750 345819 233839 232062 759280 726611 1662879 1604557 479901 475628 693973 699256 870716 852756 911731 915756 946259 965967 938066 1040988 2348954 2477043 1370940 1173643 760155 750982 919607 909817 952828 970222 998287 1004538 1126325 1129912 5303500 5525947 39.25 70.2 3
09:13:08 2024-01-23 747473 737428 216059 214089 356315 363827 395674 394544 244757 241761 301719 309647 343726 347719 4563577 4929874 7093659 6838556 1279525 1342717 329493 288721 312048 311501 369776 360370 344416 347563 232890 232096 765782 722471 1650145 1599873 479365 478404 691367 694789 878892 857213 905043 909854 953912 971602 935301 1030633 2342086 2486250 1340235 1171974 766794 750414 911924 913122 965065 973002 988962 1002504 1133679 1140284 5367132 5529890 39.25 70.2 3
09:13:09 2024-01-23 744125 740965 215578 213818 354961 360582 396970 391533 245375 242167 305592 308746 343762 349805 4564575 4888171 7025749 6840338 1300193 1340861 328605 288757 309648 310264 372575 358888 344381 347528 232340 233136 755776 733406 1671272 1593075 479938 475598 689556 700061 880542 850410 905155 917053 955360 964593 931585 1039999 2346094 2467837 1355587 1188022 764520 747141 918460 916852 957950 965957 992924 1010428 1140463 1136362 5399182 5529890 39.25 70.2 3
09:13:10 2024-01-23 759442 742125 216249 217079 354388 366149 396970 391843 245340 241796 300944 307743 345315 347719 4569332 4840311 7015727 6855804 1318993 1343942 325906 294151 310945 310660 371438 359827 346750 345996 233855 232062 765782 726611 1626089 1604557 479938 475701 693251 699032 871406 851653 913717 917016 947168 965284 937365 1043288 2349707 2473533 1367102 1175316 762328 749883 923045 913122 954861 970222 1001137 1007515 1131270 1127446 5314533 5538986 39.25 70.2 3
09:13:11 2024-01-23 748960 740705 216249 214010 355525 364599 396862 394508 244997 242167 302371 308499 345309 348485 4573284 4942615 7125037 6851324 1297252 1340168 325906 288584 311166 311206 372838 360515 344796 346239 233690 233136 767211 722471 1637084 1602282 477151 476340 693251 694900 876399 856605 907701 908942 953912 973642 940533 1032468 2343035 2486250 1405301 1168485 765157 752467 913256 912475 965065 975757 992473 1000114 1134484 1139021 5353909 5525947 39.25 70.2 3
09:13:12 2024-01-23 745171 738099 216736 213818 354463 364627 400200 395278 244683 243217 301786 308570 345908 350228 4568607 4905562 7012129 6829138 1296597 1336985 327631 293250 309683 310953 371402 359032 343418 347528 232563 233171 766668 732895 1647830 1586117 480195 475969 690045 700061 880574 850375 906002 918390 957461 964665 932954 1039999 2343035 2464339 1357506 1184641 768436 747141 918460 917016 959310 965957 991785 1008951 1143704 1136500 5385929 5525947 39.25 70.2 3
09:13:13 2024-01-23 755163 740746 216110 214343 354321 366149 396862 392047 244858 243643 303869 309319 345174 348742 4563501 4825609 7010724 6849711 1307742 1337096 327384 293322 310286 312874 372013 359827 344935 345476 233090 232062 769146 724537 1631686 1604557 479938 475701 693251 699032 873261 854785 914457 915756 948381 966650 940138 1043288 2352294 2476772 1367102 1175316 762328 752083 922476 911828 953848 970258 1001137 1008133 1130468 1130747 5288083 5535046 39.25 70.2 3
09:13:14 2024-01-23 743507 740076 216666 214424 355882 360726 396403 394401 244757 242133 301563 310117 342731 348522 4564172 4935977 7103091 6827708 1285218 1335053 327914 293322 310945 311679 372013 360226 345284 348613 232926 232131 768641 721441 1640993 1599873 479598 477047 692006 694863 878744 857821 907626 911865 956620 975076 936430 1032430 2343035 2489780 1325847 1171974 767341 752541 913256 915069 965515 975067 991078 1001611 1132998 1143634 5358042 5537250 39.25 70.2 3
09:13:15 2024-01-23 744463 740851 216145 214419 355994 363816 397007 392154 245473 243815 303119 310081 343515 349805 4564172 4910238 7031783 6827708 1294634 1341120 328414 293322 309683 310264 373110 360479 343383 348742 232926 233531 755776 733942 1652449 1586117 479666 476340 690045 699565 880574 851653 907626 917053 957461 970231 931659 1037981 2339708 2466087 1385739 1184641 767065 744730 918460 921035 959310 968809 993724 1009651 1148586 1142013 5400038 5541742 39.25 70.2 3
[truncated: 47,614 more chars]
